# Supplementary material for: Catalases in the pathogenesis of Sporothrix schenckii research
Source: PeerJ. 2022 Dec 7;10:e14478. doi: 10.7717/peerj.14478 (PMC9745942; doi:10.7717/peerj.14478)
Supplement: Supplemental Information 3 — Sequences and PDB files used in this study. [file peerj-10-14478-s003.zip › Raw data/Cat2 Ss/test_10250_unrelaxed_rank_5_model_1.pdb]

MODEL     1                                                                     
ATOM      1  N   MET A   1      62.591  -4.223 -28.886  1.00 32.45           N  
ATOM      2  CA  MET A   1      62.096  -3.916 -30.225  1.00 32.45           C  
ATOM      3  C   MET A   1      60.579  -4.058 -30.290  1.00 32.45           C  
ATOM      4  CB  MET A   1      62.752  -4.827 -31.263  1.00 32.45           C  
ATOM      5  O   MET A   1      60.049  -5.162 -30.162  1.00 32.45           O  
ATOM      6  CG  MET A   1      64.098  -4.324 -31.758  1.00 32.45           C  
ATOM      7  SD  MET A   1      64.412  -4.765 -33.512  1.00 32.45           S  
ATOM      8  CE  MET A   1      65.277  -6.345 -33.294  1.00 32.45           C  
ATOM      9  N   ALA A   2      59.804  -3.074 -29.694  1.00 29.89           N  
ATOM     10  CA  ALA A   2      58.840  -2.006 -29.950  1.00 29.89           C  
ATOM     11  C   ALA A   2      57.766  -2.461 -30.933  1.00 29.89           C  
ATOM     12  CB  ALA A   2      59.552  -0.764 -30.481  1.00 29.89           C  
ATOM     13  O   ALA A   2      58.069  -2.808 -32.077  1.00 29.89           O  
ATOM     14  N   HIS A   3      56.563  -2.636 -30.423  1.00 30.84           N  
ATOM     15  CA  HIS A   3      55.377  -1.825 -30.671  1.00 30.84           C  
ATOM     16  C   HIS A   3      54.239  -2.212 -29.733  1.00 30.84           C  
ATOM     17  CB  HIS A   3      54.927  -1.965 -32.127  1.00 30.84           C  
ATOM     18  O   HIS A   3      53.824  -3.373 -29.699  1.00 30.84           O  
ATOM     19  CG  HIS A   3      55.648  -1.052 -33.068  1.00 30.84           C  
ATOM     20  CD2 HIS A   3      56.473  -1.319 -34.107  1.00 30.84           C  
ATOM     21  ND1 HIS A   3      55.558   0.320 -32.988  1.00 30.84           N  
ATOM     22  CE1 HIS A   3      56.299   0.860 -33.941  1.00 30.84           C  
ATOM     23  NE2 HIS A   3      56.864  -0.113 -34.634  1.00 30.84           N  
ATOM     24  N   PRO A   4      53.732  -1.229 -28.974  1.00 29.64           N  
ATOM     25  CA  PRO A   4      53.040  -0.649 -27.820  1.00 29.64           C  
ATOM     26  C   PRO A   4      51.520  -0.699 -27.957  1.00 29.64           C  
ATOM     27  CB  PRO A   4      53.539   0.798 -27.801  1.00 29.64           C  
ATOM     28  O   PRO A   4      51.003  -0.927 -29.054  1.00 29.64           O  
ATOM     29  CG  PRO A   4      53.741   1.152 -29.239  1.00 29.64           C  
ATOM     30  CD  PRO A   4      53.468  -0.067 -30.073  1.00 29.64           C  
ATOM     31  N   ALA A   5      50.786  -1.200 -26.781  1.00 28.56           N  
ATOM     32  CA  ALA A   5      49.761  -0.729 -25.853  1.00 28.56           C  
ATOM     33  C   ALA A   5      48.590  -0.101 -26.603  1.00 28.56           C  
ATOM     34  CB  ALA A   5      50.356   0.272 -24.866  1.00 28.56           C  
ATOM     35  O   ALA A   5      48.766   0.876 -27.335  1.00 28.56           O  
ATOM     36  N   VAL A   6      47.627  -0.971 -27.048  1.00 30.74           N  
ATOM     37  CA  VAL A   6      46.312  -0.385 -27.282  1.00 30.74           C  
ATOM     38  C   VAL A   6      45.610  -0.141 -25.947  1.00 30.74           C  
ATOM     39  CB  VAL A   6      45.441  -1.287 -28.184  1.00 30.74           C  
ATOM     40  O   VAL A   6      45.420  -1.070 -25.159  1.00 30.74           O  
ATOM     41  CG1 VAL A   6      44.059  -0.670 -28.392  1.00 30.74           C  
ATOM     42  CG2 VAL A   6      46.131  -1.524 -29.526  1.00 30.74           C  
ATOM     43  N   LYS A   7      45.944   0.912 -25.234  1.00 24.30           N  
ATOM     44  CA  LYS A   7      45.141   1.853 -24.459  1.00 24.30           C  
ATOM     45  C   LYS A   7      43.735   1.984 -25.037  1.00 24.30           C  
ATOM     46  CB  LYS A   7      45.818   3.224 -24.412  1.00 24.30           C  
ATOM     47  O   LYS A   7      43.565   2.422 -26.177  1.00 24.30           O  
ATOM     48  CG  LYS A   7      46.816   3.384 -23.275  1.00 24.30           C  
ATOM     49  CD  LYS A   7      47.303   4.822 -23.157  1.00 24.30           C  
ATOM     50  CE  LYS A   7      48.355   4.969 -22.066  1.00 24.30           C  
ATOM     51  NZ  LYS A   7      48.821   6.382 -21.932  1.00 24.30           N  
ATOM     52  N   THR A   8      42.841   0.973 -24.833  1.00 29.98           N  
ATOM     53  CA  THR A   8      41.436   1.254 -25.106  1.00 29.98           C  
ATOM     54  C   THR A   8      40.837   2.131 -24.010  1.00 29.98           C  
ATOM     55  CB  THR A   8      40.620  -0.046 -25.231  1.00 29.98           C  
ATOM     56  O   THR A   8      40.816   1.743 -22.840  1.00 29.98           O  
ATOM     57  CG2 THR A   8      40.811  -0.686 -26.602  1.00 29.98           C  
ATOM     58  OG1 THR A   8      41.045  -0.969 -24.221  1.00 29.98           O  
ATOM     59  N   ASP A   9      41.331   3.449 -23.877  1.00 26.71           N  
ATOM     60  CA  ASP A   9      40.601   4.688 -23.628  1.00 26.71           C  
ATOM     61  C   ASP A   9      39.115   4.522 -23.941  1.00 26.71           C  
ATOM     62  CB  ASP A   9      41.188   5.832 -24.457  1.00 26.71           C  
ATOM     63  O   ASP A   9      38.752   4.014 -25.004  1.00 26.71           O  
ATOM     64  CG  ASP A   9      42.309   6.567 -23.743  1.00 26.71           C  
ATOM     65  OD1 ASP A   9      42.531   6.319 -22.538  1.00 26.71           O  
ATOM     66  OD2 ASP A   9      42.976   7.403 -24.390  1.00 26.71           O  
ATOM     67  N   GLY A  10      38.223   4.058 -22.975  1.00 27.36           N  
ATOM     68  CA  GLY A  10      37.199   4.944 -22.446  1.00 27.36           C  
ATOM     69  C   GLY A  10      36.179   5.366 -23.486  1.00 27.36           C  
ATOM     70  O   GLY A  10      36.540   5.917 -24.528  1.00 27.36           O  
ATOM     71  N   GLU A  11      35.543   4.391 -24.248  1.00 29.36           N  
ATOM     72  CA  GLU A  11      34.319   4.795 -24.933  1.00 29.36           C  
ATOM     73  C   GLU A  11      33.840   3.710 -25.893  1.00 29.36           C  
ATOM     74  CB  GLU A  11      34.534   6.109 -25.689  1.00 29.36           C  
ATOM     75  O   GLU A  11      33.905   3.879 -27.112  1.00 29.36           O  
ATOM     76  CG  GLU A  11      34.310   7.351 -24.839  1.00 29.36           C  
ATOM     77  CD  GLU A  11      34.434   8.646 -25.626  1.00 29.36           C  
ATOM     78  OE1 GLU A  11      34.195   9.732 -25.050  1.00 29.36           O  
ATOM     79  OE2 GLU A  11      34.773   8.575 -26.828  1.00 29.36           O  
ATOM     80  N   ARG A  12      33.842   2.340 -25.598  1.00 26.64           N  
ATOM     81  CA  ARG A  12      33.215   1.361 -26.480  1.00 26.64           C  
ATOM     82  C   ARG A  12      32.171   0.539 -25.732  1.00 26.64           C  
ATOM     83  CB  ARG A  12      34.269   0.437 -27.094  1.00 26.64           C  
ATOM     84  O   ARG A  12      32.507  -0.217 -24.818  1.00 26.64           O  
ATOM     85  CG  ARG A  12      34.907   0.985 -28.360  1.00 26.64           C  
ATOM     86  CD  ARG A  12      35.839  -0.031 -29.007  1.00 26.64           C  
ATOM     87  NE  ARG A  12      36.653   0.577 -30.056  1.00 26.64           N  
ATOM     88  NH1 ARG A  12      37.528  -1.420 -30.821  1.00 26.64           N  
ATOM     89  NH2 ARG A  12      38.134   0.556 -31.811  1.00 26.64           N  
ATOM     90  CZ  ARG A  12      37.437  -0.097 -30.894  1.00 26.64           C  
ATOM     91  N   GLY A  13      31.028   1.155 -25.358  1.00 28.09           N  
ATOM     92  CA  GLY A  13      29.714   0.548 -25.500  1.00 28.09           C  
ATOM     93  C   GLY A  13      28.584   1.559 -25.473  1.00 28.09           C  
ATOM     94  O   GLY A  13      28.261   2.109 -24.418  1.00 28.09           O  
ATOM     95  N   ALA A  14      28.648   2.675 -26.314  1.00 30.28           N  
ATOM     96  CA  ALA A  14      27.476   3.367 -26.846  1.00 30.28           C  
ATOM     97  C   ALA A  14      26.301   2.408 -27.013  1.00 30.28           C  
ATOM     98  CB  ALA A  14      27.810   4.032 -28.179  1.00 30.28           C  
ATOM     99  O   ALA A  14      26.313   1.552 -27.901  1.00 30.28           O  
ATOM    100  N   ALA A  15      25.956   1.457 -26.068  1.00 31.32           N  
ATOM    101  CA  ALA A  15      24.759   0.631 -25.928  1.00 31.32           C  
ATOM    102  C   ALA A  15      23.494   1.462 -26.121  1.00 31.32           C  
ATOM    103  CB  ALA A  15      24.740  -0.051 -24.563  1.00 31.32           C  
ATOM    104  O   ALA A  15      23.388   2.574 -25.599  1.00 31.32           O  
ATOM    105  N   TYR A  16      23.154   2.029 -27.399  1.00 34.44           N  
ATOM    106  CA  TYR A  16      21.861   2.501 -27.883  1.00 34.44           C  
ATOM    107  C   TYR A  16      21.154   3.338 -26.824  1.00 34.44           C  
ATOM    108  CB  TYR A  16      20.976   1.319 -28.292  1.00 34.44           C  
ATOM    109  O   TYR A  16      20.886   2.857 -25.721  1.00 34.44           O  
ATOM    110  CG  TYR A  16      20.989   1.035 -29.774  1.00 34.44           C  
ATOM    111  CD1 TYR A  16      20.090   1.665 -30.632  1.00 34.44           C  
ATOM    112  CD2 TYR A  16      21.899   0.136 -30.320  1.00 34.44           C  
ATOM    113  CE1 TYR A  16      20.097   1.404 -31.998  1.00 34.44           C  
ATOM    114  CE2 TYR A  16      21.915  -0.132 -31.685  1.00 34.44           C  
ATOM    115  OH  TYR A  16      21.022   0.245 -33.866  1.00 34.44           O  
ATOM    116  CZ  TYR A  16      21.011   0.506 -32.514  1.00 34.44           C  
ATOM    117  N   LYS A  17      21.621   4.603 -26.455  1.00 42.02           N  
ATOM    118  CA  LYS A  17      20.909   5.698 -25.803  1.00 42.02           C  
ATOM    119  C   LYS A  17      19.399   5.484 -25.862  1.00 42.02           C  
ATOM    120  CB  LYS A  17      21.274   7.035 -26.447  1.00 42.02           C  
ATOM    121  O   LYS A  17      18.861   5.101 -26.903  1.00 42.02           O  
ATOM    122  CG  LYS A  17      22.428   7.756 -25.766  1.00 42.02           C  
ATOM    123  CD  LYS A  17      22.685   9.120 -26.395  1.00 42.02           C  
ATOM    124  CE  LYS A  17      23.884   9.811 -25.762  1.00 42.02           C  
ATOM    125  NZ  LYS A  17      24.117  11.165 -26.349  1.00 42.02           N  
ATOM    126  N   HIS A  18      18.714   4.555 -25.079  1.00 46.81           N  
ATOM    127  CA  HIS A  18      17.285   4.559 -24.790  1.00 46.81           C  
ATOM    128  C   HIS A  18      16.513   5.352 -25.840  1.00 46.81           C  
ATOM    129  CB  HIS A  18      17.021   5.137 -23.398  1.00 46.81           C  
ATOM    130  O   HIS A  18      16.907   6.465 -26.198  1.00 46.81           O  
ATOM    131  CG  HIS A  18      16.987   4.103 -22.317  1.00 46.81           C  
ATOM    132  CD2 HIS A  18      17.787   3.915 -21.241  1.00 46.81           C  
ATOM    133  ND1 HIS A  18      16.040   3.104 -22.274  1.00 46.81           N  
ATOM    134  CE1 HIS A  18      16.259   2.344 -21.214  1.00 46.81           C  
ATOM    135  NE2 HIS A  18      17.313   2.815 -20.571  1.00 46.81           N  
ATOM    136  N   ILE A  19      16.262   4.886 -27.067  1.00 49.62           N  
ATOM    137  CA  ILE A  19      15.552   5.699 -28.048  1.00 49.62           C  
ATOM    138  C   ILE A  19      14.598   6.654 -27.334  1.00 49.62           C  
ATOM    139  CB  ILE A  19      14.776   4.820 -29.054  1.00 49.62           C  
ATOM    140  O   ILE A  19      13.649   6.219 -26.678  1.00 49.62           O  
ATOM    141  CG1 ILE A  19      15.727   3.841 -29.752  1.00 49.62           C  
ATOM    142  CG2 ILE A  19      14.039   5.691 -30.076  1.00 49.62           C  
ATOM    143  CD1 ILE A  19      15.023   2.804 -30.617  1.00 49.62           C  
ATOM    144  N   GLU A  20      15.096   7.632 -26.588  1.00 61.49           N  
ATOM    145  CA  GLU A  20      14.365   8.835 -26.200  1.00 61.49           C  
ATOM    146  C   GLU A  20      13.354   9.236 -27.270  1.00 61.49           C  
ATOM    147  CB  GLU A  20      15.334   9.990 -25.934  1.00 61.49           C  
ATOM    148  O   GLU A  20      13.487   8.851 -28.433  1.00 61.49           O  
ATOM    149  CG  GLU A  20      16.084   9.872 -24.615  1.00 61.49           C  
ATOM    150  CD  GLU A  20      16.963  11.076 -24.314  1.00 61.49           C  
ATOM    151  OE1 GLU A  20      17.559  11.133 -23.215  1.00 61.49           O  
ATOM    152  OE2 GLU A  20      17.055  11.970 -25.185  1.00 61.49           O  
ATOM    153  N   SER A  21      12.011   9.344 -26.784  1.00 68.66           N  
ATOM    154  CA  SER A  21      11.011   9.921 -27.677  1.00 68.66           C  
ATOM    155  C   SER A  21      11.668  10.699 -28.813  1.00 68.66           C  
ATOM    156  CB  SER A  21      10.064  10.838 -26.902  1.00 68.66           C  
ATOM    157  O   SER A  21      12.668  11.389 -28.603  1.00 68.66           O  
ATOM    158  OG  SER A  21       9.205  11.537 -27.786  1.00 68.66           O  
ATOM    159  N   THR A  22      11.262  10.440 -30.179  1.00 75.31           N  
ATOM    160  CA  THR A  22      11.733  11.185 -31.341  1.00 75.31           C  
ATOM    161  C   THR A  22      11.227  12.623 -31.303  1.00 75.31           C  
ATOM    162  CB  THR A  22      11.286  10.514 -32.654  1.00 75.31           C  
ATOM    163  O   THR A  22      11.732  13.485 -32.027  1.00 75.31           O  
ATOM    164  CG2 THR A  22      11.927   9.140 -32.815  1.00 75.31           C  
ATOM    165  OG1 THR A  22       9.861  10.367 -32.646  1.00 75.31           O  
ATOM    166  N   TYR A  23      10.274  12.891 -30.281  1.00 79.66           N  
ATOM    167  CA  TYR A  23       9.745  14.238 -30.099  1.00 79.66           C  
ATOM    168  C   TYR A  23      10.449  14.950 -28.950  1.00 79.66           C  
ATOM    169  CB  TYR A  23       8.236  14.193 -29.839  1.00 79.66           C  
ATOM    170  O   TYR A  23      10.624  14.378 -27.871  1.00 79.66           O  
ATOM    171  CG  TYR A  23       7.649  15.525 -29.439  1.00 79.66           C  
ATOM    172  CD1 TYR A  23       7.311  15.789 -28.113  1.00 79.66           C  
ATOM    173  CD2 TYR A  23       7.430  16.521 -30.384  1.00 79.66           C  
ATOM    174  CE1 TYR A  23       6.768  17.014 -27.740  1.00 79.66           C  
ATOM    175  CE2 TYR A  23       6.888  17.749 -30.023  1.00 79.66           C  
ATOM    176  OH  TYR A  23       6.023  19.201 -28.336  1.00 79.66           O  
ATOM    177  CZ  TYR A  23       6.561  17.987 -28.700  1.00 79.66           C  
ATOM    178  N   HIS A  24      10.873  16.167 -29.191  1.00 81.50           N  
ATOM    179  CA  HIS A  24      11.425  17.068 -28.186  1.00 81.50           C  
ATOM    180  C   HIS A  24      10.454  18.201 -27.870  1.00 81.50           C  
ATOM    181  CB  HIS A  24      12.764  17.640 -28.656  1.00 81.50           C  
ATOM    182  O   HIS A  24       9.940  18.856 -28.780  1.00 81.50           O  
ATOM    183  CG  HIS A  24      13.780  16.594 -28.986  1.00 81.50           C  
ATOM    184  CD2 HIS A  24      14.212  16.119 -30.178  1.00 81.50           C  
ATOM    185  ND1 HIS A  24      14.479  15.904 -28.019  1.00 81.50           N  
ATOM    186  CE1 HIS A  24      15.300  15.048 -28.605  1.00 81.50           C  
ATOM    187  NE2 HIS A  24      15.157  15.158 -29.914  1.00 81.50           N  
ATOM    188  N   TYR A  25      10.108  18.229 -26.491  1.00 77.94           N  
ATOM    189  CA  TYR A  25       9.065  19.136 -26.024  1.00 77.94           C  
ATOM    190  C   TYR A  25       9.256  20.532 -26.602  1.00 77.94           C  
ATOM    191  CB  TYR A  25       9.056  19.201 -24.493  1.00 77.94           C  
ATOM    192  O   TYR A  25       8.281  21.230 -26.892  1.00 77.94           O  
ATOM    193  CG  TYR A  25       7.835  19.879 -23.922  1.00 77.94           C  
ATOM    194  CD1 TYR A  25       7.884  21.205 -23.498  1.00 77.94           C  
ATOM    195  CD2 TYR A  25       6.630  19.195 -23.803  1.00 77.94           C  
ATOM    196  CE1 TYR A  25       6.761  21.833 -22.968  1.00 77.94           C  
ATOM    197  CE2 TYR A  25       5.501  19.813 -23.275  1.00 77.94           C  
ATOM    198  OH  TYR A  25       4.462  21.747 -22.339  1.00 77.94           O  
ATOM    199  CZ  TYR A  25       5.576  21.130 -22.862  1.00 77.94           C  
ATOM    200  N   ASP A  26      10.408  21.046 -26.940  1.00 86.02           N  
ATOM    201  CA  ASP A  26      10.708  22.399 -27.400  1.00 86.02           C  
ATOM    202  C   ASP A  26      10.619  22.494 -28.922  1.00 86.02           C  
ATOM    203  CB  ASP A  26      12.098  22.831 -26.927  1.00 86.02           C  
ATOM    204  O   ASP A  26      10.821  23.566 -29.495  1.00 86.02           O  
ATOM    205  CG  ASP A  26      13.183  21.830 -27.284  1.00 86.02           C  
ATOM    206  OD1 ASP A  26      12.860  20.662 -27.588  1.00 86.02           O  
ATOM    207  OD2 ASP A  26      14.373  22.213 -27.259  1.00 86.02           O  
ATOM    208  N   GLU A  27      10.142  21.428 -29.642  1.00 88.80           N  
ATOM    209  CA  GLU A  27       9.993  21.416 -31.094  1.00 88.80           C  
ATOM    210  C   GLU A  27       8.524  21.486 -31.499  1.00 88.80           C  
ATOM    211  CB  GLU A  27      10.644  20.165 -31.691  1.00 88.80           C  
ATOM    212  O   GLU A  27       7.645  21.067 -30.742  1.00 88.80           O  
ATOM    213  CG  GLU A  27      12.138  20.061 -31.420  1.00 88.80           C  
ATOM    214  CD  GLU A  27      12.753  18.769 -31.934  1.00 88.80           C  
ATOM    215  OE1 GLU A  27      13.989  18.600 -31.827  1.00 88.80           O  
ATOM    216  OE2 GLU A  27      11.992  17.919 -32.448  1.00 88.80           O  
ATOM    217  N   LYS A  28       8.282  22.327 -32.638  1.00 90.81           N  
ATOM    218  CA  LYS A  28       6.958  22.203 -33.241  1.00 90.81           C  
ATOM    219  C   LYS A  28       6.751  20.812 -33.832  1.00 90.81           C  
ATOM    220  CB  LYS A  28       6.758  23.267 -34.321  1.00 90.81           C  
ATOM    221  O   LYS A  28       7.451  20.420 -34.769  1.00 90.81           O  
ATOM    222  CG  LYS A  28       5.331  23.361 -34.841  1.00 90.81           C  
ATOM    223  CD  LYS A  28       5.177  24.493 -35.849  1.00 90.81           C  
ATOM    224  CE  LYS A  28       3.751  24.583 -36.375  1.00 90.81           C  
ATOM    225  NZ  LYS A  28       3.598  25.682 -37.375  1.00 90.81           N  
ATOM    226  N   PRO A  29       5.721  20.028 -33.245  1.00 91.10           N  
ATOM    227  CA  PRO A  29       5.568  18.635 -33.671  1.00 91.10           C  
ATOM    228  C   PRO A  29       4.770  18.498 -34.966  1.00 91.10           C  
ATOM    229  CB  PRO A  29       4.824  17.988 -32.500  1.00 91.10           C  
ATOM    230  O   PRO A  29       4.001  19.396 -35.319  1.00 91.10           O  
ATOM    231  CG  PRO A  29       4.004  19.091 -31.913  1.00 91.10           C  
ATOM    232  CD  PRO A  29       4.763  20.379 -32.055  1.00 91.10           C  
ATOM    233  N   THR A  30       5.174  17.511 -35.821  1.00 91.53           N  
ATOM    234  CA  THR A  30       4.402  17.090 -36.985  1.00 91.53           C  
ATOM    235  C   THR A  30       3.440  15.964 -36.618  1.00 91.53           C  
ATOM    236  CB  THR A  30       5.323  16.629 -38.130  1.00 91.53           C  
ATOM    237  O   THR A  30       3.847  14.960 -36.029  1.00 91.53           O  
ATOM    238  CG2 THR A  30       4.514  16.227 -39.359  1.00 91.53           C  
ATOM    239  OG1 THR A  30       6.208  17.699 -38.483  1.00 91.53           O  
ATOM    240  N   TYR A  31       2.155  16.164 -36.913  1.00 92.92           N  
ATOM    241  CA  TYR A  31       1.163  15.122 -36.674  1.00 92.92           C  
ATOM    242  C   TYR A  31       1.376  13.940 -37.613  1.00 92.92           C  
ATOM    243  CB  TYR A  31      -0.253  15.678 -36.848  1.00 92.92           C  
ATOM    244  O   TYR A  31       1.461  14.115 -38.831  1.00 92.92           O  
ATOM    245  CG  TYR A  31      -1.340  14.696 -36.482  1.00 92.92           C  
ATOM    246  CD1 TYR A  31      -1.909  13.866 -37.445  1.00 92.92           C  
ATOM    247  CD2 TYR A  31      -1.801  14.598 -35.174  1.00 92.92           C  
ATOM    248  CE1 TYR A  31      -2.912  12.961 -37.113  1.00 92.92           C  
ATOM    249  CE2 TYR A  31      -2.804  13.697 -34.830  1.00 92.92           C  
ATOM    250  OH  TYR A  31      -4.345  11.990 -35.471  1.00 92.92           O  
ATOM    251  CZ  TYR A  31      -3.352  12.884 -35.805  1.00 92.92           C  
ATOM    252  N   THR A  32       1.378  12.747 -37.125  1.00 92.78           N  
ATOM    253  CA  THR A  32       1.729  11.591 -37.943  1.00 92.78           C  
ATOM    254  C   THR A  32       0.876  10.383 -37.565  1.00 92.78           C  
ATOM    255  CB  THR A  32       3.220  11.235 -37.798  1.00 92.78           C  
ATOM    256  O   THR A  32       0.234  10.375 -36.512  1.00 92.78           O  
ATOM    257  CG2 THR A  32       4.105  12.440 -38.103  1.00 92.78           C  
ATOM    258  OG1 THR A  32       3.473  10.798 -36.456  1.00 92.78           O  
ATOM    259  N   THR A  33       0.714   9.457 -38.454  1.00 90.85           N  
ATOM    260  CA  THR A  33       0.237   8.124 -38.105  1.00 90.85           C  
ATOM    261  C   THR A  33       1.246   7.404 -37.215  1.00 90.85           C  
ATOM    262  CB  THR A  33      -0.034   7.280 -39.364  1.00 90.85           C  
ATOM    263  O   THR A  33       2.325   7.933 -36.938  1.00 90.85           O  
ATOM    264  CG2 THR A  33      -0.971   8.007 -40.323  1.00 90.85           C  
ATOM    265  OG1 THR A  33       1.206   7.017 -40.033  1.00 90.85           O  
ATOM    266  N   THR A  34       0.922   6.192 -36.693  1.00 88.64           N  
ATOM    267  CA  THR A  34       1.762   5.434 -35.773  1.00 88.64           C  
ATOM    268  C   THR A  34       3.064   5.015 -36.449  1.00 88.64           C  
ATOM    269  CB  THR A  34       1.029   4.186 -35.247  1.00 88.64           C  
ATOM    270  O   THR A  34       4.062   4.748 -35.775  1.00 88.64           O  
ATOM    271  CG2 THR A  34      -0.132   4.572 -34.337  1.00 88.64           C  
ATOM    272  OG1 THR A  34       0.522   3.434 -36.356  1.00 88.64           O  
ATOM    273  N   SER A  35       3.073   4.933 -37.776  1.00 89.48           N  
ATOM    274  CA  SER A  35       4.274   4.556 -38.513  1.00 89.48           C  
ATOM    275  C   SER A  35       5.121   5.778 -38.851  1.00 89.48           C  
ATOM    276  CB  SER A  35       3.905   3.811 -39.796  1.00 89.48           C  
ATOM    277  O   SER A  35       6.165   5.658 -39.495  1.00 89.48           O  
ATOM    278  OG  SER A  35       3.080   4.613 -40.624  1.00 89.48           O  
ATOM    279  N   GLY A  36       4.614   7.041 -38.434  1.00 89.66           N  
ATOM    280  CA  GLY A  36       5.414   8.238 -38.632  1.00 89.66           C  
ATOM    281  C   GLY A  36       5.079   8.975 -39.915  1.00 89.66           C  
ATOM    282  O   GLY A  36       5.812   9.877 -40.328  1.00 89.66           O  
ATOM    283  N   TYR A  37       3.906   8.644 -40.681  1.00 90.73           N  
ATOM    284  CA  TYR A  37       3.430   9.289 -41.900  1.00 90.73           C  
ATOM    285  C   TYR A  37       2.726  10.602 -41.583  1.00 90.73           C  
ATOM    286  CB  TYR A  37       2.482   8.360 -42.665  1.00 90.73           C  
ATOM    287  O   TYR A  37       1.778  10.631 -40.794  1.00 90.73           O  
ATOM    288  CG  TYR A  37       1.976   8.944 -43.962  1.00 90.73           C  
ATOM    289  CD1 TYR A  37       0.755   9.612 -44.018  1.00 90.73           C  
ATOM    290  CD2 TYR A  37       2.717   8.828 -45.133  1.00 90.73           C  
ATOM    291  CE1 TYR A  37       0.284  10.150 -45.211  1.00 90.73           C  
ATOM    292  CE2 TYR A  37       2.256   9.362 -46.332  1.00 90.73           C  
ATOM    293  OH  TYR A  37       0.578  10.551 -47.545  1.00 90.73           O  
ATOM    294  CZ  TYR A  37       1.040  10.020 -46.361  1.00 90.73           C  
ATOM    295  N   PRO A  38       3.269  11.750 -42.196  1.00 93.94           N  
ATOM    296  CA  PRO A  38       2.618  13.032 -41.918  1.00 93.94           C  
ATOM    297  C   PRO A  38       1.188  13.095 -42.450  1.00 93.94           C  
ATOM    298  CB  PRO A  38       3.513  14.045 -42.636  1.00 93.94           C  
ATOM    299  O   PRO A  38       0.921  12.648 -43.568  1.00 93.94           O  
ATOM    300  CG  PRO A  38       4.833  13.358 -42.774  1.00 93.94           C  
ATOM    301  CD  PRO A  38       4.588  11.889 -42.966  1.00 93.94           C  
ATOM    302  N   ILE A  39       0.211  13.636 -41.604  1.00 93.17           N  
ATOM    303  CA  ILE A  39      -1.198  13.815 -41.938  1.00 93.17           C  
ATOM    304  C   ILE A  39      -1.516  15.304 -42.051  1.00 93.17           C  
ATOM    305  CB  ILE A  39      -2.116  13.148 -40.890  1.00 93.17           C  
ATOM    306  O   ILE A  39      -1.163  16.089 -41.168  1.00 93.17           O  
ATOM    307  CG1 ILE A  39      -1.842  11.641 -40.821  1.00 93.17           C  
ATOM    308  CG2 ILE A  39      -3.589  13.423 -41.209  1.00 93.17           C  
ATOM    309  CD1 ILE A  39      -2.166  10.894 -42.108  1.00 93.17           C  
ATOM    310  N   ASP A  40      -1.993  15.705 -43.171  1.00 91.74           N  
ATOM    311  CA  ASP A  40      -2.244  17.112 -43.467  1.00 91.74           C  
ATOM    312  C   ASP A  40      -3.432  17.639 -42.665  1.00 91.74           C  
ATOM    313  CB  ASP A  40      -2.492  17.309 -44.964  1.00 91.74           C  
ATOM    314  O   ASP A  40      -3.497  18.830 -42.353  1.00 91.74           O  
ATOM    315  CG  ASP A  40      -3.628  16.452 -45.495  1.00 91.74           C  
ATOM    316  OD1 ASP A  40      -4.030  15.483 -44.816  1.00 91.74           O  
ATOM    317  OD2 ASP A  40      -4.122  16.746 -46.605  1.00 91.74           O  
ATOM    318  N   ASP A  41      -4.403  16.782 -42.244  1.00 93.20           N  
ATOM    319  CA  ASP A  41      -5.568  17.145 -41.442  1.00 93.20           C  
ATOM    320  C   ASP A  41      -6.062  15.955 -40.622  1.00 93.20           C  
ATOM    321  CB  ASP A  41      -6.693  17.671 -42.336  1.00 93.20           C  
ATOM    322  O   ASP A  41      -6.631  15.009 -41.172  1.00 93.20           O  
ATOM    323  CG  ASP A  41      -7.843  18.275 -41.549  1.00 93.20           C  
ATOM    324  OD1 ASP A  41      -7.966  17.994 -40.337  1.00 93.20           O  
ATOM    325  OD2 ASP A  41      -8.634  19.036 -42.147  1.00 93.20           O  
ATOM    326  N   PRO A  42      -6.026  15.931 -39.326  1.00 91.88           N  
ATOM    327  CA  PRO A  42      -6.372  14.804 -38.458  1.00 91.88           C  
ATOM    328  C   PRO A  42      -7.873  14.525 -38.422  1.00 91.88           C  
ATOM    329  CB  PRO A  42      -5.867  15.250 -37.083  1.00 91.88           C  
ATOM    330  O   PRO A  42      -8.297  13.469 -37.946  1.00 91.88           O  
ATOM    331  CG  PRO A  42      -5.861  16.743 -37.144  1.00 91.88           C  
ATOM    332  CD  PRO A  42      -5.521  17.162 -38.546  1.00 91.88           C  
ATOM    333  N   LYS A  43      -8.633  15.427 -39.035  1.00 93.01           N  
ATOM    334  CA  LYS A  43     -10.088  15.314 -38.994  1.00 93.01           C  
ATOM    335  C   LYS A  43     -10.631  14.734 -40.297  1.00 93.01           C  
ATOM    336  CB  LYS A  43     -10.725  16.677 -38.720  1.00 93.01           C  
ATOM    337  O   LYS A  43     -11.828  14.461 -40.410  1.00 93.01           O  
ATOM    338  CG  LYS A  43     -10.378  17.260 -37.359  1.00 93.01           C  
ATOM    339  CD  LYS A  43     -11.039  18.616 -37.147  1.00 93.01           C  
ATOM    340  CE  LYS A  43     -10.623  19.241 -35.822  1.00 93.01           C  
ATOM    341  NZ  LYS A  43     -11.261  20.575 -35.614  1.00 93.01           N  
ATOM    342  N   LYS A  44      -9.774  14.443 -41.294  1.00 91.43           N  
ATOM    343  CA  LYS A  44     -10.227  13.970 -42.599  1.00 91.43           C  
ATOM    344  C   LYS A  44     -10.182  12.447 -42.677  1.00 91.43           C  
ATOM    345  CB  LYS A  44      -9.376  14.578 -43.715  1.00 91.43           C  
ATOM    346  O   LYS A  44      -9.315  11.814 -42.070  1.00 91.43           O  
ATOM    347  CG  LYS A  44      -9.599  16.069 -43.922  1.00 91.43           C  
ATOM    348  CD  LYS A  44      -8.818  16.590 -45.121  1.00 91.43           C  
ATOM    349  CE  LYS A  44      -9.065  18.076 -45.347  1.00 91.43           C  
ATOM    350  NZ  LYS A  44      -8.229  18.612 -46.463  1.00 91.43           N  
ATOM    351  N   TYR A  45     -11.248  11.874 -43.295  1.00 92.38           N  
ATOM    352  CA  TYR A  45     -11.339  10.447 -43.579  1.00 92.38           C  
ATOM    353  C   TYR A  45     -11.809  10.204 -45.009  1.00 92.38           C  
ATOM    354  CB  TYR A  45     -12.290   9.761 -42.594  1.00 92.38           C  
ATOM    355  O   TYR A  45     -12.387  11.093 -45.638  1.00 92.38           O  
ATOM    356  CG  TYR A  45     -13.658  10.394 -42.530  1.00 92.38           C  
ATOM    357  CD1 TYR A  45     -13.973  11.321 -41.540  1.00 92.38           C  
ATOM    358  CD2 TYR A  45     -14.640  10.066 -43.460  1.00 92.38           C  
ATOM    359  CE1 TYR A  45     -15.234  11.906 -41.476  1.00 92.38           C  
ATOM    360  CE2 TYR A  45     -15.903  10.644 -43.406  1.00 92.38           C  
ATOM    361  OH  TYR A  45     -17.440  12.138 -42.354  1.00 92.38           O  
ATOM    362  CZ  TYR A  45     -16.190  11.562 -42.412  1.00 92.38           C  
ATOM    363  N   GLN A  46     -11.432   9.020 -45.501  1.00 93.49           N  
ATOM    364  CA  GLN A  46     -11.795   8.645 -46.864  1.00 93.49           C  
ATOM    365  C   GLN A  46     -13.177   7.999 -46.907  1.00 93.49           C  
ATOM    366  CB  GLN A  46     -10.752   7.696 -47.456  1.00 93.49           C  
ATOM    367  O   GLN A  46     -13.486   7.127 -46.093  1.00 93.49           O  
ATOM    368  CG  GLN A  46     -10.905   7.471 -48.954  1.00 93.49           C  
ATOM    369  CD  GLN A  46      -9.810   6.594 -49.531  1.00 93.49           C  
ATOM    370  NE2 GLN A  46      -9.601   6.689 -50.840  1.00 93.49           N  
ATOM    371  OE1 GLN A  46      -9.156   5.837 -48.806  1.00 93.49           O  
ATOM    372  N   ARG A  47     -14.038   8.538 -47.840  1.00 94.36           N  
ATOM    373  CA  ARG A  47     -15.345   7.952 -48.119  1.00 94.36           C  
ATOM    374  C   ARG A  47     -15.740   8.166 -49.576  1.00 94.36           C  
ATOM    375  CB  ARG A  47     -16.409   8.548 -47.195  1.00 94.36           C  
ATOM    376  O   ARG A  47     -15.132   8.976 -50.278  1.00 94.36           O  
ATOM    377  CG  ARG A  47     -16.628  10.040 -47.388  1.00 94.36           C  
ATOM    378  CD  ARG A  47     -17.664  10.588 -46.416  1.00 94.36           C  
ATOM    379  NE  ARG A  47     -18.995  10.055 -46.689  1.00 94.36           N  
ATOM    380  NH1 ARG A  47     -20.077  11.411 -45.163  1.00 94.36           N  
ATOM    381  NH2 ARG A  47     -21.270   9.903 -46.412  1.00 94.36           N  
ATOM    382  CZ  ARG A  47     -20.111  10.457 -46.088  1.00 94.36           C  
ATOM    383  N   VAL A  48     -16.714   7.315 -50.169  1.00 94.59           N  
ATOM    384  CA  VAL A  48     -17.264   7.494 -51.509  1.00 94.59           C  
ATOM    385  C   VAL A  48     -18.302   8.615 -51.496  1.00 94.59           C  
ATOM    386  CB  VAL A  48     -17.896   6.189 -52.043  1.00 94.59           C  
ATOM    387  O   VAL A  48     -19.444   8.406 -51.080  1.00 94.59           O  
ATOM    388  CG1 VAL A  48     -18.400   6.379 -53.473  1.00 94.59           C  
ATOM    389  CG2 VAL A  48     -16.888   5.043 -51.976  1.00 94.59           C  
ATOM    390  N   GLY A  49     -18.039   9.968 -52.055  1.00 89.70           N  
ATOM    391  CA  GLY A  49     -18.988  11.066 -51.969  1.00 89.70           C  
ATOM    392  C   GLY A  49     -19.662  11.167 -50.614  1.00 89.70           C  
ATOM    393  O   GLY A  49     -18.989  11.277 -49.587  1.00 89.70           O  
ATOM    394  N   GLN A  50     -20.948  11.100 -50.567  1.00 91.88           N  
ATOM    395  CA  GLN A  50     -21.737  11.078 -49.340  1.00 91.88           C  
ATOM    396  C   GLN A  50     -21.987   9.647 -48.873  1.00 91.88           C  
ATOM    397  CB  GLN A  50     -23.068  11.804 -49.544  1.00 91.88           C  
ATOM    398  O   GLN A  50     -22.872   9.402 -48.051  1.00 91.88           O  
ATOM    399  CG  GLN A  50     -22.918  13.286 -49.861  1.00 91.88           C  
ATOM    400  CD  GLN A  50     -22.274  14.065 -48.729  1.00 91.88           C  
ATOM    401  NE2 GLN A  50     -21.307  14.911 -49.067  1.00 91.88           N  
ATOM    402  OE1 GLN A  50     -22.644  13.909 -47.561  1.00 91.88           O  
ATOM    403  N   GLY A  51     -21.287   8.689 -49.397  1.00 91.13           N  
ATOM    404  CA  GLY A  51     -21.444   7.271 -49.118  1.00 91.13           C  
ATOM    405  C   GLY A  51     -20.556   6.783 -47.988  1.00 91.13           C  
ATOM    406  O   GLY A  51     -20.158   7.565 -47.123  1.00 91.13           O  
ATOM    407  N   PRO A  52     -20.271   5.393 -47.704  1.00 93.83           N  
ATOM    408  CA  PRO A  52     -19.573   4.813 -46.554  1.00 93.83           C  
ATOM    409  C   PRO A  52     -18.108   5.236 -46.478  1.00 93.83           C  
ATOM    410  CB  PRO A  52     -19.695   3.306 -46.790  1.00 93.83           C  
ATOM    411  O   PRO A  52     -17.552   5.727 -47.463  1.00 93.83           O  
ATOM    412  CG  PRO A  52     -19.787   3.158 -48.275  1.00 93.83           C  
ATOM    413  CD  PRO A  52     -20.518   4.348 -48.828  1.00 93.83           C  
ATOM    414  N   LEU A  53     -17.550   4.972 -45.290  1.00 94.17           N  
ATOM    415  CA  LEU A  53     -16.107   5.088 -45.110  1.00 94.17           C  
ATOM    416  C   LEU A  53     -15.378   3.944 -45.807  1.00 94.17           C  
ATOM    417  CB  LEU A  53     -15.753   5.103 -43.621  1.00 94.17           C  
ATOM    418  O   LEU A  53     -15.929   2.851 -45.956  1.00 94.17           O  
ATOM    419  CG  LEU A  53     -16.257   6.302 -42.816  1.00 94.17           C  
ATOM    420  CD1 LEU A  53     -16.043   6.066 -41.324  1.00 94.17           C  
ATOM    421  CD2 LEU A  53     -15.560   7.581 -43.266  1.00 94.17           C  
ATOM    422  N   LEU A  54     -14.195   4.274 -46.210  1.00 92.87           N  
ATOM    423  CA  LEU A  54     -13.400   3.253 -46.882  1.00 92.87           C  
ATOM    424  C   LEU A  54     -12.427   2.594 -45.910  1.00 92.87           C  
ATOM    425  CB  LEU A  54     -12.632   3.859 -48.059  1.00 92.87           C  
ATOM    426  O   LEU A  54     -11.723   3.282 -45.168  1.00 92.87           O  
ATOM    427  CG  LEU A  54     -13.476   4.488 -49.169  1.00 92.87           C  
ATOM    428  CD1 LEU A  54     -12.577   5.058 -50.261  1.00 92.87           C  
ATOM    429  CD2 LEU A  54     -14.446   3.463 -49.748  1.00 92.87           C  
ATOM    430  N   LEU A  55     -12.400   1.282 -45.899  1.00 93.00           N  
ATOM    431  CA  LEU A  55     -11.477   0.530 -45.057  1.00 93.00           C  
ATOM    432  C   LEU A  55     -10.030   0.840 -45.426  1.00 93.00           C  
ATOM    433  CB  LEU A  55     -11.737  -0.973 -45.184  1.00 93.00           C  
ATOM    434  O   LEU A  55      -9.131   0.710 -44.592  1.00 93.00           O  
ATOM    435  CG  LEU A  55     -10.984  -1.877 -44.207  1.00 93.00           C  
ATOM    436  CD1 LEU A  55     -11.368  -1.540 -42.770  1.00 93.00           C  
ATOM    437  CD2 LEU A  55     -11.265  -3.345 -44.510  1.00 93.00           C  
ATOM    438  N   GLN A  56      -9.769   1.416 -46.588  1.00 92.71           N  
ATOM    439  CA  GLN A  56      -8.424   1.717 -47.067  1.00 92.71           C  
ATOM    440  C   GLN A  56      -7.851   2.944 -46.363  1.00 92.71           C  
ATOM    441  CB  GLN A  56      -8.430   1.936 -48.581  1.00 92.71           C  
ATOM    442  O   GLN A  56      -6.652   3.215 -46.455  1.00 92.71           O  
ATOM    443  CG  GLN A  56      -9.225   3.157 -49.023  1.00 92.71           C  
ATOM    444  CD  GLN A  56      -9.255   3.323 -50.531  1.00 92.71           C  
ATOM    445  NE2 GLN A  56      -9.248   4.570 -50.990  1.00 92.71           N  
ATOM    446  OE1 GLN A  56      -9.282   2.339 -51.277  1.00 92.71           O  
ATOM    447  N   ASP A  57      -8.759   3.720 -45.765  1.00 91.74           N  
ATOM    448  CA  ASP A  57      -8.286   4.870 -45.000  1.00 91.74           C  
ATOM    449  C   ASP A  57      -7.425   4.427 -43.819  1.00 91.74           C  
ATOM    450  CB  ASP A  57      -9.466   5.709 -44.506  1.00 91.74           C  
ATOM    451  O   ASP A  57      -7.946   4.135 -42.741  1.00 91.74           O  
ATOM    452  CG  ASP A  57      -9.035   6.991 -43.816  1.00 91.74           C  
ATOM    453  OD1 ASP A  57      -7.866   7.088 -43.385  1.00 91.74           O  
ATOM    454  OD2 ASP A  57      -9.873   7.911 -43.700  1.00 91.74           O  
ATOM    455  N   PHE A  58      -6.201   4.316 -43.965  1.00 91.18           N  
ATOM    456  CA  PHE A  58      -5.257   3.789 -42.987  1.00 91.18           C  
ATOM    457  C   PHE A  58      -5.195   4.685 -41.756  1.00 91.18           C  
ATOM    458  CB  PHE A  58      -3.862   3.650 -43.605  1.00 91.18           C  
ATOM    459  O   PHE A  58      -5.097   4.195 -40.629  1.00 91.18           O  
ATOM    460  CG  PHE A  58      -2.809   3.196 -42.631  1.00 91.18           C  
ATOM    461  CD1 PHE A  58      -1.898   4.101 -42.099  1.00 91.18           C  
ATOM    462  CD2 PHE A  58      -2.729   1.864 -42.248  1.00 91.18           C  
ATOM    463  CE1 PHE A  58      -0.922   3.683 -41.197  1.00 91.18           C  
ATOM    464  CE2 PHE A  58      -1.756   1.439 -41.347  1.00 91.18           C  
ATOM    465  CZ  PHE A  58      -0.853   2.350 -40.824  1.00 91.18           C  
ATOM    466  N   HIS A  59      -5.207   5.993 -41.951  1.00 93.70           N  
ATOM    467  CA  HIS A  59      -5.171   6.913 -40.820  1.00 93.70           C  
ATOM    468  C   HIS A  59      -6.326   6.650 -39.859  1.00 93.70           C  
ATOM    469  CB  HIS A  59      -5.213   8.363 -41.307  1.00 93.70           C  
ATOM    470  O   HIS A  59      -6.121   6.554 -38.647  1.00 93.70           O  
ATOM    471  CG  HIS A  59      -5.366   9.362 -40.205  1.00 93.70           C  
ATOM    472  CD2 HIS A  59      -4.490   9.791 -39.266  1.00 93.70           C  
ATOM    473  ND1 HIS A  59      -6.542  10.044 -39.977  1.00 93.70           N  
ATOM    474  CE1 HIS A  59      -6.381  10.852 -38.942  1.00 93.70           C  
ATOM    475  NE2 HIS A  59      -5.145  10.718 -38.493  1.00 93.70           N  
ATOM    476  N   LEU A  60      -7.605   6.611 -40.349  1.00 93.61           N  
ATOM    477  CA  LEU A  60      -8.792   6.354 -39.540  1.00 93.61           C  
ATOM    478  C   LEU A  60      -8.681   5.013 -38.823  1.00 93.61           C  
ATOM    479  CB  LEU A  60     -10.050   6.378 -40.411  1.00 93.61           C  
ATOM    480  O   LEU A  60      -8.927   4.926 -37.617  1.00 93.61           O  
ATOM    481  CG  LEU A  60     -11.363   6.014 -39.716  1.00 93.61           C  
ATOM    482  CD1 LEU A  60     -11.667   7.010 -38.601  1.00 93.61           C  
ATOM    483  CD2 LEU A  60     -12.507   5.965 -40.723  1.00 93.61           C  
ATOM    484  N   ILE A  61      -8.283   3.986 -39.530  1.00 93.45           N  
ATOM    485  CA  ILE A  61      -8.173   2.636 -38.989  1.00 93.45           C  
ATOM    486  C   ILE A  61      -7.111   2.604 -37.893  1.00 93.45           C  
ATOM    487  CB  ILE A  61      -7.835   1.610 -40.093  1.00 93.45           C  
ATOM    488  O   ILE A  61      -7.323   2.014 -36.831  1.00 93.45           O  
ATOM    489  CG1 ILE A  61      -8.974   1.532 -41.117  1.00 93.45           C  
ATOM    490  CG2 ILE A  61      -7.551   0.234 -39.484  1.00 93.45           C  
ATOM    491  CD1 ILE A  61     -10.319   1.146 -40.517  1.00 93.45           C  
ATOM    492  N   ASP A  62      -6.015   3.152 -38.190  1.00 92.41           N  
ATOM    493  CA  ASP A  62      -4.919   3.233 -37.229  1.00 92.41           C  
ATOM    494  C   ASP A  62      -5.349   3.975 -35.966  1.00 92.41           C  
ATOM    495  CB  ASP A  62      -3.704   3.921 -37.856  1.00 92.41           C  
ATOM    496  O   ASP A  62      -5.070   3.528 -34.852  1.00 92.41           O  
ATOM    497  CG  ASP A  62      -2.463   3.841 -36.986  1.00 92.41           C  
ATOM    498  OD1 ASP A  62      -2.158   2.750 -36.457  1.00 92.41           O  
ATOM    499  OD2 ASP A  62      -1.784   4.879 -36.825  1.00 92.41           O  
ATOM    500  N   LEU A  63      -5.924   5.080 -35.992  1.00 91.99           N  
ATOM    501  CA  LEU A  63      -6.430   5.872 -34.876  1.00 91.99           C  
ATOM    502  C   LEU A  63      -7.386   5.050 -34.017  1.00 91.99           C  
ATOM    503  CB  LEU A  63      -7.138   7.129 -35.388  1.00 91.99           C  
ATOM    504  O   LEU A  63      -7.233   4.990 -32.795  1.00 91.99           O  
ATOM    505  CG  LEU A  63      -7.579   8.138 -34.327  1.00 91.99           C  
ATOM    506  CD1 LEU A  63      -7.480   9.559 -34.872  1.00 91.99           C  
ATOM    507  CD2 LEU A  63      -9.000   7.837 -33.861  1.00 91.99           C  
ATOM    508  N   LEU A  64      -8.389   4.424 -34.640  1.00 94.42           N  
ATOM    509  CA  LEU A  64      -9.399   3.653 -33.923  1.00 94.42           C  
ATOM    510  C   LEU A  64      -8.778   2.429 -33.258  1.00 94.42           C  
ATOM    511  CB  LEU A  64     -10.518   3.220 -34.873  1.00 94.42           C  
ATOM    512  O   LEU A  64      -9.142   2.076 -32.134  1.00 94.42           O  
ATOM    513  CG  LEU A  64     -11.387   4.338 -35.452  1.00 94.42           C  
ATOM    514  CD1 LEU A  64     -12.387   3.768 -36.452  1.00 94.42           C  
ATOM    515  CD2 LEU A  64     -12.106   5.089 -34.337  1.00 94.42           C  
ATOM    516  N   ALA A  65      -7.828   1.825 -34.013  1.00 93.41           N  
ATOM    517  CA  ALA A  65      -7.154   0.654 -33.456  1.00 93.41           C  
ATOM    518  C   ALA A  65      -6.346   1.025 -32.216  1.00 93.41           C  
ATOM    519  CB  ALA A  65      -6.249   0.013 -34.504  1.00 93.41           C  
ATOM    520  O   ALA A  65      -6.371   0.307 -31.213  1.00 93.41           O  
ATOM    521  N   ASN A  66      -5.610   2.080 -32.245  1.00 90.75           N  
ATOM    522  CA  ASN A  66      -4.862   2.551 -31.084  1.00 90.75           C  
ATOM    523  C   ASN A  66      -5.790   2.909 -29.927  1.00 90.75           C  
ATOM    524  CB  ASN A  66      -3.991   3.752 -31.458  1.00 90.75           C  
ATOM    525  O   ASN A  66      -5.512   2.569 -28.775  1.00 90.75           O  
ATOM    526  CG  ASN A  66      -2.701   3.347 -32.144  1.00 90.75           C  
ATOM    527  ND2 ASN A  66      -2.345   4.062 -33.205  1.00 90.75           N  
ATOM    528  OD1 ASN A  66      -2.031   2.400 -31.724  1.00 90.75           O  
ATOM    529  N   PHE A  67      -6.871   3.571 -30.216  1.00 92.83           N  
ATOM    530  CA  PHE A  67      -7.851   3.945 -29.203  1.00 92.83           C  
ATOM    531  C   PHE A  67      -8.392   2.710 -28.492  1.00 92.83           C  
ATOM    532  CB  PHE A  67      -9.002   4.736 -29.833  1.00 92.83           C  
ATOM    533  O   PHE A  67      -8.508   2.695 -27.265  1.00 92.83           O  
ATOM    534  CG  PHE A  67     -10.104   5.076 -28.867  1.00 92.83           C  
ATOM    535  CD1 PHE A  67     -11.302   4.373 -28.881  1.00 92.83           C  
ATOM    536  CD2 PHE A  67      -9.942   6.101 -27.943  1.00 92.83           C  
ATOM    537  CE1 PHE A  67     -12.324   4.686 -27.988  1.00 92.83           C  
ATOM    538  CE2 PHE A  67     -10.958   6.419 -27.047  1.00 92.83           C  
ATOM    539  CZ  PHE A  67     -12.149   5.711 -27.072  1.00 92.83           C  
ATOM    540  N   ASP A  68      -8.665   1.758 -29.225  1.00 93.65           N  
ATOM    541  CA  ASP A  68      -9.275   0.549 -28.682  1.00 93.65           C  
ATOM    542  C   ASP A  68      -8.310  -0.183 -27.751  1.00 93.65           C  
ATOM    543  CB  ASP A  68      -9.723  -0.381 -29.812  1.00 93.65           C  
ATOM    544  O   ASP A  68      -8.738  -0.906 -26.849  1.00 93.65           O  
ATOM    545  CG  ASP A  68     -10.908   0.162 -30.591  1.00 93.65           C  
ATOM    546  OD1 ASP A  68     -11.624   1.047 -30.076  1.00 93.65           O  
ATOM    547  OD2 ASP A  68     -11.129  -0.302 -31.731  1.00 93.65           O  
ATOM    548  N   ARG A  69      -6.855   0.095 -27.818  1.00 90.69           N  
ATOM    549  CA  ARG A  69      -5.880  -0.726 -27.106  1.00 90.69           C  
ATOM    550  C   ARG A  69      -4.987   0.132 -26.217  1.00 90.69           C  
ATOM    551  CB  ARG A  69      -5.026  -1.524 -28.093  1.00 90.69           C  
ATOM    552  O   ARG A  69      -3.887  -0.284 -25.847  1.00 90.69           O  
ATOM    553  CG  ARG A  69      -5.794  -2.600 -28.844  1.00 90.69           C  
ATOM    554  CD  ARG A  69      -4.995  -3.148 -30.018  1.00 90.69           C  
ATOM    555  NE  ARG A  69      -5.686  -4.258 -30.669  1.00 90.69           N  
ATOM    556  NH1 ARG A  69      -7.330  -2.945 -31.624  1.00 90.69           N  
ATOM    557  NH2 ARG A  69      -7.326  -5.213 -31.962  1.00 90.69           N  
ATOM    558  CZ  ARG A  69      -6.779  -4.136 -31.417  1.00 90.69           C  
ATOM    559  N   GLU A  70      -5.401   1.309 -25.841  1.00 89.21           N  
ATOM    560  CA  GLU A  70      -4.512   2.249 -25.164  1.00 89.21           C  
ATOM    561  C   GLU A  70      -4.505   2.014 -23.657  1.00 89.21           C  
ATOM    562  CB  GLU A  70      -4.922   3.692 -25.470  1.00 89.21           C  
ATOM    563  O   GLU A  70      -3.600   2.473 -22.956  1.00 89.21           O  
ATOM    564  CG  GLU A  70      -6.306   4.061 -24.954  1.00 89.21           C  
ATOM    565  CD  GLU A  70      -6.732   5.470 -25.334  1.00 89.21           C  
ATOM    566  OE1 GLU A  70      -7.750   5.961 -24.797  1.00 89.21           O  
ATOM    567  OE2 GLU A  70      -6.043   6.086 -26.177  1.00 89.21           O  
ATOM    568  N   ARG A  71      -5.475   1.183 -23.100  1.00 89.18           N  
ATOM    569  CA  ARG A  71      -5.566   0.985 -21.657  1.00 89.18           C  
ATOM    570  C   ARG A  71      -4.973  -0.360 -21.250  1.00 89.18           C  
ATOM    571  CB  ARG A  71      -7.021   1.077 -21.193  1.00 89.18           C  
ATOM    572  O   ARG A  71      -5.022  -1.324 -22.018  1.00 89.18           O  
ATOM    573  CG  ARG A  71      -7.669   2.427 -21.460  1.00 89.18           C  
ATOM    574  CD  ARG A  71      -9.117   2.461 -20.991  1.00 89.18           C  
ATOM    575  NE  ARG A  71      -9.745   3.747 -21.275  1.00 89.18           N  
ATOM    576  NH1 ARG A  71     -11.798   3.175 -20.384  1.00 89.18           N  
ATOM    577  NH2 ARG A  71     -11.475   5.259 -21.284  1.00 89.18           N  
ATOM    578  CZ  ARG A  71     -11.005   4.057 -20.980  1.00 89.18           C  
ATOM    579  N   ILE A  72      -4.393  -0.466 -20.089  1.00 93.07           N  
ATOM    580  CA  ILE A  72      -3.949  -1.702 -19.453  1.00 93.07           C  
ATOM    581  C   ILE A  72      -4.973  -2.141 -18.409  1.00 93.07           C  
ATOM    582  CB  ILE A  72      -2.558  -1.534 -18.802  1.00 93.07           C  
ATOM    583  O   ILE A  72      -5.743  -1.322 -17.903  1.00 93.07           O  
ATOM    584  CG1 ILE A  72      -2.605  -0.458 -17.711  1.00 93.07           C  
ATOM    585  CG2 ILE A  72      -1.504  -1.196 -19.860  1.00 93.07           C  
ATOM    586  CD1 ILE A  72      -1.304  -0.305 -16.936  1.00 93.07           C  
ATOM    587  N   PRO A  73      -4.988  -3.426 -18.177  1.00 95.01           N  
ATOM    588  CA  PRO A  73      -5.936  -3.867 -17.152  1.00 95.01           C  
ATOM    589  C   PRO A  73      -5.789  -3.097 -15.841  1.00 95.01           C  
ATOM    590  CB  PRO A  73      -5.586  -5.345 -16.959  1.00 95.01           C  
ATOM    591  O   PRO A  73      -4.669  -2.795 -15.422  1.00 95.01           O  
ATOM    592  CG  PRO A  73      -4.991  -5.769 -18.263  1.00 95.01           C  
ATOM    593  CD  PRO A  73      -4.185  -4.627 -18.813  1.00 95.01           C  
ATOM    594  N   GLU A  74      -6.874  -2.761 -15.250  1.00 93.05           N  
ATOM    595  CA  GLU A  74      -6.910  -2.100 -13.950  1.00 93.05           C  
ATOM    596  C   GLU A  74      -6.353  -3.004 -12.854  1.00 93.05           C  
ATOM    597  CB  GLU A  74      -8.339  -1.673 -13.603  1.00 93.05           C  
ATOM    598  O   GLU A  74      -6.541  -4.222 -12.893  1.00 93.05           O  
ATOM    599  CG  GLU A  74      -8.459  -0.951 -12.269  1.00 93.05           C  
ATOM    600  CD  GLU A  74      -9.890  -0.575 -11.917  1.00 93.05           C  
ATOM    601  OE1 GLU A  74     -10.643  -1.446 -11.427  1.00 93.05           O  
ATOM    602  OE2 GLU A  74     -10.260   0.600 -12.134  1.00 93.05           O  
ATOM    603  N   ARG A  75      -5.790  -2.375 -11.841  1.00 93.97           N  
ATOM    604  CA  ARG A  75      -5.374  -3.120 -10.657  1.00 93.97           C  
ATOM    605  C   ARG A  75      -6.583  -3.628  -9.878  1.00 93.97           C  
ATOM    606  CB  ARG A  75      -4.497  -2.250  -9.754  1.00 93.97           C  
ATOM    607  O   ARG A  75      -7.542  -2.887  -9.657  1.00 93.97           O  
ATOM    608  CG  ARG A  75      -3.183  -1.828 -10.393  1.00 93.97           C  
ATOM    609  CD  ARG A  75      -2.384  -0.906  -9.483  1.00 93.97           C  
ATOM    610  NE  ARG A  75      -1.088  -0.567 -10.063  1.00 93.97           N  
ATOM    611  NH1 ARG A  75      -1.938   0.926 -11.607  1.00 93.97           N  
ATOM    612  NH2 ARG A  75       0.318   0.530 -11.510  1.00 93.97           N  
ATOM    613  CZ  ARG A  75      -0.906   0.296 -11.059  1.00 93.97           C  
ATOM    614  N   VAL A  76      -6.536  -4.886  -9.467  1.00 90.65           N  
ATOM    615  CA  VAL A  76      -7.607  -5.488  -8.681  1.00 90.65           C  
ATOM    616  C   VAL A  76      -7.719  -4.781  -7.332  1.00 90.65           C  
ATOM    617  CB  VAL A  76      -7.375  -7.002  -8.471  1.00 90.65           C  
ATOM    618  O   VAL A  76      -8.823  -4.558  -6.831  1.00 90.65           O  
ATOM    619  CG1 VAL A  76      -8.368  -7.565  -7.457  1.00 90.65           C  
ATOM    620  CG2 VAL A  76      -7.483  -7.747  -9.800  1.00 90.65           C  
ATOM    621  N   VAL A  77      -6.674  -4.324  -6.723  1.00 93.32           N  
ATOM    622  CA  VAL A  77      -6.546  -3.477  -5.542  1.00 93.32           C  
ATOM    623  C   VAL A  77      -5.528  -2.370  -5.807  1.00 93.32           C  
ATOM    624  CB  VAL A  77      -6.132  -4.295  -4.299  1.00 93.32           C  
ATOM    625  O   VAL A  77      -4.619  -2.537  -6.625  1.00 93.32           O  
ATOM    626  CG1 VAL A  77      -7.231  -5.285  -3.913  1.00 93.32           C  
ATOM    627  CG2 VAL A  77      -4.816  -5.027  -4.556  1.00 93.32           C  
ATOM    628  N   HIS A  78      -5.802  -1.171  -5.302  1.00 95.35           N  
ATOM    629  CA  HIS A  78      -4.931  -0.007  -5.412  1.00 95.35           C  
ATOM    630  C   HIS A  78      -5.078   0.664  -6.774  1.00 95.35           C  
ATOM    631  CB  HIS A  78      -3.473  -0.405  -5.178  1.00 95.35           C  
ATOM    632  O   HIS A  78      -4.093   1.134  -7.349  1.00 95.35           O  
ATOM    633  CG  HIS A  78      -3.200  -0.893  -3.791  1.00 95.35           C  
ATOM    634  CD2 HIS A  78      -3.136  -2.148  -3.286  1.00 95.35           C  
ATOM    635  ND1 HIS A  78      -2.955  -0.040  -2.736  1.00 95.35           N  
ATOM    636  CE1 HIS A  78      -2.751  -0.751  -1.640  1.00 95.35           C  
ATOM    637  NE2 HIS A  78      -2.856  -2.033  -1.947  1.00 95.35           N  
ATOM    638  N   ALA A  79      -6.231   0.620  -7.358  1.00 94.27           N  
ATOM    639  CA  ALA A  79      -6.515   1.069  -8.719  1.00 94.27           C  
ATOM    640  C   ALA A  79      -6.302   2.574  -8.855  1.00 94.27           C  
ATOM    641  CB  ALA A  79      -7.942   0.699  -9.116  1.00 94.27           C  
ATOM    642  O   ALA A  79      -5.704   3.037  -9.830  1.00 94.27           O  
ATOM    643  N   LYS A  80      -6.796   3.346  -7.877  1.00 94.41           N  
ATOM    644  CA  LYS A  80      -6.630   4.797  -7.893  1.00 94.41           C  
ATOM    645  C   LYS A  80      -5.418   5.221  -7.068  1.00 94.41           C  
ATOM    646  CB  LYS A  80      -7.889   5.487  -7.366  1.00 94.41           C  
ATOM    647  O   LYS A  80      -5.293   4.845  -5.900  1.00 94.41           O  
ATOM    648  CG  LYS A  80      -7.819   7.007  -7.390  1.00 94.41           C  
ATOM    649  CD  LYS A  80      -9.148   7.635  -6.992  1.00 94.41           C  
ATOM    650  CE  LYS A  80      -9.091   9.155  -7.056  1.00 94.41           C  
ATOM    651  NZ  LYS A  80     -10.406   9.774  -6.715  1.00 94.41           N  
ATOM    652  N   GLY A  81      -4.542   6.072  -7.671  1.00 93.67           N  
ATOM    653  CA  GLY A  81      -3.380   6.467  -6.890  1.00 93.67           C  
ATOM    654  C   GLY A  81      -2.731   7.744  -7.388  1.00 93.67           C  
ATOM    655  O   GLY A  81      -3.141   8.296  -8.412  1.00 93.67           O  
ATOM    656  N   ALA A  82      -1.795   8.246  -6.639  1.00 96.81           N  
ATOM    657  CA  ALA A  82      -0.955   9.408  -6.917  1.00 96.81           C  
ATOM    658  C   ALA A  82       0.508   9.116  -6.596  1.00 96.81           C  
ATOM    659  CB  ALA A  82      -1.439  10.617  -6.121  1.00 96.81           C  
ATOM    660  O   ALA A  82       0.808   8.295  -5.725  1.00 96.81           O  
ATOM    661  N   GLY A  83       1.387   9.781  -7.335  1.00 97.63           N  
ATOM    662  CA  GLY A  83       2.788   9.485  -7.086  1.00 97.63           C  
ATOM    663  C   GLY A  83       3.693  10.691  -7.262  1.00 97.63           C  
ATOM    664  O   GLY A  83       3.307  11.675  -7.895  1.00 97.63           O  
ATOM    665  N   ALA A  84       4.814  10.583  -6.720  1.00 98.53           N  
ATOM    666  CA  ALA A  84       5.834  11.623  -6.826  1.00 98.53           C  
ATOM    667  C   ALA A  84       7.231  11.043  -6.625  1.00 98.53           C  
ATOM    668  CB  ALA A  84       5.571  12.732  -5.810  1.00 98.53           C  
ATOM    669  O   ALA A  84       7.391   9.999  -5.989  1.00 98.53           O  
ATOM    670  N   TYR A  85       8.247  11.751  -7.216  1.00 98.75           N  
ATOM    671  CA  TYR A  85       9.647  11.377  -7.049  1.00 98.75           C  
ATOM    672  C   TYR A  85      10.256  12.069  -5.835  1.00 98.75           C  
ATOM    673  CB  TYR A  85      10.450  11.726  -8.306  1.00 98.75           C  
ATOM    674  O   TYR A  85       9.789  13.133  -5.420  1.00 98.75           O  
ATOM    675  CG  TYR A  85      10.121  10.859  -9.497  1.00 98.75           C  
ATOM    676  CD1 TYR A  85      10.766   9.640  -9.695  1.00 98.75           C  
ATOM    677  CD2 TYR A  85       9.165  11.256 -10.426  1.00 98.75           C  
ATOM    678  CE1 TYR A  85      10.467   8.839 -10.792  1.00 98.75           C  
ATOM    679  CE2 TYR A  85       8.859  10.463 -11.527  1.00 98.75           C  
ATOM    680  OH  TYR A  85       9.214   8.468 -12.788  1.00 98.75           O  
ATOM    681  CZ  TYR A  85       9.514   9.257 -11.701  1.00 98.75           C  
ATOM    682  N   GLY A  86      11.309  11.463  -5.292  1.00 98.45           N  
ATOM    683  CA  GLY A  86      12.053  12.045  -4.186  1.00 98.45           C  
ATOM    684  C   GLY A  86      13.383  11.360  -3.935  1.00 98.45           C  
ATOM    685  O   GLY A  86      13.952  10.748  -4.841  1.00 98.45           O  
ATOM    686  N   GLU A  87      13.816  11.621  -2.686  1.00 98.49           N  
ATOM    687  CA  GLU A  87      15.093  11.033  -2.291  1.00 98.49           C  
ATOM    688  C   GLU A  87      15.049  10.537  -0.849  1.00 98.49           C  
ATOM    689  CB  GLU A  87      16.227  12.046  -2.465  1.00 98.49           C  
ATOM    690  O   GLU A  87      14.374  11.129  -0.003  1.00 98.49           O  
ATOM    691  CG  GLU A  87      16.059  13.308  -1.631  1.00 98.49           C  
ATOM    692  CD  GLU A  87      17.097  14.375  -1.940  1.00 98.49           C  
ATOM    693  OE1 GLU A  87      17.119  15.419  -1.249  1.00 98.49           O  
ATOM    694  OE2 GLU A  87      17.894  14.166  -2.882  1.00 98.49           O  
ATOM    695  N   PHE A  88      15.726   9.470  -0.652  1.00 98.72           N  
ATOM    696  CA  PHE A  88      15.994   8.971   0.692  1.00 98.72           C  
ATOM    697  C   PHE A  88      17.385   9.386   1.156  1.00 98.72           C  
ATOM    698  CB  PHE A  88      15.859   7.446   0.738  1.00 98.72           C  
ATOM    699  O   PHE A  88      18.366   9.209   0.430  1.00 98.72           O  
ATOM    700  CG  PHE A  88      16.202   6.846   2.075  1.00 98.72           C  
ATOM    701  CD1 PHE A  88      17.507   6.471   2.369  1.00 98.72           C  
ATOM    702  CD2 PHE A  88      15.219   6.657   3.037  1.00 98.72           C  
ATOM    703  CE1 PHE A  88      17.828   5.915   3.605  1.00 98.72           C  
ATOM    704  CE2 PHE A  88      15.532   6.102   4.275  1.00 98.72           C  
ATOM    705  CZ  PHE A  88      16.837   5.731   4.557  1.00 98.72           C  
ATOM    706  N   GLU A  89      17.410   9.937   2.350  1.00 98.60           N  
ATOM    707  CA  GLU A  89      18.677  10.345   2.949  1.00 98.60           C  
ATOM    708  C   GLU A  89      18.975   9.541   4.211  1.00 98.60           C  
ATOM    709  CB  GLU A  89      18.663  11.841   3.270  1.00 98.60           C  
ATOM    710  O   GLU A  89      18.156   9.493   5.131  1.00 98.60           O  
ATOM    711  CG  GLU A  89      19.963  12.353   3.876  1.00 98.60           C  
ATOM    712  CD  GLU A  89      19.902  13.818   4.277  1.00 98.60           C  
ATOM    713  OE1 GLU A  89      20.829  14.297   4.969  1.00 98.60           O  
ATOM    714  OE2 GLU A  89      18.918  14.492   3.898  1.00 98.60           O  
ATOM    715  N   LEU A  90      20.199   8.899   4.249  1.00 98.49           N  
ATOM    716  CA  LEU A  90      20.643   8.204   5.452  1.00 98.49           C  
ATOM    717  C   LEU A  90      21.034   9.198   6.541  1.00 98.49           C  
ATOM    718  CB  LEU A  90      21.825   7.284   5.135  1.00 98.49           C  
ATOM    719  O   LEU A  90      21.924  10.027   6.339  1.00 98.49           O  
ATOM    720  CG  LEU A  90      22.396   6.485   6.308  1.00 98.49           C  
ATOM    721  CD1 LEU A  90      21.330   5.561   6.888  1.00 98.49           C  
ATOM    722  CD2 LEU A  90      23.619   5.689   5.867  1.00 98.49           C  
ATOM    723  N   THR A  91      20.367   9.090   7.706  1.00 98.39           N  
ATOM    724  CA  THR A  91      20.597  10.101   8.732  1.00 98.39           C  
ATOM    725  C   THR A  91      21.316   9.497   9.935  1.00 98.39           C  
ATOM    726  CB  THR A  91      19.274  10.743   9.190  1.00 98.39           C  
ATOM    727  O   THR A  91      21.932  10.217  10.722  1.00 98.39           O  
ATOM    728  CG2 THR A  91      18.581  11.458   8.035  1.00 98.39           C  
ATOM    729  OG1 THR A  91      18.405   9.723   9.697  1.00 98.39           O  
ATOM    730  N   HIS A  92      21.157   8.193  10.090  1.00 98.14           N  
ATOM    731  CA  HIS A  92      21.764   7.499  11.220  1.00 98.14           C  
ATOM    732  C   HIS A  92      22.504   6.246  10.764  1.00 98.14           C  
ATOM    733  CB  HIS A  92      20.701   7.133  12.258  1.00 98.14           C  
ATOM    734  O   HIS A  92      22.101   5.601   9.793  1.00 98.14           O  
ATOM    735  CG  HIS A  92      19.998   8.318  12.840  1.00 98.14           C  
ATOM    736  CD2 HIS A  92      20.109   8.911  14.052  1.00 98.14           C  
ATOM    737  ND1 HIS A  92      19.046   9.033  12.146  1.00 98.14           N  
ATOM    738  CE1 HIS A  92      18.601  10.017  12.910  1.00 98.14           C  
ATOM    739  NE2 HIS A  92      19.230   9.965  14.071  1.00 98.14           N  
ATOM    740  N   ASP A  93      23.572   5.967  11.527  1.00 96.32           N  
ATOM    741  CA  ASP A  93      24.315   4.739  11.261  1.00 96.32           C  
ATOM    742  C   ASP A  93      23.580   3.521  11.816  1.00 96.32           C  
ATOM    743  CB  ASP A  93      25.721   4.822  11.858  1.00 96.32           C  
ATOM    744  O   ASP A  93      23.317   3.442  13.018  1.00 96.32           O  
ATOM    745  CG  ASP A  93      26.575   3.609  11.534  1.00 96.32           C  
ATOM    746  OD1 ASP A  93      26.101   2.703  10.815  1.00 96.32           O  
ATOM    747  OD2 ASP A  93      27.733   3.558  12.004  1.00 96.32           O  
ATOM    748  N   ILE A  94      23.293   2.579  10.933  1.00 95.74           N  
ATOM    749  CA  ILE A  94      22.639   1.361  11.400  1.00 95.74           C  
ATOM    750  C   ILE A  94      23.391   0.139  10.880  1.00 95.74           C  
ATOM    751  CB  ILE A  94      21.160   1.309  10.957  1.00 95.74           C  
ATOM    752  O   ILE A  94      22.789  -0.907  10.626  1.00 95.74           O  
ATOM    753  CG1 ILE A  94      21.053   1.451   9.435  1.00 95.74           C  
ATOM    754  CG2 ILE A  94      20.344   2.394  11.667  1.00 95.74           C  
ATOM    755  CD1 ILE A  94      19.694   1.062   8.870  1.00 95.74           C  
ATOM    756  N   SER A  95      24.667   0.329  10.647  1.00 94.18           N  
ATOM    757  CA  SER A  95      25.524  -0.713  10.092  1.00 94.18           C  
ATOM    758  C   SER A  95      25.598  -1.921  11.020  1.00 94.18           C  
ATOM    759  CB  SER A  95      26.930  -0.170   9.835  1.00 94.18           C  
ATOM    760  O   SER A  95      26.002  -3.007  10.601  1.00 94.18           O  
ATOM    761  OG  SER A  95      27.516   0.298  11.038  1.00 94.18           O  
ATOM    762  N   ASP A  96      25.136  -1.736  12.282  1.00 94.73           N  
ATOM    763  CA  ASP A  96      25.094  -2.856  13.216  1.00 94.73           C  
ATOM    764  C   ASP A  96      23.974  -3.829  12.857  1.00 94.73           C  
ATOM    765  CB  ASP A  96      24.915  -2.353  14.650  1.00 94.73           C  
ATOM    766  O   ASP A  96      23.985  -4.984  13.288  1.00 94.73           O  
ATOM    767  CG  ASP A  96      23.660  -1.517  14.832  1.00 94.73           C  
ATOM    768  OD1 ASP A  96      23.468  -0.535  14.084  1.00 94.73           O  
ATOM    769  OD2 ASP A  96      22.858  -1.842  15.735  1.00 94.73           O  
ATOM    770  N   LEU A  97      23.028  -3.470  11.996  1.00 94.80           N  
ATOM    771  CA  LEU A  97      21.822  -4.258  11.767  1.00 94.80           C  
ATOM    772  C   LEU A  97      21.826  -4.865  10.369  1.00 94.80           C  
ATOM    773  CB  LEU A  97      20.573  -3.392  11.956  1.00 94.80           C  
ATOM    774  O   LEU A  97      21.162  -5.876  10.124  1.00 94.80           O  
ATOM    775  CG  LEU A  97      20.390  -2.759  13.337  1.00 94.80           C  
ATOM    776  CD1 LEU A  97      19.140  -1.884  13.357  1.00 94.80           C  
ATOM    777  CD2 LEU A  97      20.312  -3.836  14.413  1.00 94.80           C  
ATOM    778  N   THR A  98      22.533  -4.191   9.342  1.00 93.72           N  
ATOM    779  CA  THR A  98      22.378  -4.624   7.957  1.00 93.72           C  
ATOM    780  C   THR A  98      23.597  -4.231   7.128  1.00 93.72           C  
ATOM    781  CB  THR A  98      21.108  -4.026   7.324  1.00 93.72           C  
ATOM    782  O   THR A  98      24.449  -3.468   7.590  1.00 93.72           O  
ATOM    783  CG2 THR A  98      21.187  -2.504   7.266  1.00 93.72           C  
ATOM    784  OG1 THR A  98      20.960  -4.536   5.993  1.00 93.72           O  
ATOM    785  N   THR A  99      23.648  -4.718   5.841  1.00 91.99           N  
ATOM    786  CA  THR A  99      24.697  -4.365   4.891  1.00 91.99           C  
ATOM    787  C   THR A  99      24.098  -3.742   3.633  1.00 91.99           C  
ATOM    788  CB  THR A  99      25.539  -5.595   4.506  1.00 91.99           C  
ATOM    789  O   THR A  99      24.706  -3.788   2.561  1.00 91.99           O  
ATOM    790  CG2 THR A  99      26.277  -6.157   5.717  1.00 91.99           C  
ATOM    791  OG1 THR A  99      24.679  -6.609   3.973  1.00 91.99           O  
ATOM    792  N   ILE A 100      22.864  -3.338   3.759  1.00 94.65           N  
ATOM    793  CA  ILE A 100      22.173  -2.716   2.635  1.00 94.65           C  
ATOM    794  C   ILE A 100      22.913  -1.449   2.211  1.00 94.65           C  
ATOM    795  CB  ILE A 100      20.705  -2.386   2.987  1.00 94.65           C  
ATOM    796  O   ILE A 100      23.124  -0.545   3.022  1.00 94.65           O  
ATOM    797  CG1 ILE A 100      19.954  -3.660   3.392  1.00 94.65           C  
ATOM    798  CG2 ILE A 100      20.010  -1.691   1.813  1.00 94.65           C  
ATOM    799  CD1 ILE A 100      18.634  -3.401   4.105  1.00 94.65           C  
ATOM    800  N   ASP A 101      23.313  -1.399   0.932  1.00 92.64           N  
ATOM    801  CA  ASP A 101      24.200  -0.364   0.409  1.00 92.64           C  
ATOM    802  C   ASP A 101      23.646   1.030   0.695  1.00 92.64           C  
ATOM    803  CB  ASP A 101      24.411  -0.548  -1.095  1.00 92.64           C  
ATOM    804  O   ASP A 101      24.388   1.927   1.100  1.00 92.64           O  
ATOM    805  CG  ASP A 101      25.263   0.547  -1.713  1.00 92.64           C  
ATOM    806  OD1 ASP A 101      26.464   0.647  -1.380  1.00 92.64           O  
ATOM    807  OD2 ASP A 101      24.728   1.319  -2.538  1.00 92.64           O  
ATOM    808  N   MET A 102      22.347   1.196   0.538  1.00 94.76           N  
ATOM    809  CA  MET A 102      21.738   2.511   0.714  1.00 94.76           C  
ATOM    810  C   MET A 102      21.674   2.888   2.190  1.00 94.76           C  
ATOM    811  CB  MET A 102      20.335   2.540   0.105  1.00 94.76           C  
ATOM    812  O   MET A 102      21.489   4.059   2.528  1.00 94.76           O  
ATOM    813  CG  MET A 102      19.338   1.643   0.821  1.00 94.76           C  
ATOM    814  SD  MET A 102      17.633   1.826   0.169  1.00 94.76           S  
ATOM    815  CE  MET A 102      17.217   3.469   0.818  1.00 94.76           C  
ATOM    816  N   LEU A 103      21.905   1.893   3.105  1.00 96.61           N  
ATOM    817  CA  LEU A 103      21.767   2.131   4.537  1.00 96.61           C  
ATOM    818  C   LEU A 103      23.118   2.033   5.238  1.00 96.61           C  
ATOM    819  CB  LEU A 103      20.785   1.132   5.155  1.00 96.61           C  
ATOM    820  O   LEU A 103      23.186   2.038   6.469  1.00 96.61           O  
ATOM    821  CG  LEU A 103      19.362   1.145   4.594  1.00 96.61           C  
ATOM    822  CD1 LEU A 103      18.480   0.168   5.364  1.00 96.61           C  
ATOM    823  CD2 LEU A 103      18.780   2.553   4.643  1.00 96.61           C  
ATOM    824  N   THR A 104      24.105   1.731   4.402  1.00 91.33           N  
ATOM    825  CA  THR A 104      25.471   1.665   4.909  1.00 91.33           C  
ATOM    826  C   THR A 104      26.371   2.649   4.168  1.00 91.33           C  
ATOM    827  CB  THR A 104      26.046   0.242   4.780  1.00 91.33           C  
ATOM    828  O   THR A 104      26.030   3.111   3.078  1.00 91.33           O  
ATOM    829  CG2 THR A 104      25.180  -0.771   5.522  1.00 91.33           C  
ATOM    830  OG1 THR A 104      26.104  -0.120   3.395  1.00 91.33           O  
ATOM    831  N   GLY A 105      27.206   3.400   4.821  1.00 89.72           N  
ATOM    832  CA  GLY A 105      28.043   4.446   4.253  1.00 89.72           C  
ATOM    833  C   GLY A 105      27.961   5.755   5.015  1.00 89.72           C  
ATOM    834  O   GLY A 105      27.562   5.777   6.181  1.00 89.72           O  
ATOM    835  N   PRO A 106      28.434   6.823   4.269  1.00 95.22           N  
ATOM    836  CA  PRO A 106      28.449   8.096   4.994  1.00 95.22           C  
ATOM    837  C   PRO A 106      27.047   8.635   5.270  1.00 95.22           C  
ATOM    838  CB  PRO A 106      29.217   9.028   4.053  1.00 95.22           C  
ATOM    839  O   PRO A 106      26.149   8.485   4.437  1.00 95.22           O  
ATOM    840  CG  PRO A 106      29.000   8.458   2.689  1.00 95.22           C  
ATOM    841  CD  PRO A 106      28.872   6.967   2.810  1.00 95.22           C  
ATOM    842  N   ILE A 107      26.818   9.054   6.417  1.00 97.71           N  
ATOM    843  CA  ILE A 107      25.596   9.789   6.724  1.00 97.71           C  
ATOM    844  C   ILE A 107      25.387  10.896   5.694  1.00 97.71           C  
ATOM    845  CB  ILE A 107      25.637  10.385   8.150  1.00 97.71           C  
ATOM    846  O   ILE A 107      26.324  11.624   5.357  1.00 97.71           O  
ATOM    847  CG1 ILE A 107      25.773   9.268   9.191  1.00 97.71           C  
ATOM    848  CG2 ILE A 107      24.391  11.234   8.417  1.00 97.71           C  
ATOM    849  CD1 ILE A 107      24.646   8.245   9.152  1.00 97.71           C  
ATOM    850  N   GLY A 108      24.205  10.923   5.148  1.00 97.70           N  
ATOM    851  CA  GLY A 108      23.900  11.901   4.116  1.00 97.70           C  
ATOM    852  C   GLY A 108      23.776  11.290   2.733  1.00 97.70           C  
ATOM    853  O   GLY A 108      23.417  11.977   1.775  1.00 97.70           O  
ATOM    854  N   LYS A 109      24.167  10.009   2.699  1.00 97.79           N  
ATOM    855  CA  LYS A 109      24.023   9.300   1.431  1.00 97.79           C  
ATOM    856  C   LYS A 109      22.588   9.375   0.918  1.00 97.79           C  
ATOM    857  CB  LYS A 109      24.451   7.839   1.581  1.00 97.79           C  
ATOM    858  O   LYS A 109      21.642   9.130   1.670  1.00 97.79           O  
ATOM    859  CG  LYS A 109      24.462   7.060   0.274  1.00 97.79           C  
ATOM    860  CD  LYS A 109      25.020   5.655   0.466  1.00 97.79           C  
ATOM    861  CE  LYS A 109      25.081   4.893  -0.850  1.00 97.79           C  
ATOM    862  NZ  LYS A 109      25.711   3.549  -0.683  1.00 97.79           N  
ATOM    863  N   LYS A 110      22.362   9.720  -0.407  1.00 97.93           N  
ATOM    864  CA  LYS A 110      21.042   9.907  -1.001  1.00 97.93           C  
ATOM    865  C   LYS A 110      20.731   8.804  -2.009  1.00 97.93           C  
ATOM    866  CB  LYS A 110      20.946  11.276  -1.676  1.00 97.93           C  
ATOM    867  O   LYS A 110      21.607   8.385  -2.768  1.00 97.93           O  
ATOM    868  CG  LYS A 110      21.010  12.449  -0.709  1.00 97.93           C  
ATOM    869  CD  LYS A 110      20.789  13.776  -1.424  1.00 97.93           C  
ATOM    870  CE  LYS A 110      20.755  14.941  -0.444  1.00 97.93           C  
ATOM    871  NZ  LYS A 110      20.557  16.246  -1.142  1.00 97.93           N  
ATOM    872  N   THR A 111      19.514   8.388  -1.968  1.00 98.24           N  
ATOM    873  CA  THR A 111      18.989   7.387  -2.891  1.00 98.24           C  
ATOM    874  C   THR A 111      17.710   7.884  -3.557  1.00 98.24           C  
ATOM    875  CB  THR A 111      18.712   6.054  -2.171  1.00 98.24           C  
ATOM    876  O   THR A 111      16.754   8.260  -2.876  1.00 98.24           O  
ATOM    877  CG2 THR A 111      18.248   4.985  -3.154  1.00 98.24           C  
ATOM    878  OG1 THR A 111      19.912   5.607  -1.527  1.00 98.24           O  
ATOM    879  N   PRO A 112      17.772   7.925  -4.964  1.00 98.43           N  
ATOM    880  CA  PRO A 112      16.541   8.330  -5.646  1.00 98.43           C  
ATOM    881  C   PRO A 112      15.393   7.348  -5.425  1.00 98.43           C  
ATOM    882  CB  PRO A 112      16.950   8.369  -7.120  1.00 98.43           C  
ATOM    883  O   PRO A 112      15.622   6.142  -5.305  1.00 98.43           O  
ATOM    884  CG  PRO A 112      18.443   8.442  -7.100  1.00 98.43           C  
ATOM    885  CD  PRO A 112      18.938   7.756  -5.859  1.00 98.43           C  
ATOM    886  N   LEU A 113      14.140   7.908  -5.445  1.00 98.62           N  
ATOM    887  CA  LEU A 113      13.002   7.030  -5.196  1.00 98.62           C  
ATOM    888  C   LEU A 113      11.754   7.542  -5.907  1.00 98.62           C  
ATOM    889  CB  LEU A 113      12.735   6.912  -3.693  1.00 98.62           C  
ATOM    890  O   LEU A 113      11.704   8.701  -6.323  1.00 98.62           O  
ATOM    891  CG  LEU A 113      12.437   8.217  -2.953  1.00 98.62           C  
ATOM    892  CD1 LEU A 113      11.006   8.667  -3.227  1.00 98.62           C  
ATOM    893  CD2 LEU A 113      12.672   8.048  -1.456  1.00 98.62           C  
ATOM    894  N   LEU A 114      10.765   6.655  -6.101  1.00 98.73           N  
ATOM    895  CA  LEU A 114       9.399   6.918  -6.538  1.00 98.73           C  
ATOM    896  C   LEU A 114       8.391   6.344  -5.549  1.00 98.73           C  
ATOM    897  CB  LEU A 114       9.158   6.328  -7.930  1.00 98.73           C  
ATOM    898  O   LEU A 114       8.491   5.177  -5.161  1.00 98.73           O  
ATOM    899  CG  LEU A 114       7.720   6.377  -8.448  1.00 98.73           C  
ATOM    900  CD1 LEU A 114       7.323   7.813  -8.775  1.00 98.73           C  
ATOM    901  CD2 LEU A 114       7.561   5.481  -9.672  1.00 98.73           C  
ATOM    902  N   THR A 115       7.452   7.221  -5.151  1.00 98.73           N  
ATOM    903  CA  THR A 115       6.394   6.757  -4.260  1.00 98.73           C  
ATOM    904  C   THR A 115       5.034   6.840  -4.946  1.00 98.73           C  
ATOM    905  CB  THR A 115       6.365   7.575  -2.955  1.00 98.73           C  
ATOM    906  O   THR A 115       4.740   7.818  -5.637  1.00 98.73           O  
ATOM    907  CG2 THR A 115       5.213   7.136  -2.057  1.00 98.73           C  
ATOM    908  OG1 THR A 115       7.600   7.389  -2.254  1.00 98.73           O  
ATOM    909  N   ARG A 116       4.316   5.780  -4.741  1.00 98.44           N  
ATOM    910  CA  ARG A 116       2.925   5.761  -5.183  1.00 98.44           C  
ATOM    911  C   ARG A 116       1.981   5.527  -4.009  1.00 98.44           C  
ATOM    912  CB  ARG A 116       2.715   4.684  -6.249  1.00 98.44           C  
ATOM    913  O   ARG A 116       2.136   4.556  -3.265  1.00 98.44           O  
ATOM    914  CG  ARG A 116       1.290   4.608  -6.775  1.00 98.44           C  
ATOM    915  CD  ARG A 116       1.116   3.471  -7.772  1.00 98.44           C  
ATOM    916  NE  ARG A 116      -0.229   3.450  -8.337  1.00 98.44           N  
ATOM    917  NH1 ARG A 116      -1.162   2.234  -6.609  1.00 98.44           N  
ATOM    918  NH2 ARG A 116      -2.460   2.906  -8.374  1.00 98.44           N  
ATOM    919  CZ  ARG A 116      -1.281   2.864  -7.772  1.00 98.44           C  
ATOM    920  N   PHE A 117       0.968   6.511  -3.851  1.00 98.31           N  
ATOM    921  CA  PHE A 117      -0.120   6.368  -2.890  1.00 98.31           C  
ATOM    922  C   PHE A 117      -1.389   5.883  -3.579  1.00 98.31           C  
ATOM    923  CB  PHE A 117      -0.385   7.697  -2.175  1.00 98.31           C  
ATOM    924  O   PHE A 117      -1.626   6.195  -4.748  1.00 98.31           O  
ATOM    925  CG  PHE A 117       0.819   8.258  -1.469  1.00 98.31           C  
ATOM    926  CD1 PHE A 117       1.253   7.715  -0.266  1.00 98.31           C  
ATOM    927  CD2 PHE A 117       1.519   9.329  -2.010  1.00 98.31           C  
ATOM    928  CE1 PHE A 117       2.367   8.232   0.390  1.00 98.31           C  
ATOM    929  CE2 PHE A 117       2.634   9.851  -1.360  1.00 98.31           C  
ATOM    930  CZ  PHE A 117       3.056   9.302  -0.160  1.00 98.31           C  
ATOM    931  N   SER A 118      -2.204   5.104  -2.732  1.00 97.18           N  
ATOM    932  CA  SER A 118      -3.420   4.614  -3.374  1.00 97.18           C  
ATOM    933  C   SER A 118      -4.498   4.295  -2.344  1.00 97.18           C  
ATOM    934  CB  SER A 118      -3.120   3.370  -4.212  1.00 97.18           C  
ATOM    935  O   SER A 118      -4.195   4.059  -1.173  1.00 97.18           O  
ATOM    936  OG  SER A 118      -2.706   2.295  -3.387  1.00 97.18           O  
ATOM    937  N   THR A 119      -5.704   4.442  -2.838  1.00 95.59           N  
ATOM    938  CA  THR A 119      -6.723   3.681  -2.123  1.00 95.59           C  
ATOM    939  C   THR A 119      -6.577   2.188  -2.401  1.00 95.59           C  
ATOM    940  CB  THR A 119      -8.140   4.142  -2.513  1.00 95.59           C  
ATOM    941  O   THR A 119      -5.993   1.793  -3.412  1.00 95.59           O  
ATOM    942  CG2 THR A 119      -8.346   5.619  -2.193  1.00 95.59           C  
ATOM    943  OG1 THR A 119      -8.333   3.938  -3.918  1.00 95.59           O  
ATOM    944  N   VAL A 120      -7.092   1.346  -1.458  1.00 93.13           N  
ATOM    945  CA  VAL A 120      -6.776  -0.075  -1.563  1.00 93.13           C  
ATOM    946  C   VAL A 120      -7.951  -0.820  -2.192  1.00 93.13           C  
ATOM    947  CB  VAL A 120      -6.436  -0.684  -0.184  1.00 93.13           C  
ATOM    948  O   VAL A 120      -7.775  -1.569  -3.156  1.00 93.13           O  
ATOM    949  CG1 VAL A 120      -6.290  -2.201  -0.284  1.00 93.13           C  
ATOM    950  CG2 VAL A 120      -5.160  -0.057   0.375  1.00 93.13           C  
ATOM    951  N   GLY A 121      -9.207  -0.583  -1.777  1.00 90.69           N  
ATOM    952  CA  GLY A 121     -10.354  -1.380  -2.184  1.00 90.69           C  
ATOM    953  C   GLY A 121     -11.186  -0.719  -3.266  1.00 90.69           C  
ATOM    954  O   GLY A 121     -11.963  -1.386  -3.953  1.00 90.69           O  
ATOM    955  N   GLY A 122     -11.002   0.648  -3.444  1.00 88.21           N  
ATOM    956  CA  GLY A 122     -11.813   1.399  -4.388  1.00 88.21           C  
ATOM    957  C   GLY A 122     -11.403   1.181  -5.832  1.00 88.21           C  
ATOM    958  O   GLY A 122     -10.257   0.823  -6.111  1.00 88.21           O  
ATOM    959  N   GLU A 123     -12.351   1.362  -6.763  1.00 91.96           N  
ATOM    960  CA  GLU A 123     -12.111   1.281  -8.201  1.00 91.96           C  
ATOM    961  C   GLU A 123     -11.474   2.564  -8.728  1.00 91.96           C  
ATOM    962  CB  GLU A 123     -13.416   0.997  -8.948  1.00 91.96           C  
ATOM    963  O   GLU A 123     -11.420   3.572  -8.020  1.00 91.96           O  
ATOM    964  CG  GLU A 123     -14.145  -0.248  -8.462  1.00 91.96           C  
ATOM    965  CD  GLU A 123     -15.564  -0.359  -8.996  1.00 91.96           C  
ATOM    966  OE1 GLU A 123     -16.140  -1.470  -8.961  1.00 91.96           O  
ATOM    967  OE2 GLU A 123     -16.104   0.673  -9.454  1.00 91.96           O  
ATOM    968  N   LYS A 124     -11.023   2.345  -9.982  1.00 89.64           N  
ATOM    969  CA  LYS A 124     -10.549   3.536 -10.680  1.00 89.64           C  
ATOM    970  C   LYS A 124     -11.643   4.596 -10.765  1.00 89.64           C  
ATOM    971  CB  LYS A 124     -10.057   3.177 -12.082  1.00 89.64           C  
ATOM    972  O   LYS A 124     -12.797   4.282 -11.065  1.00 89.64           O  
ATOM    973  CG  LYS A 124      -9.293   4.296 -12.776  1.00 89.64           C  
ATOM    974  CD  LYS A 124      -8.739   3.844 -14.121  1.00 89.64           C  
ATOM    975  CE  LYS A 124      -7.994   4.969 -14.826  1.00 89.64           C  
ATOM    976  NZ  LYS A 124      -7.436   4.527 -16.139  1.00 89.64           N  
ATOM    977  N   GLY A 125     -11.505   5.686 -10.008  1.00 88.51           N  
ATOM    978  CA  GLY A 125     -12.486   6.759 -10.014  1.00 88.51           C  
ATOM    979  C   GLY A 125     -13.098   7.016  -8.650  1.00 88.51           C  
ATOM    980  O   GLY A 125     -13.866   7.964  -8.477  1.00 88.51           O  
ATOM    981  N   SER A 126     -12.744   6.119  -7.702  1.00 93.21           N  
ATOM    982  CA  SER A 126     -13.194   6.343  -6.332  1.00 93.21           C  
ATOM    983  C   SER A 126     -12.557   7.595  -5.738  1.00 93.21           C  
ATOM    984  CB  SER A 126     -12.868   5.131  -5.456  1.00 93.21           C  
ATOM    985  O   SER A 126     -11.476   8.008  -6.161  1.00 93.21           O  
ATOM    986  OG  SER A 126     -11.467   4.940  -5.364  1.00 93.21           O  
ATOM    987  N   ALA A 127     -13.332   8.233  -4.803  1.00 95.42           N  
ATOM    988  CA  ALA A 127     -12.812   9.448  -4.180  1.00 95.42           C  
ATOM    989  C   ALA A 127     -11.592   9.142  -3.316  1.00 95.42           C  
ATOM    990  CB  ALA A 127     -13.897  10.123  -3.343  1.00 95.42           C  
ATOM    991  O   ALA A 127     -11.558   8.129  -2.614  1.00 95.42           O  
ATOM    992  N   ASP A 128     -10.599  10.055  -3.287  1.00 94.88           N  
ATOM    993  CA  ASP A 128      -9.401   9.908  -2.465  1.00 94.88           C  
ATOM    994  C   ASP A 128      -9.757   9.860  -0.981  1.00 94.88           C  
ATOM    995  CB  ASP A 128      -8.421  11.051  -2.735  1.00 94.88           C  
ATOM    996  O   ASP A 128      -9.002   9.313  -0.174  1.00 94.88           O  
ATOM    997  CG  ASP A 128      -7.801  10.987  -4.119  1.00 94.88           C  
ATOM    998  OD1 ASP A 128      -7.805   9.901  -4.739  1.00 94.88           O  
ATOM    999  OD2 ASP A 128      -7.301  12.030  -4.594  1.00 94.88           O  
ATOM   1000  N   THR A 129     -10.966  10.429  -0.691  1.00 95.19           N  
ATOM   1001  CA  THR A 129     -11.332  10.622   0.708  1.00 95.19           C  
ATOM   1002  C   THR A 129     -12.205   9.472   1.203  1.00 95.19           C  
ATOM   1003  CB  THR A 129     -12.072  11.957   0.913  1.00 95.19           C  
ATOM   1004  O   THR A 129     -12.684   9.494   2.339  1.00 95.19           O  
ATOM   1005  CG2 THR A 129     -11.161  13.142   0.610  1.00 95.19           C  
ATOM   1006  OG1 THR A 129     -13.208  12.006   0.041  1.00 95.19           O  
ATOM   1007  N   ALA A 130     -12.480   8.482   0.294  1.00 95.21           N  
ATOM   1008  CA  ALA A 130     -13.252   7.319   0.721  1.00 95.21           C  
ATOM   1009  C   ALA A 130     -12.593   6.630   1.912  1.00 95.21           C  
ATOM   1010  CB  ALA A 130     -13.416   6.335  -0.435  1.00 95.21           C  
ATOM   1011  O   ALA A 130     -11.365   6.614   2.027  1.00 95.21           O  
ATOM   1012  N   ARG A 131     -13.451   6.170   2.909  1.00 96.16           N  
ATOM   1013  CA  ARG A 131     -12.915   5.395   4.023  1.00 96.16           C  
ATOM   1014  C   ARG A 131     -12.288   4.094   3.533  1.00 96.16           C  
ATOM   1015  CB  ARG A 131     -14.011   5.095   5.047  1.00 96.16           C  
ATOM   1016  O   ARG A 131     -12.997   3.131   3.235  1.00 96.16           O  
ATOM   1017  CG  ARG A 131     -13.511   4.381   6.293  1.00 96.16           C  
ATOM   1018  CD  ARG A 131     -14.606   4.243   7.342  1.00 96.16           C  
ATOM   1019  NE  ARG A 131     -15.061   5.546   7.820  1.00 96.16           N  
ATOM   1020  NH1 ARG A 131     -13.039   6.134   8.772  1.00 96.16           N  
ATOM   1021  NH2 ARG A 131     -14.822   7.571   8.876  1.00 96.16           N  
ATOM   1022  CZ  ARG A 131     -14.306   6.414   8.488  1.00 96.16           C  
ATOM   1023  N   ASP A 132     -11.016   4.105   3.448  1.00 95.29           N  
ATOM   1024  CA  ASP A 132     -10.199   3.056   2.845  1.00 95.29           C  
ATOM   1025  C   ASP A 132      -8.745   3.163   3.299  1.00 95.29           C  
ATOM   1026  CB  ASP A 132     -10.279   3.123   1.319  1.00 95.29           C  
ATOM   1027  O   ASP A 132      -8.247   4.263   3.552  1.00 95.29           O  
ATOM   1028  CG  ASP A 132      -9.843   1.834   0.645  1.00 95.29           C  
ATOM   1029  OD1 ASP A 132      -9.614   0.825   1.347  1.00 95.29           O  
ATOM   1030  OD2 ASP A 132      -9.724   1.827  -0.599  1.00 95.29           O  
ATOM   1031  N   PRO A 133      -8.097   1.943   3.511  1.00 95.85           N  
ATOM   1032  CA  PRO A 133      -6.658   2.093   3.741  1.00 95.85           C  
ATOM   1033  C   PRO A 133      -5.950   2.817   2.599  1.00 95.85           C  
ATOM   1034  CB  PRO A 133      -6.167   0.648   3.859  1.00 95.85           C  
ATOM   1035  O   PRO A 133      -6.419   2.787   1.458  1.00 95.85           O  
ATOM   1036  CG  PRO A 133      -7.384  -0.141   4.219  1.00 95.85           C  
ATOM   1037  CD  PRO A 133      -8.578   0.504   3.576  1.00 95.85           C  
ATOM   1038  N   ARG A 134      -4.856   3.510   2.917  1.00 97.27           N  
ATOM   1039  CA  ARG A 134      -4.036   4.123   1.876  1.00 97.27           C  
ATOM   1040  C   ARG A 134      -2.770   3.310   1.626  1.00 97.27           C  
ATOM   1041  CB  ARG A 134      -3.671   5.560   2.254  1.00 97.27           C  
ATOM   1042  O   ARG A 134      -2.030   3.002   2.562  1.00 97.27           O  
ATOM   1043  CG  ARG A 134      -4.835   6.534   2.169  1.00 97.27           C  
ATOM   1044  CD  ARG A 134      -6.127   5.915   2.683  1.00 97.27           C  
ATOM   1045  NE  ARG A 134      -7.262   6.818   2.514  1.00 97.27           N  
ATOM   1046  NH1 ARG A 134      -8.235   6.309   4.546  1.00 97.27           N  
ATOM   1047  NH2 ARG A 134      -9.223   7.833   3.147  1.00 97.27           N  
ATOM   1048  CZ  ARG A 134      -8.237   6.985   3.403  1.00 97.27           C  
ATOM   1049  N   GLY A 135      -2.585   2.810   0.324  1.00 97.51           N  
ATOM   1050  CA  GLY A 135      -1.300   2.232  -0.036  1.00 97.51           C  
ATOM   1051  C   GLY A 135      -0.167   3.241  -0.024  1.00 97.51           C  
ATOM   1052  O   GLY A 135      -0.360   4.403  -0.386  1.00 97.51           O  
ATOM   1053  N   PHE A 136       0.971   2.863   0.450  1.00 98.31           N  
ATOM   1054  CA  PHE A 136       2.195   3.645   0.572  1.00 98.31           C  
ATOM   1055  C   PHE A 136       3.389   2.872   0.024  1.00 98.31           C  
ATOM   1056  CB  PHE A 136       2.446   4.029   2.034  1.00 98.31           C  
ATOM   1057  O   PHE A 136       4.113   2.220   0.779  1.00 98.31           O  
ATOM   1058  CG  PHE A 136       3.344   5.225   2.202  1.00 98.31           C  
ATOM   1059  CD1 PHE A 136       4.640   5.214   1.702  1.00 98.31           C  
ATOM   1060  CD2 PHE A 136       2.891   6.361   2.861  1.00 98.31           C  
ATOM   1061  CE1 PHE A 136       5.473   6.320   1.856  1.00 98.31           C  
ATOM   1062  CE2 PHE A 136       3.718   7.469   3.019  1.00 98.31           C  
ATOM   1063  CZ  PHE A 136       5.009   7.446   2.517  1.00 98.31           C  
ATOM   1064  N   ALA A 137       3.567   2.909  -1.313  1.00 98.44           N  
ATOM   1065  CA  ALA A 137       4.604   2.117  -1.970  1.00 98.44           C  
ATOM   1066  C   ALA A 137       5.742   3.006  -2.463  1.00 98.44           C  
ATOM   1067  CB  ALA A 137       4.012   1.324  -3.132  1.00 98.44           C  
ATOM   1068  O   ALA A 137       5.506   4.006  -3.145  1.00 98.44           O  
ATOM   1069  N   THR A 138       6.959   2.610  -2.082  1.00 98.76           N  
ATOM   1070  CA  THR A 138       8.148   3.373  -2.443  1.00 98.76           C  
ATOM   1071  C   THR A 138       9.180   2.478  -3.124  1.00 98.76           C  
ATOM   1072  CB  THR A 138       8.780   4.041  -1.208  1.00 98.76           C  
ATOM   1073  O   THR A 138       9.527   1.416  -2.604  1.00 98.76           O  
ATOM   1074  CG2 THR A 138      10.023   4.838  -1.589  1.00 98.76           C  
ATOM   1075  OG1 THR A 138       7.824   4.925  -0.609  1.00 98.76           O  
ATOM   1076  N   LYS A 139       9.582   2.848  -4.286  1.00 98.62           N  
ATOM   1077  CA  LYS A 139      10.683   2.194  -4.987  1.00 98.62           C  
ATOM   1078  C   LYS A 139      11.986   2.968  -4.806  1.00 98.62           C  
ATOM   1079  CB  LYS A 139      10.362   2.049  -6.475  1.00 98.62           C  
ATOM   1080  O   LYS A 139      12.067   4.148  -5.155  1.00 98.62           O  
ATOM   1081  CG  LYS A 139      11.433   1.316  -7.270  1.00 98.62           C  
ATOM   1082  CD  LYS A 139      11.090   1.265  -8.754  1.00 98.62           C  
ATOM   1083  CE  LYS A 139       9.838   0.437  -9.010  1.00 98.62           C  
ATOM   1084  NZ  LYS A 139      10.024  -0.989  -8.608  1.00 98.62           N  
ATOM   1085  N   LEU A 140      12.933   2.327  -4.229  1.00 98.60           N  
ATOM   1086  CA  LEU A 140      14.265   2.891  -4.041  1.00 98.60           C  
ATOM   1087  C   LEU A 140      15.228   2.381  -5.108  1.00 98.60           C  
ATOM   1088  CB  LEU A 140      14.800   2.548  -2.648  1.00 98.60           C  
ATOM   1089  O   LEU A 140      15.395   1.170  -5.271  1.00 98.60           O  
ATOM   1090  CG  LEU A 140      14.045   3.153  -1.463  1.00 98.60           C  
ATOM   1091  CD1 LEU A 140      13.947   2.143  -0.325  1.00 98.60           C  
ATOM   1092  CD2 LEU A 140      14.727   4.433  -0.992  1.00 98.60           C  
ATOM   1093  N   TYR A 141      15.751   3.276  -5.856  1.00 97.81           N  
ATOM   1094  CA  TYR A 141      16.700   2.904  -6.900  1.00 97.81           C  
ATOM   1095  C   TYR A 141      18.119   2.839  -6.349  1.00 97.81           C  
ATOM   1096  CB  TYR A 141      16.636   3.898  -8.063  1.00 97.81           C  
ATOM   1097  O   TYR A 141      18.818   3.853  -6.295  1.00 97.81           O  
ATOM   1098  CG  TYR A 141      15.264   4.028  -8.677  1.00 97.81           C  
ATOM   1099  CD1 TYR A 141      14.789   3.077  -9.577  1.00 97.81           C  
ATOM   1100  CD2 TYR A 141      14.439   5.102  -8.359  1.00 97.81           C  
ATOM   1101  CE1 TYR A 141      13.525   3.193 -10.147  1.00 97.81           C  
ATOM   1102  CE2 TYR A 141      13.174   5.229  -8.922  1.00 97.81           C  
ATOM   1103  OH  TYR A 141      11.474   4.391 -10.374  1.00 97.81           O  
ATOM   1104  CZ  TYR A 141      12.726   4.271  -9.813  1.00 97.81           C  
ATOM   1105  N   THR A 142      18.543   1.681  -5.882  1.00 96.20           N  
ATOM   1106  CA  THR A 142      19.846   1.492  -5.255  1.00 96.20           C  
ATOM   1107  C   THR A 142      20.879   1.035  -6.281  1.00 96.20           C  
ATOM   1108  CB  THR A 142      19.770   0.467  -4.108  1.00 96.20           C  
ATOM   1109  O   THR A 142      20.528   0.691  -7.412  1.00 96.20           O  
ATOM   1110  CG2 THR A 142      18.547   0.712  -3.231  1.00 96.20           C  
ATOM   1111  OG1 THR A 142      19.692  -0.853  -4.659  1.00 96.20           O  
ATOM   1112  N   GLN A 143      22.117   0.964  -5.905  1.00 93.16           N  
ATOM   1113  CA  GLN A 143      23.190   0.496  -6.776  1.00 93.16           C  
ATOM   1114  C   GLN A 143      23.114  -1.015  -6.979  1.00 93.16           C  
ATOM   1115  CB  GLN A 143      24.554   0.880  -6.201  1.00 93.16           C  
ATOM   1116  O   GLN A 143      23.639  -1.541  -7.962  1.00 93.16           O  
ATOM   1117  CG  GLN A 143      24.810   2.381  -6.178  1.00 93.16           C  
ATOM   1118  CD  GLN A 143      24.843   2.993  -7.566  1.00 93.16           C  
ATOM   1119  NE2 GLN A 143      24.465   4.263  -7.663  1.00 93.16           N  
ATOM   1120  OE1 GLN A 143      25.206   2.330  -8.543  1.00 93.16           O  
ATOM   1121  N   GLU A 144      22.323  -1.645  -6.114  1.00 91.85           N  
ATOM   1122  CA  GLU A 144      22.299  -3.105  -6.143  1.00 91.85           C  
ATOM   1123  C   GLU A 144      20.920  -3.626  -6.538  1.00 91.85           C  
ATOM   1124  CB  GLU A 144      22.708  -3.676  -4.783  1.00 91.85           C  
ATOM   1125  O   GLU A 144      20.558  -4.755  -6.202  1.00 91.85           O  
ATOM   1126  CG  GLU A 144      24.158  -3.403  -4.412  1.00 91.85           C  
ATOM   1127  CD  GLU A 144      24.573  -4.050  -3.100  1.00 91.85           C  
ATOM   1128  OE1 GLU A 144      25.662  -4.666  -3.045  1.00 91.85           O  
ATOM   1129  OE2 GLU A 144      23.803  -3.940  -2.119  1.00 91.85           O  
ATOM   1130  N   GLY A 145      20.164  -2.754  -7.197  1.00 93.71           N  
ATOM   1131  CA  GLY A 145      18.823  -3.085  -7.652  1.00 93.71           C  
ATOM   1132  C   GLY A 145      17.750  -2.210  -7.032  1.00 93.71           C  
ATOM   1133  O   GLY A 145      18.052  -1.313  -6.242  1.00 93.71           O  
ATOM   1134  N   ASN A 146      16.538  -2.458  -7.447  1.00 97.29           N  
ATOM   1135  CA  ASN A 146      15.403  -1.788  -6.821  1.00 97.29           C  
ATOM   1136  C   ASN A 146      15.027  -2.443  -5.495  1.00 97.29           C  
ATOM   1137  CB  ASN A 146      14.200  -1.775  -7.767  1.00 97.29           C  
ATOM   1138  O   ASN A 146      15.006  -3.670  -5.388  1.00 97.29           O  
ATOM   1139  CG  ASN A 146      14.421  -0.896  -8.981  1.00 97.29           C  
ATOM   1140  ND2 ASN A 146      13.644  -1.130 -10.032  1.00 97.29           N  
ATOM   1141  OD1 ASN A 146      15.284  -0.014  -8.976  1.00 97.29           O  
ATOM   1142  N   TRP A 147      14.826  -1.665  -4.494  1.00 97.98           N  
ATOM   1143  CA  TRP A 147      14.211  -2.085  -3.239  1.00 97.98           C  
ATOM   1144  C   TRP A 147      12.847  -1.428  -3.056  1.00 97.98           C  
ATOM   1145  CB  TRP A 147      15.119  -1.745  -2.054  1.00 97.98           C  
ATOM   1146  O   TRP A 147      12.754  -0.209  -2.896  1.00 97.98           O  
ATOM   1147  CG  TRP A 147      14.610  -2.242  -0.735  1.00 97.98           C  
ATOM   1148  CD1 TRP A 147      13.732  -3.268  -0.524  1.00 97.98           C  
ATOM   1149  CD2 TRP A 147      14.946  -1.729   0.558  1.00 97.98           C  
ATOM   1150  CE2 TRP A 147      14.234  -2.494   1.509  1.00 97.98           C  
ATOM   1151  CE3 TRP A 147      15.781  -0.697   1.006  1.00 97.98           C  
ATOM   1152  NE1 TRP A 147      13.502  -3.425   0.823  1.00 97.98           N  
ATOM   1153  CH2 TRP A 147      15.157  -1.242   3.293  1.00 97.98           C  
ATOM   1154  CZ2 TRP A 147      14.333  -2.258   2.882  1.00 97.98           C  
ATOM   1155  CZ3 TRP A 147      15.878  -0.464   2.373  1.00 97.98           C  
ATOM   1156  N   ASP A 148      11.825  -2.296  -3.061  1.00 98.44           N  
ATOM   1157  CA  ASP A 148      10.468  -1.768  -2.964  1.00 98.44           C  
ATOM   1158  C   ASP A 148       9.931  -1.889  -1.540  1.00 98.44           C  
ATOM   1159  CB  ASP A 148       9.539  -2.492  -3.941  1.00 98.44           C  
ATOM   1160  O   ASP A 148       9.962  -2.971  -0.950  1.00 98.44           O  
ATOM   1161  CG  ASP A 148       9.852  -2.187  -5.395  1.00 98.44           C  
ATOM   1162  OD1 ASP A 148      10.607  -1.228  -5.668  1.00 98.44           O  
ATOM   1163  OD2 ASP A 148       9.337  -2.909  -6.276  1.00 98.44           O  
ATOM   1164  N   TRP A 149       9.579  -0.724  -1.019  1.00 98.35           N  
ATOM   1165  CA  TRP A 149       8.761  -0.686   0.188  1.00 98.35           C  
ATOM   1166  C   TRP A 149       7.277  -0.640  -0.160  1.00 98.35           C  
ATOM   1167  CB  TRP A 149       9.133   0.523   1.052  1.00 98.35           C  
ATOM   1168  O   TRP A 149       6.770   0.391  -0.609  1.00 98.35           O  
ATOM   1169  CG  TRP A 149      10.533   0.482   1.586  1.00 98.35           C  
ATOM   1170  CD1 TRP A 149      11.393  -0.580   1.564  1.00 98.35           C  
ATOM   1171  CD2 TRP A 149      11.234   1.552   2.227  1.00 98.35           C  
ATOM   1172  CE2 TRP A 149      12.516   1.067   2.568  1.00 98.35           C  
ATOM   1173  CE3 TRP A 149      10.902   2.876   2.547  1.00 98.35           C  
ATOM   1174  NE1 TRP A 149      12.587  -0.235   2.153  1.00 98.35           N  
ATOM   1175  CH2 TRP A 149      13.117   3.152   3.514  1.00 98.35           C  
ATOM   1176  CZ2 TRP A 149      13.467   1.861   3.213  1.00 98.35           C  
ATOM   1177  CZ3 TRP A 149      11.850   3.664   3.189  1.00 98.35           C  
ATOM   1178  N   VAL A 150       6.616  -1.792   0.089  1.00 97.53           N  
ATOM   1179  CA  VAL A 150       5.189  -1.872  -0.205  1.00 97.53           C  
ATOM   1180  C   VAL A 150       4.392  -1.862   1.097  1.00 97.53           C  
ATOM   1181  CB  VAL A 150       4.849  -3.134  -1.028  1.00 97.53           C  
ATOM   1182  O   VAL A 150       4.158  -2.914   1.697  1.00 97.53           O  
ATOM   1183  CG1 VAL A 150       3.390  -3.108  -1.480  1.00 97.53           C  
ATOM   1184  CG2 VAL A 150       5.782  -3.253  -2.232  1.00 97.53           C  
ATOM   1185  N   PHE A 151       3.999  -0.654   1.497  1.00 97.84           N  
ATOM   1186  CA  PHE A 151       3.451  -0.417   2.827  1.00 97.84           C  
ATOM   1187  C   PHE A 151       2.003   0.052   2.740  1.00 97.84           C  
ATOM   1188  CB  PHE A 151       4.293   0.618   3.580  1.00 97.84           C  
ATOM   1189  O   PHE A 151       1.439   0.142   1.647  1.00 97.84           O  
ATOM   1190  CG  PHE A 151       5.710   0.179   3.834  1.00 97.84           C  
ATOM   1191  CD1 PHE A 151       6.096  -1.136   3.606  1.00 97.84           C  
ATOM   1192  CD2 PHE A 151       6.656   1.083   4.300  1.00 97.84           C  
ATOM   1193  CE1 PHE A 151       7.407  -1.545   3.840  1.00 97.84           C  
ATOM   1194  CE2 PHE A 151       7.968   0.681   4.536  1.00 97.84           C  
ATOM   1195  CZ  PHE A 151       8.341  -0.633   4.306  1.00 97.84           C  
ATOM   1196  N   ASN A 152       1.490   0.391   3.979  1.00 97.55           N  
ATOM   1197  CA  ASN A 152       0.196   1.040   4.154  1.00 97.55           C  
ATOM   1198  C   ASN A 152       0.268   2.166   5.182  1.00 97.55           C  
ATOM   1199  CB  ASN A 152      -0.868   0.018   4.560  1.00 97.55           C  
ATOM   1200  O   ASN A 152       1.222   2.243   5.958  1.00 97.55           O  
ATOM   1201  CG  ASN A 152      -1.239  -0.919   3.428  1.00 97.55           C  
ATOM   1202  ND2 ASN A 152      -1.475  -2.183   3.758  1.00 97.55           N  
ATOM   1203  OD1 ASN A 152      -1.312  -0.511   2.266  1.00 97.55           O  
ATOM   1204  N   ASN A 153      -0.805   2.964   5.182  1.00 97.09           N  
ATOM   1205  CA  ASN A 153      -0.858   4.054   6.151  1.00 97.09           C  
ATOM   1206  C   ASN A 153      -1.346   3.568   7.513  1.00 97.09           C  
ATOM   1207  CB  ASN A 153      -1.753   5.185   5.639  1.00 97.09           C  
ATOM   1208  O   ASN A 153      -1.416   4.347   8.465  1.00 97.09           O  
ATOM   1209  CG  ASN A 153      -3.221   4.809   5.630  1.00 97.09           C  
ATOM   1210  ND2 ASN A 153      -4.050   5.643   6.247  1.00 97.09           N  
ATOM   1211  OD1 ASN A 153      -3.608   3.777   5.074  1.00 97.09           O  
ATOM   1212  N   THR A 154      -1.651   2.276   7.601  1.00 96.22           N  
ATOM   1213  CA  THR A 154      -2.031   1.653   8.865  1.00 96.22           C  
ATOM   1214  C   THR A 154      -0.985   0.632   9.301  1.00 96.22           C  
ATOM   1215  CB  THR A 154      -3.407   0.970   8.759  1.00 96.22           C  
ATOM   1216  O   THR A 154      -0.362  -0.023   8.463  1.00 96.22           O  
ATOM   1217  CG2 THR A 154      -4.474   1.952   8.286  1.00 96.22           C  
ATOM   1218  OG1 THR A 154      -3.325  -0.114   7.825  1.00 96.22           O  
ATOM   1219  N   PRO A 155      -0.754   0.432  10.633  1.00 94.99           N  
ATOM   1220  CA  PRO A 155       0.315  -0.429  11.143  1.00 94.99           C  
ATOM   1221  C   PRO A 155      -0.078  -1.904  11.172  1.00 94.99           C  
ATOM   1222  CB  PRO A 155       0.549   0.102  12.560  1.00 94.99           C  
ATOM   1223  O   PRO A 155       0.779  -2.772  11.358  1.00 94.99           O  
ATOM   1224  CG  PRO A 155      -0.770   0.666  12.979  1.00 94.99           C  
ATOM   1225  CD  PRO A 155      -1.431   1.277  11.777  1.00 94.99           C  
ATOM   1226  N   VAL A 156      -1.367  -2.222  10.923  1.00 96.05           N  
ATOM   1227  CA  VAL A 156      -1.885  -3.586  10.894  1.00 96.05           C  
ATOM   1228  C   VAL A 156      -2.777  -3.775   9.669  1.00 96.05           C  
ATOM   1229  CB  VAL A 156      -2.670  -3.922  12.182  1.00 96.05           C  
ATOM   1230  O   VAL A 156      -3.194  -2.799   9.041  1.00 96.05           O  
ATOM   1231  CG1 VAL A 156      -1.750  -3.885  13.400  1.00 96.05           C  
ATOM   1232  CG2 VAL A 156      -3.839  -2.955  12.361  1.00 96.05           C  
ATOM   1233  N   PHE A 157      -3.103  -5.089   9.353  1.00 96.18           N  
ATOM   1234  CA  PHE A 157      -3.994  -5.406   8.244  1.00 96.18           C  
ATOM   1235  C   PHE A 157      -5.150  -6.283   8.711  1.00 96.18           C  
ATOM   1236  CB  PHE A 157      -3.226  -6.106   7.118  1.00 96.18           C  
ATOM   1237  O   PHE A 157      -5.215  -6.660   9.883  1.00 96.18           O  
ATOM   1238  CG  PHE A 157      -3.914  -6.042   5.782  1.00 96.18           C  
ATOM   1239  CD1 PHE A 157      -4.258  -7.205   5.105  1.00 96.18           C  
ATOM   1240  CD2 PHE A 157      -4.217  -4.817   5.202  1.00 96.18           C  
ATOM   1241  CE1 PHE A 157      -4.895  -7.149   3.867  1.00 96.18           C  
ATOM   1242  CE2 PHE A 157      -4.854  -4.752   3.966  1.00 96.18           C  
ATOM   1243  CZ  PHE A 157      -5.191  -5.919   3.300  1.00 96.18           C  
ATOM   1244  N   PHE A 158      -6.126  -6.643   7.859  1.00 96.38           N  
ATOM   1245  CA  PHE A 158      -7.403  -7.270   8.181  1.00 96.38           C  
ATOM   1246  C   PHE A 158      -7.228  -8.765   8.418  1.00 96.38           C  
ATOM   1247  CB  PHE A 158      -8.418  -7.031   7.060  1.00 96.38           C  
ATOM   1248  O   PHE A 158      -8.060  -9.397   9.071  1.00 96.38           O  
ATOM   1249  CG  PHE A 158      -8.924  -5.615   6.990  1.00 96.38           C  
ATOM   1250  CD1 PHE A 158      -9.958  -5.190   7.814  1.00 96.38           C  
ATOM   1251  CD2 PHE A 158      -8.364  -4.709   6.098  1.00 96.38           C  
ATOM   1252  CE1 PHE A 158     -10.428  -3.880   7.752  1.00 96.38           C  
ATOM   1253  CE2 PHE A 158      -8.828  -3.398   6.030  1.00 96.38           C  
ATOM   1254  CZ  PHE A 158      -9.860  -2.986   6.857  1.00 96.38           C  
ATOM   1255  N   LEU A 159      -6.104  -9.326   7.890  1.00 94.99           N  
ATOM   1256  CA  LEU A 159      -6.016 -10.781   7.951  1.00 94.99           C  
ATOM   1257  C   LEU A 159      -4.592 -11.226   8.264  1.00 94.99           C  
ATOM   1258  CB  LEU A 159      -6.479 -11.401   6.630  1.00 94.99           C  
ATOM   1259  O   LEU A 159      -3.635 -10.498   7.990  1.00 94.99           O  
ATOM   1260  CG  LEU A 159      -5.735 -10.952   5.372  1.00 94.99           C  
ATOM   1261  CD1 LEU A 159      -4.474 -11.788   5.175  1.00 94.99           C  
ATOM   1262  CD2 LEU A 159      -6.642 -11.048   4.150  1.00 94.99           C  
ATOM   1263  N   ARG A 160      -4.403 -12.341   8.886  1.00 93.53           N  
ATOM   1264  CA  ARG A 160      -3.107 -12.936   9.196  1.00 93.53           C  
ATOM   1265  C   ARG A 160      -2.865 -14.188   8.360  1.00 93.53           C  
ATOM   1266  CB  ARG A 160      -3.014 -13.275  10.686  1.00 93.53           C  
ATOM   1267  O   ARG A 160      -1.735 -14.674   8.273  1.00 93.53           O  
ATOM   1268  CG  ARG A 160      -4.068 -14.263  11.160  1.00 93.53           C  
ATOM   1269  CD  ARG A 160      -4.022 -14.456  12.669  1.00 93.53           C  
ATOM   1270  NE  ARG A 160      -5.275 -14.054  13.302  1.00 93.53           N  
ATOM   1271  NH1 ARG A 160      -4.557 -14.466  15.459  1.00 93.53           N  
ATOM   1272  NH2 ARG A 160      -6.678 -13.682  15.082  1.00 93.53           N  
ATOM   1273  CZ  ARG A 160      -5.501 -14.068  14.613  1.00 93.53           C  
ATOM   1274  N   ASP A 161      -3.968 -14.689   7.669  1.00 92.89           N  
ATOM   1275  CA  ASP A 161      -3.893 -15.816   6.743  1.00 92.89           C  
ATOM   1276  C   ASP A 161      -4.128 -15.361   5.305  1.00 92.89           C  
ATOM   1277  CB  ASP A 161      -4.908 -16.895   7.127  1.00 92.89           C  
ATOM   1278  O   ASP A 161      -5.221 -14.904   4.963  1.00 92.89           O  
ATOM   1279  CG  ASP A 161      -4.738 -18.178   6.332  1.00 92.89           C  
ATOM   1280  OD1 ASP A 161      -4.112 -18.147   5.251  1.00 92.89           O  
ATOM   1281  OD2 ASP A 161      -5.238 -19.228   6.790  1.00 92.89           O  
ATOM   1282  N   PRO A 162      -3.163 -15.650   4.488  1.00 93.29           N  
ATOM   1283  CA  PRO A 162      -3.254 -15.132   3.121  1.00 93.29           C  
ATOM   1284  C   PRO A 162      -4.345 -15.817   2.302  1.00 93.29           C  
ATOM   1285  CB  PRO A 162      -1.869 -15.425   2.540  1.00 93.29           C  
ATOM   1286  O   PRO A 162      -4.810 -15.264   1.301  1.00 93.29           O  
ATOM   1287  CG  PRO A 162      -1.334 -16.545   3.373  1.00 93.29           C  
ATOM   1288  CD  PRO A 162      -1.839 -16.379   4.777  1.00 93.29           C  
ATOM   1289  N   THR A 163      -4.783 -16.981   2.633  1.00 91.80           N  
ATOM   1290  CA  THR A 163      -5.822 -17.691   1.894  1.00 91.80           C  
ATOM   1291  C   THR A 163      -7.137 -16.918   1.932  1.00 91.80           C  
ATOM   1292  CB  THR A 163      -6.039 -19.107   2.458  1.00 91.80           C  
ATOM   1293  O   THR A 163      -7.998 -17.105   1.070  1.00 91.80           O  
ATOM   1294  CG2 THR A 163      -7.135 -19.842   1.692  1.00 91.80           C  
ATOM   1295  OG1 THR A 163      -4.818 -19.850   2.353  1.00 91.80           O  
ATOM   1296  N   ASN A 164      -7.291 -16.026   2.946  1.00 93.56           N  
ATOM   1297  CA  ASN A 164      -8.521 -15.262   3.126  1.00 93.56           C  
ATOM   1298  C   ASN A 164      -8.537 -14.011   2.252  1.00 93.56           C  
ATOM   1299  CB  ASN A 164      -8.709 -14.885   4.597  1.00 93.56           C  
ATOM   1300  O   ASN A 164      -9.572 -13.357   2.116  1.00 93.56           O  
ATOM   1301  CG  ASN A 164      -9.042 -16.079   5.469  1.00 93.56           C  
ATOM   1302  ND2 ASN A 164      -8.541 -16.074   6.699  1.00 93.56           N  
ATOM   1303  OD1 ASN A 164      -9.743 -17.000   5.040  1.00 93.56           O  
ATOM   1304  N   PHE A 165      -7.444 -13.637   1.666  1.00 94.80           N  
ATOM   1305  CA  PHE A 165      -7.309 -12.367   0.964  1.00 94.80           C  
ATOM   1306  C   PHE A 165      -8.289 -12.284  -0.200  1.00 94.80           C  
ATOM   1307  CB  PHE A 165      -5.875 -12.180   0.458  1.00 94.80           C  
ATOM   1308  O   PHE A 165      -9.020 -11.301  -0.335  1.00 94.80           O  
ATOM   1309  CG  PHE A 165      -5.647 -10.873  -0.251  1.00 94.80           C  
ATOM   1310  CD1 PHE A 165      -5.520 -10.830  -1.634  1.00 94.80           C  
ATOM   1311  CD2 PHE A 165      -5.560  -9.686   0.465  1.00 94.80           C  
ATOM   1312  CE1 PHE A 165      -5.309  -9.621  -2.294  1.00 94.80           C  
ATOM   1313  CE2 PHE A 165      -5.349  -8.475  -0.187  1.00 94.80           C  
ATOM   1314  CZ  PHE A 165      -5.223  -8.444  -1.566  1.00 94.80           C  
ATOM   1315  N   PRO A 166      -8.324 -13.348  -1.152  1.00 94.86           N  
ATOM   1316  CA  PRO A 166      -9.287 -13.235  -2.249  1.00 94.86           C  
ATOM   1317  C   PRO A 166     -10.725 -13.078  -1.759  1.00 94.86           C  
ATOM   1318  CB  PRO A 166      -9.111 -14.552  -3.010  1.00 94.86           C  
ATOM   1319  O   PRO A 166     -11.486 -12.281  -2.313  1.00 94.86           O  
ATOM   1320  CG  PRO A 166      -7.689 -14.945  -2.769  1.00 94.86           C  
ATOM   1321  CD  PRO A 166      -7.325 -14.576  -1.359  1.00 94.86           C  
ATOM   1322  N   THR A 167     -11.062 -13.870  -0.737  1.00 95.26           N  
ATOM   1323  CA  THR A 167     -12.399 -13.775  -0.160  1.00 95.26           C  
ATOM   1324  C   THR A 167     -12.641 -12.383   0.416  1.00 95.26           C  
ATOM   1325  CB  THR A 167     -12.610 -14.833   0.939  1.00 95.26           C  
ATOM   1326  O   THR A 167     -13.701 -11.792   0.201  1.00 95.26           O  
ATOM   1327  CG2 THR A 167     -14.012 -14.738   1.532  1.00 95.26           C  
ATOM   1328  OG1 THR A 167     -12.428 -16.139   0.378  1.00 95.26           O  
ATOM   1329  N   PHE A 168     -11.681 -11.821   1.158  1.00 95.94           N  
ATOM   1330  CA  PHE A 168     -11.786 -10.489   1.741  1.00 95.94           C  
ATOM   1331  C   PHE A 168     -12.028  -9.442   0.660  1.00 95.94           C  
ATOM   1332  CB  PHE A 168     -10.520 -10.146   2.531  1.00 95.94           C  
ATOM   1333  O   PHE A 168     -12.923  -8.604   0.790  1.00 95.94           O  
ATOM   1334  CG  PHE A 168     -10.468  -8.718   3.005  1.00 95.94           C  
ATOM   1335  CD1 PHE A 168      -9.507  -7.843   2.514  1.00 95.94           C  
ATOM   1336  CD2 PHE A 168     -11.382  -8.251   3.941  1.00 95.94           C  
ATOM   1337  CE1 PHE A 168      -9.457  -6.521   2.950  1.00 95.94           C  
ATOM   1338  CE2 PHE A 168     -11.338  -6.932   4.382  1.00 95.94           C  
ATOM   1339  CZ  PHE A 168     -10.375  -6.068   3.886  1.00 95.94           C  
ATOM   1340  N   ILE A 169     -11.243  -9.490  -0.432  1.00 94.93           N  
ATOM   1341  CA  ILE A 169     -11.362  -8.502  -1.499  1.00 94.93           C  
ATOM   1342  C   ILE A 169     -12.746  -8.596  -2.136  1.00 94.93           C  
ATOM   1343  CB  ILE A 169     -10.265  -8.693  -2.570  1.00 94.93           C  
ATOM   1344  O   ILE A 169     -13.351  -7.575  -2.474  1.00 94.93           O  
ATOM   1345  CG1 ILE A 169      -8.885  -8.369  -1.985  1.00 94.93           C  
ATOM   1346  CG2 ILE A 169     -10.555  -7.827  -3.800  1.00 94.93           C  
ATOM   1347  CD1 ILE A 169      -8.785  -6.980  -1.369  1.00 94.93           C  
ATOM   1348  N   HIS A 170     -13.327  -9.733  -2.313  1.00 94.79           N  
ATOM   1349  CA  HIS A 170     -14.651  -9.902  -2.901  1.00 94.79           C  
ATOM   1350  C   HIS A 170     -15.721  -9.220  -2.055  1.00 94.79           C  
ATOM   1351  CB  HIS A 170     -14.980 -11.387  -3.064  1.00 94.79           C  
ATOM   1352  O   HIS A 170     -16.727  -8.743  -2.585  1.00 94.79           O  
ATOM   1353  CG  HIS A 170     -14.409 -11.995  -4.305  1.00 94.79           C  
ATOM   1354  CD2 HIS A 170     -13.378 -12.855  -4.481  1.00 94.79           C  
ATOM   1355  ND1 HIS A 170     -14.908 -11.728  -5.562  1.00 94.79           N  
ATOM   1356  CE1 HIS A 170     -14.207 -12.401  -6.459  1.00 94.79           C  
ATOM   1357  NE2 HIS A 170     -13.273 -13.093  -5.830  1.00 94.79           N  
ATOM   1358  N   THR A 171     -15.452  -9.183  -0.772  1.00 94.70           N  
ATOM   1359  CA  THR A 171     -16.416  -8.537   0.112  1.00 94.70           C  
ATOM   1360  C   THR A 171     -16.388  -7.022  -0.072  1.00 94.70           C  
ATOM   1361  CB  THR A 171     -16.142  -8.883   1.587  1.00 94.70           C  
ATOM   1362  O   THR A 171     -17.311  -6.323   0.351  1.00 94.70           O  
ATOM   1363  CG2 THR A 171     -15.991 -10.388   1.780  1.00 94.70           C  
ATOM   1364  OG1 THR A 171     -14.935  -8.235   2.007  1.00 94.70           O  
ATOM   1365  N   GLN A 172     -15.293  -6.480  -0.576  1.00 93.52           N  
ATOM   1366  CA  GLN A 172     -15.111  -5.045  -0.769  1.00 93.52           C  
ATOM   1367  C   GLN A 172     -15.607  -4.608  -2.144  1.00 93.52           C  
ATOM   1368  CB  GLN A 172     -13.640  -4.662  -0.595  1.00 93.52           C  
ATOM   1369  O   GLN A 172     -15.836  -3.420  -2.378  1.00 93.52           O  
ATOM   1370  CG  GLN A 172     -13.034  -5.131   0.721  1.00 93.52           C  
ATOM   1371  CD  GLN A 172     -13.787  -4.613   1.932  1.00 93.52           C  
ATOM   1372  NE2 GLN A 172     -14.144  -5.515   2.840  1.00 93.52           N  
ATOM   1373  OE1 GLN A 172     -14.045  -3.411   2.051  1.00 93.52           O  
ATOM   1374  N   LYS A 173     -15.833  -5.606  -3.065  1.00 93.33           N  
ATOM   1375  CA  LYS A 173     -16.241  -5.307  -4.434  1.00 93.33           C  
ATOM   1376  C   LYS A 173     -17.762  -5.292  -4.564  1.00 93.33           C  
ATOM   1377  CB  LYS A 173     -15.642  -6.323  -5.408  1.00 93.33           C  
ATOM   1378  O   LYS A 173     -18.474  -5.623  -3.613  1.00 93.33           O  
ATOM   1379  CG  LYS A 173     -14.121  -6.360  -5.405  1.00 93.33           C  
ATOM   1380  CD  LYS A 173     -13.529  -5.039  -5.880  1.00 93.33           C  
ATOM   1381  CE  LYS A 173     -12.008  -5.092  -5.928  1.00 93.33           C  
ATOM   1382  NZ  LYS A 173     -11.420  -3.776  -6.320  1.00 93.33           N  
ATOM   1383  N   ARG A 174     -18.220  -4.890  -5.784  1.00 94.29           N  
ATOM   1384  CA  ARG A 174     -19.646  -4.680  -6.013  1.00 94.29           C  
ATOM   1385  C   ARG A 174     -20.410  -5.999  -5.954  1.00 94.29           C  
ATOM   1386  CB  ARG A 174     -19.881  -3.999  -7.363  1.00 94.29           C  
ATOM   1387  O   ARG A 174     -19.891  -7.041  -6.358  1.00 94.29           O  
ATOM   1388  CG  ARG A 174     -19.310  -2.592  -7.450  1.00 94.29           C  
ATOM   1389  CD  ARG A 174     -19.662  -1.923  -8.772  1.00 94.29           C  
ATOM   1390  NE  ARG A 174     -19.087  -0.584  -8.867  1.00 94.29           N  
ATOM   1391  NH1 ARG A 174     -20.826   0.467  -7.768  1.00 94.29           N  
ATOM   1392  NH2 ARG A 174     -19.042   1.687  -8.530  1.00 94.29           N  
ATOM   1393  CZ  ARG A 174     -19.653   0.520  -8.388  1.00 94.29           C  
ATOM   1394  N   ASN A 175     -21.604  -5.987  -5.287  1.00 96.10           N  
ATOM   1395  CA  ASN A 175     -22.549  -7.097  -5.327  1.00 96.10           C  
ATOM   1396  C   ASN A 175     -22.841  -7.534  -6.760  1.00 96.10           C  
ATOM   1397  CB  ASN A 175     -23.849  -6.721  -4.612  1.00 96.10           C  
ATOM   1398  O   ASN A 175     -23.193  -6.709  -7.605  1.00 96.10           O  
ATOM   1399  CG  ASN A 175     -24.815  -7.885  -4.507  1.00 96.10           C  
ATOM   1400  ND2 ASN A 175     -25.031  -8.368  -3.289  1.00 96.10           N  
ATOM   1401  OD1 ASN A 175     -25.362  -8.346  -5.512  1.00 96.10           O  
ATOM   1402  N   PRO A 176     -22.677  -8.832  -7.016  1.00 95.21           N  
ATOM   1403  CA  PRO A 176     -22.797  -9.307  -8.397  1.00 95.21           C  
ATOM   1404  C   PRO A 176     -24.212  -9.158  -8.951  1.00 95.21           C  
ATOM   1405  CB  PRO A 176     -22.403 -10.783  -8.298  1.00 95.21           C  
ATOM   1406  O   PRO A 176     -24.400  -9.111 -10.170  1.00 95.21           O  
ATOM   1407  CG  PRO A 176     -22.625 -11.142  -6.864  1.00 95.21           C  
ATOM   1408  CD  PRO A 176     -22.341  -9.933  -6.020  1.00 95.21           C  
ATOM   1409  N   GLN A 177     -25.235  -9.076  -8.075  1.00 96.02           N  
ATOM   1410  CA  GLN A 177     -26.614  -8.940  -8.533  1.00 96.02           C  
ATOM   1411  C   GLN A 177     -26.991  -7.472  -8.716  1.00 96.02           C  
ATOM   1412  CB  GLN A 177     -27.575  -9.609  -7.549  1.00 96.02           C  
ATOM   1413  O   GLN A 177     -27.548  -7.093  -9.748  1.00 96.02           O  
ATOM   1414  CG  GLN A 177     -29.037  -9.533  -7.969  1.00 96.02           C  
ATOM   1415  CD  GLN A 177     -29.963 -10.249  -7.003  1.00 96.02           C  
ATOM   1416  NE2 GLN A 177     -31.246 -10.306  -7.345  1.00 96.02           N  
ATOM   1417  OE1 GLN A 177     -29.529 -10.747  -5.960  1.00 96.02           O  
ATOM   1418  N   THR A 178     -26.568  -6.629  -7.736  1.00 96.36           N  
ATOM   1419  CA  THR A 178     -27.041  -5.249  -7.734  1.00 96.36           C  
ATOM   1420  C   THR A 178     -25.985  -4.315  -8.320  1.00 96.36           C  
ATOM   1421  CB  THR A 178     -27.407  -4.786  -6.312  1.00 96.36           C  
ATOM   1422  O   THR A 178     -26.290  -3.178  -8.686  1.00 96.36           O  
ATOM   1423  CG2 THR A 178     -28.468  -5.691  -5.695  1.00 96.36           C  
ATOM   1424  OG1 THR A 178     -26.233  -4.814  -5.490  1.00 96.36           O  
ATOM   1425  N   ASN A 179     -24.804  -4.847  -8.430  1.00 95.72           N  
ATOM   1426  CA  ASN A 179     -23.651  -4.064  -8.860  1.00 95.72           C  
ATOM   1427  C   ASN A 179     -23.452  -2.831  -7.983  1.00 95.72           C  
ATOM   1428  CB  ASN A 179     -23.796  -3.655 -10.327  1.00 95.72           C  
ATOM   1429  O   ASN A 179     -23.017  -1.784  -8.466  1.00 95.72           O  
ATOM   1430  CG  ASN A 179     -22.479  -3.237 -10.950  1.00 95.72           C  
ATOM   1431  ND2 ASN A 179     -22.532  -2.265 -11.853  1.00 95.72           N  
ATOM   1432  OD1 ASN A 179     -21.422  -3.783 -10.622  1.00 95.72           O  
ATOM   1433  N   LEU A 180     -23.954  -2.918  -6.678  1.00 95.34           N  
ATOM   1434  CA  LEU A 180     -23.800  -1.864  -5.681  1.00 95.34           C  
ATOM   1435  C   LEU A 180     -22.903  -2.325  -4.537  1.00 95.34           C  
ATOM   1436  CB  LEU A 180     -25.166  -1.439  -5.135  1.00 95.34           C  
ATOM   1437  O   LEU A 180     -22.676  -3.525  -4.365  1.00 95.34           O  
ATOM   1438  CG  LEU A 180     -26.196  -0.979  -6.168  1.00 95.34           C  
ATOM   1439  CD1 LEU A 180     -27.538  -0.712  -5.495  1.00 95.34           C  
ATOM   1440  CD2 LEU A 180     -25.701   0.265  -6.899  1.00 95.34           C  
ATOM   1441  N   LYS A 181     -22.387  -1.290  -3.752  1.00 94.66           N  
ATOM   1442  CA  LYS A 181     -21.779  -1.651  -2.474  1.00 94.66           C  
ATOM   1443  C   LYS A 181     -22.790  -2.335  -1.558  1.00 94.66           C  
ATOM   1444  CB  LYS A 181     -21.200  -0.414  -1.786  1.00 94.66           C  
ATOM   1445  O   LYS A 181     -23.977  -2.003  -1.578  1.00 94.66           O  
ATOM   1446  CG  LYS A 181     -20.048   0.233  -2.541  1.00 94.66           C  
ATOM   1447  CD  LYS A 181     -19.429   1.374  -1.745  1.00 94.66           C  
ATOM   1448  CE  LYS A 181     -18.236   1.981  -2.471  1.00 94.66           C  
ATOM   1449  NZ  LYS A 181     -17.658   3.135  -1.719  1.00 94.66           N  
ATOM   1450  N   ASP A 182     -22.297  -3.291  -0.789  1.00 97.01           N  
ATOM   1451  CA  ASP A 182     -23.185  -4.106   0.034  1.00 97.01           C  
ATOM   1452  C   ASP A 182     -22.653  -4.230   1.460  1.00 97.01           C  
ATOM   1453  CB  ASP A 182     -23.366  -5.494  -0.584  1.00 97.01           C  
ATOM   1454  O   ASP A 182     -21.677  -4.943   1.703  1.00 97.01           O  
ATOM   1455  CG  ASP A 182     -24.430  -6.321   0.117  1.00 97.01           C  
ATOM   1456  OD1 ASP A 182     -24.591  -6.190   1.349  1.00 97.01           O  
ATOM   1457  OD2 ASP A 182     -25.111  -7.112  -0.570  1.00 97.01           O  
ATOM   1458  N   ALA A 183     -23.351  -3.577   2.353  1.00 97.66           N  
ATOM   1459  CA  ALA A 183     -22.933  -3.540   3.752  1.00 97.66           C  
ATOM   1460  C   ALA A 183     -23.014  -4.926   4.385  1.00 97.66           C  
ATOM   1461  CB  ALA A 183     -23.790  -2.549   4.537  1.00 97.66           C  
ATOM   1462  O   ALA A 183     -22.232  -5.251   5.282  1.00 97.66           O  
ATOM   1463  N   THR A 184     -23.952  -5.728   3.938  1.00 98.02           N  
ATOM   1464  CA  THR A 184     -24.092  -7.076   4.477  1.00 98.02           C  
ATOM   1465  C   THR A 184     -22.874  -7.927   4.130  1.00 98.02           C  
ATOM   1466  CB  THR A 184     -25.367  -7.759   3.949  1.00 98.02           C  
ATOM   1467  O   THR A 184     -22.315  -8.603   4.996  1.00 98.02           O  
ATOM   1468  CG2 THR A 184     -25.490  -9.182   4.483  1.00 98.02           C  
ATOM   1469  OG1 THR A 184     -26.513  -7.005   4.362  1.00 98.02           O  
ATOM   1470  N   MET A 185     -22.420  -7.941   2.846  1.00 97.27           N  
ATOM   1471  CA  MET A 185     -21.242  -8.687   2.416  1.00 97.27           C  
ATOM   1472  C   MET A 185     -20.003  -8.240   3.185  1.00 97.27           C  
ATOM   1473  CB  MET A 185     -21.014  -8.514   0.913  1.00 97.27           C  
ATOM   1474  O   MET A 185     -19.202  -9.071   3.618  1.00 97.27           O  
ATOM   1475  CG  MET A 185     -22.012  -9.271   0.051  1.00 97.27           C  
ATOM   1476  SD  MET A 185     -21.812  -8.909  -1.737  1.00 97.27           S  
ATOM   1477  CE  MET A 185     -20.108  -9.478  -1.990  1.00 97.27           C  
ATOM   1478  N   PHE A 186     -19.937  -6.901   3.345  1.00 97.52           N  
ATOM   1479  CA  PHE A 186     -18.802  -6.282   4.021  1.00 97.52           C  
ATOM   1480  C   PHE A 186     -18.730  -6.728   5.476  1.00 97.52           C  
ATOM   1481  CB  PHE A 186     -18.897  -4.755   3.944  1.00 97.52           C  
ATOM   1482  O   PHE A 186     -17.708  -7.258   5.918  1.00 97.52           O  
ATOM   1483  CG  PHE A 186     -17.714  -4.043   4.541  1.00 97.52           C  
ATOM   1484  CD1 PHE A 186     -17.707  -3.680   5.882  1.00 97.52           C  
ATOM   1485  CD2 PHE A 186     -16.607  -3.735   3.760  1.00 97.52           C  
ATOM   1486  CE1 PHE A 186     -16.613  -3.021   6.437  1.00 97.52           C  
ATOM   1487  CE2 PHE A 186     -15.510  -3.076   4.308  1.00 97.52           C  
ATOM   1488  CZ  PHE A 186     -15.516  -2.719   5.646  1.00 97.52           C  
ATOM   1489  N   TRP A 187     -19.854  -6.590   6.259  1.00 98.35           N  
ATOM   1490  CA  TRP A 187     -19.835  -6.846   7.695  1.00 98.35           C  
ATOM   1491  C   TRP A 187     -19.960  -8.338   7.985  1.00 98.35           C  
ATOM   1492  CB  TRP A 187     -20.964  -6.081   8.393  1.00 98.35           C  
ATOM   1493  O   TRP A 187     -19.537  -8.809   9.043  1.00 98.35           O  
ATOM   1494  CG  TRP A 187     -20.728  -4.604   8.492  1.00 98.35           C  
ATOM   1495  CD1 TRP A 187     -21.359  -3.620   7.782  1.00 98.35           C  
ATOM   1496  CD2 TRP A 187     -19.791  -3.944   9.347  1.00 98.35           C  
ATOM   1497  CE2 TRP A 187     -19.908  -2.557   9.105  1.00 98.35           C  
ATOM   1498  CE3 TRP A 187     -18.863  -4.390  10.298  1.00 98.35           C  
ATOM   1499  NE1 TRP A 187     -20.871  -2.387   8.147  1.00 98.35           N  
ATOM   1500  CH2 TRP A 187     -18.230  -2.077  10.704  1.00 98.35           C  
ATOM   1501  CZ2 TRP A 187     -19.130  -1.613   9.779  1.00 98.35           C  
ATOM   1502  CZ3 TRP A 187     -18.090  -3.449  10.968  1.00 98.35           C  
ATOM   1503  N   ASP A 188     -20.542  -9.095   7.076  1.00 97.91           N  
ATOM   1504  CA  ASP A 188     -20.592 -10.541   7.267  1.00 97.91           C  
ATOM   1505  C   ASP A 188     -19.188 -11.129   7.385  1.00 97.91           C  
ATOM   1506  CB  ASP A 188     -21.347 -11.209   6.116  1.00 97.91           C  
ATOM   1507  O   ASP A 188     -18.915 -11.922   8.288  1.00 97.91           O  
ATOM   1508  CG  ASP A 188     -21.460 -12.715   6.275  1.00 97.91           C  
ATOM   1509  OD1 ASP A 188     -22.145 -13.179   7.211  1.00 97.91           O  
ATOM   1510  OD2 ASP A 188     -20.856 -13.443   5.458  1.00 97.91           O  
ATOM   1511  N   TYR A 189     -18.296 -10.732   6.504  1.00 97.44           N  
ATOM   1512  CA  TYR A 189     -16.916 -11.199   6.570  1.00 97.44           C  
ATOM   1513  C   TYR A 189     -16.251 -10.754   7.867  1.00 97.44           C  
ATOM   1514  CB  TYR A 189     -16.116 -10.684   5.369  1.00 97.44           C  
ATOM   1515  O   TYR A 189     -15.630 -11.562   8.562  1.00 97.44           O  
ATOM   1516  CG  TYR A 189     -14.672 -11.124   5.368  1.00 97.44           C  
ATOM   1517  CD1 TYR A 189     -13.686 -10.349   5.974  1.00 97.44           C  
ATOM   1518  CD2 TYR A 189     -14.291 -12.315   4.759  1.00 97.44           C  
ATOM   1519  CE1 TYR A 189     -12.354 -10.750   5.973  1.00 97.44           C  
ATOM   1520  CE2 TYR A 189     -12.962 -12.726   4.752  1.00 97.44           C  
ATOM   1521  OH  TYR A 189     -10.686 -12.340   5.358  1.00 97.44           O  
ATOM   1522  CZ  TYR A 189     -12.003 -11.938   5.361  1.00 97.44           C  
ATOM   1523  N   LEU A 190     -16.336  -9.491   8.175  1.00 97.11           N  
ATOM   1524  CA  LEU A 190     -15.607  -8.920   9.303  1.00 97.11           C  
ATOM   1525  C   LEU A 190     -16.088  -9.518  10.620  1.00 97.11           C  
ATOM   1526  CB  LEU A 190     -15.771  -7.398   9.331  1.00 97.11           C  
ATOM   1527  O   LEU A 190     -15.294  -9.720  11.542  1.00 97.11           O  
ATOM   1528  CG  LEU A 190     -15.172  -6.630   8.151  1.00 97.11           C  
ATOM   1529  CD1 LEU A 190     -15.434  -5.135   8.304  1.00 97.11           C  
ATOM   1530  CD2 LEU A 190     -13.677  -6.907   8.035  1.00 97.11           C  
ATOM   1531  N   SER A 191     -17.384  -9.831  10.712  1.00 96.59           N  
ATOM   1532  CA  SER A 191     -17.936 -10.373  11.949  1.00 96.59           C  
ATOM   1533  C   SER A 191     -17.612 -11.855  12.097  1.00 96.59           C  
ATOM   1534  CB  SER A 191     -19.451 -10.166  11.996  1.00 96.59           C  
ATOM   1535  O   SER A 191     -17.690 -12.407  13.197  1.00 96.59           O  
ATOM   1536  OG  SER A 191     -20.094 -10.930  10.991  1.00 96.59           O  
ATOM   1537  N   THR A 192     -17.208 -12.592  11.101  1.00 94.70           N  
ATOM   1538  CA  THR A 192     -16.873 -14.011  11.167  1.00 94.70           C  
ATOM   1539  C   THR A 192     -15.363 -14.214  11.089  1.00 94.70           C  
ATOM   1540  CB  THR A 192     -17.559 -14.800  10.037  1.00 94.70           C  
ATOM   1541  O   THR A 192     -14.873 -15.334  11.245  1.00 94.70           O  
ATOM   1542  CG2 THR A 192     -19.077 -14.747  10.173  1.00 94.70           C  
ATOM   1543  OG1 THR A 192     -17.184 -14.238   8.774  1.00 94.70           O  
ATOM   1544  N   HIS A 193     -14.609 -13.156  10.878  1.00 95.31           N  
ATOM   1545  CA  HIS A 193     -13.151 -13.103  10.887  1.00 95.31           C  
ATOM   1546  C   HIS A 193     -12.645 -12.009  11.821  1.00 95.31           C  
ATOM   1547  CB  HIS A 193     -12.614 -12.877   9.473  1.00 95.31           C  
ATOM   1548  O   HIS A 193     -12.210 -10.950  11.364  1.00 95.31           O  
ATOM   1549  CG  HIS A 193     -12.901 -14.005   8.534  1.00 95.31           C  
ATOM   1550  CD2 HIS A 193     -12.106 -14.997   8.067  1.00 95.31           C  
ATOM   1551  ND1 HIS A 193     -14.139 -14.200   7.961  1.00 95.31           N  
ATOM   1552  CE1 HIS A 193     -14.093 -15.266   7.180  1.00 95.31           C  
ATOM   1553  NE2 HIS A 193     -12.871 -15.768   7.227  1.00 95.31           N  
ATOM   1554  N   GLN A 194     -12.731 -12.290  13.076  1.00 96.38           N  
ATOM   1555  CA  GLN A 194     -12.655 -11.265  14.112  1.00 96.38           C  
ATOM   1556  C   GLN A 194     -11.205 -10.904  14.422  1.00 96.38           C  
ATOM   1557  CB  GLN A 194     -13.363 -11.734  15.385  1.00 96.38           C  
ATOM   1558  O   GLN A 194     -10.940  -9.931  15.132  1.00 96.38           O  
ATOM   1559  CG  GLN A 194     -14.868 -11.900  15.225  1.00 96.38           C  
ATOM   1560  CD  GLN A 194     -15.557 -12.281  16.522  1.00 96.38           C  
ATOM   1561  NE2 GLN A 194     -16.885 -12.322  16.498  1.00 96.38           N  
ATOM   1562  OE1 GLN A 194     -14.902 -12.537  17.537  1.00 96.38           O  
ATOM   1563  N   GLU A 195     -10.238 -11.636  13.821  1.00 95.67           N  
ATOM   1564  CA  GLU A 195      -8.850 -11.194  13.909  1.00 95.67           C  
ATOM   1565  C   GLU A 195      -8.666  -9.822  13.266  1.00 95.67           C  
ATOM   1566  CB  GLU A 195      -7.918 -12.213  13.249  1.00 95.67           C  
ATOM   1567  O   GLU A 195      -7.647  -9.161  13.481  1.00 95.67           O  
ATOM   1568  CG  GLU A 195      -8.031 -12.259  11.732  1.00 95.67           C  
ATOM   1569  CD  GLU A 195      -9.162 -13.150  11.242  1.00 95.67           C  
ATOM   1570  OE1 GLU A 195      -9.185 -13.493  10.038  1.00 95.67           O  
ATOM   1571  OE2 GLU A 195     -10.031 -13.507  12.068  1.00 95.67           O  
ATOM   1572  N   SER A 196      -9.598  -9.349  12.464  1.00 96.92           N  
ATOM   1573  CA  SER A 196      -9.554  -8.110  11.695  1.00 96.92           C  
ATOM   1574  C   SER A 196      -9.930  -6.910  12.557  1.00 96.92           C  
ATOM   1575  CB  SER A 196     -10.490  -8.195  10.488  1.00 96.92           C  
ATOM   1576  O   SER A 196      -9.766  -5.762  12.138  1.00 96.92           O  
ATOM   1577  OG  SER A 196     -11.843  -8.265  10.905  1.00 96.92           O  
ATOM   1578  N   VAL A 197     -10.449  -7.134  13.726  1.00 97.94           N  
ATOM   1579  CA  VAL A 197     -11.130  -6.115  14.518  1.00 97.94           C  
ATOM   1580  C   VAL A 197     -10.194  -4.930  14.750  1.00 97.94           C  
ATOM   1581  CB  VAL A 197     -11.619  -6.680  15.870  1.00 97.94           C  
ATOM   1582  O   VAL A 197     -10.633  -3.778  14.770  1.00 97.94           O  
ATOM   1583  CG1 VAL A 197     -10.435  -7.095  16.743  1.00 97.94           C  
ATOM   1584  CG2 VAL A 197     -12.487  -5.652  16.595  1.00 97.94           C  
ATOM   1585  N   HIS A 198      -8.885  -5.206  14.948  1.00 97.92           N  
ATOM   1586  CA  HIS A 198      -7.935  -4.116  15.140  1.00 97.92           C  
ATOM   1587  C   HIS A 198      -7.919  -3.179  13.937  1.00 97.92           C  
ATOM   1588  CB  HIS A 198      -6.531  -4.667  15.395  1.00 97.92           C  
ATOM   1589  O   HIS A 198      -8.031  -1.961  14.091  1.00 97.92           O  
ATOM   1590  CG  HIS A 198      -5.575  -3.649  15.930  1.00 97.92           C  
ATOM   1591  CD2 HIS A 198      -5.743  -2.338  16.221  1.00 97.92           C  
ATOM   1592  ND1 HIS A 198      -4.261  -3.945  16.225  1.00 97.92           N  
ATOM   1593  CE1 HIS A 198      -3.662  -2.856  16.676  1.00 97.92           C  
ATOM   1594  NE2 HIS A 198      -4.538  -1.867  16.683  1.00 97.92           N  
ATOM   1595  N   GLN A 199      -7.809  -3.708  12.806  1.00 98.15           N  
ATOM   1596  CA  GLN A 199      -7.795  -2.912  11.583  1.00 98.15           C  
ATOM   1597  C   GLN A 199      -9.165  -2.298  11.310  1.00 98.15           C  
ATOM   1598  CB  GLN A 199      -7.355  -3.764  10.392  1.00 98.15           C  
ATOM   1599  O   GLN A 199      -9.260  -1.172  10.818  1.00 98.15           O  
ATOM   1600  CG  GLN A 199      -7.351  -3.013   9.067  1.00 98.15           C  
ATOM   1601  CD  GLN A 199      -6.462  -1.784   9.091  1.00 98.15           C  
ATOM   1602  NE2 GLN A 199      -6.857  -0.752   8.353  1.00 98.15           N  
ATOM   1603  OE1 GLN A 199      -5.430  -1.761   9.769  1.00 98.15           O  
ATOM   1604  N   VAL A 200     -10.258  -2.944  11.648  1.00 98.13           N  
ATOM   1605  CA  VAL A 200     -11.603  -2.400  11.493  1.00 98.13           C  
ATOM   1606  C   VAL A 200     -11.746  -1.129  12.327  1.00 98.13           C  
ATOM   1607  CB  VAL A 200     -12.682  -3.429  11.898  1.00 98.13           C  
ATOM   1608  O   VAL A 200     -12.286  -0.126  11.855  1.00 98.13           O  
ATOM   1609  CG1 VAL A 200     -14.054  -2.764  11.992  1.00 98.13           C  
ATOM   1610  CG2 VAL A 200     -12.713  -4.589  10.905  1.00 98.13           C  
ATOM   1611  N   MET A 201     -11.219  -1.250  13.542  1.00 98.36           N  
ATOM   1612  CA  MET A 201     -11.297  -0.083  14.415  1.00 98.36           C  
ATOM   1613  C   MET A 201     -10.479   1.074  13.851  1.00 98.36           C  
ATOM   1614  CB  MET A 201     -10.811  -0.430  15.823  1.00 98.36           C  
ATOM   1615  O   MET A 201     -10.905   2.229  13.912  1.00 98.36           O  
ATOM   1616  CG  MET A 201     -11.761  -1.330  16.595  1.00 98.36           C  
ATOM   1617  SD  MET A 201     -11.206  -1.624  18.319  1.00 98.36           S  
ATOM   1618  CE  MET A 201     -11.481   0.023  19.029  1.00 98.36           C  
ATOM   1619  N   THR A 202      -9.315   0.777  13.251  1.00 97.69           N  
ATOM   1620  CA  THR A 202      -8.504   1.808  12.612  1.00 97.69           C  
ATOM   1621  C   THR A 202      -9.241   2.414  11.421  1.00 97.69           C  
ATOM   1622  CB  THR A 202      -7.148   1.245  12.149  1.00 97.69           C  
ATOM   1623  O   THR A 202      -9.313   3.637  11.285  1.00 97.69           O  
ATOM   1624  CG2 THR A 202      -6.308   2.323  11.471  1.00 97.69           C  
ATOM   1625  OG1 THR A 202      -6.433   0.742  13.285  1.00 97.69           O  
ATOM   1626  N   LEU A 203      -9.792   1.605  10.596  1.00 97.75           N  
ATOM   1627  CA  LEU A 203     -10.467   2.016   9.369  1.00 97.75           C  
ATOM   1628  C   LEU A 203     -11.680   2.886   9.682  1.00 97.75           C  
ATOM   1629  CB  LEU A 203     -10.899   0.791   8.559  1.00 97.75           C  
ATOM   1630  O   LEU A 203     -11.914   3.895   9.012  1.00 97.75           O  
ATOM   1631  CG  LEU A 203     -11.639   1.070   7.250  1.00 97.75           C  
ATOM   1632  CD1 LEU A 203     -10.739   1.835   6.285  1.00 97.75           C  
ATOM   1633  CD2 LEU A 203     -12.122  -0.232   6.620  1.00 97.75           C  
ATOM   1634  N   PHE A 204     -12.470   2.575  10.744  1.00 98.28           N  
ATOM   1635  CA  PHE A 204     -13.723   3.278  10.992  1.00 98.28           C  
ATOM   1636  C   PHE A 204     -13.524   4.398  12.006  1.00 98.28           C  
ATOM   1637  CB  PHE A 204     -14.798   2.306  11.489  1.00 98.28           C  
ATOM   1638  O   PHE A 204     -14.463   5.132  12.322  1.00 98.28           O  
ATOM   1639  CG  PHE A 204     -15.568   1.635  10.384  1.00 98.28           C  
ATOM   1640  CD1 PHE A 204     -16.780   2.155   9.947  1.00 98.28           C  
ATOM   1641  CD2 PHE A 204     -15.078   0.483   9.780  1.00 98.28           C  
ATOM   1642  CE1 PHE A 204     -17.495   1.536   8.924  1.00 98.28           C  
ATOM   1643  CE2 PHE A 204     -15.787  -0.140   8.758  1.00 98.28           C  
ATOM   1644  CZ  PHE A 204     -16.995   0.387   8.332  1.00 98.28           C  
ATOM   1645  N   SER A 205     -12.303   4.489  12.456  1.00 97.67           N  
ATOM   1646  CA  SER A 205     -11.945   5.728  13.139  1.00 97.67           C  
ATOM   1647  C   SER A 205     -11.605   6.830  12.143  1.00 97.67           C  
ATOM   1648  CB  SER A 205     -10.763   5.498  14.082  1.00 97.67           C  
ATOM   1649  O   SER A 205     -11.593   6.598  10.932  1.00 97.67           O  
ATOM   1650  OG  SER A 205      -9.552   5.393  13.354  1.00 97.67           O  
ATOM   1651  N   ASP A 206     -11.306   8.035  12.675  1.00 96.29           N  
ATOM   1652  CA  ASP A 206     -10.957   9.114  11.756  1.00 96.29           C  
ATOM   1653  C   ASP A 206      -9.645   8.818  11.033  1.00 96.29           C  
ATOM   1654  CB  ASP A 206     -10.856  10.444  12.506  1.00 96.29           C  
ATOM   1655  O   ASP A 206      -9.358   9.409   9.991  1.00 96.29           O  
ATOM   1656  CG  ASP A 206     -12.208  10.994  12.923  1.00 96.29           C  
ATOM   1657  OD1 ASP A 206     -13.246  10.494  12.438  1.00 96.29           O  
ATOM   1658  OD2 ASP A 206     -12.237  11.938  13.742  1.00 96.29           O  
ATOM   1659  N   ARG A 207      -8.916   7.908  11.526  1.00 95.16           N  
ATOM   1660  CA  ARG A 207      -7.660   7.489  10.914  1.00 95.16           C  
ATOM   1661  C   ARG A 207      -7.903   6.829   9.561  1.00 95.16           C  
ATOM   1662  CB  ARG A 207      -6.906   6.528  11.837  1.00 95.16           C  
ATOM   1663  O   ARG A 207      -6.979   6.691   8.757  1.00 95.16           O  
ATOM   1664  CG  ARG A 207      -6.421   7.168  13.128  1.00 95.16           C  
ATOM   1665  CD  ARG A 207      -5.759   6.152  14.048  1.00 95.16           C  
ATOM   1666  NE  ARG A 207      -5.298   6.767  15.289  1.00 95.16           N  
ATOM   1667  NH1 ARG A 207      -4.303   4.851  16.112  1.00 95.16           N  
ATOM   1668  NH2 ARG A 207      -4.247   6.792  17.331  1.00 95.16           N  
ATOM   1669  CZ  ARG A 207      -4.617   6.135  16.241  1.00 95.16           C  
ATOM   1670  N   GLY A 208      -9.085   6.390   9.241  1.00 95.64           N  
ATOM   1671  CA  GLY A 208      -9.455   5.726   8.002  1.00 95.64           C  
ATOM   1672  C   GLY A 208      -9.734   6.692   6.867  1.00 95.64           C  
ATOM   1673  O   GLY A 208      -9.957   6.274   5.729  1.00 95.64           O  
ATOM   1674  N   THR A 209      -9.701   8.003   7.177  1.00 97.20           N  
ATOM   1675  CA  THR A 209      -9.922   9.043   6.179  1.00 97.20           C  
ATOM   1676  C   THR A 209      -8.871  10.142   6.300  1.00 97.20           C  
ATOM   1677  CB  THR A 209     -11.328   9.657   6.314  1.00 97.20           C  
ATOM   1678  O   THR A 209      -9.161  11.234   6.793  1.00 97.20           O  
ATOM   1679  CG2 THR A 209     -12.407   8.656   5.914  1.00 97.20           C  
ATOM   1680  OG1 THR A 209     -11.541  10.054   7.674  1.00 97.20           O  
ATOM   1681  N   PRO A 210      -7.638   9.848   5.927  1.00 97.23           N  
ATOM   1682  CA  PRO A 210      -6.598  10.878   5.996  1.00 97.23           C  
ATOM   1683  C   PRO A 210      -6.961  12.137   5.212  1.00 97.23           C  
ATOM   1684  CB  PRO A 210      -5.377  10.187   5.384  1.00 97.23           C  
ATOM   1685  O   PRO A 210      -7.610  12.052   4.167  1.00 97.23           O  
ATOM   1686  CG  PRO A 210      -5.706   8.729   5.418  1.00 97.23           C  
ATOM   1687  CD  PRO A 210      -7.199   8.576   5.370  1.00 97.23           C  
ATOM   1688  N   ALA A 211      -6.505  13.309   5.695  1.00 97.25           N  
ATOM   1689  CA  ALA A 211      -6.820  14.605   5.099  1.00 97.25           C  
ATOM   1690  C   ALA A 211      -5.880  14.920   3.939  1.00 97.25           C  
ATOM   1691  CB  ALA A 211      -6.746  15.707   6.153  1.00 97.25           C  
ATOM   1692  O   ALA A 211      -6.193  15.753   3.086  1.00 97.25           O  
ATOM   1693  N   SER A 212      -4.781  14.224   3.892  1.00 97.89           N  
ATOM   1694  CA  SER A 212      -3.750  14.394   2.873  1.00 97.89           C  
ATOM   1695  C   SER A 212      -2.778  13.218   2.869  1.00 97.89           C  
ATOM   1696  CB  SER A 212      -2.983  15.698   3.099  1.00 97.89           C  
ATOM   1697  O   SER A 212      -2.477  12.651   3.921  1.00 97.89           O  
ATOM   1698  OG  SER A 212      -1.893  15.802   2.200  1.00 97.89           O  
ATOM   1699  N   PHE A 213      -2.250  12.881   1.570  1.00 98.12           N  
ATOM   1700  CA  PHE A 213      -1.202  11.867   1.521  1.00 98.12           C  
ATOM   1701  C   PHE A 213       0.018  12.311   2.318  1.00 98.12           C  
ATOM   1702  CB  PHE A 213      -0.803  11.574   0.071  1.00 98.12           C  
ATOM   1703  O   PHE A 213       0.752  11.479   2.855  1.00 98.12           O  
ATOM   1704  CG  PHE A 213      -1.841  10.804  -0.700  1.00 98.12           C  
ATOM   1705  CD1 PHE A 213      -2.406   9.650  -0.171  1.00 98.12           C  
ATOM   1706  CD2 PHE A 213      -2.252  11.235  -1.955  1.00 98.12           C  
ATOM   1707  CE1 PHE A 213      -3.367   8.935  -0.883  1.00 98.12           C  
ATOM   1708  CE2 PHE A 213      -3.212  10.526  -2.672  1.00 98.12           C  
ATOM   1709  CZ  PHE A 213      -3.767   9.376  -2.134  1.00 98.12           C  
ATOM   1710  N   ARG A 214       0.261  13.592   2.505  1.00 98.10           N  
ATOM   1711  CA  ARG A 214       1.448  14.187   3.111  1.00 98.10           C  
ATOM   1712  C   ARG A 214       1.385  14.107   4.632  1.00 98.10           C  
ATOM   1713  CB  ARG A 214       1.605  15.644   2.669  1.00 98.10           C  
ATOM   1714  O   ARG A 214       2.410  14.219   5.308  1.00 98.10           O  
ATOM   1715  CG  ARG A 214       1.790  15.816   1.170  1.00 98.10           C  
ATOM   1716  CD  ARG A 214       1.995  17.277   0.791  1.00 98.10           C  
ATOM   1717  NE  ARG A 214       0.864  18.104   1.205  1.00 98.10           N  
ATOM   1718  NH1 ARG A 214       2.160  19.868   1.945  1.00 98.10           N  
ATOM   1719  NH2 ARG A 214      -0.126  19.981   2.083  1.00 98.10           N  
ATOM   1720  CZ  ARG A 214       0.969  19.315   1.743  1.00 98.10           C  
ATOM   1721  N   LYS A 215       0.141  14.034   5.179  1.00 98.11           N  
ATOM   1722  CA  LYS A 215      -0.062  14.093   6.623  1.00 98.11           C  
ATOM   1723  C   LYS A 215      -0.472  12.731   7.177  1.00 98.11           C  
ATOM   1724  CB  LYS A 215      -1.120  15.141   6.975  1.00 98.11           C  
ATOM   1725  O   LYS A 215      -1.392  12.638   7.992  1.00 98.11           O  
ATOM   1726  CG  LYS A 215      -0.731  16.563   6.598  1.00 98.11           C  
ATOM   1727  CD  LYS A 215      -1.757  17.573   7.094  1.00 98.11           C  
ATOM   1728  CE  LYS A 215      -1.324  19.003   6.800  1.00 98.11           C  
ATOM   1729  NZ  LYS A 215      -2.281  20.000   7.367  1.00 98.11           N  
ATOM   1730  N   MET A 216       0.064  11.682   6.643  1.00 97.80           N  
ATOM   1731  CA  MET A 216      -0.161  10.326   7.134  1.00 97.80           C  
ATOM   1732  C   MET A 216       1.155   9.565   7.253  1.00 97.80           C  
ATOM   1733  CB  MET A 216      -1.120   9.572   6.210  1.00 97.80           C  
ATOM   1734  O   MET A 216       2.118   9.866   6.546  1.00 97.80           O  
ATOM   1735  CG  MET A 216      -0.564   9.329   4.816  1.00 97.80           C  
ATOM   1736  SD  MET A 216      -1.754   8.456   3.727  1.00 97.80           S  
ATOM   1737  CE  MET A 216      -0.725   8.220   2.251  1.00 97.80           C  
ATOM   1738  N   HIS A 217       1.223   8.609   8.152  1.00 97.98           N  
ATOM   1739  CA  HIS A 217       2.376   7.731   8.316  1.00 97.98           C  
ATOM   1740  C   HIS A 217       2.344   6.585   7.311  1.00 97.98           C  
ATOM   1741  CB  HIS A 217       2.430   7.178   9.741  1.00 97.98           C  
ATOM   1742  O   HIS A 217       1.316   6.338   6.677  1.00 97.98           O  
ATOM   1743  CG  HIS A 217       2.532   8.237  10.793  1.00 97.98           C  
ATOM   1744  CD2 HIS A 217       1.968   8.329  12.020  1.00 97.98           C  
ATOM   1745  ND1 HIS A 217       3.291   9.376  10.630  1.00 97.98           N  
ATOM   1746  CE1 HIS A 217       3.188  10.124  11.716  1.00 97.98           C  
ATOM   1747  NE2 HIS A 217       2.391   9.512  12.574  1.00 97.98           N  
ATOM   1748  N   GLY A 218       3.469   5.917   7.127  1.00 98.17           N  
ATOM   1749  CA  GLY A 218       3.628   4.662   6.410  1.00 98.17           C  
ATOM   1750  C   GLY A 218       4.192   3.548   7.272  1.00 98.17           C  
ATOM   1751  O   GLY A 218       5.143   3.762   8.026  1.00 98.17           O  
ATOM   1752  N   TYR A 219       3.554   2.332   7.068  1.00 98.28           N  
ATOM   1753  CA  TYR A 219       3.953   1.212   7.913  1.00 98.28           C  
ATOM   1754  C   TYR A 219       4.207  -0.037   7.079  1.00 98.28           C  
ATOM   1755  CB  TYR A 219       2.882   0.927   8.969  1.00 98.28           C  
ATOM   1756  O   TYR A 219       3.408  -0.379   6.204  1.00 98.28           O  
ATOM   1757  CG  TYR A 219       2.551   2.117   9.836  1.00 98.28           C  
ATOM   1758  CD1 TYR A 219       3.261   2.369  11.008  1.00 98.28           C  
ATOM   1759  CD2 TYR A 219       1.528   2.992   9.486  1.00 98.28           C  
ATOM   1760  CE1 TYR A 219       2.959   3.464  11.811  1.00 98.28           C  
ATOM   1761  CE2 TYR A 219       1.217   4.090  10.282  1.00 98.28           C  
ATOM   1762  OH  TYR A 219       1.633   5.403  12.231  1.00 98.28           O  
ATOM   1763  CZ  TYR A 219       1.937   4.317  11.440  1.00 98.28           C  
ATOM   1764  N   SER A 220       5.327  -0.689   7.345  1.00 97.19           N  
ATOM   1765  CA  SER A 220       5.567  -1.960   6.669  1.00 97.19           C  
ATOM   1766  C   SER A 220       4.505  -2.991   7.036  1.00 97.19           C  
ATOM   1767  CB  SER A 220       6.954  -2.499   7.017  1.00 97.19           C  
ATOM   1768  O   SER A 220       4.062  -3.765   6.185  1.00 97.19           O  
ATOM   1769  OG  SER A 220       6.999  -2.941   8.363  1.00 97.19           O  
ATOM   1770  N   GLY A 221       4.035  -2.920   8.225  1.00 93.11           N  
ATOM   1771  CA  GLY A 221       3.119  -3.911   8.766  1.00 93.11           C  
ATOM   1772  C   GLY A 221       3.718  -5.303   8.834  1.00 93.11           C  
ATOM   1773  O   GLY A 221       3.439  -6.060   9.766  1.00 93.11           O  
ATOM   1774  N   HIS A 222       4.561  -5.648   7.836  1.00 95.89           N  
ATOM   1775  CA  HIS A 222       5.237  -6.939   7.805  1.00 95.89           C  
ATOM   1776  C   HIS A 222       6.523  -6.908   8.624  1.00 95.89           C  
ATOM   1777  CB  HIS A 222       5.544  -7.348   6.363  1.00 95.89           C  
ATOM   1778  O   HIS A 222       7.180  -5.869   8.717  1.00 95.89           O  
ATOM   1779  CG  HIS A 222       4.322  -7.581   5.532  1.00 95.89           C  
ATOM   1780  CD2 HIS A 222       3.841  -6.920   4.453  1.00 95.89           C  
ATOM   1781  ND1 HIS A 222       3.433  -8.604   5.786  1.00 95.89           N  
ATOM   1782  CE1 HIS A 222       2.456  -8.561   4.896  1.00 95.89           C  
ATOM   1783  NE2 HIS A 222       2.680  -7.548   4.076  1.00 95.89           N  
ATOM   1784  N   THR A 223       6.871  -8.052   9.087  1.00 96.47           N  
ATOM   1785  CA  THR A 223       8.182  -8.282   9.683  1.00 96.47           C  
ATOM   1786  C   THR A 223       9.192  -8.707   8.621  1.00 96.47           C  
ATOM   1787  CB  THR A 223       8.114  -9.353  10.788  1.00 96.47           C  
ATOM   1788  O   THR A 223       8.944  -9.647   7.862  1.00 96.47           O  
ATOM   1789  CG2 THR A 223       9.475  -9.553  11.445  1.00 96.47           C  
ATOM   1790  OG1 THR A 223       7.170  -8.942  11.785  1.00 96.47           O  
ATOM   1791  N   TYR A 224      10.301  -7.961   8.492  1.00 96.89           N  
ATOM   1792  CA  TYR A 224      11.407  -8.307   7.607  1.00 96.89           C  
ATOM   1793  C   TYR A 224      12.622  -8.762   8.404  1.00 96.89           C  
ATOM   1794  CB  TYR A 224      11.780  -7.113   6.722  1.00 96.89           C  
ATOM   1795  O   TYR A 224      12.689  -8.556   9.619  1.00 96.89           O  
ATOM   1796  CG  TYR A 224      10.711  -6.739   5.724  1.00 96.89           C  
ATOM   1797  CD1 TYR A 224      10.627  -7.380   4.490  1.00 96.89           C  
ATOM   1798  CD2 TYR A 224       9.783  -5.745   6.013  1.00 96.89           C  
ATOM   1799  CE1 TYR A 224       9.645  -7.037   3.567  1.00 96.89           C  
ATOM   1800  CE2 TYR A 224       8.796  -5.394   5.097  1.00 96.89           C  
ATOM   1801  OH  TYR A 224       7.760  -5.702   2.969  1.00 96.89           O  
ATOM   1802  CZ  TYR A 224       8.735  -6.045   3.879  1.00 96.89           C  
ATOM   1803  N   LYS A 225      13.574  -9.369   7.644  1.00 95.32           N  
ATOM   1804  CA  LYS A 225      14.869  -9.701   8.230  1.00 95.32           C  
ATOM   1805  C   LYS A 225      15.977  -8.828   7.646  1.00 95.32           C  
ATOM   1806  CB  LYS A 225      15.195 -11.179   8.011  1.00 95.32           C  
ATOM   1807  O   LYS A 225      16.168  -8.791   6.429  1.00 95.32           O  
ATOM   1808  CG  LYS A 225      14.225 -12.134   8.689  1.00 95.32           C  
ATOM   1809  CD  LYS A 225      14.688 -13.580   8.569  1.00 95.32           C  
ATOM   1810  CE  LYS A 225      14.731 -14.036   7.117  1.00 95.32           C  
ATOM   1811  NZ  LYS A 225      15.131 -15.470   6.997  1.00 95.32           N  
ATOM   1812  N   PHE A 226      16.576  -8.100   8.556  1.00 95.53           N  
ATOM   1813  CA  PHE A 226      17.854  -7.525   8.152  1.00 95.53           C  
ATOM   1814  C   PHE A 226      18.998  -8.486   8.448  1.00 95.53           C  
ATOM   1815  CB  PHE A 226      18.092  -6.189   8.863  1.00 95.53           C  
ATOM   1816  O   PHE A 226      19.140  -8.962   9.577  1.00 95.53           O  
ATOM   1817  CG  PHE A 226      17.342  -5.035   8.255  1.00 95.53           C  
ATOM   1818  CD1 PHE A 226      16.411  -5.248   7.245  1.00 95.53           C  
ATOM   1819  CD2 PHE A 226      17.568  -3.737   8.693  1.00 95.53           C  
ATOM   1820  CE1 PHE A 226      15.715  -4.181   6.680  1.00 95.53           C  
ATOM   1821  CE2 PHE A 226      16.876  -2.666   8.134  1.00 95.53           C  
ATOM   1822  CZ  PHE A 226      15.951  -2.890   7.127  1.00 95.53           C  
ATOM   1823  N   THR A 227      19.811  -8.709   7.405  1.00 91.91           N  
ATOM   1824  CA  THR A 227      20.812  -9.764   7.521  1.00 91.91           C  
ATOM   1825  C   THR A 227      22.218  -9.198   7.338  1.00 91.91           C  
ATOM   1826  CB  THR A 227      20.567 -10.882   6.492  1.00 91.91           C  
ATOM   1827  O   THR A 227      22.398  -8.171   6.680  1.00 91.91           O  
ATOM   1828  CG2 THR A 227      19.181 -11.494   6.663  1.00 91.91           C  
ATOM   1829  OG1 THR A 227      20.678 -10.340   5.170  1.00 91.91           O  
ATOM   1830  N   LYS A 228      23.173  -9.997   7.843  1.00 89.99           N  
ATOM   1831  CA  LYS A 228      24.594  -9.695   7.695  1.00 89.99           C  
ATOM   1832  C   LYS A 228      25.348 -10.879   7.095  1.00 89.99           C  
ATOM   1833  CB  LYS A 228      25.205  -9.314   9.044  1.00 89.99           C  
ATOM   1834  O   LYS A 228      24.881 -12.018   7.164  1.00 89.99           O  
ATOM   1835  CG  LYS A 228      24.692  -7.996   9.606  1.00 89.99           C  
ATOM   1836  CD  LYS A 228      25.512  -7.545  10.808  1.00 89.99           C  
ATOM   1837  CE  LYS A 228      25.329  -8.482  11.994  1.00 89.99           C  
ATOM   1838  NZ  LYS A 228      26.040  -7.983  13.209  1.00 89.99           N  
ATOM   1839  N   PRO A 229      26.570 -10.555   6.619  1.00 85.35           N  
ATOM   1840  CA  PRO A 229      27.325 -11.600   5.922  1.00 85.35           C  
ATOM   1841  C   PRO A 229      27.738 -12.744   6.845  1.00 85.35           C  
ATOM   1842  CB  PRO A 229      28.553 -10.854   5.394  1.00 85.35           C  
ATOM   1843  O   PRO A 229      27.954 -13.867   6.383  1.00 85.35           O  
ATOM   1844  CG  PRO A 229      28.086  -9.450   5.185  1.00 85.35           C  
ATOM   1845  CD  PRO A 229      27.112  -9.103   6.274  1.00 85.35           C  
ATOM   1846  N   ASP A 230      27.765 -12.484   8.134  1.00 85.98           N  
ATOM   1847  CA  ASP A 230      28.194 -13.509   9.081  1.00 85.98           C  
ATOM   1848  C   ASP A 230      27.050 -14.464   9.414  1.00 85.98           C  
ATOM   1849  CB  ASP A 230      28.732 -12.865  10.361  1.00 85.98           C  
ATOM   1850  O   ASP A 230      27.219 -15.391  10.209  1.00 85.98           O  
ATOM   1851  CG  ASP A 230      27.665 -12.119  11.143  1.00 85.98           C  
ATOM   1852  OD1 ASP A 230      26.484 -12.135  10.733  1.00 85.98           O  
ATOM   1853  OD2 ASP A 230      28.009 -11.505  12.176  1.00 85.98           O  
ATOM   1854  N   GLY A 231      25.850 -14.235   8.833  1.00 85.28           N  
ATOM   1855  CA  GLY A 231      24.729 -15.148   8.992  1.00 85.28           C  
ATOM   1856  C   GLY A 231      23.764 -14.724  10.083  1.00 85.28           C  
ATOM   1857  O   GLY A 231      22.708 -15.335  10.257  1.00 85.28           O  
ATOM   1858  N   SER A 232      24.154 -13.638  10.866  1.00 90.19           N  
ATOM   1859  CA  SER A 232      23.256 -13.105  11.885  1.00 90.19           C  
ATOM   1860  C   SER A 232      22.156 -12.252  11.261  1.00 90.19           C  
ATOM   1861  CB  SER A 232      24.035 -12.279  12.908  1.00 90.19           C  
ATOM   1862  O   SER A 232      22.349 -11.664  10.195  1.00 90.19           O  
ATOM   1863  OG  SER A 232      24.588 -11.122  12.304  1.00 90.19           O  
ATOM   1864  N   PHE A 233      20.946 -12.196  11.993  1.00 93.53           N  
ATOM   1865  CA  PHE A 233      19.839 -11.371  11.522  1.00 93.53           C  
ATOM   1866  C   PHE A 233      19.002 -10.869  12.693  1.00 93.53           C  
ATOM   1867  CB  PHE A 233      18.958 -12.158  10.546  1.00 93.53           C  
ATOM   1868  O   PHE A 233      19.063 -11.427  13.790  1.00 93.53           O  
ATOM   1869  CG  PHE A 233      18.072 -13.176  11.213  1.00 93.53           C  
ATOM   1870  CD1 PHE A 233      18.557 -14.439  11.529  1.00 93.53           C  
ATOM   1871  CD2 PHE A 233      16.754 -12.869  11.525  1.00 93.53           C  
ATOM   1872  CE1 PHE A 233      17.740 -15.383  12.146  1.00 93.53           C  
ATOM   1873  CE2 PHE A 233      15.931 -13.807  12.142  1.00 93.53           C  
ATOM   1874  CZ  PHE A 233      16.426 -15.064  12.451  1.00 93.53           C  
ATOM   1875  N   VAL A 234      18.264  -9.807  12.377  1.00 95.91           N  
ATOM   1876  CA  VAL A 234      17.243  -9.294  13.284  1.00 95.91           C  
ATOM   1877  C   VAL A 234      15.925  -9.116  12.533  1.00 95.91           C  
ATOM   1878  CB  VAL A 234      17.674  -7.957  13.927  1.00 95.91           C  
ATOM   1879  O   VAL A 234      15.920  -8.916  11.316  1.00 95.91           O  
ATOM   1880  CG1 VAL A 234      18.869  -8.165  14.856  1.00 95.91           C  
ATOM   1881  CG2 VAL A 234      18.006  -6.928  12.847  1.00 95.91           C  
ATOM   1882  N   TYR A 235      14.816  -9.203  13.294  1.00 97.59           N  
ATOM   1883  CA  TYR A 235      13.526  -8.830  12.725  1.00 97.59           C  
ATOM   1884  C   TYR A 235      13.305  -7.325  12.816  1.00 97.59           C  
ATOM   1885  CB  TYR A 235      12.389  -9.569  13.437  1.00 97.59           C  
ATOM   1886  O   TYR A 235      13.622  -6.705  13.835  1.00 97.59           O  
ATOM   1887  CG  TYR A 235      12.375 -11.055  13.178  1.00 97.59           C  
ATOM   1888  CD1 TYR A 235      12.125 -11.558  11.903  1.00 97.59           C  
ATOM   1889  CD2 TYR A 235      12.611 -11.961  14.207  1.00 97.59           C  
ATOM   1890  CE1 TYR A 235      12.110 -12.927  11.660  1.00 97.59           C  
ATOM   1891  CE2 TYR A 235      12.598 -13.332  13.975  1.00 97.59           C  
ATOM   1892  OH  TYR A 235      12.333 -15.162  12.465  1.00 97.59           O  
ATOM   1893  CZ  TYR A 235      12.347 -13.805  12.700  1.00 97.59           C  
ATOM   1894  N   VAL A 236      12.739  -6.840  11.690  1.00 97.98           N  
ATOM   1895  CA  VAL A 236      12.537  -5.395  11.710  1.00 97.98           C  
ATOM   1896  C   VAL A 236      11.157  -5.058  11.150  1.00 97.98           C  
ATOM   1897  CB  VAL A 236      13.633  -4.657  10.909  1.00 97.98           C  
ATOM   1898  O   VAL A 236      10.645  -5.764  10.278  1.00 97.98           O  
ATOM   1899  CG1 VAL A 236      15.010  -4.905  11.522  1.00 97.98           C  
ATOM   1900  CG2 VAL A 236      13.609  -5.095   9.446  1.00 97.98           C  
ATOM   1901  N   GLN A 237      10.508  -4.000  11.695  1.00 98.01           N  
ATOM   1902  CA  GLN A 237       9.404  -3.272  11.078  1.00 98.01           C  
ATOM   1903  C   GLN A 237       9.803  -1.835  10.758  1.00 98.01           C  
ATOM   1904  CB  GLN A 237       8.175  -3.285  11.990  1.00 98.01           C  
ATOM   1905  O   GLN A 237      10.439  -1.165  11.574  1.00 98.01           O  
ATOM   1906  CG  GLN A 237       7.488  -4.641  12.077  1.00 98.01           C  
ATOM   1907  CD  GLN A 237       6.158  -4.580  12.803  1.00 98.01           C  
ATOM   1908  NE2 GLN A 237       5.311  -5.578  12.576  1.00 98.01           N  
ATOM   1909  OE1 GLN A 237       5.893  -3.642  13.563  1.00 98.01           O  
ATOM   1910  N   ILE A 238       9.505  -1.439   9.561  1.00 98.30           N  
ATOM   1911  CA  ILE A 238       9.879  -0.111   9.088  1.00 98.30           C  
ATOM   1912  C   ILE A 238       8.696   0.842   9.237  1.00 98.30           C  
ATOM   1913  CB  ILE A 238      10.356  -0.148   7.619  1.00 98.30           C  
ATOM   1914  O   ILE A 238       7.573   0.513   8.849  1.00 98.30           O  
ATOM   1915  CG1 ILE A 238      11.534  -1.117   7.464  1.00 98.30           C  
ATOM   1916  CG2 ILE A 238      10.735   1.256   7.138  1.00 98.30           C  
ATOM   1917  CD1 ILE A 238      11.907  -1.412   6.017  1.00 98.30           C  
ATOM   1918  N   HIS A 239       8.957   2.037   9.824  1.00 98.52           N  
ATOM   1919  CA  HIS A 239       7.955   3.074  10.041  1.00 98.52           C  
ATOM   1920  C   HIS A 239       8.377   4.391   9.399  1.00 98.52           C  
ATOM   1921  CB  HIS A 239       7.707   3.275  11.537  1.00 98.52           C  
ATOM   1922  O   HIS A 239       9.515   4.834   9.571  1.00 98.52           O  
ATOM   1923  CG  HIS A 239       7.242   2.040  12.239  1.00 98.52           C  
ATOM   1924  CD2 HIS A 239       7.886   0.884  12.527  1.00 98.52           C  
ATOM   1925  ND1 HIS A 239       5.963   1.903  12.734  1.00 98.52           N  
ATOM   1926  CE1 HIS A 239       5.841   0.712  13.298  1.00 98.52           C  
ATOM   1927  NE2 HIS A 239       6.993   0.075  13.185  1.00 98.52           N  
ATOM   1928  N   LEU A 240       7.446   4.946   8.662  1.00 98.60           N  
ATOM   1929  CA  LEU A 240       7.623   6.288   8.119  1.00 98.60           C  
ATOM   1930  C   LEU A 240       6.673   7.275   8.789  1.00 98.60           C  
ATOM   1931  CB  LEU A 240       7.394   6.288   6.605  1.00 98.60           C  
ATOM   1932  O   LEU A 240       5.453   7.150   8.665  1.00 98.60           O  
ATOM   1933  CG  LEU A 240       8.419   5.526   5.764  1.00 98.60           C  
ATOM   1934  CD1 LEU A 240       8.073   4.041   5.724  1.00 98.60           C  
ATOM   1935  CD2 LEU A 240       8.488   6.102   4.354  1.00 98.60           C  
ATOM   1936  N   ARG A 241       7.233   8.214   9.532  1.00 98.45           N  
ATOM   1937  CA  ARG A 241       6.414   9.197  10.233  1.00 98.45           C  
ATOM   1938  C   ARG A 241       6.450  10.546   9.523  1.00 98.45           C  
ATOM   1939  CB  ARG A 241       6.882   9.353  11.681  1.00 98.45           C  
ATOM   1940  O   ARG A 241       7.526  11.092   9.272  1.00 98.45           O  
ATOM   1941  CG  ARG A 241       6.631   8.128  12.546  1.00 98.45           C  
ATOM   1942  CD  ARG A 241       6.801   8.438  14.026  1.00 98.45           C  
ATOM   1943  NE  ARG A 241       6.366   7.324  14.864  1.00 98.45           N  
ATOM   1944  NH1 ARG A 241       6.665   8.441  16.864  1.00 98.45           N  
ATOM   1945  NH2 ARG A 241       5.901   6.279  16.855  1.00 98.45           N  
ATOM   1946  CZ  ARG A 241       6.312   7.350  16.192  1.00 98.45           C  
ATOM   1947  N   SER A 242       5.276  10.987   9.206  1.00 98.42           N  
ATOM   1948  CA  SER A 242       5.181  12.253   8.485  1.00 98.42           C  
ATOM   1949  C   SER A 242       5.687  13.413   9.336  1.00 98.42           C  
ATOM   1950  CB  SER A 242       3.738  12.517   8.054  1.00 98.42           C  
ATOM   1951  O   SER A 242       5.328  13.531  10.509  1.00 98.42           O  
ATOM   1952  OG  SER A 242       3.630  13.768   7.397  1.00 98.42           O  
ATOM   1953  N   ASP A 243       6.514  14.253   8.675  1.00 98.52           N  
ATOM   1954  CA  ASP A 243       7.036  15.410   9.396  1.00 98.52           C  
ATOM   1955  C   ASP A 243       6.035  16.563   9.382  1.00 98.52           C  
ATOM   1956  CB  ASP A 243       8.367  15.863   8.792  1.00 98.52           C  
ATOM   1957  O   ASP A 243       6.218  17.560  10.084  1.00 98.52           O  
ATOM   1958  CG  ASP A 243       9.486  14.858   9.004  1.00 98.52           C  
ATOM   1959  OD1 ASP A 243       9.531  14.211  10.072  1.00 98.52           O  
ATOM   1960  OD2 ASP A 243      10.332  14.715   8.095  1.00 98.52           O  
ATOM   1961  N   GLN A 244       4.986  16.412   8.734  1.00 97.56           N  
ATOM   1962  CA  GLN A 244       3.927  17.412   8.638  1.00 97.56           C  
ATOM   1963  C   GLN A 244       2.887  17.218   9.738  1.00 97.56           C  
ATOM   1964  CB  GLN A 244       3.257  17.355   7.265  1.00 97.56           C  
ATOM   1965  O   GLN A 244       2.007  18.061   9.922  1.00 97.56           O  
ATOM   1966  CG  GLN A 244       4.198  17.666   6.108  1.00 97.56           C  
ATOM   1967  CD  GLN A 244       5.028  16.467   5.688  1.00 97.56           C  
ATOM   1968  NE2 GLN A 244       5.471  16.463   4.436  1.00 97.56           N  
ATOM   1969  OE1 GLN A 244       5.269  15.553   6.483  1.00 97.56           O  
ATOM   1970  N   GLY A 245       2.984  16.144  10.436  1.00 96.67           N  
ATOM   1971  CA  GLY A 245       1.941  15.737  11.364  1.00 96.67           C  
ATOM   1972  C   GLY A 245       0.888  14.851  10.726  1.00 96.67           C  
ATOM   1973  O   GLY A 245       0.971  14.535   9.537  1.00 96.67           O  
ATOM   1974  N   VAL A 246      -0.099  14.384  11.541  1.00 95.92           N  
ATOM   1975  CA  VAL A 246      -1.192  13.537  11.075  1.00 95.92           C  
ATOM   1976  C   VAL A 246      -2.503  14.319  11.110  1.00 95.92           C  
ATOM   1977  CB  VAL A 246      -1.315  12.251  11.923  1.00 95.92           C  
ATOM   1978  O   VAL A 246      -2.830  14.950  12.119  1.00 95.92           O  
ATOM   1979  CG1 VAL A 246      -2.526  11.430  11.484  1.00 95.92           C  
ATOM   1980  CG2 VAL A 246      -0.037  11.421  11.821  1.00 95.92           C  
ATOM   1981  N   ALA A 247      -3.177  14.345  10.002  1.00 97.02           N  
ATOM   1982  CA  ALA A 247      -4.483  14.993   9.907  1.00 97.02           C  
ATOM   1983  C   ALA A 247      -5.503  14.076   9.238  1.00 97.02           C  
ATOM   1984  CB  ALA A 247      -4.370  16.308   9.140  1.00 97.02           C  
ATOM   1985  O   ALA A 247      -5.205  13.441   8.224  1.00 97.02           O  
ATOM   1986  N   THR A 248      -6.777  14.066   9.829  1.00 97.18           N  
ATOM   1987  CA  THR A 248      -7.829  13.196   9.315  1.00 97.18           C  
ATOM   1988  C   THR A 248      -9.137  13.966   9.154  1.00 97.18           C  
ATOM   1989  CB  THR A 248      -8.054  11.986  10.240  1.00 97.18           C  
ATOM   1990  O   THR A 248      -9.310  15.036   9.742  1.00 97.18           O  
ATOM   1991  CG2 THR A 248      -6.774  11.173  10.403  1.00 97.18           C  
ATOM   1992  OG1 THR A 248      -8.481  12.448  11.527  1.00 97.18           O  
ATOM   1993  N   PHE A 249     -10.031  13.443   8.313  1.00 97.10           N  
ATOM   1994  CA  PHE A 249     -11.395  13.945   8.191  1.00 97.10           C  
ATOM   1995  C   PHE A 249     -12.351  13.132   9.055  1.00 97.10           C  
ATOM   1996  CB  PHE A 249     -11.852  13.913   6.729  1.00 97.10           C  
ATOM   1997  O   PHE A 249     -12.149  11.932   9.254  1.00 97.10           O  
ATOM   1998  CG  PHE A 249     -11.112  14.875   5.840  1.00 97.10           C  
ATOM   1999  CD1 PHE A 249     -11.018  16.221   6.175  1.00 97.10           C  
ATOM   2000  CD2 PHE A 249     -10.510  14.435   4.669  1.00 97.10           C  
ATOM   2001  CE1 PHE A 249     -10.334  17.114   5.354  1.00 97.10           C  
ATOM   2002  CE2 PHE A 249      -9.824  15.322   3.843  1.00 97.10           C  
ATOM   2003  CZ  PHE A 249      -9.738  16.661   4.188  1.00 97.10           C  
ATOM   2004  N   THR A 250     -13.369  13.876   9.579  1.00 96.79           N  
ATOM   2005  CA  THR A 250     -14.532  13.121  10.032  1.00 96.79           C  
ATOM   2006  C   THR A 250     -15.297  12.544   8.845  1.00 96.79           C  
ATOM   2007  CB  THR A 250     -15.474  13.999  10.876  1.00 96.79           C  
ATOM   2008  O   THR A 250     -15.065  12.937   7.700  1.00 96.79           O  
ATOM   2009  CG2 THR A 250     -14.727  14.652  12.035  1.00 96.79           C  
ATOM   2010  OG1 THR A 250     -16.034  15.024  10.046  1.00 96.79           O  
ATOM   2011  N   ASN A 251     -16.252  11.649   9.126  1.00 95.50           N  
ATOM   2012  CA  ASN A 251     -17.054  11.072   8.052  1.00 95.50           C  
ATOM   2013  C   ASN A 251     -17.763  12.152   7.239  1.00 95.50           C  
ATOM   2014  CB  ASN A 251     -18.071  10.078   8.615  1.00 95.50           C  
ATOM   2015  O   ASN A 251     -17.801  12.085   6.009  1.00 95.50           O  
ATOM   2016  CG  ASN A 251     -18.684   9.198   7.544  1.00 95.50           C  
ATOM   2017  ND2 ASN A 251     -20.010   9.130   7.518  1.00 95.50           N  
ATOM   2018  OD1 ASN A 251     -17.971   8.584   6.745  1.00 95.50           O  
ATOM   2019  N   GLU A 252     -18.319  13.156   7.858  1.00 96.14           N  
ATOM   2020  CA  GLU A 252     -19.040  14.243   7.203  1.00 96.14           C  
ATOM   2021  C   GLU A 252     -18.100  15.098   6.358  1.00 96.14           C  
ATOM   2022  CB  GLU A 252     -19.756  15.114   8.238  1.00 96.14           C  
ATOM   2023  O   GLU A 252     -18.421  15.445   5.220  1.00 96.14           O  
ATOM   2024  CG  GLU A 252     -20.933  14.425   8.913  1.00 96.14           C  
ATOM   2025  CD  GLU A 252     -20.511  13.402   9.956  1.00 96.14           C  
ATOM   2026  OE1 GLU A 252     -21.336  12.536  10.327  1.00 96.14           O  
ATOM   2027  OE2 GLU A 252     -19.346  13.468  10.408  1.00 96.14           O  
ATOM   2028  N   GLU A 253     -16.937  15.425   6.898  1.00 96.88           N  
ATOM   2029  CA  GLU A 253     -15.944  16.205   6.166  1.00 96.88           C  
ATOM   2030  C   GLU A 253     -15.478  15.470   4.912  1.00 96.88           C  
ATOM   2031  CB  GLU A 253     -14.745  16.527   7.063  1.00 96.88           C  
ATOM   2032  O   GLU A 253     -15.340  16.075   3.847  1.00 96.88           O  
ATOM   2033  CG  GLU A 253     -15.048  17.545   8.152  1.00 96.88           C  
ATOM   2034  CD  GLU A 253     -13.942  17.661   9.189  1.00 96.88           C  
ATOM   2035  OE1 GLU A 253     -13.818  18.730   9.828  1.00 96.88           O  
ATOM   2036  OE2 GLU A 253     -13.192  16.674   9.363  1.00 96.88           O  
ATOM   2037  N   ALA A 254     -15.170  14.147   5.165  1.00 96.72           N  
ATOM   2038  CA  ALA A 254     -14.744  13.338   4.026  1.00 96.72           C  
ATOM   2039  C   ALA A 254     -15.814  13.318   2.937  1.00 96.72           C  
ATOM   2040  CB  ALA A 254     -14.421  11.915   4.475  1.00 96.72           C  
ATOM   2041  O   ALA A 254     -15.499  13.403   1.747  1.00 96.72           O  
ATOM   2042  N   GLY A 255     -17.128  13.176   3.297  1.00 95.64           N  
ATOM   2043  CA  GLY A 255     -18.236  13.201   2.356  1.00 95.64           C  
ATOM   2044  C   GLY A 255     -18.348  14.512   1.601  1.00 95.64           C  
ATOM   2045  O   GLY A 255     -18.601  14.520   0.394  1.00 95.64           O  
ATOM   2046  N   GLU A 256     -18.136  15.623   2.265  1.00 96.18           N  
ATOM   2047  CA  GLU A 256     -18.167  16.942   1.641  1.00 96.18           C  
ATOM   2048  C   GLU A 256     -17.063  17.085   0.597  1.00 96.18           C  
ATOM   2049  CB  GLU A 256     -18.037  18.041   2.698  1.00 96.18           C  
ATOM   2050  O   GLU A 256     -17.306  17.575  -0.508  1.00 96.18           O  
ATOM   2051  CG  GLU A 256     -19.277  18.214   3.563  1.00 96.18           C  
ATOM   2052  CD  GLU A 256     -19.093  19.226   4.682  1.00 96.18           C  
ATOM   2053  OE1 GLU A 256     -20.036  19.426   5.481  1.00 96.18           O  
ATOM   2054  OE2 GLU A 256     -17.998  19.826   4.759  1.00 96.18           O  
ATOM   2055  N   LYS A 257     -15.867  16.611   0.935  1.00 94.21           N  
ATOM   2056  CA  LYS A 257     -14.726  16.719   0.031  1.00 94.21           C  
ATOM   2057  C   LYS A 257     -14.917  15.840  -1.202  1.00 94.21           C  
ATOM   2058  CB  LYS A 257     -13.432  16.337   0.752  1.00 94.21           C  
ATOM   2059  O   LYS A 257     -14.592  16.248  -2.318  1.00 94.21           O  
ATOM   2060  CG  LYS A 257     -12.977  17.354   1.788  1.00 94.21           C  
ATOM   2061  CD  LYS A 257     -12.575  18.672   1.139  1.00 94.21           C  
ATOM   2062  CE  LYS A 257     -12.033  19.658   2.164  1.00 94.21           C  
ATOM   2063  NZ  LYS A 257     -11.692  20.973   1.541  1.00 94.21           N  
ATOM   2064  N   ASP A 258     -15.345  14.590  -0.891  1.00 92.03           N  
ATOM   2065  CA  ASP A 258     -15.631  13.662  -1.981  1.00 92.03           C  
ATOM   2066  C   ASP A 258     -16.569  14.294  -3.007  1.00 92.03           C  
ATOM   2067  CB  ASP A 258     -16.241  12.368  -1.438  1.00 92.03           C  
ATOM   2068  O   ASP A 258     -16.374  14.135  -4.214  1.00 92.03           O  
ATOM   2069  CG  ASP A 258     -16.603  11.379  -2.531  1.00 92.03           C  
ATOM   2070  OD1 ASP A 258     -16.222  11.596  -3.701  1.00 92.03           O  
ATOM   2071  OD2 ASP A 258     -17.278  10.374  -2.220  1.00 92.03           O  
ATOM   2072  N   GLY A 259     -17.639  15.037  -2.588  1.00 93.23           N  
ATOM   2073  CA  GLY A 259     -18.625  15.671  -3.449  1.00 93.23           C  
ATOM   2074  C   GLY A 259     -18.073  16.860  -4.213  1.00 93.23           C  
ATOM   2075  O   GLY A 259     -18.405  17.060  -5.384  1.00 93.23           O  
ATOM   2076  N   ALA A 260     -17.138  17.548  -3.580  1.00 95.46           N  
ATOM   2077  CA  ALA A 260     -16.588  18.763  -4.175  1.00 95.46           C  
ATOM   2078  C   ALA A 260     -15.397  18.443  -5.075  1.00 95.46           C  
ATOM   2079  CB  ALA A 260     -16.176  19.750  -3.085  1.00 95.46           C  
ATOM   2080  O   ALA A 260     -15.276  18.990  -6.173  1.00 95.46           O  
ATOM   2081  N   ASN A 261     -14.530  17.589  -4.619  1.00 96.03           N  
ATOM   2082  CA  ASN A 261     -13.307  17.205  -5.314  1.00 96.03           C  
ATOM   2083  C   ASN A 261     -12.902  15.770  -4.986  1.00 96.03           C  
ATOM   2084  CB  ASN A 261     -12.169  18.169  -4.972  1.00 96.03           C  
ATOM   2085  O   ASN A 261     -12.241  15.523  -3.976  1.00 96.03           O  
ATOM   2086  CG  ASN A 261     -10.875  17.822  -5.681  1.00 96.03           C  
ATOM   2087  ND2 ASN A 261      -9.805  18.532  -5.345  1.00 96.03           N  
ATOM   2088  OD1 ASN A 261     -10.838  16.923  -6.526  1.00 96.03           O  
ATOM   2089  N   PRO A 262     -13.292  14.800  -5.787  1.00 95.46           N  
ATOM   2090  CA  PRO A 262     -12.996  13.389  -5.528  1.00 95.46           C  
ATOM   2091  C   PRO A 262     -11.507  13.068  -5.644  1.00 95.46           C  
ATOM   2092  CB  PRO A 262     -13.798  12.657  -6.606  1.00 95.46           C  
ATOM   2093  O   PRO A 262     -11.070  11.991  -5.229  1.00 95.46           O  
ATOM   2094  CG  PRO A 262     -14.005  13.672  -7.684  1.00 95.46           C  
ATOM   2095  CD  PRO A 262     -14.141  15.024  -7.045  1.00 95.46           C  
ATOM   2096  N   ASP A 263     -10.692  14.044  -6.125  1.00 96.47           N  
ATOM   2097  CA  ASP A 263      -9.255  13.873  -6.323  1.00 96.47           C  
ATOM   2098  C   ASP A 263      -8.460  14.750  -5.358  1.00 96.47           C  
ATOM   2099  CB  ASP A 263      -8.871  14.198  -7.768  1.00 96.47           C  
ATOM   2100  O   ASP A 263      -7.343  15.169  -5.669  1.00 96.47           O  
ATOM   2101  CG  ASP A 263      -9.633  13.368  -8.786  1.00 96.47           C  
ATOM   2102  OD1 ASP A 263      -9.616  12.122  -8.693  1.00 96.47           O  
ATOM   2103  OD2 ASP A 263     -10.255  13.966  -9.691  1.00 96.47           O  
ATOM   2104  N   TRP A 264      -9.034  15.041  -4.254  1.00 96.94           N  
ATOM   2105  CA  TRP A 264      -8.524  16.000  -3.280  1.00 96.94           C  
ATOM   2106  C   TRP A 264      -7.084  15.676  -2.898  1.00 96.94           C  
ATOM   2107  CB  TRP A 264      -9.406  16.016  -2.028  1.00 96.94           C  
ATOM   2108  O   TRP A 264      -6.212  16.547  -2.944  1.00 96.94           O  
ATOM   2109  CG  TRP A 264      -8.854  16.841  -0.904  1.00 96.94           C  
ATOM   2110  CD1 TRP A 264      -8.154  16.391   0.181  1.00 96.94           C  
ATOM   2111  CD2 TRP A 264      -8.960  18.259  -0.754  1.00 96.94           C  
ATOM   2112  CE2 TRP A 264      -8.301  18.603   0.447  1.00 96.94           C  
ATOM   2113  CE3 TRP A 264      -9.549  19.275  -1.520  1.00 96.94           C  
ATOM   2114  NE1 TRP A 264      -7.819  17.447   0.997  1.00 96.94           N  
ATOM   2115  CH2 TRP A 264      -8.799  20.896   0.132  1.00 96.94           C  
ATOM   2116  CZ2 TRP A 264      -8.214  19.922   0.900  1.00 96.94           C  
ATOM   2117  CZ3 TRP A 264      -9.462  20.586  -1.067  1.00 96.94           C  
ATOM   2118  N   LEU A 265      -6.772  14.496  -2.432  1.00 97.71           N  
ATOM   2119  CA  LEU A 265      -5.455  14.123  -1.929  1.00 97.71           C  
ATOM   2120  C   LEU A 265      -4.413  14.175  -3.041  1.00 97.71           C  
ATOM   2121  CB  LEU A 265      -5.493  12.722  -1.314  1.00 97.71           C  
ATOM   2122  O   LEU A 265      -3.285  14.620  -2.820  1.00 97.71           O  
ATOM   2123  CG  LEU A 265      -6.150  12.603   0.062  1.00 97.71           C  
ATOM   2124  CD1 LEU A 265      -7.526  13.260   0.051  1.00 97.71           C  
ATOM   2125  CD2 LEU A 265      -6.253  11.140   0.481  1.00 97.71           C  
ATOM   2126  N   THR A 266      -4.789  13.668  -4.228  1.00 97.50           N  
ATOM   2127  CA  THR A 266      -3.905  13.723  -5.387  1.00 97.50           C  
ATOM   2128  C   THR A 266      -3.542  15.167  -5.723  1.00 97.50           C  
ATOM   2129  CB  THR A 266      -4.551  13.054  -6.615  1.00 97.50           C  
ATOM   2130  O   THR A 266      -2.368  15.488  -5.918  1.00 97.50           O  
ATOM   2131  CG2 THR A 266      -3.646  13.159  -7.838  1.00 97.50           C  
ATOM   2132  OG1 THR A 266      -4.789  11.670  -6.328  1.00 97.50           O  
ATOM   2133  N   GLN A 267      -4.568  16.001  -5.851  1.00 97.73           N  
ATOM   2134  CA  GLN A 267      -4.363  17.416  -6.141  1.00 97.73           C  
ATOM   2135  C   GLN A 267      -3.491  18.075  -5.076  1.00 97.73           C  
ATOM   2136  CB  GLN A 267      -5.705  18.143  -6.244  1.00 97.73           C  
ATOM   2137  O   GLN A 267      -2.582  18.843  -5.399  1.00 97.73           O  
ATOM   2138  CG  GLN A 267      -5.580  19.615  -6.614  1.00 97.73           C  
ATOM   2139  CD  GLN A 267      -6.924  20.276  -6.856  1.00 97.73           C  
ATOM   2140  NE2 GLN A 267      -6.951  21.603  -6.800  1.00 97.73           N  
ATOM   2141  OE1 GLN A 267      -7.930  19.599  -7.091  1.00 97.73           O  
ATOM   2142  N   ASP A 268      -3.775  17.795  -3.775  1.00 98.17           N  
ATOM   2143  CA  ASP A 268      -2.997  18.343  -2.668  1.00 98.17           C  
ATOM   2144  C   ASP A 268      -1.518  17.988  -2.808  1.00 98.17           C  
ATOM   2145  CB  ASP A 268      -3.536  17.833  -1.330  1.00 98.17           C  
ATOM   2146  O   ASP A 268      -0.652  18.856  -2.681  1.00 98.17           O  
ATOM   2147  CG  ASP A 268      -2.711  18.299  -0.143  1.00 98.17           C  
ATOM   2148  OD1 ASP A 268      -2.728  19.508   0.176  1.00 98.17           O  
ATOM   2149  OD2 ASP A 268      -2.035  17.450   0.478  1.00 98.17           O  
ATOM   2150  N   LEU A 269      -1.151  16.738  -3.038  1.00 98.52           N  
ATOM   2151  CA  LEU A 269       0.229  16.292  -3.191  1.00 98.52           C  
ATOM   2152  C   LEU A 269       0.906  17.008  -4.355  1.00 98.52           C  
ATOM   2153  CB  LEU A 269       0.283  14.777  -3.409  1.00 98.52           C  
ATOM   2154  O   LEU A 269       2.005  17.548  -4.202  1.00 98.52           O  
ATOM   2155  CG  LEU A 269       1.668  14.176  -3.652  1.00 98.52           C  
ATOM   2156  CD1 LEU A 269       2.554  14.375  -2.427  1.00 98.52           C  
ATOM   2157  CD2 LEU A 269       1.554  12.695  -4.001  1.00 98.52           C  
ATOM   2158  N   PHE A 270       0.240  17.022  -5.523  1.00 98.52           N  
ATOM   2159  CA  PHE A 270       0.787  17.612  -6.739  1.00 98.52           C  
ATOM   2160  C   PHE A 270       1.068  19.097  -6.541  1.00 98.52           C  
ATOM   2161  CB  PHE A 270      -0.175  17.412  -7.915  1.00 98.52           C  
ATOM   2162  O   PHE A 270       2.168  19.570  -6.836  1.00 98.52           O  
ATOM   2163  CG  PHE A 270       0.335  17.966  -9.218  1.00 98.52           C  
ATOM   2164  CD1 PHE A 270       0.086  19.286  -9.574  1.00 98.52           C  
ATOM   2165  CD2 PHE A 270       1.066  17.166 -10.087  1.00 98.52           C  
ATOM   2166  CE1 PHE A 270       0.557  19.801 -10.779  1.00 98.52           C  
ATOM   2167  CE2 PHE A 270       1.540  17.674 -11.293  1.00 98.52           C  
ATOM   2168  CZ  PHE A 270       1.284  18.991 -11.638  1.00 98.52           C  
ATOM   2169  N   GLU A 271       0.163  19.863  -6.022  1.00 98.52           N  
ATOM   2170  CA  GLU A 271       0.266  21.311  -5.865  1.00 98.52           C  
ATOM   2171  C   GLU A 271       1.282  21.679  -4.787  1.00 98.52           C  
ATOM   2172  CB  GLU A 271      -1.100  21.914  -5.529  1.00 98.52           C  
ATOM   2173  O   GLU A 271       1.975  22.692  -4.900  1.00 98.52           O  
ATOM   2174  CG  GLU A 271      -2.075  21.919  -6.697  1.00 98.52           C  
ATOM   2175  CD  GLU A 271      -3.450  22.454  -6.329  1.00 98.52           C  
ATOM   2176  OE1 GLU A 271      -4.272  22.693  -7.242  1.00 98.52           O  
ATOM   2177  OE2 GLU A 271      -3.706  22.635  -5.118  1.00 98.52           O  
ATOM   2178  N   ALA A 272       1.306  20.849  -3.723  1.00 98.47           N  
ATOM   2179  CA  ALA A 272       2.277  21.102  -2.662  1.00 98.47           C  
ATOM   2180  C   ALA A 272       3.704  21.027  -3.196  1.00 98.47           C  
ATOM   2181  CB  ALA A 272       2.087  20.107  -1.519  1.00 98.47           C  
ATOM   2182  O   ALA A 272       4.527  21.900  -2.910  1.00 98.47           O  
ATOM   2183  N   ILE A 273       3.999  20.061  -3.939  1.00 98.51           N  
ATOM   2184  CA  ILE A 273       5.331  19.880  -4.505  1.00 98.51           C  
ATOM   2185  C   ILE A 273       5.609  20.976  -5.532  1.00 98.51           C  
ATOM   2186  CB  ILE A 273       5.486  18.486  -5.153  1.00 98.51           C  
ATOM   2187  O   ILE A 273       6.713  21.523  -5.582  1.00 98.51           O  
ATOM   2188  CG1 ILE A 273       5.506  17.395  -4.076  1.00 98.51           C  
ATOM   2189  CG2 ILE A 273       6.751  18.428  -6.015  1.00 98.51           C  
ATOM   2190  CD1 ILE A 273       5.420  15.979  -4.627  1.00 98.51           C  
ATOM   2191  N   ALA A 274       4.678  21.318  -6.363  1.00 98.23           N  
ATOM   2192  CA  ALA A 274       4.805  22.371  -7.367  1.00 98.23           C  
ATOM   2193  C   ALA A 274       5.164  23.705  -6.718  1.00 98.23           C  
ATOM   2194  CB  ALA A 274       3.512  22.503  -8.167  1.00 98.23           C  
ATOM   2195  O   ALA A 274       5.915  24.499  -7.290  1.00 98.23           O  
ATOM   2196  N   ARG A 275       4.671  23.907  -5.499  1.00 98.10           N  
ATOM   2197  CA  ARG A 275       4.921  25.171  -4.815  1.00 98.10           C  
ATOM   2198  C   ARG A 275       6.197  25.101  -3.984  1.00 98.10           C  
ATOM   2199  CB  ARG A 275       3.734  25.544  -3.924  1.00 98.10           C  
ATOM   2200  O   ARG A 275       6.547  26.060  -3.292  1.00 98.10           O  
ATOM   2201  CG  ARG A 275       2.443  25.790  -4.688  1.00 98.10           C  
ATOM   2202  CD  ARG A 275       1.359  26.372  -3.792  1.00 98.10           C  
ATOM   2203  NE  ARG A 275       1.022  25.467  -2.696  1.00 98.10           N  
ATOM   2204  NH1 ARG A 275      -0.505  24.231  -3.912  1.00 98.10           N  
ATOM   2205  NH2 ARG A 275      -0.086  23.709  -1.719  1.00 98.10           N  
ATOM   2206  CZ  ARG A 275       0.144  24.471  -2.778  1.00 98.10           C  
ATOM   2207  N   GLY A 276       6.857  23.986  -3.980  1.00 97.81           N  
ATOM   2208  CA  GLY A 276       8.103  23.851  -3.243  1.00 97.81           C  
ATOM   2209  C   GLY A 276       7.902  23.391  -1.811  1.00 97.81           C  
ATOM   2210  O   GLY A 276       8.851  23.358  -1.025  1.00 97.81           O  
ATOM   2211  N   ASP A 277       6.666  23.115  -1.390  1.00 98.03           N  
ATOM   2212  CA  ASP A 277       6.319  22.548  -0.090  1.00 98.03           C  
ATOM   2213  C   ASP A 277       6.473  21.029  -0.095  1.00 98.03           C  
ATOM   2214  CB  ASP A 277       4.890  22.931   0.298  1.00 98.03           C  
ATOM   2215  O   ASP A 277       5.486  20.300  -0.218  1.00 98.03           O  
ATOM   2216  CG  ASP A 277       4.544  22.559   1.730  1.00 98.03           C  
ATOM   2217  OD1 ASP A 277       5.460  22.221   2.510  1.00 98.03           O  
ATOM   2218  OD2 ASP A 277       3.345  22.602   2.079  1.00 98.03           O  
ATOM   2219  N   ASN A 278       7.649  20.515  -0.086  1.00 98.33           N  
ATOM   2220  CA  ASN A 278       8.006  19.108  -0.236  1.00 98.33           C  
ATOM   2221  C   ASN A 278       7.746  18.324   1.048  1.00 98.33           C  
ATOM   2222  CB  ASN A 278       9.470  18.968  -0.657  1.00 98.33           C  
ATOM   2223  O   ASN A 278       8.317  18.634   2.095  1.00 98.33           O  
ATOM   2224  CG  ASN A 278       9.758  19.622  -1.994  1.00 98.33           C  
ATOM   2225  ND2 ASN A 278      10.968  20.147  -2.149  1.00 98.33           N  
ATOM   2226  OD1 ASN A 278       8.900  19.657  -2.880  1.00 98.33           O  
ATOM   2227  N   PRO A 279       6.783  17.387   0.939  1.00 98.51           N  
ATOM   2228  CA  PRO A 279       6.536  16.550   2.116  1.00 98.51           C  
ATOM   2229  C   PRO A 279       7.697  15.608   2.425  1.00 98.51           C  
ATOM   2230  CB  PRO A 279       5.282  15.762   1.730  1.00 98.51           C  
ATOM   2231  O   PRO A 279       8.398  15.166   1.511  1.00 98.51           O  
ATOM   2232  CG  PRO A 279       5.348  15.643   0.242  1.00 98.51           C  
ATOM   2233  CD  PRO A 279       5.906  16.921  -0.315  1.00 98.51           C  
ATOM   2234  N   SER A 280       7.866  15.299   3.742  1.00 98.74           N  
ATOM   2235  CA  SER A 280       8.944  14.407   4.155  1.00 98.74           C  
ATOM   2236  C   SER A 280       8.507  13.507   5.306  1.00 98.74           C  
ATOM   2237  CB  SER A 280      10.178  15.211   4.567  1.00 98.74           C  
ATOM   2238  O   SER A 280       7.554  13.823   6.021  1.00 98.74           O  
ATOM   2239  OG  SER A 280       9.906  15.999   5.712  1.00 98.74           O  
ATOM   2240  N   TRP A 281       9.181  12.395   5.360  1.00 98.81           N  
ATOM   2241  CA  TRP A 281       8.969  11.397   6.403  1.00 98.81           C  
ATOM   2242  C   TRP A 281      10.288  11.014   7.066  1.00 98.81           C  
ATOM   2243  CB  TRP A 281       8.292  10.151   5.826  1.00 98.81           C  
ATOM   2244  O   TRP A 281      11.279  10.747   6.382  1.00 98.81           O  
ATOM   2245  CG  TRP A 281       6.889  10.384   5.352  1.00 98.81           C  
ATOM   2246  CD1 TRP A 281       5.734  10.061   6.007  1.00 98.81           C  
ATOM   2247  CD2 TRP A 281       6.495  10.987   4.115  1.00 98.81           C  
ATOM   2248  CE2 TRP A 281       5.082  10.998   4.088  1.00 98.81           C  
ATOM   2249  CE3 TRP A 281       7.199  11.520   3.028  1.00 98.81           C  
ATOM   2250  NE1 TRP A 281       4.643  10.428   5.253  1.00 98.81           N  
ATOM   2251  CH2 TRP A 281       5.074  12.037   1.962  1.00 98.81           C  
ATOM   2252  CZ2 TRP A 281       4.361  11.522   3.013  1.00 98.81           C  
ATOM   2253  CZ3 TRP A 281       6.478  12.041   1.959  1.00 98.81           C  
ATOM   2254  N   THR A 282      10.236  11.012   8.444  1.00 98.82           N  
ATOM   2255  CA  THR A 282      11.346  10.374   9.143  1.00 98.82           C  
ATOM   2256  C   THR A 282      11.145   8.863   9.213  1.00 98.82           C  
ATOM   2257  CB  THR A 282      11.508  10.938  10.567  1.00 98.82           C  
ATOM   2258  O   THR A 282      10.056   8.391   9.546  1.00 98.82           O  
ATOM   2259  CG2 THR A 282      12.706  10.313  11.274  1.00 98.82           C  
ATOM   2260  OG1 THR A 282      11.698  12.357  10.493  1.00 98.82           O  
ATOM   2261  N   THR A 283      12.207   8.106   8.867  1.00 98.68           N  
ATOM   2262  CA  THR A 283      12.097   6.652   8.835  1.00 98.68           C  
ATOM   2263  C   THR A 283      12.670   6.038  10.109  1.00 98.68           C  
ATOM   2264  CB  THR A 283      12.819   6.064   7.609  1.00 98.68           C  
ATOM   2265  O   THR A 283      13.715   6.473  10.598  1.00 98.68           O  
ATOM   2266  CG2 THR A 283      12.259   6.639   6.313  1.00 98.68           C  
ATOM   2267  OG1 THR A 283      14.216   6.372   7.691  1.00 98.68           O  
ATOM   2268  N   TYR A 284      11.847   5.093  10.632  1.00 98.70           N  
ATOM   2269  CA  TYR A 284      12.194   4.423  11.881  1.00 98.70           C  
ATOM   2270  C   TYR A 284      12.200   2.910  11.704  1.00 98.70           C  
ATOM   2271  CB  TYR A 284      11.215   4.816  12.992  1.00 98.70           C  
ATOM   2272  O   TYR A 284      11.479   2.374  10.859  1.00 98.70           O  
ATOM   2273  CG  TYR A 284      11.243   6.286  13.334  1.00 98.70           C  
ATOM   2274  CD1 TYR A 284      12.049   6.766  14.363  1.00 98.70           C  
ATOM   2275  CD2 TYR A 284      10.463   7.197  12.630  1.00 98.70           C  
ATOM   2276  CE1 TYR A 284      12.077   8.119  14.684  1.00 98.70           C  
ATOM   2277  CE2 TYR A 284      10.483   8.552  12.941  1.00 98.70           C  
ATOM   2278  OH  TYR A 284      11.315  10.344  14.281  1.00 98.70           O  
ATOM   2279  CZ  TYR A 284      11.292   9.003  13.968  1.00 98.70           C  
ATOM   2280  N   LEU A 285      12.999   2.256  12.700  1.00 98.23           N  
ATOM   2281  CA  LEU A 285      13.001   0.800  12.790  1.00 98.23           C  
ATOM   2282  C   LEU A 285      12.559   0.341  14.176  1.00 98.23           C  
ATOM   2283  CB  LEU A 285      14.394   0.246  12.477  1.00 98.23           C  
ATOM   2284  O   LEU A 285      12.946   0.935  15.184  1.00 98.23           O  
ATOM   2285  CG  LEU A 285      14.882   0.414  11.037  1.00 98.23           C  
ATOM   2286  CD1 LEU A 285      16.359   0.048  10.932  1.00 98.23           C  
ATOM   2287  CD2 LEU A 285      14.047  -0.436  10.086  1.00 98.23           C  
ATOM   2288  N   GLN A 286      11.734  -0.587  14.201  1.00 98.28           N  
ATOM   2289  CA  GLN A 286      11.659  -1.472  15.359  1.00 98.28           C  
ATOM   2290  C   GLN A 286      12.476  -2.741  15.136  1.00 98.28           C  
ATOM   2291  CB  GLN A 286      10.204  -1.831  15.666  1.00 98.28           C  
ATOM   2292  O   GLN A 286      12.392  -3.361  14.074  1.00 98.28           O  
ATOM   2293  CG  GLN A 286       9.378  -0.660  16.182  1.00 98.28           C  
ATOM   2294  CD  GLN A 286       7.974  -1.067  16.589  1.00 98.28           C  
ATOM   2295  NE2 GLN A 286       7.658  -0.909  17.870  1.00 98.28           N  
ATOM   2296  OE1 GLN A 286       7.179  -1.519  15.758  1.00 98.28           O  
ATOM   2297  N   VAL A 287      13.214  -3.091  16.178  1.00 98.08           N  
ATOM   2298  CA  VAL A 287      14.151  -4.197  16.011  1.00 98.08           C  
ATOM   2299  C   VAL A 287      13.896  -5.257  17.081  1.00 98.08           C  
ATOM   2300  CB  VAL A 287      15.617  -3.714  16.077  1.00 98.08           C  
ATOM   2301  O   VAL A 287      13.759  -4.933  18.263  1.00 98.08           O  
ATOM   2302  CG1 VAL A 287      16.580  -4.875  15.833  1.00 98.08           C  
ATOM   2303  CG2 VAL A 287      15.856  -2.596  15.065  1.00 98.08           C  
ATOM   2304  N   MET A 288      13.738  -6.490  16.632  1.00 97.22           N  
ATOM   2305  CA  MET A 288      13.553  -7.638  17.515  1.00 97.22           C  
ATOM   2306  C   MET A 288      14.551  -8.743  17.187  1.00 97.22           C  
ATOM   2307  CB  MET A 288      12.124  -8.174  17.409  1.00 97.22           C  
ATOM   2308  O   MET A 288      14.705  -9.121  16.024  1.00 97.22           O  
ATOM   2309  CG  MET A 288      11.782  -9.220  18.458  1.00 97.22           C  
ATOM   2310  SD  MET A 288      10.075  -9.866  18.275  1.00 97.22           S  
ATOM   2311  CE  MET A 288       9.125  -8.418  18.816  1.00 97.22           C  
ATOM   2312  N   THR A 289      15.258  -9.251  18.249  1.00 95.76           N  
ATOM   2313  CA  THR A 289      16.152 -10.381  18.021  1.00 95.76           C  
ATOM   2314  C   THR A 289      15.358 -11.675  17.864  1.00 95.76           C  
ATOM   2315  CB  THR A 289      17.165 -10.533  19.171  1.00 95.76           C  
ATOM   2316  O   THR A 289      14.228 -11.778  18.345  1.00 95.76           O  
ATOM   2317  CG2 THR A 289      17.918  -9.230  19.416  1.00 95.76           C  
ATOM   2318  OG1 THR A 289      16.468 -10.901  20.368  1.00 95.76           O  
ATOM   2319  N   PRO A 290      15.941 -12.632  17.222  1.00 93.13           N  
ATOM   2320  CA  PRO A 290      15.264 -13.927  17.125  1.00 93.13           C  
ATOM   2321  C   PRO A 290      14.854 -14.482  18.487  1.00 93.13           C  
ATOM   2322  CB  PRO A 290      16.313 -14.825  16.464  1.00 93.13           C  
ATOM   2323  O   PRO A 290      13.769 -15.053  18.624  1.00 93.13           O  
ATOM   2324  CG  PRO A 290      17.141 -13.897  15.635  1.00 93.13           C  
ATOM   2325  CD  PRO A 290      17.280 -12.595  16.370  1.00 93.13           C  
ATOM   2326  N   GLU A 291      15.688 -14.356  19.461  1.00 94.36           N  
ATOM   2327  CA  GLU A 291      15.393 -14.814  20.815  1.00 94.36           C  
ATOM   2328  C   GLU A 291      14.183 -14.085  21.393  1.00 94.36           C  
ATOM   2329  CB  GLU A 291      16.608 -14.620  21.726  1.00 94.36           C  
ATOM   2330  O   GLU A 291      13.304 -14.708  21.992  1.00 94.36           O  
ATOM   2331  CG  GLU A 291      17.798 -15.494  21.358  1.00 94.36           C  
ATOM   2332  CD  GLU A 291      18.579 -14.973  20.162  1.00 94.36           C  
ATOM   2333  OE1 GLU A 291      19.309 -15.763  19.522  1.00 94.36           O  
ATOM   2334  OE2 GLU A 291      18.460 -13.764  19.863  1.00 94.36           O  
ATOM   2335  N   GLN A 292      14.114 -12.756  21.220  1.00 96.48           N  
ATOM   2336  CA  GLN A 292      12.975 -11.968  21.679  1.00 96.48           C  
ATOM   2337  C   GLN A 292      11.690 -12.399  20.979  1.00 96.48           C  
ATOM   2338  CB  GLN A 292      13.225 -10.477  21.446  1.00 96.48           C  
ATOM   2339  O   GLN A 292      10.636 -12.499  21.611  1.00 96.48           O  
ATOM   2340  CG  GLN A 292      14.262  -9.873  22.384  1.00 96.48           C  
ATOM   2341  CD  GLN A 292      14.675  -8.471  21.978  1.00 96.48           C  
ATOM   2342  NE2 GLN A 292      14.879  -7.604  22.964  1.00 96.48           N  
ATOM   2343  OE1 GLN A 292      14.809  -8.169  20.788  1.00 96.48           O  
ATOM   2344  N   ALA A 293      11.830 -12.622  19.650  1.00 94.72           N  
ATOM   2345  CA  ALA A 293      10.675 -13.013  18.846  1.00 94.72           C  
ATOM   2346  C   ALA A 293      10.082 -14.329  19.341  1.00 94.72           C  
ATOM   2347  CB  ALA A 293      11.067 -13.129  17.375  1.00 94.72           C  
ATOM   2348  O   ALA A 293       8.860 -14.483  19.397  1.00 94.72           O  
ATOM   2349  N   GLU A 294      10.895 -15.292  19.796  1.00 92.50           N  
ATOM   2350  CA  GLU A 294      10.470 -16.605  20.272  1.00 92.50           C  
ATOM   2351  C   GLU A 294       9.708 -16.494  21.590  1.00 92.50           C  
ATOM   2352  CB  GLU A 294      11.675 -17.534  20.437  1.00 92.50           C  
ATOM   2353  O   GLU A 294       8.803 -17.287  21.858  1.00 92.50           O  
ATOM   2354  CG  GLU A 294      12.251 -18.034  19.120  1.00 92.50           C  
ATOM   2355  CD  GLU A 294      13.482 -18.909  19.297  1.00 92.50           C  
ATOM   2356  OE1 GLU A 294      14.060 -19.356  18.281  1.00 92.50           O  
ATOM   2357  OE2 GLU A 294      13.870 -19.150  20.462  1.00 92.50           O  
ATOM   2358  N   LYS A 295      10.034 -15.512  22.337  1.00 94.49           N  
ATOM   2359  CA  LYS A 295       9.488 -15.366  23.683  1.00 94.49           C  
ATOM   2360  C   LYS A 295       8.344 -14.356  23.706  1.00 94.49           C  
ATOM   2361  CB  LYS A 295      10.581 -14.942  24.664  1.00 94.49           C  
ATOM   2362  O   LYS A 295       7.700 -14.163  24.739  1.00 94.49           O  
ATOM   2363  CG  LYS A 295      11.658 -15.995  24.884  1.00 94.49           C  
ATOM   2364  CD  LYS A 295      12.750 -15.492  25.820  1.00 94.49           C  
ATOM   2365  CE  LYS A 295      13.856 -16.523  25.996  1.00 94.49           C  
ATOM   2366  NZ  LYS A 295      14.982 -15.992  26.820  1.00 94.49           N  
ATOM   2367  N   PHE A 296       8.136 -13.677  22.508  1.00 94.47           N  
ATOM   2368  CA  PHE A 296       7.141 -12.614  22.433  1.00 94.47           C  
ATOM   2369  C   PHE A 296       5.731 -13.186  22.513  1.00 94.47           C  
ATOM   2370  CB  PHE A 296       7.309 -11.808  21.141  1.00 94.47           C  
ATOM   2371  O   PHE A 296       5.461 -14.262  21.976  1.00 94.47           O  
ATOM   2372  CG  PHE A 296       6.527 -10.522  21.122  1.00 94.47           C  
ATOM   2373  CD1 PHE A 296       5.661 -10.234  20.075  1.00 94.47           C  
ATOM   2374  CD2 PHE A 296       6.659  -9.601  22.153  1.00 94.47           C  
ATOM   2375  CE1 PHE A 296       4.937  -9.045  20.054  1.00 94.47           C  
ATOM   2376  CE2 PHE A 296       5.939  -8.410  22.139  1.00 94.47           C  
ATOM   2377  CZ  PHE A 296       5.079  -8.133  21.089  1.00 94.47           C  
ATOM   2378  N   ARG A 297       4.812 -12.572  23.169  1.00 92.17           N  
ATOM   2379  CA  ARG A 297       3.474 -13.076  23.462  1.00 92.17           C  
ATOM   2380  C   ARG A 297       2.619 -13.126  22.200  1.00 92.17           C  
ATOM   2381  CB  ARG A 297       2.793 -12.209  24.523  1.00 92.17           C  
ATOM   2382  O   ARG A 297       1.665 -13.903  22.121  1.00 92.17           O  
ATOM   2383  CG  ARG A 297       2.527 -10.781  24.073  1.00 92.17           C  
ATOM   2384  CD  ARG A 297       1.996  -9.921  25.212  1.00 92.17           C  
ATOM   2385  NE  ARG A 297       1.660  -8.575  24.759  1.00 92.17           N  
ATOM   2386  NH1 ARG A 297       3.848  -7.841  24.653  1.00 92.17           N  
ATOM   2387  NH2 ARG A 297       2.132  -6.427  24.096  1.00 92.17           N  
ATOM   2388  CZ  ARG A 297       2.547  -7.617  24.503  1.00 92.17           C  
ATOM   2389  N   TYR A 298       2.969 -12.256  21.149  1.00 92.02           N  
ATOM   2390  CA  TYR A 298       2.308 -12.301  19.849  1.00 92.02           C  
ATOM   2391  C   TYR A 298       3.196 -12.975  18.810  1.00 92.02           C  
ATOM   2392  CB  TYR A 298       1.939 -10.889  19.384  1.00 92.02           C  
ATOM   2393  O   TYR A 298       4.425 -12.909  18.897  1.00 92.02           O  
ATOM   2394  CG  TYR A 298       1.122 -10.114  20.389  1.00 92.02           C  
ATOM   2395  CD1 TYR A 298      -0.164 -10.523  20.734  1.00 92.02           C  
ATOM   2396  CD2 TYR A 298       1.634  -8.971  20.993  1.00 92.02           C  
ATOM   2397  CE1 TYR A 298      -0.921  -9.810  21.658  1.00 92.02           C  
ATOM   2398  CE2 TYR A 298       0.885  -8.250  21.918  1.00 92.02           C  
ATOM   2399  OH  TYR A 298      -1.134  -7.968  23.159  1.00 92.02           O  
ATOM   2400  CZ  TYR A 298      -0.389  -8.677  22.244  1.00 92.02           C  
ATOM   2401  N   ASN A 299       2.526 -13.615  17.937  1.00 92.59           N  
ATOM   2402  CA  ASN A 299       3.254 -14.060  16.754  1.00 92.59           C  
ATOM   2403  C   ASN A 299       3.788 -12.880  15.947  1.00 92.59           C  
ATOM   2404  CB  ASN A 299       2.365 -14.945  15.878  1.00 92.59           C  
ATOM   2405  O   ASN A 299       3.012 -12.070  15.437  1.00 92.59           O  
ATOM   2406  CG  ASN A 299       3.128 -15.594  14.740  1.00 92.59           C  
ATOM   2407  ND2 ASN A 299       2.674 -16.768  14.316  1.00 92.59           N  
ATOM   2408  OD1 ASN A 299       4.117 -15.046  14.246  1.00 92.59           O  
ATOM   2409  N   VAL A 300       5.098 -12.725  15.771  1.00 94.45           N  
ATOM   2410  CA  VAL A 300       5.727 -11.556  15.166  1.00 94.45           C  
ATOM   2411  C   VAL A 300       5.408 -11.513  13.673  1.00 94.45           C  
ATOM   2412  CB  VAL A 300       7.257 -11.558  15.384  1.00 94.45           C  
ATOM   2413  O   VAL A 300       5.619 -10.491  13.016  1.00 94.45           O  
ATOM   2414  CG1 VAL A 300       7.590 -11.479  16.872  1.00 94.45           C  
ATOM   2415  CG2 VAL A 300       7.883 -12.804  14.759  1.00 94.45           C  
ATOM   2416  N   PHE A 301       4.819 -12.621  13.119  1.00 94.38           N  
ATOM   2417  CA  PHE A 301       4.475 -12.715  11.705  1.00 94.38           C  
ATOM   2418  C   PHE A 301       2.988 -12.460  11.492  1.00 94.38           C  
ATOM   2419  CB  PHE A 301       4.857 -14.090  11.148  1.00 94.38           C  
ATOM   2420  O   PHE A 301       2.484 -12.591  10.374  1.00 94.38           O  
ATOM   2421  CG  PHE A 301       6.308 -14.440  11.337  1.00 94.38           C  
ATOM   2422  CD1 PHE A 301       7.304 -13.518  11.039  1.00 94.38           C  
ATOM   2423  CD2 PHE A 301       6.677 -15.691  11.815  1.00 94.38           C  
ATOM   2424  CE1 PHE A 301       8.649 -13.839  11.213  1.00 94.38           C  
ATOM   2425  CE2 PHE A 301       8.018 -16.019  11.991  1.00 94.38           C  
ATOM   2426  CZ  PHE A 301       9.002 -15.092  11.689  1.00 94.38           C  
ATOM   2427  N   ASP A 302       2.278 -12.213  12.575  1.00 94.94           N  
ATOM   2428  CA  ASP A 302       0.853 -11.904  12.524  1.00 94.94           C  
ATOM   2429  C   ASP A 302       0.621 -10.439  12.160  1.00 94.94           C  
ATOM   2430  CB  ASP A 302       0.186 -12.225  13.864  1.00 94.94           C  
ATOM   2431  O   ASP A 302       0.855  -9.546  12.978  1.00 94.94           O  
ATOM   2432  CG  ASP A 302      -1.325 -12.079  13.824  1.00 94.94           C  
ATOM   2433  OD1 ASP A 302      -1.852 -11.444  12.885  1.00 94.94           O  
ATOM   2434  OD2 ASP A 302      -1.995 -12.603  14.740  1.00 94.94           O  
ATOM   2435  N   LEU A 303       0.156 -10.168  10.934  1.00 94.82           N  
ATOM   2436  CA  LEU A 303       0.008  -8.832  10.369  1.00 94.82           C  
ATOM   2437  C   LEU A 303      -1.164  -8.097  11.013  1.00 94.82           C  
ATOM   2438  CB  LEU A 303      -0.194  -8.909   8.854  1.00 94.82           C  
ATOM   2439  O   LEU A 303      -1.390  -6.917  10.734  1.00 94.82           O  
ATOM   2440  CG  LEU A 303      -0.169  -7.580   8.097  1.00 94.82           C  
ATOM   2441  CD1 LEU A 303       1.129  -6.833   8.382  1.00 94.82           C  
ATOM   2442  CD2 LEU A 303      -0.341  -7.813   6.600  1.00 94.82           C  
ATOM   2443  N   THR A 304      -1.925  -8.784  11.915  1.00 96.28           N  
ATOM   2444  CA  THR A 304      -3.044  -8.158  12.609  1.00 96.28           C  
ATOM   2445  C   THR A 304      -2.598  -7.591  13.954  1.00 96.28           C  
ATOM   2446  CB  THR A 304      -4.196  -9.156  12.827  1.00 96.28           C  
ATOM   2447  O   THR A 304      -3.412  -7.058  14.710  1.00 96.28           O  
ATOM   2448  CG2 THR A 304      -4.580  -9.845  11.521  1.00 96.28           C  
ATOM   2449  OG1 THR A 304      -3.788 -10.149  13.776  1.00 96.28           O  
ATOM   2450  N   LYS A 305      -1.280  -7.751  14.229  1.00 95.78           N  
ATOM   2451  CA  LYS A 305      -0.736  -7.299  15.506  1.00 95.78           C  
ATOM   2452  C   LYS A 305       0.315  -6.211  15.302  1.00 95.78           C  
ATOM   2453  CB  LYS A 305      -0.131  -8.473  16.278  1.00 95.78           C  
ATOM   2454  O   LYS A 305       0.972  -6.163  14.260  1.00 95.78           O  
ATOM   2455  CG  LYS A 305      -1.097  -9.626  16.507  1.00 95.78           C  
ATOM   2456  CD  LYS A 305      -2.264  -9.211  17.393  1.00 95.78           C  
ATOM   2457  CE  LYS A 305      -3.184 -10.385  17.695  1.00 95.78           C  
ATOM   2458  NZ  LYS A 305      -4.379  -9.965  18.487  1.00 95.78           N  
ATOM   2459  N   VAL A 306       0.461  -5.338  16.345  1.00 95.66           N  
ATOM   2460  CA  VAL A 306       1.546  -4.363  16.357  1.00 95.66           C  
ATOM   2461  C   VAL A 306       2.577  -4.750  17.416  1.00 95.66           C  
ATOM   2462  CB  VAL A 306       1.022  -2.933  16.620  1.00 95.66           C  
ATOM   2463  O   VAL A 306       2.252  -5.442  18.383  1.00 95.66           O  
ATOM   2464  CG1 VAL A 306       0.035  -2.512  15.534  1.00 95.66           C  
ATOM   2465  CG2 VAL A 306       0.372  -2.850  18.000  1.00 95.66           C  
ATOM   2466  N   TRP A 307       3.876  -4.269  17.171  1.00 96.33           N  
ATOM   2467  CA  TRP A 307       4.887  -4.301  18.222  1.00 96.33           C  
ATOM   2468  C   TRP A 307       4.787  -3.066  19.112  1.00 96.33           C  
ATOM   2469  CB  TRP A 307       6.290  -4.397  17.617  1.00 96.33           C  
ATOM   2470  O   TRP A 307       4.953  -1.939  18.640  1.00 96.33           O  
ATOM   2471  CG  TRP A 307       6.507  -5.619  16.775  1.00 96.33           C  
ATOM   2472  CD1 TRP A 307       5.609  -6.620  16.527  1.00 96.33           C  
ATOM   2473  CD2 TRP A 307       7.703  -5.970  16.072  1.00 96.33           C  
ATOM   2474  CE2 TRP A 307       7.459  -7.198  15.418  1.00 96.33           C  
ATOM   2475  CE3 TRP A 307       8.959  -5.364  15.931  1.00 96.33           C  
ATOM   2476  NE1 TRP A 307       6.176  -7.572  15.712  1.00 96.33           N  
ATOM   2477  CH2 TRP A 307       9.646  -7.218  14.513  1.00 96.33           C  
ATOM   2478  CZ2 TRP A 307       8.426  -7.832  14.634  1.00 96.33           C  
ATOM   2479  CZ3 TRP A 307       9.920  -5.996  15.150  1.00 96.33           C  
ATOM   2480  N   PRO A 308       4.429  -3.339  20.420  1.00 94.76           N  
ATOM   2481  CA  PRO A 308       4.327  -2.156  21.277  1.00 94.76           C  
ATOM   2482  C   PRO A 308       5.610  -1.329  21.297  1.00 94.76           C  
ATOM   2483  CB  PRO A 308       4.037  -2.747  22.660  1.00 94.76           C  
ATOM   2484  O   PRO A 308       6.701  -1.879  21.468  1.00 94.76           O  
ATOM   2485  CG  PRO A 308       3.449  -4.094  22.384  1.00 94.76           C  
ATOM   2486  CD  PRO A 308       4.083  -4.644  21.138  1.00 94.76           C  
ATOM   2487  N   GLN A 309       5.450  -0.088  21.049  1.00 94.67           N  
ATOM   2488  CA  GLN A 309       6.601   0.804  20.952  1.00 94.67           C  
ATOM   2489  C   GLN A 309       7.327   0.913  22.289  1.00 94.67           C  
ATOM   2490  CB  GLN A 309       6.167   2.191  20.475  1.00 94.67           C  
ATOM   2491  O   GLN A 309       8.535   1.154  22.328  1.00 94.67           O  
ATOM   2492  CG  GLN A 309       5.709   2.228  19.023  1.00 94.67           C  
ATOM   2493  CD  GLN A 309       5.327   3.622  18.563  1.00 94.67           C  
ATOM   2494  NE2 GLN A 309       4.603   3.702  17.452  1.00 94.67           N  
ATOM   2495  OE1 GLN A 309       5.679   4.619  19.201  1.00 94.67           O  
ATOM   2496  N   ALA A 310       6.630   0.671  23.419  1.00 95.36           N  
ATOM   2497  CA  ALA A 310       7.243   0.701  24.745  1.00 95.36           C  
ATOM   2498  C   ALA A 310       8.257  -0.427  24.906  1.00 95.36           C  
ATOM   2499  CB  ALA A 310       6.171   0.608  25.828  1.00 95.36           C  
ATOM   2500  O   ALA A 310       9.282  -0.259  25.572  1.00 95.36           O  
ATOM   2501  N   GLU A 311       8.003  -1.529  24.248  1.00 96.04           N  
ATOM   2502  CA  GLU A 311       8.868  -2.698  24.377  1.00 96.04           C  
ATOM   2503  C   GLU A 311       9.923  -2.728  23.274  1.00 96.04           C  
ATOM   2504  CB  GLU A 311       8.041  -3.986  24.348  1.00 96.04           C  
ATOM   2505  O   GLU A 311      11.033  -3.223  23.483  1.00 96.04           O  
ATOM   2506  CG  GLU A 311       7.125  -4.155  25.552  1.00 96.04           C  
ATOM   2507  CD  GLU A 311       6.350  -5.463  25.537  1.00 96.04           C  
ATOM   2508  OE1 GLU A 311       5.102  -5.430  25.638  1.00 96.04           O  
ATOM   2509  OE2 GLU A 311       6.995  -6.529  25.424  1.00 96.04           O  
ATOM   2510  N   PHE A 312       9.518  -2.246  22.108  1.00 97.21           N  
ATOM   2511  CA  PHE A 312      10.400  -2.169  20.949  1.00 97.21           C  
ATOM   2512  C   PHE A 312      10.377  -0.771  20.343  1.00 97.21           C  
ATOM   2513  CB  PHE A 312       9.996  -3.205  19.895  1.00 97.21           C  
ATOM   2514  O   PHE A 312       9.628  -0.510  19.400  1.00 97.21           O  
ATOM   2515  CG  PHE A 312       9.964  -4.618  20.413  1.00 97.21           C  
ATOM   2516  CD1 PHE A 312      11.136  -5.355  20.535  1.00 97.21           C  
ATOM   2517  CD2 PHE A 312       8.762  -5.209  20.780  1.00 97.21           C  
ATOM   2518  CE1 PHE A 312      11.110  -6.663  21.014  1.00 97.21           C  
ATOM   2519  CE2 PHE A 312       8.728  -6.515  21.259  1.00 97.21           C  
ATOM   2520  CZ  PHE A 312       9.902  -7.240  21.375  1.00 97.21           C  
ATOM   2521  N   PRO A 313      11.182   0.201  20.942  1.00 97.65           N  
ATOM   2522  CA  PRO A 313      11.166   1.619  20.576  1.00 97.65           C  
ATOM   2523  C   PRO A 313      11.651   1.865  19.149  1.00 97.65           C  
ATOM   2524  CB  PRO A 313      12.117   2.256  21.593  1.00 97.65           C  
ATOM   2525  O   PRO A 313      12.450   1.088  18.622  1.00 97.65           O  
ATOM   2526  CG  PRO A 313      13.026   1.146  22.014  1.00 97.65           C  
ATOM   2527  CD  PRO A 313      12.269  -0.148  21.929  1.00 97.65           C  
ATOM   2528  N   LEU A 314      11.209   2.949  18.608  1.00 97.96           N  
ATOM   2529  CA  LEU A 314      11.563   3.372  17.258  1.00 97.96           C  
ATOM   2530  C   LEU A 314      12.992   3.903  17.212  1.00 97.96           C  
ATOM   2531  CB  LEU A 314      10.592   4.445  16.759  1.00 97.96           C  
ATOM   2532  O   LEU A 314      13.388   4.705  18.062  1.00 97.96           O  
ATOM   2533  CG  LEU A 314       9.136   4.011  16.580  1.00 97.96           C  
ATOM   2534  CD1 LEU A 314       8.265   5.210  16.222  1.00 97.96           C  
ATOM   2535  CD2 LEU A 314       9.028   2.927  15.513  1.00 97.96           C  
ATOM   2536  N   ARG A 315      13.712   3.367  16.317  1.00 97.87           N  
ATOM   2537  CA  ARG A 315      15.075   3.809  16.044  1.00 97.87           C  
ATOM   2538  C   ARG A 315      15.158   4.538  14.707  1.00 97.87           C  
ATOM   2539  CB  ARG A 315      16.039   2.620  16.053  1.00 97.87           C  
ATOM   2540  O   ARG A 315      14.888   3.952  13.657  1.00 97.87           O  
ATOM   2541  CG  ARG A 315      17.499   3.010  15.889  1.00 97.87           C  
ATOM   2542  CD  ARG A 315      18.416   1.795  15.939  1.00 97.87           C  
ATOM   2543  NE  ARG A 315      19.803   2.156  15.662  1.00 97.87           N  
ATOM   2544  NH1 ARG A 315      20.511  -0.014  15.301  1.00 97.87           N  
ATOM   2545  NH2 ARG A 315      21.996   1.724  15.130  1.00 97.87           N  
ATOM   2546  CZ  ARG A 315      20.767   1.288  15.365  1.00 97.87           C  
ATOM   2547  N   PRO A 316      15.528   5.849  14.709  1.00 98.27           N  
ATOM   2548  CA  PRO A 316      15.606   6.584  13.445  1.00 98.27           C  
ATOM   2549  C   PRO A 316      16.774   6.133  12.571  1.00 98.27           C  
ATOM   2550  CB  PRO A 316      15.787   8.037  13.892  1.00 98.27           C  
ATOM   2551  O   PRO A 316      17.846   5.807  13.088  1.00 98.27           O  
ATOM   2552  CG  PRO A 316      16.479   7.946  15.213  1.00 98.27           C  
ATOM   2553  CD  PRO A 316      15.992   6.716  15.924  1.00 98.27           C  
ATOM   2554  N   PHE A 317      16.498   6.182  11.184  1.00 98.20           N  
ATOM   2555  CA  PHE A 317      17.644   5.773  10.380  1.00 98.20           C  
ATOM   2556  C   PHE A 317      17.688   6.548   9.068  1.00 98.20           C  
ATOM   2557  CB  PHE A 317      17.596   4.268  10.099  1.00 98.20           C  
ATOM   2558  O   PHE A 317      18.709   6.550   8.376  1.00 98.20           O  
ATOM   2559  CG  PHE A 317      16.507   3.863   9.144  1.00 98.20           C  
ATOM   2560  CD1 PHE A 317      15.211   3.646   9.597  1.00 98.20           C  
ATOM   2561  CD2 PHE A 317      16.779   3.698   7.792  1.00 98.20           C  
ATOM   2562  CE1 PHE A 317      14.201   3.271   8.715  1.00 98.20           C  
ATOM   2563  CE2 PHE A 317      15.774   3.323   6.904  1.00 98.20           C  
ATOM   2564  CZ  PHE A 317      14.486   3.109   7.368  1.00 98.20           C  
ATOM   2565  N   GLY A 318      16.670   7.301   8.750  1.00 98.49           N  
ATOM   2566  CA  GLY A 318      16.699   8.031   7.492  1.00 98.49           C  
ATOM   2567  C   GLY A 318      15.560   9.022   7.351  1.00 98.49           C  
ATOM   2568  O   GLY A 318      14.717   9.139   8.243  1.00 98.49           O  
ATOM   2569  N   ARG A 319      15.608   9.755   6.208  1.00 98.74           N  
ATOM   2570  CA  ARG A 319      14.582  10.731   5.856  1.00 98.74           C  
ATOM   2571  C   ARG A 319      14.217  10.634   4.379  1.00 98.74           C  
ATOM   2572  CB  ARG A 319      15.053  12.149   6.187  1.00 98.74           C  
ATOM   2573  O   ARG A 319      15.097  10.611   3.516  1.00 98.74           O  
ATOM   2574  CG  ARG A 319      13.986  13.214   5.988  1.00 98.74           C  
ATOM   2575  CD  ARG A 319      14.434  14.568   6.522  1.00 98.74           C  
ATOM   2576  NE  ARG A 319      15.581  15.086   5.782  1.00 98.74           N  
ATOM   2577  NH1 ARG A 319      14.763  17.240   5.615  1.00 98.74           N  
ATOM   2578  NH2 ARG A 319      16.797  16.708   4.702  1.00 98.74           N  
ATOM   2579  CZ  ARG A 319      15.711  16.343   5.368  1.00 98.74           C  
ATOM   2580  N   MET A 320      12.900  10.476   4.221  1.00 98.67           N  
ATOM   2581  CA  MET A 320      12.351  10.459   2.868  1.00 98.67           C  
ATOM   2582  C   MET A 320      11.671  11.784   2.540  1.00 98.67           C  
ATOM   2583  CB  MET A 320      11.359   9.307   2.704  1.00 98.67           C  
ATOM   2584  O   MET A 320      10.852  12.275   3.319  1.00 98.67           O  
ATOM   2585  CG  MET A 320      10.749   9.217   1.315  1.00 98.67           C  
ATOM   2586  SD  MET A 320       9.527   7.855   1.170  1.00 98.67           S  
ATOM   2587  CE  MET A 320       8.090   8.629   1.962  1.00 98.67           C  
ATOM   2588  N   THR A 321      12.052  12.366   1.315  1.00 98.81           N  
ATOM   2589  CA  THR A 321      11.462  13.623   0.868  1.00 98.81           C  
ATOM   2590  C   THR A 321      10.965  13.506  -0.570  1.00 98.81           C  
ATOM   2591  CB  THR A 321      12.470  14.782   0.974  1.00 98.81           C  
ATOM   2592  O   THR A 321      11.703  13.063  -1.453  1.00 98.81           O  
ATOM   2593  CG2 THR A 321      11.834  16.104   0.555  1.00 98.81           C  
ATOM   2594  OG1 THR A 321      12.924  14.891   2.328  1.00 98.81           O  
ATOM   2595  N   LEU A 322       9.753  13.843  -0.745  1.00 98.79           N  
ATOM   2596  CA  LEU A 322       9.224  13.943  -2.100  1.00 98.79           C  
ATOM   2597  C   LEU A 322       9.358  15.365  -2.633  1.00 98.79           C  
ATOM   2598  CB  LEU A 322       7.757  13.507  -2.136  1.00 98.79           C  
ATOM   2599  O   LEU A 322       8.814  16.305  -2.049  1.00 98.79           O  
ATOM   2600  CG  LEU A 322       7.454  12.100  -1.620  1.00 98.79           C  
ATOM   2601  CD1 LEU A 322       5.972  11.780  -1.790  1.00 98.79           C  
ATOM   2602  CD2 LEU A 322       8.315  11.069  -2.342  1.00 98.79           C  
ATOM   2603  N   ASN A 323      10.038  15.485  -3.882  1.00 98.13           N  
ATOM   2604  CA  ASN A 323      10.374  16.851  -4.270  1.00 98.13           C  
ATOM   2605  C   ASN A 323      10.185  17.071  -5.769  1.00 98.13           C  
ATOM   2606  CB  ASN A 323      11.809  17.188  -3.861  1.00 98.13           C  
ATOM   2607  O   ASN A 323      10.594  18.102  -6.306  1.00 98.13           O  
ATOM   2608  CG  ASN A 323      12.825  16.225  -4.444  1.00 98.13           C  
ATOM   2609  ND2 ASN A 323      13.994  16.146  -3.819  1.00 98.13           N  
ATOM   2610  OD1 ASN A 323      12.561  15.558  -5.448  1.00 98.13           O  
ATOM   2611  N   ARG A 324       9.600  16.089  -6.374  1.00 98.13           N  
ATOM   2612  CA  ARG A 324       9.417  16.251  -7.813  1.00 98.13           C  
ATOM   2613  C   ARG A 324       8.141  15.561  -8.283  1.00 98.13           C  
ATOM   2614  CB  ARG A 324      10.623  15.697  -8.575  1.00 98.13           C  
ATOM   2615  O   ARG A 324       7.932  14.377  -8.010  1.00 98.13           O  
ATOM   2616  CG  ARG A 324      10.578  15.957 -10.072  1.00 98.13           C  
ATOM   2617  CD  ARG A 324      11.882  15.564 -10.752  1.00 98.13           C  
ATOM   2618  NE  ARG A 324      12.102  14.121 -10.702  1.00 98.13           N  
ATOM   2619  NH1 ARG A 324      13.360  14.037 -12.638  1.00 98.13           N  
ATOM   2620  NH2 ARG A 324      12.937  12.119 -11.457  1.00 98.13           N  
ATOM   2621  CZ  ARG A 324      12.799  13.429 -11.599  1.00 98.13           C  
ATOM   2622  N   ASN A 325       7.302  16.319  -9.088  1.00 98.20           N  
ATOM   2623  CA  ASN A 325       6.105  15.740  -9.689  1.00 98.20           C  
ATOM   2624  C   ASN A 325       6.443  14.916 -10.928  1.00 98.20           C  
ATOM   2625  CB  ASN A 325       5.096  16.836 -10.039  1.00 98.20           C  
ATOM   2626  O   ASN A 325       7.460  15.157 -11.581  1.00 98.20           O  
ATOM   2627  CG  ASN A 325       4.375  17.378  -8.820  1.00 98.20           C  
ATOM   2628  ND2 ASN A 325       4.108  18.678  -8.819  1.00 98.20           N  
ATOM   2629  OD1 ASN A 325       4.062  16.634  -7.888  1.00 98.20           O  
ATOM   2630  N   VAL A 326       5.506  14.004 -11.224  1.00 95.53           N  
ATOM   2631  CA  VAL A 326       5.686  13.194 -12.424  1.00 95.53           C  
ATOM   2632  C   VAL A 326       5.401  14.037 -13.665  1.00 95.53           C  
ATOM   2633  CB  VAL A 326       4.777  11.944 -12.408  1.00 95.53           C  
ATOM   2634  O   VAL A 326       4.620  14.990 -13.609  1.00 95.53           O  
ATOM   2635  CG1 VAL A 326       5.129  11.035 -11.232  1.00 95.53           C  
ATOM   2636  CG2 VAL A 326       3.307  12.356 -12.348  1.00 95.53           C  
ATOM   2637  N   GLN A 327       6.004  13.685 -14.726  1.00 93.38           N  
ATOM   2638  CA  GLN A 327       5.779  14.388 -15.984  1.00 93.38           C  
ATOM   2639  C   GLN A 327       4.565  13.826 -16.719  1.00 93.38           C  
ATOM   2640  CB  GLN A 327       7.018  14.304 -16.876  1.00 93.38           C  
ATOM   2641  O   GLN A 327       3.831  14.568 -17.375  1.00 93.38           O  
ATOM   2642  CG  GLN A 327       8.237  15.016 -16.305  1.00 93.38           C  
ATOM   2643  CD  GLN A 327       8.001  16.499 -16.088  1.00 93.38           C  
ATOM   2644  NE2 GLN A 327       8.307  16.979 -14.887  1.00 93.38           N  
ATOM   2645  OE1 GLN A 327       7.550  17.209 -16.993  1.00 93.38           O  
ATOM   2646  N   ASN A 328       4.427  12.537 -16.631  1.00 93.87           N  
ATOM   2647  CA  ASN A 328       3.305  11.809 -17.213  1.00 93.87           C  
ATOM   2648  C   ASN A 328       2.777  10.739 -16.261  1.00 93.87           C  
ATOM   2649  CB  ASN A 328       3.708  11.179 -18.548  1.00 93.87           C  
ATOM   2650  O   ASN A 328       3.497   9.802 -15.913  1.00 93.87           O  
ATOM   2651  CG  ASN A 328       2.545  10.511 -19.254  1.00 93.87           C  
ATOM   2652  ND2 ASN A 328       1.945  11.216 -20.206  1.00 93.87           N  
ATOM   2653  OD1 ASN A 328       2.188   9.371 -18.946  1.00 93.87           O  
ATOM   2654  N   TYR A 329       1.553  10.830 -15.954  1.00 95.28           N  
ATOM   2655  CA  TYR A 329       0.941   9.948 -14.967  1.00 95.28           C  
ATOM   2656  C   TYR A 329       0.953   8.501 -15.445  1.00 95.28           C  
ATOM   2657  CB  TYR A 329      -0.497  10.387 -14.671  1.00 95.28           C  
ATOM   2658  O   TYR A 329       1.357   7.600 -14.707  1.00 95.28           O  
ATOM   2659  CG  TYR A 329      -1.213   9.496 -13.685  1.00 95.28           C  
ATOM   2660  CD1 TYR A 329      -1.991   8.426 -14.122  1.00 95.28           C  
ATOM   2661  CD2 TYR A 329      -1.114   9.723 -12.317  1.00 95.28           C  
ATOM   2662  CE1 TYR A 329      -2.655   7.604 -13.217  1.00 95.28           C  
ATOM   2663  CE2 TYR A 329      -1.773   8.907 -11.403  1.00 95.28           C  
ATOM   2664  OH  TYR A 329      -3.194   7.040 -10.962  1.00 95.28           O  
ATOM   2665  CZ  TYR A 329      -2.539   7.851 -11.862  1.00 95.28           C  
ATOM   2666  N   PHE A 330       0.535   8.253 -16.643  1.00 94.74           N  
ATOM   2667  CA  PHE A 330       0.457   6.889 -17.153  1.00 94.74           C  
ATOM   2668  C   PHE A 330       1.836   6.241 -17.179  1.00 94.74           C  
ATOM   2669  CB  PHE A 330      -0.157   6.873 -18.556  1.00 94.74           C  
ATOM   2670  O   PHE A 330       2.014   5.128 -16.681  1.00 94.74           O  
ATOM   2671  CG  PHE A 330      -0.289   5.495 -19.145  1.00 94.74           C  
ATOM   2672  CD1 PHE A 330       0.679   4.998 -20.010  1.00 94.74           C  
ATOM   2673  CD2 PHE A 330      -1.381   4.695 -18.834  1.00 94.74           C  
ATOM   2674  CE1 PHE A 330       0.559   3.722 -20.557  1.00 94.74           C  
ATOM   2675  CE2 PHE A 330      -1.507   3.420 -19.377  1.00 94.74           C  
ATOM   2676  CZ  PHE A 330      -0.536   2.935 -20.239  1.00 94.74           C  
ATOM   2677  N   ALA A 331       2.818   6.941 -17.715  1.00 94.14           N  
ATOM   2678  CA  ALA A 331       4.160   6.401 -17.919  1.00 94.14           C  
ATOM   2679  C   ALA A 331       4.867   6.169 -16.587  1.00 94.14           C  
ATOM   2680  CB  ALA A 331       4.982   7.340 -18.799  1.00 94.14           C  
ATOM   2681  O   ALA A 331       5.594   5.186 -16.426  1.00 94.14           O  
ATOM   2682  N   GLU A 332       4.542   6.998 -15.600  1.00 96.40           N  
ATOM   2683  CA  GLU A 332       5.406   7.005 -14.423  1.00 96.40           C  
ATOM   2684  C   GLU A 332       4.663   6.498 -13.190  1.00 96.40           C  
ATOM   2685  CB  GLU A 332       5.954   8.411 -14.166  1.00 96.40           C  
ATOM   2686  O   GLU A 332       5.282   6.000 -12.247  1.00 96.40           O  
ATOM   2687  CG  GLU A 332       6.900   8.909 -15.248  1.00 96.40           C  
ATOM   2688  CD  GLU A 332       7.413  10.318 -14.995  1.00 96.40           C  
ATOM   2689  OE1 GLU A 332       8.641  10.497 -14.831  1.00 96.40           O  
ATOM   2690  OE2 GLU A 332       6.579  11.251 -14.959  1.00 96.40           O  
ATOM   2691  N   ILE A 333       3.297   6.575 -13.187  1.00 97.04           N  
ATOM   2692  CA  ILE A 333       2.562   6.119 -12.013  1.00 97.04           C  
ATOM   2693  C   ILE A 333       1.714   4.902 -12.375  1.00 97.04           C  
ATOM   2694  CB  ILE A 333       1.671   7.240 -11.433  1.00 97.04           C  
ATOM   2695  O   ILE A 333       1.762   3.878 -11.690  1.00 97.04           O  
ATOM   2696  CG1 ILE A 333       2.526   8.444 -11.023  1.00 97.04           C  
ATOM   2697  CG2 ILE A 333       0.851   6.720 -10.249  1.00 97.04           C  
ATOM   2698  CD1 ILE A 333       3.654   8.101 -10.060  1.00 97.04           C  
ATOM   2699  N   GLU A 334       0.967   4.988 -13.475  1.00 96.03           N  
ATOM   2700  CA  GLU A 334       0.117   3.868 -13.866  1.00 96.03           C  
ATOM   2701  C   GLU A 334       0.952   2.654 -14.263  1.00 96.03           C  
ATOM   2702  CB  GLU A 334      -0.807   4.270 -15.019  1.00 96.03           C  
ATOM   2703  O   GLU A 334       0.589   1.517 -13.956  1.00 96.03           O  
ATOM   2704  CG  GLU A 334      -1.719   3.150 -15.497  1.00 96.03           C  
ATOM   2705  CD  GLU A 334      -2.696   2.676 -14.432  1.00 96.03           C  
ATOM   2706  OE1 GLU A 334      -3.317   1.604 -14.612  1.00 96.03           O  
ATOM   2707  OE2 GLU A 334      -2.842   3.383 -13.410  1.00 96.03           O  
ATOM   2708  N   GLN A 335       2.193   2.840 -14.784  1.00 96.12           N  
ATOM   2709  CA  GLN A 335       3.035   1.745 -15.255  1.00 96.12           C  
ATOM   2710  C   GLN A 335       4.026   1.311 -14.179  1.00 96.12           C  
ATOM   2711  CB  GLN A 335       3.783   2.151 -16.526  1.00 96.12           C  
ATOM   2712  O   GLN A 335       4.732   0.314 -14.344  1.00 96.12           O  
ATOM   2713  CG  GLN A 335       2.901   2.217 -17.765  1.00 96.12           C  
ATOM   2714  CD  GLN A 335       3.688   2.490 -19.033  1.00 96.12           C  
ATOM   2715  NE2 GLN A 335       3.240   1.915 -20.144  1.00 96.12           N  
ATOM   2716  OE1 GLN A 335       4.691   3.211 -19.014  1.00 96.12           O  
ATOM   2717  N   ALA A 336       4.046   2.068 -13.108  1.00 97.16           N  
ATOM   2718  CA  ALA A 336       4.943   1.693 -12.018  1.00 97.16           C  
ATOM   2719  C   ALA A 336       4.523   0.365 -11.394  1.00 97.16           C  
ATOM   2720  CB  ALA A 336       4.978   2.789 -10.956  1.00 97.16           C  
ATOM   2721  O   ALA A 336       3.340   0.148 -11.119  1.00 97.16           O  
ATOM   2722  N   ALA A 337       5.472  -0.522 -11.244  1.00 97.32           N  
ATOM   2723  CA  ALA A 337       5.251  -1.857 -10.693  1.00 97.32           C  
ATOM   2724  C   ALA A 337       6.076  -2.072  -9.428  1.00 97.32           C  
ATOM   2725  CB  ALA A 337       5.588  -2.924 -11.732  1.00 97.32           C  
ATOM   2726  O   ALA A 337       7.308  -2.033  -9.469  1.00 97.32           O  
ATOM   2727  N   PHE A 338       5.337  -2.277  -8.280  1.00 98.06           N  
ATOM   2728  CA  PHE A 338       5.960  -2.491  -6.979  1.00 98.06           C  
ATOM   2729  C   PHE A 338       5.790  -3.937  -6.529  1.00 98.06           C  
ATOM   2730  CB  PHE A 338       5.365  -1.543  -5.933  1.00 98.06           C  
ATOM   2731  O   PHE A 338       4.720  -4.524  -6.699  1.00 98.06           O  
ATOM   2732  CG  PHE A 338       5.506  -0.086  -6.285  1.00 98.06           C  
ATOM   2733  CD1 PHE A 338       6.611   0.641  -5.862  1.00 98.06           C  
ATOM   2734  CD2 PHE A 338       4.532   0.556  -7.039  1.00 98.06           C  
ATOM   2735  CE1 PHE A 338       6.745   1.990  -6.186  1.00 98.06           C  
ATOM   2736  CE2 PHE A 338       4.658   1.903  -7.366  1.00 98.06           C  
ATOM   2737  CZ  PHE A 338       5.764   2.618  -6.938  1.00 98.06           C  
ATOM   2738  N   ALA A 339       6.899  -4.444  -5.938  1.00 97.43           N  
ATOM   2739  CA  ALA A 339       6.808  -5.806  -5.419  1.00 97.43           C  
ATOM   2740  C   ALA A 339       7.694  -5.985  -4.190  1.00 97.43           C  
ATOM   2741  CB  ALA A 339       7.192  -6.814  -6.499  1.00 97.43           C  
ATOM   2742  O   ALA A 339       8.849  -5.553  -4.181  1.00 97.43           O  
ATOM   2743  N   PRO A 340       7.116  -6.686  -3.154  1.00 96.16           N  
ATOM   2744  CA  PRO A 340       7.923  -6.917  -1.954  1.00 96.16           C  
ATOM   2745  C   PRO A 340       9.070  -7.896  -2.195  1.00 96.16           C  
ATOM   2746  CB  PRO A 340       6.915  -7.493  -0.956  1.00 96.16           C  
ATOM   2747  O   PRO A 340       9.971  -8.014  -1.360  1.00 96.16           O  
ATOM   2748  CG  PRO A 340       5.850  -8.112  -1.803  1.00 96.16           C  
ATOM   2749  CD  PRO A 340       5.676  -7.275  -3.038  1.00 96.16           C  
ATOM   2750  N   SER A 341       9.063  -8.545  -3.432  1.00 96.32           N  
ATOM   2751  CA  SER A 341      10.129  -9.474  -3.793  1.00 96.32           C  
ATOM   2752  C   SER A 341      11.332  -8.738  -4.372  1.00 96.32           C  
ATOM   2753  CB  SER A 341       9.621 -10.508  -4.800  1.00 96.32           C  
ATOM   2754  O   SER A 341      12.397  -9.329  -4.560  1.00 96.32           O  
ATOM   2755  OG  SER A 341       9.087  -9.871  -5.948  1.00 96.32           O  
ATOM   2756  N   ASN A 342      11.045  -7.410  -4.739  1.00 96.65           N  
ATOM   2757  CA  ASN A 342      12.199  -6.598  -5.108  1.00 96.65           C  
ATOM   2758  C   ASN A 342      13.038  -6.229  -3.888  1.00 96.65           C  
ATOM   2759  CB  ASN A 342      11.753  -5.334  -5.846  1.00 96.65           C  
ATOM   2760  O   ASN A 342      12.738  -5.257  -3.193  1.00 96.65           O  
ATOM   2761  CG  ASN A 342      11.168  -5.632  -7.213  1.00 96.65           C  
ATOM   2762  ND2 ASN A 342      10.424  -4.678  -7.761  1.00 96.65           N  
ATOM   2763  OD1 ASN A 342      11.382  -6.711  -7.772  1.00 96.65           O  
ATOM   2764  N   LEU A 343      14.041  -7.043  -3.540  1.00 94.98           N  
ATOM   2765  CA  LEU A 343      14.911  -6.891  -2.378  1.00 94.98           C  
ATOM   2766  C   LEU A 343      16.359  -6.681  -2.807  1.00 94.98           C  
ATOM   2767  CB  LEU A 343      14.809  -8.119  -1.469  1.00 94.98           C  
ATOM   2768  O   LEU A 343      16.727  -6.995  -3.941  1.00 94.98           O  
ATOM   2769  CG  LEU A 343      13.415  -8.453  -0.934  1.00 94.98           C  
ATOM   2770  CD1 LEU A 343      13.400  -9.853  -0.331  1.00 94.98           C  
ATOM   2771  CD2 LEU A 343      12.975  -7.417   0.095  1.00 94.98           C  
ATOM   2772  N   VAL A 344      17.131  -6.206  -1.935  1.00 94.24           N  
ATOM   2773  CA  VAL A 344      18.562  -6.024  -2.158  1.00 94.24           C  
ATOM   2774  C   VAL A 344      19.351  -6.788  -1.097  1.00 94.24           C  
ATOM   2775  CB  VAL A 344      18.954  -4.530  -2.141  1.00 94.24           C  
ATOM   2776  O   VAL A 344      18.798  -7.185  -0.068  1.00 94.24           O  
ATOM   2777  CG1 VAL A 344      18.294  -3.785  -3.299  1.00 94.24           C  
ATOM   2778  CG2 VAL A 344      18.572  -3.894  -0.805  1.00 94.24           C  
ATOM   2779  N   PRO A 345      20.628  -7.007  -1.387  1.00 91.62           N  
ATOM   2780  CA  PRO A 345      21.406  -7.680  -0.345  1.00 91.62           C  
ATOM   2781  C   PRO A 345      21.292  -6.993   1.014  1.00 91.62           C  
ATOM   2782  CB  PRO A 345      22.841  -7.608  -0.874  1.00 91.62           C  
ATOM   2783  O   PRO A 345      21.314  -5.762   1.091  1.00 91.62           O  
ATOM   2784  CG  PRO A 345      22.696  -7.534  -2.360  1.00 91.62           C  
ATOM   2785  CD  PRO A 345      21.490  -6.699  -2.681  1.00 91.62           C  
ATOM   2786  N   GLY A 346      21.110  -7.917   2.137  1.00 91.92           N  
ATOM   2787  CA  GLY A 346      21.050  -7.361   3.479  1.00 91.92           C  
ATOM   2788  C   GLY A 346      19.636  -7.265   4.023  1.00 91.92           C  
ATOM   2789  O   GLY A 346      19.436  -6.903   5.184  1.00 91.92           O  
ATOM   2790  N   VAL A 347      18.616  -7.653   3.239  1.00 93.63           N  
ATOM   2791  CA  VAL A 347      17.217  -7.734   3.646  1.00 93.63           C  
ATOM   2792  C   VAL A 347      16.574  -8.980   3.041  1.00 93.63           C  
ATOM   2793  CB  VAL A 347      16.430  -6.472   3.228  1.00 93.63           C  
ATOM   2794  O   VAL A 347      16.822  -9.312   1.880  1.00 93.63           O  
ATOM   2795  CG1 VAL A 347      16.502  -6.266   1.716  1.00 93.63           C  
ATOM   2796  CG2 VAL A 347      14.977  -6.573   3.688  1.00 93.63           C  
ATOM   2797  N   GLU A 348      15.787  -9.650   3.850  1.00 92.82           N  
ATOM   2798  CA  GLU A 348      15.083 -10.862   3.444  1.00 92.82           C  
ATOM   2799  C   GLU A 348      13.643 -10.860   3.948  1.00 92.82           C  
ATOM   2800  CB  GLU A 348      15.817 -12.106   3.952  1.00 92.82           C  
ATOM   2801  O   GLU A 348      13.344 -10.262   4.984  1.00 92.82           O  
ATOM   2802  CG  GLU A 348      17.216 -12.273   3.378  1.00 92.82           C  
ATOM   2803  CD  GLU A 348      17.930 -13.514   3.889  1.00 92.82           C  
ATOM   2804  OE1 GLU A 348      19.038 -13.824   3.395  1.00 92.82           O  
ATOM   2805  OE2 GLU A 348      17.377 -14.183   4.790  1.00 92.82           O  
ATOM   2806  N   PRO A 349      12.824 -11.545   3.180  1.00 94.01           N  
ATOM   2807  CA  PRO A 349      11.490 -11.734   3.756  1.00 94.01           C  
ATOM   2808  C   PRO A 349      11.501 -12.643   4.983  1.00 94.01           C  
ATOM   2809  CB  PRO A 349      10.699 -12.371   2.611  1.00 94.01           C  
ATOM   2810  O   PRO A 349      12.319 -13.562   5.068  1.00 94.01           O  
ATOM   2811  CG  PRO A 349      11.719 -13.109   1.806  1.00 94.01           C  
ATOM   2812  CD  PRO A 349      13.008 -12.341   1.850  1.00 94.01           C  
ATOM   2813  N   SER A 350      10.633 -12.382   5.927  1.00 93.94           N  
ATOM   2814  CA  SER A 350      10.434 -13.276   7.064  1.00 93.94           C  
ATOM   2815  C   SER A 350       9.479 -14.412   6.713  1.00 93.94           C  
ATOM   2816  CB  SER A 350       9.898 -12.502   8.268  1.00 93.94           C  
ATOM   2817  O   SER A 350       9.051 -14.538   5.563  1.00 93.94           O  
ATOM   2818  OG  SER A 350       8.565 -12.078   8.040  1.00 93.94           O  
ATOM   2819  N   ALA A 351       9.166 -15.206   7.748  1.00 91.32           N  
ATOM   2820  CA  ALA A 351       8.248 -16.323   7.544  1.00 91.32           C  
ATOM   2821  C   ALA A 351       6.796 -15.872   7.679  1.00 91.32           C  
ATOM   2822  CB  ALA A 351       8.547 -17.447   8.533  1.00 91.32           C  
ATOM   2823  O   ALA A 351       5.901 -16.694   7.887  1.00 91.32           O  
ATOM   2824  N   ASP A 352       6.573 -14.623   7.623  1.00 93.55           N  
ATOM   2825  CA  ASP A 352       5.231 -14.048   7.585  1.00 93.55           C  
ATOM   2826  C   ASP A 352       4.428 -14.606   6.412  1.00 93.55           C  
ATOM   2827  CB  ASP A 352       5.304 -12.522   7.493  1.00 93.55           C  
ATOM   2828  O   ASP A 352       4.766 -14.366   5.251  1.00 93.55           O  
ATOM   2829  CG  ASP A 352       3.937 -11.868   7.400  1.00 93.55           C  
ATOM   2830  OD1 ASP A 352       2.956 -12.553   7.038  1.00 93.55           O  
ATOM   2831  OD2 ASP A 352       3.840 -10.655   7.689  1.00 93.55           O  
ATOM   2832  N   PRO A 353       3.350 -15.353   6.672  1.00 92.78           N  
ATOM   2833  CA  PRO A 353       2.604 -16.029   5.608  1.00 92.78           C  
ATOM   2834  C   PRO A 353       2.018 -15.055   4.589  1.00 92.78           C  
ATOM   2835  CB  PRO A 353       1.492 -16.760   6.366  1.00 92.78           C  
ATOM   2836  O   PRO A 353       2.006 -15.344   3.389  1.00 92.78           O  
ATOM   2837  CG  PRO A 353       2.054 -16.999   7.730  1.00 92.78           C  
ATOM   2838  CD  PRO A 353       2.947 -15.846   8.087  1.00 92.78           C  
ATOM   2839  N   VAL A 354       1.541 -13.893   5.020  1.00 95.30           N  
ATOM   2840  CA  VAL A 354       1.005 -12.898   4.097  1.00 95.30           C  
ATOM   2841  C   VAL A 354       2.137 -12.311   3.256  1.00 95.30           C  
ATOM   2842  CB  VAL A 354       0.260 -11.771   4.847  1.00 95.30           C  
ATOM   2843  O   VAL A 354       2.000 -12.156   2.041  1.00 95.30           O  
ATOM   2844  CG1 VAL A 354      -0.207 -10.691   3.873  1.00 95.30           C  
ATOM   2845  CG2 VAL A 354      -0.925 -12.342   5.625  1.00 95.30           C  
ATOM   2846  N   LEU A 355       3.293 -11.978   3.912  1.00 96.37           N  
ATOM   2847  CA  LEU A 355       4.448 -11.487   3.168  1.00 96.37           C  
ATOM   2848  C   LEU A 355       4.928 -12.526   2.160  1.00 96.37           C  
ATOM   2849  CB  LEU A 355       5.587 -11.124   4.125  1.00 96.37           C  
ATOM   2850  O   LEU A 355       5.230 -12.191   1.013  1.00 96.37           O  
ATOM   2851  CG  LEU A 355       6.885 -10.635   3.480  1.00 96.37           C  
ATOM   2852  CD1 LEU A 355       6.617  -9.405   2.619  1.00 96.37           C  
ATOM   2853  CD2 LEU A 355       7.931 -10.330   4.547  1.00 96.37           C  
ATOM   2854  N   GLN A 356       4.981 -13.803   2.531  1.00 95.45           N  
ATOM   2855  CA  GLN A 356       5.419 -14.885   1.655  1.00 95.45           C  
ATOM   2856  C   GLN A 356       4.520 -14.997   0.427  1.00 95.45           C  
ATOM   2857  CB  GLN A 356       5.441 -16.214   2.413  1.00 95.45           C  
ATOM   2858  O   GLN A 356       5.002 -15.240  -0.681  1.00 95.45           O  
ATOM   2859  CG  GLN A 356       6.530 -16.298   3.474  1.00 95.45           C  
ATOM   2860  CD  GLN A 356       7.928 -16.216   2.888  1.00 95.45           C  
ATOM   2861  NE2 GLN A 356       8.748 -15.325   3.434  1.00 95.45           N  
ATOM   2862  OE1 GLN A 356       8.268 -16.948   1.953  1.00 95.45           O  
ATOM   2863  N   SER A 357       3.220 -14.855   0.601  1.00 95.61           N  
ATOM   2864  CA  SER A 357       2.274 -14.921  -0.508  1.00 95.61           C  
ATOM   2865  C   SER A 357       2.426 -13.721  -1.437  1.00 95.61           C  
ATOM   2866  CB  SER A 357       0.838 -14.992   0.015  1.00 95.61           C  
ATOM   2867  O   SER A 357       2.327 -13.858  -2.658  1.00 95.61           O  
ATOM   2868  OG  SER A 357       0.457 -13.762   0.608  1.00 95.61           O  
ATOM   2869  N   ARG A 358       2.736 -12.567  -0.892  1.00 95.20           N  
ATOM   2870  CA  ARG A 358       2.876 -11.315  -1.629  1.00 95.20           C  
ATOM   2871  C   ARG A 358       4.106 -11.345  -2.530  1.00 95.20           C  
ATOM   2872  CB  ARG A 358       2.962 -10.130  -0.665  1.00 95.20           C  
ATOM   2873  O   ARG A 358       4.160 -10.638  -3.539  1.00 95.20           O  
ATOM   2874  CG  ARG A 358       1.661  -9.834   0.065  1.00 95.20           C  
ATOM   2875  CD  ARG A 358       1.828  -8.717   1.085  1.00 95.20           C  
ATOM   2876  NE  ARG A 358       2.133  -7.442   0.442  1.00 95.20           N  
ATOM   2877  NH1 ARG A 358       2.563  -6.315   2.412  1.00 95.20           N  
ATOM   2878  NH2 ARG A 358       2.731  -5.225   0.403  1.00 95.20           N  
ATOM   2879  CZ  ARG A 358       2.475  -6.330   1.087  1.00 95.20           C  
ATOM   2880  N   LEU A 359       5.128 -12.144  -2.127  1.00 96.00           N  
ATOM   2881  CA  LEU A 359       6.349 -12.241  -2.920  1.00 96.00           C  
ATOM   2882  C   LEU A 359       6.040 -12.710  -4.338  1.00 96.00           C  
ATOM   2883  CB  LEU A 359       7.343 -13.198  -2.258  1.00 96.00           C  
ATOM   2884  O   LEU A 359       6.713 -12.310  -5.289  1.00 96.00           O  
ATOM   2885  CG  LEU A 359       7.879 -12.779  -0.888  1.00 96.00           C  
ATOM   2886  CD1 LEU A 359       8.822 -13.844  -0.339  1.00 96.00           C  
ATOM   2887  CD2 LEU A 359       8.585 -11.430  -0.980  1.00 96.00           C  
ATOM   2888  N   PHE A 360       4.979 -13.491  -4.495  1.00 96.03           N  
ATOM   2889  CA  PHE A 360       4.559 -14.013  -5.791  1.00 96.03           C  
ATOM   2890  C   PHE A 360       3.474 -13.135  -6.401  1.00 96.03           C  
ATOM   2891  CB  PHE A 360       4.056 -15.453  -5.654  1.00 96.03           C  
ATOM   2892  O   PHE A 360       3.550 -12.771  -7.577  1.00 96.03           O  
ATOM   2893  CG  PHE A 360       3.299 -15.948  -6.857  1.00 96.03           C  
ATOM   2894  CD1 PHE A 360       1.913 -16.047  -6.831  1.00 96.03           C  
ATOM   2895  CD2 PHE A 360       3.974 -16.313  -8.015  1.00 96.03           C  
ATOM   2896  CE1 PHE A 360       1.210 -16.505  -7.944  1.00 96.03           C  
ATOM   2897  CE2 PHE A 360       3.278 -16.771  -9.130  1.00 96.03           C  
ATOM   2898  CZ  PHE A 360       1.896 -16.867  -9.092  1.00 96.03           C  
ATOM   2899  N   SER A 361       2.457 -12.832  -5.667  1.00 95.78           N  
ATOM   2900  CA  SER A 361       1.205 -12.242  -6.127  1.00 95.78           C  
ATOM   2901  C   SER A 361       1.448 -10.920  -6.847  1.00 95.78           C  
ATOM   2902  CB  SER A 361       0.251 -12.024  -4.952  1.00 95.78           C  
ATOM   2903  O   SER A 361       0.860 -10.663  -7.900  1.00 95.78           O  
ATOM   2904  OG  SER A 361       0.794 -11.095  -4.029  1.00 95.78           O  
ATOM   2905  N   TYR A 362       2.289  -9.996  -6.311  1.00 95.46           N  
ATOM   2906  CA  TYR A 362       2.477  -8.661  -6.867  1.00 95.46           C  
ATOM   2907  C   TYR A 362       3.160  -8.728  -8.228  1.00 95.46           C  
ATOM   2908  CB  TYR A 362       3.299  -7.791  -5.912  1.00 95.46           C  
ATOM   2909  O   TYR A 362       2.706  -8.105  -9.190  1.00 95.46           O  
ATOM   2910  CG  TYR A 362       2.495  -7.211  -4.774  1.00 95.46           C  
ATOM   2911  CD1 TYR A 362       2.783  -5.947  -4.265  1.00 95.46           C  
ATOM   2912  CD2 TYR A 362       1.446  -7.926  -4.205  1.00 95.46           C  
ATOM   2913  CE1 TYR A 362       2.046  -5.409  -3.216  1.00 95.46           C  
ATOM   2914  CE2 TYR A 362       0.702  -7.398  -3.155  1.00 95.46           C  
ATOM   2915  OH  TYR A 362       0.276  -5.613  -1.629  1.00 95.46           O  
ATOM   2916  CZ  TYR A 362       1.009  -6.141  -2.668  1.00 95.46           C  
ATOM   2917  N   THR A 363       4.268  -9.461  -8.315  1.00 94.94           N  
ATOM   2918  CA  THR A 363       4.979  -9.588  -9.582  1.00 94.94           C  
ATOM   2919  C   THR A 363       4.085 -10.224 -10.643  1.00 94.94           C  
ATOM   2920  CB  THR A 363       6.262 -10.424  -9.421  1.00 94.94           C  
ATOM   2921  O   THR A 363       4.095  -9.807 -11.803  1.00 94.94           O  
ATOM   2922  CG2 THR A 363       7.042 -10.492 -10.730  1.00 94.94           C  
ATOM   2923  OG1 THR A 363       7.090  -9.828  -8.415  1.00 94.94           O  
ATOM   2924  N   ASP A 364       3.329 -11.213 -10.234  1.00 96.25           N  
ATOM   2925  CA  ASP A 364       2.435 -11.885 -11.171  1.00 96.25           C  
ATOM   2926  C   ASP A 364       1.376 -10.923 -11.707  1.00 96.25           C  
ATOM   2927  CB  ASP A 364       1.763 -13.088 -10.505  1.00 96.25           C  
ATOM   2928  O   ASP A 364       1.028 -10.971 -12.888  1.00 96.25           O  
ATOM   2929  CG  ASP A 364       1.031 -13.980 -11.491  1.00 96.25           C  
ATOM   2930  OD1 ASP A 364       1.652 -14.444 -12.472  1.00 96.25           O  
ATOM   2931  OD2 ASP A 364      -0.179 -14.220 -11.287  1.00 96.25           O  
ATOM   2932  N   THR A 365       0.851 -10.094 -10.853  1.00 95.10           N  
ATOM   2933  CA  THR A 365      -0.127  -9.098 -11.276  1.00 95.10           C  
ATOM   2934  C   THR A 365       0.471  -8.164 -12.325  1.00 95.10           C  
ATOM   2935  CB  THR A 365      -0.635  -8.272 -10.080  1.00 95.10           C  
ATOM   2936  O   THR A 365      -0.196  -7.809 -13.299  1.00 95.10           O  
ATOM   2937  CG2 THR A 365      -1.604  -7.185 -10.534  1.00 95.10           C  
ATOM   2938  OG1 THR A 365      -1.307  -9.140  -9.158  1.00 95.10           O  
ATOM   2939  N   HIS A 366       1.655  -7.754 -12.153  1.00 96.15           N  
ATOM   2940  CA  HIS A 366       2.305  -6.863 -13.107  1.00 96.15           C  
ATOM   2941  C   HIS A 366       2.558  -7.569 -14.435  1.00 96.15           C  
ATOM   2942  CB  HIS A 366       3.621  -6.333 -12.535  1.00 96.15           C  
ATOM   2943  O   HIS A 366       2.494  -6.945 -15.497  1.00 96.15           O  
ATOM   2944  CG  HIS A 366       3.448  -5.497 -11.307  1.00 96.15           C  
ATOM   2945  CD2 HIS A 366       4.067  -5.546 -10.104  1.00 96.15           C  
ATOM   2946  ND1 HIS A 366       2.540  -4.463 -11.233  1.00 96.15           N  
ATOM   2947  CE1 HIS A 366       2.609  -3.911 -10.033  1.00 96.15           C  
ATOM   2948  NE2 HIS A 366       3.528  -4.549  -9.329  1.00 96.15           N  
ATOM   2949  N   ARG A 367       2.885  -8.852 -14.399  1.00 95.21           N  
ATOM   2950  CA  ARG A 367       3.009  -9.620 -15.634  1.00 95.21           C  
ATOM   2951  C   ARG A 367       1.703  -9.606 -16.421  1.00 95.21           C  
ATOM   2952  CB  ARG A 367       3.422 -11.062 -15.331  1.00 95.21           C  
ATOM   2953  O   ARG A 367       1.714  -9.506 -17.650  1.00 95.21           O  
ATOM   2954  CG  ARG A 367       4.855 -11.203 -14.842  1.00 95.21           C  
ATOM   2955  CD  ARG A 367       5.212 -12.654 -14.551  1.00 95.21           C  
ATOM   2956  NE  ARG A 367       6.570 -12.780 -14.029  1.00 95.21           N  
ATOM   2957  NH1 ARG A 367       5.921 -13.008 -11.823  1.00 95.21           N  
ATOM   2958  NH2 ARG A 367       8.144 -13.050 -12.379  1.00 95.21           N  
ATOM   2959  CZ  ARG A 367       6.875 -12.946 -12.745  1.00 95.21           C  
ATOM   2960  N   HIS A 368       0.606  -9.711 -15.705  1.00 95.48           N  
ATOM   2961  CA  HIS A 368      -0.711  -9.693 -16.331  1.00 95.48           C  
ATOM   2962  C   HIS A 368      -1.023  -8.322 -16.921  1.00 95.48           C  
ATOM   2963  CB  HIS A 368      -1.790 -10.088 -15.321  1.00 95.48           C  
ATOM   2964  O   HIS A 368      -1.534  -8.224 -18.039  1.00 95.48           O  
ATOM   2965  CG  HIS A 368      -3.183  -9.961 -15.851  1.00 95.48           C  
ATOM   2966  CD2 HIS A 368      -4.215  -9.178 -15.458  1.00 95.48           C  
ATOM   2967  ND1 HIS A 368      -3.645 -10.703 -16.916  1.00 95.48           N  
ATOM   2968  CE1 HIS A 368      -4.905 -10.380 -17.156  1.00 95.48           C  
ATOM   2969  NE2 HIS A 368      -5.275  -9.457 -16.285  1.00 95.48           N  
ATOM   2970  N   ARG A 369      -0.581  -7.305 -16.236  1.00 95.54           N  
ATOM   2971  CA  ARG A 369      -0.977  -5.953 -16.617  1.00 95.54           C  
ATOM   2972  C   ARG A 369      -0.027  -5.379 -17.663  1.00 95.54           C  
ATOM   2973  CB  ARG A 369      -1.020  -5.040 -15.390  1.00 95.54           C  
ATOM   2974  O   ARG A 369      -0.464  -4.736 -18.619  1.00 95.54           O  
ATOM   2975  CG  ARG A 369      -2.163  -5.345 -14.435  1.00 95.54           C  
ATOM   2976  CD  ARG A 369      -2.197  -4.370 -13.266  1.00 95.54           C  
ATOM   2977  NE  ARG A 369      -2.391  -2.995 -13.718  1.00 95.54           N  
ATOM   2978  NH1 ARG A 369      -0.875  -2.075 -12.236  1.00 95.54           N  
ATOM   2979  NH2 ARG A 369      -2.012  -0.729 -13.703  1.00 95.54           N  
ATOM   2980  CZ  ARG A 369      -1.759  -1.936 -13.218  1.00 95.54           C  
ATOM   2981  N   LEU A 370       1.224  -5.558 -17.462  1.00 95.71           N  
ATOM   2982  CA  LEU A 370       2.223  -4.786 -18.193  1.00 95.71           C  
ATOM   2983  C   LEU A 370       3.005  -5.679 -19.150  1.00 95.71           C  
ATOM   2984  CB  LEU A 370       3.183  -4.095 -17.221  1.00 95.71           C  
ATOM   2985  O   LEU A 370       3.653  -5.185 -20.076  1.00 95.71           O  
ATOM   2986  CG  LEU A 370       2.557  -3.098 -16.244  1.00 95.71           C  
ATOM   2987  CD1 LEU A 370       3.604  -2.596 -15.255  1.00 95.71           C  
ATOM   2988  CD2 LEU A 370       1.925  -1.933 -16.999  1.00 95.71           C  
ATOM   2989  N   GLY A 371       2.959  -6.991 -19.001  1.00 94.54           N  
ATOM   2990  CA  GLY A 371       3.707  -7.925 -19.828  1.00 94.54           C  
ATOM   2991  C   GLY A 371       4.900  -8.531 -19.114  1.00 94.54           C  
ATOM   2992  O   GLY A 371       5.309  -8.047 -18.057  1.00 94.54           O  
ATOM   2993  N   GLY A 372       5.563  -9.584 -19.674  1.00 93.50           N  
ATOM   2994  CA  GLY A 372       6.631 -10.384 -19.095  1.00 93.50           C  
ATOM   2995  C   GLY A 372       7.929  -9.617 -18.929  1.00 93.50           C  
ATOM   2996  O   GLY A 372       8.783  -9.997 -18.126  1.00 93.50           O  
ATOM   2997  N   ASN A 373       8.055  -8.449 -19.645  1.00 94.51           N  
ATOM   2998  CA  ASN A 373       9.287  -7.671 -19.566  1.00 94.51           C  
ATOM   2999  C   ASN A 373       9.047  -6.303 -18.934  1.00 94.51           C  
ATOM   3000  CB  ASN A 373       9.911  -7.512 -20.954  1.00 94.51           C  
ATOM   3001  O   ASN A 373       9.727  -5.332 -19.269  1.00 94.51           O  
ATOM   3002  CG  ASN A 373      10.445  -8.819 -21.507  1.00 94.51           C  
ATOM   3003  ND2 ASN A 373       9.948  -9.216 -22.673  1.00 94.51           N  
ATOM   3004  OD1 ASN A 373      11.295  -9.467 -20.892  1.00 94.51           O  
ATOM   3005  N   PHE A 374       8.049  -6.153 -18.075  1.00 94.97           N  
ATOM   3006  CA  PHE A 374       7.624  -4.886 -17.492  1.00 94.97           C  
ATOM   3007  C   PHE A 374       8.778  -4.213 -16.760  1.00 94.97           C  
ATOM   3008  CB  PHE A 374       6.448  -5.101 -16.534  1.00 94.97           C  
ATOM   3009  O   PHE A 374       8.744  -3.005 -16.514  1.00 94.97           O  
ATOM   3010  CG  PHE A 374       6.799  -5.912 -15.315  1.00 94.97           C  
ATOM   3011  CD1 PHE A 374       6.522  -7.272 -15.265  1.00 94.97           C  
ATOM   3012  CD2 PHE A 374       7.405  -5.312 -14.219  1.00 94.97           C  
ATOM   3013  CE1 PHE A 374       6.846  -8.025 -14.138  1.00 94.97           C  
ATOM   3014  CE2 PHE A 374       7.732  -6.057 -13.090  1.00 94.97           C  
ATOM   3015  CZ  PHE A 374       7.450  -7.413 -13.051  1.00 94.97           C  
ATOM   3016  N   HIS A 375       9.771  -4.957 -16.284  1.00 92.75           N  
ATOM   3017  CA  HIS A 375      10.913  -4.389 -15.576  1.00 92.75           C  
ATOM   3018  C   HIS A 375      11.742  -3.497 -16.493  1.00 92.75           C  
ATOM   3019  CB  HIS A 375      11.788  -5.500 -14.992  1.00 92.75           C  
ATOM   3020  O   HIS A 375      12.582  -2.726 -16.023  1.00 92.75           O  
ATOM   3021  CG  HIS A 375      12.308  -6.456 -16.018  1.00 92.75           C  
ATOM   3022  CD2 HIS A 375      13.524  -6.557 -16.603  1.00 92.75           C  
ATOM   3023  ND1 HIS A 375      11.534  -7.459 -16.560  1.00 92.75           N  
ATOM   3024  CE1 HIS A 375      12.256  -8.139 -17.435  1.00 92.75           C  
ATOM   3025  NE2 HIS A 375      13.467  -7.612 -17.481  1.00 92.75           N  
ATOM   3026  N   GLN A 376      11.548  -3.576 -17.825  1.00 92.65           N  
ATOM   3027  CA  GLN A 376      12.275  -2.789 -18.815  1.00 92.65           C  
ATOM   3028  C   GLN A 376      11.589  -1.449 -19.064  1.00 92.65           C  
ATOM   3029  CB  GLN A 376      12.406  -3.564 -20.127  1.00 92.65           C  
ATOM   3030  O   GLN A 376      12.170  -0.554 -19.681  1.00 92.65           O  
ATOM   3031  CG  GLN A 376      13.175  -4.872 -19.994  1.00 92.65           C  
ATOM   3032  CD  GLN A 376      13.248  -5.644 -21.298  1.00 92.65           C  
ATOM   3033  NE2 GLN A 376      13.623  -6.916 -21.214  1.00 92.65           N  
ATOM   3034  OE1 GLN A 376      12.969  -5.103 -22.373  1.00 92.65           O  
ATOM   3035  N   ILE A 377      10.344  -1.370 -18.638  1.00 93.97           N  
ATOM   3036  CA  ILE A 377       9.674  -0.074 -18.665  1.00 93.97           C  
ATOM   3037  C   ILE A 377      10.444   0.923 -17.803  1.00 93.97           C  
ATOM   3038  CB  ILE A 377       8.211  -0.185 -18.179  1.00 93.97           C  
ATOM   3039  O   ILE A 377      10.812   0.617 -16.666  1.00 93.97           O  
ATOM   3040  CG1 ILE A 377       7.420  -1.141 -19.079  1.00 93.97           C  
ATOM   3041  CG2 ILE A 377       7.551   1.197 -18.135  1.00 93.97           C  
ATOM   3042  CD1 ILE A 377       6.026  -1.468 -18.562  1.00 93.97           C  
ATOM   3043  N   PRO A 378      10.721   2.108 -18.374  1.00 93.73           N  
ATOM   3044  CA  PRO A 378      11.658   3.067 -17.784  1.00 93.73           C  
ATOM   3045  C   PRO A 378      11.421   3.281 -16.291  1.00 93.73           C  
ATOM   3046  CB  PRO A 378      11.387   4.353 -18.569  1.00 93.73           C  
ATOM   3047  O   PRO A 378      12.374   3.298 -15.507  1.00 93.73           O  
ATOM   3048  CG  PRO A 378      11.022   3.892 -19.943  1.00 93.73           C  
ATOM   3049  CD  PRO A 378      10.172   2.659 -19.822  1.00 93.73           C  
ATOM   3050  N   VAL A 379      10.226   3.468 -15.847  1.00 95.29           N  
ATOM   3051  CA  VAL A 379       9.964   3.783 -14.447  1.00 95.29           C  
ATOM   3052  C   VAL A 379      10.323   2.584 -13.572  1.00 95.29           C  
ATOM   3053  CB  VAL A 379       8.490   4.186 -14.221  1.00 95.29           C  
ATOM   3054  O   VAL A 379      10.579   2.736 -12.375  1.00 95.29           O  
ATOM   3055  CG1 VAL A 379       7.563   2.992 -14.448  1.00 95.29           C  
ATOM   3056  CG2 VAL A 379       8.301   4.752 -12.815  1.00 95.29           C  
ATOM   3057  N   ASN A 380      10.409   1.337 -14.090  1.00 96.98           N  
ATOM   3058  CA  ASN A 380      10.646   0.126 -13.311  1.00 96.98           C  
ATOM   3059  C   ASN A 380      12.088  -0.356 -13.448  1.00 96.98           C  
ATOM   3060  CB  ASN A 380       9.675  -0.980 -13.729  1.00 96.98           C  
ATOM   3061  O   ASN A 380      12.497  -1.302 -12.774  1.00 96.98           O  
ATOM   3062  CG  ASN A 380       8.228  -0.623 -13.449  1.00 96.98           C  
ATOM   3063  ND2 ASN A 380       7.368  -0.809 -14.443  1.00 96.98           N  
ATOM   3064  OD1 ASN A 380       7.887  -0.184 -12.348  1.00 96.98           O  
ATOM   3065  N   THR A 381      12.883   0.272 -14.324  1.00 94.55           N  
ATOM   3066  CA  THR A 381      14.232  -0.170 -14.661  1.00 94.55           C  
ATOM   3067  C   THR A 381      15.196   0.107 -13.511  1.00 94.55           C  
ATOM   3068  CB  THR A 381      14.742   0.520 -15.940  1.00 94.55           C  
ATOM   3069  O   THR A 381      15.293   1.241 -13.035  1.00 94.55           O  
ATOM   3070  CG2 THR A 381      16.149   0.050 -16.295  1.00 94.55           C  
ATOM   3071  OG1 THR A 381      13.859   0.213 -17.026  1.00 94.55           O  
ATOM   3072  N   PRO A 382      15.869  -1.027 -13.093  1.00 93.95           N  
ATOM   3073  CA  PRO A 382      16.945  -0.774 -12.133  1.00 93.95           C  
ATOM   3074  C   PRO A 382      18.087   0.046 -12.729  1.00 93.95           C  
ATOM   3075  CB  PRO A 382      17.421  -2.180 -11.758  1.00 93.95           C  
ATOM   3076  O   PRO A 382      18.229   0.115 -13.952  1.00 93.95           O  
ATOM   3077  CG  PRO A 382      16.337  -3.091 -12.237  1.00 93.95           C  
ATOM   3078  CD  PRO A 382      15.623  -2.423 -13.377  1.00 93.95           C  
ATOM   3079  N   LEU A 383      18.904   0.644 -11.808  1.00 92.53           N  
ATOM   3080  CA  LEU A 383      20.027   1.456 -12.266  1.00 92.53           C  
ATOM   3081  C   LEU A 383      21.031   0.608 -13.039  1.00 92.53           C  
ATOM   3082  CB  LEU A 383      20.718   2.133 -11.079  1.00 92.53           C  
ATOM   3083  O   LEU A 383      21.645   1.085 -13.996  1.00 92.53           O  
ATOM   3084  CG  LEU A 383      19.891   3.166 -10.312  1.00 92.53           C  
ATOM   3085  CD1 LEU A 383      20.693   3.722  -9.140  1.00 92.53           C  
ATOM   3086  CD2 LEU A 383      19.443   4.289 -11.240  1.00 92.53           C  
ATOM   3087  N   ARG A 384      21.148  -0.644 -12.572  1.00 88.93           N  
ATOM   3088  CA  ARG A 384      22.048  -1.611 -13.192  1.00 88.93           C  
ATOM   3089  C   ARG A 384      21.395  -2.986 -13.286  1.00 88.93           C  
ATOM   3090  CB  ARG A 384      23.359  -1.706 -12.408  1.00 88.93           C  
ATOM   3091  O   ARG A 384      20.900  -3.513 -12.287  1.00 88.93           O  
ATOM   3092  CG  ARG A 384      24.036  -0.365 -12.175  1.00 88.93           C  
ATOM   3093  CD  ARG A 384      24.701   0.158 -13.441  1.00 88.93           C  
ATOM   3094  NE  ARG A 384      25.562   1.304 -13.163  1.00 88.93           N  
ATOM   3095  NH1 ARG A 384      24.317   2.802 -14.405  1.00 88.93           N  
ATOM   3096  NH2 ARG A 384      26.207   3.503 -13.312  1.00 88.93           N  
ATOM   3097  CZ  ARG A 384      25.360   2.534 -13.627  1.00 88.93           C  
ATOM   3098  N   SER A 385      21.333  -3.512 -14.478  1.00 88.56           N  
ATOM   3099  CA  SER A 385      20.764  -4.847 -14.636  1.00 88.56           C  
ATOM   3100  C   SER A 385      21.334  -5.548 -15.864  1.00 88.56           C  
ATOM   3101  CB  SER A 385      19.241  -4.771 -14.742  1.00 88.56           C  
ATOM   3102  O   SER A 385      21.517  -4.926 -16.912  1.00 88.56           O  
ATOM   3103  OG  SER A 385      18.687  -6.059 -14.948  1.00 88.56           O  
ATOM   3104  N   PHE A 386      21.746  -6.766 -15.631  1.00 89.82           N  
ATOM   3105  CA  PHE A 386      22.224  -7.594 -16.731  1.00 89.82           C  
ATOM   3106  C   PHE A 386      21.749  -9.034 -16.571  1.00 89.82           C  
ATOM   3107  CB  PHE A 386      23.753  -7.552 -16.813  1.00 89.82           C  
ATOM   3108  O   PHE A 386      22.109  -9.707 -15.603  1.00 89.82           O  
ATOM   3109  CG  PHE A 386      24.321  -8.328 -17.970  1.00 89.82           C  
ATOM   3110  CD1 PHE A 386      24.811  -9.615 -17.788  1.00 89.82           C  
ATOM   3111  CD2 PHE A 386      24.364  -7.771 -19.242  1.00 89.82           C  
ATOM   3112  CE1 PHE A 386      25.338 -10.337 -18.857  1.00 89.82           C  
ATOM   3113  CE2 PHE A 386      24.888  -8.486 -20.315  1.00 89.82           C  
ATOM   3114  CZ  PHE A 386      25.375  -9.768 -20.120  1.00 89.82           C  
ATOM   3115  N   ASN A 387      20.893  -9.406 -17.464  1.00 90.36           N  
ATOM   3116  CA  ASN A 387      20.359 -10.761 -17.555  1.00 90.36           C  
ATOM   3117  C   ASN A 387      20.090 -11.161 -19.003  1.00 90.36           C  
ATOM   3118  CB  ASN A 387      19.083 -10.892 -16.721  1.00 90.36           C  
ATOM   3119  O   ASN A 387      19.054 -10.804 -19.567  1.00 90.36           O  
ATOM   3120  CG  ASN A 387      18.626 -12.330 -16.575  1.00 90.36           C  
ATOM   3121  ND2 ASN A 387      17.785 -12.586 -15.580  1.00 90.36           N  
ATOM   3122  OD1 ASN A 387      19.027 -13.203 -17.348  1.00 90.36           O  
ATOM   3123  N   PRO A 388      21.076 -11.943 -19.591  1.00 89.68           N  
ATOM   3124  CA  PRO A 388      21.046 -12.216 -21.030  1.00 89.68           C  
ATOM   3125  C   PRO A 388      19.981 -13.240 -21.414  1.00 89.68           C  
ATOM   3126  CB  PRO A 388      22.450 -12.755 -21.315  1.00 89.68           C  
ATOM   3127  O   PRO A 388      19.656 -13.384 -22.596  1.00 89.68           O  
ATOM   3128  CG  PRO A 388      22.921 -13.307 -20.008  1.00 89.68           C  
ATOM   3129  CD  PRO A 388      22.349 -12.466 -18.902  1.00 89.68           C  
ATOM   3130  N   ILE A 389      19.253 -13.819 -20.370  1.00 90.67           N  
ATOM   3131  CA  ILE A 389      18.228 -14.803 -20.700  1.00 90.67           C  
ATOM   3132  C   ILE A 389      16.857 -14.131 -20.728  1.00 90.67           C  
ATOM   3133  CB  ILE A 389      18.228 -15.977 -19.695  1.00 90.67           C  
ATOM   3134  O   ILE A 389      15.891 -14.697 -21.246  1.00 90.67           O  
ATOM   3135  CG1 ILE A 389      18.004 -15.460 -18.269  1.00 90.67           C  
ATOM   3136  CG2 ILE A 389      19.534 -16.771 -19.792  1.00 90.67           C  
ATOM   3137  CD1 ILE A 389      17.802 -16.560 -17.236  1.00 90.67           C  
ATOM   3138  N   VAL A 390      16.712 -12.923 -20.181  1.00 89.94           N  
ATOM   3139  CA  VAL A 390      15.486 -12.133 -20.211  1.00 89.94           C  
ATOM   3140  C   VAL A 390      15.449 -11.282 -21.478  1.00 89.94           C  
ATOM   3141  CB  VAL A 390      15.359 -11.234 -18.961  1.00 89.94           C  
ATOM   3142  O   VAL A 390      16.056 -10.210 -21.532  1.00 89.94           O  
ATOM   3143  CG1 VAL A 390      14.066 -10.421 -19.009  1.00 89.94           C  
ATOM   3144  CG2 VAL A 390      15.418 -12.077 -17.689  1.00 89.94           C  
ATOM   3145  N   ARG A 391      14.935 -11.884 -22.578  1.00 89.07           N  
ATOM   3146  CA  ARG A 391      14.884 -11.311 -23.919  1.00 89.07           C  
ATOM   3147  C   ARG A 391      13.519 -11.537 -24.560  1.00 89.07           C  
ATOM   3148  CB  ARG A 391      15.982 -11.909 -24.801  1.00 89.07           C  
ATOM   3149  O   ARG A 391      12.773 -12.427 -24.146  1.00 89.07           O  
ATOM   3150  CG  ARG A 391      17.390 -11.675 -24.277  1.00 89.07           C  
ATOM   3151  CD  ARG A 391      18.445 -12.232 -25.223  1.00 89.07           C  
ATOM   3152  NE  ARG A 391      18.524 -11.457 -26.458  1.00 89.07           N  
ATOM   3153  NH1 ARG A 391      19.915  -9.829 -25.591  1.00 89.07           N  
ATOM   3154  NH2 ARG A 391      19.223  -9.709 -27.773  1.00 89.07           N  
ATOM   3155  CZ  ARG A 391      19.221 -10.333 -26.605  1.00 89.07           C  
ATOM   3156  N   ASP A 392      13.182 -10.699 -25.545  1.00 90.11           N  
ATOM   3157  CA  ASP A 392      11.982 -10.863 -26.360  1.00 90.11           C  
ATOM   3158  C   ASP A 392      10.719 -10.710 -25.515  1.00 90.11           C  
ATOM   3159  CB  ASP A 392      11.987 -12.226 -27.056  1.00 90.11           C  
ATOM   3160  O   ASP A 392      10.779 -10.228 -24.382  1.00 90.11           O  
ATOM   3161  CG  ASP A 392      13.233 -12.459 -27.892  1.00 90.11           C  
ATOM   3162  OD1 ASP A 392      13.698 -11.518 -28.570  1.00 90.11           O  
ATOM   3163  OD2 ASP A 392      13.753 -13.596 -27.876  1.00 90.11           O  
ATOM   3164  N   GLY A 393       9.402 -10.952 -26.092  1.00 91.45           N  
ATOM   3165  CA  GLY A 393       8.127 -10.942 -25.393  1.00 91.45           C  
ATOM   3166  C   GLY A 393       7.549  -9.550 -25.225  1.00 91.45           C  
ATOM   3167  O   GLY A 393       8.208  -8.557 -25.540  1.00 91.45           O  
ATOM   3168  N   GLN A 394       6.439  -9.454 -24.672  1.00 92.18           N  
ATOM   3169  CA  GLN A 394       5.686  -8.220 -24.473  1.00 92.18           C  
ATOM   3170  C   GLN A 394       6.448  -7.249 -23.577  1.00 92.18           C  
ATOM   3171  CB  GLN A 394       4.311  -8.520 -23.873  1.00 92.18           C  
ATOM   3172  O   GLN A 394       7.022  -7.652 -22.563  1.00 92.18           O  
ATOM   3173  CG  GLN A 394       3.357  -9.212 -24.837  1.00 92.18           C  
ATOM   3174  CD  GLN A 394       1.954  -9.352 -24.276  1.00 92.18           C  
ATOM   3175  NE2 GLN A 394       0.967  -9.439 -25.161  1.00 92.18           N  
ATOM   3176  OE1 GLN A 394       1.759  -9.382 -23.057  1.00 92.18           O  
ATOM   3177  N   MET A 395       6.555  -6.004 -24.111  1.00 89.90           N  
ATOM   3178  CA  MET A 395       7.132  -4.878 -23.382  1.00 89.90           C  
ATOM   3179  C   MET A 395       8.651  -4.991 -23.321  1.00 89.90           C  
ATOM   3180  CB  MET A 395       6.555  -4.800 -21.968  1.00 89.90           C  
ATOM   3181  O   MET A 395       9.272  -4.552 -22.351  1.00 89.90           O  
ATOM   3182  CG  MET A 395       5.075  -4.456 -21.927  1.00 89.90           C  
ATOM   3183  SD  MET A 395       4.710  -2.830 -22.697  1.00 89.90           S  
ATOM   3184  CE  MET A 395       2.900  -2.817 -22.574  1.00 89.90           C  
ATOM   3185  N   ASN A 396       9.207  -5.632 -24.214  1.00 90.66           N  
ATOM   3186  CA  ASN A 396      10.643  -5.533 -24.453  1.00 90.66           C  
ATOM   3187  C   ASN A 396      11.022  -4.176 -25.040  1.00 90.66           C  
ATOM   3188  CB  ASN A 396      11.113  -6.660 -25.374  1.00 90.66           C  
ATOM   3189  O   ASN A 396      10.760  -3.908 -26.214  1.00 90.66           O  
ATOM   3190  CG  ASN A 396      12.622  -6.709 -25.516  1.00 90.66           C  
ATOM   3191  ND2 ASN A 396      13.234  -7.757 -24.977  1.00 90.66           N  
ATOM   3192  OD1 ASN A 396      13.232  -5.811 -26.103  1.00 90.66           O  
ATOM   3193  N   VAL A 397      11.736  -3.278 -24.282  1.00 88.96           N  
ATOM   3194  CA  VAL A 397      11.882  -1.897 -24.732  1.00 88.96           C  
ATOM   3195  C   VAL A 397      13.291  -1.398 -24.421  1.00 88.96           C  
ATOM   3196  CB  VAL A 397      10.832  -0.973 -24.075  1.00 88.96           C  
ATOM   3197  O   VAL A 397      13.561  -0.197 -24.494  1.00 88.96           O  
ATOM   3198  CG1 VAL A 397       9.426  -1.326 -24.556  1.00 88.96           C  
ATOM   3199  CG2 VAL A 397      10.919  -1.064 -22.553  1.00 88.96           C  
ATOM   3200  N   ASN A 398      14.228  -2.373 -24.082  1.00 85.36           N  
ATOM   3201  CA  ASN A 398      15.568  -1.958 -23.683  1.00 85.36           C  
ATOM   3202  C   ASN A 398      16.608  -2.331 -24.736  1.00 85.36           C  
ATOM   3203  CB  ASN A 398      15.940  -2.570 -22.330  1.00 85.36           C  
ATOM   3204  O   ASN A 398      17.796  -2.444 -24.430  1.00 85.36           O  
ATOM   3205  CG  ASN A 398      16.104  -4.075 -22.396  1.00 85.36           C  
ATOM   3206  ND2 ASN A 398      16.639  -4.661 -21.331  1.00 85.36           N  
ATOM   3207  OD1 ASN A 398      15.755  -4.707 -23.397  1.00 85.36           O  
ATOM   3208  N   GLY A 399      16.082  -2.639 -26.101  1.00 87.39           N  
ATOM   3209  CA  GLY A 399      17.029  -2.944 -27.162  1.00 87.39           C  
ATOM   3210  C   GLY A 399      17.513  -4.382 -27.135  1.00 87.39           C  
ATOM   3211  O   GLY A 399      18.390  -4.762 -27.913  1.00 87.39           O  
ATOM   3212  N   ASN A 400      17.006  -5.194 -26.134  1.00 89.70           N  
ATOM   3213  CA  ASN A 400      17.218  -6.633 -26.021  1.00 89.70           C  
ATOM   3214  C   ASN A 400      18.699  -6.971 -25.874  1.00 89.70           C  
ATOM   3215  CB  ASN A 400      16.624  -7.360 -27.229  1.00 89.70           C  
ATOM   3216  O   ASN A 400      19.158  -7.998 -26.378  1.00 89.70           O  
ATOM   3217  CG  ASN A 400      16.195  -8.777 -26.906  1.00 89.70           C  
ATOM   3218  ND2 ASN A 400      16.181  -9.638 -27.916  1.00 89.70           N  
ATOM   3219  OD1 ASN A 400      15.877  -9.095 -25.757  1.00 89.70           O  
ATOM   3220  N   LEU A 401      19.402  -5.996 -25.232  1.00 88.51           N  
ATOM   3221  CA  LEU A 401      20.809  -6.151 -24.878  1.00 88.51           C  
ATOM   3222  C   LEU A 401      21.664  -6.348 -26.126  1.00 88.51           C  
ATOM   3223  CB  LEU A 401      20.995  -7.335 -23.926  1.00 88.51           C  
ATOM   3224  O   LEU A 401      22.704  -7.008 -26.072  1.00 88.51           O  
ATOM   3225  CG  LEU A 401      20.301  -7.227 -22.567  1.00 88.51           C  
ATOM   3226  CD1 LEU A 401      20.568  -8.477 -21.735  1.00 88.51           C  
ATOM   3227  CD2 LEU A 401      20.764  -5.977 -21.827  1.00 88.51           C  
ATOM   3228  N   GLY A 402      21.179  -5.915 -27.305  1.00 90.55           N  
ATOM   3229  CA  GLY A 402      21.937  -5.928 -28.546  1.00 90.55           C  
ATOM   3230  C   GLY A 402      22.321  -7.325 -28.996  1.00 90.55           C  
ATOM   3231  O   GLY A 402      21.497  -8.241 -28.967  1.00 90.55           O  
ATOM   3232  N   ALA A 403      23.568  -7.525 -29.443  1.00 90.98           N  
ATOM   3233  CA  ALA A 403      24.070  -8.762 -30.036  1.00 90.98           C  
ATOM   3234  C   ALA A 403      24.612  -9.703 -28.964  1.00 90.98           C  
ATOM   3235  CB  ALA A 403      25.152  -8.457 -31.069  1.00 90.98           C  
ATOM   3236  O   ALA A 403      25.229 -10.723 -29.279  1.00 90.98           O  
ATOM   3237  N   ASN A 404      24.392  -9.382 -27.694  1.00 90.19           N  
ATOM   3238  CA  ASN A 404      24.848 -10.266 -26.627  1.00 90.19           C  
ATOM   3239  C   ASN A 404      24.265 -11.669 -26.775  1.00 90.19           C  
ATOM   3240  CB  ASN A 404      24.492  -9.684 -25.258  1.00 90.19           C  
ATOM   3241  O   ASN A 404      23.113 -11.827 -27.181  1.00 90.19           O  
ATOM   3242  CG  ASN A 404      25.428  -8.570 -24.835  1.00 90.19           C  
ATOM   3243  ND2 ASN A 404      24.918  -7.344 -24.811  1.00 90.19           N  
ATOM   3244  OD1 ASN A 404      26.601  -8.808 -24.534  1.00 90.19           O  
ATOM   3245  N   PRO A 405      25.145 -12.673 -26.517  1.00 90.16           N  
ATOM   3246  CA  PRO A 405      24.563 -14.016 -26.465  1.00 90.16           C  
ATOM   3247  C   PRO A 405      23.406 -14.120 -25.474  1.00 90.16           C  
ATOM   3248  CB  PRO A 405      25.739 -14.893 -26.026  1.00 90.16           C  
ATOM   3249  O   PRO A 405      23.417 -13.455 -24.435  1.00 90.16           O  
ATOM   3250  CG  PRO A 405      26.958 -14.116 -26.408  1.00 90.16           C  
ATOM   3251  CD  PRO A 405      26.653 -12.652 -26.271  1.00 90.16           C  
ATOM   3252  N   ASN A 406      22.331 -14.831 -25.861  1.00 90.82           N  
ATOM   3253  CA  ASN A 406      21.108 -14.945 -25.074  1.00 90.82           C  
ATOM   3254  C   ASN A 406      21.289 -15.890 -23.890  1.00 90.82           C  
ATOM   3255  CB  ASN A 406      19.946 -15.412 -25.954  1.00 90.82           C  
ATOM   3256  O   ASN A 406      20.320 -16.478 -23.406  1.00 90.82           O  
ATOM   3257  CG  ASN A 406      20.196 -16.770 -26.579  1.00 90.82           C  
ATOM   3258  ND2 ASN A 406      19.236 -17.247 -27.363  1.00 90.82           N  
ATOM   3259  OD1 ASN A 406      21.242 -17.385 -26.359  1.00 90.82           O  
ATOM   3260  N   TYR A 407      22.585 -16.173 -23.501  1.00 91.56           N  
ATOM   3261  CA  TYR A 407      22.986 -16.948 -22.332  1.00 91.56           C  
ATOM   3262  C   TYR A 407      24.327 -16.465 -21.791  1.00 91.56           C  
ATOM   3263  CB  TYR A 407      23.070 -18.438 -22.678  1.00 91.56           C  
ATOM   3264  O   TYR A 407      24.980 -15.616 -22.402  1.00 91.56           O  
ATOM   3265  CG  TYR A 407      24.273 -18.801 -23.513  1.00 91.56           C  
ATOM   3266  CD1 TYR A 407      24.369 -18.400 -24.843  1.00 91.56           C  
ATOM   3267  CD2 TYR A 407      25.316 -19.547 -22.974  1.00 91.56           C  
ATOM   3268  CE1 TYR A 407      25.476 -18.733 -25.617  1.00 91.56           C  
ATOM   3269  CE2 TYR A 407      26.428 -19.886 -23.739  1.00 91.56           C  
ATOM   3270  OH  TYR A 407      27.596 -19.809 -25.819  1.00 91.56           O  
ATOM   3271  CZ  TYR A 407      26.498 -19.475 -25.057  1.00 91.56           C  
ATOM   3272  N   GLN A 408      24.689 -16.910 -20.638  1.00 90.99           N  
ATOM   3273  CA  GLN A 408      25.994 -16.593 -20.068  1.00 90.99           C  
ATOM   3274  C   GLN A 408      27.118 -17.242 -20.871  1.00 90.99           C  
ATOM   3275  CB  GLN A 408      26.066 -17.041 -18.608  1.00 90.99           C  
ATOM   3276  O   GLN A 408      27.292 -18.462 -20.831  1.00 90.99           O  
ATOM   3277  CG  GLN A 408      25.080 -16.324 -17.695  1.00 90.99           C  
ATOM   3278  CD  GLN A 408      23.741 -17.032 -17.605  1.00 90.99           C  
ATOM   3279  NE2 GLN A 408      22.838 -16.493 -16.794  1.00 90.99           N  
ATOM   3280  OE1 GLN A 408      23.520 -18.056 -18.261  1.00 90.99           O  
ATOM   3281  N   SER A 409      27.650 -16.551 -21.744  1.00 89.56           N  
ATOM   3282  CA  SER A 409      28.640 -17.062 -22.687  1.00 89.56           C  
ATOM   3283  C   SER A 409      30.057 -16.710 -22.247  1.00 89.56           C  
ATOM   3284  CB  SER A 409      28.381 -16.509 -24.089  1.00 89.56           C  
ATOM   3285  O   SER A 409      30.269 -15.705 -21.565  1.00 89.56           O  
ATOM   3286  OG  SER A 409      29.446 -16.838 -24.964  1.00 89.56           O  
ATOM   3287  N   SER A 410      31.016 -17.541 -22.561  1.00 89.15           N  
ATOM   3288  CA  SER A 410      32.427 -17.289 -22.288  1.00 89.15           C  
ATOM   3289  C   SER A 410      32.947 -16.111 -23.106  1.00 89.15           C  
ATOM   3290  CB  SER A 410      33.261 -18.535 -22.587  1.00 89.15           C  
ATOM   3291  O   SER A 410      34.013 -15.567 -22.812  1.00 89.15           O  
ATOM   3292  OG  SER A 410      33.094 -18.941 -23.935  1.00 89.15           O  
ATOM   3293  N   TYR A 411      32.300 -15.598 -24.160  1.00 86.24           N  
ATOM   3294  CA  TYR A 411      32.654 -14.481 -25.028  1.00 86.24           C  
ATOM   3295  C   TYR A 411      32.395 -13.149 -24.335  1.00 86.24           C  
ATOM   3296  CB  TYR A 411      31.868 -14.549 -26.340  1.00 86.24           C  
ATOM   3297  O   TYR A 411      32.942 -12.118 -24.734  1.00 86.24           O  
ATOM   3298  CG  TYR A 411      32.080 -15.831 -27.109  1.00 86.24           C  
ATOM   3299  CD1 TYR A 411      33.358 -16.235 -27.488  1.00 86.24           C  
ATOM   3300  CD2 TYR A 411      31.003 -16.639 -27.459  1.00 86.24           C  
ATOM   3301  CE1 TYR A 411      33.558 -17.414 -28.199  1.00 86.24           C  
ATOM   3302  CE2 TYR A 411      31.192 -17.820 -28.170  1.00 86.24           C  
ATOM   3303  OH  TYR A 411      32.663 -19.367 -29.237  1.00 86.24           O  
ATOM   3304  CZ  TYR A 411      32.470 -18.199 -28.534  1.00 86.24           C  
ATOM   3305  N   ARG A 412      31.550 -13.194 -23.247  1.00 87.61           N  
ATOM   3306  CA  ARG A 412      31.229 -12.043 -22.409  1.00 87.61           C  
ATOM   3307  C   ARG A 412      31.254 -12.418 -20.931  1.00 87.61           C  
ATOM   3308  CB  ARG A 412      29.859 -11.472 -22.782  1.00 87.61           C  
ATOM   3309  O   ARG A 412      30.247 -12.873 -20.384  1.00 87.61           O  
ATOM   3310  CG  ARG A 412      29.620 -10.060 -22.270  1.00 87.61           C  
ATOM   3311  CD  ARG A 412      28.599  -9.317 -23.120  1.00 87.61           C  
ATOM   3312  NE  ARG A 412      28.551  -7.896 -22.785  1.00 87.61           N  
ATOM   3313  NH1 ARG A 412      27.077  -7.337 -24.474  1.00 87.61           N  
ATOM   3314  NH2 ARG A 412      27.859  -5.722 -23.047  1.00 87.61           N  
ATOM   3315  CZ  ARG A 412      27.829  -6.988 -23.436  1.00 87.61           C  
ATOM   3316  N   PRO A 413      32.427 -12.344 -20.347  1.00 87.95           N  
ATOM   3317  CA  PRO A 413      32.543 -12.738 -18.940  1.00 87.95           C  
ATOM   3318  C   PRO A 413      31.703 -11.865 -18.012  1.00 87.95           C  
ATOM   3319  CB  PRO A 413      34.036 -12.566 -18.648  1.00 87.95           C  
ATOM   3320  O   PRO A 413      31.586 -10.657 -18.233  1.00 87.95           O  
ATOM   3321  CG  PRO A 413      34.692 -12.579 -19.991  1.00 87.95           C  
ATOM   3322  CD  PRO A 413      33.721 -12.038 -21.001  1.00 87.95           C  
ATOM   3323  N   VAL A 414      30.923 -12.480 -17.002  1.00 87.90           N  
ATOM   3324  CA  VAL A 414      30.095 -11.794 -16.016  1.00 87.90           C  
ATOM   3325  C   VAL A 414      30.699 -11.965 -14.624  1.00 87.90           C  
ATOM   3326  CB  VAL A 414      28.641 -12.316 -16.034  1.00 87.90           C  
ATOM   3327  O   VAL A 414      31.359 -12.970 -14.346  1.00 87.90           O  
ATOM   3328  CG1 VAL A 414      27.965 -11.986 -17.363  1.00 87.90           C  
ATOM   3329  CG2 VAL A 414      28.612 -13.821 -15.775  1.00 87.90           C  
ATOM   3330  N   THR A 415      30.640 -10.942 -13.811  1.00 88.24           N  
ATOM   3331  CA  THR A 415      31.061 -10.998 -12.416  1.00 88.24           C  
ATOM   3332  C   THR A 415      29.889 -11.367 -11.511  1.00 88.24           C  
ATOM   3333  CB  THR A 415      31.663  -9.656 -11.960  1.00 88.24           C  
ATOM   3334  O   THR A 415      28.784 -10.846 -11.676  1.00 88.24           O  
ATOM   3335  CG2 THR A 415      32.139  -9.730 -10.512  1.00 88.24           C  
ATOM   3336  OG1 THR A 415      32.775  -9.327 -12.801  1.00 88.24           O  
ATOM   3337  N   TYR A 416      30.200 -12.265 -10.594  1.00 84.54           N  
ATOM   3338  CA  TYR A 416      29.201 -12.691  -9.620  1.00 84.54           C  
ATOM   3339  C   TYR A 416      29.532 -12.158  -8.231  1.00 84.54           C  
ATOM   3340  CB  TYR A 416      29.103 -14.219  -9.584  1.00 84.54           C  
ATOM   3341  O   TYR A 416      30.677 -12.249  -7.781  1.00 84.54           O  
ATOM   3342  CG  TYR A 416      28.737 -14.835 -10.912  1.00 84.54           C  
ATOM   3343  CD1 TYR A 416      27.404 -14.968 -11.296  1.00 84.54           C  
ATOM   3344  CD2 TYR A 416      29.721 -15.288 -11.784  1.00 84.54           C  
ATOM   3345  CE1 TYR A 416      27.061 -15.537 -12.518  1.00 84.54           C  
ATOM   3346  CE2 TYR A 416      29.389 -15.858 -13.009  1.00 84.54           C  
ATOM   3347  OH  TYR A 416      27.726 -16.542 -14.577  1.00 84.54           O  
ATOM   3348  CZ  TYR A 416      28.059 -15.978 -13.366  1.00 84.54           C  
ATOM   3349  N   LYS A 417      28.625 -11.443  -7.704  1.00 80.38           N  
ATOM   3350  CA  LYS A 417      28.776 -10.960  -6.334  1.00 80.38           C  
ATOM   3351  C   LYS A 417      28.082 -11.891  -5.344  1.00 80.38           C  
ATOM   3352  CB  LYS A 417      28.219  -9.542  -6.200  1.00 80.38           C  
ATOM   3353  O   LYS A 417      26.921 -12.256  -5.537  1.00 80.38           O  
ATOM   3354  CG  LYS A 417      29.083  -8.473  -6.853  1.00 80.38           C  
ATOM   3355  CD  LYS A 417      28.543  -7.075  -6.581  1.00 80.38           C  
ATOM   3356  CE  LYS A 417      29.356  -6.010  -7.305  1.00 80.38           C  
ATOM   3357  NZ  LYS A 417      28.822  -4.638  -7.052  1.00 80.38           N  
ATOM   3358  N   ALA A 418      28.873 -12.378  -4.391  1.00 71.02           N  
ATOM   3359  CA  ALA A 418      28.278 -13.207  -3.347  1.00 71.02           C  
ATOM   3360  C   ALA A 418      27.288 -12.405  -2.507  1.00 71.02           C  
ATOM   3361  CB  ALA A 418      29.365 -13.804  -2.456  1.00 71.02           C  
ATOM   3362  O   ALA A 418      27.579 -11.276  -2.103  1.00 71.02           O  
ATOM   3363  N   SER A 419      26.059 -12.634  -2.521  1.00 65.69           N  
ATOM   3364  CA  SER A 419      24.981 -11.977  -1.788  1.00 65.69           C  
ATOM   3365  C   SER A 419      25.013 -12.346  -0.309  1.00 65.69           C  
ATOM   3366  CB  SER A 419      23.623 -12.346  -2.386  1.00 65.69           C  
ATOM   3367  O   SER A 419      24.312 -11.738   0.503  1.00 65.69           O  
ATOM   3368  OG  SER A 419      23.383 -13.738  -2.267  1.00 65.69           O  
ATOM   3369  N   GLY A 420      26.389 -12.671   0.352  1.00 61.76           N  
ATOM   3370  CA  GLY A 420      26.458 -13.043   1.756  1.00 61.76           C  
ATOM   3371  C   GLY A 420      25.624 -14.264   2.092  1.00 61.76           C  
ATOM   3372  O   GLY A 420      24.780 -14.684   1.298  1.00 61.76           O  
ATOM   3373  N   LYS A 421      26.251 -15.428   2.742  1.00 57.92           N  
ATOM   3374  CA  LYS A 421      25.632 -16.686   3.150  1.00 57.92           C  
ATOM   3375  C   LYS A 421      24.263 -16.446   3.780  1.00 57.92           C  
ATOM   3376  CB  LYS A 421      26.536 -17.435   4.131  1.00 57.92           C  
ATOM   3377  O   LYS A 421      24.140 -15.678   4.736  1.00 57.92           O  
ATOM   3378  CG  LYS A 421      27.795 -18.009   3.497  1.00 57.92           C  
ATOM   3379  CD  LYS A 421      28.531 -18.935   4.457  1.00 57.92           C  
ATOM   3380  CE  LYS A 421      29.815 -19.475   3.840  1.00 57.92           C  
ATOM   3381  NZ  LYS A 421      30.511 -20.428   4.755  1.00 57.92           N  
ATOM   3382  N   GLY A 422      23.224 -15.902   3.053  1.00 59.37           N  
ATOM   3383  CA  GLY A 422      21.868 -15.921   3.578  1.00 59.37           C  
ATOM   3384  C   GLY A 422      21.753 -16.638   4.909  1.00 59.37           C  
ATOM   3385  O   GLY A 422      22.728 -17.214   5.396  1.00 59.37           O  
ATOM   3386  N   THR A 423      21.012 -16.119   5.991  1.00 59.23           N  
ATOM   3387  CA  THR A 423      20.758 -16.637   7.331  1.00 59.23           C  
ATOM   3388  C   THR A 423      20.750 -18.163   7.328  1.00 59.23           C  
ATOM   3389  CB  THR A 423      19.420 -16.115   7.887  1.00 59.23           C  
ATOM   3390  O   THR A 423      19.697 -18.783   7.162  1.00 59.23           O  
ATOM   3391  CG2 THR A 423      19.503 -14.627   8.211  1.00 59.23           C  
ATOM   3392  OG1 THR A 423      18.390 -16.324   6.914  1.00 59.23           O  
ATOM   3393  N   VAL A 424      21.897 -18.933   6.813  1.00 62.96           N  
ATOM   3394  CA  VAL A 424      22.047 -20.375   6.649  1.00 62.96           C  
ATOM   3395  C   VAL A 424      21.568 -21.093   7.909  1.00 62.96           C  
ATOM   3396  CB  VAL A 424      23.511 -20.762   6.339  1.00 62.96           C  
ATOM   3397  O   VAL A 424      20.889 -22.119   7.827  1.00 62.96           O  
ATOM   3398  CG1 VAL A 424      23.648 -22.275   6.180  1.00 62.96           C  
ATOM   3399  CG2 VAL A 424      23.998 -20.042   5.082  1.00 62.96           C  
ATOM   3400  N   SER A 425      21.637 -20.495   9.155  1.00 62.82           N  
ATOM   3401  CA  SER A 425      21.243 -21.139  10.404  1.00 62.82           C  
ATOM   3402  C   SER A 425      19.740 -21.022  10.637  1.00 62.82           C  
ATOM   3403  CB  SER A 425      21.999 -20.529  11.585  1.00 62.82           C  
ATOM   3404  O   SER A 425      19.130 -21.904  11.244  1.00 62.82           O  
ATOM   3405  OG  SER A 425      21.671 -19.159  11.738  1.00 62.82           O  
ATOM   3406  N   HIS A 426      19.007 -19.993  10.111  1.00 70.71           N  
ATOM   3407  CA  HIS A 426      17.567 -19.802  10.238  1.00 70.71           C  
ATOM   3408  C   HIS A 426      16.826 -20.387   9.040  1.00 70.71           C  
ATOM   3409  CB  HIS A 426      17.234 -18.316  10.386  1.00 70.71           C  
ATOM   3410  O   HIS A 426      15.593 -20.400   9.012  1.00 70.71           O  
ATOM   3411  CG  HIS A 426      15.840 -18.058  10.861  1.00 70.71           C  
ATOM   3412  CD2 HIS A 426      15.294 -18.135  12.098  1.00 70.71           C  
ATOM   3413  ND1 HIS A 426      14.825 -17.671  10.014  1.00 70.71           N  
ATOM   3414  CE1 HIS A 426      13.711 -17.520  10.711  1.00 70.71           C  
ATOM   3415  NE2 HIS A 426      13.969 -17.795  11.978  1.00 70.71           N  
ATOM   3416  N   GLU A 427      17.530 -21.031   8.106  1.00 69.77           N  
ATOM   3417  CA  GLU A 427      16.950 -21.637   6.911  1.00 69.77           C  
ATOM   3418  C   GLU A 427      17.082 -23.157   6.943  1.00 69.77           C  
ATOM   3419  CB  GLU A 427      17.612 -21.078   5.649  1.00 69.77           C  
ATOM   3420  O   GLU A 427      16.974 -23.817   5.908  1.00 69.77           O  
ATOM   3421  CG  GLU A 427      17.305 -19.610   5.392  1.00 69.77           C  
ATOM   3422  CD  GLU A 427      17.643 -19.165   3.978  1.00 69.77           C  
ATOM   3423  OE1 GLU A 427      17.197 -18.071   3.563  1.00 69.77           O  
ATOM   3424  OE2 GLU A 427      18.359 -19.916   3.279  1.00 69.77           O  
ATOM   3425  N   LYS A 428      17.494 -23.701   8.136  1.00 72.84           N  
ATOM   3426  CA  LYS A 428      17.414 -25.143   8.346  1.00 72.84           C  
ATOM   3427  C   LYS A 428      16.035 -25.547   8.861  1.00 72.84           C  
ATOM   3428  CB  LYS A 428      18.495 -25.605   9.324  1.00 72.84           C  
ATOM   3429  O   LYS A 428      15.653 -25.185   9.975  1.00 72.84           O  
ATOM   3430  CG  LYS A 428      19.914 -25.456   8.794  1.00 72.84           C  
ATOM   3431  CD  LYS A 428      20.938 -26.014   9.773  1.00 72.84           C  
ATOM   3432  CE  LYS A 428      22.360 -25.838   9.257  1.00 72.84           C  
ATOM   3433  NZ  LYS A 428      23.369 -26.358  10.227  1.00 72.84           N  
ATOM   3434  N   TRP A 429      15.207 -26.034   7.991  1.00 77.79           N  
ATOM   3435  CA  TRP A 429      13.818 -26.343   8.314  1.00 77.79           C  
ATOM   3436  C   TRP A 429      13.639 -27.835   8.575  1.00 77.79           C  
ATOM   3437  CB  TRP A 429      12.890 -25.894   7.183  1.00 77.79           C  
ATOM   3438  O   TRP A 429      14.149 -28.668   7.823  1.00 77.79           O  
ATOM   3439  CG  TRP A 429      13.033 -24.447   6.815  1.00 77.79           C  
ATOM   3440  CD1 TRP A 429      13.817 -23.923   5.825  1.00 77.79           C  
ATOM   3441  CD2 TRP A 429      12.376 -23.339   7.437  1.00 77.79           C  
ATOM   3442  CE2 TRP A 429      12.809 -22.170   6.772  1.00 77.79           C  
ATOM   3443  CE3 TRP A 429      11.462 -23.220   8.493  1.00 77.79           C  
ATOM   3444  NE1 TRP A 429      13.687 -22.554   5.794  1.00 77.79           N  
ATOM   3445  CH2 TRP A 429      11.464 -20.810   8.166  1.00 77.79           C  
ATOM   3446  CZ2 TRP A 429      12.358 -20.897   7.130  1.00 77.79           C  
ATOM   3447  CZ3 TRP A 429      11.015 -21.953   8.847  1.00 77.79           C  
ATOM   3448  N   THR A 430      13.225 -28.342   9.808  1.00 75.21           N  
ATOM   3449  CA  THR A 430      12.732 -29.674  10.141  1.00 75.21           C  
ATOM   3450  C   THR A 430      11.325 -29.599  10.728  1.00 75.21           C  
ATOM   3451  CB  THR A 430      13.669 -30.383  11.137  1.00 75.21           C  
ATOM   3452  O   THR A 430      11.035 -28.727  11.550  1.00 75.21           O  
ATOM   3453  CG2 THR A 430      15.057 -30.585  10.537  1.00 75.21           C  
ATOM   3454  OG1 THR A 430      13.785 -29.588  12.324  1.00 75.21           O  
ATOM   3455  N   GLY A 431      10.344 -30.077  10.020  1.00 78.69           N  
ATOM   3456  CA  GLY A 431       8.999 -30.041  10.571  1.00 78.69           C  
ATOM   3457  C   GLY A 431       7.959 -30.647   9.647  1.00 78.69           C  
ATOM   3458  O   GLY A 431       8.281 -31.069   8.534  1.00 78.69           O  
ATOM   3459  N   GLU A 432       6.691 -30.920  10.132  1.00 82.05           N  
ATOM   3460  CA  GLU A 432       5.591 -31.476   9.349  1.00 82.05           C  
ATOM   3461  C   GLU A 432       4.860 -30.384   8.573  1.00 82.05           C  
ATOM   3462  CB  GLU A 432       4.611 -32.224  10.255  1.00 82.05           C  
ATOM   3463  O   GLU A 432       4.862 -29.220   8.978  1.00 82.05           O  
ATOM   3464  CG  GLU A 432       5.277 -33.221  11.193  1.00 82.05           C  
ATOM   3465  CD  GLU A 432       4.294 -33.936  12.105  1.00 82.05           C  
ATOM   3466  OE1 GLU A 432       4.707 -34.869  12.830  1.00 82.05           O  
ATOM   3467  OE2 GLU A 432       3.100 -33.562  12.094  1.00 82.05           O  
ATOM   3468  N   ALA A 433       4.434 -30.693   7.383  1.00 82.46           N  
ATOM   3469  CA  ALA A 433       3.451 -29.839   6.722  1.00 82.46           C  
ATOM   3470  C   ALA A 433       2.176 -29.725   7.553  1.00 82.46           C  
ATOM   3471  CB  ALA A 433       3.129 -30.378   5.330  1.00 82.46           C  
ATOM   3472  O   ALA A 433       1.596 -30.737   7.953  1.00 82.46           O  
ATOM   3473  N   THR A 434       1.846 -28.493   8.033  1.00 80.98           N  
ATOM   3474  CA  THR A 434       0.708 -28.275   8.919  1.00 80.98           C  
ATOM   3475  C   THR A 434      -0.373 -27.456   8.219  1.00 80.98           C  
ATOM   3476  CB  THR A 434       1.136 -27.563  10.215  1.00 80.98           C  
ATOM   3477  O   THR A 434      -0.106 -26.798   7.212  1.00 80.98           O  
ATOM   3478  CG2 THR A 434       2.287 -28.300  10.893  1.00 80.98           C  
ATOM   3479  OG1 THR A 434       1.555 -26.229   9.905  1.00 80.98           O  
ATOM   3480  N   TRP A 435      -1.648 -27.777   8.685  1.00 72.58           N  
ATOM   3481  CA  TRP A 435      -2.843 -27.069   8.238  1.00 72.58           C  
ATOM   3482  C   TRP A 435      -3.300 -26.058   9.284  1.00 72.58           C  
ATOM   3483  CB  TRP A 435      -3.972 -28.057   7.936  1.00 72.58           C  
ATOM   3484  O   TRP A 435      -3.132 -26.280  10.486  1.00 72.58           O  
ATOM   3485  CG  TRP A 435      -3.604 -29.118   6.942  1.00 72.58           C  
ATOM   3486  CD1 TRP A 435      -3.024 -30.327   7.204  1.00 72.58           C  
ATOM   3487  CD2 TRP A 435      -3.789 -29.060   5.524  1.00 72.58           C  
ATOM   3488  CE2 TRP A 435      -3.297 -30.271   4.989  1.00 72.58           C  
ATOM   3489  CE3 TRP A 435      -4.323 -28.101   4.654  1.00 72.58           C  
ATOM   3490  NE1 TRP A 435      -2.836 -31.026   6.034  1.00 72.58           N  
ATOM   3491  CH2 TRP A 435      -3.852 -29.593   2.791  1.00 72.58           C  
ATOM   3492  CZ2 TRP A 435      -3.324 -30.548   3.620  1.00 72.58           C  
ATOM   3493  CZ3 TRP A 435      -4.349 -28.379   3.292  1.00 72.58           C  
ATOM   3494  N   ALA A 436      -3.147 -24.748   9.130  1.00 73.42           N  
ATOM   3495  CA  ALA A 436      -3.732 -23.720   9.987  1.00 73.42           C  
ATOM   3496  C   ALA A 436      -2.696 -23.165  10.961  1.00 73.42           C  
ATOM   3497  CB  ALA A 436      -4.928 -24.282  10.751  1.00 73.42           C  
ATOM   3498  O   ALA A 436      -2.739 -23.459  12.158  1.00 73.42           O  
ATOM   3499  N   VAL A 437      -1.818 -22.338  10.427  1.00 72.79           N  
ATOM   3500  CA  VAL A 437      -0.679 -21.753  11.127  1.00 72.79           C  
ATOM   3501  C   VAL A 437      -1.173 -20.786  12.200  1.00 72.79           C  
ATOM   3502  CB  VAL A 437       0.274 -21.026  10.152  1.00 72.79           C  
ATOM   3503  O   VAL A 437      -0.564 -20.667  13.266  1.00 72.79           O  
ATOM   3504  CG1 VAL A 437       1.390 -20.316  10.917  1.00 72.79           C  
ATOM   3505  CG2 VAL A 437       0.859 -22.013   9.143  1.00 72.79           C  
ATOM   3506  N   PHE A 438      -2.428 -20.278  11.934  1.00 78.67           N  
ATOM   3507  CA  PHE A 438      -2.992 -19.332  12.890  1.00 78.67           C  
ATOM   3508  C   PHE A 438      -4.216 -19.923  13.579  1.00 78.67           C  
ATOM   3509  CB  PHE A 438      -3.364 -18.019  12.194  1.00 78.67           C  
ATOM   3510  O   PHE A 438      -5.002 -20.638  12.953  1.00 78.67           O  
ATOM   3511  CG  PHE A 438      -2.185 -17.286  11.612  1.00 78.67           C  
ATOM   3512  CD1 PHE A 438      -1.319 -16.573  12.432  1.00 78.67           C  
ATOM   3513  CD2 PHE A 438      -1.944 -17.309  10.245  1.00 78.67           C  
ATOM   3514  CE1 PHE A 438      -0.228 -15.893  11.896  1.00 78.67           C  
ATOM   3515  CE2 PHE A 438      -0.856 -16.632   9.702  1.00 78.67           C  
ATOM   3516  CZ  PHE A 438       0.001 -15.924  10.529  1.00 78.67           C  
ATOM   3517  N   GLY A 439      -4.153 -20.382  14.895  1.00 78.62           N  
ATOM   3518  CA  GLY A 439      -5.259 -20.898  15.685  1.00 78.62           C  
ATOM   3519  C   GLY A 439      -6.529 -20.082  15.539  1.00 78.62           C  
ATOM   3520  O   GLY A 439      -6.608 -19.194  14.687  1.00 78.62           O  
ATOM   3521  N   ASP A 440      -7.588 -20.435  16.253  1.00 85.67           N  
ATOM   3522  CA  ASP A 440      -8.852 -19.707  16.301  1.00 85.67           C  
ATOM   3523  C   ASP A 440      -8.679 -18.349  16.978  1.00 85.67           C  
ATOM   3524  CB  ASP A 440      -9.917 -20.527  17.032  1.00 85.67           C  
ATOM   3525  O   ASP A 440      -7.689 -18.119  17.675  1.00 85.67           O  
ATOM   3526  CG  ASP A 440     -10.308 -21.791  16.286  1.00 85.67           C  
ATOM   3527  OD1 ASP A 440     -10.378 -21.766  15.039  1.00 85.67           O  
ATOM   3528  OD2 ASP A 440     -10.550 -22.821  16.952  1.00 85.67           O  
ATOM   3529  N   VAL A 441      -9.583 -17.473  16.620  1.00 91.26           N  
ATOM   3530  CA  VAL A 441      -9.653 -16.183  17.297  1.00 91.26           C  
ATOM   3531  C   VAL A 441      -9.731 -16.395  18.807  1.00 91.26           C  
ATOM   3532  CB  VAL A 441     -10.862 -15.352  16.812  1.00 91.26           C  
ATOM   3533  O   VAL A 441     -10.545 -17.187  19.288  1.00 91.26           O  
ATOM   3534  CG1 VAL A 441     -10.998 -14.069  17.630  1.00 91.26           C  
ATOM   3535  CG2 VAL A 441     -10.725 -15.029  15.325  1.00 91.26           C  
ATOM   3536  N   THR A 442      -8.821 -15.823  19.604  1.00 93.28           N  
ATOM   3537  CA  THR A 442      -8.790 -15.894  21.061  1.00 93.28           C  
ATOM   3538  C   THR A 442      -8.946 -14.505  21.674  1.00 93.28           C  
ATOM   3539  CB  THR A 442      -7.482 -16.535  21.561  1.00 93.28           C  
ATOM   3540  O   THR A 442      -9.001 -13.506  20.954  1.00 93.28           O  
ATOM   3541  CG2 THR A 442      -7.175 -17.822  20.803  1.00 93.28           C  
ATOM   3542  OG1 THR A 442      -6.402 -15.613  21.372  1.00 93.28           O  
ATOM   3543  N   ASP A 443      -8.911 -14.493  23.002  1.00 93.91           N  
ATOM   3544  CA  ASP A 443      -9.040 -13.232  23.727  1.00 93.91           C  
ATOM   3545  C   ASP A 443      -7.864 -12.305  23.428  1.00 93.91           C  
ATOM   3546  CB  ASP A 443      -9.140 -13.486  25.232  1.00 93.91           C  
ATOM   3547  O   ASP A 443      -7.989 -11.082  23.530  1.00 93.91           O  
ATOM   3548  CG  ASP A 443     -10.488 -14.045  25.651  1.00 93.91           C  
ATOM   3549  OD1 ASP A 443     -11.466 -13.921  24.882  1.00 93.91           O  
ATOM   3550  OD2 ASP A 443     -10.575 -14.613  26.761  1.00 93.91           O  
ATOM   3551  N   LEU A 444      -6.744 -12.910  23.043  1.00 93.37           N  
ATOM   3552  CA  LEU A 444      -5.549 -12.132  22.734  1.00 93.37           C  
ATOM   3553  C   LEU A 444      -5.796 -11.206  21.548  1.00 93.37           C  
ATOM   3554  CB  LEU A 444      -4.368 -13.059  22.435  1.00 93.37           C  
ATOM   3555  O   LEU A 444      -5.214 -10.121  21.471  1.00 93.37           O  
ATOM   3556  CG  LEU A 444      -3.684 -13.697  23.645  1.00 93.37           C  
ATOM   3557  CD1 LEU A 444      -2.620 -14.690  23.190  1.00 93.37           C  
ATOM   3558  CD2 LEU A 444      -3.074 -12.625  24.542  1.00 93.37           C  
ATOM   3559  N   ASP A 445      -6.740 -11.555  20.600  1.00 95.62           N  
ATOM   3560  CA  ASP A 445      -7.038 -10.780  19.400  1.00 95.62           C  
ATOM   3561  C   ASP A 445      -7.780  -9.492  19.748  1.00 95.62           C  
ATOM   3562  CB  ASP A 445      -7.861 -11.612  18.414  1.00 95.62           C  
ATOM   3563  O   ASP A 445      -7.836  -8.564  18.938  1.00 95.62           O  
ATOM   3564  CG  ASP A 445      -7.068 -12.747  17.789  1.00 95.62           C  
ATOM   3565  OD1 ASP A 445      -6.067 -12.479  17.090  1.00 95.62           O  
ATOM   3566  OD2 ASP A 445      -7.450 -13.919  17.995  1.00 95.62           O  
ATOM   3567  N   PHE A 446      -8.254  -9.365  20.933  1.00 97.44           N  
ATOM   3568  CA  PHE A 446      -9.069  -8.220  21.323  1.00 97.44           C  
ATOM   3569  C   PHE A 446      -8.302  -7.307  22.272  1.00 97.44           C  
ATOM   3570  CB  PHE A 446     -10.372  -8.686  21.981  1.00 97.44           C  
ATOM   3571  O   PHE A 446      -8.767  -6.215  22.602  1.00 97.44           O  
ATOM   3572  CG  PHE A 446     -11.284  -9.443  21.054  1.00 97.44           C  
ATOM   3573  CD1 PHE A 446     -12.204  -8.770  20.259  1.00 97.44           C  
ATOM   3574  CD2 PHE A 446     -11.221 -10.828  20.977  1.00 97.44           C  
ATOM   3575  CE1 PHE A 446     -13.049  -9.468  19.400  1.00 97.44           C  
ATOM   3576  CE2 PHE A 446     -12.062 -11.533  20.121  1.00 97.44           C  
ATOM   3577  CZ  PHE A 446     -12.976 -10.851  19.334  1.00 97.44           C  
ATOM   3578  N   GLU A 447      -7.083  -7.683  22.728  1.00 96.75           N  
ATOM   3579  CA  GLU A 447      -6.282  -6.896  23.662  1.00 96.75           C  
ATOM   3580  C   GLU A 447      -5.865  -5.564  23.045  1.00 96.75           C  
ATOM   3581  CB  GLU A 447      -5.046  -7.682  24.104  1.00 96.75           C  
ATOM   3582  O   GLU A 447      -6.037  -4.509  23.659  1.00 96.75           O  
ATOM   3583  CG  GLU A 447      -4.212  -6.973  25.161  1.00 96.75           C  
ATOM   3584  CD  GLU A 447      -2.968  -7.748  25.564  1.00 96.75           C  
ATOM   3585  OE1 GLU A 447      -1.899  -7.124  25.755  1.00 96.75           O  
ATOM   3586  OE2 GLU A 447      -3.062  -8.990  25.689  1.00 96.75           O  
ATOM   3587  N   GLN A 448      -5.334  -5.607  21.788  1.00 97.06           N  
ATOM   3588  CA  GLN A 448      -4.819  -4.394  21.161  1.00 97.06           C  
ATOM   3589  C   GLN A 448      -5.956  -3.502  20.672  1.00 97.06           C  
ATOM   3590  CB  GLN A 448      -3.889  -4.745  19.997  1.00 97.06           C  
ATOM   3591  O   GLN A 448      -5.886  -2.277  20.790  1.00 97.06           O  
ATOM   3592  CG  GLN A 448      -2.548  -5.319  20.433  1.00 97.06           C  
ATOM   3593  CD  GLN A 448      -1.614  -5.578  19.266  1.00 97.06           C  
ATOM   3594  NE2 GLN A 448      -0.340  -5.808  19.567  1.00 97.06           N  
ATOM   3595  OE1 GLN A 448      -2.033  -5.572  18.105  1.00 97.06           O  
ATOM   3596  N   PRO A 449      -7.002  -4.073  20.174  1.00 97.90           N  
ATOM   3597  CA  PRO A 449      -8.161  -3.230  19.874  1.00 97.90           C  
ATOM   3598  C   PRO A 449      -8.725  -2.540  21.114  1.00 97.90           C  
ATOM   3599  CB  PRO A 449      -9.174  -4.217  19.290  1.00 97.90           C  
ATOM   3600  O   PRO A 449      -9.149  -1.383  21.042  1.00 97.90           O  
ATOM   3601  CG  PRO A 449      -8.344  -5.298  18.676  1.00 97.90           C  
ATOM   3602  CD  PRO A 449      -7.140  -5.526  19.544  1.00 97.90           C  
ATOM   3603  N   ALA A 450      -8.804  -3.220  22.202  1.00 97.96           N  
ATOM   3604  CA  ALA A 450      -9.249  -2.610  23.451  1.00 97.96           C  
ATOM   3605  C   ALA A 450      -8.346  -1.444  23.845  1.00 97.96           C  
ATOM   3606  CB  ALA A 450      -9.286  -3.650  24.568  1.00 97.96           C  
ATOM   3607  O   ALA A 450      -8.826  -0.410  24.315  1.00 97.96           O  
ATOM   3608  N   ALA A 451      -7.037  -1.633  23.671  1.00 96.91           N  
ATOM   3609  CA  ALA A 451      -6.081  -0.561  23.935  1.00 96.91           C  
ATOM   3610  C   ALA A 451      -6.332   0.634  23.019  1.00 96.91           C  
ATOM   3611  CB  ALA A 451      -4.651  -1.068  23.764  1.00 96.91           C  
ATOM   3612  O   ALA A 451      -6.271   1.785  23.459  1.00 96.91           O  
ATOM   3613  N   LEU A 452      -6.595   0.338  21.724  1.00 96.93           N  
ATOM   3614  CA  LEU A 452      -6.894   1.412  20.783  1.00 96.93           C  
ATOM   3615  C   LEU A 452      -8.151   2.167  21.202  1.00 96.93           C  
ATOM   3616  CB  LEU A 452      -7.069   0.852  19.368  1.00 96.93           C  
ATOM   3617  O   LEU A 452      -8.207   3.394  21.096  1.00 96.93           O  
ATOM   3618  CG  LEU A 452      -7.460   1.858  18.285  1.00 96.93           C  
ATOM   3619  CD1 LEU A 452      -6.418   2.967  18.190  1.00 96.93           C  
ATOM   3620  CD2 LEU A 452      -7.627   1.158  16.940  1.00 96.93           C  
ATOM   3621  N   TRP A 453      -9.156   1.442  21.598  1.00 97.91           N  
ATOM   3622  CA  TRP A 453     -10.400   2.059  22.046  1.00 97.91           C  
ATOM   3623  C   TRP A 453     -10.142   3.040  23.185  1.00 97.91           C  
ATOM   3624  CB  TRP A 453     -11.401   0.990  22.493  1.00 97.91           C  
ATOM   3625  O   TRP A 453     -10.725   4.126  23.221  1.00 97.91           O  
ATOM   3626  CG  TRP A 453     -12.711   1.542  22.968  1.00 97.91           C  
ATOM   3627  CD1 TRP A 453     -13.282   1.367  24.198  1.00 97.91           C  
ATOM   3628  CD2 TRP A 453     -13.616   2.358  22.218  1.00 97.91           C  
ATOM   3629  CE2 TRP A 453     -14.717   2.641  23.057  1.00 97.91           C  
ATOM   3630  CE3 TRP A 453     -13.603   2.878  20.917  1.00 97.91           C  
ATOM   3631  NE1 TRP A 453     -14.488   2.025  24.258  1.00 97.91           N  
ATOM   3632  CH2 TRP A 453     -15.758   3.919  21.359  1.00 97.91           C  
ATOM   3633  CZ2 TRP A 453     -15.796   3.422  22.636  1.00 97.91           C  
ATOM   3634  CZ3 TRP A 453     -14.678   3.656  20.500  1.00 97.91           C  
ATOM   3635  N   LYS A 454      -9.278   2.709  24.125  1.00 97.09           N  
ATOM   3636  CA  LYS A 454      -8.902   3.591  25.226  1.00 97.09           C  
ATOM   3637  C   LYS A 454      -8.187   4.837  24.712  1.00 97.09           C  
ATOM   3638  CB  LYS A 454      -8.011   2.851  26.226  1.00 97.09           C  
ATOM   3639  O   LYS A 454      -8.437   5.945  25.192  1.00 97.09           O  
ATOM   3640  CG  LYS A 454      -8.731   1.764  27.010  1.00 97.09           C  
ATOM   3641  CD  LYS A 454      -7.792   1.059  27.980  1.00 97.09           C  
ATOM   3642  CE  LYS A 454      -8.490  -0.086  28.703  1.00 97.09           C  
ATOM   3643  NZ  LYS A 454      -7.548  -0.841  29.582  1.00 97.09           N  
ATOM   3644  N   VAL A 455      -7.325   4.630  23.727  1.00 95.60           N  
ATOM   3645  CA  VAL A 455      -6.606   5.740  23.111  1.00 95.60           C  
ATOM   3646  C   VAL A 455      -7.599   6.705  22.467  1.00 95.60           C  
ATOM   3647  CB  VAL A 455      -5.588   5.244  22.060  1.00 95.60           C  
ATOM   3648  O   VAL A 455      -7.481   7.923  22.624  1.00 95.60           O  
ATOM   3649  CG1 VAL A 455      -5.040   6.413  21.244  1.00 95.60           C  
ATOM   3650  CG2 VAL A 455      -4.450   4.482  22.738  1.00 95.60           C  
ATOM   3651  N   LEU A 456      -8.579   6.160  21.746  1.00 96.27           N  
ATOM   3652  CA  LEU A 456      -9.598   6.998  21.122  1.00 96.27           C  
ATOM   3653  C   LEU A 456     -10.360   7.799  22.172  1.00 96.27           C  
ATOM   3654  CB  LEU A 456     -10.572   6.141  20.310  1.00 96.27           C  
ATOM   3655  O   LEU A 456     -10.790   8.924  21.908  1.00 96.27           O  
ATOM   3656  CG  LEU A 456     -10.009   5.485  19.048  1.00 96.27           C  
ATOM   3657  CD1 LEU A 456     -11.091   4.672  18.345  1.00 96.27           C  
ATOM   3658  CD2 LEU A 456      -9.430   6.538  18.110  1.00 96.27           C  
ATOM   3659  N   GLY A 457     -10.516   7.272  23.367  1.00 96.40           N  
ATOM   3660  CA  GLY A 457     -11.223   7.924  24.458  1.00 96.40           C  
ATOM   3661  C   GLY A 457     -10.490   9.134  25.005  1.00 96.40           C  
ATOM   3662  O   GLY A 457     -11.095   9.996  25.646  1.00 96.40           O  
ATOM   3663  N   LYS A 458      -9.181   9.175  24.732  1.00 96.33           N  
ATOM   3664  CA  LYS A 458      -8.348  10.279  25.200  1.00 96.33           C  
ATOM   3665  C   LYS A 458      -8.418  11.464  24.241  1.00 96.33           C  
ATOM   3666  CB  LYS A 458      -6.898   9.825  25.367  1.00 96.33           C  
ATOM   3667  O   LYS A 458      -8.039  12.582  24.599  1.00 96.33           O  
ATOM   3668  CG  LYS A 458      -6.698   8.777  26.453  1.00 96.33           C  
ATOM   3669  CD  LYS A 458      -5.244   8.333  26.540  1.00 96.33           C  
ATOM   3670  CE  LYS A 458      -5.052   7.246  27.590  1.00 96.33           C  
ATOM   3671  NZ  LYS A 458      -3.647   6.741  27.615  1.00 96.33           N  
ATOM   3672  N   GLN A 459      -8.969  11.236  23.076  1.00 94.03           N  
ATOM   3673  CA  GLN A 459      -9.109  12.272  22.059  1.00 94.03           C  
ATOM   3674  C   GLN A 459     -10.559  12.731  21.938  1.00 94.03           C  
ATOM   3675  CB  GLN A 459      -8.604  11.769  20.706  1.00 94.03           C  
ATOM   3676  O   GLN A 459     -11.460  11.914  21.738  1.00 94.03           O  
ATOM   3677  CG  GLN A 459      -7.156  11.295  20.728  1.00 94.03           C  
ATOM   3678  CD  GLN A 459      -6.748  10.598  19.444  1.00 94.03           C  
ATOM   3679  NE2 GLN A 459      -5.610   9.913  19.477  1.00 94.03           N  
ATOM   3680  OE1 GLN A 459      -7.450  10.673  18.430  1.00 94.03           O  
ATOM   3681  N   PRO A 460     -10.795  13.954  22.114  1.00 94.35           N  
ATOM   3682  CA  PRO A 460     -12.166  14.472  22.123  1.00 94.35           C  
ATOM   3683  C   PRO A 460     -12.948  14.093  20.868  1.00 94.35           C  
ATOM   3684  CB  PRO A 460     -11.969  15.988  22.206  1.00 94.35           C  
ATOM   3685  O   PRO A 460     -12.481  14.326  19.750  1.00 94.35           O  
ATOM   3686  CG  PRO A 460     -10.631  16.165  22.847  1.00 94.35           C  
ATOM   3687  CD  PRO A 460      -9.736  15.044  22.401  1.00 94.35           C  
ATOM   3688  N   GLY A 461     -14.124  13.367  21.092  1.00 94.80           N  
ATOM   3689  CA  GLY A 461     -15.088  13.142  20.026  1.00 94.80           C  
ATOM   3690  C   GLY A 461     -14.764  11.929  19.175  1.00 94.80           C  
ATOM   3691  O   GLY A 461     -15.551  11.545  18.307  1.00 94.80           O  
ATOM   3692  N   GLN A 462     -13.580  11.295  19.346  1.00 96.68           N  
ATOM   3693  CA  GLN A 462     -13.118  10.214  18.481  1.00 96.68           C  
ATOM   3694  C   GLN A 462     -13.924   8.939  18.716  1.00 96.68           C  
ATOM   3695  CB  GLN A 462     -11.630   9.943  18.707  1.00 96.68           C  
ATOM   3696  O   GLN A 462     -14.243   8.217  17.769  1.00 96.68           O  
ATOM   3697  CG  GLN A 462     -10.717  11.032  18.161  1.00 96.68           C  
ATOM   3698  CD  GLN A 462     -10.694  11.073  16.645  1.00 96.68           C  
ATOM   3699  NE2 GLN A 462     -10.832  12.268  16.081  1.00 96.68           N  
ATOM   3700  OE1 GLN A 462     -10.551  10.038  15.985  1.00 96.68           O  
ATOM   3701  N   GLN A 463     -14.340   8.667  19.964  1.00 97.63           N  
ATOM   3702  CA  GLN A 463     -15.147   7.479  20.223  1.00 97.63           C  
ATOM   3703  C   GLN A 463     -16.554   7.635  19.654  1.00 97.63           C  
ATOM   3704  CB  GLN A 463     -15.216   7.193  21.724  1.00 97.63           C  
ATOM   3705  O   GLN A 463     -17.108   6.692  19.087  1.00 97.63           O  
ATOM   3706  CG  GLN A 463     -13.957   6.546  22.285  1.00 97.63           C  
ATOM   3707  CD  GLN A 463     -14.111   6.123  23.734  1.00 97.63           C  
ATOM   3708  NE2 GLN A 463     -13.472   5.017  24.100  1.00 97.63           N  
ATOM   3709  OE1 GLN A 463     -14.798   6.785  24.519  1.00 97.63           O  
ATOM   3710  N   ASP A 464     -17.040   8.857  19.748  1.00 98.15           N  
ATOM   3711  CA  ASP A 464     -18.343   9.147  19.158  1.00 98.15           C  
ATOM   3712  C   ASP A 464     -18.293   9.037  17.635  1.00 98.15           C  
ATOM   3713  CB  ASP A 464     -18.821  10.541  19.569  1.00 98.15           C  
ATOM   3714  O   ASP A 464     -19.221   8.513  17.015  1.00 98.15           O  
ATOM   3715  CG  ASP A 464     -19.176  10.635  21.042  1.00 98.15           C  
ATOM   3716  OD1 ASP A 464     -19.460   9.592  21.670  1.00 98.15           O  
ATOM   3717  OD2 ASP A 464     -19.175  11.764  21.581  1.00 98.15           O  
ATOM   3718  N   ASN A 465     -17.299   9.572  17.028  1.00 98.02           N  
ATOM   3719  CA  ASN A 465     -17.120   9.465  15.584  1.00 98.02           C  
ATOM   3720  C   ASN A 465     -17.072   8.009  15.132  1.00 98.02           C  
ATOM   3721  CB  ASN A 465     -15.852  10.200  15.144  1.00 98.02           C  
ATOM   3722  O   ASN A 465     -17.662   7.651  14.111  1.00 98.02           O  
ATOM   3723  CG  ASN A 465     -15.985  11.707  15.245  1.00 98.02           C  
ATOM   3724  ND2 ASN A 465     -14.862  12.409  15.156  1.00 98.02           N  
ATOM   3725  OD1 ASN A 465     -17.089  12.235  15.402  1.00 98.02           O  
ATOM   3726  N   PHE A 466     -16.280   7.252  15.895  1.00 98.53           N  
ATOM   3727  CA  PHE A 466     -16.156   5.840  15.551  1.00 98.53           C  
ATOM   3728  C   PHE A 466     -17.520   5.161  15.551  1.00 98.53           C  
ATOM   3729  CB  PHE A 466     -15.215   5.128  16.528  1.00 98.53           C  
ATOM   3730  O   PHE A 466     -17.886   4.493  14.582  1.00 98.53           O  
ATOM   3731  CG  PHE A 466     -15.087   3.650  16.278  1.00 98.53           C  
ATOM   3732  CD1 PHE A 466     -15.893   2.744  16.956  1.00 98.53           C  
ATOM   3733  CD2 PHE A 466     -14.159   3.166  15.365  1.00 98.53           C  
ATOM   3734  CE1 PHE A 466     -15.777   1.375  16.727  1.00 98.53           C  
ATOM   3735  CE2 PHE A 466     -14.036   1.799  15.131  1.00 98.53           C  
ATOM   3736  CZ  PHE A 466     -14.846   0.905  15.814  1.00 98.53           C  
ATOM   3737  N   VAL A 467     -18.322   5.285  16.667  1.00 98.67           N  
ATOM   3738  CA  VAL A 467     -19.644   4.685  16.807  1.00 98.67           C  
ATOM   3739  C   VAL A 467     -20.549   5.158  15.672  1.00 98.67           C  
ATOM   3740  CB  VAL A 467     -20.281   5.027  18.174  1.00 98.67           C  
ATOM   3741  O   VAL A 467     -21.259   4.356  15.060  1.00 98.67           O  
ATOM   3742  CG1 VAL A 467     -21.735   4.560  18.224  1.00 98.67           C  
ATOM   3743  CG2 VAL A 467     -19.475   4.398  19.309  1.00 98.67           C  
ATOM   3744  N   HIS A 468     -20.482   6.452  15.404  1.00 98.33           N  
ATOM   3745  CA  HIS A 468     -21.278   7.058  14.342  1.00 98.33           C  
ATOM   3746  C   HIS A 468     -20.960   6.431  12.989  1.00 98.33           C  
ATOM   3747  CB  HIS A 468     -21.039   8.568  14.290  1.00 98.33           C  
ATOM   3748  O   HIS A 468     -21.869   6.101  12.224  1.00 98.33           O  
ATOM   3749  CG  HIS A 468     -21.673   9.235  13.111  1.00 98.33           C  
ATOM   3750  CD2 HIS A 468     -21.134   9.720  11.968  1.00 98.33           C  
ATOM   3751  ND1 HIS A 468     -23.029   9.468  13.027  1.00 98.33           N  
ATOM   3752  CE1 HIS A 468     -23.296  10.069  11.880  1.00 98.33           C  
ATOM   3753  NE2 HIS A 468     -22.164  10.234  11.219  1.00 98.33           N  
ATOM   3754  N   ASN A 469     -19.725   6.264  12.657  1.00 98.27           N  
ATOM   3755  CA  ASN A 469     -19.277   5.722  11.378  1.00 98.27           C  
ATOM   3756  C   ASN A 469     -19.704   4.267  11.205  1.00 98.27           C  
ATOM   3757  CB  ASN A 469     -17.759   5.850  11.242  1.00 98.27           C  
ATOM   3758  O   ASN A 469     -20.217   3.888  10.151  1.00 98.27           O  
ATOM   3759  CG  ASN A 469     -17.296   7.293  11.197  1.00 98.27           C  
ATOM   3760  ND2 ASN A 469     -16.067   7.536  11.637  1.00 98.27           N  
ATOM   3761  OD1 ASN A 469     -18.037   8.183  10.772  1.00 98.27           O  
ATOM   3762  N   VAL A 470     -19.448   3.446  12.254  1.00 98.60           N  
ATOM   3763  CA  VAL A 470     -19.813   2.035  12.200  1.00 98.60           C  
ATOM   3764  C   VAL A 470     -21.327   1.897  12.062  1.00 98.60           C  
ATOM   3765  CB  VAL A 470     -19.320   1.272  13.450  1.00 98.60           C  
ATOM   3766  O   VAL A 470     -21.814   1.139  11.219  1.00 98.60           O  
ATOM   3767  CG1 VAL A 470     -19.912  -0.135  13.492  1.00 98.60           C  
ATOM   3768  CG2 VAL A 470     -17.794   1.215  13.472  1.00 98.60           C  
ATOM   3769  N   ALA A 471     -22.080   2.648  12.843  1.00 98.52           N  
ATOM   3770  CA  ALA A 471     -23.539   2.578  12.835  1.00 98.52           C  
ATOM   3771  C   ALA A 471     -24.099   2.973  11.471  1.00 98.52           C  
ATOM   3772  CB  ALA A 471     -24.120   3.474  13.925  1.00 98.52           C  
ATOM   3773  O   ALA A 471     -25.020   2.330  10.962  1.00 98.52           O  
ATOM   3774  N   GLY A 472     -23.520   4.065  10.852  1.00 97.67           N  
ATOM   3775  CA  GLY A 472     -23.955   4.519   9.541  1.00 97.67           C  
ATOM   3776  C   GLY A 472     -23.799   3.465   8.462  1.00 97.67           C  
ATOM   3777  O   GLY A 472     -24.716   3.239   7.670  1.00 97.67           O  
ATOM   3778  N   HIS A 473     -22.664   2.827   8.462  1.00 97.84           N  
ATOM   3779  CA  HIS A 473     -22.374   1.822   7.446  1.00 97.84           C  
ATOM   3780  C   HIS A 473     -23.107   0.517   7.737  1.00 97.84           C  
ATOM   3781  CB  HIS A 473     -20.868   1.569   7.356  1.00 97.84           C  
ATOM   3782  O   HIS A 473     -23.734  -0.061   6.846  1.00 97.84           O  
ATOM   3783  CG  HIS A 473     -20.477   0.669   6.228  1.00 97.84           C  
ATOM   3784  CD2 HIS A 473     -20.098   0.947   4.958  1.00 97.84           C  
ATOM   3785  ND1 HIS A 473     -20.452  -0.704   6.346  1.00 97.84           N  
ATOM   3786  CE1 HIS A 473     -20.073  -1.233   5.195  1.00 97.84           C  
ATOM   3787  NE2 HIS A 473     -19.852  -0.252   4.336  1.00 97.84           N  
ATOM   3788  N   LEU A 474     -23.104   0.042   9.008  1.00 98.36           N  
ATOM   3789  CA  LEU A 474     -23.644  -1.232   9.470  1.00 98.36           C  
ATOM   3790  C   LEU A 474     -25.163  -1.260   9.338  1.00 98.36           C  
ATOM   3791  CB  LEU A 474     -23.242  -1.488  10.925  1.00 98.36           C  
ATOM   3792  O   LEU A 474     -25.759  -2.330   9.196  1.00 98.36           O  
ATOM   3793  CG  LEU A 474     -23.679  -2.826  11.524  1.00 98.36           C  
ATOM   3794  CD1 LEU A 474     -23.174  -3.981  10.667  1.00 98.36           C  
ATOM   3795  CD2 LEU A 474     -23.179  -2.959  12.959  1.00 98.36           C  
ATOM   3796  N   SER A 475     -25.849  -0.078   9.373  1.00 98.21           N  
ATOM   3797  CA  SER A 475     -27.305   0.006   9.324  1.00 98.21           C  
ATOM   3798  C   SER A 475     -27.846  -0.534   8.005  1.00 98.21           C  
ATOM   3799  CB  SER A 475     -27.765   1.452   9.520  1.00 98.21           C  
ATOM   3800  O   SER A 475     -29.023  -0.889   7.911  1.00 98.21           O  
ATOM   3801  OG  SER A 475     -27.319   2.270   8.452  1.00 98.21           O  
ATOM   3802  N   GLY A 476     -26.964  -0.648   6.948  1.00 97.54           N  
ATOM   3803  CA  GLY A 476     -27.364  -1.184   5.657  1.00 97.54           C  
ATOM   3804  C   GLY A 476     -27.289  -2.697   5.589  1.00 97.54           C  
ATOM   3805  O   GLY A 476     -27.683  -3.300   4.588  1.00 97.54           O  
ATOM   3806  N   ALA A 477     -26.803  -3.378   6.675  1.00 98.17           N  
ATOM   3807  CA  ALA A 477     -26.596  -4.823   6.695  1.00 98.17           C  
ATOM   3808  C   ALA A 477     -27.843  -5.549   7.191  1.00 98.17           C  
ATOM   3809  CB  ALA A 477     -25.395  -5.177   7.568  1.00 98.17           C  
ATOM   3810  O   ALA A 477     -28.684  -4.957   7.871  1.00 98.17           O  
ATOM   3811  N   LYS A 478     -27.951  -6.817   6.959  1.00 97.79           N  
ATOM   3812  CA  LYS A 478     -29.033  -7.665   7.450  1.00 97.79           C  
ATOM   3813  C   LYS A 478     -28.973  -7.810   8.967  1.00 97.79           C  
ATOM   3814  CB  LYS A 478     -28.976  -9.044   6.789  1.00 97.79           C  
ATOM   3815  O   LYS A 478     -27.896  -7.725   9.562  1.00 97.79           O  
ATOM   3816  CG  LYS A 478     -29.256  -9.025   5.293  1.00 97.79           C  
ATOM   3817  CD  LYS A 478     -29.221 -10.428   4.701  1.00 97.79           C  
ATOM   3818  CE  LYS A 478     -29.541 -10.415   3.212  1.00 97.79           C  
ATOM   3819  NZ  LYS A 478     -29.417 -11.775   2.607  1.00 97.79           N  
ATOM   3820  N   GLN A 479     -30.098  -8.063   9.561  1.00 97.81           N  
ATOM   3821  CA  GLN A 479     -30.238  -8.096  11.013  1.00 97.81           C  
ATOM   3822  C   GLN A 479     -29.265  -9.092  11.637  1.00 97.81           C  
ATOM   3823  CB  GLN A 479     -31.674  -8.448  11.405  1.00 97.81           C  
ATOM   3824  O   GLN A 479     -28.619  -8.789  12.642  1.00 97.81           O  
ATOM   3825  CG  GLN A 479     -31.925  -8.419  12.907  1.00 97.81           C  
ATOM   3826  CD  GLN A 479     -33.378  -8.671  13.264  1.00 97.81           C  
ATOM   3827  NE2 GLN A 479     -33.661  -8.782  14.558  1.00 97.81           N  
ATOM   3828  OE1 GLN A 479     -34.240  -8.765  12.384  1.00 97.81           O  
ATOM   3829  N   ASP A 480     -29.182 -10.305  11.110  1.00 97.64           N  
ATOM   3830  CA  ASP A 480     -28.313 -11.320  11.698  1.00 97.64           C  
ATOM   3831  C   ASP A 480     -26.854 -10.866  11.686  1.00 97.64           C  
ATOM   3832  CB  ASP A 480     -28.456 -12.648  10.952  1.00 97.64           C  
ATOM   3833  O   ASP A 480     -26.110 -11.128  12.633  1.00 97.64           O  
ATOM   3834  CG  ASP A 480     -28.208 -12.519   9.459  1.00 97.64           C  
ATOM   3835  OD1 ASP A 480     -28.224 -11.385   8.933  1.00 97.64           O  
ATOM   3836  OD2 ASP A 480     -27.998 -13.562   8.802  1.00 97.64           O  
ATOM   3837  N   THR A 481     -26.395 -10.194  10.587  1.00 98.32           N  
ATOM   3838  CA  THR A 481     -25.046  -9.651  10.473  1.00 98.32           C  
ATOM   3839  C   THR A 481     -24.820  -8.544  11.498  1.00 98.32           C  
ATOM   3840  CB  THR A 481     -24.782  -9.105   9.057  1.00 98.32           C  
ATOM   3841  O   THR A 481     -23.772  -8.496  12.147  1.00 98.32           O  
ATOM   3842  CG2 THR A 481     -23.377  -8.523   8.945  1.00 98.32           C  
ATOM   3843  OG1 THR A 481     -24.925 -10.168   8.107  1.00 98.32           O  
ATOM   3844  N   ARG A 482     -25.783  -7.679  11.711  1.00 98.52           N  
ATOM   3845  CA  ARG A 482     -25.684  -6.622  12.712  1.00 98.52           C  
ATOM   3846  C   ARG A 482     -25.509  -7.207  14.110  1.00 98.52           C  
ATOM   3847  CB  ARG A 482     -26.922  -5.724  12.671  1.00 98.52           C  
ATOM   3848  O   ARG A 482     -24.666  -6.744  14.881  1.00 98.52           O  
ATOM   3849  CG  ARG A 482     -27.038  -4.893  11.403  1.00 98.52           C  
ATOM   3850  CD  ARG A 482     -28.138  -3.847  11.513  1.00 98.52           C  
ATOM   3851  NE  ARG A 482     -29.466  -4.454  11.479  1.00 98.52           N  
ATOM   3852  NH1 ARG A 482     -30.612  -2.453  11.609  1.00 98.52           N  
ATOM   3853  NH2 ARG A 482     -31.762  -4.431  11.488  1.00 98.52           N  
ATOM   3854  CZ  ARG A 482     -30.610  -3.778  11.525  1.00 98.52           C  
ATOM   3855  N   GLU A 483     -26.263  -8.267  14.476  1.00 98.14           N  
ATOM   3856  CA  GLU A 483     -26.205  -8.880  15.800  1.00 98.14           C  
ATOM   3857  C   GLU A 483     -24.825  -9.471  16.075  1.00 98.14           C  
ATOM   3858  CB  GLU A 483     -27.278  -9.963  15.939  1.00 98.14           C  
ATOM   3859  O   GLU A 483     -24.270  -9.288  17.160  1.00 98.14           O  
ATOM   3860  CG  GLU A 483     -28.699  -9.419  15.972  1.00 98.14           C  
ATOM   3861  CD  GLU A 483     -29.000  -8.603  17.219  1.00 98.14           C  
ATOM   3862  OE1 GLU A 483     -30.007  -7.858  17.229  1.00 98.14           O  
ATOM   3863  OE2 GLU A 483     -28.223  -8.708  18.194  1.00 98.14           O  
ATOM   3864  N   ARG A 484     -24.251 -10.143  15.102  1.00 97.70           N  
ATOM   3865  CA  ARG A 484     -22.917 -10.718  15.246  1.00 97.70           C  
ATOM   3866  C   ARG A 484     -21.869  -9.627  15.439  1.00 97.70           C  
ATOM   3867  CB  ARG A 484     -22.565 -11.573  14.027  1.00 97.70           C  
ATOM   3868  O   ARG A 484     -20.929  -9.792  16.219  1.00 97.70           O  
ATOM   3869  CG  ARG A 484     -23.302 -12.902  13.974  1.00 97.70           C  
ATOM   3870  CD  ARG A 484     -22.711 -13.833  12.925  1.00 97.70           C  
ATOM   3871  NE  ARG A 484     -22.720 -13.225  11.598  1.00 97.70           N  
ATOM   3872  NH1 ARG A 484     -24.628 -14.314  10.884  1.00 97.70           N  
ATOM   3873  NH2 ARG A 484     -23.543 -12.858   9.485  1.00 97.70           N  
ATOM   3874  CZ  ARG A 484     -23.630 -13.467  10.659  1.00 97.70           C  
ATOM   3875  N   THR A 485     -22.058  -8.554  14.674  1.00 98.45           N  
ATOM   3876  CA  THR A 485     -21.101  -7.454  14.714  1.00 98.45           C  
ATOM   3877  C   THR A 485     -21.117  -6.773  16.080  1.00 98.45           C  
ATOM   3878  CB  THR A 485     -21.397  -6.416  13.616  1.00 98.45           C  
ATOM   3879  O   THR A 485     -20.066  -6.407  16.609  1.00 98.45           O  
ATOM   3880  CG2 THR A 485     -20.379  -5.281  13.644  1.00 98.45           C  
ATOM   3881  OG1 THR A 485     -21.347  -7.056  12.335  1.00 98.45           O  
ATOM   3882  N   TYR A 486     -22.318  -6.624  16.704  1.00 98.45           N  
ATOM   3883  CA  TYR A 486     -22.397  -6.090  18.059  1.00 98.45           C  
ATOM   3884  C   TYR A 486     -21.601  -6.952  19.032  1.00 98.45           C  
ATOM   3885  CB  TYR A 486     -23.855  -5.997  18.516  1.00 98.45           C  
ATOM   3886  O   TYR A 486     -20.889  -6.432  19.894  1.00 98.45           O  
ATOM   3887  CG  TYR A 486     -24.744  -5.238  17.560  1.00 98.45           C  
ATOM   3888  CD1 TYR A 486     -24.232  -4.216  16.765  1.00 98.45           C  
ATOM   3889  CD2 TYR A 486     -26.097  -5.542  17.451  1.00 98.45           C  
ATOM   3890  CE1 TYR A 486     -25.047  -3.513  15.884  1.00 98.45           C  
ATOM   3891  CE2 TYR A 486     -26.921  -4.846  16.574  1.00 98.45           C  
ATOM   3892  OH  TYR A 486     -27.200  -3.143  14.925  1.00 98.45           O  
ATOM   3893  CZ  TYR A 486     -26.388  -3.835  15.795  1.00 98.45           C  
ATOM   3894  N   GLY A 487     -21.800  -8.306  18.903  1.00 97.91           N  
ATOM   3895  CA  GLY A 487     -21.067  -9.246  19.737  1.00 97.91           C  
ATOM   3896  C   GLY A 487     -19.562  -9.120  19.597  1.00 97.91           C  
ATOM   3897  O   GLY A 487     -18.833  -9.190  20.589  1.00 97.91           O  
ATOM   3898  N   MET A 488     -19.076  -8.961  18.331  1.00 98.07           N  
ATOM   3899  CA  MET A 488     -17.650  -8.789  18.070  1.00 98.07           C  
ATOM   3900  C   MET A 488     -17.099  -7.587  18.831  1.00 98.07           C  
ATOM   3901  CB  MET A 488     -17.394  -8.621  16.572  1.00 98.07           C  
ATOM   3902  O   MET A 488     -16.085  -7.697  19.523  1.00 98.07           O  
ATOM   3903  CG  MET A 488     -15.925  -8.457  16.216  1.00 98.07           C  
ATOM   3904  SD  MET A 488     -15.664  -8.174  14.422  1.00 98.07           S  
ATOM   3905  CE  MET A 488     -16.252  -6.463  14.279  1.00 98.07           C  
ATOM   3906  N   PHE A 489     -17.798  -6.395  18.804  1.00 98.54           N  
ATOM   3907  CA  PHE A 489     -17.328  -5.171  19.443  1.00 98.54           C  
ATOM   3908  C   PHE A 489     -17.491  -5.253  20.956  1.00 98.54           C  
ATOM   3909  CB  PHE A 489     -18.084  -3.955  18.899  1.00 98.54           C  
ATOM   3910  O   PHE A 489     -16.783  -4.570  21.700  1.00 98.54           O  
ATOM   3911  CG  PHE A 489     -17.591  -3.485  17.557  1.00 98.54           C  
ATOM   3912  CD1 PHE A 489     -16.304  -2.982  17.410  1.00 98.54           C  
ATOM   3913  CD2 PHE A 489     -18.416  -3.545  16.441  1.00 98.54           C  
ATOM   3914  CE1 PHE A 489     -15.845  -2.546  16.169  1.00 98.54           C  
ATOM   3915  CE2 PHE A 489     -17.964  -3.112  15.198  1.00 98.54           C  
ATOM   3916  CZ  PHE A 489     -16.679  -2.612  15.064  1.00 98.54           C  
ATOM   3917  N   ALA A 490     -18.444  -6.046  21.466  1.00 98.28           N  
ATOM   3918  CA  ALA A 490     -18.610  -6.254  22.902  1.00 98.28           C  
ATOM   3919  C   ALA A 490     -17.410  -6.990  23.491  1.00 98.28           C  
ATOM   3920  CB  ALA A 490     -19.895  -7.029  23.182  1.00 98.28           C  
ATOM   3921  O   ALA A 490     -17.128  -6.874  24.686  1.00 98.28           O  
ATOM   3922  N   ARG A 491     -16.737  -7.731  22.706  1.00 97.69           N  
ATOM   3923  CA  ARG A 491     -15.530  -8.421  23.150  1.00 97.69           C  
ATOM   3924  C   ARG A 491     -14.373  -7.443  23.323  1.00 97.69           C  
ATOM   3925  CB  ARG A 491     -15.144  -9.521  22.159  1.00 97.69           C  
ATOM   3926  O   ARG A 491     -13.419  -7.725  24.051  1.00 97.69           O  
ATOM   3927  CG  ARG A 491     -16.126 -10.680  22.111  1.00 97.69           C  
ATOM   3928  CD  ARG A 491     -15.647 -11.787  21.182  1.00 97.69           C  
ATOM   3929  NE  ARG A 491     -14.436 -12.427  21.687  1.00 97.69           N  
ATOM   3930  NH1 ARG A 491     -13.972 -13.562  19.728  1.00 97.69           N  
ATOM   3931  NH2 ARG A 491     -12.587 -13.782  21.542  1.00 97.69           N  
ATOM   3932  CZ  ARG A 491     -13.668 -13.256  20.984  1.00 97.69           C  
ATOM   3933  N   VAL A 492     -14.445  -6.329  22.511  1.00 98.09           N  
ATOM   3934  CA  VAL A 492     -13.460  -5.265  22.670  1.00 98.09           C  
ATOM   3935  C   VAL A 492     -13.748  -4.480  23.947  1.00 98.09           C  
ATOM   3936  CB  VAL A 492     -13.450  -4.315  21.451  1.00 98.09           C  
ATOM   3937  O   VAL A 492     -12.844  -4.230  24.748  1.00 98.09           O  
ATOM   3938  CG1 VAL A 492     -12.513  -3.133  21.696  1.00 98.09           C  
ATOM   3939  CG2 VAL A 492     -13.042  -5.072  20.189  1.00 98.09           C  
ATOM   3940  N   ASP A 493     -14.946  -4.063  24.159  1.00 98.04           N  
ATOM   3941  CA  ASP A 493     -15.493  -3.300  25.277  1.00 98.04           C  
ATOM   3942  C   ASP A 493     -17.017  -3.385  25.307  1.00 98.04           C  
ATOM   3943  CB  ASP A 493     -15.049  -1.838  25.196  1.00 98.04           C  
ATOM   3944  O   ASP A 493     -17.679  -3.111  24.304  1.00 98.04           O  
ATOM   3945  CG  ASP A 493     -15.468  -1.023  26.407  1.00 98.04           C  
ATOM   3946  OD1 ASP A 493     -16.625  -0.553  26.455  1.00 98.04           O  
ATOM   3947  OD2 ASP A 493     -14.633  -0.847  27.320  1.00 98.04           O  
ATOM   3948  N   ALA A 494     -17.580  -3.850  26.453  1.00 96.94           N  
ATOM   3949  CA  ALA A 494     -19.017  -4.079  26.578  1.00 96.94           C  
ATOM   3950  C   ALA A 494     -19.806  -2.826  26.212  1.00 96.94           C  
ATOM   3951  CB  ALA A 494     -19.363  -4.528  27.996  1.00 96.94           C  
ATOM   3952  O   ALA A 494     -20.827  -2.906  25.524  1.00 96.94           O  
ATOM   3953  N   ASP A 495     -19.365  -1.675  26.648  1.00 97.59           N  
ATOM   3954  CA  ASP A 495     -20.028  -0.405  26.365  1.00 97.59           C  
ATOM   3955  C   ASP A 495     -19.977  -0.080  24.874  1.00 97.59           C  
ATOM   3956  CB  ASP A 495     -19.387   0.726  27.172  1.00 97.59           C  
ATOM   3957  O   ASP A 495     -20.938   0.455  24.317  1.00 97.59           O  
ATOM   3958  CG  ASP A 495     -20.064   2.068  26.952  1.00 97.59           C  
ATOM   3959  OD1 ASP A 495     -21.242   2.227  27.338  1.00 97.59           O  
ATOM   3960  OD2 ASP A 495     -19.414   2.973  26.386  1.00 97.59           O  
ATOM   3961  N   LEU A 496     -18.847  -0.369  24.208  1.00 98.30           N  
ATOM   3962  CA  LEU A 496     -18.696  -0.126  22.777  1.00 98.30           C  
ATOM   3963  C   LEU A 496     -19.756  -0.881  21.983  1.00 98.30           C  
ATOM   3964  CB  LEU A 496     -17.298  -0.540  22.308  1.00 98.30           C  
ATOM   3965  O   LEU A 496     -20.419  -0.304  21.118  1.00 98.30           O  
ATOM   3966  CG  LEU A 496     -17.041  -0.472  20.802  1.00 98.30           C  
ATOM   3967  CD1 LEU A 496     -17.313   0.935  20.280  1.00 98.30           C  
ATOM   3968  CD2 LEU A 496     -15.612  -0.899  20.483  1.00 98.30           C  
ATOM   3969  N   GLY A 497     -19.938  -2.219  22.221  1.00 98.10           N  
ATOM   3970  CA  GLY A 497     -20.970  -3.010  21.569  1.00 98.10           C  
ATOM   3971  C   GLY A 497     -22.363  -2.440  21.751  1.00 98.10           C  
ATOM   3972  O   GLY A 497     -23.150  -2.395  20.803  1.00 98.10           O  
ATOM   3973  N   LYS A 498     -22.674  -2.003  22.945  1.00 98.45           N  
ATOM   3974  CA  LYS A 498     -23.976  -1.429  23.274  1.00 98.45           C  
ATOM   3975  C   LYS A 498     -24.215  -0.132  22.506  1.00 98.45           C  
ATOM   3976  CB  LYS A 498     -24.086  -1.174  24.778  1.00 98.45           C  
ATOM   3977  O   LYS A 498     -25.288   0.067  21.932  1.00 98.45           O  
ATOM   3978  CG  LYS A 498     -25.443  -0.646  25.219  1.00 98.45           C  
ATOM   3979  CD  LYS A 498     -25.474  -0.363  26.715  1.00 98.45           C  
ATOM   3980  CE  LYS A 498     -26.787   0.285  27.136  1.00 98.45           C  
ATOM   3981  NZ  LYS A 498     -26.765   0.698  28.571  1.00 98.45           N  
ATOM   3982  N   ARG A 499     -23.203   0.771  22.536  1.00 98.46           N  
ATOM   3983  CA  ARG A 499     -23.312   2.058  21.856  1.00 98.46           C  
ATOM   3984  C   ARG A 499     -23.532   1.869  20.359  1.00 98.46           C  
ATOM   3985  CB  ARG A 499     -22.059   2.902  22.099  1.00 98.46           C  
ATOM   3986  O   ARG A 499     -24.314   2.597  19.745  1.00 98.46           O  
ATOM   3987  CG  ARG A 499     -21.934   3.423  23.522  1.00 98.46           C  
ATOM   3988  CD  ARG A 499     -20.592   4.103  23.757  1.00 98.46           C  
ATOM   3989  NE  ARG A 499     -20.451   5.312  22.951  1.00 98.46           N  
ATOM   3990  NH1 ARG A 499     -18.230   5.658  23.486  1.00 98.46           N  
ATOM   3991  NH2 ARG A 499     -19.315   7.107  22.079  1.00 98.46           N  
ATOM   3992  CZ  ARG A 499     -19.332   6.023  22.840  1.00 98.46           C  
ATOM   3993  N   ILE A 500     -22.821   0.935  19.746  1.00 98.64           N  
ATOM   3994  CA  ILE A 500     -22.944   0.671  18.317  1.00 98.64           C  
ATOM   3995  C   ILE A 500     -24.330   0.108  18.014  1.00 98.64           C  
ATOM   3996  CB  ILE A 500     -21.850  -0.303  17.826  1.00 98.64           C  
ATOM   3997  O   ILE A 500     -24.960   0.489  17.024  1.00 98.64           O  
ATOM   3998  CG1 ILE A 500     -20.488   0.400  17.785  1.00 98.64           C  
ATOM   3999  CG2 ILE A 500     -22.213  -0.874  16.452  1.00 98.64           C  
ATOM   4000  CD1 ILE A 500     -19.327  -0.520  17.432  1.00 98.64           C  
ATOM   4001  N   LYS A 501     -24.826  -0.819  18.855  1.00 98.60           N  
ATOM   4002  CA  LYS A 501     -26.157  -1.396  18.693  1.00 98.60           C  
ATOM   4003  C   LYS A 501     -27.233  -0.314  18.734  1.00 98.60           C  
ATOM   4004  CB  LYS A 501     -26.425  -2.443  19.775  1.00 98.60           C  
ATOM   4005  O   LYS A 501     -28.092  -0.251  17.852  1.00 98.60           O  
ATOM   4006  CG  LYS A 501     -27.801  -3.087  19.685  1.00 98.60           C  
ATOM   4007  CD  LYS A 501     -27.990  -4.151  20.759  1.00 98.60           C  
ATOM   4008  CE  LYS A 501     -29.384  -4.762  20.702  1.00 98.60           C  
ATOM   4009  NZ  LYS A 501     -29.582  -5.789  21.768  1.00 98.60           N  
ATOM   4010  N   GLU A 502     -27.225   0.483  19.762  1.00 98.50           N  
ATOM   4011  CA  GLU A 502     -28.220   1.539  19.924  1.00 98.50           C  
ATOM   4012  C   GLU A 502     -28.210   2.494  18.734  1.00 98.50           C  
ATOM   4013  CB  GLU A 502     -27.975   2.313  21.222  1.00 98.50           C  
ATOM   4014  O   GLU A 502     -29.264   2.817  18.182  1.00 98.50           O  
ATOM   4015  CG  GLU A 502     -28.312   1.526  22.480  1.00 98.50           C  
ATOM   4016  CD  GLU A 502     -27.915   2.243  23.761  1.00 98.50           C  
ATOM   4017  OE1 GLU A 502     -28.206   1.724  24.862  1.00 98.50           O  
ATOM   4018  OE2 GLU A 502     -27.308   3.333  23.661  1.00 98.50           O  
ATOM   4019  N   ALA A 503     -27.010   2.941  18.340  1.00 98.48           N  
ATOM   4020  CA  ALA A 503     -26.863   3.898  17.246  1.00 98.48           C  
ATOM   4021  C   ALA A 503     -27.298   3.284  15.918  1.00 98.48           C  
ATOM   4022  CB  ALA A 503     -25.419   4.384  17.156  1.00 98.48           C  
ATOM   4023  O   ALA A 503     -27.962   3.939  15.112  1.00 98.48           O  
ATOM   4024  N   THR A 504     -26.909   2.052  15.653  1.00 98.60           N  
ATOM   4025  CA  THR A 504     -27.227   1.369  14.404  1.00 98.60           C  
ATOM   4026  C   THR A 504     -28.733   1.166  14.267  1.00 98.60           C  
ATOM   4027  CB  THR A 504     -26.512   0.007  14.314  1.00 98.60           C  
ATOM   4028  O   THR A 504     -29.305   1.422  13.205  1.00 98.60           O  
ATOM   4029  CG2 THR A 504     -26.887  -0.727  13.031  1.00 98.60           C  
ATOM   4030  OG1 THR A 504     -25.095   0.216  14.335  1.00 98.60           O  
ATOM   4031  N   GLU A 505     -29.388   0.724  15.320  1.00 98.17           N  
ATOM   4032  CA  GLU A 505     -30.813   0.411  15.270  1.00 98.17           C  
ATOM   4033  C   GLU A 505     -31.654   1.680  15.174  1.00 98.17           C  
ATOM   4034  CB  GLU A 505     -31.228  -0.403  16.499  1.00 98.17           C  
ATOM   4035  O   GLU A 505     -32.753   1.663  14.616  1.00 98.17           O  
ATOM   4036  CG  GLU A 505     -30.566  -1.771  16.582  1.00 98.17           C  
ATOM   4037  CD  GLU A 505     -30.828  -2.640  15.362  1.00 98.17           C  
ATOM   4038  OE1 GLU A 505     -29.937  -3.431  14.978  1.00 98.17           O  
ATOM   4039  OE2 GLU A 505     -31.933  -2.528  14.786  1.00 98.17           O  
ATOM   4040  N   LYS A 506     -31.112   2.722  15.683  1.00 97.71           N  
ATOM   4041  CA  LYS A 506     -31.743   4.020  15.463  1.00 97.71           C  
ATOM   4042  C   LYS A 506     -31.706   4.406  13.987  1.00 97.71           C  
ATOM   4043  CB  LYS A 506     -31.060   5.099  16.305  1.00 97.71           C  
ATOM   4044  O   LYS A 506     -32.693   4.909  13.447  1.00 97.71           O  
ATOM   4045  CG  LYS A 506     -31.735   6.460  16.233  1.00 97.71           C  
ATOM   4046  CD  LYS A 506     -31.028   7.482  17.114  1.00 97.71           C  
ATOM   4047  CE  LYS A 506     -31.647   8.867  16.973  1.00 97.71           C  
ATOM   4048  NZ  LYS A 506     -30.960   9.871  17.839  1.00 97.71           N  
ATOM   4049  N   GLU A 507     -30.559   4.213  13.266  1.00 96.97           N  
ATOM   4050  CA  GLU A 507     -30.398   4.499  11.844  1.00 96.97           C  
ATOM   4051  C   GLU A 507     -31.314   3.620  10.997  1.00 96.97           C  
ATOM   4052  CB  GLU A 507     -28.941   4.305  11.418  1.00 96.97           C  
ATOM   4053  O   GLU A 507     -31.871   4.078   9.997  1.00 96.97           O  
ATOM   4054  CG  GLU A 507     -27.995   5.369  11.958  1.00 96.97           C  
ATOM   4055  CD  GLU A 507     -28.343   6.773  11.491  1.00 96.97           C  
ATOM   4056  OE1 GLU A 507     -28.307   7.713  12.317  1.00 96.97           O  
ATOM   4057  OE2 GLU A 507     -28.654   6.935  10.290  1.00 96.97           O  
ATOM   4058  N   VAL A 508     -31.460   2.349  11.319  1.00 96.38           N  
ATOM   4059  CA  VAL A 508     -32.280   1.386  10.592  1.00 96.38           C  
ATOM   4060  C   VAL A 508     -33.743   1.824  10.624  1.00 96.38           C  
ATOM   4061  CB  VAL A 508     -32.137  -0.037  11.176  1.00 96.38           C  
ATOM   4062  O   VAL A 508     -34.459   1.692   9.628  1.00 96.38           O  
ATOM   4063  CG1 VAL A 508     -33.176  -0.978  10.568  1.00 96.38           C  
ATOM   4064  CG2 VAL A 508     -30.725  -0.571  10.940  1.00 96.38           C  
ATOM   4065  N   SER A 509     -34.159   2.406  11.721  1.00 92.00           N  
ATOM   4066  CA  SER A 509     -35.545   2.817  11.921  1.00 92.00           C  
ATOM   4067  C   SER A 509     -35.869   4.077  11.125  1.00 92.00           C  
ATOM   4068  CB  SER A 509     -35.826   3.056  13.405  1.00 92.00           C  
ATOM   4069  O   SER A 509     -37.037   4.369  10.863  1.00 92.00           O  
ATOM   4070  OG  SER A 509     -35.068   4.151  13.890  1.00 92.00           O  
ATOM   4071  N   LYS A 510     -34.846   4.856  10.657  1.00 88.47           N  
ATOM   4072  CA  LYS A 510     -35.004   6.066   9.855  1.00 88.47           C  
ATOM   4073  C   LYS A 510     -35.313   5.726   8.401  1.00 88.47           C  
ATOM   4074  CB  LYS A 510     -33.744   6.930   9.935  1.00 88.47           C  
ATOM   4075  O   LYS A 510     -36.104   6.414   7.751  1.00 88.47           O  
ATOM   4076  CG  LYS A 510     -33.525   7.582  11.292  1.00 88.47           C  
ATOM   4077  CD  LYS A 510     -32.279   8.459  11.296  1.00 88.47           C  
ATOM   4078  CE  LYS A 510     -32.026   9.065  12.670  1.00 88.47           C  
ATOM   4079  NZ  LYS A 510     -30.756   9.851  12.703  1.00 88.47           N  
TER    4080      LYS A 510                                                      
ENDMDL                                                                          
END                                                                             
