# Supplementary material for: Catalases in the pathogenesis of Sporothrix schenckii research
Source: PeerJ. 2022 Dec 7;10:e14478. doi: 10.7717/peerj.14478 (PMC9745942; doi:10.7717/peerj.14478)
Supplement: Supplemental Information 3 — Sequences and PDB files used in this study. [file peerj-10-14478-s003.zip › Raw data/Cat3 ss/Ss Cat3.pdb]

ATOM      1  N   MET A   1     -30.960 -22.273  19.487  1.00 64.18           N  
ATOM      2  H   MET A   1     -30.393 -21.508  19.149  1.00 64.18           H  
ATOM      3  H2  MET A   1     -31.640 -21.924  20.148  1.00 64.18           H  
ATOM      4  H3  MET A   1     -30.353 -22.938  19.944  1.00 64.18           H  
ATOM      5  CA  MET A   1     -31.635 -22.905  18.334  1.00 64.18           C  
ATOM      6  HA  MET A   1     -32.169 -23.798  18.660  1.00 64.18           H  
ATOM      7  C   MET A   1     -30.572 -23.334  17.338  1.00 64.18           C  
ATOM      8  CB  MET A   1     -32.644 -21.947  17.680  1.00 64.18           C  
ATOM      9  HB2 MET A   1     -32.178 -20.980  17.492  1.00 64.18           H  
ATOM     10  HB3 MET A   1     -32.964 -22.369  16.727  1.00 64.18           H  
ATOM     11  O   MET A   1     -29.632 -22.573  17.130  1.00 64.18           O  
ATOM     12  CG  MET A   1     -33.881 -21.769  18.567  1.00 64.18           C  
ATOM     13  HG2 MET A   1     -33.598 -21.313  19.516  1.00 64.18           H  
ATOM     14  HG3 MET A   1     -34.294 -22.756  18.775  1.00 64.18           H  
ATOM     15  SD  MET A   1     -35.200 -20.783  17.819  1.00 64.18           S  
ATOM     16  CE  MET A   1     -34.878 -19.139  18.514  1.00 64.18           C  
ATOM     17  HE1 MET A   1     -34.955 -19.175  19.601  1.00 64.18           H  
ATOM     18  HE2 MET A   1     -35.619 -18.438  18.131  1.00 64.18           H  
ATOM     19  HE3 MET A   1     -33.884 -18.801  18.223  1.00 64.18           H  
ATOM     20  N   SER A   2     -30.666 -24.543  16.783  1.00 87.41           N  
ATOM     21  H   SER A   2     -31.479 -25.123  16.938  1.00 87.41           H  
ATOM     22  CA  SER A   2     -29.834 -24.946  15.643  1.00 87.41           C  
ATOM     23  HA  SER A   2     -28.782 -24.852  15.914  1.00 87.41           H  
ATOM     24  C   SER A   2     -30.114 -24.031  14.450  1.00 87.41           C  
ATOM     25  CB  SER A   2     -30.119 -26.407  15.269  1.00 87.41           C  
ATOM     26  HB2 SER A   2     -29.744 -27.054  16.062  1.00 87.41           H  
ATOM     27  HB3 SER A   2     -29.615 -26.663  14.337  1.00 87.41           H  
ATOM     28  O   SER A   2     -31.230 -23.537  14.300  1.00 87.41           O  
ATOM     29  OG  SER A   2     -31.511 -26.611  15.136  1.00 87.41           O  
ATOM     30  HG  SER A   2     -31.788 -26.385  14.245  1.00 87.41           H  
ATOM     31  N   ARG A   3     -29.109 -23.789  13.603  1.00 92.47           N  
ATOM     32  H   ARG A   3     -28.236 -24.282  13.728  1.00 92.47           H  
ATOM     33  CA  ARG A   3     -29.313 -23.029  12.362  1.00 92.47           C  
ATOM     34  HA  ARG A   3     -29.854 -22.110  12.589  1.00 92.47           H  
ATOM     35  C   ARG A   3     -30.194 -23.852  11.415  1.00 92.47           C  
ATOM     36  CB  ARG A   3     -27.967 -22.674  11.710  1.00 92.47           C  
ATOM     37  HB2 ARG A   3     -27.407 -23.591  11.526  1.00 92.47           H  
ATOM     38  HB3 ARG A   3     -28.163 -22.198  10.750  1.00 92.47           H  
ATOM     39  O   ARG A   3     -29.906 -25.027  11.208  1.00 92.47           O  
ATOM     40  CG  ARG A   3     -27.122 -21.721  12.572  1.00 92.47           C  
ATOM     41  HG2 ARG A   3     -26.910 -22.188  13.534  1.00 92.47           H  
ATOM     42  HG3 ARG A   3     -27.677 -20.799  12.741  1.00 92.47           H  
ATOM     43  CD  ARG A   3     -25.796 -21.398  11.874  1.00 92.47           C  
ATOM     44  HD2 ARG A   3     -25.289 -22.339  11.657  1.00 92.47           H  
ATOM     45  HD3 ARG A   3     -26.006 -20.900  10.928  1.00 92.47           H  
ATOM     46  NE  ARG A   3     -24.951 -20.521  12.711  1.00 92.47           N  
ATOM     47  HE  ARG A   3     -25.421 -19.734  13.135  1.00 92.47           H  
ATOM     48  NH1 ARG A   3     -22.932 -21.584  12.397  1.00 92.47           N  
ATOM     49 HH11 ARG A   3     -21.945 -21.680  12.590  1.00 92.47           H  
ATOM     50 HH12 ARG A   3     -23.368 -22.198  11.724  1.00 92.47           H  
ATOM     51  NH2 ARG A   3     -23.060 -19.833  13.774  1.00 92.47           N  
ATOM     52 HH21 ARG A   3     -22.095 -19.995  14.022  1.00 92.47           H  
ATOM     53 HH22 ARG A   3     -23.596 -19.116  14.242  1.00 92.47           H  
ATOM     54  CZ  ARG A   3     -23.656 -20.650  12.950  1.00 92.47           C  
ATOM     55  N   GLN A   4     -31.247 -23.246  10.872  1.00 94.59           N  
ATOM     56  H   GLN A   4     -31.404 -22.269  11.071  1.00 94.59           H  
ATOM     57  CA  GLN A   4     -32.096 -23.844   9.839  1.00 94.59           C  
ATOM     58  HA  GLN A   4     -32.038 -24.930   9.911  1.00 94.59           H  
ATOM     59  C   GLN A   4     -31.580 -23.421   8.459  1.00 94.59           C  
ATOM     60  CB  GLN A   4     -33.556 -23.426  10.082  1.00 94.59           C  
ATOM     61  HB2 GLN A   4     -33.659 -22.354   9.911  1.00 94.59           H  
ATOM     62  HB3 GLN A   4     -33.804 -23.632  11.123  1.00 94.59           H  
ATOM     63  O   GLN A   4     -31.158 -22.279   8.294  1.00 94.59           O  
ATOM     64  CG  GLN A   4     -34.557 -24.183   9.194  1.00 94.59           C  
ATOM     65  HG2 GLN A   4     -34.370 -25.253   9.279  1.00 94.59           H  
ATOM     66  HG3 GLN A   4     -34.426 -23.890   8.152  1.00 94.59           H  
ATOM     67  CD  GLN A   4     -36.004 -23.905   9.592  1.00 94.59           C  
ATOM     68  NE2 GLN A   4     -36.902 -24.850   9.415  1.00 94.59           N  
ATOM     69 HE21 GLN A   4     -36.661 -25.716   8.956  1.00 94.59           H  
ATOM     70 HE22 GLN A   4     -37.847 -24.602   9.668  1.00 94.59           H  
ATOM     71  OE1 GLN A   4     -36.361 -22.849  10.081  1.00 94.59           O  
ATOM     72  N   TYR A   5     -31.581 -24.334   7.488  1.00 95.19           N  
ATOM     73  H   TYR A   5     -31.977 -25.246   7.665  1.00 95.19           H  
ATOM     74  CA  TYR A   5     -31.235 -24.014   6.103  1.00 95.19           C  
ATOM     75  HA  TYR A   5     -30.405 -23.307   6.099  1.00 95.19           H  
ATOM     76  C   TYR A   5     -32.422 -23.340   5.401  1.00 95.19           C  
ATOM     77  CB  TYR A   5     -30.771 -25.289   5.389  1.00 95.19           C  
ATOM     78  HB2 TYR A   5     -29.857 -25.645   5.864  1.00 95.19           H  
ATOM     79  HB3 TYR A   5     -31.533 -26.059   5.518  1.00 95.19           H  
ATOM     80  O   TYR A   5     -33.562 -23.794   5.536  1.00 95.19           O  
ATOM     81  CG  TYR A   5     -30.500 -25.106   3.911  1.00 95.19           C  
ATOM     82  CD1 TYR A   5     -31.325 -25.747   2.974  1.00 95.19           C  
ATOM     83  HD1 TYR A   5     -32.123 -26.397   3.303  1.00 95.19           H  
ATOM     84  CD2 TYR A   5     -29.449 -24.279   3.469  1.00 95.19           C  
ATOM     85  HD2 TYR A   5     -28.812 -23.779   4.184  1.00 95.19           H  
ATOM     86  CE1 TYR A   5     -31.124 -25.533   1.601  1.00 95.19           C  
ATOM     87  HE1 TYR A   5     -31.765 -26.019   0.880  1.00 95.19           H  
ATOM     88  CE2 TYR A   5     -29.247 -24.064   2.090  1.00 95.19           C  
ATOM     89  HE2 TYR A   5     -28.464 -23.403   1.749  1.00 95.19           H  
ATOM     90  OH  TYR A   5     -29.917 -24.489  -0.183  1.00 95.19           O  
ATOM     91  HH  TYR A   5     -29.275 -23.803  -0.382  1.00 95.19           H  
ATOM     92  CZ  TYR A   5     -30.097 -24.683   1.149  1.00 95.19           C  
ATOM     93  N   THR A   6     -32.157 -22.253   4.679  1.00 96.48           N  
ATOM     94  H   THR A   6     -31.201 -21.948   4.560  1.00 96.48           H  
ATOM     95  CA  THR A   6     -33.171 -21.413   4.034  1.00 96.48           C  
ATOM     96  HA  THR A   6     -34.080 -22.000   3.902  1.00 96.48           H  
ATOM     97  C   THR A   6     -32.714 -20.963   2.647  1.00 96.48           C  
ATOM     98  CB  THR A   6     -33.513 -20.164   4.878  1.00 96.48           C  
ATOM     99  HB  THR A   6     -34.351 -19.652   4.406  1.00 96.48           H  
ATOM    100  O   THR A   6     -31.520 -20.981   2.346  1.00 96.48           O  
ATOM    101  CG2 THR A   6     -33.898 -20.469   6.329  1.00 96.48           C  
ATOM    102 HG21 THR A   6     -33.046 -20.879   6.872  1.00 96.48           H  
ATOM    103 HG22 THR A   6     -34.730 -21.173   6.359  1.00 96.48           H  
ATOM    104 HG23 THR A   6     -34.213 -19.544   6.812  1.00 96.48           H  
ATOM    105  OG1 THR A   6     -32.428 -19.267   4.938  1.00 96.48           O  
ATOM    106  HG1 THR A   6     -32.420 -18.770   4.116  1.00 96.48           H  
ATOM    107  N   LEU A   7     -33.665 -20.501   1.834  1.00 96.26           N  
ATOM    108  H   LEU A   7     -34.621 -20.559   2.154  1.00 96.26           H  
ATOM    109  CA  LEU A   7     -33.398 -19.611   0.699  1.00 96.26           C  
ATOM    110  HA  LEU A   7     -32.613 -20.032   0.070  1.00 96.26           H  
ATOM    111  C   LEU A   7     -32.897 -18.241   1.186  1.00 96.26           C  
ATOM    112  CB  LEU A   7     -34.681 -19.456  -0.132  1.00 96.26           C  
ATOM    113  HB2 LEU A   7     -34.505 -18.746  -0.940  1.00 96.26           H  
ATOM    114  HB3 LEU A   7     -35.452 -19.033   0.512  1.00 96.26           H  
ATOM    115  O   LEU A   7     -32.942 -17.951   2.389  1.00 96.26           O  
ATOM    116  CG  LEU A   7     -35.218 -20.758  -0.736  1.00 96.26           C  
ATOM    117  HG  LEU A   7     -35.514 -21.416   0.080  1.00 96.26           H  
ATOM    118  CD1 LEU A   7     -36.455 -20.461  -1.582  1.00 96.26           C  
ATOM    119 HD11 LEU A   7     -37.222 -19.990  -0.967  1.00 96.26           H  
ATOM    120 HD12 LEU A   7     -36.847 -21.376  -2.025  1.00 96.26           H  
ATOM    121 HD13 LEU A   7     -36.177 -19.761  -2.371  1.00 96.26           H  
ATOM    122  CD2 LEU A   7     -34.207 -21.492  -1.612  1.00 96.26           C  
ATOM    123 HD21 LEU A   7     -34.691 -22.349  -2.079  1.00 96.26           H  
ATOM    124 HD22 LEU A   7     -33.371 -21.847  -1.010  1.00 96.26           H  
ATOM    125 HD23 LEU A   7     -33.834 -20.814  -2.380  1.00 96.26           H  
ATOM    126  N   ALA A   8     -32.435 -17.396   0.261  1.00 94.71           N  
ATOM    127  H   ALA A   8     -32.472 -17.676  -0.709  1.00 94.71           H  
ATOM    128  CA  ALA A   8     -31.853 -16.088   0.577  1.00 94.71           C  
ATOM    129  HA  ALA A   8     -30.996 -16.240   1.232  1.00 94.71           H  
ATOM    130  C   ALA A   8     -32.827 -15.148   1.316  1.00 94.71           C  
ATOM    131  CB  ALA A   8     -31.357 -15.463  -0.731  1.00 94.71           C  
ATOM    132  HB1 ALA A   8     -32.197 -15.311  -1.408  1.00 94.71           H  
ATOM    133  HB2 ALA A   8     -30.889 -14.501  -0.523  1.00 94.71           H  
ATOM    134  HB3 ALA A   8     -30.633 -16.124  -1.207  1.00 94.71           H  
ATOM    135  O   ALA A   8     -32.406 -14.404   2.198  1.00 94.71           O  
ATOM    136  N   GLU A   9     -34.126 -15.249   1.022  1.00 95.57           N  
ATOM    137  H   GLU A   9     -34.384 -15.855   0.257  1.00 95.57           H  
ATOM    138  CA  GLU A   9     -35.200 -14.468   1.661  1.00 95.57           C  
ATOM    139  HA  GLU A   9     -34.783 -13.527   2.019  1.00 95.57           H  
ATOM    140  C   GLU A   9     -35.799 -15.165   2.907  1.00 95.57           C  
ATOM    141  CB  GLU A   9     -36.269 -14.119   0.609  1.00 95.57           C  
ATOM    142  HB2 GLU A   9     -36.659 -15.047   0.189  1.00 95.57           H  
ATOM    143  HB3 GLU A   9     -37.099 -13.598   1.085  1.00 95.57           H  
ATOM    144  O   GLU A   9     -36.848 -14.777   3.421  1.00 95.57           O  
ATOM    145  CG  GLU A   9     -35.758 -13.269  -0.567  1.00 95.57           C  
ATOM    146  HG2 GLU A   9     -36.583 -13.141  -1.268  1.00 95.57           H  
ATOM    147  HG3 GLU A   9     -34.975 -13.817  -1.090  1.00 95.57           H  
ATOM    148  CD  GLU A   9     -35.242 -11.881  -0.159  1.00 95.57           C  
ATOM    149  OE1 GLU A   9     -34.389 -11.345  -0.902  1.00 95.57           O  
ATOM    150  OE2 GLU A   9     -35.720 -11.354   0.871  1.00 95.57           O  
ATOM    151  N   GLY A  10     -35.142 -16.213   3.422  1.00 95.74           N  
ATOM    152  H   GLY A  10     -34.295 -16.500   2.954  1.00 95.74           H  
ATOM    153  CA  GLY A  10     -35.465 -16.832   4.713  1.00 95.74           C  
ATOM    154  HA2 GLY A  10     -34.543 -17.227   5.139  1.00 95.74           H  
ATOM    155  HA3 GLY A  10     -35.842 -16.064   5.389  1.00 95.74           H  
ATOM    156  C   GLY A  10     -36.491 -17.973   4.688  1.00 95.74           C  
ATOM    157  O   GLY A  10     -36.834 -18.495   5.749  1.00 95.74           O  
ATOM    158  N   GLN A  11     -36.969 -18.419   3.520  1.00 96.32           N  
ATOM    159  H   GLN A  11     -36.688 -17.941   2.675  1.00 96.32           H  
ATOM    160  CA  GLN A  11     -37.884 -19.564   3.417  1.00 96.32           C  
ATOM    161  HA  GLN A  11     -38.687 -19.399   4.135  1.00 96.32           H  
ATOM    162  C   GLN A  11     -37.143 -20.870   3.748  1.00 96.32           C  
ATOM    163  CB  GLN A  11     -38.528 -19.690   2.024  1.00 96.32           C  
ATOM    164  HB2 GLN A  11     -39.212 -20.538   2.059  1.00 96.32           H  
ATOM    165  HB3 GLN A  11     -37.764 -19.923   1.283  1.00 96.32           H  
ATOM    166  O   GLN A  11     -36.169 -21.194   3.063  1.00 96.32           O  
ATOM    167  CG  GLN A  11     -39.336 -18.463   1.566  1.00 96.32           C  
ATOM    168  HG2 GLN A  11     -39.927 -18.079   2.397  1.00 96.32           H  
ATOM    169  HG3 GLN A  11     -40.024 -18.781   0.782  1.00 96.32           H  
ATOM    170  CD  GLN A  11     -38.479 -17.337   0.994  1.00 96.32           C  
ATOM    171  NE2 GLN A  11     -39.077 -16.271   0.519  1.00 96.32           N  
ATOM    172 HE21 GLN A  11     -40.079 -16.149   0.572  1.00 96.32           H  
ATOM    173 HE22 GLN A  11     -38.458 -15.536   0.207  1.00 96.32           H  
ATOM    174  OE1 GLN A  11     -37.263 -17.396   0.959  1.00 96.32           O  
ATOM    175  N   PRO A  12     -37.576 -21.648   4.755  1.00 95.43           N  
ATOM    176  CA  PRO A  12     -36.891 -22.875   5.144  1.00 95.43           C  
ATOM    177  HA  PRO A  12     -35.837 -22.668   5.329  1.00 95.43           H  
ATOM    178  C   PRO A  12     -36.986 -23.943   4.055  1.00 95.43           C  
ATOM    179  CB  PRO A  12     -37.553 -23.310   6.450  1.00 95.43           C  
ATOM    180  HB2 PRO A  12     -37.047 -22.817   7.280  1.00 95.43           H  
ATOM    181  HB3 PRO A  12     -37.547 -24.392   6.579  1.00 95.43           H  
ATOM    182  O   PRO A  12     -38.035 -24.120   3.438  1.00 95.43           O  
ATOM    183  CG  PRO A  12     -38.970 -22.754   6.331  1.00 95.43           C  
ATOM    184  HG2 PRO A  12     -39.581 -23.425   5.728  1.00 95.43           H  
ATOM    185  HG3 PRO A  12     -39.425 -22.591   7.308  1.00 95.43           H  
ATOM    186  CD  PRO A  12     -38.755 -21.440   5.583  1.00 95.43           C  
ATOM    187  HD2 PRO A  12     -38.559 -20.637   6.293  1.00 95.43           H  
ATOM    188  HD3 PRO A  12     -39.632 -21.210   4.978  1.00 95.43           H  
ATOM    189  N   GLN A  13     -35.895 -24.681   3.858  1.00 94.73           N  
ATOM    190  H   GLN A  13     -35.074 -24.491   4.414  1.00 94.73           H  
ATOM    191  CA  GLN A  13     -35.812 -25.757   2.871  1.00 94.73           C  
ATOM    192  HA  GLN A  13     -36.751 -25.791   2.319  1.00 94.73           H  
ATOM    193  C   GLN A  13     -35.611 -27.115   3.558  1.00 94.73           C  
ATOM    194  CB  GLN A  13     -34.696 -25.454   1.863  1.00 94.73           C  
ATOM    195  HB2 GLN A  13     -34.509 -26.336   1.251  1.00 94.73           H  
ATOM    196  HB3 GLN A  13     -33.790 -25.207   2.417  1.00 94.73           H  
ATOM    197  O   GLN A  13     -34.823 -27.213   4.503  1.00 94.73           O  
ATOM    198  CG  GLN A  13     -35.025 -24.264   0.953  1.00 94.73           C  
ATOM    199  HG2 GLN A  13     -35.166 -23.374   1.567  1.00 94.73           H  
ATOM    200  HG3 GLN A  13     -34.185 -24.067   0.287  1.00 94.73           H  
ATOM    201  CD  GLN A  13     -36.273 -24.497   0.106  1.00 94.73           C  
ATOM    202  NE2 GLN A  13     -37.078 -23.484  -0.115  1.00 94.73           N  
ATOM    203 HE21 GLN A  13     -36.859 -22.571   0.258  1.00 94.73           H  
ATOM    204 HE22 GLN A  13     -37.900 -23.683  -0.667  1.00 94.73           H  
ATOM    205  OE1 GLN A  13     -36.594 -25.593  -0.325  1.00 94.73           O  
ATOM    206  N   PRO A  14     -36.307 -28.179   3.112  1.00 93.13           N  
ATOM    207  CA  PRO A  14     -36.239 -29.491   3.754  1.00 93.13           C  
ATOM    208  HA  PRO A  14     -36.335 -29.382   4.835  1.00 93.13           H  
ATOM    209  C   PRO A  14     -34.927 -30.239   3.469  1.00 93.13           C  
ATOM    210  CB  PRO A  14     -37.455 -30.251   3.213  1.00 93.13           C  
ATOM    211  HB2 PRO A  14     -37.286 -31.327   3.169  1.00 93.13           H  
ATOM    212  HB3 PRO A  14     -38.323 -30.031   3.833  1.00 93.13           H  
ATOM    213  O   PRO A  14     -34.544 -31.106   4.251  1.00 93.13           O  
ATOM    214  CG  PRO A  14     -37.660 -29.653   1.821  1.00 93.13           C  
ATOM    215  HG2 PRO A  14     -36.979 -30.125   1.113  1.00 93.13           H  
ATOM    216  HG3 PRO A  14     -38.693 -29.752   1.485  1.00 93.13           H  
ATOM    217  CD  PRO A  14     -37.267 -28.191   2.014  1.00 93.13           C  
ATOM    218  HD2 PRO A  14     -36.828 -27.798   1.097  1.00 93.13           H  
ATOM    219  HD3 PRO A  14     -38.146 -27.609   2.291  1.00 93.13           H  
ATOM    220  N   ALA A  15     -34.243 -29.921   2.365  1.00 92.76           N  
ATOM    221  H   ALA A  15     -34.604 -29.195   1.763  1.00 92.76           H  
ATOM    222  CA  ALA A  15     -32.986 -30.544   1.961  1.00 92.76           C  
ATOM    223  HA  ALA A  15     -32.404 -30.779   2.852  1.00 92.76           H  
ATOM    224  C   ALA A  15     -32.162 -29.597   1.073  1.00 92.76           C  
ATOM    225  CB  ALA A  15     -33.300 -31.850   1.219  1.00 92.76           C  
ATOM    226  HB1 ALA A  15     -33.891 -31.639   0.327  1.00 92.76           H  
ATOM    227  HB2 ALA A  15     -32.371 -32.338   0.923  1.00 92.76           H  
ATOM    228  HB3 ALA A  15     -33.858 -32.523   1.869  1.00 92.76           H  
ATOM    229  O   ALA A  15     -32.704 -28.925   0.201  1.00 92.76           O  
ATOM    230  N   ASN A  16     -30.842 -29.578   1.258  1.00 92.44           N  
ATOM    231  H   ASN A  16     -30.437 -30.198   1.945  1.00 92.44           H  
ATOM    232  CA  ASN A  16     -29.908 -28.717   0.516  1.00 92.44           C  
ATOM    233  HA  ASN A  16     -30.437 -27.825   0.179  1.00 92.44           H  
ATOM    234  C   ASN A  16     -29.315 -29.372  -0.745  1.00 92.44           C  
ATOM    235  CB  ASN A  16     -28.789 -28.278   1.476  1.00 92.44           C  
ATOM    236  HB2 ASN A  16     -29.221 -27.836   2.374  1.00 92.44           H  
ATOM    237  HB3 ASN A  16     -28.199 -27.509   0.978  1.00 92.44           H  
ATOM    238  O   ASN A  16     -28.510 -28.761  -1.440  1.00 92.44           O  
ATOM    239  CG  ASN A  16     -27.867 -29.419   1.881  1.00 92.44           C  
ATOM    240  ND2 ASN A  16     -26.623 -29.129   2.177  1.00 92.44           N  
ATOM    241 HD21 ASN A  16     -26.288 -28.183   2.065  1.00 92.44           H  
ATOM    242 HD22 ASN A  16     -26.024 -29.907   2.413  1.00 92.44           H  
ATOM    243  OD1 ASN A  16     -28.243 -30.579   1.958  1.00 92.44           O  
ATOM    244  N   ASN A  17     -29.649 -30.633  -1.011  1.00 92.73           N  
ATOM    245  H   ASN A  17     -30.280 -31.100  -0.375  1.00 92.73           H  
ATOM    246  CA  ASN A  17     -29.014 -31.467  -2.034  1.00 92.73           C  
ATOM    247  HA  ASN A  17     -28.288 -30.864  -2.580  1.00 92.73           H  
ATOM    248  C   ASN A  17     -30.003 -31.982  -3.092  1.00 92.73           C  
ATOM    249  CB  ASN A  17     -28.246 -32.601  -1.335  1.00 92.73           C  
ATOM    250  HB2 ASN A  17     -27.549 -32.176  -0.612  1.00 92.73           H  
ATOM    251  HB3 ASN A  17     -27.670 -33.145  -2.083  1.00 92.73           H  
ATOM    252  O   ASN A  17     -29.693 -32.915  -3.834  1.00 92.73           O  
ATOM    253  CG  ASN A  17     -29.148 -33.586  -0.609  1.00 92.73           C  
ATOM    254  ND2 ASN A  17     -28.638 -34.744  -0.265  1.00 92.73           N  
ATOM    255 HD21 ASN A  17     -29.258 -35.366   0.234  1.00 92.73           H  
ATOM    256 HD22 ASN A  17     -27.676 -34.964  -0.480  1.00 92.73           H  
ATOM    257  OD1 ASN A  17     -30.307 -33.339  -0.320  1.00 92.73           O  
ATOM    258  N   THR A  18     -31.196 -31.395  -3.161  1.00 87.47           N  
ATOM    259  H   THR A  18     -31.396 -30.635  -2.526  1.00 87.47           H  
ATOM    260  CA  THR A  18     -32.251 -31.785  -4.100  1.00 87.47           C  
ATOM    261  HA  THR A  18     -31.880 -32.577  -4.751  1.00 87.47           H  
ATOM    262  C   THR A  18     -32.652 -30.622  -4.994  1.00 87.47           C  
ATOM    263  CB  THR A  18     -33.484 -32.338  -3.374  1.00 87.47           C  
ATOM    264  HB  THR A  18     -34.255 -32.561  -4.111  1.00 87.47           H  
ATOM    265  O   THR A  18     -32.603 -29.469  -4.572  1.00 87.47           O  
ATOM    266  CG2 THR A  18     -33.162 -33.620  -2.606  1.00 87.47           C  
ATOM    267 HG21 THR A  18     -32.474 -33.403  -1.789  1.00 87.47           H  
ATOM    268 HG22 THR A  18     -34.083 -34.028  -2.188  1.00 87.47           H  
ATOM    269 HG23 THR A  18     -32.713 -34.355  -3.274  1.00 87.47           H  
ATOM    270  OG1 THR A  18     -33.994 -31.410  -2.444  1.00 87.47           O  
ATOM    271  HG1 THR A  18     -34.060 -30.545  -2.855  1.00 87.47           H  
ATOM    272  N   SER A  19     -33.089 -30.951  -6.209  1.00 91.15           N  
ATOM    273  H   SER A  19     -33.133 -31.928  -6.462  1.00 91.15           H  
ATOM    274  CA  SER A  19     -33.786 -30.040  -7.118  1.00 91.15           C  
ATOM    275  HA  SER A  19     -34.027 -29.131  -6.566  1.00 91.15           H  
ATOM    276  C   SER A  19     -35.108 -30.650  -7.583  1.00 91.15           C  
ATOM    277  CB  SER A  19     -32.922 -29.641  -8.327  1.00 91.15           C  
ATOM    278  HB2 SER A  19     -32.194 -28.895  -8.009  1.00 91.15           H  
ATOM    279  HB3 SER A  19     -33.550 -29.195  -9.099  1.00 91.15           H  
ATOM    280  O   SER A  19     -35.245 -31.876  -7.666  1.00 91.15           O  
ATOM    281  OG  SER A  19     -32.236 -30.754  -8.881  1.00 91.15           O  
ATOM    282  HG  SER A  19     -31.459 -30.862  -8.329  1.00 91.15           H  
ATOM    283  N   VAL A  20     -36.086 -29.805  -7.896  1.00 90.89           N  
ATOM    284  H   VAL A  20     -35.857 -28.822  -7.853  1.00 90.89           H  
ATOM    285  CA  VAL A  20     -37.380 -30.194  -8.451  1.00 90.89           C  
ATOM    286  HA  VAL A  20     -37.714 -31.089  -7.925  1.00 90.89           H  
ATOM    287  C   VAL A  20     -37.202 -30.528  -9.928  1.00 90.89           C  
ATOM    288  CB  VAL A  20     -38.461 -29.117  -8.255  1.00 90.89           C  
ATOM    289  HB  VAL A  20     -38.242 -28.250  -8.879  1.00 90.89           H  
ATOM    290  O   VAL A  20     -36.976 -29.666 -10.777  1.00 90.89           O  
ATOM    291  CG1 VAL A  20     -39.828 -29.682  -8.665  1.00 90.89           C  
ATOM    292 HG11 VAL A  20     -39.798 -30.043  -9.693  1.00 90.89           H  
ATOM    293 HG12 VAL A  20     -40.583 -28.900  -8.580  1.00 90.89           H  
ATOM    294 HG13 VAL A  20     -40.101 -30.508  -8.009  1.00 90.89           H  
ATOM    295  CG2 VAL A  20     -38.565 -28.660  -6.795  1.00 90.89           C  
ATOM    296 HG21 VAL A  20     -38.737 -29.512  -6.139  1.00 90.89           H  
ATOM    297 HG22 VAL A  20     -37.645 -28.158  -6.495  1.00 90.89           H  
ATOM    298 HG23 VAL A  20     -39.382 -27.946  -6.685  1.00 90.89           H  
ATOM    299  N   GLN A  21     -37.331 -31.813 -10.238  1.00 90.50           N  
ATOM    300  H   GLN A  21     -37.516 -32.468  -9.491  1.00 90.50           H  
ATOM    301  CA  GLN A  21     -37.146 -32.345 -11.582  1.00 90.50           C  
ATOM    302  HA  GLN A  21     -36.934 -31.533 -12.278  1.00 90.50           H  
ATOM    303  C   GLN A  21     -38.418 -33.043 -12.054  1.00 90.50           C  
ATOM    304  CB  GLN A  21     -35.951 -33.309 -11.597  1.00 90.50           C  
ATOM    305  HB2 GLN A  21     -35.864 -33.746 -12.592  1.00 90.50           H  
ATOM    306  HB3 GLN A  21     -36.130 -34.110 -10.879  1.00 90.50           H  
ATOM    307  O   GLN A  21     -38.987 -33.863 -11.332  1.00 90.50           O  
ATOM    308  CG  GLN A  21     -34.632 -32.604 -11.248  1.00 90.50           C  
ATOM    309  HG2 GLN A  21     -34.427 -31.852 -12.010  1.00 90.50           H  
ATOM    310  HG3 GLN A  21     -34.722 -32.093 -10.289  1.00 90.50           H  
ATOM    311  CD  GLN A  21     -33.444 -33.552 -11.157  1.00 90.50           C  
ATOM    312  NE2 GLN A  21     -32.336 -33.098 -10.619  1.00 90.50           N  
ATOM    313 HE21 GLN A  21     -32.326 -32.166 -10.232  1.00 90.50           H  
ATOM    314 HE22 GLN A  21     -31.501 -33.666 -10.659  1.00 90.50           H  
ATOM    315  OE1 GLN A  21     -33.491 -34.726 -11.512  1.00 90.50           O  
ATOM    316  N   LEU A  22     -38.816 -32.789 -13.299  1.00 89.70           N  
ATOM    317  H   LEU A  22     -38.278 -32.128 -13.842  1.00 89.70           H  
ATOM    318  CA  LEU A  22     -39.725 -33.675 -14.018  1.00 89.70           C  
ATOM    319  HA  LEU A  22     -40.524 -34.010 -13.356  1.00 89.70           H  
ATOM    320  C   LEU A  22     -38.929 -34.891 -14.471  1.00 89.70           C  
ATOM    321  CB  LEU A  22     -40.331 -32.963 -15.235  1.00 89.70           C  
ATOM    322  HB2 LEU A  22     -40.773 -33.710 -15.894  1.00 89.70           H  
ATOM    323  HB3 LEU A  22     -39.527 -32.473 -15.785  1.00 89.70           H  
ATOM    324  O   LEU A  22     -38.122 -34.793 -15.394  1.00 89.70           O  
ATOM    325  CG  LEU A  22     -41.407 -31.928 -14.898  1.00 89.70           C  
ATOM    326  HG  LEU A  22     -41.003 -31.219 -14.174  1.00 89.70           H  
ATOM    327  CD1 LEU A  22     -41.779 -31.191 -16.185  1.00 89.70           C  
ATOM    328 HD11 LEU A  22     -42.571 -30.469 -15.989  1.00 89.70           H  
ATOM    329 HD12 LEU A  22     -40.909 -30.666 -16.579  1.00 89.70           H  
ATOM    330 HD13 LEU A  22     -42.136 -31.900 -16.933  1.00 89.70           H  
ATOM    331  CD2 LEU A  22     -42.678 -32.558 -14.325  1.00 89.70           C  
ATOM    332 HD21 LEU A  22     -42.472 -33.017 -13.359  1.00 89.70           H  
ATOM    333 HD22 LEU A  22     -43.432 -31.785 -14.175  1.00 89.70           H  
ATOM    334 HD23 LEU A  22     -43.070 -33.309 -15.011  1.00 89.70           H  
ATOM    335  N   ARG A  23     -39.148 -36.033 -13.821  1.00 86.09           N  
ATOM    336  H   ARG A  23     -39.829 -36.029 -13.074  1.00 86.09           H  
ATOM    337  CA  ARG A  23     -38.508 -37.302 -14.179  1.00 86.09           C  
ATOM    338  HA  ARG A  23     -37.684 -37.111 -14.866  1.00 86.09           H  
ATOM    339  C   ARG A  23     -39.494 -38.196 -14.914  1.00 86.09           C  
ATOM    340  CB  ARG A  23     -37.932 -37.977 -12.929  1.00 86.09           C  
ATOM    341  HB2 ARG A  23     -37.542 -38.955 -13.212  1.00 86.09           H  
ATOM    342  HB3 ARG A  23     -38.718 -38.116 -12.187  1.00 86.09           H  
ATOM    343  O   ARG A  23     -40.636 -38.333 -14.491  1.00 86.09           O  
ATOM    344  CG  ARG A  23     -36.792 -37.142 -12.331  1.00 86.09           C  
ATOM    345  HG2 ARG A  23     -37.179 -36.194 -11.958  1.00 86.09           H  
ATOM    346  HG3 ARG A  23     -36.054 -36.942 -13.107  1.00 86.09           H  
ATOM    347  CD  ARG A  23     -36.118 -37.896 -11.184  1.00 86.09           C  
ATOM    348  HD2 ARG A  23     -36.819 -37.986 -10.355  1.00 86.09           H  
ATOM    349  HD3 ARG A  23     -35.848 -38.892 -11.534  1.00 86.09           H  
ATOM    350  NE  ARG A  23     -34.907 -37.190 -10.741  1.00 86.09           N  
ATOM    351  HE  ARG A  23     -34.746 -36.262 -11.106  1.00 86.09           H  
ATOM    352  NH1 ARG A  23     -33.956 -38.879  -9.502  1.00 86.09           N  
ATOM    353 HH11 ARG A  23     -33.196 -39.208  -8.925  1.00 86.09           H  
ATOM    354 HH12 ARG A  23     -34.753 -39.467  -9.698  1.00 86.09           H  
ATOM    355  NH2 ARG A  23     -32.923 -36.903  -9.722  1.00 86.09           N  
ATOM    356 HH21 ARG A  23     -32.154 -37.217  -9.147  1.00 86.09           H  
ATOM    357 HH22 ARG A  23     -32.895 -36.005 -10.182  1.00 86.09           H  
ATOM    358  CZ  ARG A  23     -33.939 -37.666  -9.985  1.00 86.09           C  
ATOM    359  N   ASN A  24     -39.032 -38.848 -15.978  1.00 81.47           N  
ATOM    360  H   ASN A  24     -38.075 -38.693 -16.260  1.00 81.47           H  
ATOM    361  CA  ASN A  24     -39.836 -39.801 -16.755  1.00 81.47           C  
ATOM    362  HA  ASN A  24     -40.890 -39.577 -16.592  1.00 81.47           H  
ATOM    363  C   ASN A  24     -39.651 -41.268 -16.311  1.00 81.47           C  
ATOM    364  CB  ASN A  24     -39.558 -39.587 -18.254  1.00 81.47           C  
ATOM    365  HB2 ASN A  24     -39.705 -38.537 -18.506  1.00 81.47           H  
ATOM    366  HB3 ASN A  24     -40.276 -40.174 -18.828  1.00 81.47           H  
ATOM    367  O   ASN A  24     -40.085 -42.178 -17.008  1.00 81.47           O  
ATOM    368  CG  ASN A  24     -38.163 -40.006 -18.689  1.00 81.47           C  
ATOM    369  ND2 ASN A  24     -37.855 -39.857 -19.955  1.00 81.47           N  
ATOM    370 HD21 ASN A  24     -36.936 -40.166 -20.240  1.00 81.47           H  
ATOM    371 HD22 ASN A  24     -38.538 -39.510 -20.612  1.00 81.47           H  
ATOM    372  OD1 ASN A  24     -37.332 -40.457 -17.913  1.00 81.47           O  
ATOM    373  N   GLY A  25     -38.961 -41.511 -15.191  1.00 82.61           N  
ATOM    374  H   GLY A  25     -38.633 -40.715 -14.663  1.00 82.61           H  
ATOM    375  CA  GLY A  25     -38.668 -42.855 -14.675  1.00 82.61           C  
ATOM    376  HA2 GLY A  25     -39.568 -43.466 -14.758  1.00 82.61           H  
ATOM    377  HA3 GLY A  25     -38.408 -42.784 -13.619  1.00 82.61           H  
ATOM    378  C   GLY A  25     -37.536 -43.609 -15.392  1.00 82.61           C  
ATOM    379  O   GLY A  25     -37.080 -44.619 -14.868  1.00 82.61           O  
ATOM    380  N   LEU A  26     -37.027 -43.113 -16.529  1.00 83.30           N  
ATOM    381  H   LEU A  26     -37.447 -42.275 -16.905  1.00 83.30           H  
ATOM    382  CA  LEU A  26     -36.008 -43.773 -17.366  1.00 83.30           C  
ATOM    383  HA  LEU A  26     -35.873 -44.796 -17.014  1.00 83.30           H  
ATOM    384  C   LEU A  26     -34.611 -43.126 -17.261  1.00 83.30           C  
ATOM    385  CB  LEU A  26     -36.506 -43.837 -18.826  1.00 83.30           C  
ATOM    386  HB2 LEU A  26     -35.723 -44.271 -19.448  1.00 83.30           H  
ATOM    387  HB3 LEU A  26     -36.672 -42.817 -19.173  1.00 83.30           H  
ATOM    388  O   LEU A  26     -33.801 -43.228 -18.177  1.00 83.30           O  
ATOM    389  CG  LEU A  26     -37.788 -44.656 -19.051  1.00 83.30           C  
ATOM    390  HG  LEU A  26     -38.587 -44.278 -18.413  1.00 83.30           H  
ATOM    391  CD1 LEU A  26     -38.228 -44.505 -20.508  1.00 83.30           C  
ATOM    392 HD11 LEU A  26     -39.149 -45.064 -20.672  1.00 83.30           H  
ATOM    393 HD12 LEU A  26     -37.454 -44.883 -21.176  1.00 83.30           H  
ATOM    394 HD13 LEU A  26     -38.417 -43.454 -20.728  1.00 83.30           H  
ATOM    395  CD2 LEU A  26     -37.579 -46.144 -18.763  1.00 83.30           C  
ATOM    396 HD21 LEU A  26     -36.755 -46.533 -19.361  1.00 83.30           H  
ATOM    397 HD22 LEU A  26     -38.489 -46.696 -19.004  1.00 83.30           H  
ATOM    398 HD23 LEU A  26     -37.364 -46.293 -17.705  1.00 83.30           H  
ATOM    399  N   GLY A  27     -34.324 -42.421 -16.165  1.00 75.40           N  
ATOM    400  H   GLY A  27     -35.018 -42.396 -15.431  1.00 75.40           H  
ATOM    401  CA  GLY A  27     -33.025 -41.764 -15.945  1.00 75.40           C  
ATOM    402  HA2 GLY A  27     -32.884 -41.610 -14.875  1.00 75.40           H  
ATOM    403  HA3 GLY A  27     -32.229 -42.420 -16.297  1.00 75.40           H  
ATOM    404  C   GLY A  27     -32.849 -40.407 -16.640  1.00 75.40           C  
ATOM    405  O   GLY A  27     -31.794 -39.797 -16.501  1.00 75.40           O  
ATOM    406  N   GLY A  28     -33.876 -39.906 -17.336  1.00 82.98           N  
ATOM    407  H   GLY A  28     -34.716 -40.462 -17.403  1.00 82.98           H  
ATOM    408  CA  GLY A  28     -33.918 -38.553 -17.896  1.00 82.98           C  
ATOM    409  HA2 GLY A  28     -34.260 -38.605 -18.930  1.00 82.98           H  
ATOM    410  HA3 GLY A  28     -32.918 -38.119 -17.900  1.00 82.98           H  
ATOM    411  C   GLY A  28     -34.856 -37.616 -17.128  1.00 82.98           C  
ATOM    412  O   GLY A  28     -35.759 -38.055 -16.404  1.00 82.98           O  
ATOM    413  N   GLY A  29     -34.666 -36.309 -17.312  1.00 85.79           N  
ATOM    414  H   GLY A  29     -33.888 -35.984 -17.869  1.00 85.79           H  
ATOM    415  CA  GLY A  29     -35.579 -35.304 -16.783  1.00 85.79           C  
ATOM    416  HA2 GLY A  29     -35.632 -35.398 -15.698  1.00 85.79           H  
ATOM    417  HA3 GLY A  29     -36.571 -35.496 -17.192  1.00 85.79           H  
ATOM    418  C   GLY A  29     -35.199 -33.866 -17.116  1.00 85.79           C  
ATOM    419  O   GLY A  29     -34.061 -33.581 -17.483  1.00 85.79           O  
ATOM    420  N   TYR A  30     -36.171 -32.969 -16.964  1.00 89.81           N  
ATOM    421  H   TYR A  30     -37.053 -33.301 -16.600  1.00 89.81           H  
ATOM    422  CA  TYR A  30     -35.970 -31.523 -17.027  1.00 89.81           C  
ATOM    423  HA  TYR A  30     -34.991 -31.307 -17.456  1.00 89.81           H  
ATOM    424  C   TYR A  30     -36.011 -30.950 -15.619  1.00 89.81           C  
ATOM    425  CB  TYR A  30     -37.027 -30.852 -17.913  1.00 89.81           C  
ATOM    426  HB2 TYR A  30     -36.939 -29.771 -17.804  1.00 89.81           H  
ATOM    427  HB3 TYR A  30     -38.021 -31.132 -17.565  1.00 89.81           H  
ATOM    428  O   TYR A  30     -36.879 -31.314 -14.820  1.00 89.81           O  
ATOM    429  CG  TYR A  30     -36.886 -31.191 -19.381  1.00 89.81           C  
ATOM    430  CD1 TYR A  30     -35.961 -30.489 -20.177  1.00 89.81           C  
ATOM    431  HD1 TYR A  30     -35.366 -29.698 -19.744  1.00 89.81           H  
ATOM    432  CD2 TYR A  30     -37.662 -32.222 -19.944  1.00 89.81           C  
ATOM    433  HD2 TYR A  30     -38.372 -32.761 -19.333  1.00 89.81           H  
ATOM    434  CE1 TYR A  30     -35.807 -30.817 -21.538  1.00 89.81           C  
ATOM    435  HE1 TYR A  30     -35.095 -30.279 -22.146  1.00 89.81           H  
ATOM    436  CE2 TYR A  30     -37.511 -32.553 -21.303  1.00 89.81           C  
ATOM    437  HE2 TYR A  30     -38.101 -33.339 -21.750  1.00 89.81           H  
ATOM    438  OH  TYR A  30     -36.441 -32.181 -23.411  1.00 89.81           O  
ATOM    439  HH  TYR A  30     -35.788 -31.632 -23.851  1.00 89.81           H  
ATOM    440  CZ  TYR A  30     -36.583 -31.852 -22.101  1.00 89.81           C  
ATOM    441  N   VAL A  31     -35.095 -30.034 -15.321  1.00 92.66           N  
ATOM    442  H   VAL A  31     -34.433 -29.746 -16.027  1.00 92.66           H  
ATOM    443  CA  VAL A  31     -35.221 -29.220 -14.117  1.00 92.66           C  
ATOM    444  HA  VAL A  31     -35.588 -29.858 -13.313  1.00 92.66           H  
ATOM    445  C   VAL A  31     -36.253 -28.129 -14.365  1.00 92.66           C  
ATOM    446  CB  VAL A  31     -33.894 -28.612 -13.654  1.00 92.66           C  
ATOM    447  HB  VAL A  31     -33.590 -27.821 -14.339  1.00 92.66           H  
ATOM    448  O   VAL A  31     -36.322 -27.568 -15.460  1.00 92.66           O  
ATOM    449  CG1 VAL A  31     -34.131 -28.022 -12.262  1.00 92.66           C  
ATOM    450 HG11 VAL A  31     -33.276 -28.238 -11.621  1.00 92.66           H  
ATOM    451 HG12 VAL A  31     -34.313 -26.950 -12.330  1.00 92.66           H  
ATOM    452 HG13 VAL A  31     -34.974 -28.486 -11.750  1.00 92.66           H  
ATOM    453  CG2 VAL A  31     -32.756 -29.641 -13.581  1.00 92.66           C  
ATOM    454 HG21 VAL A  31     -31.843 -29.144 -13.253  1.00 92.66           H  
ATOM    455 HG22 VAL A  31     -33.000 -30.430 -12.869  1.00 92.66           H  
ATOM    456 HG23 VAL A  31     -32.568 -30.077 -14.563  1.00 92.66           H  
ATOM    457  N   LEU A  32     -37.073 -27.845 -13.360  1.00 92.91           N  
ATOM    458  H   LEU A  32     -36.935 -28.296 -12.467  1.00 92.91           H  
ATOM    459  CA  LEU A  32     -38.103 -26.827 -13.466  1.00 92.91           C  
ATOM    460  HA  LEU A  32     -38.417 -26.746 -14.507  1.00 92.91           H  
ATOM    461  C   LEU A  32     -37.572 -25.457 -13.052  1.00 92.91           C  
ATOM    462  CB  LEU A  32     -39.312 -27.247 -12.625  1.00 92.91           C  
ATOM    463  HB2 LEU A  32     -40.048 -26.447 -12.687  1.00 92.91           H  
ATOM    464  HB3 LEU A  32     -39.000 -27.361 -11.586  1.00 92.91           H  
ATOM    465  O   LEU A  32     -36.925 -25.325 -12.021  1.00 92.91           O  
ATOM    466  CG  LEU A  32     -39.982 -28.544 -13.100  1.00 92.91           C  
ATOM    467  HG  LEU A  32     -39.293 -29.386 -13.027  1.00 92.91           H  
ATOM    468  CD1 LEU A  32     -41.199 -28.836 -12.228  1.00 92.91           C  
ATOM    469 HD11 LEU A  32     -41.612 -29.815 -12.474  1.00 92.91           H  
ATOM    470 HD12 LEU A  32     -40.902 -28.835 -11.180  1.00 92.91           H  
ATOM    471 HD13 LEU A  32     -41.963 -28.077 -12.397  1.00 92.91           H  
ATOM    472  CD2 LEU A  32     -40.456 -28.385 -14.545  1.00 92.91           C  
ATOM    473 HD21 LEU A  32     -40.845 -27.380 -14.711  1.00 92.91           H  
ATOM    474 HD22 LEU A  32     -39.630 -28.577 -15.230  1.00 92.91           H  
ATOM    475 HD23 LEU A  32     -41.271 -29.080 -14.751  1.00 92.91           H  
ATOM    476  N   LEU A  33     -37.938 -24.417 -13.805  1.00 93.75           N  
ATOM    477  H   LEU A  33     -38.433 -24.593 -14.668  1.00 93.75           H  
ATOM    478  CA  LEU A  33     -37.605 -23.028 -13.465  1.00 93.75           C  
ATOM    479  HA  LEU A  33     -36.525 -22.968 -13.332  1.00 93.75           H  
ATOM    480  C   LEU A  33     -38.245 -22.568 -12.139  1.00 93.75           C  
ATOM    481  CB  LEU A  33     -38.024 -22.130 -14.645  1.00 93.75           C  
ATOM    482  HB2 LEU A  33     -37.605 -22.543 -15.562  1.00 93.75           H  
ATOM    483  HB3 LEU A  33     -39.111 -22.156 -14.729  1.00 93.75           H  
ATOM    484  O   LEU A  33     -37.771 -21.618 -11.530  1.00 93.75           O  
ATOM    485  CG  LEU A  33     -37.578 -20.657 -14.535  1.00 93.75           C  
ATOM    486  HG  LEU A  33     -38.009 -20.199 -13.644  1.00 93.75           H  
ATOM    487  CD1 LEU A  33     -36.055 -20.519 -14.490  1.00 93.75           C  
ATOM    488 HD11 LEU A  33     -35.682 -20.933 -13.553  1.00 93.75           H  
ATOM    489 HD12 LEU A  33     -35.598 -21.037 -15.334  1.00 93.75           H  
ATOM    490 HD13 LEU A  33     -35.781 -19.465 -14.517  1.00 93.75           H  
ATOM    491  CD2 LEU A  33     -38.093 -19.880 -15.746  1.00 93.75           C  
ATOM    492 HD21 LEU A  33     -39.181 -19.932 -15.780  1.00 93.75           H  
ATOM    493 HD22 LEU A  33     -37.678 -20.294 -16.665  1.00 93.75           H  
ATOM    494 HD23 LEU A  33     -37.801 -18.833 -15.659  1.00 93.75           H  
ATOM    495  N   GLN A  34     -39.295 -23.255 -11.676  1.00 94.23           N  
ATOM    496  H   GLN A  34     -39.635 -24.030 -12.226  1.00 94.23           H  
ATOM    497  CA  GLN A  34     -39.916 -23.004 -10.369  1.00 94.23           C  
ATOM    498  HA  GLN A  34     -40.042 -21.927 -10.260  1.00 94.23           H  
ATOM    499  C   GLN A  34     -39.055 -23.465  -9.180  1.00 94.23           C  
ATOM    500  CB  GLN A  34     -41.314 -23.648 -10.326  1.00 94.23           C  
ATOM    501  HB2 GLN A  34     -41.828 -23.449 -11.266  1.00 94.23           H  
ATOM    502  HB3 GLN A  34     -41.885 -23.179  -9.525  1.00 94.23           H  
ATOM    503  O   GLN A  34     -39.424 -23.221  -8.035  1.00 94.23           O  
ATOM    504  CG  GLN A  34     -41.279 -25.167 -10.068  1.00 94.23           C  
ATOM    505  HG2 GLN A  34     -40.883 -25.360  -9.071  1.00 94.23           H  
ATOM    506  HG3 GLN A  34     -40.613 -25.642 -10.787  1.00 94.23           H  
ATOM    507  CD  GLN A  34     -42.647 -25.831 -10.148  1.00 94.23           C  
ATOM    508  NE2 GLN A  34     -42.720 -27.135 -10.012  1.00 94.23           N  
ATOM    509 HE21 GLN A  34     -43.654 -27.518 -10.044  1.00 94.23           H  
ATOM    510 HE22 GLN A  34     -41.898 -27.678  -9.792  1.00 94.23           H  
ATOM    511  OE1 GLN A  34     -43.680 -25.218 -10.336  1.00 94.23           O  
ATOM    512  N   ASP A  35     -37.955 -24.184  -9.424  1.00 94.60           N  
ATOM    513  H   ASP A  35     -37.661 -24.344 -10.377  1.00 94.60           H  
ATOM    514  CA  ASP A  35     -37.021 -24.580  -8.375  1.00 94.60           C  
ATOM    515  HA  ASP A  35     -37.584 -24.922  -7.507  1.00 94.60           H  
ATOM    516  C   ASP A  35     -36.162 -23.391  -7.935  1.00 94.60           C  
ATOM    517  CB  ASP A  35     -36.164 -25.749  -8.853  1.00 94.60           C  
ATOM    518  HB2 ASP A  35     -35.530 -25.431  -9.681  1.00 94.60           H  
ATOM    519  HB3 ASP A  35     -36.819 -26.540  -9.218  1.00 94.60           H  
ATOM    520  O   ASP A  35     -35.031 -23.197  -8.389  1.00 94.60           O  
ATOM    521  CG  ASP A  35     -35.284 -26.309  -7.737  1.00 94.60           C  
ATOM    522  OD1 ASP A  35     -35.090 -25.674  -6.678  1.00 94.60           O  
ATOM    523  OD2 ASP A  35     -34.809 -27.436  -7.954  1.00 94.60           O  
ATOM    524  N   THR A  36     -36.710 -22.589  -7.026  1.00 95.25           N  
ATOM    525  H   THR A  36     -37.692 -22.701  -6.817  1.00 95.25           H  
ATOM    526  CA  THR A  36     -36.031 -21.408  -6.492  1.00 95.25           C  
ATOM    527  HA  THR A  36     -35.829 -20.725  -7.317  1.00 95.25           H  
ATOM    528  C   THR A  36     -34.692 -21.754  -5.839  1.00 95.25           C  
ATOM    529  CB  THR A  36     -36.932 -20.685  -5.483  1.00 95.25           C  
ATOM    530  HB  THR A  36     -37.024 -21.284  -4.577  1.00 95.25           H  
ATOM    531  O   THR A  36     -33.738 -21.001  -6.009  1.00 95.25           O  
ATOM    532  CG2 THR A  36     -36.403 -19.303  -5.123  1.00 95.25           C  
ATOM    533 HG21 THR A  36     -36.273 -18.699  -6.021  1.00 95.25           H  
ATOM    534 HG22 THR A  36     -35.439 -19.396  -4.624  1.00 95.25           H  
ATOM    535 HG23 THR A  36     -37.087 -18.797  -4.442  1.00 95.25           H  
ATOM    536  OG1 THR A  36     -38.216 -20.484  -6.029  1.00 95.25           O  
ATOM    537  HG1 THR A  36     -38.609 -19.752  -5.548  1.00 95.25           H  
ATOM    538  N   GLN A  37     -34.569 -22.906  -5.164  1.00 95.73           N  
ATOM    539  H   GLN A  37     -35.320 -23.579  -5.211  1.00 95.73           H  
ATOM    540  CA  GLN A  37     -33.315 -23.310  -4.518  1.00 95.73           C  
ATOM    541  HA  GLN A  37     -32.997 -22.513  -3.845  1.00 95.73           H  
ATOM    542  C   GLN A  37     -32.196 -23.505  -5.539  1.00 95.73           C  
ATOM    543  CB  GLN A  37     -33.525 -24.595  -3.701  1.00 95.73           C  
ATOM    544  HB2 GLN A  37     -34.282 -24.409  -2.939  1.00 95.73           H  
ATOM    545  HB3 GLN A  37     -33.890 -25.391  -4.349  1.00 95.73           H  
ATOM    546  O   GLN A  37     -31.091 -22.988  -5.348  1.00 95.73           O  
ATOM    547  CG  GLN A  37     -32.229 -25.067  -3.021  1.00 95.73           C  
ATOM    548  HG2 GLN A  37     -31.513 -25.407  -3.770  1.00 95.73           H  
ATOM    549  HG3 GLN A  37     -31.786 -24.239  -2.469  1.00 95.73           H  
ATOM    550  CD  GLN A  37     -32.505 -26.195  -2.041  1.00 95.73           C  
ATOM    551  NE2 GLN A  37     -32.131 -27.427  -2.301  1.00 95.73           N  
ATOM    552 HE21 GLN A  37     -32.434 -28.083  -1.595  1.00 95.73           H  
ATOM    553 HE22 GLN A  37     -31.833 -27.699  -3.226  1.00 95.73           H  
ATOM    554  OE1 GLN A  37     -33.112 -25.996  -1.009  1.00 95.73           O  
ATOM    555  N   LEU A  38     -32.467 -24.235  -6.626  1.00 95.77           N  
ATOM    556  H   LEU A  38     -33.386 -24.643  -6.724  1.00 95.77           H  
ATOM    557  CA  LEU A  38     -31.473 -24.424  -7.678  1.00 95.77           C  
ATOM    558  HA  LEU A  38     -30.572 -24.830  -7.219  1.00 95.77           H  
ATOM    559  C   LEU A  38     -31.103 -23.090  -8.330  1.00 95.77           C  
ATOM    560  CB  LEU A  38     -31.994 -25.412  -8.729  1.00 95.77           C  
ATOM    561  HB2 LEU A  38     -32.215 -26.366  -8.250  1.00 95.77           H  
ATOM    562  HB3 LEU A  38     -32.920 -25.021  -9.152  1.00 95.77           H  
ATOM    563  O   LEU A  38     -29.918 -22.811  -8.519  1.00 95.77           O  
ATOM    564  CG  LEU A  38     -30.972 -25.623  -9.863  1.00 95.77           C  
ATOM    565  HG  LEU A  38     -30.711 -24.673 -10.330  1.00 95.77           H  
ATOM    566  CD1 LEU A  38     -29.698 -26.322  -9.381  1.00 95.77           C  
ATOM    567 HD11 LEU A  38     -29.952 -27.235  -8.843  1.00 95.77           H  
ATOM    568 HD12 LEU A  38     -29.059 -26.567 -10.229  1.00 95.77           H  
ATOM    569 HD13 LEU A  38     -29.143 -25.659  -8.718  1.00 95.77           H  
ATOM    570  CD2 LEU A  38     -31.570 -26.497 -10.939  1.00 95.77           C  
ATOM    571 HD21 LEU A  38     -32.508 -26.048 -11.265  1.00 95.77           H  
ATOM    572 HD22 LEU A  38     -30.890 -26.566 -11.788  1.00 95.77           H  
ATOM    573 HD23 LEU A  38     -31.729 -27.486 -10.507  1.00 95.77           H  
ATOM    574  N   ILE A  39     -32.106 -22.277  -8.671  1.00 95.41           N  
ATOM    575  H   ILE A  39     -33.052 -22.566  -8.464  1.00 95.41           H  
ATOM    576  CA  ILE A  39     -31.889 -21.001  -9.355  1.00 95.41           C  
ATOM    577  HA  ILE A  39     -31.275 -21.189 -10.236  1.00 95.41           H  
ATOM    578  C   ILE A  39     -31.069 -20.046  -8.486  1.00 95.41           C  
ATOM    579  CB  ILE A  39     -33.232 -20.395  -9.818  1.00 95.41           C  
ATOM    580  HB  ILE A  39     -33.891 -20.323  -8.952  1.00 95.41           H  
ATOM    581  O   ILE A  39     -30.080 -19.507  -8.977  1.00 95.41           O  
ATOM    582  CG1 ILE A  39     -33.943 -21.280 -10.873  1.00 95.41           C  
ATOM    583 HG12 ILE A  39     -34.170 -22.252 -10.435  1.00 95.41           H  
ATOM    584 HG13 ILE A  39     -34.896 -20.818 -11.130  1.00 95.41           H  
ATOM    585  CG2 ILE A  39     -33.045 -18.971 -10.375  1.00 95.41           C  
ATOM    586 HG21 ILE A  39     -32.271 -18.958 -11.142  1.00 95.41           H  
ATOM    587 HG22 ILE A  39     -32.763 -18.292  -9.570  1.00 95.41           H  
ATOM    588 HG23 ILE A  39     -33.984 -18.614 -10.797  1.00 95.41           H  
ATOM    589  CD1 ILE A  39     -33.165 -21.553 -12.168  1.00 95.41           C  
ATOM    590 HD11 ILE A  39     -32.237 -22.083 -11.955  1.00 95.41           H  
ATOM    591 HD12 ILE A  39     -32.947 -20.619 -12.686  1.00 95.41           H  
ATOM    592 HD13 ILE A  39     -33.771 -22.182 -12.820  1.00 95.41           H  
ATOM    593  N   GLU A  40     -31.404 -19.877  -7.206  1.00 95.20           N  
ATOM    594  H   GLU A  40     -32.226 -20.342  -6.846  1.00 95.20           H  
ATOM    595  CA  GLU A  40     -30.638 -19.033  -6.281  1.00 95.20           C  
ATOM    596  HA  GLU A  40     -30.567 -18.025  -6.688  1.00 95.20           H  
ATOM    597  C   GLU A  40     -29.205 -19.542  -6.089  1.00 95.20           C  
ATOM    598  CB  GLU A  40     -31.328 -18.951  -4.912  1.00 95.20           C  
ATOM    599  HB2 GLU A  40     -31.610 -19.951  -4.583  1.00 95.20           H  
ATOM    600  HB3 GLU A  40     -30.606 -18.549  -4.201  1.00 95.20           H  
ATOM    601  O   GLU A  40     -28.263 -18.753  -6.179  1.00 95.20           O  
ATOM    602  CG  GLU A  40     -32.554 -18.028  -4.916  1.00 95.20           C  
ATOM    603  HG2 GLU A  40     -33.294 -18.415  -5.616  1.00 95.20           H  
ATOM    604  HG3 GLU A  40     -32.243 -17.046  -5.272  1.00 95.20           H  
ATOM    605  CD  GLU A  40     -33.188 -17.869  -3.521  1.00 95.20           C  
ATOM    606  OE1 GLU A  40     -34.310 -17.323  -3.462  1.00 95.20           O  
ATOM    607  OE2 GLU A  40     -32.564 -18.274  -2.510  1.00 95.20           O  
ATOM    608  N   THR A  41     -29.024 -20.855  -5.893  1.00 95.21           N  
ATOM    609  H   THR A  41     -29.845 -21.440  -5.834  1.00 95.21           H  
ATOM    610  CA  THR A  41     -27.698 -21.468  -5.696  1.00 95.21           C  
ATOM    611  HA  THR A  41     -27.230 -21.023  -4.818  1.00 95.21           H  
ATOM    612  C   THR A  41     -26.782 -21.198  -6.891  1.00 95.21           C  
ATOM    613  CB  THR A  41     -27.817 -22.985  -5.460  1.00 95.21           C  
ATOM    614  HB  THR A  41     -28.294 -23.455  -6.320  1.00 95.21           H  
ATOM    615  O   THR A  41     -25.653 -20.731  -6.724  1.00 95.21           O  
ATOM    616  CG2 THR A  41     -26.464 -23.659  -5.221  1.00 95.21           C  
ATOM    617 HG21 THR A  41     -26.620 -24.713  -4.989  1.00 95.21           H  
ATOM    618 HG22 THR A  41     -25.841 -23.589  -6.113  1.00 95.21           H  
ATOM    619 HG23 THR A  41     -25.956 -23.180  -4.384  1.00 95.21           H  
ATOM    620  OG1 THR A  41     -28.595 -23.243  -4.316  1.00 95.21           O  
ATOM    621  HG1 THR A  41     -29.512 -23.096  -4.558  1.00 95.21           H  
ATOM    622  N   LEU A  42     -27.272 -21.443  -8.112  1.00 95.56           N  
ATOM    623  H   LEU A  42     -28.219 -21.784  -8.191  1.00 95.56           H  
ATOM    624  CA  LEU A  42     -26.502 -21.202  -9.333  1.00 95.56           C  
ATOM    625  HA  LEU A  42     -25.507 -21.632  -9.217  1.00 95.56           H  
ATOM    626  C   LEU A  42     -26.296 -19.703  -9.593  1.00 95.56           C  
ATOM    627  CB  LEU A  42     -27.209 -21.867 -10.527  1.00 95.56           C  
ATOM    628  HB2 LEU A  42     -26.686 -21.572 -11.437  1.00 95.56           H  
ATOM    629  HB3 LEU A  42     -28.225 -21.476 -10.587  1.00 95.56           H  
ATOM    630  O   LEU A  42     -25.207 -19.289  -9.994  1.00 95.56           O  
ATOM    631  CG  LEU A  42     -27.275 -23.406 -10.486  1.00 95.56           C  
ATOM    632  HG  LEU A  42     -27.809 -23.735  -9.594  1.00 95.56           H  
ATOM    633  CD1 LEU A  42     -28.027 -23.901 -11.722  1.00 95.56           C  
ATOM    634 HD11 LEU A  42     -27.514 -23.581 -12.629  1.00 95.56           H  
ATOM    635 HD12 LEU A  42     -29.038 -23.493 -11.716  1.00 95.56           H  
ATOM    636 HD13 LEU A  42     -28.089 -24.989 -11.708  1.00 95.56           H  
ATOM    637  CD2 LEU A  42     -25.890 -24.057 -10.477  1.00 95.56           C  
ATOM    638 HD21 LEU A  42     -25.307 -23.714 -11.332  1.00 95.56           H  
ATOM    639 HD22 LEU A  42     -25.996 -25.141 -10.522  1.00 95.56           H  
ATOM    640 HD23 LEU A  42     -25.367 -23.808  -9.554  1.00 95.56           H  
ATOM    641  N   ALA A  43     -27.318 -18.877  -9.352  1.00 96.04           N  
ATOM    642  H   ALA A  43     -28.192 -19.259  -9.020  1.00 96.04           H  
ATOM    643  CA  ALA A  43     -27.240 -17.441  -9.588  1.00 96.04           C  
ATOM    644  HA  ALA A  43     -26.873 -17.291 -10.603  1.00 96.04           H  
ATOM    645  C   ALA A  43     -26.253 -16.749  -8.637  1.00 96.04           C  
ATOM    646  CB  ALA A  43     -28.640 -16.825  -9.487  1.00 96.04           C  
ATOM    647  HB1 ALA A  43     -29.044 -16.984  -8.488  1.00 96.04           H  
ATOM    648  HB2 ALA A  43     -28.592 -15.754  -9.683  1.00 96.04           H  
ATOM    649  HB3 ALA A  43     -29.304 -17.290 -10.216  1.00 96.04           H  
ATOM    650  O   ALA A  43     -25.505 -15.873  -9.085  1.00 96.04           O  
ATOM    651  N   HIS A  44     -26.222 -17.129  -7.358  1.00 96.21           N  
ATOM    652  H   HIS A  44     -26.873 -17.829  -7.033  1.00 96.21           H  
ATOM    653  CA  HIS A  44     -25.299 -16.539  -6.394  1.00 96.21           C  
ATOM    654  HA  HIS A  44     -25.378 -15.454  -6.464  1.00 96.21           H  
ATOM    655  C   HIS A  44     -23.849 -16.908  -6.710  1.00 96.21           C  
ATOM    656  CB  HIS A  44     -25.676 -16.941  -4.965  1.00 96.21           C  
ATOM    657  HB2 HIS A  44     -25.466 -17.998  -4.807  1.00 96.21           H  
ATOM    658  HB3 HIS A  44     -26.744 -16.783  -4.817  1.00 96.21           H  
ATOM    659  O   HIS A  44     -23.010 -16.013  -6.776  1.00 96.21           O  
ATOM    660  CG  HIS A  44     -24.931 -16.114  -3.947  1.00 96.21           C  
ATOM    661  CD2 HIS A  44     -23.793 -16.458  -3.264  1.00 96.21           C  
ATOM    662  HD2 HIS A  44     -23.254 -17.390  -3.347  1.00 96.21           H  
ATOM    663  ND1 HIS A  44     -25.257 -14.831  -3.571  1.00 96.21           N  
ATOM    664  HD1 HIS A  44     -26.086 -14.323  -3.848  1.00 96.21           H  
ATOM    665  CE1 HIS A  44     -24.346 -14.413  -2.679  1.00 96.21           C  
ATOM    666  HE1 HIS A  44     -24.357 -13.454  -2.182  1.00 96.21           H  
ATOM    667  NE2 HIS A  44     -23.434 -15.369  -2.458  1.00 96.21           N  
ATOM    668  N   PHE A  45     -23.570 -18.184  -7.010  1.00 96.52           N  
ATOM    669  H   PHE A  45     -24.310 -18.868  -6.940  1.00 96.52           H  
ATOM    670  CA  PHE A  45     -22.215 -18.675  -7.292  1.00 96.52           C  
ATOM    671  HA  PHE A  45     -21.624 -18.611  -6.379  1.00 96.52           H  
ATOM    672  C   PHE A  45     -21.492 -17.849  -8.371  1.00 96.52           C  
ATOM    673  CB  PHE A  45     -22.300 -20.151  -7.705  1.00 96.52           C  
ATOM    674  HB2 PHE A  45     -23.008 -20.252  -8.528  1.00 96.52           H  
ATOM    675  HB3 PHE A  45     -22.688 -20.728  -6.866  1.00 96.52           H  
ATOM    676  O   PHE A  45     -20.347 -17.433  -8.186  1.00 96.52           O  
ATOM    677  CG  PHE A  45     -20.965 -20.737  -8.120  1.00 96.52           C  
ATOM    678  CD1 PHE A  45     -20.729 -21.094  -9.462  1.00 96.52           C  
ATOM    679  HD1 PHE A  45     -21.512 -20.976 -10.197  1.00 96.52           H  
ATOM    680  CD2 PHE A  45     -19.942 -20.893  -7.166  1.00 96.52           C  
ATOM    681  HD2 PHE A  45     -20.115 -20.610  -6.138  1.00 96.52           H  
ATOM    682  CE1 PHE A  45     -19.477 -21.609  -9.847  1.00 96.52           C  
ATOM    683  HE1 PHE A  45     -19.300 -21.890 -10.875  1.00 96.52           H  
ATOM    684  CE2 PHE A  45     -18.693 -21.413  -7.549  1.00 96.52           C  
ATOM    685  HE2 PHE A  45     -17.918 -21.540  -6.808  1.00 96.52           H  
ATOM    686  CZ  PHE A  45     -18.460 -21.771  -8.889  1.00 96.52           C  
ATOM    687  HZ  PHE A  45     -17.503 -22.177  -9.181  1.00 96.52           H  
ATOM    688  N   SER A  46     -22.172 -17.522  -9.477  1.00 96.28           N  
ATOM    689  H   SER A  46     -23.100 -17.901  -9.597  1.00 96.28           H  
ATOM    690  CA  SER A  46     -21.594 -16.699 -10.553  1.00 96.28           C  
ATOM    691  HA  SER A  46     -20.619 -17.113 -10.814  1.00 96.28           H  
ATOM    692  C   SER A  46     -21.356 -15.227 -10.176  1.00 96.28           C  
ATOM    693  CB  SER A  46     -22.482 -16.748 -11.800  1.00 96.28           C  
ATOM    694  HB2 SER A  46     -23.438 -16.272 -11.583  1.00 96.28           H  
ATOM    695  HB3 SER A  46     -21.994 -16.204 -12.609  1.00 96.28           H  
ATOM    696  O   SER A  46     -20.725 -14.504 -10.944  1.00 96.28           O  
ATOM    697  OG  SER A  46     -22.713 -18.079 -12.214  1.00 96.28           O  
ATOM    698  HG  SER A  46     -21.898 -18.580 -12.127  1.00 96.28           H  
ATOM    699  N   ARG A  47     -21.871 -14.764  -9.030  1.00 95.12           N  
ATOM    700  H   ARG A  47     -22.336 -15.431  -8.430  1.00 95.12           H  
ATOM    701  CA  ARG A  47     -21.860 -13.362  -8.569  1.00 95.12           C  
ATOM    702  HA  ARG A  47     -21.361 -12.740  -9.312  1.00 95.12           H  
ATOM    703  C   ARG A  47     -21.063 -13.149  -7.277  1.00 95.12           C  
ATOM    704  CB  ARG A  47     -23.309 -12.867  -8.420  1.00 95.12           C  
ATOM    705  HB2 ARG A  47     -23.313 -11.874  -7.971  1.00 95.12           H  
ATOM    706  HB3 ARG A  47     -23.845 -13.542  -7.753  1.00 95.12           H  
ATOM    707  O   ARG A  47     -21.007 -12.032  -6.778  1.00 95.12           O  
ATOM    708  CG  ARG A  47     -24.038 -12.786  -9.769  1.00 95.12           C  
ATOM    709  HG2 ARG A  47     -23.598 -11.989 -10.368  1.00 95.12           H  
ATOM    710  HG3 ARG A  47     -23.928 -13.728 -10.306  1.00 95.12           H  
ATOM    711  CD  ARG A  47     -25.531 -12.508  -9.552  1.00 95.12           C  
ATOM    712  HD2 ARG A  47     -25.636 -11.571  -9.005  1.00 95.12           H  
ATOM    713  HD3 ARG A  47     -25.961 -13.300  -8.940  1.00 95.12           H  
ATOM    714  NE  ARG A  47     -26.270 -12.405 -10.827  1.00 95.12           N  
ATOM    715  HE  ARG A  47     -26.580 -11.480 -11.088  1.00 95.12           H  
ATOM    716  NH1 ARG A  47     -26.260 -14.636 -11.411  1.00 95.12           N  
ATOM    717 HH11 ARG A  47     -26.492 -15.378 -12.056  1.00 95.12           H  
ATOM    718 HH12 ARG A  47     -25.806 -14.869 -10.540  1.00 95.12           H  
ATOM    719  NH2 ARG A  47     -27.251 -13.162 -12.737  1.00 95.12           N  
ATOM    720 HH21 ARG A  47     -27.547 -12.222 -12.956  1.00 95.12           H  
ATOM    721 HH22 ARG A  47     -27.508 -13.929 -13.342  1.00 95.12           H  
ATOM    722  CZ  ARG A  47     -26.586 -13.398 -11.642  1.00 95.12           C  
ATOM    723  N   GLU A  48     -20.397 -14.179  -6.754  1.00 94.40           N  
ATOM    724  H   GLU A  48     -20.563 -15.096  -7.143  1.00 94.40           H  
ATOM    725  CA  GLU A  48     -19.593 -14.081  -5.523  1.00 94.40           C  
ATOM    726  HA  GLU A  48     -20.180 -13.594  -4.743  1.00 94.40           H  
ATOM    727  C   GLU A  48     -18.276 -13.299  -5.685  1.00 94.40           C  
ATOM    728  CB  GLU A  48     -19.198 -15.479  -5.048  1.00 94.40           C  
ATOM    729  HB2 GLU A  48     -18.632 -15.962  -5.844  1.00 94.40           H  
ATOM    730  HB3 GLU A  48     -18.548 -15.364  -4.180  1.00 94.40           H  
ATOM    731  O   GLU A  48     -17.547 -13.079  -4.711  1.00 94.40           O  
ATOM    732  CG  GLU A  48     -20.338 -16.396  -4.615  1.00 94.40           C  
ATOM    733  HG2 GLU A  48     -20.900 -15.907  -3.819  1.00 94.40           H  
ATOM    734  HG3 GLU A  48     -20.996 -16.569  -5.467  1.00 94.40           H  
ATOM    735  CD  GLU A  48     -19.797 -17.747  -4.122  1.00 94.40           C  
ATOM    736  OE1 GLU A  48     -20.633 -18.567  -3.689  1.00 94.40           O  
ATOM    737  OE2 GLU A  48     -18.551 -17.961  -4.189  1.00 94.40           O  
ATOM    738  N   ARG A  49     -17.876 -12.965  -6.916  1.00 93.09           N  
ATOM    739  H   ARG A  49     -18.530 -13.097  -7.674  1.00 93.09           H  
ATOM    740  CA  ARG A  49     -16.574 -12.350  -7.200  1.00 93.09           C  
ATOM    741  HA  ARG A  49     -15.941 -12.439  -6.317  1.00 93.09           H  
ATOM    742  C   ARG A  49     -16.737 -10.854  -7.435  1.00 93.09           C  
ATOM    743  CB  ARG A  49     -15.861 -13.069  -8.363  1.00 93.09           C  
ATOM    744  HB2 ARG A  49     -14.887 -12.606  -8.524  1.00 93.09           H  
ATOM    745  HB3 ARG A  49     -16.449 -12.932  -9.270  1.00 93.09           H  
ATOM    746  O   ARG A  49     -17.470 -10.431  -8.320  1.00 93.09           O  
ATOM    747  CG  ARG A  49     -15.667 -14.582  -8.135  1.00 93.09           C  
ATOM    748  HG2 ARG A  49     -16.642 -15.042  -7.976  1.00 93.09           H  
ATOM    749  HG3 ARG A  49     -15.246 -15.020  -9.040  1.00 93.09           H  
ATOM    750  CD  ARG A  49     -14.744 -14.926  -6.950  1.00 93.09           C  
ATOM    751  HD2 ARG A  49     -14.934 -14.240  -6.125  1.00 93.09           H  
ATOM    752  HD3 ARG A  49     -13.709 -14.790  -7.262  1.00 93.09           H  
ATOM    753  NE  ARG A  49     -14.950 -16.319  -6.493  1.00 93.09           N  
ATOM    754  HE  ARG A  49     -14.725 -17.050  -7.153  1.00 93.09           H  
ATOM    755  NH1 ARG A  49     -15.930 -15.890  -4.440  1.00 93.09           N  
ATOM    756 HH11 ARG A  49     -16.564 -16.280  -3.757  1.00 93.09           H  
ATOM    757 HH12 ARG A  49     -15.990 -14.898  -4.615  1.00 93.09           H  
ATOM    758  NH2 ARG A  49     -15.920 -17.947  -5.211  1.00 93.09           N  
ATOM    759 HH21 ARG A  49     -16.738 -18.104  -4.640  1.00 93.09           H  
ATOM    760 HH22 ARG A  49     -15.758 -18.641  -5.927  1.00 93.09           H  
ATOM    761  CZ  ARG A  49     -15.573 -16.707  -5.388  1.00 93.09           C  
ATOM    762  N   ILE A  50     -16.003 -10.071  -6.649  1.00 95.08           N  
ATOM    763  H   ILE A  50     -15.438 -10.510  -5.937  1.00 95.08           H  
ATOM    764  CA  ILE A  50     -15.792  -8.641  -6.888  1.00 95.08           C  
ATOM    765  HA  ILE A  50     -16.687  -8.241  -7.366  1.00 95.08           H  
ATOM    766  C   ILE A  50     -14.612  -8.442  -7.852  1.00 95.08           C  
ATOM    767  CB  ILE A  50     -15.593  -7.880  -5.559  1.00 95.08           C  
ATOM    768  HB  ILE A  50     -15.462  -6.825  -5.800  1.00 95.08           H  
ATOM    769  O   ILE A  50     -13.759  -9.334  -7.938  1.00 95.08           O  
ATOM    770  CG1 ILE A  50     -14.332  -8.344  -4.792  1.00 95.08           C  
ATOM    771 HG12 ILE A  50     -14.453  -9.375  -4.462  1.00 95.08           H  
ATOM    772 HG13 ILE A  50     -13.467  -8.298  -5.454  1.00 95.08           H  
ATOM    773  CG2 ILE A  50     -16.867  -8.000  -4.704  1.00 95.08           C  
ATOM    774 HG21 ILE A  50     -16.999  -9.021  -4.345  1.00 95.08           H  
ATOM    775 HG22 ILE A  50     -16.818  -7.317  -3.856  1.00 95.08           H  
ATOM    776 HG23 ILE A  50     -17.736  -7.720  -5.301  1.00 95.08           H  
ATOM    777  CD1 ILE A  50     -14.016  -7.466  -3.578  1.00 95.08           C  
ATOM    778 HD11 ILE A  50     -13.063  -7.770  -3.145  1.00 95.08           H  
ATOM    779 HD12 ILE A  50     -13.931  -6.428  -3.899  1.00 95.08           H  
ATOM    780 HD13 ILE A  50     -14.791  -7.565  -2.818  1.00 95.08           H  
ATOM    781  N   PRO A  51     -14.507  -7.294  -8.547  1.00 96.72           N  
ATOM    782  CA  PRO A  51     -13.349  -7.001  -9.385  1.00 96.72           C  
ATOM    783  HA  PRO A  51     -13.353  -7.693 -10.228  1.00 96.72           H  
ATOM    784  C   PRO A  51     -12.031  -7.149  -8.610  1.00 96.72           C  
ATOM    785  CB  PRO A  51     -13.567  -5.575  -9.903  1.00 96.72           C  
ATOM    786  HB2 PRO A  51     -13.181  -5.450 -10.915  1.00 96.72           H  
ATOM    787  HB3 PRO A  51     -13.102  -4.855  -9.230  1.00 96.72           H  
ATOM    788  O   PRO A  51     -11.905  -6.673  -7.477  1.00 96.72           O  
ATOM    789  CG  PRO A  51     -15.084  -5.394  -9.853  1.00 96.72           C  
ATOM    790  HG2 PRO A  51     -15.536  -5.826 -10.746  1.00 96.72           H  
ATOM    791  HG3 PRO A  51     -15.365  -4.346  -9.749  1.00 96.72           H  
ATOM    792  CD  PRO A  51     -15.484  -6.213  -8.628  1.00 96.72           C  
ATOM    793  HD2 PRO A  51     -15.413  -5.591  -7.736  1.00 96.72           H  
ATOM    794  HD3 PRO A  51     -16.501  -6.589  -8.748  1.00 96.72           H  
ATOM    795  N   GLU A  52     -11.028  -7.798  -9.201  1.00 95.81           N  
ATOM    796  H   GLU A  52     -11.169  -8.187 -10.123  1.00 95.81           H  
ATOM    797  CA  GLU A  52      -9.694  -7.919  -8.599  1.00 95.81           C  
ATOM    798  HA  GLU A  52      -9.814  -8.342  -7.602  1.00 95.81           H  
ATOM    799  C   GLU A  52      -9.035  -6.534  -8.450  1.00 95.81           C  
ATOM    800  CB  GLU A  52      -8.830  -8.902  -9.414  1.00 95.81           C  
ATOM    801  HB2 GLU A  52      -9.390  -9.831  -9.529  1.00 95.81           H  
ATOM    802  HB3 GLU A  52      -8.637  -8.488 -10.403  1.00 95.81           H  
ATOM    803  O   GLU A  52      -9.332  -5.598  -9.197  1.00 95.81           O  
ATOM    804  CG  GLU A  52      -7.495  -9.209  -8.716  1.00 95.81           C  
ATOM    805  HG2 GLU A  52      -7.695  -9.481  -7.680  1.00 95.81           H  
ATOM    806  HG3 GLU A  52      -6.885  -8.305  -8.706  1.00 95.81           H  
ATOM    807  CD  GLU A  52      -6.699 -10.337  -9.382  1.00 95.81           C  
ATOM    808  OE1 GLU A  52      -5.509 -10.119  -9.700  1.00 95.81           O  
ATOM    809  OE2 GLU A  52      -7.248 -11.455  -9.454  1.00 95.81           O  
ATOM    810  N   ARG A  53      -8.152  -6.364  -7.458  1.00 96.76           N  
ATOM    811  H   ARG A  53      -7.850  -7.184  -6.950  1.00 96.76           H  
ATOM    812  CA  ARG A  53      -7.328  -5.150  -7.384  1.00 96.76           C  
ATOM    813  HA  ARG A  53      -7.970  -4.279  -7.523  1.00 96.76           H  
ATOM    814  C   ARG A  53      -6.312  -5.167  -8.527  1.00 96.76           C  
ATOM    815  CB  ARG A  53      -6.594  -5.021  -6.043  1.00 96.76           C  
ATOM    816  HB2 ARG A  53      -5.874  -5.833  -5.943  1.00 96.76           H  
ATOM    817  HB3 ARG A  53      -6.064  -4.068  -6.068  1.00 96.76           H  
ATOM    818  O   ARG A  53      -5.612  -6.152  -8.705  1.00 96.76           O  
ATOM    819  CG  ARG A  53      -7.491  -4.979  -4.810  1.00 96.76           C  
ATOM    820  HG2 ARG A  53      -8.106  -5.879  -4.796  1.00 96.76           H  
ATOM    821  HG3 ARG A  53      -8.124  -4.093  -4.867  1.00 96.76           H  
ATOM    822  CD  ARG A  53      -6.659  -4.923  -3.520  1.00 96.76           C  
ATOM    823  HD2 ARG A  53      -5.940  -4.108  -3.600  1.00 96.76           H  
ATOM    824  HD3 ARG A  53      -6.101  -5.854  -3.425  1.00 96.76           H  
ATOM    825  NE  ARG A  53      -7.498  -4.716  -2.317  1.00 96.76           N  
ATOM    826  HE  ARG A  53      -7.417  -3.828  -1.843  1.00 96.76           H  
ATOM    827  NH1 ARG A  53      -8.518  -6.770  -2.306  1.00 96.76           N  
ATOM    828 HH11 ARG A  53      -9.096  -7.487  -1.892  1.00 96.76           H  
ATOM    829 HH12 ARG A  53      -7.964  -7.079  -3.092  1.00 96.76           H  
ATOM    830  NH2 ARG A  53      -9.059  -5.281  -0.751  1.00 96.76           N  
ATOM    831 HH21 ARG A  53      -9.746  -5.951  -0.434  1.00 96.76           H  
ATOM    832 HH22 ARG A  53      -8.986  -4.423  -0.223  1.00 96.76           H  
ATOM    833  CZ  ARG A  53      -8.344  -5.586  -1.791  1.00 96.76           C  
ATOM    834  N   VAL A  54      -6.177  -4.058  -9.256  1.00 94.61           N  
ATOM    835  H   VAL A  54      -6.830  -3.303  -9.105  1.00 94.61           H  
ATOM    836  CA  VAL A  54      -5.204  -3.945 -10.364  1.00 94.61           C  
ATOM    837  HA  VAL A  54      -5.415  -4.724 -11.096  1.00 94.61           H  
ATOM    838  C   VAL A  54      -3.763  -4.164  -9.879  1.00 94.61           C  
ATOM    839  CB  VAL A  54      -5.340  -2.573 -11.055  1.00 94.61           C  
ATOM    840  HB  VAL A  54      -5.179  -1.787 -10.317  1.00 94.61           H  
ATOM    841  O   VAL A  54      -2.956  -4.771 -10.576  1.00 94.61           O  
ATOM    842  CG1 VAL A  54      -4.327  -2.382 -12.190  1.00 94.61           C  
ATOM    843 HG11 VAL A  54      -3.310  -2.369 -11.798  1.00 94.61           H  
ATOM    844 HG12 VAL A  54      -4.421  -3.192 -12.914  1.00 94.61           H  
ATOM    845 HG13 VAL A  54      -4.505  -1.431 -12.691  1.00 94.61           H  
ATOM    846  CG2 VAL A  54      -6.746  -2.400 -11.650  1.00 94.61           C  
ATOM    847 HG21 VAL A  54      -6.820  -1.435 -12.151  1.00 94.61           H  
ATOM    848 HG22 VAL A  54      -7.505  -2.432 -10.868  1.00 94.61           H  
ATOM    849 HG23 VAL A  54      -6.946  -3.192 -12.371  1.00 94.61           H  
ATOM    850  N   VAL A  55      -3.465  -3.710  -8.665  1.00 96.37           N  
ATOM    851  H   VAL A  55      -4.212  -3.284  -8.135  1.00 96.37           H  
ATOM    852  CA  VAL A  55      -2.224  -3.946  -7.914  1.00 96.37           C  
ATOM    853  HA  VAL A  55      -1.646  -4.746  -8.378  1.00 96.37           H  
ATOM    854  C   VAL A  55      -2.595  -4.391  -6.506  1.00 96.37           C  
ATOM    855  CB  VAL A  55      -1.349  -2.681  -7.853  1.00 96.37           C  
ATOM    856  HB  VAL A  55      -0.517  -2.866  -7.173  1.00 96.37           H  
ATOM    857  O   VAL A  55      -3.699  -4.088  -6.053  1.00 96.37           O  
ATOM    858  CG1 VAL A  55      -0.774  -2.354  -9.230  1.00 96.37           C  
ATOM    859 HG11 VAL A  55      -0.129  -3.169  -9.559  1.00 96.37           H  
ATOM    860 HG12 VAL A  55      -0.176  -1.446  -9.152  1.00 96.37           H  
ATOM    861 HG13 VAL A  55      -1.567  -2.197  -9.962  1.00 96.37           H  
ATOM    862  CG2 VAL A  55      -2.108  -1.438  -7.357  1.00 96.37           C  
ATOM    863 HG21 VAL A  55      -2.650  -1.661  -6.438  1.00 96.37           H  
ATOM    864 HG22 VAL A  55      -2.817  -1.099  -8.112  1.00 96.37           H  
ATOM    865 HG23 VAL A  55      -1.393  -0.641  -7.156  1.00 96.37           H  
ATOM    866  N   HIS A  56      -1.702  -5.060  -5.781  1.00 97.43           N  
ATOM    867  H   HIS A  56      -0.807  -5.286  -6.190  1.00 97.43           H  
ATOM    868  CA  HIS A  56      -1.999  -5.532  -4.422  1.00 97.43           C  
ATOM    869  HA  HIS A  56      -1.087  -5.977  -4.025  1.00 97.43           H  
ATOM    870  C   HIS A  56      -3.035  -6.661  -4.346  1.00 97.43           C  
ATOM    871  CB  HIS A  56      -2.254  -4.363  -3.457  1.00 97.43           C  
ATOM    872  HB2 HIS A  56      -3.197  -3.867  -3.683  1.00 97.43           H  
ATOM    873  HB3 HIS A  56      -2.340  -4.754  -2.443  1.00 97.43           H  
ATOM    874  O   HIS A  56      -3.797  -6.727  -3.377  1.00 97.43           O  
ATOM    875  CG  HIS A  56      -1.145  -3.351  -3.459  1.00 97.43           C  
ATOM    876  CD2 HIS A  56      -1.216  -2.059  -3.898  1.00 97.43           C  
ATOM    877  HD2 HIS A  56      -2.085  -1.583  -4.326  1.00 97.43           H  
ATOM    878  ND1 HIS A  56       0.107  -3.534  -2.930  1.00 97.43           N  
ATOM    879  HD1 HIS A  56       0.447  -4.396  -2.527  1.00 97.43           H  
ATOM    880  CE1 HIS A  56       0.757  -2.361  -3.001  1.00 97.43           C  
ATOM    881  HE1 HIS A  56       1.749  -2.173  -2.617  1.00 97.43           H  
ATOM    882  NE2 HIS A  56      -0.001  -1.436  -3.607  1.00 97.43           N  
ATOM    883  N   ALA A  57      -3.112  -7.523  -5.364  1.00 96.75           N  
ATOM    884  H   ALA A  57      -2.432  -7.453  -6.108  1.00 96.75           H  
ATOM    885  CA  ALA A  57      -4.165  -8.528  -5.494  1.00 96.75           C  
ATOM    886  HA  ALA A  57      -5.127  -8.045  -5.323  1.00 96.75           H  
ATOM    887  C   ALA A  57      -4.044  -9.664  -4.464  1.00 96.75           C  
ATOM    888  CB  ALA A  57      -4.166  -9.046  -6.932  1.00 96.75           C  
ATOM    889  HB1 ALA A  57      -3.218  -9.533  -7.161  1.00 96.75           H  
ATOM    890  HB2 ALA A  57      -4.317  -8.224  -7.631  1.00 96.75           H  
ATOM    891  HB3 ALA A  57      -4.978  -9.762  -7.058  1.00 96.75           H  
ATOM    892  O   ALA A  57      -4.999  -9.899  -3.719  1.00 96.75           O  
ATOM    893  N   LYS A  58      -2.877 -10.314  -4.365  1.00 97.39           N  
ATOM    894  H   LYS A  58      -2.121 -10.053  -4.982  1.00 97.39           H  
ATOM    895  CA  LYS A  58      -2.606 -11.350  -3.359  1.00 97.39           C  
ATOM    896  HA  LYS A  58      -3.531 -11.892  -3.165  1.00 97.39           H  
ATOM    897  C   LYS A  58      -2.144 -10.722  -2.049  1.00 97.39           C  
ATOM    898  CB  LYS A  58      -1.582 -12.357  -3.901  1.00 97.39           C  
ATOM    899  HB2 LYS A  58      -0.628 -11.866  -4.090  1.00 97.39           H  
ATOM    900  HB3 LYS A  58      -1.952 -12.767  -4.841  1.00 97.39           H  
ATOM    901  O   LYS A  58      -1.293  -9.836  -2.051  1.00 97.39           O  
ATOM    902  CG  LYS A  58      -1.379 -13.497  -2.896  1.00 97.39           C  
ATOM    903  HG2 LYS A  58      -2.355 -13.841  -2.555  1.00 97.39           H  
ATOM    904  HG3 LYS A  58      -0.811 -13.140  -2.037  1.00 97.39           H  
ATOM    905  CD  LYS A  58      -0.646 -14.679  -3.522  1.00 97.39           C  
ATOM    906  HD2 LYS A  58      -1.178 -14.976  -4.426  1.00 97.39           H  
ATOM    907  HD3 LYS A  58       0.380 -14.410  -3.774  1.00 97.39           H  
ATOM    908  CE  LYS A  58      -0.672 -15.831  -2.516  1.00 97.39           C  
ATOM    909  HE2 LYS A  58      -1.693 -15.954  -2.154  1.00 97.39           H  
ATOM    910  HE3 LYS A  58      -0.040 -15.612  -1.656  1.00 97.39           H  
ATOM    911  NZ  LYS A  58      -0.266 -17.100  -3.129  1.00 97.39           N  
ATOM    912  HZ1 LYS A  58      -0.828 -17.847  -2.747  1.00 97.39           H  
ATOM    913  HZ2 LYS A  58      -0.365 -17.090  -4.134  1.00 97.39           H  
ATOM    914  HZ3 LYS A  58       0.692 -17.330  -2.905  1.00 97.39           H  
ATOM    915  N   ALA A  59      -2.715 -11.154  -0.927  1.00 97.65           N  
ATOM    916  H   ALA A  59      -3.372 -11.920  -0.969  1.00 97.65           H  
ATOM    917  CA  ALA A  59      -2.386 -10.588   0.376  1.00 97.65           C  
ATOM    918  HA  ALA A  59      -1.331 -10.314   0.375  1.00 97.65           H  
ATOM    919  C   ALA A  59      -2.601 -11.559   1.531  1.00 97.65           C  
ATOM    920  CB  ALA A  59      -3.243  -9.337   0.595  1.00 97.65           C  
ATOM    921  HB1 ALA A  59      -3.130  -8.671  -0.260  1.00 97.65           H  
ATOM    922  HB2 ALA A  59      -2.920  -8.828   1.503  1.00 97.65           H  
ATOM    923  HB3 ALA A  59      -4.290  -9.622   0.696  1.00 97.65           H  
ATOM    924  O   ALA A  59      -3.558 -12.333   1.512  1.00 97.65           O  
ATOM    925  N   ALA A  60      -1.785 -11.405   2.569  1.00 98.04           N  
ATOM    926  H   ALA A  60      -1.059 -10.708   2.484  1.00 98.04           H  
ATOM    927  CA  ALA A  60      -2.061 -11.879   3.917  1.00 98.04           C  
ATOM    928  HA  ALA A  60      -2.807 -12.672   3.880  1.00 98.04           H  
ATOM    929  C   ALA A  60      -2.600 -10.721   4.769  1.00 98.04           C  
ATOM    930  CB  ALA A  60      -0.779 -12.452   4.520  1.00 98.04           C  
ATOM    931  HB1 ALA A  60      -0.198 -12.981   3.765  1.00 98.04           H  
ATOM    932  HB2 ALA A  60      -0.177 -11.638   4.924  1.00 98.04           H  
ATOM    933  HB3 ALA A  60      -1.026 -13.141   5.329  1.00 98.04           H  
ATOM    934  O   ALA A  60      -2.408  -9.542   4.449  1.00 98.04           O  
ATOM    935  N   GLY A  61      -3.249 -11.030   5.883  1.00 98.05           N  
ATOM    936  H   GLY A  61      -3.374 -11.994   6.156  1.00 98.05           H  
ATOM    937  CA  GLY A  61      -3.660  -9.997   6.819  1.00 98.05           C  
ATOM    938  HA2 GLY A  61      -4.416  -9.360   6.360  1.00 98.05           H  
ATOM    939  HA3 GLY A  61      -2.796  -9.378   7.060  1.00 98.05           H  
ATOM    940  C   GLY A  61      -4.207 -10.556   8.116  1.00 98.05           C  
ATOM    941  O   GLY A  61      -4.479 -11.747   8.224  1.00 98.05           O  
ATOM    942  N   GLY A  62      -4.363  -9.673   9.092  1.00 98.48           N  
ATOM    943  H   GLY A  62      -4.155  -8.704   8.897  1.00 98.48           H  
ATOM    944  CA  GLY A  62      -4.823 -10.008  10.431  1.00 98.48           C  
ATOM    945  HA2 GLY A  62      -4.067 -10.601  10.945  1.00 98.48           H  
ATOM    946  HA3 GLY A  62      -5.735 -10.601  10.366  1.00 98.48           H  
ATOM    947  C   GLY A  62      -5.111  -8.757  11.250  1.00 98.48           C  
ATOM    948  O   GLY A  62      -4.744  -7.639  10.880  1.00 98.48           O  
ATOM    949  N   TYR A  63      -5.788  -8.956  12.371  1.00 98.82           N  
ATOM    950  H   TYR A  63      -5.978  -9.910  12.643  1.00 98.82           H  
ATOM    951  CA  TYR A  63      -6.093  -7.916  13.340  1.00 98.82           C  
ATOM    952  HA  TYR A  63      -6.094  -6.954  12.827  1.00 98.82           H  
ATOM    953  C   TYR A  63      -5.027  -7.855  14.436  1.00 98.82           C  
ATOM    954  CB  TYR A  63      -7.494  -8.130  13.919  1.00 98.82           C  
ATOM    955  HB2 TYR A  63      -7.536  -9.119  14.376  1.00 98.82           H  
ATOM    956  HB3 TYR A  63      -7.670  -7.393  14.702  1.00 98.82           H  
ATOM    957  O   TYR A  63      -4.311  -8.823  14.711  1.00 98.82           O  
ATOM    958  CG  TYR A  63      -8.610  -8.029  12.902  1.00 98.82           C  
ATOM    959  CD1 TYR A  63      -9.152  -6.769  12.579  1.00 98.82           C  
ATOM    960  HD1 TYR A  63      -8.761  -5.880  13.050  1.00 98.82           H  
ATOM    961  CD2 TYR A  63      -9.097  -9.193  12.273  1.00 98.82           C  
ATOM    962  HD2 TYR A  63      -8.665 -10.157  12.499  1.00 98.82           H  
ATOM    963  CE1 TYR A  63     -10.179  -6.668  11.620  1.00 98.82           C  
ATOM    964  HE1 TYR A  63     -10.594  -5.706  11.357  1.00 98.82           H  
ATOM    965  CE2 TYR A  63     -10.125  -9.093  11.317  1.00 98.82           C  
ATOM    966  HE2 TYR A  63     -10.499  -9.970  10.809  1.00 98.82           H  
ATOM    967  OH  TYR A  63     -11.611  -7.738  10.021  1.00 98.82           O  
ATOM    968  HH  TYR A  63     -11.811  -6.838   9.751  1.00 98.82           H  
ATOM    969  CZ  TYR A  63     -10.657  -7.831  10.979  1.00 98.82           C  
ATOM    970  N   GLY A  64      -4.934  -6.694  15.072  1.00 98.61           N  
ATOM    971  H   GLY A  64      -5.541  -5.936  14.793  1.00 98.61           H  
ATOM    972  CA  GLY A  64      -3.948  -6.435  16.106  1.00 98.61           C  
ATOM    973  HA2 GLY A  64      -2.979  -6.332  15.617  1.00 98.61           H  
ATOM    974  HA3 GLY A  64      -3.896  -7.268  16.807  1.00 98.61           H  
ATOM    975  C   GLY A  64      -4.210  -5.160  16.886  1.00 98.61           C  
ATOM    976  O   GLY A  64      -5.305  -4.592  16.855  1.00 98.61           O  
ATOM    977  N   GLU A  65      -3.160  -4.685  17.544  1.00 98.79           N  
ATOM    978  H   GLU A  65      -2.299  -5.211  17.502  1.00 98.79           H  
ATOM    979  CA  GLU A  65      -3.155  -3.443  18.307  1.00 98.79           C  
ATOM    980  HA  GLU A  65      -4.029  -2.851  18.035  1.00 98.79           H  
ATOM    981  C   GLU A  65      -1.907  -2.616  17.979  1.00 98.79           C  
ATOM    982  CB  GLU A  65      -3.244  -3.737  19.814  1.00 98.79           C  
ATOM    983  HB2 GLU A  65      -3.237  -2.791  20.355  1.00 98.79           H  
ATOM    984  HB3 GLU A  65      -2.369  -4.315  20.113  1.00 98.79           H  
ATOM    985  O   GLU A  65      -0.788  -3.134  17.925  1.00 98.79           O  
ATOM    986  CG  GLU A  65      -4.520  -4.512  20.191  1.00 98.79           C  
ATOM    987  HG2 GLU A  65      -4.527  -5.474  19.680  1.00 98.79           H  
ATOM    988  HG3 GLU A  65      -5.382  -3.940  19.848  1.00 98.79           H  
ATOM    989  CD  GLU A  65      -4.653  -4.782  21.698  1.00 98.79           C  
ATOM    990  OE1 GLU A  65      -5.812  -4.900  22.151  1.00 98.79           O  
ATOM    991  OE2 GLU A  65      -3.621  -4.892  22.412  1.00 98.79           O  
ATOM    992  N   PHE A  66      -2.116  -1.318  17.778  1.00 98.82           N  
ATOM    993  H   PHE A  66      -3.070  -0.989  17.816  1.00 98.82           H  
ATOM    994  CA  PHE A  66      -1.087  -0.293  17.872  1.00 98.82           C  
ATOM    995  HA  PHE A  66      -0.111  -0.720  17.642  1.00 98.82           H  
ATOM    996  C   PHE A  66      -1.069   0.242  19.306  1.00 98.82           C  
ATOM    997  CB  PHE A  66      -1.383   0.825  16.861  1.00 98.82           C  
ATOM    998  HB2 PHE A  66      -2.427   1.124  16.954  1.00 98.82           H  
ATOM    999  HB3 PHE A  66      -1.240   0.436  15.853  1.00 98.82           H  
ATOM   1000  O   PHE A  66      -2.111   0.643  19.816  1.00 98.82           O  
ATOM   1001  CG  PHE A  66      -0.510   2.050  17.051  1.00 98.82           C  
ATOM   1002  CD1 PHE A  66      -0.950   3.115  17.859  1.00 98.82           C  
ATOM   1003  HD1 PHE A  66      -1.922   3.080  18.326  1.00 98.82           H  
ATOM   1004  CD2 PHE A  66       0.765   2.102  16.465  1.00 98.82           C  
ATOM   1005  HD2 PHE A  66       1.090   1.279  15.845  1.00 98.82           H  
ATOM   1006  CE1 PHE A  66      -0.112   4.217  18.088  1.00 98.82           C  
ATOM   1007  HE1 PHE A  66      -0.459   5.022  18.720  1.00 98.82           H  
ATOM   1008  CE2 PHE A  66       1.607   3.206  16.696  1.00 98.82           C  
ATOM   1009  HE2 PHE A  66       2.593   3.247  16.255  1.00 98.82           H  
ATOM   1010  CZ  PHE A  66       1.171   4.261  17.515  1.00 98.82           C  
ATOM   1011  HZ  PHE A  66       1.821   5.100  17.714  1.00 98.82           H  
ATOM   1012  N   GLU A  67       0.096   0.269  19.942  1.00 98.84           N  
ATOM   1013  H   GLU A  67       0.903  -0.107  19.466  1.00 98.84           H  
ATOM   1014  CA  GLU A  67       0.307   0.782  21.297  1.00 98.84           C  
ATOM   1015  HA  GLU A  67      -0.633   1.152  21.706  1.00 98.84           H  
ATOM   1016  C   GLU A  67       1.311   1.937  21.270  1.00 98.84           C  
ATOM   1017  CB  GLU A  67       0.793  -0.369  22.190  1.00 98.84           C  
ATOM   1018  HB2 GLU A  67       0.059  -1.173  22.139  1.00 98.84           H  
ATOM   1019  HB3 GLU A  67       1.740  -0.743  21.800  1.00 98.84           H  
ATOM   1020  O   GLU A  67       2.407   1.792  20.726  1.00 98.84           O  
ATOM   1021  CG  GLU A  67       0.983   0.035  23.662  1.00 98.84           C  
ATOM   1022  HG2 GLU A  67       1.686   0.866  23.714  1.00 98.84           H  
ATOM   1023  HG3 GLU A  67       0.026   0.373  24.060  1.00 98.84           H  
ATOM   1024  CD  GLU A  67       1.520  -1.119  24.527  1.00 98.84           C  
ATOM   1025  OE1 GLU A  67       2.027  -0.830  25.631  1.00 98.84           O  
ATOM   1026  OE2 GLU A  67       1.430  -2.295  24.097  1.00 98.84           O  
ATOM   1027  N   VAL A  68       0.968   3.074  21.878  1.00 98.86           N  
ATOM   1028  H   VAL A  68       0.047   3.144  22.285  1.00 98.86           H  
ATOM   1029  CA  VAL A  68       1.899   4.201  22.054  1.00 98.86           C  
ATOM   1030  HA  VAL A  68       2.379   4.420  21.101  1.00 98.86           H  
ATOM   1031  C   VAL A  68       2.963   3.817  23.080  1.00 98.86           C  
ATOM   1032  CB  VAL A  68       1.163   5.465  22.527  1.00 98.86           C  
ATOM   1033  HB  VAL A  68       0.741   5.266  23.512  1.00 98.86           H  
ATOM   1034  O   VAL A  68       2.635   3.504  24.221  1.00 98.86           O  
ATOM   1035  CG1 VAL A  68       2.111   6.669  22.616  1.00 98.86           C  
ATOM   1036 HG11 VAL A  68       1.556   7.552  22.936  1.00 98.86           H  
ATOM   1037 HG12 VAL A  68       2.904   6.490  23.341  1.00 98.86           H  
ATOM   1038 HG13 VAL A  68       2.559   6.874  21.643  1.00 98.86           H  
ATOM   1039  CG2 VAL A  68       0.021   5.848  21.586  1.00 98.86           C  
ATOM   1040 HG21 VAL A  68       0.421   6.065  20.595  1.00 98.86           H  
ATOM   1041 HG22 VAL A  68      -0.713   5.045  21.513  1.00 98.86           H  
ATOM   1042 HG23 VAL A  68      -0.490   6.726  21.980  1.00 98.86           H  
ATOM   1043  N   THR A  69       4.242   3.862  22.712  1.00 98.76           N  
ATOM   1044  H   THR A  69       4.461   4.178  21.778  1.00 98.76           H  
ATOM   1045  CA  THR A  69       5.344   3.464  23.613  1.00 98.76           C  
ATOM   1046  HA  THR A  69       4.934   2.959  24.488  1.00 98.76           H  
ATOM   1047  C   THR A  69       6.135   4.647  24.155  1.00 98.76           C  
ATOM   1048  CB  THR A  69       6.303   2.471  22.943  1.00 98.76           C  
ATOM   1049  HB  THR A  69       7.122   2.256  23.629  1.00 98.76           H  
ATOM   1050  O   THR A  69       6.820   4.502  25.163  1.00 98.76           O  
ATOM   1051  CG2 THR A  69       5.626   1.147  22.592  1.00 98.76           C  
ATOM   1052 HG21 THR A  69       4.806   1.307  21.892  1.00 98.76           H  
ATOM   1053 HG22 THR A  69       6.355   0.464  22.157  1.00 98.76           H  
ATOM   1054 HG23 THR A  69       5.219   0.699  23.498  1.00 98.76           H  
ATOM   1055  OG1 THR A  69       6.843   3.000  21.750  1.00 98.76           O  
ATOM   1056  HG1 THR A  69       6.883   2.282  21.114  1.00 98.76           H  
ATOM   1057  N   HIS A  70       6.057   5.803  23.496  1.00 98.61           N  
ATOM   1058  H   HIS A  70       5.422   5.880  22.714  1.00 98.61           H  
ATOM   1059  CA  HIS A  70       6.800   7.009  23.851  1.00 98.61           C  
ATOM   1060  HA  HIS A  70       7.134   6.945  24.886  1.00 98.61           H  
ATOM   1061  C   HIS A  70       5.897   8.229  23.716  1.00 98.61           C  
ATOM   1062  CB  HIS A  70       8.028   7.162  22.945  1.00 98.61           C  
ATOM   1063  HB2 HIS A  70       8.506   8.119  23.155  1.00 98.61           H  
ATOM   1064  HB3 HIS A  70       7.696   7.178  21.907  1.00 98.61           H  
ATOM   1065  O   HIS A  70       5.039   8.273  22.836  1.00 98.61           O  
ATOM   1066  CG  HIS A  70       9.050   6.068  23.116  1.00 98.61           C  
ATOM   1067  CD2 HIS A  70      10.258   6.162  23.752  1.00 98.61           C  
ATOM   1068  HD2 HIS A  70      10.661   7.049  24.217  1.00 98.61           H  
ATOM   1069  ND1 HIS A  70       8.922   4.768  22.689  1.00 98.61           N  
ATOM   1070  HD1 HIS A  70       8.104   4.366  22.254  1.00 98.61           H  
ATOM   1071  CE1 HIS A  70      10.012   4.091  23.075  1.00 98.61           C  
ATOM   1072  HE1 HIS A  70      10.178   3.037  22.908  1.00 98.61           H  
ATOM   1073  NE2 HIS A  70      10.874   4.905  23.701  1.00 98.61           N  
ATOM   1074  N   ASP A  71       6.107   9.219  24.580  1.00 98.38           N  
ATOM   1075  H   ASP A  71       6.838   9.137  25.272  1.00 98.38           H  
ATOM   1076  CA  ASP A  71       5.406  10.494  24.485  1.00 98.38           C  
ATOM   1077  HA  ASP A  71       4.337  10.296  24.413  1.00 98.38           H  
ATOM   1078  C   ASP A  71       5.846  11.239  23.213  1.00 98.38           C  
ATOM   1079  CB  ASP A  71       5.640  11.306  25.767  1.00 98.38           C  
ATOM   1080  HB2 ASP A  71       6.698  11.559  25.840  1.00 98.38           H  
ATOM   1081  HB3 ASP A  71       5.383  10.683  26.624  1.00 98.38           H  
ATOM   1082  O   ASP A  71       7.042  11.377  22.923  1.00 98.38           O  
ATOM   1083  CG  ASP A  71       4.810  12.593  25.843  1.00 98.38           C  
ATOM   1084  OD1 ASP A  71       4.068  12.904  24.881  1.00 98.38           O  
ATOM   1085  OD2 ASP A  71       4.924  13.280  26.874  1.00 98.38           O  
ATOM   1086  N   VAL A  72       4.857  11.676  22.436  1.00 98.15           N  
ATOM   1087  H   VAL A  72       3.922  11.554  22.796  1.00 98.15           H  
ATOM   1088  CA  VAL A  72       5.000  12.427  21.180  1.00 98.15           C  
ATOM   1089  HA  VAL A  72       6.011  12.830  21.130  1.00 98.15           H  
ATOM   1090  C   VAL A  72       4.086  13.656  21.142  1.00 98.15           C  
ATOM   1091  CB  VAL A  72       4.795  11.524  19.950  1.00 98.15           C  
ATOM   1092  HB  VAL A  72       4.870  12.134  19.050  1.00 98.15           H  
ATOM   1093  O   VAL A  72       3.795  14.188  20.069  1.00 98.15           O  
ATOM   1094  CG1 VAL A  72       5.884  10.456  19.847  1.00 98.15           C  
ATOM   1095 HG11 VAL A  72       5.720   9.900  18.925  1.00 98.15           H  
ATOM   1096 HG12 VAL A  72       5.826   9.769  20.691  1.00 98.15           H  
ATOM   1097 HG13 VAL A  72       6.867  10.927  19.826  1.00 98.15           H  
ATOM   1098  CG2 VAL A  72       3.429  10.829  19.937  1.00 98.15           C  
ATOM   1099 HG21 VAL A  72       3.339  10.144  20.780  1.00 98.15           H  
ATOM   1100 HG22 VAL A  72       2.633  11.571  20.001  1.00 98.15           H  
ATOM   1101 HG23 VAL A  72       3.310  10.267  19.011  1.00 98.15           H  
ATOM   1102  N   SER A  73       3.634  14.121  22.308  1.00 97.36           N  
ATOM   1103  H   SER A  73       3.907  13.649  23.158  1.00 97.36           H  
ATOM   1104  CA  SER A  73       2.779  15.307  22.459  1.00 97.36           C  
ATOM   1105  HA  SER A  73       1.873  15.160  21.871  1.00 97.36           H  
ATOM   1106  C   SER A  73       3.434  16.606  21.962  1.00 97.36           C  
ATOM   1107  CB  SER A  73       2.370  15.451  23.929  1.00 97.36           C  
ATOM   1108  HB2 SER A  73       1.775  14.587  24.226  1.00 97.36           H  
ATOM   1109  HB3 SER A  73       1.762  16.348  24.044  1.00 97.36           H  
ATOM   1110  O   SER A  73       2.744  17.559  21.599  1.00 97.36           O  
ATOM   1111  OG  SER A  73       3.504  15.543  24.770  1.00 97.36           O  
ATOM   1112  HG  SER A  73       3.753  14.651  25.023  1.00 97.36           H  
ATOM   1113  N   ASP A  74       4.765  16.643  21.849  1.00 97.72           N  
ATOM   1114  H   ASP A  74       5.290  15.836  22.153  1.00 97.72           H  
ATOM   1115  CA  ASP A  74       5.516  17.731  21.213  1.00 97.72           C  
ATOM   1116  HA  ASP A  74       5.109  18.677  21.570  1.00 97.72           H  
ATOM   1117  C   ASP A  74       5.407  17.738  19.674  1.00 97.72           C  
ATOM   1118  CB  ASP A  74       6.987  17.657  21.646  1.00 97.72           C  
ATOM   1119  HB2 ASP A  74       7.045  17.622  22.734  1.00 97.72           H  
ATOM   1120  HB3 ASP A  74       7.499  18.559  21.312  1.00 97.72           H  
ATOM   1121  O   ASP A  74       5.735  18.746  19.040  1.00 97.72           O  
ATOM   1122  CG  ASP A  74       7.683  16.431  21.063  1.00 97.72           C  
ATOM   1123  OD1 ASP A  74       7.202  15.304  21.303  1.00 97.72           O  
ATOM   1124  OD2 ASP A  74       8.695  16.572  20.345  1.00 97.72           O  
ATOM   1125  N   LEU A  75       4.934  16.643  19.066  1.00 98.17           N  
ATOM   1126  H   LEU A  75       4.688  15.858  19.651  1.00 98.17           H  
ATOM   1127  CA  LEU A  75       4.768  16.505  17.617  1.00 98.17           C  
ATOM   1128  HA  LEU A  75       5.343  17.280  17.110  1.00 98.17           H  
ATOM   1129  C   LEU A  75       3.317  16.676  17.167  1.00 98.17           C  
ATOM   1130  CB  LEU A  75       5.286  15.131  17.152  1.00 98.17           C  
ATOM   1131  HB2 LEU A  75       5.184  15.091  16.068  1.00 98.17           H  
ATOM   1132  HB3 LEU A  75       4.647  14.354  17.572  1.00 98.17           H  
ATOM   1133  O   LEU A  75       3.078  17.215  16.088  1.00 98.17           O  
ATOM   1134  CG  LEU A  75       6.743  14.805  17.513  1.00 98.17           C  
ATOM   1135  HG  LEU A  75       6.851  14.748  18.597  1.00 98.17           H  
ATOM   1136  CD1 LEU A  75       7.115  13.443  16.917  1.00 98.17           C  
ATOM   1137 HD11 LEU A  75       6.441  12.681  17.307  1.00 98.17           H  
ATOM   1138 HD12 LEU A  75       7.034  13.474  15.831  1.00 98.17           H  
ATOM   1139 HD13 LEU A  75       8.135  13.183  17.201  1.00 98.17           H  
ATOM   1140  CD2 LEU A  75       7.715  15.847  16.958  1.00 98.17           C  
ATOM   1141 HD21 LEU A  75       8.741  15.541  17.159  1.00 98.17           H  
ATOM   1142 HD22 LEU A  75       7.551  16.799  17.463  1.00 98.17           H  
ATOM   1143 HD23 LEU A  75       7.562  15.963  15.885  1.00 98.17           H  
ATOM   1144  N   THR A  76       2.351  16.186  17.947  1.00 98.17           N  
ATOM   1145  H   THR A  76       2.598  15.775  18.836  1.00 98.17           H  
ATOM   1146  CA  THR A  76       0.959  16.071  17.497  1.00 98.17           C  
ATOM   1147  HA  THR A  76       0.759  16.895  16.812  1.00 98.17           H  
ATOM   1148  C   THR A  76      -0.053  16.158  18.631  1.00 98.17           C  
ATOM   1149  CB  THR A  76       0.755  14.762  16.721  1.00 98.17           C  
ATOM   1150  HB  THR A  76       1.517  14.697  15.944  1.00 98.17           H  
ATOM   1151  O   THR A  76       0.226  15.782  19.765  1.00 98.17           O  
ATOM   1152  CG2 THR A  76       0.890  13.502  17.571  1.00 98.17           C  
ATOM   1153 HG21 THR A  76       0.888  12.636  16.909  1.00 98.17           H  
ATOM   1154 HG22 THR A  76       1.830  13.515  18.123  1.00 98.17           H  
ATOM   1155 HG23 THR A  76       0.063  13.419  18.276  1.00 98.17           H  
ATOM   1156  OG1 THR A  76      -0.512  14.735  16.099  1.00 98.17           O  
ATOM   1157  HG1 THR A  76      -0.415  14.961  15.171  1.00 98.17           H  
ATOM   1158  N   SER A  77      -1.263  16.601  18.294  1.00 96.90           N  
ATOM   1159  H   SER A  77      -1.394  16.939  17.351  1.00 96.90           H  
ATOM   1160  CA  SER A  77      -2.457  16.468  19.131  1.00 96.90           C  
ATOM   1161  HA  SER A  77      -2.148  16.242  20.151  1.00 96.90           H  
ATOM   1162  C   SER A  77      -3.374  15.316  18.696  1.00 96.90           C  
ATOM   1163  CB  SER A  77      -3.213  17.799  19.170  1.00 96.90           C  
ATOM   1164  HB2 SER A  77      -4.034  17.732  19.884  1.00 96.90           H  
ATOM   1165  HB3 SER A  77      -2.533  18.584  19.500  1.00 96.90           H  
ATOM   1166  O   SER A  77      -4.542  15.310  19.078  1.00 96.90           O  
ATOM   1167  OG  SER A  77      -3.725  18.124  17.891  1.00 96.90           O  
ATOM   1168  HG  SER A  77      -4.377  17.454  17.675  1.00 96.90           H  
ATOM   1169  N   ALA A  78      -2.902  14.395  17.849  1.00 97.87           N  
ATOM   1170  H   ALA A  78      -1.950  14.466  17.520  1.00 97.87           H  
ATOM   1171  CA  ALA A  78      -3.700  13.263  17.386  1.00 97.87           C  
ATOM   1172  HA  ALA A  78      -4.630  13.651  16.969  1.00 97.87           H  
ATOM   1173  C   ALA A  78      -4.065  12.331  18.549  1.00 97.87           C  
ATOM   1174  CB  ALA A  78      -2.950  12.516  16.279  1.00 97.87           C  
ATOM   1175  HB1 ALA A  78      -2.028  12.089  16.675  1.00 97.87           H  
ATOM   1176  HB2 ALA A  78      -2.713  13.197  15.461  1.00 97.87           H  
ATOM   1177  HB3 ALA A  78      -3.587  11.721  15.892  1.00 97.87           H  
ATOM   1178  O   ALA A  78      -3.193  11.820  19.253  1.00 97.87           O  
ATOM   1179  N   ASP A  79      -5.359  12.073  18.726  1.00 97.74           N  
ATOM   1180  H   ASP A  79      -6.033  12.537  18.134  1.00 97.74           H  
ATOM   1181  CA  ASP A  79      -5.879  11.383  19.906  1.00 97.74           C  
ATOM   1182  HA  ASP A  79      -5.568  11.930  20.796  1.00 97.74           H  
ATOM   1183  C   ASP A  79      -5.349   9.939  20.063  1.00 97.74           C  
ATOM   1184  CB  ASP A  79      -7.409  11.453  19.852  1.00 97.74           C  
ATOM   1185  HB2 ASP A  79      -7.736  12.474  20.049  1.00 97.74           H  
ATOM   1186  HB3 ASP A  79      -7.752  11.163  18.859  1.00 97.74           H  
ATOM   1187  O   ASP A  79      -5.069   9.499  21.180  1.00 97.74           O  
ATOM   1188  CG  ASP A  79      -8.001  10.511  20.882  1.00 97.74           C  
ATOM   1189  OD1 ASP A  79      -7.906  10.794  22.095  1.00 97.74           O  
ATOM   1190  OD2 ASP A  79      -8.342   9.388  20.463  1.00 97.74           O  
ATOM   1191  N   PHE A  80      -5.108   9.210  18.968  1.00 98.24           N  
ATOM   1192  H   PHE A  80      -5.369   9.603  18.075  1.00 98.24           H  
ATOM   1193  CA  PHE A  80      -4.543   7.850  19.021  1.00 98.24           C  
ATOM   1194  HA  PHE A  80      -5.132   7.280  19.739  1.00 98.24           H  
ATOM   1195  C   PHE A  80      -3.080   7.800  19.514  1.00 98.24           C  
ATOM   1196  CB  PHE A  80      -4.700   7.163  17.656  1.00 98.24           C  
ATOM   1197  HB2 PHE A  80      -5.685   7.390  17.249  1.00 98.24           H  
ATOM   1198  HB3 PHE A  80      -4.665   6.086  17.816  1.00 98.24           H  
ATOM   1199  O   PHE A  80      -2.586   6.724  19.851  1.00 98.24           O  
ATOM   1200  CG  PHE A  80      -3.640   7.521  16.630  1.00 98.24           C  
ATOM   1201  CD1 PHE A  80      -3.719   8.734  15.921  1.00 98.24           C  
ATOM   1202  HD1 PHE A  80      -4.545   9.409  16.089  1.00 98.24           H  
ATOM   1203  CD2 PHE A  80      -2.567   6.641  16.392  1.00 98.24           C  
ATOM   1204  HD2 PHE A  80      -2.497   5.714  16.941  1.00 98.24           H  
ATOM   1205  CE1 PHE A  80      -2.723   9.069  14.986  1.00 98.24           C  
ATOM   1206  HE1 PHE A  80      -2.787   9.998  14.439  1.00 98.24           H  
ATOM   1207  CE2 PHE A  80      -1.581   6.967  15.444  1.00 98.24           C  
ATOM   1208  HE2 PHE A  80      -0.763   6.284  15.264  1.00 98.24           H  
ATOM   1209  CZ  PHE A  80      -1.657   8.185  14.746  1.00 98.24           C  
ATOM   1210  HZ  PHE A  80      -0.900   8.445  14.021  1.00 98.24           H  
ATOM   1211  N   LEU A  81      -2.401   8.954  19.572  1.00 98.55           N  
ATOM   1212  H   LEU A  81      -2.892   9.793  19.296  1.00 98.55           H  
ATOM   1213  CA  LEU A  81      -1.031   9.144  20.067  1.00 98.55           C  
ATOM   1214  HA  LEU A  81      -0.581   8.171  20.264  1.00 98.55           H  
ATOM   1215  C   LEU A  81      -0.977   9.910  21.402  1.00 98.55           C  
ATOM   1216  CB  LEU A  81      -0.197   9.861  18.984  1.00 98.55           C  
ATOM   1217  HB2 LEU A  81      -0.705  10.787  18.715  1.00 98.55           H  
ATOM   1218  HB3 LEU A  81       0.773  10.130  19.404  1.00 98.55           H  
ATOM   1219  O   LEU A  81       0.108  10.232  21.878  1.00 98.55           O  
ATOM   1220  CG  LEU A  81       0.050   9.036  17.714  1.00 98.55           C  
ATOM   1221  HG  LEU A  81      -0.913   8.697  17.331  1.00 98.55           H  
ATOM   1222  CD1 LEU A  81       0.724   9.882  16.634  1.00 98.55           C  
ATOM   1223 HD11 LEU A  81       0.034  10.667  16.325  1.00 98.55           H  
ATOM   1224 HD12 LEU A  81       1.643  10.321  17.023  1.00 98.55           H  
ATOM   1225 HD13 LEU A  81       0.951   9.266  15.764  1.00 98.55           H  
ATOM   1226  CD2 LEU A  81       0.944   7.822  17.965  1.00 98.55           C  
ATOM   1227 HD21 LEU A  81       1.138   7.308  17.023  1.00 98.55           H  
ATOM   1228 HD22 LEU A  81       0.426   7.131  18.630  1.00 98.55           H  
ATOM   1229 HD23 LEU A  81       1.883   8.133  18.422  1.00 98.55           H  
ATOM   1230  N   SER A  82      -2.129  10.215  22.004  1.00 97.78           N  
ATOM   1231  H   SER A  82      -2.985   9.899  21.571  1.00 97.78           H  
ATOM   1232  CA  SER A  82      -2.255  11.177  23.113  1.00 97.78           C  
ATOM   1233  HA  SER A  82      -1.792  12.114  22.805  1.00 97.78           H  
ATOM   1234  C   SER A  82      -1.587  10.764  24.427  1.00 97.78           C  
ATOM   1235  CB  SER A  82      -3.736  11.448  23.392  1.00 97.78           C  
ATOM   1236  HB2 SER A  82      -3.829  12.106  24.256  1.00 97.78           H  
ATOM   1237  HB3 SER A  82      -4.180  11.948  22.531  1.00 97.78           H  
ATOM   1238  O   SER A  82      -1.257  11.631  25.235  1.00 97.78           O  
ATOM   1239  OG  SER A  82      -4.424  10.236  23.642  1.00 97.78           O  
ATOM   1240  HG  SER A  82      -4.810   9.960  22.807  1.00 97.78           H  
ATOM   1241  N   GLN A  83      -1.397   9.465  24.670  1.00 97.75           N  
ATOM   1242  H   GLN A  83      -1.690   8.798  23.970  1.00 97.75           H  
ATOM   1243  CA  GLN A  83      -0.845   8.963  25.927  1.00 97.75           C  
ATOM   1244  HA  GLN A  83      -0.151   9.705  26.322  1.00 97.75           H  
ATOM   1245  C   GLN A  83      -0.081   7.652  25.725  1.00 97.75           C  
ATOM   1246  CB  GLN A  83      -1.994   8.785  26.937  1.00 97.75           C  
ATOM   1247  HB2 GLN A  83      -2.656   7.989  26.596  1.00 97.75           H  
ATOM   1248  HB3 GLN A  83      -2.568   9.710  26.990  1.00 97.75           H  
ATOM   1249  O   GLN A  83      -0.562   6.742  25.050  1.00 97.75           O  
ATOM   1250  CG  GLN A  83      -1.481   8.452  28.345  1.00 97.75           C  
ATOM   1251  HG2 GLN A  83      -0.841   9.262  28.694  1.00 97.75           H  
ATOM   1252  HG3 GLN A  83      -0.890   7.537  28.314  1.00 97.75           H  
ATOM   1253  CD  GLN A  83      -2.592   8.242  29.367  1.00 97.75           C  
ATOM   1254  NE2 GLN A  83      -2.253   7.819  30.565  1.00 97.75           N  
ATOM   1255 HE21 GLN A  83      -3.018   7.684  31.210  1.00 97.75           H  
ATOM   1256 HE22 GLN A  83      -1.292   7.586  30.771  1.00 97.75           H  
ATOM   1257  OE1 GLN A  83      -3.771   8.441  29.134  1.00 97.75           O  
ATOM   1258  N   VAL A  84       1.081   7.524  26.375  1.00 98.75           N  
ATOM   1259  H   VAL A  84       1.421   8.315  26.903  1.00 98.75           H  
ATOM   1260  CA  VAL A  84       1.835   6.262  26.453  1.00 98.75           C  
ATOM   1261  HA  VAL A  84       2.107   5.963  25.441  1.00 98.75           H  
ATOM   1262  C   VAL A  84       0.959   5.155  27.048  1.00 98.75           C  
ATOM   1263  CB  VAL A  84       3.133   6.427  27.266  1.00 98.75           C  
ATOM   1264  HB  VAL A  84       2.892   6.772  28.271  1.00 98.75           H  
ATOM   1265  O   VAL A  84       0.315   5.343  28.078  1.00 98.75           O  
ATOM   1266  CG1 VAL A  84       3.916   5.111  27.372  1.00 98.75           C  
ATOM   1267 HG11 VAL A  84       4.107   4.705  26.379  1.00 98.75           H  
ATOM   1268 HG12 VAL A  84       4.867   5.284  27.875  1.00 98.75           H  
ATOM   1269 HG13 VAL A  84       3.355   4.383  27.958  1.00 98.75           H  
ATOM   1270  CG2 VAL A  84       4.050   7.458  26.599  1.00 98.75           C  
ATOM   1271 HG21 VAL A  84       4.995   7.526  27.139  1.00 98.75           H  
ATOM   1272 HG22 VAL A  84       3.585   8.443  26.601  1.00 98.75           H  
ATOM   1273 HG23 VAL A  84       4.241   7.156  25.569  1.00 98.75           H  
ATOM   1274  N   GLY A  85       0.935   3.999  26.389  1.00 98.66           N  
ATOM   1275  H   GLY A  85       1.532   3.899  25.580  1.00 98.66           H  
ATOM   1276  CA  GLY A  85       0.085   2.859  26.722  1.00 98.66           C  
ATOM   1277  HA2 GLY A  85       0.581   1.946  26.393  1.00 98.66           H  
ATOM   1278  HA3 GLY A  85      -0.044   2.806  27.803  1.00 98.66           H  
ATOM   1279  C   GLY A  85      -1.304   2.897  26.079  1.00 98.66           C  
ATOM   1280  O   GLY A  85      -2.016   1.894  26.157  1.00 98.66           O  
ATOM   1281  N   LYS A  86      -1.710   3.994  25.411  1.00 98.62           N  
ATOM   1282  H   LYS A  86      -1.107   4.803  25.368  1.00 98.62           H  
ATOM   1283  CA  LYS A  86      -2.966   4.007  24.645  1.00 98.62           C  
ATOM   1284  HA  LYS A  86      -3.756   3.694  25.328  1.00 98.62           H  
ATOM   1285  C   LYS A  86      -2.881   2.978  23.521  1.00 98.62           C  
ATOM   1286  CB  LYS A  86      -3.332   5.413  24.122  1.00 98.62           C  
ATOM   1287  HB2 LYS A  86      -2.589   5.749  23.399  1.00 98.62           H  
ATOM   1288  HB3 LYS A  86      -3.344   6.110  24.961  1.00 98.62           H  
ATOM   1289  O   LYS A  86      -1.916   2.952  22.754  1.00 98.62           O  
ATOM   1290  CG  LYS A  86      -4.727   5.401  23.460  1.00 98.62           C  
ATOM   1291  HG2 LYS A  86      -4.680   4.812  22.544  1.00 98.62           H  
ATOM   1292  HG3 LYS A  86      -5.423   4.912  24.142  1.00 98.62           H  
ATOM   1293  CD  LYS A  86      -5.296   6.789  23.114  1.00 98.62           C  
ATOM   1294  HD2 LYS A  86      -5.338   7.401  24.014  1.00 98.62           H  
ATOM   1295  HD3 LYS A  86      -4.654   7.270  22.376  1.00 98.62           H  
ATOM   1296  CE  LYS A  86      -6.715   6.596  22.541  1.00 98.62           C  
ATOM   1297  HE2 LYS A  86      -6.645   6.101  21.573  1.00 98.62           H  
ATOM   1298  HE3 LYS A  86      -7.265   5.925  23.202  1.00 98.62           H  
ATOM   1299  NZ  LYS A  86      -7.514   7.838  22.395  1.00 98.62           N  
ATOM   1300  HZ1 LYS A  86      -7.678   8.355  23.247  1.00 98.62           H  
ATOM   1301  HZ2 LYS A  86      -8.424   7.641  22.002  1.00 98.62           H  
ATOM   1302  HZ3 LYS A  86      -7.153   8.500  21.724  1.00 98.62           H  
ATOM   1303  N   LYS A  87      -3.912   2.139  23.431  1.00 98.68           N  
ATOM   1304  H   LYS A  87      -4.662   2.247  24.099  1.00 98.68           H  
ATOM   1305  CA  LYS A  87      -4.044   1.092  22.421  1.00 98.68           C  
ATOM   1306  HA  LYS A  87      -3.103   1.017  21.875  1.00 98.68           H  
ATOM   1307  C   LYS A  87      -5.135   1.434  21.423  1.00 98.68           C  
ATOM   1308  CB  LYS A  87      -4.308  -0.263  23.076  1.00 98.68           C  
ATOM   1309  HB2 LYS A  87      -4.563  -0.979  22.294  1.00 98.68           H  
ATOM   1310  HB3 LYS A  87      -5.153  -0.183  23.760  1.00 98.68           H  
ATOM   1311  O   LYS A  87      -6.231   1.824  21.807  1.00 98.68           O  
ATOM   1312  CG  LYS A  87      -3.071  -0.772  23.824  1.00 98.68           C  
ATOM   1313  HG2 LYS A  87      -2.799  -0.091  24.629  1.00 98.68           H  
ATOM   1314  HG3 LYS A  87      -2.242  -0.852  23.121  1.00 98.68           H  
ATOM   1315  CD  LYS A  87      -3.385  -2.147  24.407  1.00 98.68           C  
ATOM   1316  HD2 LYS A  87      -4.060  -2.045  25.256  1.00 98.68           H  
ATOM   1317  HD3 LYS A  87      -3.886  -2.733  23.637  1.00 98.68           H  
ATOM   1318  CE  LYS A  87      -2.106  -2.863  24.835  1.00 98.68           C  
ATOM   1319  HE2 LYS A  87      -1.316  -2.627  24.122  1.00 98.68           H  
ATOM   1320  HE3 LYS A  87      -1.784  -2.506  25.813  1.00 98.68           H  
ATOM   1321  NZ  LYS A  87      -2.346  -4.322  24.827  1.00 98.68           N  
ATOM   1322  HZ1 LYS A  87      -1.479  -4.825  24.955  1.00 98.68           H  
ATOM   1323  HZ2 LYS A  87      -3.035  -4.590  25.515  1.00 98.68           H  
ATOM   1324  HZ3 LYS A  87      -2.725  -4.580  23.928  1.00 98.68           H  
ATOM   1325  N   THR A  88      -4.839   1.226  20.149  1.00 98.68           N  
ATOM   1326  H   THR A  88      -3.907   0.900  19.937  1.00 98.68           H  
ATOM   1327  CA  THR A  88      -5.777   1.393  19.038  1.00 98.68           C  
ATOM   1328  HA  THR A  88      -6.765   1.646  19.422  1.00 98.68           H  
ATOM   1329  C   THR A  88      -5.864   0.081  18.276  1.00 98.68           C  
ATOM   1330  CB  THR A  88      -5.329   2.533  18.118  1.00 98.68           C  
ATOM   1331  HB  THR A  88      -4.379   2.282  17.646  1.00 98.68           H  
ATOM   1332  O   THR A  88      -4.837  -0.488  17.903  1.00 98.68           O  
ATOM   1333  CG2 THR A  88      -6.366   2.840  17.044  1.00 98.68           C  
ATOM   1334 HG21 THR A  88      -7.337   3.019  17.507  1.00 98.68           H  
ATOM   1335 HG22 THR A  88      -6.062   3.740  16.509  1.00 98.68           H  
ATOM   1336 HG23 THR A  88      -6.439   2.014  16.337  1.00 98.68           H  
ATOM   1337  OG1 THR A  88      -5.171   3.716  18.864  1.00 98.68           O  
ATOM   1338  HG1 THR A  88      -4.450   3.594  19.487  1.00 98.68           H  
ATOM   1339  N   LYS A  89      -7.080  -0.421  18.039  1.00 98.66           N  
ATOM   1340  H   LYS A  89      -7.886   0.123  18.314  1.00 98.66           H  
ATOM   1341  CA  LYS A  89      -7.272  -1.636  17.235  1.00 98.66           C  
ATOM   1342  HA  LYS A  89      -6.668  -2.441  17.654  1.00 98.66           H  
ATOM   1343  C   LYS A  89      -6.785  -1.392  15.815  1.00 98.66           C  
ATOM   1344  CB  LYS A  89      -8.743  -2.067  17.214  1.00 98.66           C  
ATOM   1345  HB2 LYS A  89      -9.364  -1.219  16.926  1.00 98.66           H  
ATOM   1346  HB3 LYS A  89      -8.868  -2.855  16.471  1.00 98.66           H  
ATOM   1347  O   LYS A  89      -7.014  -0.312  15.265  1.00 98.66           O  
ATOM   1348  CG  LYS A  89      -9.192  -2.603  18.575  1.00 98.66           C  
ATOM   1349  HG2 LYS A  89      -8.582  -3.465  18.844  1.00 98.66           H  
ATOM   1350  HG3 LYS A  89      -9.068  -1.829  19.332  1.00 98.66           H  
ATOM   1351  CD  LYS A  89     -10.665  -3.016  18.516  1.00 98.66           C  
ATOM   1352  HD2 LYS A  89     -11.261  -2.149  18.229  1.00 98.66           H  
ATOM   1353  HD3 LYS A  89     -10.795  -3.805  17.776  1.00 98.66           H  
ATOM   1354  CE  LYS A  89     -11.100  -3.511  19.896  1.00 98.66           C  
ATOM   1355  HE2 LYS A  89     -10.822  -2.758  20.633  1.00 98.66           H  
ATOM   1356  HE3 LYS A  89     -10.549  -4.421  20.134  1.00 98.66           H  
ATOM   1357  NZ  LYS A  89     -12.562  -3.748  19.945  1.00 98.66           N  
ATOM   1358  HZ1 LYS A  89     -12.835  -4.438  19.260  1.00 98.66           H  
ATOM   1359  HZ2 LYS A  89     -13.050  -2.885  19.751  1.00 98.66           H  
ATOM   1360  HZ3 LYS A  89     -12.833  -4.059  20.867  1.00 98.66           H  
ATOM   1361  N   VAL A  90      -6.182  -2.409  15.209  1.00 98.77           N  
ATOM   1362  H   VAL A  90      -6.005  -3.257  15.730  1.00 98.77           H  
ATOM   1363  CA  VAL A  90      -5.750  -2.342  13.815  1.00 98.77           C  
ATOM   1364  HA  VAL A  90      -6.233  -1.469  13.376  1.00 98.77           H  
ATOM   1365  C   VAL A  90      -6.216  -3.532  12.991  1.00 98.77           C  
ATOM   1366  CB  VAL A  90      -4.236  -2.122  13.659  1.00 98.77           C  
ATOM   1367  HB  VAL A  90      -4.044  -1.946  12.600  1.00 98.77           H  
ATOM   1368  O   VAL A  90      -6.389  -4.638  13.503  1.00 98.77           O  
ATOM   1369  CG1 VAL A  90      -3.742  -0.893  14.428  1.00 98.77           C  
ATOM   1370 HG11 VAL A  90      -4.362  -0.033  14.174  1.00 98.77           H  
ATOM   1371 HG12 VAL A  90      -2.707  -0.682  14.155  1.00 98.77           H  
ATOM   1372 HG13 VAL A  90      -3.801  -1.062  15.503  1.00 98.77           H  
ATOM   1373  CG2 VAL A  90      -3.389  -3.319  14.085  1.00 98.77           C  
ATOM   1374 HG21 VAL A  90      -2.397  -3.176  13.656  1.00 98.77           H  
ATOM   1375 HG22 VAL A  90      -3.311  -3.358  15.171  1.00 98.77           H  
ATOM   1376 HG23 VAL A  90      -3.786  -4.257  13.698  1.00 98.77           H  
ATOM   1377  N   LEU A  91      -6.369  -3.292  11.693  1.00 98.85           N  
ATOM   1378  H   LEU A  91      -6.270  -2.332  11.394  1.00 98.85           H  
ATOM   1379  CA  LEU A  91      -6.351  -4.307  10.646  1.00 98.85           C  
ATOM   1380  HA  LEU A  91      -6.287  -5.304  11.082  1.00 98.85           H  
ATOM   1381  C   LEU A  91      -5.113  -4.067   9.781  1.00 98.85           C  
ATOM   1382  CB  LEU A  91      -7.648  -4.197   9.831  1.00 98.85           C  
ATOM   1383  HB2 LEU A  91      -8.482  -4.515  10.456  1.00 98.85           H  
ATOM   1384  HB3 LEU A  91      -7.801  -3.150   9.571  1.00 98.85           H  
ATOM   1385  O   LEU A  91      -4.941  -2.963   9.265  1.00 98.85           O  
ATOM   1386  CG  LEU A  91      -7.649  -5.016   8.527  1.00 98.85           C  
ATOM   1387  HG  LEU A  91      -6.784  -4.759   7.916  1.00 98.85           H  
ATOM   1388  CD1 LEU A  91      -7.639  -6.520   8.785  1.00 98.85           C  
ATOM   1389 HD11 LEU A  91      -7.650  -7.045   7.829  1.00 98.85           H  
ATOM   1390 HD12 LEU A  91      -8.519  -6.815   9.356  1.00 98.85           H  
ATOM   1391 HD13 LEU A  91      -6.738  -6.812   9.325  1.00 98.85           H  
ATOM   1392  CD2 LEU A  91      -8.895  -4.651   7.737  1.00 98.85           C  
ATOM   1393 HD21 LEU A  91      -9.777  -4.788   8.363  1.00 98.85           H  
ATOM   1394 HD22 LEU A  91      -8.849  -3.611   7.413  1.00 98.85           H  
ATOM   1395 HD23 LEU A  91      -8.979  -5.296   6.863  1.00 98.85           H  
ATOM   1396  N   LEU A  92      -4.282  -5.091   9.595  1.00 98.80           N  
ATOM   1397  H   LEU A  92      -4.493  -5.973  10.041  1.00 98.80           H  
ATOM   1398  CA  LEU A  92      -3.147  -5.066   8.677  1.00 98.80           C  
ATOM   1399  HA  LEU A  92      -3.012  -4.049   8.308  1.00 98.80           H  
ATOM   1400  C   LEU A  92      -3.420  -5.972   7.473  1.00 98.80           C  
ATOM   1401  CB  LEU A  92      -1.866  -5.474   9.431  1.00 98.80           C  
ATOM   1402  HB2 LEU A  92      -1.705  -4.780  10.256  1.00 98.80           H  
ATOM   1403  HB3 LEU A  92      -2.027  -6.471   9.842  1.00 98.80           H  
ATOM   1404  O   LEU A  92      -3.842  -7.116   7.634  1.00 98.80           O  
ATOM   1405  CG  LEU A  92      -0.599  -5.513   8.554  1.00 98.80           C  
ATOM   1406  HG  LEU A  92      -0.767  -6.194   7.719  1.00 98.80           H  
ATOM   1407  CD1 LEU A  92      -0.234  -4.138   8.002  1.00 98.80           C  
ATOM   1408 HD11 LEU A  92      -1.028  -3.762   7.357  1.00 98.80           H  
ATOM   1409 HD12 LEU A  92       0.666  -4.219   7.393  1.00 98.80           H  
ATOM   1410 HD13 LEU A  92      -0.060  -3.440   8.821  1.00 98.80           H  
ATOM   1411  CD2 LEU A  92       0.623  -6.011   9.321  1.00 98.80           C  
ATOM   1412 HD21 LEU A  92       0.498  -7.058   9.596  1.00 98.80           H  
ATOM   1413 HD22 LEU A  92       1.506  -5.954   8.685  1.00 98.80           H  
ATOM   1414 HD23 LEU A  92       0.786  -5.405  10.212  1.00 98.80           H  
ATOM   1415  N   ARG A  93      -3.110  -5.475   6.275  1.00 98.65           N  
ATOM   1416  H   ARG A  93      -2.839  -4.503   6.238  1.00 98.65           H  
ATOM   1417  CA  ARG A  93      -3.076  -6.221   5.015  1.00 98.65           C  
ATOM   1418  HA  ARG A  93      -3.189  -7.285   5.224  1.00 98.65           H  
ATOM   1419  C   ARG A  93      -1.725  -6.006   4.337  1.00 98.65           C  
ATOM   1420  CB  ARG A  93      -4.254  -5.766   4.141  1.00 98.65           C  
ATOM   1421  HB2 ARG A  93      -5.178  -5.905   4.703  1.00 98.65           H  
ATOM   1422  HB3 ARG A  93      -4.145  -4.705   3.918  1.00 98.65           H  
ATOM   1423  O   ARG A  93      -1.382  -4.879   3.982  1.00 98.65           O  
ATOM   1424  CG  ARG A  93      -4.353  -6.556   2.829  1.00 98.65           C  
ATOM   1425  HG2 ARG A  93      -4.497  -7.612   3.058  1.00 98.65           H  
ATOM   1426  HG3 ARG A  93      -3.434  -6.441   2.254  1.00 98.65           H  
ATOM   1427  CD  ARG A  93      -5.534  -6.042   1.995  1.00 98.65           C  
ATOM   1428  HD2 ARG A  93      -6.434  -6.088   2.608  1.00 98.65           H  
ATOM   1429  HD3 ARG A  93      -5.360  -5.000   1.725  1.00 98.65           H  
ATOM   1430  NE  ARG A  93      -5.759  -6.855   0.786  1.00 98.65           N  
ATOM   1431  HE  ARG A  93      -6.467  -7.571   0.870  1.00 98.65           H  
ATOM   1432  NH1 ARG A  93      -4.249  -5.852  -0.645  1.00 98.65           N  
ATOM   1433 HH11 ARG A  93      -3.887  -5.267   0.094  1.00 98.65           H  
ATOM   1434 HH12 ARG A  93      -3.785  -5.904  -1.541  1.00 98.65           H  
ATOM   1435  NH2 ARG A  93      -5.440  -7.583  -1.344  1.00 98.65           N  
ATOM   1436 HH21 ARG A  93      -4.887  -7.554  -2.188  1.00 98.65           H  
ATOM   1437 HH22 ARG A  93      -6.044  -8.379  -1.199  1.00 98.65           H  
ATOM   1438  CZ  ARG A  93      -5.153  -6.754  -0.383  1.00 98.65           C  
ATOM   1439  N   VAL A  94      -0.982  -7.087   4.129  1.00 98.63           N  
ATOM   1440  H   VAL A  94      -1.371  -7.985   4.379  1.00 98.63           H  
ATOM   1441  CA  VAL A  94       0.312  -7.091   3.437  1.00 98.63           C  
ATOM   1442  HA  VAL A  94       0.580  -6.064   3.191  1.00 98.63           H  
ATOM   1443  C   VAL A  94       0.185  -7.876   2.140  1.00 98.63           C  
ATOM   1444  CB  VAL A  94       1.427  -7.655   4.325  1.00 98.63           C  
ATOM   1445  HB  VAL A  94       1.144  -8.651   4.665  1.00 98.63           H  
ATOM   1446  O   VAL A  94      -0.351  -8.978   2.141  1.00 98.63           O  
ATOM   1447  CG1 VAL A  94       2.741  -7.745   3.551  1.00 98.63           C  
ATOM   1448 HG11 VAL A  94       2.999  -6.769   3.139  1.00 98.63           H  
ATOM   1449 HG12 VAL A  94       3.525  -8.103   4.218  1.00 98.63           H  
ATOM   1450 HG13 VAL A  94       2.663  -8.471   2.742  1.00 98.63           H  
ATOM   1451  CG2 VAL A  94       1.639  -6.764   5.554  1.00 98.63           C  
ATOM   1452 HG21 VAL A  94       0.748  -6.788   6.181  1.00 98.63           H  
ATOM   1453 HG22 VAL A  94       2.478  -7.128   6.146  1.00 98.63           H  
ATOM   1454 HG23 VAL A  94       1.837  -5.737   5.247  1.00 98.63           H  
ATOM   1455  N   SER A  95       0.652  -7.313   1.029  1.00 98.41           N  
ATOM   1456  H   SER A  95       1.205  -6.473   1.124  1.00 98.41           H  
ATOM   1457  CA  SER A  95       0.369  -7.829  -0.320  1.00 98.41           C  
ATOM   1458  HA  SER A  95       0.061  -8.873  -0.258  1.00 98.41           H  
ATOM   1459  C   SER A  95       1.578  -7.778  -1.234  1.00 98.41           C  
ATOM   1460  CB  SER A  95      -0.761  -7.010  -0.954  1.00 98.41           C  
ATOM   1461  HB2 SER A  95      -1.671  -7.156  -0.373  1.00 98.41           H  
ATOM   1462  HB3 SER A  95      -0.933  -7.332  -1.981  1.00 98.41           H  
ATOM   1463  O   SER A  95       2.328  -6.813  -1.137  1.00 98.41           O  
ATOM   1464  OG  SER A  95      -0.441  -5.631  -0.929  1.00 98.41           O  
ATOM   1465  HG  SER A  95       0.357  -5.558  -0.401  1.00 98.41           H  
ATOM   1466  N   THR A  96       1.703  -8.718  -2.171  1.00 97.45           N  
ATOM   1467  H   THR A  96       1.002  -9.441  -2.240  1.00 97.45           H  
ATOM   1468  CA  THR A  96       2.519  -8.495  -3.379  1.00 97.45           C  
ATOM   1469  HA  THR A  96       3.533  -8.213  -3.095  1.00 97.45           H  
ATOM   1470  C   THR A  96       1.911  -7.344  -4.184  1.00 97.45           C  
ATOM   1471  CB  THR A  96       2.601  -9.756  -4.252  1.00 97.45           C  
ATOM   1472  HB  THR A  96       3.206  -9.537  -5.132  1.00 97.45           H  
ATOM   1473  O   THR A  96       0.723  -7.076  -4.054  1.00 97.45           O  
ATOM   1474  CG2 THR A  96       3.236 -10.933  -3.518  1.00 97.45           C  
ATOM   1475 HG21 THR A  96       4.218 -10.646  -3.140  1.00 97.45           H  
ATOM   1476 HG22 THR A  96       3.365 -11.763  -4.212  1.00 97.45           H  
ATOM   1477 HG23 THR A  96       2.610 -11.252  -2.685  1.00 97.45           H  
ATOM   1478  OG1 THR A  96       1.318 -10.178  -4.666  1.00 97.45           O  
ATOM   1479  HG1 THR A  96       1.455 -10.863  -5.325  1.00 97.45           H  
ATOM   1480  N   VAL A  97       2.681  -6.605  -4.975  1.00 96.26           N  
ATOM   1481  H   VAL A  97       3.633  -6.910  -5.121  1.00 96.26           H  
ATOM   1482  CA  VAL A  97       2.208  -5.457  -5.767  1.00 96.26           C  
ATOM   1483  HA  VAL A  97       1.322  -5.026  -5.300  1.00 96.26           H  
ATOM   1484  C   VAL A  97       1.819  -5.878  -7.182  1.00 96.26           C  
ATOM   1485  CB  VAL A  97       3.291  -4.361  -5.815  1.00 96.26           C  
ATOM   1486  HB  VAL A  97       4.234  -4.801  -6.141  1.00 96.26           H  
ATOM   1487  O   VAL A  97       0.700  -5.590  -7.621  1.00 96.26           O  
ATOM   1488  CG1 VAL A  97       2.926  -3.214  -6.774  1.00 96.26           C  
ATOM   1489 HG11 VAL A  97       2.937  -3.564  -7.806  1.00 96.26           H  
ATOM   1490 HG12 VAL A  97       3.664  -2.416  -6.692  1.00 96.26           H  
ATOM   1491 HG13 VAL A  97       1.938  -2.820  -6.538  1.00 96.26           H  
ATOM   1492  CG2 VAL A  97       3.505  -3.719  -4.441  1.00 96.26           C  
ATOM   1493 HG21 VAL A  97       3.446  -4.459  -3.643  1.00 96.26           H  
ATOM   1494 HG22 VAL A  97       2.760  -2.937  -4.295  1.00 96.26           H  
ATOM   1495 HG23 VAL A  97       4.484  -3.242  -4.415  1.00 96.26           H  
ATOM   1496  N   GLY A  98       2.756  -6.508  -7.892  1.00 93.49           N  
ATOM   1497  H   GLY A  98       3.591  -6.797  -7.403  1.00 93.49           H  
ATOM   1498  CA  GLY A  98       2.701  -6.750  -9.332  1.00 93.49           C  
ATOM   1499  HA2 GLY A  98       2.294  -5.871  -9.831  1.00 93.49           H  
ATOM   1500  HA3 GLY A  98       3.718  -6.903  -9.693  1.00 93.49           H  
ATOM   1501  C   GLY A  98       1.869  -7.970  -9.736  1.00 93.49           C  
ATOM   1502  O   GLY A  98       1.027  -7.836 -10.621  1.00 93.49           O  
ATOM   1503  N   PRO A  99       2.046  -9.149  -9.126  1.00 94.07           N  
ATOM   1504  CA  PRO A  99       1.322 -10.362  -9.505  1.00 94.07           C  
ATOM   1505  HA  PRO A  99       1.483 -10.535 -10.569  1.00 94.07           H  
ATOM   1506  C   PRO A  99      -0.201 -10.340  -9.240  1.00 94.07           C  
ATOM   1507  CB  PRO A  99       2.025 -11.467  -8.728  1.00 94.07           C  
ATOM   1508  HB2 PRO A  99       1.529 -11.570  -7.762  1.00 94.07           H  
ATOM   1509  HB3 PRO A  99       2.042 -12.396  -9.297  1.00 94.07           H  
ATOM   1510  O   PRO A  99      -0.723  -9.476  -8.531  1.00 94.07           O  
ATOM   1511  CG  PRO A  99       3.437 -10.956  -8.481  1.00 94.07           C  
ATOM   1512  HG2 PRO A  99       4.051 -11.097  -9.371  1.00 94.07           H  
ATOM   1513  HG3 PRO A  99       3.895 -11.419  -7.607  1.00 94.07           H  
ATOM   1514  CD  PRO A  99       3.169  -9.478  -8.261  1.00 94.07           C  
ATOM   1515  HD2 PRO A  99       2.876  -9.307  -7.225  1.00 94.07           H  
ATOM   1516  HD3 PRO A  99       4.063  -8.907  -8.509  1.00 94.07           H  
ATOM   1517  N   GLU A 100      -0.931 -11.284  -9.844  1.00 94.89           N  
ATOM   1518  H   GLU A 100      -0.458 -11.960 -10.427  1.00 94.89           H  
ATOM   1519  CA  GLU A 100      -2.385 -11.465  -9.663  1.00 94.89           C  
ATOM   1520  HA  GLU A 100      -2.865 -10.488  -9.618  1.00 94.89           H  
ATOM   1521  C   GLU A 100      -2.739 -12.206  -8.361  1.00 94.89           C  
ATOM   1522  CB  GLU A 100      -2.985 -12.225 -10.858  1.00 94.89           C  
ATOM   1523  HB2 GLU A 100      -4.065 -12.270 -10.716  1.00 94.89           H  
ATOM   1524  HB3 GLU A 100      -2.626 -13.254 -10.863  1.00 94.89           H  
ATOM   1525  O   GLU A 100      -1.882 -12.809  -7.720  1.00 94.89           O  
ATOM   1526  CG  GLU A 100      -2.731 -11.559 -12.218  1.00 94.89           C  
ATOM   1527  HG2 GLU A 100      -2.794 -10.476 -12.104  1.00 94.89           H  
ATOM   1528  HG3 GLU A 100      -3.536 -11.860 -12.888  1.00 94.89           H  
ATOM   1529  CD  GLU A 100      -1.403 -11.936 -12.892  1.00 94.89           C  
ATOM   1530  OE1 GLU A 100      -1.067 -11.273 -13.896  1.00 94.89           O  
ATOM   1531  OE2 GLU A 100      -0.745 -12.938 -12.526  1.00 94.89           O  
ATOM   1532  N   ARG A 101      -4.026 -12.232  -7.978  1.00 93.60           N  
ATOM   1533  H   ARG A 101      -4.688 -11.733  -8.555  1.00 93.60           H  
ATOM   1534  CA  ARG A 101      -4.498 -12.882  -6.733  1.00 93.60           C  
ATOM   1535  HA  ARG A 101      -4.069 -12.349  -5.884  1.00 93.60           H  
ATOM   1536  C   ARG A 101      -4.046 -14.344  -6.571  1.00 93.60           C  
ATOM   1537  CB  ARG A 101      -6.031 -12.764  -6.674  1.00 93.60           C  
ATOM   1538  HB2 ARG A 101      -6.303 -11.708  -6.695  1.00 93.60           H  
ATOM   1539  HB3 ARG A 101      -6.457 -13.243  -7.555  1.00 93.60           H  
ATOM   1540  O   ARG A 101      -3.898 -14.800  -5.441  1.00 93.60           O  
ATOM   1541  CG  ARG A 101      -6.644 -13.404  -5.419  1.00 93.60           C  
ATOM   1542  HG2 ARG A 101      -6.461 -14.478  -5.434  1.00 93.60           H  
ATOM   1543  HG3 ARG A 101      -6.187 -12.974  -4.528  1.00 93.60           H  
ATOM   1544  CD  ARG A 101      -8.155 -13.179  -5.379  1.00 93.60           C  
ATOM   1545  HD2 ARG A 101      -8.345 -12.118  -5.219  1.00 93.60           H  
ATOM   1546  HD3 ARG A 101      -8.578 -13.476  -6.339  1.00 93.60           H  
ATOM   1547  NE  ARG A 101      -8.771 -13.977  -4.302  1.00 93.60           N  
ATOM   1548  HE  ARG A 101      -8.147 -14.582  -3.788  1.00 93.60           H  
ATOM   1549  NH1 ARG A 101     -10.913 -13.204  -4.555  1.00 93.60           N  
ATOM   1550 HH11 ARG A 101     -11.865 -13.139  -4.225  1.00 93.60           H  
ATOM   1551 HH12 ARG A 101     -10.562 -12.552  -5.242  1.00 93.60           H  
ATOM   1552  NH2 ARG A 101     -10.470 -14.766  -3.015  1.00 93.60           N  
ATOM   1553 HH21 ARG A 101     -11.452 -14.806  -2.780  1.00 93.60           H  
ATOM   1554 HH22 ARG A 101      -9.811 -15.371  -2.547  1.00 93.60           H  
ATOM   1555  CZ  ARG A 101     -10.045 -13.979  -3.964  1.00 93.60           C  
ATOM   1556  N   GLY A 102      -3.861 -15.069  -7.676  1.00 92.80           N  
ATOM   1557  H   GLY A 102      -3.966 -14.587  -8.557  1.00 92.80           H  
ATOM   1558  CA  GLY A 102      -3.457 -16.480  -7.695  1.00 92.80           C  
ATOM   1559  HA2 GLY A 102      -3.758 -16.957  -6.762  1.00 92.80           H  
ATOM   1560  HA3 GLY A 102      -3.976 -16.984  -8.511  1.00 92.80           H  
ATOM   1561  C   GLY A 102      -1.957 -16.739  -7.872  1.00 92.80           C  
ATOM   1562  O   GLY A 102      -1.578 -17.886  -8.086  1.00 92.80           O  
ATOM   1563  N   SER A 103      -1.102 -15.714  -7.847  1.00 96.41           N  
ATOM   1564  H   SER A 103      -1.435 -14.784  -7.633  1.00 96.41           H  
ATOM   1565  CA  SER A 103       0.350 -15.896  -7.971  1.00 96.41           C  
ATOM   1566  HA  SER A 103       0.556 -16.526  -8.836  1.00 96.41           H  
ATOM   1567  C   SER A 103       0.960 -16.557  -6.735  1.00 96.41           C  
ATOM   1568  CB  SER A 103       1.011 -14.540  -8.186  1.00 96.41           C  
ATOM   1569  HB2 SER A 103       2.036 -14.685  -8.530  1.00 96.41           H  
ATOM   1570  HB3 SER A 103       0.457 -13.992  -8.948  1.00 96.41           H  
ATOM   1571  O   SER A 103       0.322 -16.600  -5.688  1.00 96.41           O  
ATOM   1572  OG  SER A 103       1.032 -13.800  -6.980  1.00 96.41           O  
ATOM   1573  HG  SER A 103       1.800 -14.062  -6.467  1.00 96.41           H  
ATOM   1574  N   ALA A 104       2.222 -16.988  -6.800  1.00 97.84           N  
ATOM   1575  H   ALA A 104       2.731 -16.933  -7.670  1.00 97.84           H  
ATOM   1576  CA  ALA A 104       2.986 -17.255  -5.581  1.00 97.84           C  
ATOM   1577  HA  ALA A 104       2.353 -17.854  -4.926  1.00 97.84           H  
ATOM   1578  C   ALA A 104       3.316 -15.937  -4.848  1.00 97.84           C  
ATOM   1579  CB  ALA A 104       4.215 -18.106  -5.906  1.00 97.84           C  
ATOM   1580  HB1 ALA A 104       3.900 -19.087  -6.260  1.00 97.84           H  
ATOM   1581  HB2 ALA A 104       4.820 -17.632  -6.678  1.00 97.84           H  
ATOM   1582  HB3 ALA A 104       4.815 -18.238  -5.005  1.00 97.84           H  
ATOM   1583  O   ALA A 104       3.485 -14.902  -5.497  1.00 97.84           O  
ATOM   1584  N   ASP A 105       3.368 -15.951  -3.515  1.00 97.74           N  
ATOM   1585  H   ASP A 105       3.228 -16.822  -3.023  1.00 97.74           H  
ATOM   1586  CA  ASP A 105       3.696 -14.772  -2.695  1.00 97.74           C  
ATOM   1587  HA  ASP A 105       3.441 -13.881  -3.268  1.00 97.74           H  
ATOM   1588  C   ASP A 105       5.196 -14.623  -2.392  1.00 97.74           C  
ATOM   1589  CB  ASP A 105       2.819 -14.722  -1.434  1.00 97.74           C  
ATOM   1590  HB2 ASP A 105       3.095 -13.847  -0.845  1.00 97.74           H  
ATOM   1591  HB3 ASP A 105       1.786 -14.576  -1.749  1.00 97.74           H  
ATOM   1592  O   ASP A 105       5.625 -13.584  -1.904  1.00 97.74           O  
ATOM   1593  CG  ASP A 105       2.886 -15.960  -0.537  1.00 97.74           C  
ATOM   1594  OD1 ASP A 105       3.842 -16.752  -0.654  1.00 97.74           O  
ATOM   1595  OD2 ASP A 105       1.961 -16.095   0.292  1.00 97.74           O  
ATOM   1596  N   THR A 106       6.012 -15.608  -2.768  1.00 97.80           N  
ATOM   1597  H   THR A 106       5.593 -16.487  -3.037  1.00 97.80           H  
ATOM   1598  CA  THR A 106       7.477 -15.581  -2.635  1.00 97.80           C  
ATOM   1599  HA  THR A 106       7.746 -14.880  -1.846  1.00 97.80           H  
ATOM   1600  C   THR A 106       8.209 -15.117  -3.895  1.00 97.80           C  
ATOM   1601  CB  THR A 106       7.991 -16.962  -2.225  1.00 97.80           C  
ATOM   1602  HB  THR A 106       9.079 -16.949  -2.170  1.00 97.80           H  
ATOM   1603  O   THR A 106       9.438 -15.021  -3.897  1.00 97.80           O  
ATOM   1604  CG2 THR A 106       7.420 -17.377  -0.873  1.00 97.80           C  
ATOM   1605 HG21 THR A 106       8.000 -18.208  -0.470  1.00 97.80           H  
ATOM   1606 HG22 THR A 106       6.379 -17.677  -0.992  1.00 97.80           H  
ATOM   1607 HG23 THR A 106       7.464 -16.544  -0.172  1.00 97.80           H  
ATOM   1608  OG1 THR A 106       7.576 -17.907  -3.181  1.00 97.80           O  
ATOM   1609  HG1 THR A 106       8.092 -18.704  -3.041  1.00 97.80           H  
ATOM   1610  N   THR A 107       7.486 -14.808  -4.977  1.00 96.43           N  
ATOM   1611  H   THR A 107       6.479 -14.856  -4.908  1.00 96.43           H  
ATOM   1612  CA  THR A 107       8.088 -14.212  -6.178  1.00 96.43           C  
ATOM   1613  HA  THR A 107       8.885 -14.869  -6.525  1.00 96.43           H  
ATOM   1614  C   THR A 107       8.690 -12.851  -5.850  1.00 96.43           C  
ATOM   1615  CB  THR A 107       7.079 -14.026  -7.318  1.00 96.43           C  
ATOM   1616  HB  THR A 107       7.586 -13.553  -8.159  1.00 96.43           H  
ATOM   1617  O   THR A 107       8.102 -12.092  -5.081  1.00 96.43           O  
ATOM   1618  CG2 THR A 107       6.495 -15.354  -7.789  1.00 96.43           C  
ATOM   1619 HG21 THR A 107       5.860 -15.182  -8.657  1.00 96.43           H  
ATOM   1620 HG22 THR A 107       7.296 -16.045  -8.054  1.00 96.43           H  
ATOM   1621 HG23 THR A 107       5.894 -15.779  -6.985  1.00 96.43           H  
ATOM   1622  OG1 THR A 107       6.004 -13.210  -6.916  1.00 96.43           O  
ATOM   1623  HG1 THR A 107       6.318 -12.620  -6.228  1.00 96.43           H  
ATOM   1624  N   ARG A 108       9.825 -12.510  -6.474  1.00 97.47           N  
ATOM   1625  H   ARG A 108      10.246 -13.178  -7.104  1.00 97.47           H  
ATOM   1626  CA  ARG A 108      10.502 -11.227  -6.250  1.00 97.47           C  
ATOM   1627  HA  ARG A 108      10.764 -11.187  -5.193  1.00 97.47           H  
ATOM   1628  C   ARG A 108       9.574 -10.049  -6.546  1.00 97.47           C  
ATOM   1629  CB  ARG A 108      11.793 -11.161  -7.077  1.00 97.47           C  
ATOM   1630  HB2 ARG A 108      11.559 -11.300  -8.132  1.00 97.47           H  
ATOM   1631  HB3 ARG A 108      12.441 -11.978  -6.757  1.00 97.47           H  
ATOM   1632  O   ARG A 108       9.240  -9.816  -7.705  1.00 97.47           O  
ATOM   1633  CG  ARG A 108      12.522  -9.817  -6.901  1.00 97.47           C  
ATOM   1634  HG2 ARG A 108      12.608  -9.589  -5.839  1.00 97.47           H  
ATOM   1635  HG3 ARG A 108      11.936  -9.027  -7.369  1.00 97.47           H  
ATOM   1636  CD  ARG A 108      13.914  -9.824  -7.554  1.00 97.47           C  
ATOM   1637  HD2 ARG A 108      13.801 -10.058  -8.613  1.00 97.47           H  
ATOM   1638  HD3 ARG A 108      14.343  -8.824  -7.489  1.00 97.47           H  
ATOM   1639  NE  ARG A 108      14.831 -10.807  -6.933  1.00 97.47           N  
ATOM   1640  HE  ARG A 108      15.040 -11.638  -7.468  1.00 97.47           H  
ATOM   1641  NH1 ARG A 108      15.114  -9.749  -4.925  1.00 97.47           N  
ATOM   1642 HH11 ARG A 108      15.621  -9.669  -4.055  1.00 97.47           H  
ATOM   1643 HH12 ARG A 108      14.667  -8.921  -5.289  1.00 97.47           H  
ATOM   1644  NH2 ARG A 108      15.946 -11.782  -5.190  1.00 97.47           N  
ATOM   1645 HH21 ARG A 108      16.058 -11.834  -4.187  1.00 97.47           H  
ATOM   1646 HH22 ARG A 108      16.206 -12.579  -5.753  1.00 97.47           H  
ATOM   1647  CZ  ARG A 108      15.294 -10.777  -5.695  1.00 97.47           C  
ATOM   1648  N   ASP A 109       9.214  -9.290  -5.516  1.00 97.50           N  
ATOM   1649  H   ASP A 109       9.500  -9.569  -4.588  1.00 97.50           H  
ATOM   1650  CA  ASP A 109       8.300  -8.155  -5.641  1.00 97.50           C  
ATOM   1651  HA  ASP A 109       8.547  -7.622  -6.559  1.00 97.50           H  
ATOM   1652  C   ASP A 109       8.424  -7.167  -4.469  1.00 97.50           C  
ATOM   1653  CB  ASP A 109       6.853  -8.671  -5.763  1.00 97.50           C  
ATOM   1654  HB2 ASP A 109       6.502  -8.989  -4.782  1.00 97.50           H  
ATOM   1655  HB3 ASP A 109       6.827  -9.538  -6.423  1.00 97.50           H  
ATOM   1656  O   ASP A 109       8.917  -7.484  -3.380  1.00 97.50           O  
ATOM   1657  CG  ASP A 109       5.889  -7.630  -6.341  1.00 97.50           C  
ATOM   1658  OD1 ASP A 109       6.335  -6.581  -6.860  1.00 97.50           O  
ATOM   1659  OD2 ASP A 109       4.669  -7.868  -6.257  1.00 97.50           O  
ATOM   1660  N   VAL A 110       7.930  -5.948  -4.676  1.00 97.26           N  
ATOM   1661  H   VAL A 110       7.431  -5.821  -5.545  1.00 97.26           H  
ATOM   1662  CA  VAL A 110       7.630  -5.030  -3.575  1.00 97.26           C  
ATOM   1663  HA  VAL A 110       8.469  -5.030  -2.878  1.00 97.26           H  
ATOM   1664  C   VAL A 110       6.399  -5.544  -2.838  1.00 97.26           C  
ATOM   1665  CB  VAL A 110       7.421  -3.592  -4.076  1.00 97.26           C  
ATOM   1666  HB  VAL A 110       6.606  -3.577  -4.800  1.00 97.26           H  
ATOM   1667  O   VAL A 110       5.450  -6.034  -3.445  1.00 97.26           O  
ATOM   1668  CG1 VAL A 110       7.099  -2.608  -2.938  1.00 97.26           C  
ATOM   1669 HG11 VAL A 110       6.145  -2.859  -2.475  1.00 97.26           H  
ATOM   1670 HG12 VAL A 110       7.888  -2.633  -2.187  1.00 97.26           H  
ATOM   1671 HG13 VAL A 110       7.017  -1.597  -3.336  1.00 97.26           H  
ATOM   1672  CG2 VAL A 110       8.680  -3.083  -4.784  1.00 97.26           C  
ATOM   1673 HG21 VAL A 110       8.851  -3.666  -5.689  1.00 97.26           H  
ATOM   1674 HG22 VAL A 110       9.539  -3.182  -4.121  1.00 97.26           H  
ATOM   1675 HG23 VAL A 110       8.534  -2.041  -5.073  1.00 97.26           H  
ATOM   1676  N   HIS A 111       6.399  -5.400  -1.517  1.00 98.03           N  
ATOM   1677  H   HIS A 111       7.194  -4.963  -1.074  1.00 98.03           H  
ATOM   1678  CA  HIS A 111       5.265  -5.767  -0.685  1.00 98.03           C  
ATOM   1679  HA  HIS A 111       4.550  -6.307  -1.305  1.00 98.03           H  
ATOM   1680  C   HIS A 111       4.576  -4.511  -0.148  1.00 98.03           C  
ATOM   1681  CB  HIS A 111       5.697  -6.745   0.407  1.00 98.03           C  
ATOM   1682  HB2 HIS A 111       6.542  -6.339   0.964  1.00 98.03           H  
ATOM   1683  HB3 HIS A 111       4.868  -6.874   1.103  1.00 98.03           H  
ATOM   1684  O   HIS A 111       5.158  -3.744   0.623  1.00 98.03           O  
ATOM   1685  CG  HIS A 111       6.072  -8.102  -0.136  1.00 98.03           C  
ATOM   1686  CD2 HIS A 111       5.411  -9.270   0.126  1.00 98.03           C  
ATOM   1687  HD2 HIS A 111       4.547  -9.389   0.762  1.00 98.03           H  
ATOM   1688  ND1 HIS A 111       7.101  -8.408  -1.010  1.00 98.03           N  
ATOM   1689  HD1 HIS A 111       7.700  -7.772  -1.516  1.00 98.03           H  
ATOM   1690  CE1 HIS A 111       7.049  -9.726  -1.265  1.00 98.03           C  
ATOM   1691  HE1 HIS A 111       7.687 -10.255  -1.956  1.00 98.03           H  
ATOM   1692  NE2 HIS A 111       6.042 -10.286  -0.583  1.00 98.03           N  
ATOM   1693  N   GLY A 112       3.322  -4.304  -0.549  1.00 98.16           N  
ATOM   1694  H   GLY A 112       2.915  -5.022  -1.131  1.00 98.16           H  
ATOM   1695  CA  GLY A 112       2.462  -3.257  -0.005  1.00 98.16           C  
ATOM   1696  HA2 GLY A 112       1.543  -3.184  -0.586  1.00 98.16           H  
ATOM   1697  HA3 GLY A 112       2.981  -2.300  -0.050  1.00 98.16           H  
ATOM   1698  C   GLY A 112       2.081  -3.549   1.440  1.00 98.16           C  
ATOM   1699  O   GLY A 112       1.786  -4.694   1.780  1.00 98.16           O  
ATOM   1700  N   TRP A 113       2.052  -2.511   2.271  1.00 98.58           N  
ATOM   1701  H   TRP A 113       2.301  -1.608   1.895  1.00 98.58           H  
ATOM   1702  CA  TRP A 113       1.721  -2.568   3.693  1.00 98.58           C  
ATOM   1703  HA  TRP A 113       1.412  -3.575   3.974  1.00 98.58           H  
ATOM   1704  C   TRP A 113       0.570  -1.607   3.988  1.00 98.58           C  
ATOM   1705  CB  TRP A 113       2.979  -2.206   4.492  1.00 98.58           C  
ATOM   1706  HB2 TRP A 113       3.764  -2.915   4.232  1.00 98.58           H  
ATOM   1707  HB3 TRP A 113       3.333  -1.221   4.186  1.00 98.58           H  
ATOM   1708  O   TRP A 113       0.773  -0.398   4.045  1.00 98.58           O  
ATOM   1709  CG  TRP A 113       2.816  -2.217   5.980  1.00 98.58           C  
ATOM   1710  CD1 TRP A 113       2.177  -1.292   6.738  1.00 98.58           C  
ATOM   1711  HD1 TRP A 113       1.684  -0.410   6.357  1.00 98.58           H  
ATOM   1712  CD2 TRP A 113       3.311  -3.218   6.912  1.00 98.58           C  
ATOM   1713  CE2 TRP A 113       2.951  -2.825   8.230  1.00 98.58           C  
ATOM   1714  CE3 TRP A 113       4.038  -4.416   6.768  1.00 98.58           C  
ATOM   1715  HE3 TRP A 113       4.308  -4.734   5.772  1.00 98.58           H  
ATOM   1716  NE1 TRP A 113       2.238  -1.660   8.067  1.00 98.58           N  
ATOM   1717  HE1 TRP A 113       1.795  -1.143   8.813  1.00 98.58           H  
ATOM   1718  CH2 TRP A 113       4.023  -4.771   9.175  1.00 98.58           C  
ATOM   1719  HH2 TRP A 113       4.272  -5.373  10.037  1.00 98.58           H  
ATOM   1720  CZ2 TRP A 113       3.303  -3.580   9.348  1.00 98.58           C  
ATOM   1721  HZ2 TRP A 113       3.014  -3.245  10.333  1.00 98.58           H  
ATOM   1722  CZ3 TRP A 113       4.398  -5.190   7.887  1.00 98.58           C  
ATOM   1723  HZ3 TRP A 113       4.949  -6.110   7.762  1.00 98.58           H  
ATOM   1724  N   ALA A 114      -0.647  -2.116   4.166  1.00 98.60           N  
ATOM   1725  H   ALA A 114      -0.777  -3.116   4.115  1.00 98.60           H  
ATOM   1726  CA  ALA A 114      -1.829  -1.296   4.415  1.00 98.60           C  
ATOM   1727  HA  ALA A 114      -1.564  -0.240   4.376  1.00 98.60           H  
ATOM   1728  C   ALA A 114      -2.401  -1.577   5.808  1.00 98.60           C  
ATOM   1729  CB  ALA A 114      -2.834  -1.540   3.288  1.00 98.60           C  
ATOM   1730  HB1 ALA A 114      -3.215  -2.560   3.339  1.00 98.60           H  
ATOM   1731  HB2 ALA A 114      -2.355  -1.378   2.322  1.00 98.60           H  
ATOM   1732  HB3 ALA A 114      -3.660  -0.836   3.393  1.00 98.60           H  
ATOM   1733  O   ALA A 114      -2.827  -2.693   6.095  1.00 98.60           O  
ATOM   1734  N   MET A 115      -2.405  -0.568   6.676  1.00 98.21           N  
ATOM   1735  H   MET A 115      -2.044   0.324   6.372  1.00 98.21           H  
ATOM   1736  CA  MET A 115      -2.842  -0.672   8.066  1.00 98.21           C  
ATOM   1737  HA  MET A 115      -3.221  -1.678   8.249  1.00 98.21           H  
ATOM   1738  C   MET A 115      -3.959   0.329   8.347  1.00 98.21           C  
ATOM   1739  CB  MET A 115      -1.635  -0.456   8.985  1.00 98.21           C  
ATOM   1740  HB2 MET A 115      -1.252   0.556   8.854  1.00 98.21           H  
ATOM   1741  HB3 MET A 115      -0.850  -1.155   8.699  1.00 98.21           H  
ATOM   1742  O   MET A 115      -3.764   1.524   8.164  1.00 98.21           O  
ATOM   1743  CG  MET A 115      -1.971  -0.688  10.461  1.00 98.21           C  
ATOM   1744  HG2 MET A 115      -2.702   0.047  10.798  1.00 98.21           H  
ATOM   1745  HG3 MET A 115      -2.412  -1.680  10.561  1.00 98.21           H  
ATOM   1746  SD  MET A 115      -0.513  -0.613  11.532  1.00 98.21           S  
ATOM   1747  CE  MET A 115      -0.342   1.172  11.698  1.00 98.21           C  
ATOM   1748  HE1 MET A 115      -0.426   1.650  10.722  1.00 98.21           H  
ATOM   1749  HE2 MET A 115       0.626   1.392  12.150  1.00 98.21           H  
ATOM   1750  HE3 MET A 115      -1.126   1.542  12.358  1.00 98.21           H  
ATOM   1751  N   LYS A 116      -5.108  -0.153   8.818  1.00 98.79           N  
ATOM   1752  H   LYS A 116      -5.164  -1.150   8.968  1.00 98.79           H  
ATOM   1753  CA  LYS A 116      -6.242   0.663   9.267  1.00 98.79           C  
ATOM   1754  HA  LYS A 116      -6.142   1.685   8.901  1.00 98.79           H  
ATOM   1755  C   LYS A 116      -6.242   0.703  10.784  1.00 98.79           C  
ATOM   1756  CB  LYS A 116      -7.543   0.080   8.695  1.00 98.79           C  
ATOM   1757  HB2 LYS A 116      -7.613  -0.975   8.960  1.00 98.79           H  
ATOM   1758  HB3 LYS A 116      -7.481   0.157   7.610  1.00 98.79           H  
ATOM   1759  O   LYS A 116      -6.350  -0.350  11.407  1.00 98.79           O  
ATOM   1760  CG  LYS A 116      -8.818   0.794   9.185  1.00 98.79           C  
ATOM   1761  HG2 LYS A 116      -8.927   0.638  10.258  1.00 98.79           H  
ATOM   1762  HG3 LYS A 116      -8.737   1.868   9.017  1.00 98.79           H  
ATOM   1763  CD  LYS A 116     -10.087   0.260   8.497  1.00 98.79           C  
ATOM   1764  HD2 LYS A 116     -10.945   0.829   8.854  1.00 98.79           H  
ATOM   1765  HD3 LYS A 116     -10.237  -0.773   8.810  1.00 98.79           H  
ATOM   1766  CE  LYS A 116     -10.061   0.280   6.961  1.00 98.79           C  
ATOM   1767  HE2 LYS A 116      -9.263  -0.379   6.616  1.00 98.79           H  
ATOM   1768  HE3 LYS A 116     -10.996  -0.139   6.591  1.00 98.79           H  
ATOM   1769  NZ  LYS A 116      -9.855   1.635   6.401  1.00 98.79           N  
ATOM   1770  HZ1 LYS A 116      -9.798   1.582   5.394  1.00 98.79           H  
ATOM   1771  HZ2 LYS A 116     -10.587   2.277   6.670  1.00 98.79           H  
ATOM   1772  HZ3 LYS A 116      -8.977   2.030   6.706  1.00 98.79           H  
ATOM   1773  N   LEU A 117      -6.118   1.891  11.362  1.00 98.80           N  
ATOM   1774  H   LEU A 117      -6.034   2.698  10.759  1.00 98.80           H  
ATOM   1775  CA  LEU A 117      -6.269   2.145  12.788  1.00 98.80           C  
ATOM   1776  HA  LEU A 117      -6.118   1.218  13.340  1.00 98.80           H  
ATOM   1777  C   LEU A 117      -7.698   2.632  13.046  1.00 98.80           C  
ATOM   1778  CB  LEU A 117      -5.239   3.175  13.292  1.00 98.80           C  
ATOM   1779  HB2 LEU A 117      -5.467   4.150  12.861  1.00 98.80           H  
ATOM   1780  HB3 LEU A 117      -5.401   3.265  14.366  1.00 98.80           H  
ATOM   1781  O   LEU A 117      -8.118   3.654  12.501  1.00 98.80           O  
ATOM   1782  CG  LEU A 117      -3.746   2.861  13.057  1.00 98.80           C  
ATOM   1783  HG  LEU A 117      -3.573   1.788  13.133  1.00 98.80           H  
ATOM   1784  CD1 LEU A 117      -3.254   3.347  11.689  1.00 98.80           C  
ATOM   1785 HD11 LEU A 117      -3.666   2.730  10.891  1.00 98.80           H  
ATOM   1786 HD12 LEU A 117      -3.565   4.379  11.529  1.00 98.80           H  
ATOM   1787 HD13 LEU A 117      -2.166   3.316  11.629  1.00 98.80           H  
ATOM   1788  CD2 LEU A 117      -2.904   3.557  14.130  1.00 98.80           C  
ATOM   1789 HD21 LEU A 117      -1.846   3.347  13.973  1.00 98.80           H  
ATOM   1790 HD22 LEU A 117      -3.185   3.194  15.118  1.00 98.80           H  
ATOM   1791 HD23 LEU A 117      -3.063   4.635  14.086  1.00 98.80           H  
ATOM   1792  N   TYR A 118      -8.437   1.913  13.887  1.00 98.71           N  
ATOM   1793  H   TYR A 118      -8.021   1.099  14.316  1.00 98.71           H  
ATOM   1794  CA  TYR A 118      -9.799   2.278  14.281  1.00 98.71           C  
ATOM   1795  HA  TYR A 118     -10.299   2.780  13.452  1.00 98.71           H  
ATOM   1796  C   TYR A 118      -9.742   3.253  15.463  1.00 98.71           C  
ATOM   1797  CB  TYR A 118     -10.600   1.012  14.615  1.00 98.71           C  
ATOM   1798  HB2 TYR A 118     -11.606   1.317  14.904  1.00 98.71           H  
ATOM   1799  HB3 TYR A 118     -10.151   0.523  15.479  1.00 98.71           H  
ATOM   1800  O   TYR A 118      -9.843   2.829  16.615  1.00 98.71           O  
ATOM   1801  CG  TYR A 118     -10.709   0.000  13.491  1.00 98.71           C  
ATOM   1802  CD1 TYR A 118     -11.732   0.108  12.529  1.00 98.71           C  
ATOM   1803  HD1 TYR A 118     -12.435   0.927  12.571  1.00 98.71           H  
ATOM   1804  CD2 TYR A 118      -9.795  -1.068  13.425  1.00 98.71           C  
ATOM   1805  HD2 TYR A 118      -9.008  -1.148  14.161  1.00 98.71           H  
ATOM   1806  CE1 TYR A 118     -11.846  -0.862  11.515  1.00 98.71           C  
ATOM   1807  HE1 TYR A 118     -12.642  -0.806  10.787  1.00 98.71           H  
ATOM   1808  CE2 TYR A 118      -9.889  -2.026  12.403  1.00 98.71           C  
ATOM   1809  HE2 TYR A 118      -9.179  -2.838  12.351  1.00 98.71           H  
ATOM   1810  OH  TYR A 118     -11.021  -2.864  10.482  1.00 98.71           O  
ATOM   1811  HH  TYR A 118     -10.270  -3.462  10.455  1.00 98.71           H  
ATOM   1812  CZ  TYR A 118     -10.922  -1.925  11.452  1.00 98.71           C  
ATOM   1813  N   THR A 119      -9.494   4.536  15.187  1.00 98.55           N  
ATOM   1814  H   THR A 119      -9.459   4.831  14.221  1.00 98.55           H  
ATOM   1815  CA  THR A 119      -9.330   5.567  16.226  1.00 98.55           C  
ATOM   1816  HA  THR A 119      -8.849   5.101  17.087  1.00 98.55           H  
ATOM   1817  C   THR A 119     -10.677   6.106  16.717  1.00 98.55           C  
ATOM   1818  CB  THR A 119      -8.415   6.730  15.787  1.00 98.55           C  
ATOM   1819  HB  THR A 119      -7.980   7.153  16.692  1.00 98.55           H  
ATOM   1820  O   THR A 119     -11.699   5.961  16.041  1.00 98.55           O  
ATOM   1821  CG2 THR A 119      -7.267   6.343  14.849  1.00 98.55           C  
ATOM   1822 HG21 THR A 119      -6.670   5.552  15.303  1.00 98.55           H  
ATOM   1823 HG22 THR A 119      -7.657   6.009  13.888  1.00 98.55           H  
ATOM   1824 HG23 THR A 119      -6.627   7.210  14.687  1.00 98.55           H  
ATOM   1825  OG1 THR A 119      -9.137   7.758  15.162  1.00 98.55           O  
ATOM   1826  HG1 THR A 119      -9.560   7.395  14.380  1.00 98.55           H  
ATOM   1827  N   ASP A 120     -10.665   6.798  17.858  1.00 97.74           N  
ATOM   1828  H   ASP A 120      -9.813   6.871  18.394  1.00 97.74           H  
ATOM   1829  CA  ASP A 120     -11.852   7.453  18.425  1.00 97.74           C  
ATOM   1830  HA  ASP A 120     -12.664   6.727  18.462  1.00 97.74           H  
ATOM   1831  C   ASP A 120     -12.348   8.647  17.574  1.00 97.74           C  
ATOM   1832  CB  ASP A 120     -11.541   7.881  19.873  1.00 97.74           C  
ATOM   1833  HB2 ASP A 120     -10.753   8.633  19.855  1.00 97.74           H  
ATOM   1834  HB3 ASP A 120     -12.431   8.342  20.301  1.00 97.74           H  
ATOM   1835  O   ASP A 120     -13.484   9.092  17.728  1.00 97.74           O  
ATOM   1836  CG  ASP A 120     -11.122   6.707  20.776  1.00 97.74           C  
ATOM   1837  OD1 ASP A 120     -11.806   5.659  20.715  1.00 97.74           O  
ATOM   1838  OD2 ASP A 120     -10.106   6.838  21.508  1.00 97.74           O  
ATOM   1839  N   GLU A 121     -11.532   9.136  16.630  1.00 96.84           N  
ATOM   1840  H   GLU A 121     -10.617   8.716  16.544  1.00 96.84           H  
ATOM   1841  CA  GLU A 121     -11.840  10.266  15.738  1.00 96.84           C  
ATOM   1842  HA  GLU A 121     -12.808  10.678  16.026  1.00 96.84           H  
ATOM   1843  C   GLU A 121     -11.996   9.854  14.261  1.00 96.84           C  
ATOM   1844  CB  GLU A 121     -10.805  11.390  15.913  1.00 96.84           C  
ATOM   1845  HB2 GLU A 121     -11.082  12.211  15.252  1.00 96.84           H  
ATOM   1846  HB3 GLU A 121      -9.820  11.029  15.617  1.00 96.84           H  
ATOM   1847  O   GLU A 121     -11.894  10.687  13.358  1.00 96.84           O  
ATOM   1848  CG  GLU A 121     -10.735  11.946  17.343  1.00 96.84           C  
ATOM   1849  HG2 GLU A 121     -11.744  12.026  17.746  1.00 96.84           H  
ATOM   1850  HG3 GLU A 121     -10.164  11.267  17.975  1.00 96.84           H  
ATOM   1851  CD  GLU A 121     -10.086  13.336  17.335  1.00 96.84           C  
ATOM   1852  OE1 GLU A 121     -10.820  14.342  17.507  1.00 96.84           O  
ATOM   1853  OE2 GLU A 121      -8.880  13.462  17.032  1.00 96.84           O  
ATOM   1854  N   GLY A 122     -12.241   8.566  14.005  1.00 97.99           N  
ATOM   1855  H   GLY A 122     -12.238   7.933  14.792  1.00 97.99           H  
ATOM   1856  CA  GLY A 122     -12.393   7.997  12.667  1.00 97.99           C  
ATOM   1857  HA2 GLY A 122     -12.379   8.786  11.914  1.00 97.99           H  
ATOM   1858  HA3 GLY A 122     -13.360   7.497  12.603  1.00 97.99           H  
ATOM   1859  C   GLY A 122     -11.297   6.993  12.320  1.00 97.99           C  
ATOM   1860  O   GLY A 122     -10.361   6.755  13.086  1.00 97.99           O  
ATOM   1861  N   ASN A 123     -11.393   6.386  11.141  1.00 98.62           N  
ATOM   1862  H   ASN A 123     -12.140   6.650  10.515  1.00 98.62           H  
ATOM   1863  CA  ASN A 123     -10.331   5.509  10.658  1.00 98.62           C  
ATOM   1864  HA  ASN A 123      -9.983   4.891  11.485  1.00 98.62           H  
ATOM   1865  C   ASN A 123      -9.135   6.335  10.167  1.00 98.62           C  
ATOM   1866  CB  ASN A 123     -10.877   4.576   9.570  1.00 98.62           C  
ATOM   1867  HB2 ASN A 123     -10.040   4.062   9.098  1.00 98.62           H  
ATOM   1868  HB3 ASN A 123     -11.386   5.167   8.808  1.00 98.62           H  
ATOM   1869  O   ASN A 123      -9.305   7.251   9.364  1.00 98.62           O  
ATOM   1870  CG  ASN A 123     -11.815   3.515  10.115  1.00 98.62           C  
ATOM   1871  ND2 ASN A 123     -12.618   2.933   9.260  1.00 98.62           N  
ATOM   1872 HD21 ASN A 123     -12.721   3.270   8.313  1.00 98.62           H  
ATOM   1873 HD22 ASN A 123     -13.233   2.212   9.608  1.00 98.62           H  
ATOM   1874  OD1 ASN A 123     -11.843   3.177  11.285  1.00 98.62           O  
ATOM   1875  N   LEU A 124      -7.933   5.957  10.600  1.00 98.76           N  
ATOM   1876  H   LEU A 124      -7.893   5.193  11.259  1.00 98.76           H  
ATOM   1877  CA  LEU A 124      -6.664   6.415  10.034  1.00 98.76           C  
ATOM   1878  HA  LEU A 124      -6.842   7.250   9.357  1.00 98.76           H  
ATOM   1879  C   LEU A 124      -6.047   5.262   9.248  1.00 98.76           C  
ATOM   1880  CB  LEU A 124      -5.743   6.896  11.169  1.00 98.76           C  
ATOM   1881  HB2 LEU A 124      -5.696   6.114  11.927  1.00 98.76           H  
ATOM   1882  HB3 LEU A 124      -6.191   7.772  11.638  1.00 98.76           H  
ATOM   1883  O   LEU A 124      -5.820   4.198   9.820  1.00 98.76           O  
ATOM   1884  CG  LEU A 124      -4.300   7.239  10.747  1.00 98.76           C  
ATOM   1885  HG  LEU A 124      -3.831   6.377  10.272  1.00 98.76           H  
ATOM   1886  CD1 LEU A 124      -4.226   8.422   9.786  1.00 98.76           C  
ATOM   1887 HD11 LEU A 124      -3.186   8.685   9.592  1.00 98.76           H  
ATOM   1888 HD12 LEU A 124      -4.743   9.283  10.211  1.00 98.76           H  
ATOM   1889 HD13 LEU A 124      -4.683   8.148   8.835  1.00 98.76           H  
ATOM   1890  CD2 LEU A 124      -3.494   7.590  11.996  1.00 98.76           C  
ATOM   1891 HD21 LEU A 124      -3.408   6.712  12.636  1.00 98.76           H  
ATOM   1892 HD22 LEU A 124      -3.994   8.380  12.554  1.00 98.76           H  
ATOM   1893 HD23 LEU A 124      -2.494   7.934  11.729  1.00 98.76           H  
ATOM   1894  N   ASP A 125      -5.737   5.464   7.970  1.00 98.80           N  
ATOM   1895  H   ASP A 125      -5.910   6.370   7.558  1.00 98.80           H  
ATOM   1896  CA  ASP A 125      -5.078   4.431   7.168  1.00 98.80           C  
ATOM   1897  HA  ASP A 125      -5.055   3.499   7.733  1.00 98.80           H  
ATOM   1898  C   ASP A 125      -3.632   4.808   6.841  1.00 98.80           C  
ATOM   1899  CB  ASP A 125      -5.851   4.120   5.889  1.00 98.80           C  
ATOM   1900  HB2 ASP A 125      -5.274   3.416   5.289  1.00 98.80           H  
ATOM   1901  HB3 ASP A 125      -5.931   5.055   5.335  1.00 98.80           H  
ATOM   1902  O   ASP A 125      -3.335   5.848   6.255  1.00 98.80           O  
ATOM   1903  CG  ASP A 125      -7.247   3.540   6.091  1.00 98.80           C  
ATOM   1904  OD1 ASP A 125      -7.511   2.847   7.092  1.00 98.80           O  
ATOM   1905  OD2 ASP A 125      -8.088   3.665   5.172  1.00 98.80           O  
ATOM   1906  N   TRP A 126      -2.715   3.906   7.166  1.00 98.62           N  
ATOM   1907  H   TRP A 126      -3.030   3.078   7.652  1.00 98.62           H  
ATOM   1908  CA  TRP A 126      -1.313   3.967   6.779  1.00 98.62           C  
ATOM   1909  HA  TRP A 126      -1.054   4.976   6.456  1.00 98.62           H  
ATOM   1910  C   TRP A 126      -1.067   3.017   5.618  1.00 98.62           C  
ATOM   1911  CB  TRP A 126      -0.446   3.618   7.983  1.00 98.62           C  
ATOM   1912  HB2 TRP A 126      -0.823   2.698   8.431  1.00 98.62           H  
ATOM   1913  HB3 TRP A 126       0.565   3.409   7.634  1.00 98.62           H  
ATOM   1914  O   TRP A 126      -1.174   1.801   5.769  1.00 98.62           O  
ATOM   1915  CG  TRP A 126      -0.369   4.653   9.059  1.00 98.62           C  
ATOM   1916  CD1 TRP A 126      -1.013   5.845   9.096  1.00 98.62           C  
ATOM   1917  HD1 TRP A 126      -1.680   6.226   8.337  1.00 98.62           H  
ATOM   1918  CD2 TRP A 126       0.387   4.577  10.301  1.00 98.62           C  
ATOM   1919  CE2 TRP A 126       0.088   5.724  11.087  1.00 98.62           C  
ATOM   1920  CE3 TRP A 126       1.294   3.645  10.842  1.00 98.62           C  
ATOM   1921  HE3 TRP A 126       1.568   2.782  10.253  1.00 98.62           H  
ATOM   1922  NE1 TRP A 126      -0.724   6.487  10.281  1.00 98.62           N  
ATOM   1923  HE1 TRP A 126      -1.072   7.406  10.515  1.00 98.62           H  
ATOM   1924  CH2 TRP A 126       1.460   4.929  12.914  1.00 98.62           C  
ATOM   1925  HH2 TRP A 126       1.853   5.046  13.912  1.00 98.62           H  
ATOM   1926  CZ2 TRP A 126       0.602   5.903  12.378  1.00 98.62           C  
ATOM   1927  HZ2 TRP A 126       0.335   6.779  12.950  1.00 98.62           H  
ATOM   1928  CZ3 TRP A 126       1.818   3.812  12.137  1.00 98.62           C  
ATOM   1929  HZ3 TRP A 126       2.501   3.076  12.534  1.00 98.62           H  
ATOM   1930  N   VAL A 127      -0.739   3.573   4.451  1.00 98.22           N  
ATOM   1931  H   VAL A 127      -0.708   4.581   4.397  1.00 98.22           H  
ATOM   1932  CA  VAL A 127      -0.563   2.795   3.219  1.00 98.22           C  
ATOM   1933  HA  VAL A 127      -0.700   1.740   3.455  1.00 98.22           H  
ATOM   1934  C   VAL A 127       0.854   2.946   2.673  1.00 98.22           C  
ATOM   1935  CB  VAL A 127      -1.625   3.142   2.173  1.00 98.22           C  
ATOM   1936  HB  VAL A 127      -1.382   4.090   1.692  1.00 98.22           H  
ATOM   1937  O   VAL A 127       1.193   3.909   1.980  1.00 98.22           O  
ATOM   1938  CG1 VAL A 127      -1.625   2.015   1.140  1.00 98.22           C  
ATOM   1939 HG11 VAL A 127      -2.224   2.350   0.294  1.00 98.22           H  
ATOM   1940 HG12 VAL A 127      -2.069   1.114   1.565  1.00 98.22           H  
ATOM   1941 HG13 VAL A 127      -0.620   1.770   0.795  1.00 98.22           H  
ATOM   1942  CG2 VAL A 127      -3.048   3.249   2.736  1.00 98.22           C  
ATOM   1943 HG21 VAL A 127      -3.769   3.344   1.924  1.00 98.22           H  
ATOM   1944 HG22 VAL A 127      -3.280   2.363   3.327  1.00 98.22           H  
ATOM   1945 HG23 VAL A 127      -3.134   4.130   3.373  1.00 98.22           H  
ATOM   1946  N   PHE A 128       1.685   1.975   3.010  1.00 98.51           N  
ATOM   1947  H   PHE A 128       1.278   1.185   3.490  1.00 98.51           H  
ATOM   1948  CA  PHE A 128       3.145   1.972   2.963  1.00 98.51           C  
ATOM   1949  HA  PHE A 128       3.532   2.911   2.566  1.00 98.51           H  
ATOM   1950  C   PHE A 128       3.663   0.837   2.062  1.00 98.51           C  
ATOM   1951  CB  PHE A 128       3.598   1.808   4.427  1.00 98.51           C  
ATOM   1952  HB2 PHE A 128       4.668   1.603   4.474  1.00 98.51           H  
ATOM   1953  HB3 PHE A 128       3.117   0.915   4.826  1.00 98.51           H  
ATOM   1954  O   PHE A 128       2.873   0.105   1.466  1.00 98.51           O  
ATOM   1955  CG  PHE A 128       3.281   2.943   5.396  1.00 98.51           C  
ATOM   1956  CD1 PHE A 128       2.693   4.162   4.988  1.00 98.51           C  
ATOM   1957  HD1 PHE A 128       2.528   4.381   3.943  1.00 98.51           H  
ATOM   1958  CD2 PHE A 128       3.578   2.758   6.757  1.00 98.51           C  
ATOM   1959  HD2 PHE A 128       4.029   1.834   7.088  1.00 98.51           H  
ATOM   1960  CE1 PHE A 128       2.377   5.159   5.922  1.00 98.51           C  
ATOM   1961  HE1 PHE A 128       1.906   6.078   5.607  1.00 98.51           H  
ATOM   1962  CE2 PHE A 128       3.286   3.767   7.692  1.00 98.51           C  
ATOM   1963  HE2 PHE A 128       3.507   3.615   8.738  1.00 98.51           H  
ATOM   1964  CZ  PHE A 128       2.678   4.964   7.277  1.00 98.51           C  
ATOM   1965  HZ  PHE A 128       2.422   5.721   8.004  1.00 98.51           H  
ATOM   1966  N   ASN A 129       4.985   0.671   1.982  1.00 98.06           N  
ATOM   1967  H   ASN A 129       5.579   1.306   2.496  1.00 98.06           H  
ATOM   1968  CA  ASN A 129       5.643  -0.466   1.325  1.00 98.06           C  
ATOM   1969  HA  ASN A 129       4.922  -1.266   1.153  1.00 98.06           H  
ATOM   1970  C   ASN A 129       6.753  -1.043   2.213  1.00 98.06           C  
ATOM   1971  CB  ASN A 129       6.214  -0.020  -0.033  1.00 98.06           C  
ATOM   1972  HB2 ASN A 129       6.883  -0.789  -0.420  1.00 98.06           H  
ATOM   1973  HB3 ASN A 129       6.799   0.890   0.102  1.00 98.06           H  
ATOM   1974  O   ASN A 129       7.232  -0.376   3.130  1.00 98.06           O  
ATOM   1975  CG  ASN A 129       5.152   0.196  -1.094  1.00 98.06           C  
ATOM   1976  ND2 ASN A 129       5.309   1.202  -1.922  1.00 98.06           N  
ATOM   1977 HD21 ASN A 129       6.118   1.801  -1.843  1.00 98.06           H  
ATOM   1978 HD22 ASN A 129       4.604   1.300  -2.639  1.00 98.06           H  
ATOM   1979  OD1 ASN A 129       4.191  -0.540  -1.227  1.00 98.06           O  
ATOM   1980  N   ASN A 130       7.213  -2.259   1.916  1.00 97.79           N  
ATOM   1981  H   ASN A 130       6.742  -2.792   1.198  1.00 97.79           H  
ATOM   1982  CA  ASN A 130       8.365  -2.874   2.583  1.00 97.79           C  
ATOM   1983  HA  ASN A 130       8.235  -2.702   3.651  1.00 97.79           H  
ATOM   1984  C   ASN A 130       9.724  -2.244   2.205  1.00 97.79           C  
ATOM   1985  CB  ASN A 130       8.354  -4.395   2.357  1.00 97.79           C  
ATOM   1986  HB2 ASN A 130       9.018  -4.854   3.090  1.00 97.79           H  
ATOM   1987  HB3 ASN A 130       7.353  -4.792   2.523  1.00 97.79           H  
ATOM   1988  O   ASN A 130      10.750  -2.565   2.808  1.00 97.79           O  
ATOM   1989  CG  ASN A 130       8.821  -4.784   0.964  1.00 97.79           C  
ATOM   1990  ND2 ASN A 130       9.630  -5.810   0.838  1.00 97.79           N  
ATOM   1991 HD21 ASN A 130       9.933  -6.077  -0.087  1.00 97.79           H  
ATOM   1992 HD22 ASN A 130       9.864  -6.391   1.630  1.00 97.79           H  
ATOM   1993  OD1 ASN A 130       8.475  -4.157  -0.024  1.00 97.79           O  
ATOM   1994  N   THR A 131       9.742  -1.330   1.232  1.00 97.08           N  
ATOM   1995  H   THR A 131       8.878  -1.147   0.743  1.00 97.08           H  
ATOM   1996  CA  THR A 131      10.912  -0.550   0.804  1.00 97.08           C  
ATOM   1997  HA  THR A 131      11.774  -0.885   1.381  1.00 97.08           H  
ATOM   1998  C   THR A 131      10.703   0.948   1.074  1.00 97.08           C  
ATOM   1999  CB  THR A 131      11.233  -0.789  -0.679  1.00 97.08           C  
ATOM   2000  HB  THR A 131      12.098  -0.190  -0.965  1.00 97.08           H  
ATOM   2001  O   THR A 131       9.567   1.420   1.051  1.00 97.08           O  
ATOM   2002  CG2 THR A 131      11.550  -2.260  -0.953  1.00 97.08           C  
ATOM   2003 HG21 THR A 131      11.826  -2.384  -2.001  1.00 97.08           H  
ATOM   2004 HG22 THR A 131      12.373  -2.593  -0.321  1.00 97.08           H  
ATOM   2005 HG23 THR A 131      10.674  -2.880  -0.758  1.00 97.08           H  
ATOM   2006  OG1 THR A 131      10.138  -0.430  -1.489  1.00 97.08           O  
ATOM   2007  HG1 THR A 131      10.273   0.464  -1.813  1.00 97.08           H  
ATOM   2008  N   PRO A 132      11.774   1.721   1.343  1.00 97.02           N  
ATOM   2009  CA  PRO A 132      11.662   3.111   1.798  1.00 97.02           C  
ATOM   2010  HA  PRO A 132      10.817   3.214   2.479  1.00 97.02           H  
ATOM   2011  C   PRO A 132      11.445   4.151   0.689  1.00 97.02           C  
ATOM   2012  CB  PRO A 132      12.955   3.361   2.574  1.00 97.02           C  
ATOM   2013  HB2 PRO A 132      13.225   4.416   2.610  1.00 97.02           H  
ATOM   2014  HB3 PRO A 132      12.857   2.966   3.585  1.00 97.02           H  
ATOM   2015  O   PRO A 132      11.244   5.323   1.002  1.00 97.02           O  
ATOM   2016  CG  PRO A 132      13.970   2.526   1.798  1.00 97.02           C  
ATOM   2017  HG2 PRO A 132      14.267   3.053   0.891  1.00 97.02           H  
ATOM   2018  HG3 PRO A 132      14.843   2.279   2.403  1.00 97.02           H  
ATOM   2019  CD  PRO A 132      13.161   1.281   1.435  1.00 97.02           C  
ATOM   2020  HD2 PRO A 132      13.255   0.545   2.233  1.00 97.02           H  
ATOM   2021  HD3 PRO A 132      13.507   0.866   0.489  1.00 97.02           H  
ATOM   2022  N   VAL A 133      11.508   3.743  -0.579  1.00 97.63           N  
ATOM   2023  H   VAL A 133      11.602   2.754  -0.760  1.00 97.63           H  
ATOM   2024  CA  VAL A 133      11.353   4.600  -1.764  1.00 97.63           C  
ATOM   2025  HA  VAL A 133      10.849   5.522  -1.474  1.00 97.63           H  
ATOM   2026  C   VAL A 133      10.444   3.919  -2.789  1.00 97.63           C  
ATOM   2027  CB  VAL A 133      12.720   4.990  -2.372  1.00 97.63           C  
ATOM   2028  HB  VAL A 133      12.556   5.576  -3.276  1.00 97.63           H  
ATOM   2029  O   VAL A 133       9.995   2.788  -2.585  1.00 97.63           O  
ATOM   2030  CG1 VAL A 133      13.501   5.868  -1.394  1.00 97.63           C  
ATOM   2031 HG11 VAL A 133      13.750   5.287  -0.506  1.00 97.63           H  
ATOM   2032 HG12 VAL A 133      12.889   6.725  -1.111  1.00 97.63           H  
ATOM   2033 HG13 VAL A 133      14.417   6.225  -1.865  1.00 97.63           H  
ATOM   2034  CG2 VAL A 133      13.593   3.788  -2.740  1.00 97.63           C  
ATOM   2035 HG21 VAL A 133      14.550   4.129  -3.132  1.00 97.63           H  
ATOM   2036 HG22 VAL A 133      13.771   3.168  -1.861  1.00 97.63           H  
ATOM   2037 HG23 VAL A 133      13.097   3.200  -3.512  1.00 97.63           H  
ATOM   2038  N   PHE A 134      10.135   4.618  -3.878  1.00 97.18           N  
ATOM   2039  H   PHE A 134      10.493   5.559  -3.957  1.00 97.18           H  
ATOM   2040  CA  PHE A 134       9.318   4.110  -4.976  1.00 97.18           C  
ATOM   2041  HA  PHE A 134       9.203   3.033  -4.858  1.00 97.18           H  
ATOM   2042  C   PHE A 134       9.980   4.339  -6.336  1.00 97.18           C  
ATOM   2043  CB  PHE A 134       7.938   4.757  -4.891  1.00 97.18           C  
ATOM   2044  HB2 PHE A 134       8.015   5.791  -5.227  1.00 97.18           H  
ATOM   2045  HB3 PHE A 134       7.636   4.758  -3.844  1.00 97.18           H  
ATOM   2046  O   PHE A 134      10.973   5.052  -6.441  1.00 97.18           O  
ATOM   2047  CG  PHE A 134       6.852   4.038  -5.663  1.00 97.18           C  
ATOM   2048  CD1 PHE A 134       6.179   4.676  -6.722  1.00 97.18           C  
ATOM   2049  HD1 PHE A 134       6.438   5.685  -7.006  1.00 97.18           H  
ATOM   2050  CD2 PHE A 134       6.480   2.735  -5.283  1.00 97.18           C  
ATOM   2051  HD2 PHE A 134       6.983   2.245  -4.462  1.00 97.18           H  
ATOM   2052  CE1 PHE A 134       5.154   4.004  -7.407  1.00 97.18           C  
ATOM   2053  HE1 PHE A 134       4.653   4.495  -8.229  1.00 97.18           H  
ATOM   2054  CE2 PHE A 134       5.459   2.062  -5.975  1.00 97.18           C  
ATOM   2055  HE2 PHE A 134       5.189   1.053  -5.698  1.00 97.18           H  
ATOM   2056  CZ  PHE A 134       4.800   2.695  -7.042  1.00 97.18           C  
ATOM   2057  HZ  PHE A 134       4.035   2.165  -7.591  1.00 97.18           H  
ATOM   2058  N   PHE A 135       9.434   3.710  -7.378  1.00 97.28           N  
ATOM   2059  H   PHE A 135       8.615   3.139  -7.224  1.00 97.28           H  
ATOM   2060  CA  PHE A 135       9.999   3.745  -8.731  1.00 97.28           C  
ATOM   2061  HA  PHE A 135      11.075   3.578  -8.681  1.00 97.28           H  
ATOM   2062  C   PHE A 135       9.778   5.074  -9.458  1.00 97.28           C  
ATOM   2063  CB  PHE A 135       9.363   2.632  -9.563  1.00 97.28           C  
ATOM   2064  HB2 PHE A 135       8.289   2.810  -9.604  1.00 97.28           H  
ATOM   2065  HB3 PHE A 135       9.745   2.701 -10.582  1.00 97.28           H  
ATOM   2066  O   PHE A 135      10.501   5.376 -10.397  1.00 97.28           O  
ATOM   2067  CG  PHE A 135       9.617   1.228  -9.064  1.00 97.28           C  
ATOM   2068  CD1 PHE A 135      10.835   0.594  -9.370  1.00 97.28           C  
ATOM   2069  HD1 PHE A 135      11.592   1.115  -9.937  1.00 97.28           H  
ATOM   2070  CD2 PHE A 135       8.630   0.543  -8.330  1.00 97.28           C  
ATOM   2071  HD2 PHE A 135       7.685   1.017  -8.109  1.00 97.28           H  
ATOM   2072  CE1 PHE A 135      11.062  -0.727  -8.949  1.00 97.28           C  
ATOM   2073  HE1 PHE A 135      11.997  -1.214  -9.185  1.00 97.28           H  
ATOM   2074  CE2 PHE A 135       8.862  -0.774  -7.901  1.00 97.28           C  
ATOM   2075  HE2 PHE A 135       8.096  -1.311  -7.362  1.00 97.28           H  
ATOM   2076  CZ  PHE A 135      10.079  -1.406  -8.207  1.00 97.28           C  
ATOM   2077  HZ  PHE A 135      10.249  -2.418  -7.870  1.00 97.28           H  
ATOM   2078  N   VAL A 136       8.764   5.845  -9.063  1.00 95.68           N  
ATOM   2079  H   VAL A 136       8.238   5.572  -8.245  1.00 95.68           H  
ATOM   2080  CA  VAL A 136       8.418   7.120  -9.699  1.00 95.68           C  
ATOM   2081  HA  VAL A 136       9.289   7.479 -10.247  1.00 95.68           H  
ATOM   2082  C   VAL A 136       8.091   8.168  -8.646  1.00 95.68           C  
ATOM   2083  CB  VAL A 136       7.266   6.990 -10.722  1.00 95.68           C  
ATOM   2084  HB  VAL A 136       7.079   7.978 -11.143  1.00 95.68           H  
ATOM   2085  O   VAL A 136       7.568   7.860  -7.574  1.00 95.68           O  
ATOM   2086  CG1 VAL A 136       7.639   6.060 -11.882  1.00 95.68           C  
ATOM   2087 HG11 VAL A 136       8.541   6.430 -12.370  1.00 95.68           H  
ATOM   2088 HG12 VAL A 136       6.829   6.036 -12.612  1.00 95.68           H  
ATOM   2089 HG13 VAL A 136       7.824   5.046 -11.527  1.00 95.68           H  
ATOM   2090  CG2 VAL A 136       5.954   6.488 -10.106  1.00 95.68           C  
ATOM   2091 HG21 VAL A 136       5.179   6.462 -10.872  1.00 95.68           H  
ATOM   2092 HG22 VAL A 136       6.097   5.487  -9.699  1.00 95.68           H  
ATOM   2093 HG23 VAL A 136       5.625   7.165  -9.318  1.00 95.68           H  
ATOM   2094  N   ARG A 137       8.390   9.418  -8.986  1.00 93.12           N  
ATOM   2095  H   ARG A 137       8.888   9.548  -9.855  1.00 93.12           H  
ATOM   2096  CA  ARG A 137       8.036  10.620  -8.217  1.00 93.12           C  
ATOM   2097  HA  ARG A 137       7.594  10.323  -7.266  1.00 93.12           H  
ATOM   2098  C   ARG A 137       6.971  11.481  -8.891  1.00 93.12           C  
ATOM   2099  CB  ARG A 137       9.309  11.408  -7.901  1.00 93.12           C  
ATOM   2100  HB2 ARG A 137       9.911  10.807  -7.218  1.00 93.12           H  
ATOM   2101  HB3 ARG A 137       9.029  12.295  -7.334  1.00 93.12           H  
ATOM   2102  O   ARG A 137       6.417  12.368  -8.254  1.00 93.12           O  
ATOM   2103  CG  ARG A 137      10.139  11.783  -9.150  1.00 93.12           C  
ATOM   2104  HG2 ARG A 137      10.231  10.926  -9.817  1.00 93.12           H  
ATOM   2105  HG3 ARG A 137       9.639  12.577  -9.705  1.00 93.12           H  
ATOM   2106  CD  ARG A 137      11.563  12.206  -8.771  1.00 93.12           C  
ATOM   2107  HD2 ARG A 137      12.050  11.368  -8.271  1.00 93.12           H  
ATOM   2108  HD3 ARG A 137      11.550  13.038  -8.068  1.00 93.12           H  
ATOM   2109  NE  ARG A 137      12.354  12.571  -9.951  1.00 93.12           N  
ATOM   2110  HE  ARG A 137      11.938  12.421 -10.859  1.00 93.12           H  
ATOM   2111  NH1 ARG A 137      14.273  13.141  -8.847  1.00 93.12           N  
ATOM   2112 HH11 ARG A 137      13.794  13.077  -7.960  1.00 93.12           H  
ATOM   2113 HH12 ARG A 137      15.267  12.972  -8.910  1.00 93.12           H  
ATOM   2114  NH2 ARG A 137      14.270  12.999 -11.069  1.00 93.12           N  
ATOM   2115 HH21 ARG A 137      13.796  12.961 -11.960  1.00 93.12           H  
ATOM   2116 HH22 ARG A 137      15.270  13.146 -11.077  1.00 93.12           H  
ATOM   2117  CZ  ARG A 137      13.623  12.917  -9.949  1.00 93.12           C  
ATOM   2118  N   ASP A 138       6.661  11.178 -10.150  1.00 92.48           N  
ATOM   2119  H   ASP A 138       7.140  10.404 -10.589  1.00 92.48           H  
ATOM   2120  CA  ASP A 138       5.545  11.759 -10.886  1.00 92.48           C  
ATOM   2121  HA  ASP A 138       5.222  12.664 -10.372  1.00 92.48           H  
ATOM   2122  C   ASP A 138       4.385  10.743 -10.969  1.00 92.48           C  
ATOM   2123  CB  ASP A 138       6.022  12.207 -12.271  1.00 92.48           C  
ATOM   2124  HB2 ASP A 138       6.878  12.870 -12.146  1.00 92.48           H  
ATOM   2125  HB3 ASP A 138       6.349  11.338 -12.841  1.00 92.48           H  
ATOM   2126  O   ASP A 138       4.550   9.668 -11.567  1.00 92.48           O  
ATOM   2127  CG  ASP A 138       4.941  12.949 -13.065  1.00 92.48           C  
ATOM   2128  OD1 ASP A 138       3.743  12.837 -12.708  1.00 92.48           O  
ATOM   2129  OD2 ASP A 138       5.333  13.560 -14.077  1.00 92.48           O  
ATOM   2130  N   PRO A 139       3.210  11.052 -10.390  1.00 94.27           N  
ATOM   2131  CA  PRO A 139       2.071  10.142 -10.386  1.00 94.27           C  
ATOM   2132  HA  PRO A 139       2.364   9.191  -9.941  1.00 94.27           H  
ATOM   2133  C   PRO A 139       1.521   9.815 -11.775  1.00 94.27           C  
ATOM   2134  CB  PRO A 139       1.026  10.811  -9.490  1.00 94.27           C  
ATOM   2135  HB2 PRO A 139       1.163  10.469  -8.464  1.00 94.27           H  
ATOM   2136  HB3 PRO A 139       0.008  10.611  -9.824  1.00 94.27           H  
ATOM   2137  O   PRO A 139       0.946   8.735 -11.931  1.00 94.27           O  
ATOM   2138  CG  PRO A 139       1.366  12.298  -9.573  1.00 94.27           C  
ATOM   2139  HG2 PRO A 139       0.939  12.723 -10.482  1.00 94.27           H  
ATOM   2140  HG3 PRO A 139       1.029  12.848  -8.694  1.00 94.27           H  
ATOM   2141  CD  PRO A 139       2.883  12.284  -9.680  1.00 94.27           C  
ATOM   2142  HD2 PRO A 139       3.328  12.259  -8.685  1.00 94.27           H  
ATOM   2143  HD3 PRO A 139       3.211  13.171 -10.221  1.00 94.27           H  
ATOM   2144  N   ILE A 140       1.725  10.653 -12.803  1.00 94.20           N  
ATOM   2145  H   ILE A 140       2.272  11.490 -12.665  1.00 94.20           H  
ATOM   2146  CA  ILE A 140       1.228  10.347 -14.158  1.00 94.20           C  
ATOM   2147  HA  ILE A 140       0.171  10.103 -14.053  1.00 94.20           H  
ATOM   2148  C   ILE A 140       1.910   9.111 -14.760  1.00 94.20           C  
ATOM   2149  CB  ILE A 140       1.359  11.575 -15.088  1.00 94.20           C  
ATOM   2150  HB  ILE A 140       1.078  12.460 -14.516  1.00 94.20           H  
ATOM   2151  O   ILE A 140       1.337   8.427 -15.607  1.00 94.20           O  
ATOM   2152  CG1 ILE A 140       0.449  11.506 -16.335  1.00 94.20           C  
ATOM   2153 HG12 ILE A 140       0.602  12.416 -16.915  1.00 94.20           H  
ATOM   2154 HG13 ILE A 140       0.739  10.662 -16.961  1.00 94.20           H  
ATOM   2155  CG2 ILE A 140       2.797  11.769 -15.596  1.00 94.20           C  
ATOM   2156 HG21 ILE A 140       3.517  11.584 -14.799  1.00 94.20           H  
ATOM   2157 HG22 ILE A 140       3.020  11.089 -16.418  1.00 94.20           H  
ATOM   2158 HG23 ILE A 140       2.932  12.796 -15.936  1.00 94.20           H  
ATOM   2159  CD1 ILE A 140      -1.050  11.395 -16.034  1.00 94.20           C  
ATOM   2160 HD11 ILE A 140      -1.286  10.415 -15.619  1.00 94.20           H  
ATOM   2161 HD12 ILE A 140      -1.347  12.175 -15.333  1.00 94.20           H  
ATOM   2162 HD13 ILE A 140      -1.611  11.520 -16.961  1.00 94.20           H  
ATOM   2163  N   LYS A 141       3.119   8.781 -14.285  1.00 95.60           N  
ATOM   2164  H   LYS A 141       3.521   9.389 -13.585  1.00 95.60           H  
ATOM   2165  CA  LYS A 141       3.891   7.612 -14.723  1.00 95.60           C  
ATOM   2166  HA  LYS A 141       3.751   7.483 -15.796  1.00 95.60           H  
ATOM   2167  C   LYS A 141       3.431   6.309 -14.063  1.00 95.60           C  
ATOM   2168  CB  LYS A 141       5.383   7.857 -14.457  1.00 95.60           C  
ATOM   2169  HB2 LYS A 141       5.937   6.975 -14.781  1.00 95.60           H  
ATOM   2170  HB3 LYS A 141       5.538   7.979 -13.385  1.00 95.60           H  
ATOM   2171  O   LYS A 141       3.782   5.234 -14.548  1.00 95.60           O  
ATOM   2172  CG  LYS A 141       5.956   9.083 -15.188  1.00 95.60           C  
ATOM   2173  HG2 LYS A 141       5.812   8.966 -16.262  1.00 95.60           H  
ATOM   2174  HG3 LYS A 141       5.456   9.992 -14.854  1.00 95.60           H  
ATOM   2175  CD  LYS A 141       7.453   9.193 -14.880  1.00 95.60           C  
ATOM   2176  HD2 LYS A 141       7.928   8.251 -15.153  1.00 95.60           H  
ATOM   2177  HD3 LYS A 141       7.596   9.338 -13.809  1.00 95.60           H  
ATOM   2178  CE  LYS A 141       8.129  10.345 -15.630  1.00 95.60           C  
ATOM   2179  HE2 LYS A 141       7.824  11.289 -15.178  1.00 95.60           H  
ATOM   2180  HE3 LYS A 141       7.801  10.336 -16.670  1.00 95.60           H  
ATOM   2181  NZ  LYS A 141       9.602  10.185 -15.574  1.00 95.60           N  
ATOM   2182  HZ1 LYS A 141      10.109  10.976 -15.943  1.00 95.60           H  
ATOM   2183  HZ2 LYS A 141       9.922  10.000 -14.634  1.00 95.60           H  
ATOM   2184  HZ3 LYS A 141       9.873   9.352 -16.077  1.00 95.60           H  
ATOM   2185  N   PHE A 142       2.635   6.368 -12.989  1.00 96.42           N  
ATOM   2186  H   PHE A 142       2.334   7.280 -12.674  1.00 96.42           H  
ATOM   2187  CA  PHE A 142       2.215   5.189 -12.220  1.00 96.42           C  
ATOM   2188  HA  PHE A 142       3.117   4.713 -11.835  1.00 96.42           H  
ATOM   2189  C   PHE A 142       1.497   4.119 -13.068  1.00 96.42           C  
ATOM   2190  CB  PHE A 142       1.379   5.622 -11.003  1.00 96.42           C  
ATOM   2191  HB2 PHE A 142       1.996   6.262 -10.372  1.00 96.42           H  
ATOM   2192  HB3 PHE A 142       0.530   6.228 -11.322  1.00 96.42           H  
ATOM   2193  O   PHE A 142       1.833   2.940 -12.923  1.00 96.42           O  
ATOM   2194  CG  PHE A 142       0.846   4.476 -10.162  1.00 96.42           C  
ATOM   2195  CD1 PHE A 142      -0.419   3.916 -10.431  1.00 96.42           C  
ATOM   2196  HD1 PHE A 142      -1.020   4.303 -11.240  1.00 96.42           H  
ATOM   2197  CD2 PHE A 142       1.614   3.974  -9.097  1.00 96.42           C  
ATOM   2198  HD2 PHE A 142       2.578   4.412  -8.882  1.00 96.42           H  
ATOM   2199  CE1 PHE A 142      -0.906   2.860  -9.640  1.00 96.42           C  
ATOM   2200  HE1 PHE A 142      -1.874   2.430  -9.850  1.00 96.42           H  
ATOM   2201  CE2 PHE A 142       1.126   2.923  -8.301  1.00 96.42           C  
ATOM   2202  HE2 PHE A 142       1.713   2.545  -7.476  1.00 96.42           H  
ATOM   2203  CZ  PHE A 142      -0.135   2.364  -8.573  1.00 96.42           C  
ATOM   2204  HZ  PHE A 142      -0.508   1.550  -7.969  1.00 96.42           H  
ATOM   2205  N   PRO A 143       0.556   4.446 -13.979  1.00 97.24           N  
ATOM   2206  CA  PRO A 143      -0.060   3.430 -14.831  1.00 97.24           C  
ATOM   2207  HA  PRO A 143      -0.521   2.676 -14.194  1.00 97.24           H  
ATOM   2208  C   PRO A 143       0.943   2.738 -15.761  1.00 97.24           C  
ATOM   2209  CB  PRO A 143      -1.160   4.153 -15.618  1.00 97.24           C  
ATOM   2210  HB2 PRO A 143      -0.773   4.510 -16.572  1.00 97.24           H  
ATOM   2211  HB3 PRO A 143      -2.028   3.513 -15.774  1.00 97.24           H  
ATOM   2212  O   PRO A 143       0.876   1.521 -15.914  1.00 97.24           O  
ATOM   2213  CG  PRO A 143      -1.495   5.352 -14.733  1.00 97.24           C  
ATOM   2214  HG2 PRO A 143      -1.928   6.173 -15.305  1.00 97.24           H  
ATOM   2215  HG3 PRO A 143      -2.161   5.046 -13.926  1.00 97.24           H  
ATOM   2216  CD  PRO A 143      -0.128   5.718 -14.166  1.00 97.24           C  
ATOM   2217  HD2 PRO A 143       0.421   6.308 -14.901  1.00 97.24           H  
ATOM   2218  HD3 PRO A 143      -0.249   6.286 -13.244  1.00 97.24           H  
ATOM   2219  N   SER A 144       1.883   3.482 -16.355  1.00 97.65           N  
ATOM   2220  H   SER A 144       1.905   4.477 -16.186  1.00 97.65           H  
ATOM   2221  CA  SER A 144       2.914   2.918 -17.239  1.00 97.65           C  
ATOM   2222  HA  SER A 144       2.431   2.295 -17.992  1.00 97.65           H  
ATOM   2223  C   SER A 144       3.896   2.027 -16.479  1.00 97.65           C  
ATOM   2224  CB  SER A 144       3.669   4.028 -17.972  1.00 97.65           C  
ATOM   2225  HB2 SER A 144       4.125   4.704 -17.249  1.00 97.65           H  
ATOM   2226  HB3 SER A 144       4.449   3.586 -18.591  1.00 97.65           H  
ATOM   2227  O   SER A 144       4.182   0.929 -16.946  1.00 97.65           O  
ATOM   2228  OG  SER A 144       2.766   4.745 -18.794  1.00 97.65           O  
ATOM   2229  HG  SER A 144       3.258   5.420 -19.266  1.00 97.65           H  
ATOM   2230  N   LEU A 145       4.317   2.445 -15.278  1.00 97.51           N  
ATOM   2231  H   LEU A 145       4.067   3.377 -14.980  1.00 97.51           H  
ATOM   2232  CA  LEU A 145       5.126   1.633 -14.364  1.00 97.51           C  
ATOM   2233  HA  LEU A 145       6.096   1.430 -14.819  1.00 97.51           H  
ATOM   2234  C   LEU A 145       4.455   0.285 -14.077  1.00 97.51           C  
ATOM   2235  CB  LEU A 145       5.323   2.423 -13.056  1.00 97.51           C  
ATOM   2236  HB2 LEU A 145       4.349   2.782 -12.725  1.00 97.51           H  
ATOM   2237  HB3 LEU A 145       5.941   3.300 -13.252  1.00 97.51           H  
ATOM   2238  O   LEU A 145       5.046  -0.768 -14.258  1.00 97.51           O  
ATOM   2239  CG  LEU A 145       5.941   1.608 -11.903  1.00 97.51           C  
ATOM   2240  HG  LEU A 145       5.398   0.674 -11.755  1.00 97.51           H  
ATOM   2241  CD1 LEU A 145       7.411   1.293 -12.156  1.00 97.51           C  
ATOM   2242 HD11 LEU A 145       7.506   0.668 -13.045  1.00 97.51           H  
ATOM   2243 HD12 LEU A 145       7.817   0.752 -11.301  1.00 97.51           H  
ATOM   2244 HD13 LEU A 145       7.970   2.219 -12.291  1.00 97.51           H  
ATOM   2245  CD2 LEU A 145       5.801   2.406 -10.610  1.00 97.51           C  
ATOM   2246 HD21 LEU A 145       4.746   2.602 -10.417  1.00 97.51           H  
ATOM   2247 HD22 LEU A 145       6.337   3.350 -10.697  1.00 97.51           H  
ATOM   2248 HD23 LEU A 145       6.195   1.818  -9.781  1.00 97.51           H  
ATOM   2249  N   ASN A 146       3.195   0.294 -13.640  1.00 96.88           N  
ATOM   2250  H   ASN A 146       2.731   1.178 -13.485  1.00 96.88           H  
ATOM   2251  CA  ASN A 146       2.542  -0.967 -13.289  1.00 96.88           C  
ATOM   2252  HA  ASN A 146       3.222  -1.549 -12.668  1.00 96.88           H  
ATOM   2253  C   ASN A 146       2.258  -1.823 -14.527  1.00 96.88           C  
ATOM   2254  CB  ASN A 146       1.276  -0.699 -12.477  1.00 96.88           C  
ATOM   2255  HB2 ASN A 146       0.636   0.014 -12.996  1.00 96.88           H  
ATOM   2256  HB3 ASN A 146       0.730  -1.634 -12.351  1.00 96.88           H  
ATOM   2257  O   ASN A 146       2.298  -3.043 -14.439  1.00 96.88           O  
ATOM   2258  CG  ASN A 146       1.619  -0.192 -11.095  1.00 96.88           C  
ATOM   2259  ND2 ASN A 146       1.492   1.087 -10.865  1.00 96.88           N  
ATOM   2260 HD21 ASN A 146       1.678   1.406  -9.925  1.00 96.88           H  
ATOM   2261 HD22 ASN A 146       1.333   1.734 -11.624  1.00 96.88           H  
ATOM   2262  OD1 ASN A 146       2.002  -0.925 -10.206  1.00 96.88           O  
ATOM   2263  N   ARG A 147       2.003  -1.216 -15.694  1.00 96.88           N  
ATOM   2264  H   ARG A 147       1.990  -0.207 -15.717  1.00 96.88           H  
ATOM   2265  CA  ARG A 147       1.862  -1.963 -16.952  1.00 96.88           C  
ATOM   2266  HA  ARG A 147       1.148  -2.774 -16.808  1.00 96.88           H  
ATOM   2267  C   ARG A 147       3.162  -2.651 -17.364  1.00 96.88           C  
ATOM   2268  CB  ARG A 147       1.362  -1.046 -18.071  1.00 96.88           C  
ATOM   2269  HB2 ARG A 147       1.530  -1.533 -19.032  1.00 96.88           H  
ATOM   2270  HB3 ARG A 147       1.933  -0.117 -18.057  1.00 96.88           H  
ATOM   2271  O   ARG A 147       3.076  -3.765 -17.869  1.00 96.88           O  
ATOM   2272  CG  ARG A 147      -0.137  -0.751 -17.940  1.00 96.88           C  
ATOM   2273  HG2 ARG A 147      -0.700  -1.665 -18.128  1.00 96.88           H  
ATOM   2274  HG3 ARG A 147      -0.370  -0.399 -16.935  1.00 96.88           H  
ATOM   2275  CD  ARG A 147      -0.528   0.315 -18.965  1.00 96.88           C  
ATOM   2276  HD2 ARG A 147      -0.302  -0.063 -19.962  1.00 96.88           H  
ATOM   2277  HD3 ARG A 147       0.072   1.206 -18.782  1.00 96.88           H  
ATOM   2278  NE  ARG A 147      -1.958   0.663 -18.874  1.00 96.88           N  
ATOM   2279  HE  ARG A 147      -2.478   0.240 -18.118  1.00 96.88           H  
ATOM   2280  NH1 ARG A 147      -2.006   2.088 -20.671  1.00 96.88           N  
ATOM   2281 HH11 ARG A 147      -1.021   1.919 -20.814  1.00 96.88           H  
ATOM   2282 HH12 ARG A 147      -2.500   2.736 -21.269  1.00 96.88           H  
ATOM   2283  NH2 ARG A 147      -3.865   1.751 -19.483  1.00 96.88           N  
ATOM   2284 HH21 ARG A 147      -4.348   2.392 -20.097  1.00 96.88           H  
ATOM   2285 HH22 ARG A 147      -4.364   1.311 -18.723  1.00 96.88           H  
ATOM   2286  CZ  ARG A 147      -2.601   1.494 -19.674  1.00 96.88           C  
ATOM   2287  N   SER A 148       4.329  -2.046 -17.127  1.00 97.08           N  
ATOM   2288  H   SER A 148       4.347  -1.130 -16.703  1.00 97.08           H  
ATOM   2289  CA  SER A 148       5.619  -2.691 -17.415  1.00 97.08           C  
ATOM   2290  HA  SER A 148       5.574  -3.108 -18.421  1.00 97.08           H  
ATOM   2291  C   SER A 148       5.931  -3.861 -16.476  1.00 97.08           C  
ATOM   2292  CB  SER A 148       6.765  -1.677 -17.408  1.00 97.08           C  
ATOM   2293  HB2 SER A 148       6.513  -0.840 -18.058  1.00 97.08           H  
ATOM   2294  HB3 SER A 148       7.656  -2.171 -17.796  1.00 97.08           H  
ATOM   2295  O   SER A 148       6.648  -4.778 -16.862  1.00 97.08           O  
ATOM   2296  OG  SER A 148       7.067  -1.208 -16.116  1.00 97.08           O  
ATOM   2297  HG  SER A 148       7.847  -0.650 -16.173  1.00 97.08           H  
ATOM   2298  N   HIS A 149       5.348  -3.872 -15.272  1.00 96.16           N  
ATOM   2299  H   HIS A 149       4.910  -3.015 -14.968  1.00 96.16           H  
ATOM   2300  CA  HIS A 149       5.417  -4.989 -14.318  1.00 96.16           C  
ATOM   2301  HA  HIS A 149       6.382  -5.485 -14.426  1.00 96.16           H  
ATOM   2302  C   HIS A 149       4.372  -6.090 -14.546  1.00 96.16           C  
ATOM   2303  CB  HIS A 149       5.299  -4.422 -12.892  1.00 96.16           C  
ATOM   2304  HB2 HIS A 149       5.208  -5.248 -12.186  1.00 96.16           H  
ATOM   2305  HB3 HIS A 149       4.396  -3.816 -12.813  1.00 96.16           H  
ATOM   2306  O   HIS A 149       4.442  -7.142 -13.913  1.00 96.16           O  
ATOM   2307  CG  HIS A 149       6.483  -3.597 -12.461  1.00 96.16           C  
ATOM   2308  CD2 HIS A 149       7.775  -3.970 -12.636  1.00 96.16           C  
ATOM   2309  HD2 HIS A 149       8.078  -4.890 -13.113  1.00 96.16           H  
ATOM   2310  ND1 HIS A 149       6.461  -2.443 -11.677  1.00 96.16           N  
ATOM   2311  CE1 HIS A 149       7.744  -2.145 -11.425  1.00 96.16           C  
ATOM   2312  HE1 HIS A 149       8.068  -1.340 -10.783  1.00 96.16           H  
ATOM   2313  NE2 HIS A 149       8.562  -3.043 -11.996  1.00 96.16           N  
ATOM   2314  HE2 HIS A 149       9.560  -3.115 -11.855  1.00 96.16           H  
ATOM   2315  N   LYS A 150       3.386  -5.857 -15.417  1.00 95.19           N  
ATOM   2316  H   LYS A 150       3.443  -5.007 -15.959  1.00 95.19           H  
ATOM   2317  CA  LYS A 150       2.272  -6.777 -15.684  1.00 95.19           C  
ATOM   2318  HA  LYS A 150       2.224  -7.515 -14.882  1.00 95.19           H  
ATOM   2319  C   LYS A 150       2.504  -7.581 -16.965  1.00 95.19           C  
ATOM   2320  CB  LYS A 150       0.955  -5.976 -15.693  1.00 95.19           C  
ATOM   2321  HB2 LYS A 150       0.146  -6.560 -16.132  1.00 95.19           H  
ATOM   2322  HB3 LYS A 150       1.092  -5.094 -16.320  1.00 95.19           H  
ATOM   2323  O   LYS A 150       3.539  -7.495 -17.621  1.00 95.19           O  
ATOM   2324  CG  LYS A 150       0.508  -5.525 -14.292  1.00 95.19           C  
ATOM   2325  HG2 LYS A 150      -0.214  -4.718 -14.416  1.00 95.19           H  
ATOM   2326  HG3 LYS A 150       1.362  -5.146 -13.730  1.00 95.19           H  
ATOM   2327  CD  LYS A 150      -0.135  -6.633 -13.452  1.00 95.19           C  
ATOM   2328  HD2 LYS A 150      -0.932  -7.114 -14.020  1.00 95.19           H  
ATOM   2329  HD3 LYS A 150       0.617  -7.376 -13.186  1.00 95.19           H  
ATOM   2330  CE  LYS A 150      -0.716  -5.991 -12.188  1.00 95.19           C  
ATOM   2331  HE2 LYS A 150      -1.428  -5.220 -12.482  1.00 95.19           H  
ATOM   2332  HE3 LYS A 150       0.092  -5.511 -11.636  1.00 95.19           H  
ATOM   2333  NZ  LYS A 150      -1.391  -6.975 -11.309  1.00 95.19           N  
ATOM   2334  HZ1 LYS A 150      -1.925  -6.485 -10.605  1.00 95.19           H  
ATOM   2335  HZ2 LYS A 150      -2.007  -7.590 -11.822  1.00 95.19           H  
ATOM   2336  HZ3 LYS A 150      -0.692  -7.539 -10.848  1.00 95.19           H  
ATOM   2337  N   ARG A 151       1.521  -8.416 -17.303  1.00 95.51           N  
ATOM   2338  H   ARG A 151       0.703  -8.432 -16.710  1.00 95.51           H  
ATOM   2339  CA  ARG A 151       1.551  -9.293 -18.475  1.00 95.51           C  
ATOM   2340  HA  ARG A 151       2.475  -9.869 -18.440  1.00 95.51           H  
ATOM   2341  C   ARG A 151       1.566  -8.496 -19.778  1.00 95.51           C  
ATOM   2342  CB  ARG A 151       0.354 -10.250 -18.439  1.00 95.51           C  
ATOM   2343  HB2 ARG A 151      -0.571  -9.677 -18.371  1.00 95.51           H  
ATOM   2344  HB3 ARG A 151       0.336 -10.825 -19.365  1.00 95.51           H  
ATOM   2345  O   ARG A 151       0.773  -7.573 -19.961  1.00 95.51           O  
ATOM   2346  CG  ARG A 151       0.452 -11.219 -17.259  1.00 95.51           C  
ATOM   2347  HG2 ARG A 151       1.346 -11.833 -17.372  1.00 95.51           H  
ATOM   2348  HG3 ARG A 151       0.528 -10.661 -16.326  1.00 95.51           H  
ATOM   2349  CD  ARG A 151      -0.777 -12.123 -17.175  1.00 95.51           C  
ATOM   2350  HD2 ARG A 151      -0.878 -12.723 -18.079  1.00 95.51           H  
ATOM   2351  HD3 ARG A 151      -1.668 -11.502 -17.080  1.00 95.51           H  
ATOM   2352  NE  ARG A 151      -0.670 -12.975 -15.991  1.00 95.51           N  
ATOM   2353  HE  ARG A 151      -0.895 -12.512 -15.122  1.00 95.51           H  
ATOM   2354  NH1 ARG A 151       0.390 -14.804 -16.893  1.00 95.51           N  
ATOM   2355 HH11 ARG A 151       0.818 -15.710 -16.765  1.00 95.51           H  
ATOM   2356 HH12 ARG A 151       0.250 -14.436 -17.823  1.00 95.51           H  
ATOM   2357  NH2 ARG A 151       0.034 -14.653 -14.678  1.00 95.51           N  
ATOM   2358 HH21 ARG A 151      -0.246 -14.085 -13.891  1.00 95.51           H  
ATOM   2359 HH22 ARG A 151       0.498 -15.534 -14.509  1.00 95.51           H  
ATOM   2360  CZ  ARG A 151      -0.086 -14.145 -15.870  1.00 95.51           C  
ATOM   2361  N   HIS A 152       2.407  -8.923 -20.713  1.00 96.97           N  
ATOM   2362  H   HIS A 152       3.052  -9.664 -20.479  1.00 96.97           H  
ATOM   2363  CA  HIS A 152       2.449  -8.380 -22.062  1.00 96.97           C  
ATOM   2364  HA  HIS A 152       2.615  -7.306 -21.970  1.00 96.97           H  
ATOM   2365  C   HIS A 152       1.115  -8.638 -22.788  1.00 96.97           C  
ATOM   2366  CB  HIS A 152       3.651  -8.982 -22.798  1.00 96.97           C  
ATOM   2367  HB2 HIS A 152       3.596 -10.070 -22.759  1.00 96.97           H  
ATOM   2368  HB3 HIS A 152       4.546  -8.675 -22.256  1.00 96.97           H  
ATOM   2369  O   HIS A 152       0.631  -9.774 -22.797  1.00 96.97           O  
ATOM   2370  CG  HIS A 152       3.802  -8.522 -24.225  1.00 96.97           C  
ATOM   2371  CD2 HIS A 152       4.733  -7.637 -24.701  1.00 96.97           C  
ATOM   2372  HD2 HIS A 152       5.535  -7.191 -24.132  1.00 96.97           H  
ATOM   2373  ND1 HIS A 152       3.011  -8.880 -25.290  1.00 96.97           N  
ATOM   2374  HD1 HIS A 152       2.396  -9.681 -25.295  1.00 96.97           H  
ATOM   2375  CE1 HIS A 152       3.411  -8.170 -26.359  1.00 96.97           C  
ATOM   2376  HE1 HIS A 152       3.008  -8.228 -27.360  1.00 96.97           H  
ATOM   2377  NE2 HIS A 152       4.446  -7.396 -26.049  1.00 96.97           N  
ATOM   2378  N   PRO A 153       0.523  -7.635 -23.466  1.00 96.57           N  
ATOM   2379  CA  PRO A 153      -0.842  -7.718 -23.999  1.00 96.57           C  
ATOM   2380  HA  PRO A 153      -1.533  -7.949 -23.188  1.00 96.57           H  
ATOM   2381  C   PRO A 153      -1.039  -8.782 -25.090  1.00 96.57           C  
ATOM   2382  CB  PRO A 153      -1.147  -6.309 -24.521  1.00 96.57           C  
ATOM   2383  HB2 PRO A 153      -1.639  -5.737 -23.734  1.00 96.57           H  
ATOM   2384  HB3 PRO A 153      -1.768  -6.325 -25.416  1.00 96.57           H  
ATOM   2385  O   PRO A 153      -2.145  -9.279 -25.266  1.00 96.57           O  
ATOM   2386  CG  PRO A 153       0.228  -5.698 -24.795  1.00 96.57           C  
ATOM   2387  HG2 PRO A 153       0.596  -6.023 -25.769  1.00 96.57           H  
ATOM   2388  HG3 PRO A 153       0.209  -4.610 -24.734  1.00 96.57           H  
ATOM   2389  CD  PRO A 153       1.079  -6.308 -23.688  1.00 96.57           C  
ATOM   2390  HD2 PRO A 153       0.980  -5.716 -22.778  1.00 96.57           H  
ATOM   2391  HD3 PRO A 153       2.124  -6.348 -23.997  1.00 96.57           H  
ATOM   2392  N   ARG A 154       0.018  -9.149 -25.830  1.00 97.22           N  
ATOM   2393  H   ARG A 154       0.868  -8.623 -25.685  1.00 97.22           H  
ATOM   2394  CA  ARG A 154      -0.043 -10.197 -26.872  1.00 97.22           C  
ATOM   2395  HA  ARG A 154      -1.027 -10.158 -27.339  1.00 97.22           H  
ATOM   2396  C   ARG A 154       0.103 -11.620 -26.336  1.00 97.22           C  
ATOM   2397  CB  ARG A 154       1.022  -9.934 -27.948  1.00 97.22           C  
ATOM   2398  HB2 ARG A 154       0.939  -8.900 -28.282  1.00 97.22           H  
ATOM   2399  HB3 ARG A 154       2.007 -10.102 -27.510  1.00 97.22           H  
ATOM   2400  O   ARG A 154      -0.525 -12.529 -26.860  1.00 97.22           O  
ATOM   2401  CG  ARG A 154       0.918 -10.860 -29.169  1.00 97.22           C  
ATOM   2402  HG2 ARG A 154       1.044 -11.898 -28.862  1.00 97.22           H  
ATOM   2403  HG3 ARG A 154      -0.071 -10.753 -29.615  1.00 97.22           H  
ATOM   2404  CD  ARG A 154       1.983 -10.500 -30.219  1.00 97.22           C  
ATOM   2405  HD2 ARG A 154       2.555  -9.634 -29.884  1.00 97.22           H  
ATOM   2406  HD3 ARG A 154       1.467 -10.227 -31.140  1.00 97.22           H  
ATOM   2407  NE  ARG A 154       2.910 -11.618 -30.488  1.00 97.22           N  
ATOM   2408  HE  ARG A 154       2.857 -12.416 -29.871  1.00 97.22           H  
ATOM   2409  NH1 ARG A 154       3.947 -10.693 -32.317  1.00 97.22           N  
ATOM   2410 HH11 ARG A 154       4.659 -10.734 -33.032  1.00 97.22           H  
ATOM   2411 HH12 ARG A 154       3.397  -9.855 -32.198  1.00 97.22           H  
ATOM   2412  NH2 ARG A 154       4.561 -12.717 -31.613  1.00 97.22           N  
ATOM   2413 HH21 ARG A 154       5.258 -12.739 -32.344  1.00 97.22           H  
ATOM   2414 HH22 ARG A 154       4.503 -13.487 -30.961  1.00 97.22           H  
ATOM   2415  CZ  ARG A 154       3.798 -11.671 -31.467  1.00 97.22           C  
ATOM   2416  N   THR A 155       1.002 -11.829 -25.378  1.00 97.14           N  
ATOM   2417  H   THR A 155       1.406 -11.043 -24.889  1.00 97.14           H  
ATOM   2418  CA  THR A 155       1.407 -13.169 -24.919  1.00 97.14           C  
ATOM   2419  HA  THR A 155       1.108 -13.925 -25.645  1.00 97.14           H  
ATOM   2420  C   THR A 155       0.738 -13.542 -23.606  1.00 97.14           C  
ATOM   2421  CB  THR A 155       2.930 -13.257 -24.745  1.00 97.14           C  
ATOM   2422  HB  THR A 155       3.189 -14.224 -24.314  1.00 97.14           H  
ATOM   2423  O   THR A 155       0.687 -14.718 -23.267  1.00 97.14           O  
ATOM   2424  CG2 THR A 155       3.682 -13.075 -26.064  1.00 97.14           C  
ATOM   2425 HG21 THR A 155       3.337 -13.816 -26.785  1.00 97.14           H  
ATOM   2426 HG22 THR A 155       4.749 -13.223 -25.892  1.00 97.14           H  
ATOM   2427 HG23 THR A 155       3.524 -12.072 -26.459  1.00 97.14           H  
ATOM   2428  OG1 THR A 155       3.343 -12.232 -23.880  1.00 97.14           O  
ATOM   2429  HG1 THR A 155       4.294 -12.286 -23.757  1.00 97.14           H  
ATOM   2430  N   ASN A 156       0.217 -12.553 -22.876  1.00 96.24           N  
ATOM   2431  H   ASN A 156       0.309 -11.605 -23.213  1.00 96.24           H  
ATOM   2432  CA  ASN A 156      -0.331 -12.698 -21.538  1.00 96.24           C  
ATOM   2433  HA  ASN A 156      -0.507 -11.682 -21.185  1.00 96.24           H  
ATOM   2434  C   ASN A 156       0.672 -13.329 -20.543  1.00 96.24           C  
ATOM   2435  CB  ASN A 156      -1.700 -13.389 -21.630  1.00 96.24           C  
ATOM   2436  HB2 ASN A 156      -2.257 -12.998 -22.481  1.00 96.24           H  
ATOM   2437  HB3 ASN A 156      -1.554 -14.460 -21.774  1.00 96.24           H  
ATOM   2438  O   ASN A 156       0.293 -14.068 -19.634  1.00 96.24           O  
ATOM   2439  CG  ASN A 156      -2.540 -13.146 -20.395  1.00 96.24           C  
ATOM   2440  ND2 ASN A 156      -3.284 -14.129 -19.950  1.00 96.24           N  
ATOM   2441 HD21 ASN A 156      -3.265 -15.030 -20.407  1.00 96.24           H  
ATOM   2442 HD22 ASN A 156      -3.836 -13.936 -19.126  1.00 96.24           H  
ATOM   2443  OD1 ASN A 156      -2.552 -12.070 -19.822  1.00 96.24           O  
ATOM   2444  N   MET A 157       1.964 -13.035 -20.715  1.00 95.57           N  
ATOM   2445  H   MET A 157       2.210 -12.410 -21.470  1.00 95.57           H  
ATOM   2446  CA  MET A 157       3.069 -13.494 -19.862  1.00 95.57           C  
ATOM   2447  HA  MET A 157       2.668 -14.031 -19.003  1.00 95.57           H  
ATOM   2448  C   MET A 157       3.886 -12.298 -19.354  1.00 95.57           C  
ATOM   2449  CB  MET A 157       3.981 -14.450 -20.648  1.00 95.57           C  
ATOM   2450  HB2 MET A 157       4.822 -14.738 -20.018  1.00 95.57           H  
ATOM   2451  HB3 MET A 157       4.374 -13.931 -21.522  1.00 95.57           H  
ATOM   2452  O   MET A 157       3.841 -11.244 -19.993  1.00 95.57           O  
ATOM   2453  CG  MET A 157       3.255 -15.725 -21.092  1.00 95.57           C  
ATOM   2454  HG2 MET A 157       2.504 -15.470 -21.839  1.00 95.57           H  
ATOM   2455  HG3 MET A 157       2.740 -16.146 -20.228  1.00 95.57           H  
ATOM   2456  SD  MET A 157       4.331 -17.015 -21.776  1.00 95.57           S  
ATOM   2457  CE  MET A 157       4.938 -16.230 -23.292  1.00 95.57           C  
ATOM   2458  HE1 MET A 157       5.680 -16.881 -23.753  1.00 95.57           H  
ATOM   2459  HE2 MET A 157       4.108 -16.092 -23.985  1.00 95.57           H  
ATOM   2460  HE3 MET A 157       5.405 -15.273 -23.060  1.00 95.57           H  
ATOM   2461  N   PRO A 158       4.626 -12.425 -18.236  1.00 95.06           N  
ATOM   2462  CA  PRO A 158       5.657 -11.452 -17.875  1.00 95.06           C  
ATOM   2463  HA  PRO A 158       5.181 -10.510 -17.604  1.00 95.06           H  
ATOM   2464  C   PRO A 158       6.638 -11.223 -19.034  1.00 95.06           C  
ATOM   2465  CB  PRO A 158       6.372 -12.039 -16.651  1.00 95.06           C  
ATOM   2466  HB2 PRO A 158       7.241 -12.617 -16.964  1.00 95.06           H  
ATOM   2467  HB3 PRO A 158       6.667 -11.260 -15.947  1.00 95.06           H  
ATOM   2468  O   PRO A 158       6.953 -12.162 -19.765  1.00 95.06           O  
ATOM   2469  CG  PRO A 158       5.333 -12.983 -16.047  1.00 95.06           C  
ATOM   2470  HG2 PRO A 158       5.798 -13.781 -15.468  1.00 95.06           H  
ATOM   2471  HG3 PRO A 158       4.636 -12.415 -15.431  1.00 95.06           H  
ATOM   2472  CD  PRO A 158       4.610 -13.522 -17.279  1.00 95.06           C  
ATOM   2473  HD2 PRO A 158       3.593 -13.815 -17.014  1.00 95.06           H  
ATOM   2474  HD3 PRO A 158       5.160 -14.370 -17.686  1.00 95.06           H  
ATOM   2475  N   ASP A 159       7.117  -9.990 -19.199  1.00 97.34           N  
ATOM   2476  H   ASP A 159       6.817  -9.250 -18.581  1.00 97.34           H  
ATOM   2477  CA  ASP A 159       8.012  -9.616 -20.298  1.00 97.34           C  
ATOM   2478  HA  ASP A 159       8.473 -10.515 -20.710  1.00 97.34           H  
ATOM   2479  C   ASP A 159       9.136  -8.702 -19.798  1.00 97.34           C  
ATOM   2480  CB  ASP A 159       7.187  -8.979 -21.423  1.00 97.34           C  
ATOM   2481  HB2 ASP A 159       6.366  -9.662 -21.641  1.00 97.34           H  
ATOM   2482  HB3 ASP A 159       6.769  -8.029 -21.090  1.00 97.34           H  
ATOM   2483  O   ASP A 159       8.907  -7.567 -19.372  1.00 97.34           O  
ATOM   2484  CG  ASP A 159       7.981  -8.768 -22.716  1.00 97.34           C  
ATOM   2485  OD1 ASP A 159       9.145  -8.311 -22.648  1.00 97.34           O  
ATOM   2486  OD2 ASP A 159       7.431  -9.080 -23.790  1.00 97.34           O  
ATOM   2487  N   ALA A 160      10.370  -9.210 -19.851  1.00 98.03           N  
ATOM   2488  H   ALA A 160      10.500 -10.143 -20.215  1.00 98.03           H  
ATOM   2489  CA  ALA A 160      11.547  -8.472 -19.411  1.00 98.03           C  
ATOM   2490  HA  ALA A 160      11.362  -8.088 -18.408  1.00 98.03           H  
ATOM   2491  C   ALA A 160      11.863  -7.267 -20.311  1.00 98.03           C  
ATOM   2492  CB  ALA A 160      12.727  -9.444 -19.337  1.00 98.03           C  
ATOM   2493  HB1 ALA A 160      12.944  -9.851 -20.325  1.00 98.03           H  
ATOM   2494  HB2 ALA A 160      13.609  -8.925 -18.963  1.00 98.03           H  
ATOM   2495  HB3 ALA A 160      12.490 -10.258 -18.651  1.00 98.03           H  
ATOM   2496  O   ALA A 160      12.391  -6.275 -19.814  1.00 98.03           O  
ATOM   2497  N   ASN A 161      11.520  -7.301 -21.606  1.00 98.22           N  
ATOM   2498  H   ASN A 161      10.926  -8.049 -21.933  1.00 98.22           H  
ATOM   2499  CA  ASN A 161      11.700  -6.140 -22.479  1.00 98.22           C  
ATOM   2500  HA  ASN A 161      12.737  -5.812 -22.408  1.00 98.22           H  
ATOM   2501  C   ASN A 161      10.822  -4.987 -21.985  1.00 98.22           C  
ATOM   2502  CB  ASN A 161      11.394  -6.451 -23.958  1.00 98.22           C  
ATOM   2503  HB2 ASN A 161      11.733  -5.613 -24.567  1.00 98.22           H  
ATOM   2504  HB3 ASN A 161      10.316  -6.537 -24.097  1.00 98.22           H  
ATOM   2505  O   ASN A 161      11.336  -3.895 -21.789  1.00 98.22           O  
ATOM   2506  CG  ASN A 161      12.046  -7.708 -24.490  1.00 98.22           C  
ATOM   2507  ND2 ASN A 161      11.338  -8.810 -24.434  1.00 98.22           N  
ATOM   2508 HD21 ASN A 161      10.425  -8.758 -24.004  1.00 98.22           H  
ATOM   2509 HD22 ASN A 161      11.697  -9.679 -24.803  1.00 98.22           H  
ATOM   2510  OD1 ASN A 161      13.179  -7.726 -24.959  1.00 98.22           O  
ATOM   2511  N   MET A 162       9.537  -5.234 -21.697  1.00 98.11           N  
ATOM   2512  H   MET A 162       9.190  -6.172 -21.839  1.00 98.11           H  
ATOM   2513  CA  MET A 162       8.644  -4.200 -21.151  1.00 98.11           C  
ATOM   2514  HA  MET A 162       8.618  -3.356 -21.840  1.00 98.11           H  
ATOM   2515  C   MET A 162       9.141  -3.658 -19.807  1.00 98.11           C  
ATOM   2516  CB  MET A 162       7.220  -4.738 -20.964  1.00 98.11           C  
ATOM   2517  HB2 MET A 162       6.684  -4.042 -20.318  1.00 98.11           H  
ATOM   2518  HB3 MET A 162       7.248  -5.708 -20.468  1.00 98.11           H  
ATOM   2519  O   MET A 162       9.150  -2.442 -19.609  1.00 98.11           O  
ATOM   2520  CG  MET A 162       6.451  -4.851 -22.283  1.00 98.11           C  
ATOM   2521  HG2 MET A 162       6.432  -3.871 -22.759  1.00 98.11           H  
ATOM   2522  HG3 MET A 162       6.987  -5.534 -22.941  1.00 98.11           H  
ATOM   2523  SD  MET A 162       4.736  -5.443 -22.125  1.00 98.11           S  
ATOM   2524  CE  MET A 162       4.042  -4.280 -20.924  1.00 98.11           C  
ATOM   2525  HE1 MET A 162       4.491  -4.460 -19.947  1.00 98.11           H  
ATOM   2526  HE2 MET A 162       4.240  -3.256 -21.240  1.00 98.11           H  
ATOM   2527  HE3 MET A 162       2.967  -4.440 -20.843  1.00 98.11           H  
ATOM   2528  N   PHE A 163       9.560  -4.549 -18.900  1.00 98.23           N  
ATOM   2529  H   PHE A 163       9.473  -5.531 -19.115  1.00 98.23           H  
ATOM   2530  CA  PHE A 163      10.103  -4.166 -17.596  1.00 98.23           C  
ATOM   2531  HA  PHE A 163       9.324  -3.662 -17.023  1.00 98.23           H  
ATOM   2532  C   PHE A 163      11.273  -3.188 -17.758  1.00 98.23           C  
ATOM   2533  CB  PHE A 163      10.536  -5.426 -16.827  1.00 98.23           C  
ATOM   2534  HB2 PHE A 163       9.682  -6.101 -16.763  1.00 98.23           H  
ATOM   2535  HB3 PHE A 163      11.314  -5.944 -17.388  1.00 98.23           H  
ATOM   2536  O   PHE A 163      11.243  -2.083 -17.214  1.00 98.23           O  
ATOM   2537  CG  PHE A 163      11.062  -5.159 -15.426  1.00 98.23           C  
ATOM   2538  CD1 PHE A 163      12.378  -4.708 -15.219  1.00 98.23           C  
ATOM   2539  HD1 PHE A 163      13.040  -4.568 -16.061  1.00 98.23           H  
ATOM   2540  CD2 PHE A 163      10.243  -5.406 -14.315  1.00 98.23           C  
ATOM   2541  HD2 PHE A 163       9.267  -5.839 -14.481  1.00 98.23           H  
ATOM   2542  CE1 PHE A 163      12.846  -4.438 -13.922  1.00 98.23           C  
ATOM   2543  HE1 PHE A 163      13.858  -4.086 -13.785  1.00 98.23           H  
ATOM   2544  CE2 PHE A 163      10.714  -5.157 -13.010  1.00 98.23           C  
ATOM   2545  HE2 PHE A 163      10.103  -5.406 -12.155  1.00 98.23           H  
ATOM   2546  CZ  PHE A 163      12.007  -4.646 -12.816  1.00 98.23           C  
ATOM   2547  HZ  PHE A 163      12.380  -4.465 -11.819  1.00 98.23           H  
ATOM   2548  N   TRP A 164      12.297  -3.579 -18.521  1.00 98.58           N  
ATOM   2549  H   TRP A 164      12.252  -4.478 -18.981  1.00 98.58           H  
ATOM   2550  CA  TRP A 164      13.526  -2.800 -18.641  1.00 98.58           C  
ATOM   2551  HA  TRP A 164      13.775  -2.404 -17.656  1.00 98.58           H  
ATOM   2552  C   TRP A 164      13.384  -1.575 -19.542  1.00 98.58           C  
ATOM   2553  CB  TRP A 164      14.682  -3.709 -19.065  1.00 98.58           C  
ATOM   2554  HB2 TRP A 164      15.528  -3.080 -19.344  1.00 98.58           H  
ATOM   2555  HB3 TRP A 164      14.393  -4.279 -19.947  1.00 98.58           H  
ATOM   2556  O   TRP A 164      14.002  -0.561 -19.235  1.00 98.58           O  
ATOM   2557  CG  TRP A 164      15.132  -4.641 -17.980  1.00 98.58           C  
ATOM   2558  CD1 TRP A 164      14.929  -5.975 -17.953  1.00 98.58           C  
ATOM   2559  HD1 TRP A 164      14.420  -6.542 -18.718  1.00 98.58           H  
ATOM   2560  CD2 TRP A 164      15.764  -4.319 -16.701  1.00 98.58           C  
ATOM   2561  CE2 TRP A 164      15.898  -5.524 -15.949  1.00 98.58           C  
ATOM   2562  CE3 TRP A 164      16.192  -3.128 -16.077  1.00 98.58           C  
ATOM   2563  HE3 TRP A 164      16.094  -2.193 -16.609  1.00 98.58           H  
ATOM   2564  NE1 TRP A 164      15.380  -6.497 -16.766  1.00 98.58           N  
ATOM   2565  HE1 TRP A 164      15.123  -7.421 -16.448  1.00 98.58           H  
ATOM   2566  CH2 TRP A 164      16.878  -4.358 -14.077  1.00 98.58           C  
ATOM   2567  HH2 TRP A 164      17.304  -4.365 -13.085  1.00 98.58           H  
ATOM   2568  CZ2 TRP A 164      16.443  -5.557 -14.660  1.00 98.58           C  
ATOM   2569  HZ2 TRP A 164      16.526  -6.494 -14.130  1.00 98.58           H  
ATOM   2570  CZ3 TRP A 164      16.747  -3.147 -14.782  1.00 98.58           C  
ATOM   2571  HZ3 TRP A 164      17.079  -2.225 -14.328  1.00 98.58           H  
ATOM   2572  N   ASP A 165      12.541  -1.615 -20.577  1.00 98.38           N  
ATOM   2573  H   ASP A 165      12.074  -2.482 -20.800  1.00 98.38           H  
ATOM   2574  CA  ASP A 165      12.243  -0.458 -21.436  1.00 98.38           C  
ATOM   2575  HA  ASP A 165      13.155  -0.115 -21.924  1.00 98.38           H  
ATOM   2576  C   ASP A 165      11.695   0.717 -20.612  1.00 98.38           C  
ATOM   2577  CB  ASP A 165      11.254  -0.895 -22.527  1.00 98.38           C  
ATOM   2578  HB2 ASP A 165      10.339  -1.263 -22.062  1.00 98.38           H  
ATOM   2579  HB3 ASP A 165      11.698  -1.708 -23.101  1.00 98.38           H  
ATOM   2580  O   ASP A 165      12.202   1.839 -20.688  1.00 98.38           O  
ATOM   2581  CG  ASP A 165      10.918   0.233 -23.502  1.00 98.38           C  
ATOM   2582  OD1 ASP A 165      11.870   0.759 -24.116  1.00 98.38           O  
ATOM   2583  OD2 ASP A 165       9.710   0.537 -23.638  1.00 98.38           O  
ATOM   2584  N   PHE A 166      10.746   0.443 -19.706  1.00 98.39           N  
ATOM   2585  H   PHE A 166      10.375  -0.495 -19.667  1.00 98.39           H  
ATOM   2586  CA  PHE A 166      10.231   1.471 -18.804  1.00 98.39           C  
ATOM   2587  HA  PHE A 166       9.847   2.291 -19.411  1.00 98.39           H  
ATOM   2588  C   PHE A 166      11.324   2.056 -17.901  1.00 98.39           C  
ATOM   2589  CB  PHE A 166       9.080   0.915 -17.954  1.00 98.39           C  
ATOM   2590  HB2 PHE A 166       9.428   0.034 -17.414  1.00 98.39           H  
ATOM   2591  HB3 PHE A 166       8.274   0.607 -18.620  1.00 98.39           H  
ATOM   2592  O   PHE A 166      11.409   3.276 -17.761  1.00 98.39           O  
ATOM   2593  CG  PHE A 166       8.549   1.934 -16.959  1.00 98.39           C  
ATOM   2594  CD1 PHE A 166       9.114   2.027 -15.672  1.00 98.39           C  
ATOM   2595  HD1 PHE A 166       9.892   1.342 -15.370  1.00 98.39           H  
ATOM   2596  CD2 PHE A 166       7.574   2.867 -17.360  1.00 98.39           C  
ATOM   2597  HD2 PHE A 166       7.161   2.813 -18.357  1.00 98.39           H  
ATOM   2598  CE1 PHE A 166       8.736   3.070 -14.810  1.00 98.39           C  
ATOM   2599  HE1 PHE A 166       9.237   3.184 -13.860  1.00 98.39           H  
ATOM   2600  CE2 PHE A 166       7.175   3.893 -16.484  1.00 98.39           C  
ATOM   2601  HE2 PHE A 166       6.455   4.632 -16.804  1.00 98.39           H  
ATOM   2602  CZ  PHE A 166       7.763   4.000 -15.213  1.00 98.39           C  
ATOM   2603  HZ  PHE A 166       7.497   4.819 -14.561  1.00 98.39           H  
ATOM   2604  N   HIS A 167      12.140   1.207 -17.268  1.00 98.28           N  
ATOM   2605  H   HIS A 167      12.039   0.219 -17.451  1.00 98.28           H  
ATOM   2606  CA  HIS A 167      13.132   1.656 -16.280  1.00 98.28           C  
ATOM   2607  HA  HIS A 167      12.673   2.397 -15.626  1.00 98.28           H  
ATOM   2608  C   HIS A 167      14.338   2.355 -16.910  1.00 98.28           C  
ATOM   2609  CB  HIS A 167      13.570   0.477 -15.408  1.00 98.28           C  
ATOM   2610  HB2 HIS A 167      14.464   0.783 -14.864  1.00 98.28           H  
ATOM   2611  HB3 HIS A 167      13.838  -0.369 -16.041  1.00 98.28           H  
ATOM   2612  O   HIS A 167      14.888   3.273 -16.304  1.00 98.28           O  
ATOM   2613  CG  HIS A 167      12.513   0.058 -14.412  1.00 98.28           C  
ATOM   2614  CD2 HIS A 167      11.886  -1.149 -14.381  1.00 98.28           C  
ATOM   2615  HD2 HIS A 167      12.088  -1.984 -15.037  1.00 98.28           H  
ATOM   2616  ND1 HIS A 167      11.945   0.874 -13.428  1.00 98.28           N  
ATOM   2617  CE1 HIS A 167      10.968   0.151 -12.865  1.00 98.28           C  
ATOM   2618  HE1 HIS A 167      10.286   0.526 -12.116  1.00 98.28           H  
ATOM   2619  NE2 HIS A 167      10.901  -1.067 -13.427  1.00 98.28           N  
ATOM   2620  HE2 HIS A 167      10.158  -1.740 -13.303  1.00 98.28           H  
ATOM   2621  N   VAL A 168      14.719   1.988 -18.135  1.00 98.01           N  
ATOM   2622  H   VAL A 168      14.252   1.209 -18.575  1.00 98.01           H  
ATOM   2623  CA  VAL A 168      15.702   2.740 -18.930  1.00 98.01           C  
ATOM   2624  HA  VAL A 168      16.601   2.899 -18.334  1.00 98.01           H  
ATOM   2625  C   VAL A 168      15.160   4.130 -19.277  1.00 98.01           C  
ATOM   2626  CB  VAL A 168      16.092   1.934 -20.185  1.00 98.01           C  
ATOM   2627  HB  VAL A 168      15.192   1.518 -20.639  1.00 98.01           H  
ATOM   2628  O   VAL A 168      15.887   5.116 -19.155  1.00 98.01           O  
ATOM   2629  CG1 VAL A 168      16.799   2.782 -21.247  1.00 98.01           C  
ATOM   2630 HG11 VAL A 168      16.132   3.557 -21.625  1.00 98.01           H  
ATOM   2631 HG12 VAL A 168      17.061   2.150 -22.095  1.00 98.01           H  
ATOM   2632 HG13 VAL A 168      17.695   3.245 -20.833  1.00 98.01           H  
ATOM   2633  CG2 VAL A 168      17.030   0.783 -19.786  1.00 98.01           C  
ATOM   2634 HG21 VAL A 168      17.951   1.180 -19.359  1.00 98.01           H  
ATOM   2635 HG22 VAL A 168      17.275   0.186 -20.664  1.00 98.01           H  
ATOM   2636 HG23 VAL A 168      16.542   0.138 -19.055  1.00 98.01           H  
ATOM   2637  N   GLY A 169      13.876   4.233 -19.638  1.00 96.59           N  
ATOM   2638  H   GLY A 169      13.348   3.385 -19.787  1.00 96.59           H  
ATOM   2639  CA  GLY A 169      13.212   5.512 -19.912  1.00 96.59           C  
ATOM   2640  HA2 GLY A 169      13.844   6.108 -20.571  1.00 96.59           H  
ATOM   2641  HA3 GLY A 169      12.276   5.305 -20.430  1.00 96.59           H  
ATOM   2642  C   GLY A 169      12.884   6.357 -18.671  1.00 96.59           C  
ATOM   2643  O   GLY A 169      12.618   7.551 -18.805  1.00 96.59           O  
ATOM   2644  N   ASN A 170      12.899   5.768 -17.470  1.00 96.46           N  
ATOM   2645  H   ASN A 170      13.109   4.781 -17.443  1.00 96.46           H  
ATOM   2646  CA  ASN A 170      12.547   6.422 -16.200  1.00 96.46           C  
ATOM   2647  HA  ASN A 170      12.557   7.504 -16.334  1.00 96.46           H  
ATOM   2648  C   ASN A 170      13.591   6.111 -15.108  1.00 96.46           C  
ATOM   2649  CB  ASN A 170      11.115   6.046 -15.793  1.00 96.46           C  
ATOM   2650  HB2 ASN A 170      10.875   6.530 -14.847  1.00 96.46           H  
ATOM   2651  HB3 ASN A 170      11.040   4.967 -15.655  1.00 96.46           H  
ATOM   2652  O   ASN A 170      13.303   5.418 -14.124  1.00 96.46           O  
ATOM   2653  CG  ASN A 170      10.111   6.504 -16.827  1.00 96.46           C  
ATOM   2654  ND2 ASN A 170       9.763   5.647 -17.756  1.00 96.46           N  
ATOM   2655 HD21 ASN A 170      10.237   4.755 -17.775  1.00 96.46           H  
ATOM   2656 HD22 ASN A 170       9.213   5.988 -18.531  1.00 96.46           H  
ATOM   2657  OD1 ASN A 170       9.646   7.637 -16.827  1.00 96.46           O  
ATOM   2658  N   PRO A 171      14.830   6.604 -15.278  1.00 96.94           N  
ATOM   2659  CA  PRO A 171      15.962   6.247 -14.428  1.00 96.94           C  
ATOM   2660  HA  PRO A 171      16.033   5.161 -14.366  1.00 96.94           H  
ATOM   2661  C   PRO A 171      15.877   6.795 -12.994  1.00 96.94           C  
ATOM   2662  CB  PRO A 171      17.185   6.787 -15.170  1.00 96.94           C  
ATOM   2663  HB2 PRO A 171      17.518   6.054 -15.905  1.00 96.94           H  
ATOM   2664  HB3 PRO A 171      17.994   7.058 -14.492  1.00 96.94           H  
ATOM   2665  O   PRO A 171      16.662   6.368 -12.148  1.00 96.94           O  
ATOM   2666  CG  PRO A 171      16.620   7.994 -15.903  1.00 96.94           C  
ATOM   2667  HG2 PRO A 171      16.483   8.801 -15.184  1.00 96.94           H  
ATOM   2668  HG3 PRO A 171      17.237   8.294 -16.750  1.00 96.94           H  
ATOM   2669  CD  PRO A 171      15.252   7.505 -16.340  1.00 96.94           C  
ATOM   2670  HD2 PRO A 171      14.569   8.347 -16.452  1.00 96.94           H  
ATOM   2671  HD3 PRO A 171      15.342   6.956 -17.277  1.00 96.94           H  
ATOM   2672  N   GLU A 172      14.937   7.693 -12.668  1.00 95.88           N  
ATOM   2673  H   GLU A 172      14.266   7.978 -13.368  1.00 95.88           H  
ATOM   2674  CA  GLU A 172      14.727   8.166 -11.291  1.00 95.88           C  
ATOM   2675  HA  GLU A 172      15.659   8.613 -10.943  1.00 95.88           H  
ATOM   2676  C   GLU A 172      14.399   7.024 -10.314  1.00 95.88           C  
ATOM   2677  CB  GLU A 172      13.639   9.258 -11.229  1.00 95.88           C  
ATOM   2678  HB2 GLU A 172      13.911  10.093 -11.875  1.00 95.88           H  
ATOM   2679  HB3 GLU A 172      13.648   9.646 -10.211  1.00 95.88           H  
ATOM   2680  O   GLU A 172      14.670   7.121  -9.116  1.00 95.88           O  
ATOM   2681  CG  GLU A 172      12.190   8.820 -11.533  1.00 95.88           C  
ATOM   2682  HG2 GLU A 172      11.537   9.493 -10.977  1.00 95.88           H  
ATOM   2683  HG3 GLU A 172      11.997   7.821 -11.141  1.00 95.88           H  
ATOM   2684  CD  GLU A 172      11.776   8.884 -13.011  1.00 95.88           C  
ATOM   2685  OE1 GLU A 172      10.591   9.210 -13.261  1.00 95.88           O  
ATOM   2686  OE2 GLU A 172      12.617   8.646 -13.903  1.00 95.88           O  
ATOM   2687  N   GLY A 173      13.851   5.917 -10.828  1.00 96.38           N  
ATOM   2688  H   GLY A 173      13.643   5.916 -11.816  1.00 96.38           H  
ATOM   2689  CA  GLY A 173      13.482   4.734 -10.058  1.00 96.38           C  
ATOM   2690  HA2 GLY A 173      12.768   4.157 -10.646  1.00 96.38           H  
ATOM   2691  HA3 GLY A 173      12.998   5.049  -9.134  1.00 96.38           H  
ATOM   2692  C   GLY A 173      14.642   3.804  -9.701  1.00 96.38           C  
ATOM   2693  O   GLY A 173      14.416   2.795  -9.029  1.00 96.38           O  
ATOM   2694  N   ILE A 174      15.881   4.108 -10.110  1.00 98.38           N  
ATOM   2695  H   ILE A 174      16.009   4.939 -10.669  1.00 98.38           H  
ATOM   2696  CA  ILE A 174      17.027   3.199  -9.940  1.00 98.38           C  
ATOM   2697  HA  ILE A 174      16.760   2.270 -10.444  1.00 98.38           H  
ATOM   2698  C   ILE A 174      17.291   2.835  -8.475  1.00 98.38           C  
ATOM   2699  CB  ILE A 174      18.277   3.769 -10.643  1.00 98.38           C  
ATOM   2700  HB  ILE A 174      17.988   4.031 -11.661  1.00 98.38           H  
ATOM   2701  O   ILE A 174      17.604   1.688  -8.169  1.00 98.38           O  
ATOM   2702  CG1 ILE A 174      19.437   2.757 -10.749  1.00 98.38           C  
ATOM   2703 HG12 ILE A 174      20.244   3.236 -11.303  1.00 98.38           H  
ATOM   2704 HG13 ILE A 174      19.806   2.511  -9.753  1.00 98.38           H  
ATOM   2705  CG2 ILE A 174      18.798   5.048  -9.963  1.00 98.38           C  
ATOM   2706 HG21 ILE A 174      17.997   5.778  -9.846  1.00 98.38           H  
ATOM   2707 HG22 ILE A 174      19.561   5.507 -10.593  1.00 98.38           H  
ATOM   2708 HG23 ILE A 174      19.236   4.830  -8.989  1.00 98.38           H  
ATOM   2709  CD1 ILE A 174      19.090   1.455 -11.481  1.00 98.38           C  
ATOM   2710 HD11 ILE A 174      20.009   0.914 -11.708  1.00 98.38           H  
ATOM   2711 HD12 ILE A 174      18.466   0.821 -10.851  1.00 98.38           H  
ATOM   2712 HD13 ILE A 174      18.568   1.676 -12.411  1.00 98.38           H  
ATOM   2713  N   HIS A 175      17.066   3.757  -7.535  1.00 98.41           N  
ATOM   2714  H   HIS A 175      16.792   4.682  -7.833  1.00 98.41           H  
ATOM   2715  CA  HIS A 175      17.196   3.462  -6.106  1.00 98.41           C  
ATOM   2716  HA  HIS A 175      18.194   3.061  -5.931  1.00 98.41           H  
ATOM   2717  C   HIS A 175      16.186   2.398  -5.638  1.00 98.41           C  
ATOM   2718  CB  HIS A 175      17.051   4.772  -5.326  1.00 98.41           C  
ATOM   2719  HB2 HIS A 175      16.039   5.155  -5.458  1.00 98.41           H  
ATOM   2720  HB3 HIS A 175      17.740   5.505  -5.745  1.00 98.41           H  
ATOM   2721  O   HIS A 175      16.523   1.524  -4.838  1.00 98.41           O  
ATOM   2722  CG  HIS A 175      17.338   4.675  -3.848  1.00 98.41           C  
ATOM   2723  CD2 HIS A 175      18.041   3.705  -3.179  1.00 98.41           C  
ATOM   2724  HD2 HIS A 175      18.490   2.824  -3.615  1.00 98.41           H  
ATOM   2725  ND1 HIS A 175      16.969   5.617  -2.920  1.00 98.41           N  
ATOM   2726  HD1 HIS A 175      16.437   6.455  -3.108  1.00 98.41           H  
ATOM   2727  CE1 HIS A 175      17.434   5.223  -1.724  1.00 98.41           C  
ATOM   2728  HE1 HIS A 175      17.317   5.780  -0.806  1.00 98.41           H  
ATOM   2729  NE2 HIS A 175      18.100   4.064  -1.828  1.00 98.41           N  
ATOM   2730  N   GLN A 176      14.970   2.401  -6.186  1.00 98.53           N  
ATOM   2731  H   GLN A 176      14.761   3.064  -6.919  1.00 98.53           H  
ATOM   2732  CA  GLN A 176      13.988   1.363  -5.895  1.00 98.53           C  
ATOM   2733  HA  GLN A 176      14.020   1.175  -4.821  1.00 98.53           H  
ATOM   2734  C   GLN A 176      14.330   0.031  -6.584  1.00 98.53           C  
ATOM   2735  CB  GLN A 176      12.585   1.880  -6.241  1.00 98.53           C  
ATOM   2736  HB2 GLN A 176      12.390   2.793  -5.679  1.00 98.53           H  
ATOM   2737  HB3 GLN A 176      12.537   2.118  -7.303  1.00 98.53           H  
ATOM   2738  O   GLN A 176      14.117  -1.024  -5.987  1.00 98.53           O  
ATOM   2739  CG  GLN A 176      11.488   0.856  -5.925  1.00 98.53           C  
ATOM   2740  HG2 GLN A 176      10.518   1.281  -6.182  1.00 98.53           H  
ATOM   2741  HG3 GLN A 176      11.649  -0.021  -6.552  1.00 98.53           H  
ATOM   2742  CD  GLN A 176      11.431   0.373  -4.482  1.00 98.53           C  
ATOM   2743  NE2 GLN A 176      10.813  -0.760  -4.254  1.00 98.53           N  
ATOM   2744 HE21 GLN A 176      10.412  -1.287  -5.016  1.00 98.53           H  
ATOM   2745 HE22 GLN A 176      10.654  -1.007  -3.288  1.00 98.53           H  
ATOM   2746  OE1 GLN A 176      11.922   0.972  -3.540  1.00 98.53           O  
ATOM   2747  N   LEU A 177      14.930   0.043  -7.780  1.00 98.56           N  
ATOM   2748  H   LEU A 177      15.054   0.930  -8.248  1.00 98.56           H  
ATOM   2749  CA  LEU A 177      15.475  -1.173  -8.408  1.00 98.56           C  
ATOM   2750  HA  LEU A 177      14.687  -1.923  -8.470  1.00 98.56           H  
ATOM   2751  C   LEU A 177      16.608  -1.794  -7.577  1.00 98.56           C  
ATOM   2752  CB  LEU A 177      15.987  -0.858  -9.822  1.00 98.56           C  
ATOM   2753  HB2 LEU A 177      16.578  -1.701 -10.181  1.00 98.56           H  
ATOM   2754  HB3 LEU A 177      16.653   0.003  -9.766  1.00 98.56           H  
ATOM   2755  O   LEU A 177      16.693  -3.020  -7.463  1.00 98.56           O  
ATOM   2756  CG  LEU A 177      14.892  -0.570 -10.856  1.00 98.56           C  
ATOM   2757  HG  LEU A 177      14.200   0.179 -10.470  1.00 98.56           H  
ATOM   2758  CD1 LEU A 177      15.543  -0.042 -12.127  1.00 98.56           C  
ATOM   2759 HD11 LEU A 177      14.761   0.116 -12.869  1.00 98.56           H  
ATOM   2760 HD12 LEU A 177      16.030   0.916 -11.943  1.00 98.56           H  
ATOM   2761 HD13 LEU A 177      16.271  -0.755 -12.514  1.00 98.56           H  
ATOM   2762  CD2 LEU A 177      14.118  -1.837 -11.227  1.00 98.56           C  
ATOM   2763 HD21 LEU A 177      14.791  -2.543 -11.713  1.00 98.56           H  
ATOM   2764 HD22 LEU A 177      13.325  -1.578 -11.929  1.00 98.56           H  
ATOM   2765 HD23 LEU A 177      13.671  -2.300 -10.348  1.00 98.56           H  
ATOM   2766  N   MET A 178      17.444  -0.970  -6.936  1.00 98.68           N  
ATOM   2767  H   MET A 178      17.393   0.018  -7.141  1.00 98.68           H  
ATOM   2768  CA  MET A 178      18.440  -1.449  -5.972  1.00 98.68           C  
ATOM   2769  HA  MET A 178      19.090  -2.175  -6.461  1.00 98.68           H  
ATOM   2770  C   MET A 178      17.787  -2.174  -4.786  1.00 98.68           C  
ATOM   2771  CB  MET A 178      19.339  -0.312  -5.472  1.00 98.68           C  
ATOM   2772  HB2 MET A 178      18.716   0.462  -5.025  1.00 98.68           H  
ATOM   2773  HB3 MET A 178      19.994  -0.713  -4.699  1.00 98.68           H  
ATOM   2774  O   MET A 178      18.320  -3.176  -4.317  1.00 98.68           O  
ATOM   2775  CG  MET A 178      20.223   0.364  -6.524  1.00 98.68           C  
ATOM   2776  HG2 MET A 178      20.848   1.093  -6.009  1.00 98.68           H  
ATOM   2777  HG3 MET A 178      19.590   0.914  -7.221  1.00 98.68           H  
ATOM   2778  SD  MET A 178      21.311  -0.694  -7.508  1.00 98.68           S  
ATOM   2779  CE  MET A 178      22.372  -1.388  -6.218  1.00 98.68           C  
ATOM   2780  HE1 MET A 178      21.791  -2.057  -5.583  1.00 98.68           H  
ATOM   2781  HE2 MET A 178      22.792  -0.581  -5.618  1.00 98.68           H  
ATOM   2782  HE3 MET A 178      23.177  -1.953  -6.687  1.00 98.68           H  
ATOM   2783  N   HIS A 179      16.611  -1.743  -4.322  1.00 98.26           N  
ATOM   2784  H   HIS A 179      16.203  -0.909  -4.721  1.00 98.26           H  
ATOM   2785  CA  HIS A 179      15.867  -2.489  -3.306  1.00 98.26           C  
ATOM   2786  HA  HIS A 179      16.570  -2.815  -2.540  1.00 98.26           H  
ATOM   2787  C   HIS A 179      15.220  -3.765  -3.855  1.00 98.26           C  
ATOM   2788  CB  HIS A 179      14.823  -1.593  -2.636  1.00 98.26           C  
ATOM   2789  HB2 HIS A 179      14.137  -2.234  -2.082  1.00 98.26           H  
ATOM   2790  HB3 HIS A 179      14.245  -1.053  -3.386  1.00 98.26           H  
ATOM   2791  O   HIS A 179      15.374  -4.818  -3.235  1.00 98.26           O  
ATOM   2792  CG  HIS A 179      15.419  -0.628  -1.654  1.00 98.26           C  
ATOM   2793  CD2 HIS A 179      15.348   0.736  -1.694  1.00 98.26           C  
ATOM   2794  HD2 HIS A 179      14.863   1.320  -2.463  1.00 98.26           H  
ATOM   2795  ND1 HIS A 179      16.157  -0.973  -0.545  1.00 98.26           N  
ATOM   2796  HD1 HIS A 179      16.567  -1.884  -0.395  1.00 98.26           H  
ATOM   2797  CE1 HIS A 179      16.517   0.163   0.073  1.00 98.26           C  
ATOM   2798  HE1 HIS A 179      17.196   0.230   0.910  1.00 98.26           H  
ATOM   2799  NE2 HIS A 179      16.015   1.225  -0.564  1.00 98.26           N  
ATOM   2800  N   LEU A 180      14.538  -3.693  -5.002  1.00 98.22           N  
ATOM   2801  H   LEU A 180      14.460  -2.792  -5.452  1.00 98.22           H  
ATOM   2802  CA  LEU A 180      13.802  -4.819  -5.586  1.00 98.22           C  
ATOM   2803  HA  LEU A 180      13.046  -5.141  -4.870  1.00 98.22           H  
ATOM   2804  C   LEU A 180      14.706  -6.026  -5.871  1.00 98.22           C  
ATOM   2805  CB  LEU A 180      13.104  -4.344  -6.877  1.00 98.22           C  
ATOM   2806  HB2 LEU A 180      12.410  -3.539  -6.635  1.00 98.22           H  
ATOM   2807  HB3 LEU A 180      13.865  -3.944  -7.547  1.00 98.22           H  
ATOM   2808  O   LEU A 180      14.322  -7.156  -5.580  1.00 98.22           O  
ATOM   2809  CG  LEU A 180      12.347  -5.460  -7.629  1.00 98.22           C  
ATOM   2810  HG  LEU A 180      13.033  -6.278  -7.851  1.00 98.22           H  
ATOM   2811  CD1 LEU A 180      11.169  -6.016  -6.826  1.00 98.22           C  
ATOM   2812 HD11 LEU A 180      10.708  -6.833  -7.382  1.00 98.22           H  
ATOM   2813 HD12 LEU A 180      10.420  -5.242  -6.659  1.00 98.22           H  
ATOM   2814 HD13 LEU A 180      11.505  -6.412  -5.868  1.00 98.22           H  
ATOM   2815  CD2 LEU A 180      11.827  -4.940  -8.967  1.00 98.22           C  
ATOM   2816 HD21 LEU A 180      12.657  -4.530  -9.543  1.00 98.22           H  
ATOM   2817 HD22 LEU A 180      11.063  -4.177  -8.818  1.00 98.22           H  
ATOM   2818 HD23 LEU A 180      11.390  -5.766  -9.528  1.00 98.22           H  
ATOM   2819  N   PHE A 181      15.901  -5.800  -6.422  1.00 98.48           N  
ATOM   2820  H   PHE A 181      16.136  -4.856  -6.692  1.00 98.48           H  
ATOM   2821  CA  PHE A 181      16.842  -6.876  -6.764  1.00 98.48           C  
ATOM   2822  HA  PHE A 181      16.275  -7.789  -6.948  1.00 98.48           H  
ATOM   2823  C   PHE A 181      17.815  -7.243  -5.632  1.00 98.48           C  
ATOM   2824  CB  PHE A 181      17.552  -6.539  -8.078  1.00 98.48           C  
ATOM   2825  HB2 PHE A 181      18.386  -7.228  -8.210  1.00 98.48           H  
ATOM   2826  HB3 PHE A 181      17.963  -5.531  -8.026  1.00 98.48           H  
ATOM   2827  O   PHE A 181      18.548  -8.225  -5.752  1.00 98.48           O  
ATOM   2828  CG  PHE A 181      16.656  -6.662  -9.294  1.00 98.48           C  
ATOM   2829  CD1 PHE A 181      16.374  -7.935  -9.823  1.00 98.48           C  
ATOM   2830  HD1 PHE A 181      16.796  -8.819  -9.367  1.00 98.48           H  
ATOM   2831  CD2 PHE A 181      16.127  -5.518  -9.920  1.00 98.48           C  
ATOM   2832  HD2 PHE A 181      16.355  -4.533  -9.540  1.00 98.48           H  
ATOM   2833  CE1 PHE A 181      15.569  -8.069 -10.965  1.00 98.48           C  
ATOM   2834  HE1 PHE A 181      15.376  -9.049 -11.374  1.00 98.48           H  
ATOM   2835  CE2 PHE A 181      15.323  -5.653 -11.066  1.00 98.48           C  
ATOM   2836  HE2 PHE A 181      14.937  -4.778 -11.569  1.00 98.48           H  
ATOM   2837  CZ  PHE A 181      15.042  -6.926 -11.590  1.00 98.48           C  
ATOM   2838  HZ  PHE A 181      14.437  -7.023 -12.479  1.00 98.48           H  
ATOM   2839  N   SER A 182      17.796  -6.512  -4.511  1.00 97.54           N  
ATOM   2840  H   SER A 182      17.151  -5.736  -4.463  1.00 97.54           H  
ATOM   2841  CA  SER A 182      18.439  -6.966  -3.269  1.00 97.54           C  
ATOM   2842  HA  SER A 182      19.427  -7.363  -3.502  1.00 97.54           H  
ATOM   2843  C   SER A 182      17.647  -8.102  -2.629  1.00 97.54           C  
ATOM   2844  CB  SER A 182      18.627  -5.810  -2.275  1.00 97.54           C  
ATOM   2845  HB2 SER A 182      19.348  -6.115  -1.517  1.00 97.54           H  
ATOM   2846  HB3 SER A 182      19.046  -4.947  -2.793  1.00 97.54           H  
ATOM   2847  O   SER A 182      16.513  -8.386  -3.022  1.00 97.54           O  
ATOM   2848  OG  SER A 182      17.418  -5.449  -1.619  1.00 97.54           O  
ATOM   2849  HG  SER A 182      16.735  -5.335  -2.284  1.00 97.54           H  
ATOM   2850  N   ASP A 183      18.186  -8.709  -1.578  1.00 95.41           N  
ATOM   2851  H   ASP A 183      19.149  -8.531  -1.330  1.00 95.41           H  
ATOM   2852  CA  ASP A 183      17.484  -9.772  -0.854  1.00 95.41           C  
ATOM   2853  HA  ASP A 183      17.305 -10.608  -1.531  1.00 95.41           H  
ATOM   2854  C   ASP A 183      16.108  -9.317  -0.322  1.00 95.41           C  
ATOM   2855  CB  ASP A 183      18.393 -10.269   0.273  1.00 95.41           C  
ATOM   2856  HB2 ASP A 183      18.653  -9.431   0.920  1.00 95.41           H  
ATOM   2857  HB3 ASP A 183      17.838 -10.995   0.866  1.00 95.41           H  
ATOM   2858  O   ASP A 183      15.193 -10.120  -0.194  1.00 95.41           O  
ATOM   2859  CG  ASP A 183      19.672 -10.960  -0.215  1.00 95.41           C  
ATOM   2860  OD1 ASP A 183      19.804 -11.292  -1.414  1.00 95.41           O  
ATOM   2861  OD2 ASP A 183      20.562 -11.153   0.635  1.00 95.41           O  
ATOM   2862  N   ARG A 184      15.884  -8.009  -0.119  1.00 95.24           N  
ATOM   2863  H   ARG A 184      16.631  -7.374  -0.361  1.00 95.24           H  
ATOM   2864  CA  ARG A 184      14.581  -7.471   0.325  1.00 95.24           C  
ATOM   2865  HA  ARG A 184      14.282  -7.999   1.230  1.00 95.24           H  
ATOM   2866  C   ARG A 184      13.419  -7.694  -0.648  1.00 95.24           C  
ATOM   2867  CB  ARG A 184      14.687  -5.971   0.612  1.00 95.24           C  
ATOM   2868  HB2 ARG A 184      15.049  -5.454  -0.277  1.00 95.24           H  
ATOM   2869  HB3 ARG A 184      13.691  -5.592   0.842  1.00 95.24           H  
ATOM   2870  O   ARG A 184      12.273  -7.497  -0.248  1.00 95.24           O  
ATOM   2871  CG  ARG A 184      15.595  -5.670   1.803  1.00 95.24           C  
ATOM   2872  HG2 ARG A 184      16.622  -5.951   1.569  1.00 95.24           H  
ATOM   2873  HG3 ARG A 184      15.251  -6.228   2.674  1.00 95.24           H  
ATOM   2874  CD  ARG A 184      15.518  -4.172   2.089  1.00 95.24           C  
ATOM   2875  HD2 ARG A 184      15.853  -3.635   1.201  1.00 95.24           H  
ATOM   2876  HD3 ARG A 184      14.481  -3.906   2.293  1.00 95.24           H  
ATOM   2877  NE  ARG A 184      16.357  -3.808   3.241  1.00 95.24           N  
ATOM   2878  HE  ARG A 184      16.822  -4.571   3.711  1.00 95.24           H  
ATOM   2879  NH1 ARG A 184      16.028  -1.544   3.106  1.00 95.24           N  
ATOM   2880 HH11 ARG A 184      16.166  -0.609   3.462  1.00 95.24           H  
ATOM   2881 HH12 ARG A 184      15.373  -1.708   2.355  1.00 95.24           H  
ATOM   2882  NH2 ARG A 184      17.384  -2.382   4.679  1.00 95.24           N  
ATOM   2883 HH21 ARG A 184      17.881  -3.168   5.073  1.00 95.24           H  
ATOM   2884 HH22 ARG A 184      17.616  -1.438   4.954  1.00 95.24           H  
ATOM   2885  CZ  ARG A 184      16.583  -2.583   3.671  1.00 95.24           C  
ATOM   2886  N   GLY A 185      13.689  -8.048  -1.904  1.00 97.09           N  
ATOM   2887  H   GLY A 185      14.655  -8.175  -2.171  1.00 97.09           H  
ATOM   2888  CA  GLY A 185      12.640  -8.405  -2.861  1.00 97.09           C  
ATOM   2889  HA2 GLY A 185      11.830  -7.677  -2.810  1.00 97.09           H  
ATOM   2890  HA3 GLY A 185      13.050  -8.384  -3.871  1.00 97.09           H  
ATOM   2891  C   GLY A 185      12.036  -9.792  -2.629  1.00 97.09           C  
ATOM   2892  O   GLY A 185      10.996 -10.084  -3.205  1.00 97.09           O  
ATOM   2893  N   THR A 186      12.658 -10.636  -1.802  1.00 97.95           N  
ATOM   2894  H   THR A 186      13.530 -10.354  -1.379  1.00 97.95           H  
ATOM   2895  CA  THR A 186      12.242 -12.022  -1.533  1.00 97.95           C  
ATOM   2896  HA  THR A 186      11.235 -12.187  -1.916  1.00 97.95           H  
ATOM   2897  C   THR A 186      12.174 -12.281  -0.020  1.00 97.95           C  
ATOM   2898  CB  THR A 186      13.173 -13.017  -2.265  1.00 97.95           C  
ATOM   2899  HB  THR A 186      13.057 -14.017  -1.847  1.00 97.95           H  
ATOM   2900  O   THR A 186      12.953 -13.075   0.505  1.00 97.95           O  
ATOM   2901  CG2 THR A 186      12.827 -13.080  -3.753  1.00 97.95           C  
ATOM   2902 HG21 THR A 186      12.969 -12.103  -4.216  1.00 97.95           H  
ATOM   2903 HG22 THR A 186      13.469 -13.814  -4.240  1.00 97.95           H  
ATOM   2904 HG23 THR A 186      11.789 -13.390  -3.873  1.00 97.95           H  
ATOM   2905  OG1 THR A 186      14.535 -12.626  -2.211  1.00 97.95           O  
ATOM   2906  HG1 THR A 186      14.987 -13.247  -1.634  1.00 97.95           H  
ATOM   2907  N   PRO A 187      11.288 -11.591   0.728  1.00 97.90           N  
ATOM   2908  CA  PRO A 187      11.195 -11.749   2.181  1.00 97.90           C  
ATOM   2909  HA  PRO A 187      12.141 -11.473   2.646  1.00 97.90           H  
ATOM   2910  C   PRO A 187      10.852 -13.193   2.565  1.00 97.90           C  
ATOM   2911  CB  PRO A 187      10.105 -10.771   2.632  1.00 97.90           C  
ATOM   2912  HB2 PRO A 187      10.557  -9.802   2.846  1.00 97.90           H  
ATOM   2913  HB3 PRO A 187       9.554 -11.133   3.500  1.00 97.90           H  
ATOM   2914  O   PRO A 187      10.013 -13.823   1.931  1.00 97.90           O  
ATOM   2915  CG  PRO A 187       9.206 -10.651   1.400  1.00 97.90           C  
ATOM   2916  HG2 PRO A 187       8.515 -11.494   1.364  1.00 97.90           H  
ATOM   2917  HG3 PRO A 187       8.659  -9.709   1.385  1.00 97.90           H  
ATOM   2918  CD  PRO A 187      10.199 -10.751   0.242  1.00 97.90           C  
ATOM   2919  HD2 PRO A 187       9.709 -11.189  -0.628  1.00 97.90           H  
ATOM   2920  HD3 PRO A 187      10.584  -9.761  -0.002  1.00 97.90           H  
ATOM   2921  N   GLN A 188      11.467 -13.711   3.631  1.00 98.13           N  
ATOM   2922  H   GLN A 188      12.136 -13.142   4.130  1.00 98.13           H  
ATOM   2923  CA  GLN A 188      11.216 -15.084   4.099  1.00 98.13           C  
ATOM   2924  HA  GLN A 188      11.194 -15.753   3.239  1.00 98.13           H  
ATOM   2925  C   GLN A 188       9.860 -15.216   4.814  1.00 98.13           C  
ATOM   2926  CB  GLN A 188      12.374 -15.496   5.023  1.00 98.13           C  
ATOM   2927  HB2 GLN A 188      13.318 -15.317   4.507  1.00 98.13           H  
ATOM   2928  HB3 GLN A 188      12.351 -14.886   5.926  1.00 98.13           H  
ATOM   2929  O   GLN A 188       9.261 -16.289   4.852  1.00 98.13           O  
ATOM   2930  CG  GLN A 188      12.316 -16.982   5.408  1.00 98.13           C  
ATOM   2931  HG2 GLN A 188      12.307 -17.579   4.496  1.00 98.13           H  
ATOM   2932  HG3 GLN A 188      11.401 -17.195   5.962  1.00 98.13           H  
ATOM   2933  CD  GLN A 188      13.487 -17.431   6.276  1.00 98.13           C  
ATOM   2934  NE2 GLN A 188      13.802 -18.706   6.260  1.00 98.13           N  
ATOM   2935 HE21 GLN A 188      14.676 -18.964   6.696  1.00 98.13           H  
ATOM   2936 HE22 GLN A 188      13.402 -19.300   5.548  1.00 98.13           H  
ATOM   2937  OE1 GLN A 188      14.121 -16.668   6.996  1.00 98.13           O  
ATOM   2938  N   SER A 189       9.402 -14.119   5.419  1.00 98.43           N  
ATOM   2939  H   SER A 189       9.948 -13.276   5.321  1.00 98.43           H  
ATOM   2940  CA  SER A 189       8.164 -14.020   6.185  1.00 98.43           C  
ATOM   2941  HA  SER A 189       7.382 -14.614   5.711  1.00 98.43           H  
ATOM   2942  C   SER A 189       7.727 -12.557   6.262  1.00 98.43           C  
ATOM   2943  CB  SER A 189       8.400 -14.566   7.596  1.00 98.43           C  
ATOM   2944  HB2 SER A 189       8.473 -15.653   7.565  1.00 98.43           H  
ATOM   2945  HB3 SER A 189       9.337 -14.163   7.982  1.00 98.43           H  
ATOM   2946  O   SER A 189       8.560 -11.664   6.449  1.00 98.43           O  
ATOM   2947  OG  SER A 189       7.355 -14.177   8.459  1.00 98.43           O  
ATOM   2948  HG  SER A 189       6.745 -14.918   8.499  1.00 98.43           H  
ATOM   2949  N   ILE A 190       6.415 -12.302   6.230  1.00 98.31           N  
ATOM   2950  H   ILE A 190       5.787 -13.079   6.080  1.00 98.31           H  
ATOM   2951  CA  ILE A 190       5.840 -10.972   6.510  1.00 98.31           C  
ATOM   2952  HA  ILE A 190       6.248 -10.254   5.799  1.00 98.31           H  
ATOM   2953  C   ILE A 190       6.233 -10.491   7.915  1.00 98.31           C  
ATOM   2954  CB  ILE A 190       4.303 -11.021   6.342  1.00 98.31           C  
ATOM   2955  HB  ILE A 190       3.921 -11.877   6.899  1.00 98.31           H  
ATOM   2956  O   ILE A 190       6.440  -9.300   8.146  1.00 98.31           O  
ATOM   2957  CG1 ILE A 190       3.975 -11.214   4.846  1.00 98.31           C  
ATOM   2958 HG12 ILE A 190       4.584 -12.024   4.445  1.00 98.31           H  
ATOM   2959 HG13 ILE A 190       4.235 -10.312   4.292  1.00 98.31           H  
ATOM   2960  CG2 ILE A 190       3.624  -9.750   6.892  1.00 98.31           C  
ATOM   2961 HG21 ILE A 190       4.074  -8.867   6.440  1.00 98.31           H  
ATOM   2962 HG22 ILE A 190       2.554  -9.762   6.685  1.00 98.31           H  
ATOM   2963 HG23 ILE A 190       3.737  -9.694   7.975  1.00 98.31           H  
ATOM   2964  CD1 ILE A 190       2.513 -11.571   4.575  1.00 98.31           C  
ATOM   2965 HD11 ILE A 190       2.235 -12.454   5.151  1.00 98.31           H  
ATOM   2966 HD12 ILE A 190       1.864 -10.737   4.842  1.00 98.31           H  
ATOM   2967 HD13 ILE A 190       2.384 -11.784   3.514  1.00 98.31           H  
ATOM   2968  N   ARG A 191       6.399 -11.413   8.866  1.00 98.37           N  
ATOM   2969  H   ARG A 191       6.321 -12.382   8.595  1.00 98.37           H  
ATOM   2970  CA  ARG A 191       6.798 -11.121  10.250  1.00 98.37           C  
ATOM   2971  HA  ARG A 191       6.167 -10.327  10.650  1.00 98.37           H  
ATOM   2972  C   ARG A 191       8.241 -10.621  10.343  1.00 98.37           C  
ATOM   2973  CB  ARG A 191       6.592 -12.378  11.111  1.00 98.37           C  
ATOM   2974  HB2 ARG A 191       7.339 -13.124  10.841  1.00 98.37           H  
ATOM   2975  HB3 ARG A 191       6.750 -12.111  12.156  1.00 98.37           H  
ATOM   2976  O   ARG A 191       8.603  -9.983  11.328  1.00 98.37           O  
ATOM   2977  CG  ARG A 191       5.183 -12.983  10.959  1.00 98.37           C  
ATOM   2978  HG2 ARG A 191       4.440 -12.229  11.218  1.00 98.37           H  
ATOM   2979  HG3 ARG A 191       5.005 -13.290   9.928  1.00 98.37           H  
ATOM   2980  CD  ARG A 191       4.978 -14.212  11.847  1.00 98.37           C  
ATOM   2981  HD2 ARG A 191       3.929 -14.500  11.777  1.00 98.37           H  
ATOM   2982  HD3 ARG A 191       5.195 -13.954  12.883  1.00 98.37           H  
ATOM   2983  NE  ARG A 191       5.800 -15.351  11.401  1.00 98.37           N  
ATOM   2984  HE  ARG A 191       5.754 -15.596  10.422  1.00 98.37           H  
ATOM   2985  NH1 ARG A 191       6.409 -16.177  13.463  1.00 98.37           N  
ATOM   2986 HH11 ARG A 191       6.757 -16.970  13.983  1.00 98.37           H  
ATOM   2987 HH12 ARG A 191       5.759 -15.541  13.902  1.00 98.37           H  
ATOM   2988  NH2 ARG A 191       7.032 -17.241  11.610  1.00 98.37           N  
ATOM   2989 HH21 ARG A 191       7.291 -18.051  12.156  1.00 98.37           H  
ATOM   2990 HH22 ARG A 191       6.843 -17.430  10.636  1.00 98.37           H  
ATOM   2991  CZ  ARG A 191       6.413 -16.240  12.157  1.00 98.37           C  
ATOM   2992  N   MET A 192       9.058 -10.886   9.322  1.00 98.43           N  
ATOM   2993  H   MET A 192       8.663 -11.381   8.535  1.00 98.43           H  
ATOM   2994  CA  MET A 192      10.491 -10.580   9.252  1.00 98.43           C  
ATOM   2995  HA  MET A 192      10.819 -10.188  10.215  1.00 98.43           H  
ATOM   2996  C   MET A 192      10.811  -9.501   8.211  1.00 98.43           C  
ATOM   2997  CB  MET A 192      11.292 -11.863   8.993  1.00 98.43           C  
ATOM   2998  HB2 MET A 192      11.005 -12.283   8.029  1.00 98.43           H  
ATOM   2999  HB3 MET A 192      12.357 -11.629   8.963  1.00 98.43           H  
ATOM   3000  O   MET A 192      11.932  -9.424   7.718  1.00 98.43           O  
ATOM   3001  CG  MET A 192      11.070 -12.908  10.086  1.00 98.43           C  
ATOM   3002  HG2 MET A 192      11.344 -12.483  11.051  1.00 98.43           H  
ATOM   3003  HG3 MET A 192      10.015 -13.181  10.110  1.00 98.43           H  
ATOM   3004  SD  MET A 192      12.034 -14.410   9.815  1.00 98.43           S  
ATOM   3005  CE  MET A 192      11.239 -15.508  11.010  1.00 98.43           C  
ATOM   3006  HE1 MET A 192      11.698 -16.495  10.960  1.00 98.43           H  
ATOM   3007  HE2 MET A 192      11.346 -15.102  12.016  1.00 98.43           H  
ATOM   3008  HE3 MET A 192      10.180 -15.601  10.769  1.00 98.43           H  
ATOM   3009  N   MET A 193       9.850  -8.642   7.868  1.00 97.88           N  
ATOM   3010  H   MET A 193       8.920  -8.776   8.237  1.00 97.88           H  
ATOM   3011  CA  MET A 193      10.100  -7.484   7.010  1.00 97.88           C  
ATOM   3012  HA  MET A 193      11.163  -7.446   6.776  1.00 97.88           H  
ATOM   3013  C   MET A 193       9.783  -6.170   7.728  1.00 97.88           C  
ATOM   3014  CB  MET A 193       9.390  -7.646   5.660  1.00 97.88           C  
ATOM   3015  HB2 MET A 193       9.809  -6.930   4.953  1.00 97.88           H  
ATOM   3016  HB3 MET A 193       9.573  -8.649   5.274  1.00 97.88           H  
ATOM   3017  O   MET A 193       9.003  -6.119   8.681  1.00 97.88           O  
ATOM   3018  CG  MET A 193       7.889  -7.405   5.749  1.00 97.88           C  
ATOM   3019  HG2 MET A 193       7.719  -6.380   6.076  1.00 97.88           H  
ATOM   3020  HG3 MET A 193       7.459  -8.081   6.488  1.00 97.88           H  
ATOM   3021  SD  MET A 193       7.036  -7.664   4.182  1.00 97.88           S  
ATOM   3022  CE  MET A 193       5.666  -6.543   4.493  1.00 97.88           C  
ATOM   3023  HE1 MET A 193       6.066  -5.562   4.749  1.00 97.88           H  
ATOM   3024  HE2 MET A 193       5.058  -6.920   5.316  1.00 97.88           H  
ATOM   3025  HE3 MET A 193       5.078  -6.445   3.581  1.00 97.88           H  
ATOM   3026  N   ASN A 194      10.412  -5.098   7.255  1.00 98.41           N  
ATOM   3027  H   ASN A 194      10.955  -5.215   6.411  1.00 98.41           H  
ATOM   3028  CA  ASN A 194      10.099  -3.734   7.671  1.00 98.41           C  
ATOM   3029  HA  ASN A 194       9.704  -3.736   8.688  1.00 98.41           H  
ATOM   3030  C   ASN A 194       9.020  -3.138   6.758  1.00 98.41           C  
ATOM   3031  CB  ASN A 194      11.387  -2.897   7.638  1.00 98.41           C  
ATOM   3032  HB2 ASN A 194      11.804  -2.939   6.632  1.00 98.41           H  
ATOM   3033  HB3 ASN A 194      11.150  -1.857   7.861  1.00 98.41           H  
ATOM   3034  O   ASN A 194       8.748  -3.679   5.689  1.00 98.41           O  
ATOM   3035  CG  ASN A 194      12.437  -3.349   8.632  1.00 98.41           C  
ATOM   3036  ND2 ASN A 194      13.672  -2.977   8.400  1.00 98.41           N  
ATOM   3037 HD21 ASN A 194      13.861  -2.466   7.549  1.00 98.41           H  
ATOM   3038 HD22 ASN A 194      14.369  -3.405   8.992  1.00 98.41           H  
ATOM   3039  OD1 ASN A 194      12.194  -4.013   9.624  1.00 98.41           O  
ATOM   3040  N   ALA A 195       8.470  -1.991   7.148  1.00 98.62           N  
ATOM   3041  H   ALA A 195       8.741  -1.611   8.044  1.00 98.62           H  
ATOM   3042  CA  ALA A 195       7.633  -1.152   6.301  1.00 98.62           C  
ATOM   3043  HA  ALA A 195       7.851  -1.390   5.260  1.00 98.62           H  
ATOM   3044  C   ALA A 195       7.964   0.333   6.486  1.00 98.62           C  
ATOM   3045  CB  ALA A 195       6.157  -1.474   6.548  1.00 98.62           C  
ATOM   3046  HB1 ALA A 195       5.524  -0.795   5.977  1.00 98.62           H  
ATOM   3047  HB2 ALA A 195       5.908  -1.396   7.606  1.00 98.62           H  
ATOM   3048  HB3 ALA A 195       5.964  -2.494   6.216  1.00 98.62           H  
ATOM   3049  O   ALA A 195       8.457   0.756   7.532  1.00 98.62           O  
ATOM   3050  N   TYR A 196       7.707   1.131   5.457  1.00 98.64           N  
ATOM   3051  H   TYR A 196       7.336   0.717   4.614  1.00 98.64           H  
ATOM   3052  CA  TYR A 196       8.133   2.523   5.374  1.00 98.64           C  
ATOM   3053  HA  TYR A 196       8.329   2.917   6.371  1.00 98.64           H  
ATOM   3054  C   TYR A 196       7.056   3.367   4.709  1.00 98.64           C  
ATOM   3055  CB  TYR A 196       9.413   2.609   4.543  1.00 98.64           C  
ATOM   3056  HB2 TYR A 196       9.167   2.307   3.525  1.00 98.64           H  
ATOM   3057  HB3 TYR A 196       9.741   3.648   4.513  1.00 98.64           H  
ATOM   3058  O   TYR A 196       6.475   2.951   3.704  1.00 98.64           O  
ATOM   3059  CG  TYR A 196      10.557   1.747   5.035  1.00 98.64           C  
ATOM   3060  CD1 TYR A 196      11.451   2.252   5.992  1.00 98.64           C  
ATOM   3061  HD1 TYR A 196      11.318   3.254   6.372  1.00 98.64           H  
ATOM   3062  CD2 TYR A 196      10.712   0.434   4.549  1.00 98.64           C  
ATOM   3063  HD2 TYR A 196      10.006   0.045   3.831  1.00 98.64           H  
ATOM   3064  CE1 TYR A 196      12.507   1.451   6.462  1.00 98.64           C  
ATOM   3065  HE1 TYR A 196      13.181   1.856   7.202  1.00 98.64           H  
ATOM   3066  CE2 TYR A 196      11.765  -0.374   5.019  1.00 98.64           C  
ATOM   3067  HE2 TYR A 196      11.876  -1.386   4.658  1.00 98.64           H  
ATOM   3068  OH  TYR A 196      13.694  -0.623   6.443  1.00 98.64           O  
ATOM   3069  HH  TYR A 196      14.176  -0.102   7.089  1.00 98.64           H  
ATOM   3070  CZ  TYR A 196      12.664   0.135   5.977  1.00 98.64           C  
ATOM   3071  N   SER A 197       6.829   4.578   5.222  1.00 98.13           N  
ATOM   3072  H   SER A 197       7.328   4.877   6.048  1.00 98.13           H  
ATOM   3073  CA  SER A 197       5.827   5.464   4.632  1.00 98.13           C  
ATOM   3074  HA  SER A 197       4.883   4.920   4.623  1.00 98.13           H  
ATOM   3075  C   SER A 197       6.110   5.811   3.179  1.00 98.13           C  
ATOM   3076  CB  SER A 197       5.622   6.743   5.448  1.00 98.13           C  
ATOM   3077  HB2 SER A 197       5.257   6.483   6.442  1.00 98.13           H  
ATOM   3078  HB3 SER A 197       4.862   7.346   4.950  1.00 98.13           H  
ATOM   3079  O   SER A 197       5.163   5.989   2.413  1.00 98.13           O  
ATOM   3080  OG  SER A 197       6.794   7.527   5.555  1.00 98.13           O  
ATOM   3081  HG  SER A 197       6.668   8.322   5.032  1.00 98.13           H  
ATOM   3082  N   GLY A 198       7.394   5.926   2.819  1.00 95.59           N  
ATOM   3083  H   GLY A 198       8.084   5.729   3.530  1.00 95.59           H  
ATOM   3084  CA  GLY A 198       7.871   6.514   1.566  1.00 95.59           C  
ATOM   3085  HA2 GLY A 198       7.367   6.042   0.722  1.00 95.59           H  
ATOM   3086  HA3 GLY A 198       8.945   6.356   1.466  1.00 95.59           H  
ATOM   3087  C   GLY A 198       7.588   8.016   1.533  1.00 95.59           C  
ATOM   3088  O   GLY A 198       8.510   8.834   1.512  1.00 95.59           O  
ATOM   3089  N   HIS A 199       6.306   8.352   1.644  1.00 95.80           N  
ATOM   3090  H   HIS A 199       5.639   7.594   1.634  1.00 95.80           H  
ATOM   3091  CA  HIS A 199       5.762   9.688   1.778  1.00 95.80           C  
ATOM   3092  HA  HIS A 199       6.086  10.274   0.917  1.00 95.80           H  
ATOM   3093  C   HIS A 199       6.187  10.409   3.038  1.00 95.80           C  
ATOM   3094  CB  HIS A 199       4.237   9.619   1.803  1.00 95.80           C  
ATOM   3095  HB2 HIS A 199       3.913   8.996   2.636  1.00 95.80           H  
ATOM   3096  HB3 HIS A 199       3.830  10.621   1.938  1.00 95.80           H  
ATOM   3097  O   HIS A 199       6.337   9.817   4.116  1.00 95.80           O  
ATOM   3098  CG  HIS A 199       3.697   9.071   0.534  1.00 95.80           C  
ATOM   3099  CD2 HIS A 199       2.823   8.039   0.401  1.00 95.80           C  
ATOM   3100  HD2 HIS A 199       2.385   7.467   1.206  1.00 95.80           H  
ATOM   3101  ND1 HIS A 199       4.003   9.533  -0.717  1.00 95.80           N  
ATOM   3102  HD1 HIS A 199       4.604  10.314  -0.938  1.00 95.80           H  
ATOM   3103  CE1 HIS A 199       3.302   8.819  -1.593  1.00 95.80           C  
ATOM   3104  HE1 HIS A 199       3.326   8.969  -2.662  1.00 95.80           H  
ATOM   3105  NE2 HIS A 199       2.579   7.890  -0.964  1.00 95.80           N  
ATOM   3106  N   THR A 200       6.238  11.723   2.879  1.00 97.14           N  
ATOM   3107  H   THR A 200       6.087  12.084   1.948  1.00 97.14           H  
ATOM   3108  CA  THR A 200       6.256  12.679   3.972  1.00 97.14           C  
ATOM   3109  HA  THR A 200       6.765  12.233   4.826  1.00 97.14           H  
ATOM   3110  C   THR A 200       4.820  13.012   4.374  1.00 97.14           C  
ATOM   3111  CB  THR A 200       7.064  13.906   3.547  1.00 97.14           C  
ATOM   3112  HB  THR A 200       6.651  14.333   2.633  1.00 97.14           H  
ATOM   3113  O   THR A 200       4.003  13.388   3.534  1.00 97.14           O  
ATOM   3114  CG2 THR A 200       7.137  14.968   4.634  1.00 97.14           C  
ATOM   3115 HG21 THR A 200       7.803  15.771   4.320  1.00 97.14           H  
ATOM   3116 HG22 THR A 200       6.143  15.382   4.805  1.00 97.14           H  
ATOM   3117 HG23 THR A 200       7.506  14.520   5.557  1.00 97.14           H  
ATOM   3118  OG1 THR A 200       8.377  13.455   3.315  1.00 97.14           O  
ATOM   3119  HG1 THR A 200       8.721  13.891   2.531  1.00 97.14           H  
ATOM   3120  N   TYR A 201       4.505  12.883   5.657  1.00 98.40           N  
ATOM   3121  H   TYR A 201       5.238  12.594   6.289  1.00 98.40           H  
ATOM   3122  CA  TYR A 201       3.240  13.322   6.256  1.00 98.40           C  
ATOM   3123  HA  TYR A 201       2.541  13.636   5.481  1.00 98.40           H  
ATOM   3124  C   TYR A 201       3.486  14.533   7.155  1.00 98.40           C  
ATOM   3125  CB  TYR A 201       2.590  12.162   7.025  1.00 98.40           C  
ATOM   3126  HB2 TYR A 201       3.308  11.741   7.729  1.00 98.40           H  
ATOM   3127  HB3 TYR A 201       1.755  12.541   7.613  1.00 98.40           H  
ATOM   3128  O   TYR A 201       4.636  14.883   7.430  1.00 98.40           O  
ATOM   3129  CG  TYR A 201       2.065  11.055   6.136  1.00 98.40           C  
ATOM   3130  CD1 TYR A 201       0.763  11.141   5.607  1.00 98.40           C  
ATOM   3131  HD1 TYR A 201       0.143  11.995   5.835  1.00 98.40           H  
ATOM   3132  CD2 TYR A 201       2.876   9.945   5.834  1.00 98.40           C  
ATOM   3133  HD2 TYR A 201       3.882   9.893   6.224  1.00 98.40           H  
ATOM   3134  CE1 TYR A 201       0.266  10.114   4.783  1.00 98.40           C  
ATOM   3135  HE1 TYR A 201      -0.730  10.166   4.369  1.00 98.40           H  
ATOM   3136  CE2 TYR A 201       2.379   8.922   5.005  1.00 98.40           C  
ATOM   3137  HE2 TYR A 201       2.995   8.072   4.751  1.00 98.40           H  
ATOM   3138  OH  TYR A 201       0.610   8.016   3.670  1.00 98.40           O  
ATOM   3139  HH  TYR A 201       1.275   7.342   3.507  1.00 98.40           H  
ATOM   3140  CZ  TYR A 201       1.077   9.007   4.475  1.00 98.40           C  
ATOM   3141  N   THR A 202       2.420  15.166   7.628  1.00 98.33           N  
ATOM   3142  H   THR A 202       1.497  14.859   7.353  1.00 98.33           H  
ATOM   3143  CA  THR A 202       2.485  16.200   8.660  1.00 98.33           C  
ATOM   3144  HA  THR A 202       3.532  16.424   8.865  1.00 98.33           H  
ATOM   3145  C   THR A 202       1.864  15.709   9.961  1.00 98.33           C  
ATOM   3146  CB  THR A 202       1.839  17.519   8.218  1.00 98.33           C  
ATOM   3147  HB  THR A 202       1.877  18.224   9.048  1.00 98.33           H  
ATOM   3148  O   THR A 202       0.858  15.000   9.970  1.00 98.33           O  
ATOM   3149  CG2 THR A 202       2.559  18.133   7.021  1.00 98.33           C  
ATOM   3150 HG21 THR A 202       3.599  18.320   7.289  1.00 98.33           H  
ATOM   3151 HG22 THR A 202       2.507  17.464   6.162  1.00 98.33           H  
ATOM   3152 HG23 THR A 202       2.085  19.080   6.762  1.00 98.33           H  
ATOM   3153  OG1 THR A 202       0.501  17.323   7.847  1.00 98.33           O  
ATOM   3154  HG1 THR A 202      -0.006  18.054   8.208  1.00 98.33           H  
ATOM   3155  N   LEU A 203       2.460  16.111  11.080  1.00 98.54           N  
ATOM   3156  H   LEU A 203       3.310  16.649  10.997  1.00 98.54           H  
ATOM   3157  CA  LEU A 203       1.859  16.015  12.404  1.00 98.54           C  
ATOM   3158  HA  LEU A 203       0.911  15.481  12.342  1.00 98.54           H  
ATOM   3159  C   LEU A 203       1.560  17.421  12.913  1.00 98.54           C  
ATOM   3160  CB  LEU A 203       2.797  15.264  13.354  1.00 98.54           C  
ATOM   3161  HB2 LEU A 203       3.801  15.679  13.265  1.00 98.54           H  
ATOM   3162  HB3 LEU A 203       2.462  15.468  14.371  1.00 98.54           H  
ATOM   3163  O   LEU A 203       2.450  18.268  12.903  1.00 98.54           O  
ATOM   3164  CG  LEU A 203       2.865  13.742  13.154  1.00 98.54           C  
ATOM   3165  HG  LEU A 203       3.340  13.542  12.194  1.00 98.54           H  
ATOM   3166  CD1 LEU A 203       3.721  13.133  14.268  1.00 98.54           C  
ATOM   3167 HD11 LEU A 203       3.260  13.313  15.239  1.00 98.54           H  
ATOM   3168 HD12 LEU A 203       4.713  13.584  14.256  1.00 98.54           H  
ATOM   3169 HD13 LEU A 203       3.818  12.057  14.122  1.00 98.54           H  
ATOM   3170  CD2 LEU A 203       1.505  13.042  13.180  1.00 98.54           C  
ATOM   3171 HD21 LEU A 203       0.947  13.315  14.076  1.00 98.54           H  
ATOM   3172 HD22 LEU A 203       1.657  11.963  13.169  1.00 98.54           H  
ATOM   3173 HD23 LEU A 203       0.930  13.308  12.294  1.00 98.54           H  
ATOM   3174  N   HIS A 204       0.317  17.668  13.326  1.00 97.49           N  
ATOM   3175  H   HIS A 204      -0.335  16.896  13.342  1.00 97.49           H  
ATOM   3176  CA  HIS A 204      -0.161  18.981  13.764  1.00 97.49           C  
ATOM   3177  HA  HIS A 204       0.599  19.733  13.551  1.00 97.49           H  
ATOM   3178  C   HIS A 204      -0.428  19.002  15.267  1.00 97.49           C  
ATOM   3179  CB  HIS A 204      -1.430  19.377  12.998  1.00 97.49           C  
ATOM   3180  HB2 HIS A 204      -2.193  18.610  13.132  1.00 97.49           H  
ATOM   3181  HB3 HIS A 204      -1.816  20.304  13.422  1.00 97.49           H  
ATOM   3182  O   HIS A 204      -1.053  18.084  15.803  1.00 97.49           O  
ATOM   3183  CG  HIS A 204      -1.211  19.590  11.525  1.00 97.49           C  
ATOM   3184  CD2 HIS A 204      -1.158  18.626  10.554  1.00 97.49           C  
ATOM   3185  HD2 HIS A 204      -1.267  17.563  10.704  1.00 97.49           H  
ATOM   3186  ND1 HIS A 204      -1.016  20.803  10.909  1.00 97.49           N  
ATOM   3187  HD1 HIS A 204      -0.974  21.703  11.365  1.00 97.49           H  
ATOM   3188  CE1 HIS A 204      -0.828  20.579   9.599  1.00 97.49           C  
ATOM   3189  HE1 HIS A 204      -0.626  21.341   8.861  1.00 97.49           H  
ATOM   3190  NE2 HIS A 204      -0.908  19.266   9.334  1.00 97.49           N  
ATOM   3191  N   LYS A 205      -0.007  20.081  15.928  1.00 96.52           N  
ATOM   3192  H   LYS A 205       0.479  20.792  15.401  1.00 96.52           H  
ATOM   3193  CA  LYS A 205      -0.315  20.374  17.331  1.00 96.52           C  
ATOM   3194  HA  LYS A 205      -0.506  19.439  17.859  1.00 96.52           H  
ATOM   3195  C   LYS A 205      -1.579  21.225  17.474  1.00 96.52           C  
ATOM   3196  CB  LYS A 205       0.889  21.072  17.977  1.00 96.52           C  
ATOM   3197  HB2 LYS A 205       1.251  21.857  17.313  1.00 96.52           H  
ATOM   3198  HB3 LYS A 205       0.564  21.543  18.905  1.00 96.52           H  
ATOM   3199  O   LYS A 205      -2.026  21.885  16.536  1.00 96.52           O  
ATOM   3200  CG  LYS A 205       2.031  20.100  18.308  1.00 96.52           C  
ATOM   3201  HG2 LYS A 205       1.621  19.242  18.840  1.00 96.52           H  
ATOM   3202  HG3 LYS A 205       2.510  19.747  17.394  1.00 96.52           H  
ATOM   3203  CD  LYS A 205       3.056  20.788  19.221  1.00 96.52           C  
ATOM   3204  HD2 LYS A 205       2.531  21.296  20.030  1.00 96.52           H  
ATOM   3205  HD3 LYS A 205       3.692  20.032  19.681  1.00 96.52           H  
ATOM   3206  CE  LYS A 205       3.922  21.772  18.433  1.00 96.52           C  
ATOM   3207  HE2 LYS A 205       4.882  21.297  18.233  1.00 96.52           H  
ATOM   3208  HE3 LYS A 205       3.440  21.944  17.471  1.00 96.52           H  
ATOM   3209  NZ  LYS A 205       4.108  23.067  19.135  1.00 96.52           N  
ATOM   3210  HZ1 LYS A 205       4.610  23.712  18.542  1.00 96.52           H  
ATOM   3211  HZ2 LYS A 205       4.556  22.962  20.034  1.00 96.52           H  
ATOM   3212  HZ3 LYS A 205       3.227  23.540  19.275  1.00 96.52           H  
ATOM   3213  N   ALA A 206      -2.095  21.281  18.702  1.00 94.03           N  
ATOM   3214  H   ALA A 206      -1.677  20.704  19.417  1.00 94.03           H  
ATOM   3215  CA  ALA A 206      -3.258  22.090  19.068  1.00 94.03           C  
ATOM   3216  HA  ALA A 206      -4.083  21.824  18.407  1.00 94.03           H  
ATOM   3217  C   ALA A 206      -3.041  23.613  18.929  1.00 94.03           C  
ATOM   3218  CB  ALA A 206      -3.650  21.720  20.504  1.00 94.03           C  
ATOM   3219  HB1 ALA A 206      -4.537  22.282  20.795  1.00 94.03           H  
ATOM   3220  HB2 ALA A 206      -3.874  20.655  20.567  1.00 94.03           H  
ATOM   3221  HB3 ALA A 206      -2.838  21.963  21.190  1.00 94.03           H  
ATOM   3222  O   ALA A 206      -4.015  24.357  18.885  1.00 94.03           O  
ATOM   3223  N   ASP A 207      -1.791  24.081  18.844  1.00 94.88           N  
ATOM   3224  H   ASP A 207      -1.029  23.418  18.845  1.00 94.88           H  
ATOM   3225  CA  ASP A 207      -1.435  25.491  18.607  1.00 94.88           C  
ATOM   3226  HA  ASP A 207      -2.206  26.119  19.055  1.00 94.88           H  
ATOM   3227  C   ASP A 207      -1.390  25.872  17.111  1.00 94.88           C  
ATOM   3228  CB  ASP A 207      -0.107  25.816  19.325  1.00 94.88           C  
ATOM   3229  HB2 ASP A 207      -0.225  25.598  20.386  1.00 94.88           H  
ATOM   3230  HB3 ASP A 207       0.092  26.884  19.229  1.00 94.88           H  
ATOM   3231  O   ASP A 207      -1.142  27.029  16.771  1.00 94.88           O  
ATOM   3232  CG  ASP A 207       1.112  25.044  18.796  1.00 94.88           C  
ATOM   3233  OD1 ASP A 207       1.024  24.401  17.727  1.00 94.88           O  
ATOM   3234  OD2 ASP A 207       2.169  25.006  19.465  1.00 94.88           O  
ATOM   3235  N   GLY A 208      -1.618  24.906  16.213  1.00 95.09           N  
ATOM   3236  H   GLY A 208      -1.793  23.974  16.560  1.00 95.09           H  
ATOM   3237  CA  GLY A 208      -1.575  25.083  14.761  1.00 95.09           C  
ATOM   3238  HA2 GLY A 208      -1.927  26.084  14.512  1.00 95.09           H  
ATOM   3239  HA3 GLY A 208      -2.244  24.357  14.300  1.00 95.09           H  
ATOM   3240  C   GLY A 208      -0.195  24.902  14.126  1.00 95.09           C  
ATOM   3241  O   GLY A 208      -0.102  24.886  12.898  1.00 95.09           O  
ATOM   3242  N   THR A 209       0.871  24.732  14.909  1.00 96.99           N  
ATOM   3243  H   THR A 209       0.734  24.703  15.910  1.00 96.99           H  
ATOM   3244  CA  THR A 209       2.194  24.384  14.369  1.00 96.99           C  
ATOM   3245  HA  THR A 209       2.363  24.984  13.475  1.00 96.99           H  
ATOM   3246  C   THR A 209       2.236  22.917  13.945  1.00 96.99           C  
ATOM   3247  CB  THR A 209       3.341  24.696  15.340  1.00 96.99           C  
ATOM   3248  HB  THR A 209       4.284  24.471  14.841  1.00 96.99           H  
ATOM   3249  O   THR A 209       1.453  22.089  14.421  1.00 96.99           O  
ATOM   3250  CG2 THR A 209       3.379  26.153  15.785  1.00 96.99           C  
ATOM   3251 HG21 THR A 209       3.497  26.794  14.912  1.00 96.99           H  
ATOM   3252 HG22 THR A 209       4.226  26.310  16.454  1.00 96.99           H  
ATOM   3253 HG23 THR A 209       2.460  26.418  16.308  1.00 96.99           H  
ATOM   3254  OG1 THR A 209       3.262  23.916  16.498  1.00 96.99           O  
ATOM   3255  HG1 THR A 209       2.422  24.122  16.915  1.00 96.99           H  
ATOM   3256  N   PHE A 210       3.150  22.579  13.036  1.00 97.81           N  
ATOM   3257  H   PHE A 210       3.780  23.274  12.663  1.00 97.81           H  
ATOM   3258  CA  PHE A 210       3.278  21.219  12.522  1.00 97.81           C  
ATOM   3259  HA  PHE A 210       2.899  20.538  13.285  1.00 97.81           H  
ATOM   3260  C   PHE A 210       4.735  20.824  12.270  1.00 97.81           C  
ATOM   3261  CB  PHE A 210       2.405  21.068  11.266  1.00 97.81           C  
ATOM   3262  HB2 PHE A 210       1.431  21.515  11.468  1.00 97.81           H  
ATOM   3263  HB3 PHE A 210       2.238  20.009  11.068  1.00 97.81           H  
ATOM   3264  O   PHE A 210       5.625  21.675  12.199  1.00 97.81           O  
ATOM   3265  CG  PHE A 210       2.980  21.698  10.017  1.00 97.81           C  
ATOM   3266  CD1 PHE A 210       2.801  23.071   9.765  1.00 97.81           C  
ATOM   3267  HD1 PHE A 210       2.236  23.687  10.449  1.00 97.81           H  
ATOM   3268  CD2 PHE A 210       3.725  20.907   9.122  1.00 97.81           C  
ATOM   3269  HD2 PHE A 210       3.873  19.855   9.317  1.00 97.81           H  
ATOM   3270  CE1 PHE A 210       3.378  23.655   8.625  1.00 97.81           C  
ATOM   3271  HE1 PHE A 210       3.261  24.713   8.442  1.00 97.81           H  
ATOM   3272  CE2 PHE A 210       4.294  21.490   7.981  1.00 97.81           C  
ATOM   3273  HE2 PHE A 210       4.886  20.892   7.304  1.00 97.81           H  
ATOM   3274  CZ  PHE A 210       4.125  22.861   7.739  1.00 97.81           C  
ATOM   3275  HZ  PHE A 210       4.591  23.305   6.872  1.00 97.81           H  
ATOM   3276  N   LYS A 211       4.967  19.517  12.138  1.00 98.36           N  
ATOM   3277  H   LYS A 211       4.176  18.902  12.261  1.00 98.36           H  
ATOM   3278  CA  LYS A 211       6.247  18.912  11.749  1.00 98.36           C  
ATOM   3279  HA  LYS A 211       6.951  19.688  11.447  1.00 98.36           H  
ATOM   3280  C   LYS A 211       6.040  17.988  10.556  1.00 98.36           C  
ATOM   3281  CB  LYS A 211       6.842  18.112  12.919  1.00 98.36           C  
ATOM   3282  HB2 LYS A 211       7.793  17.688  12.597  1.00 98.36           H  
ATOM   3283  HB3 LYS A 211       6.171  17.285  13.150  1.00 98.36           H  
ATOM   3284  O   LYS A 211       4.997  17.342  10.463  1.00 98.36           O  
ATOM   3285  CG  LYS A 211       7.072  18.905  14.215  1.00 98.36           C  
ATOM   3286  HG2 LYS A 211       6.135  19.353  14.546  1.00 98.36           H  
ATOM   3287  HG3 LYS A 211       7.389  18.200  14.984  1.00 98.36           H  
ATOM   3288  CD  LYS A 211       8.144  19.992  14.087  1.00 98.36           C  
ATOM   3289  HD2 LYS A 211       7.822  20.756  13.378  1.00 98.36           H  
ATOM   3290  HD3 LYS A 211       9.072  19.542  13.734  1.00 98.36           H  
ATOM   3291  CE  LYS A 211       8.360  20.617  15.472  1.00 98.36           C  
ATOM   3292  HE2 LYS A 211       8.696  19.832  16.148  1.00 98.36           H  
ATOM   3293  HE3 LYS A 211       7.405  20.992  15.839  1.00 98.36           H  
ATOM   3294  NZ  LYS A 211       9.361  21.705  15.437  1.00 98.36           N  
ATOM   3295  HZ1 LYS A 211       9.624  22.035  16.355  1.00 98.36           H  
ATOM   3296  HZ2 LYS A 211       9.063  22.466  14.843  1.00 98.36           H  
ATOM   3297  HZ3 LYS A 211      10.194  21.367  14.977  1.00 98.36           H  
ATOM   3298  N   TYR A 212       7.035  17.879   9.683  1.00 98.55           N  
ATOM   3299  H   TYR A 212       7.888  18.396   9.846  1.00 98.55           H  
ATOM   3300  CA  TYR A 212       7.071  16.825   8.674  1.00 98.55           C  
ATOM   3301  HA  TYR A 212       6.055  16.639   8.325  1.00 98.55           H  
ATOM   3302  C   TYR A 212       7.602  15.528   9.274  1.00 98.55           C  
ATOM   3303  CB  TYR A 212       7.922  17.251   7.478  1.00 98.55           C  
ATOM   3304  HB2 TYR A 212       8.887  17.611   7.835  1.00 98.55           H  
ATOM   3305  HB3 TYR A 212       8.101  16.379   6.849  1.00 98.55           H  
ATOM   3306  O   TYR A 212       8.548  15.552  10.064  1.00 98.55           O  
ATOM   3307  CG  TYR A 212       7.280  18.297   6.604  1.00 98.55           C  
ATOM   3308  CD1 TYR A 212       6.033  18.030   6.007  1.00 98.55           C  
ATOM   3309  HD1 TYR A 212       5.531  17.092   6.194  1.00 98.55           H  
ATOM   3310  CD2 TYR A 212       7.930  19.523   6.374  1.00 98.55           C  
ATOM   3311  HD2 TYR A 212       8.889  19.729   6.824  1.00 98.55           H  
ATOM   3312  CE1 TYR A 212       5.419  18.996   5.194  1.00 98.55           C  
ATOM   3313  HE1 TYR A 212       4.448  18.808   4.762  1.00 98.55           H  
ATOM   3314  CE2 TYR A 212       7.324  20.484   5.544  1.00 98.55           C  
ATOM   3315  HE2 TYR A 212       7.811  21.427   5.346  1.00 98.55           H  
ATOM   3316  OH  TYR A 212       5.456  21.149   4.182  1.00 98.55           O  
ATOM   3317  HH  TYR A 212       4.583  20.886   3.881  1.00 98.55           H  
ATOM   3318  CZ  TYR A 212       6.066  20.224   4.961  1.00 98.55           C  
ATOM   3319  N   ILE A 213       7.024  14.395   8.875  1.00 98.71           N  
ATOM   3320  H   ILE A 213       6.237  14.450   8.244  1.00 98.71           H  
ATOM   3321  CA  ILE A 213       7.461  13.075   9.324  1.00 98.71           C  
ATOM   3322  HA  ILE A 213       8.476  13.200   9.703  1.00 98.71           H  
ATOM   3323  C   ILE A 213       7.567  12.055   8.191  1.00 98.71           C  
ATOM   3324  CB  ILE A 213       6.589  12.531  10.481  1.00 98.71           C  
ATOM   3325  HB  ILE A 213       7.007  11.562  10.756  1.00 98.71           H  
ATOM   3326  O   ILE A 213       6.786  12.078   7.239  1.00 98.71           O  
ATOM   3327  CG1 ILE A 213       5.115  12.317  10.072  1.00 98.71           C  
ATOM   3328 HG12 ILE A 213       5.064  11.965   9.041  1.00 98.71           H  
ATOM   3329 HG13 ILE A 213       4.574  13.261  10.125  1.00 98.71           H  
ATOM   3330  CG2 ILE A 213       6.679  13.435  11.723  1.00 98.71           C  
ATOM   3331 HG21 ILE A 213       6.159  14.378  11.552  1.00 98.71           H  
ATOM   3332 HG22 ILE A 213       7.725  13.643  11.949  1.00 98.71           H  
ATOM   3333 HG23 ILE A 213       6.235  12.931  12.582  1.00 98.71           H  
ATOM   3334  CD1 ILE A 213       4.405  11.262  10.926  1.00 98.71           C  
ATOM   3335 HD11 ILE A 213       3.350  11.230  10.656  1.00 98.71           H  
ATOM   3336 HD12 ILE A 213       4.497  11.499  11.986  1.00 98.71           H  
ATOM   3337 HD13 ILE A 213       4.850  10.284  10.745  1.00 98.71           H  
ATOM   3338  N   LYS A 214       8.482  11.094   8.351  1.00 98.49           N  
ATOM   3339  H   LYS A 214       9.093  11.183   9.151  1.00 98.49           H  
ATOM   3340  CA  LYS A 214       8.469   9.807   7.635  1.00 98.49           C  
ATOM   3341  HA  LYS A 214       7.576   9.755   7.012  1.00 98.49           H  
ATOM   3342  C   LYS A 214       8.380   8.671   8.645  1.00 98.49           C  
ATOM   3343  CB  LYS A 214       9.693   9.643   6.715  1.00 98.49           C  
ATOM   3344  HB2 LYS A 214       9.711   8.611   6.365  1.00 98.49           H  
ATOM   3345  HB3 LYS A 214      10.611   9.829   7.272  1.00 98.49           H  
ATOM   3346  O   LYS A 214       9.113   8.674   9.632  1.00 98.49           O  
ATOM   3347  CG  LYS A 214       9.638  10.569   5.487  1.00 98.49           C  
ATOM   3348  HG2 LYS A 214       9.882  11.587   5.790  1.00 98.49           H  
ATOM   3349  HG3 LYS A 214       8.623  10.566   5.090  1.00 98.49           H  
ATOM   3350  CD  LYS A 214      10.593  10.114   4.368  1.00 98.49           C  
ATOM   3351  HD2 LYS A 214      11.625  10.176   4.712  1.00 98.49           H  
ATOM   3352  HD3 LYS A 214      10.357   9.082   4.107  1.00 98.49           H  
ATOM   3353  CE  LYS A 214      10.398  11.005   3.131  1.00 98.49           C  
ATOM   3354  HE2 LYS A 214      10.894  11.960   3.302  1.00 98.49           H  
ATOM   3355  HE3 LYS A 214       9.334  11.224   3.040  1.00 98.49           H  
ATOM   3356  NZ  LYS A 214      10.859  10.387   1.857  1.00 98.49           N  
ATOM   3357  HZ1 LYS A 214      10.254   9.614   1.621  1.00 98.49           H  
ATOM   3358  HZ2 LYS A 214      10.756  11.036   1.090  1.00 98.49           H  
ATOM   3359  HZ3 LYS A 214      11.820  10.074   1.854  1.00 98.49           H  
ATOM   3360  N   VAL A 215       7.500   7.703   8.402  1.00 98.72           N  
ATOM   3361  H   VAL A 215       7.034   7.708   7.506  1.00 98.72           H  
ATOM   3362  CA  VAL A 215       7.232   6.583   9.318  1.00 98.72           C  
ATOM   3363  HA  VAL A 215       7.502   6.890  10.329  1.00 98.72           H  
ATOM   3364  C   VAL A 215       8.089   5.383   8.936  1.00 98.72           C  
ATOM   3365  CB  VAL A 215       5.745   6.183   9.346  1.00 98.72           C  
ATOM   3366  HB  VAL A 215       5.487   5.707   8.399  1.00 98.72           H  
ATOM   3367  O   VAL A 215       8.183   5.024   7.762  1.00 98.72           O  
ATOM   3368  CG1 VAL A 215       5.450   5.181  10.471  1.00 98.72           C  
ATOM   3369 HG11 VAL A 215       5.961   4.236  10.284  1.00 98.72           H  
ATOM   3370 HG12 VAL A 215       4.379   4.984  10.525  1.00 98.72           H  
ATOM   3371 HG13 VAL A 215       5.777   5.585  11.429  1.00 98.72           H  
ATOM   3372  CG2 VAL A 215       4.822   7.389   9.544  1.00 98.72           C  
ATOM   3373 HG21 VAL A 215       5.008   7.850  10.513  1.00 98.72           H  
ATOM   3374 HG22 VAL A 215       4.963   8.126   8.754  1.00 98.72           H  
ATOM   3375 HG23 VAL A 215       3.789   7.045   9.493  1.00 98.72           H  
ATOM   3376  N   HIS A 216       8.687   4.741   9.935  1.00 98.83           N  
ATOM   3377  H   HIS A 216       8.545   5.094  10.871  1.00 98.83           H  
ATOM   3378  CA  HIS A 216       9.477   3.520   9.797  1.00 98.83           C  
ATOM   3379  HA  HIS A 216       9.396   3.125   8.784  1.00 98.83           H  
ATOM   3380  C   HIS A 216       8.944   2.471  10.769  1.00 98.83           C  
ATOM   3381  CB  HIS A 216      10.953   3.816  10.091  1.00 98.83           C  
ATOM   3382  HB2 HIS A 216      11.485   2.868  10.169  1.00 98.83           H  
ATOM   3383  HB3 HIS A 216      11.027   4.319  11.055  1.00 98.83           H  
ATOM   3384  O   HIS A 216       8.959   2.676  11.977  1.00 98.83           O  
ATOM   3385  CG  HIS A 216      11.665   4.663   9.068  1.00 98.83           C  
ATOM   3386  CD2 HIS A 216      11.417   5.976   8.786  1.00 98.83           C  
ATOM   3387  HD2 HIS A 216      10.654   6.596   9.232  1.00 98.83           H  
ATOM   3388  ND1 HIS A 216      12.800   4.255   8.364  1.00 98.83           N  
ATOM   3389  CE1 HIS A 216      13.190   5.326   7.653  1.00 98.83           C  
ATOM   3390  HE1 HIS A 216      14.077   5.367   7.039  1.00 98.83           H  
ATOM   3391  NE2 HIS A 216      12.379   6.370   7.884  1.00 98.83           N  
ATOM   3392  HE2 HIS A 216      12.560   7.312   7.569  1.00 98.83           H  
ATOM   3393  N   ILE A 217       8.507   1.332  10.252  1.00 98.80           N  
ATOM   3394  H   ILE A 217       8.542   1.218   9.249  1.00 98.80           H  
ATOM   3395  CA  ILE A 217       8.005   0.190  11.016  1.00 98.80           C  
ATOM   3396  HA  ILE A 217       7.886   0.459  12.065  1.00 98.80           H  
ATOM   3397  C   ILE A 217       9.054  -0.915  10.906  1.00 98.80           C  
ATOM   3398  CB  ILE A 217       6.630  -0.251  10.467  1.00 98.80           C  
ATOM   3399  HB  ILE A 217       6.773  -0.585   9.439  1.00 98.80           H  
ATOM   3400  O   ILE A 217       9.350  -1.382   9.805  1.00 98.80           O  
ATOM   3401  CG1 ILE A 217       5.628   0.929  10.437  1.00 98.80           C  
ATOM   3402 HG12 ILE A 217       6.001   1.691   9.753  1.00 98.80           H  
ATOM   3403 HG13 ILE A 217       5.558   1.381  11.426  1.00 98.80           H  
ATOM   3404  CG2 ILE A 217       6.103  -1.448  11.275  1.00 98.80           C  
ATOM   3405 HG21 ILE A 217       6.797  -2.284  11.186  1.00 98.80           H  
ATOM   3406 HG22 ILE A 217       5.975  -1.177  12.323  1.00 98.80           H  
ATOM   3407 HG23 ILE A 217       5.153  -1.798  10.871  1.00 98.80           H  
ATOM   3408  CD1 ILE A 217       4.219   0.563   9.959  1.00 98.80           C  
ATOM   3409 HD11 ILE A 217       3.632   1.473   9.842  1.00 98.80           H  
ATOM   3410 HD12 ILE A 217       4.279   0.052   8.998  1.00 98.80           H  
ATOM   3411 HD13 ILE A 217       3.718  -0.074  10.688  1.00 98.80           H  
ATOM   3412  N   LYS A 218       9.657  -1.316  12.026  1.00 98.73           N  
ATOM   3413  H   LYS A 218       9.356  -0.922  12.906  1.00 98.73           H  
ATOM   3414  CA  LYS A 218      10.766  -2.276  12.040  1.00 98.73           C  
ATOM   3415  HA  LYS A 218      10.999  -2.563  11.014  1.00 98.73           H  
ATOM   3416  C   LYS A 218      10.395  -3.550  12.773  1.00 98.73           C  
ATOM   3417  CB  LYS A 218      12.020  -1.651  12.648  1.00 98.73           C  
ATOM   3418  HB2 LYS A 218      12.776  -2.432  12.736  1.00 98.73           H  
ATOM   3419  HB3 LYS A 218      11.795  -1.277  13.647  1.00 98.73           H  
ATOM   3420  O   LYS A 218       9.958  -3.488  13.918  1.00 98.73           O  
ATOM   3421  CG  LYS A 218      12.569  -0.518  11.773  1.00 98.73           C  
ATOM   3422  HG2 LYS A 218      11.891   0.335  11.793  1.00 98.73           H  
ATOM   3423  HG3 LYS A 218      12.670  -0.873  10.748  1.00 98.73           H  
ATOM   3424  CD  LYS A 218      13.941  -0.101  12.300  1.00 98.73           C  
ATOM   3425  HD2 LYS A 218      13.823   0.334  13.293  1.00 98.73           H  
ATOM   3426  HD3 LYS A 218      14.578  -0.983  12.371  1.00 98.73           H  
ATOM   3427  CE  LYS A 218      14.580   0.914  11.356  1.00 98.73           C  
ATOM   3428  HE2 LYS A 218      14.588   0.501  10.347  1.00 98.73           H  
ATOM   3429  HE3 LYS A 218      13.964   1.813  11.346  1.00 98.73           H  
ATOM   3430  NZ  LYS A 218      15.955   1.227  11.807  1.00 98.73           N  
ATOM   3431  HZ1 LYS A 218      15.915   1.582  12.752  1.00 98.73           H  
ATOM   3432  HZ2 LYS A 218      16.361   1.947  11.227  1.00 98.73           H  
ATOM   3433  HZ3 LYS A 218      16.533   0.399  11.804  1.00 98.73           H  
ATOM   3434  N   THR A 219      10.593  -4.697  12.126  1.00 98.72           N  
ATOM   3435  H   THR A 219      11.020  -4.674  11.211  1.00 98.72           H  
ATOM   3436  CA  THR A 219      10.315  -5.998  12.750  1.00 98.72           C  
ATOM   3437  HA  THR A 219       9.282  -5.999  13.099  1.00 98.72           H  
ATOM   3438  C   THR A 219      11.198  -6.218  13.976  1.00 98.72           C  
ATOM   3439  CB  THR A 219      10.448  -7.172  11.766  1.00 98.72           C  
ATOM   3440  HB  THR A 219       9.648  -7.113  11.028  1.00 98.72           H  
ATOM   3441  O   THR A 219      12.396  -5.921  13.953  1.00 98.72           O  
ATOM   3442  CG2 THR A 219      11.792  -7.236  11.037  1.00 98.72           C  
ATOM   3443 HG21 THR A 219      12.621  -7.189  11.743  1.00 98.72           H  
ATOM   3444 HG22 THR A 219      11.867  -6.414  10.325  1.00 98.72           H  
ATOM   3445 HG23 THR A 219      11.859  -8.170  10.479  1.00 98.72           H  
ATOM   3446  OG1 THR A 219      10.307  -8.369  12.491  1.00 98.72           O  
ATOM   3447  HG1 THR A 219       9.663  -8.918  12.038  1.00 98.72           H  
ATOM   3448  N   LYS A 220      10.618  -6.783  15.039  1.00 98.37           N  
ATOM   3449  H   LYS A 220       9.628  -6.977  14.997  1.00 98.37           H  
ATOM   3450  CA  LYS A 220      11.368  -7.218  16.225  1.00 98.37           C  
ATOM   3451  HA  LYS A 220      12.160  -6.495  16.424  1.00 98.37           H  
ATOM   3452  C   LYS A 220      12.085  -8.558  16.035  1.00 98.37           C  
ATOM   3453  CB  LYS A 220      10.440  -7.256  17.444  1.00 98.37           C  
ATOM   3454  HB2 LYS A 220      10.990  -7.706  18.270  1.00 98.37           H  
ATOM   3455  HB3 LYS A 220       9.572  -7.880  17.232  1.00 98.37           H  
ATOM   3456  O   LYS A 220      12.932  -8.900  16.853  1.00 98.37           O  
ATOM   3457  CG  LYS A 220       9.986  -5.841  17.842  1.00 98.37           C  
ATOM   3458  HG2 LYS A 220       9.319  -5.448  17.075  1.00 98.37           H  
ATOM   3459  HG3 LYS A 220      10.853  -5.184  17.911  1.00 98.37           H  
ATOM   3460  CD  LYS A 220       9.248  -5.826  19.182  1.00 98.37           C  
ATOM   3461  HD2 LYS A 220       8.453  -6.571  19.149  1.00 98.37           H  
ATOM   3462  HD3 LYS A 220       8.799  -4.842  19.322  1.00 98.37           H  
ATOM   3463  CE  LYS A 220      10.169  -6.132  20.364  1.00 98.37           C  
ATOM   3464  HE2 LYS A 220      10.794  -6.989  20.115  1.00 98.37           H  
ATOM   3465  HE3 LYS A 220      10.819  -5.273  20.529  1.00 98.37           H  
ATOM   3466  NZ  LYS A 220       9.357  -6.442  21.565  1.00 98.37           N  
ATOM   3467  HZ1 LYS A 220       8.661  -7.139  21.341  1.00 98.37           H  
ATOM   3468  HZ2 LYS A 220       8.858  -5.617  21.866  1.00 98.37           H  
ATOM   3469  HZ3 LYS A 220       9.936  -6.790  22.315  1.00 98.37           H  
ATOM   3470  N   LEU A 221      11.772  -9.302  14.972  1.00 97.98           N  
ATOM   3471  H   LEU A 221      11.087  -8.943  14.323  1.00 97.98           H  
ATOM   3472  CA  LEU A 221      12.391 -10.599  14.663  1.00 97.98           C  
ATOM   3473  HA  LEU A 221      12.682 -11.087  15.593  1.00 97.98           H  
ATOM   3474  C   LEU A 221      13.685 -10.473  13.842  1.00 97.98           C  
ATOM   3475  CB  LEU A 221      11.364 -11.491  13.941  1.00 97.98           C  
ATOM   3476  HB2 LEU A 221      11.073 -11.003  13.011  1.00 97.98           H  
ATOM   3477  HB3 LEU A 221      11.849 -12.432  13.680  1.00 97.98           H  
ATOM   3478  O   LEU A 221      14.400 -11.458  13.660  1.00 97.98           O  
ATOM   3479  CG  LEU A 221      10.095 -11.811  14.754  1.00 97.98           C  
ATOM   3480  HG  LEU A 221       9.567 -10.887  14.987  1.00 97.98           H  
ATOM   3481  CD1 LEU A 221       9.170 -12.691  13.916  1.00 97.98           C  
ATOM   3482 HD11 LEU A 221       8.950 -12.188  12.974  1.00 97.98           H  
ATOM   3483 HD12 LEU A 221       8.237 -12.865  14.452  1.00 97.98           H  
ATOM   3484 HD13 LEU A 221       9.646 -13.648  13.705  1.00 97.98           H  
ATOM   3485  CD2 LEU A 221      10.406 -12.547  16.060  1.00 97.98           C  
ATOM   3486 HD21 LEU A 221      10.964 -11.898  16.736  1.00 97.98           H  
ATOM   3487 HD22 LEU A 221      10.987 -13.446  15.855  1.00 97.98           H  
ATOM   3488 HD23 LEU A 221       9.476 -12.830  16.552  1.00 97.98           H  
ATOM   3489  N   GLY A 222      13.993  -9.265  13.363  1.00 97.84           N  
ATOM   3490  H   GLY A 222      13.348  -8.511  13.555  1.00 97.84           H  
ATOM   3491  CA  GLY A 222      15.073  -9.022  12.411  1.00 97.84           C  
ATOM   3492  HA2 GLY A 222      15.933  -9.646  12.653  1.00 97.84           H  
ATOM   3493  HA3 GLY A 222      15.376  -7.977  12.485  1.00 97.84           H  
ATOM   3494  C   GLY A 222      14.652  -9.317  10.970  1.00 97.84           C  
ATOM   3495  O   GLY A 222      13.747 -10.109  10.714  1.00 97.84           O  
ATOM   3496  N   VAL A 223      15.299  -8.636  10.020  1.00 97.69           N  
ATOM   3497  H   VAL A 223      16.094  -8.068  10.278  1.00 97.69           H  
ATOM   3498  CA  VAL A 223      14.997  -8.813   8.595  1.00 97.69           C  
ATOM   3499  HA  VAL A 223      13.914  -8.907   8.513  1.00 97.69           H  
ATOM   3500  C   VAL A 223      15.617 -10.109   8.088  1.00 97.69           C  
ATOM   3501  CB  VAL A 223      15.406  -7.599   7.740  1.00 97.69           C  
ATOM   3502  HB  VAL A 223      16.466  -7.391   7.891  1.00 97.69           H  
ATOM   3503  O   VAL A 223      16.830 -10.277   8.209  1.00 97.69           O  
ATOM   3504  CG1 VAL A 223      15.162  -7.829   6.241  1.00 97.69           C  
ATOM   3505 HG11 VAL A 223      15.386  -6.924   5.676  1.00 97.69           H  
ATOM   3506 HG12 VAL A 223      14.124  -8.114   6.070  1.00 97.69           H  
ATOM   3507 HG13 VAL A 223      15.807  -8.629   5.878  1.00 97.69           H  
ATOM   3508  CG2 VAL A 223      14.603  -6.355   8.151  1.00 97.69           C  
ATOM   3509 HG21 VAL A 223      13.539  -6.544   8.013  1.00 97.69           H  
ATOM   3510 HG22 VAL A 223      14.901  -5.504   7.538  1.00 97.69           H  
ATOM   3511 HG23 VAL A 223      14.783  -6.120   9.200  1.00 97.69           H  
ATOM   3512  N   LYS A 224      14.803 -10.991   7.496  1.00 97.63           N  
ATOM   3513  H   LYS A 224      13.821 -10.765   7.429  1.00 97.63           H  
ATOM   3514  CA  LYS A 224      15.261 -12.221   6.833  1.00 97.63           C  
ATOM   3515  HA  LYS A 224      16.337 -12.157   6.670  1.00 97.63           H  
ATOM   3516  C   LYS A 224      14.607 -12.391   5.469  1.00 97.63           C  
ATOM   3517  CB  LYS A 224      14.986 -13.470   7.676  1.00 97.63           C  
ATOM   3518  HB2 LYS A 224      15.367 -14.329   7.123  1.00 97.63           H  
ATOM   3519  HB3 LYS A 224      13.910 -13.598   7.792  1.00 97.63           H  
ATOM   3520  O   LYS A 224      13.427 -12.089   5.291  1.00 97.63           O  
ATOM   3521  CG  LYS A 224      15.650 -13.445   9.057  1.00 97.63           C  
ATOM   3522  HG2 LYS A 224      15.107 -12.759   9.707  1.00 97.63           H  
ATOM   3523  HG3 LYS A 224      16.685 -13.114   8.966  1.00 97.63           H  
ATOM   3524  CD  LYS A 224      15.626 -14.857   9.648  1.00 97.63           C  
ATOM   3525  HD2 LYS A 224      14.615 -15.260   9.586  1.00 97.63           H  
ATOM   3526  HD3 LYS A 224      16.278 -15.499   9.056  1.00 97.63           H  
ATOM   3527  CE  LYS A 224      16.088 -14.846  11.104  1.00 97.63           C  
ATOM   3528  HE2 LYS A 224      17.122 -14.502  11.141  1.00 97.63           H  
ATOM   3529  HE3 LYS A 224      15.472 -14.135  11.656  1.00 97.63           H  
ATOM   3530  NZ  LYS A 224      15.960 -16.202  11.686  1.00 97.63           N  
ATOM   3531  HZ1 LYS A 224      16.257 -16.212  12.651  1.00 97.63           H  
ATOM   3532  HZ2 LYS A 224      16.511 -16.860  11.154  1.00 97.63           H  
ATOM   3533  HZ3 LYS A 224      14.996 -16.500  11.633  1.00 97.63           H  
ATOM   3534  N   ASN A 225      15.384 -12.902   4.525  1.00 97.53           N  
ATOM   3535  H   ASN A 225      16.290 -13.270   4.777  1.00 97.53           H  
ATOM   3536  CA  ASN A 225      14.999 -13.053   3.131  1.00 97.53           C  
ATOM   3537  HA  ASN A 225      13.916 -13.002   3.019  1.00 97.53           H  
ATOM   3538  C   ASN A 225      15.474 -14.407   2.603  1.00 97.53           C  
ATOM   3539  CB  ASN A 225      15.628 -11.929   2.310  1.00 97.53           C  
ATOM   3540  HB2 ASN A 225      15.267 -12.012   1.285  1.00 97.53           H  
ATOM   3541  HB3 ASN A 225      16.704 -12.102   2.298  1.00 97.53           H  
ATOM   3542  O   ASN A 225      16.440 -14.962   3.122  1.00 97.53           O  
ATOM   3543  CG  ASN A 225      15.348 -10.528   2.829  1.00 97.53           C  
ATOM   3544  ND2 ASN A 225      16.378  -9.824   3.240  1.00 97.53           N  
ATOM   3545 HD21 ASN A 225      17.306 -10.213   3.151  1.00 97.53           H  
ATOM   3546 HD22 ASN A 225      16.170  -8.916   3.631  1.00 97.53           H  
ATOM   3547  OD1 ASN A 225      14.234 -10.041   2.928  1.00 97.53           O  
ATOM   3548  N   MET A 226      14.812 -14.881   1.558  1.00 97.59           N  
ATOM   3549  H   MET A 226      14.071 -14.313   1.172  1.00 97.59           H  
ATOM   3550  CA  MET A 226      15.228 -16.023   0.756  1.00 97.59           C  
ATOM   3551  HA  MET A 226      15.739 -16.755   1.380  1.00 97.59           H  
ATOM   3552  C   MET A 226      16.184 -15.556  -0.340  1.00 97.59           C  
ATOM   3553  CB  MET A 226      13.990 -16.678   0.131  1.00 97.59           C  
ATOM   3554  HB2 MET A 226      13.461 -15.935  -0.466  1.00 97.59           H  
ATOM   3555  HB3 MET A 226      14.299 -17.489  -0.529  1.00 97.59           H  
ATOM   3556  O   MET A 226      16.034 -14.449  -0.874  1.00 97.59           O  
ATOM   3557  CG  MET A 226      13.043 -17.244   1.193  1.00 97.59           C  
ATOM   3558  HG2 MET A 226      12.822 -16.470   1.929  1.00 97.59           H  
ATOM   3559  HG3 MET A 226      13.548 -18.055   1.717  1.00 97.59           H  
ATOM   3560  SD  MET A 226      11.467 -17.866   0.551  1.00 97.59           S  
ATOM   3561  CE  MET A 226      10.718 -16.295   0.053  1.00 97.59           C  
ATOM   3562  HE1 MET A 226       9.657 -16.297   0.306  1.00 97.59           H  
ATOM   3563  HE2 MET A 226      11.203 -15.473   0.579  1.00 97.59           H  
ATOM   3564  HE3 MET A 226      10.847 -16.150  -1.019  1.00 97.59           H  
ATOM   3565  N   ASP A 227      17.127 -16.412  -0.725  1.00 96.16           N  
ATOM   3566  H   ASP A 227      17.163 -17.318  -0.280  1.00 96.16           H  
ATOM   3567  CA  ASP A 227      17.824 -16.232  -1.997  1.00 96.16           C  
ATOM   3568  HA  ASP A 227      18.066 -15.173  -2.092  1.00 96.16           H  
ATOM   3569  C   ASP A 227      16.902 -16.572  -3.188  1.00 96.16           C  
ATOM   3570  CB  ASP A 227      19.176 -16.968  -1.994  1.00 96.16           C  
ATOM   3571  HB2 ASP A 227      19.754 -16.618  -2.850  1.00 96.16           H  
ATOM   3572  HB3 ASP A 227      19.725 -16.679  -1.098  1.00 96.16           H  
ATOM   3573  O   ASP A 227      15.761 -17.011  -3.023  1.00 96.16           O  
ATOM   3574  CG  ASP A 227      19.103 -18.497  -2.072  1.00 96.16           C  
ATOM   3575  OD1 ASP A 227      18.189 -19.010  -2.754  1.00 96.16           O  
ATOM   3576  OD2 ASP A 227      20.037 -19.138  -1.550  1.00 96.16           O  
ATOM   3577  N   ALA A 228      17.368 -16.334  -4.417  1.00 95.76           N  
ATOM   3578  H   ALA A 228      18.316 -16.004  -4.529  1.00 95.76           H  
ATOM   3579  CA  ALA A 228      16.556 -16.567  -5.612  1.00 95.76           C  
ATOM   3580  HA  ALA A 228      15.623 -16.011  -5.510  1.00 95.76           H  
ATOM   3581  C   ALA A 228      16.177 -18.045  -5.821  1.00 95.76           C  
ATOM   3582  CB  ALA A 228      17.314 -16.025  -6.827  1.00 95.76           C  
ATOM   3583  HB1 ALA A 228      18.275 -16.529  -6.932  1.00 95.76           H  
ATOM   3584  HB2 ALA A 228      16.729 -16.192  -7.731  1.00 95.76           H  
ATOM   3585  HB3 ALA A 228      17.477 -14.953  -6.709  1.00 95.76           H  
ATOM   3586  O   ALA A 228      15.080 -18.329  -6.312  1.00 95.76           O  
ATOM   3587  N   ALA A 229      17.057 -18.982  -5.458  1.00 96.47           N  
ATOM   3588  H   ALA A 229      17.819 -18.719  -4.850  1.00 96.47           H  
ATOM   3589  CA  ALA A 229      16.822 -20.409  -5.650  1.00 96.47           C  
ATOM   3590  HA  ALA A 229      16.412 -20.571  -6.647  1.00 96.47           H  
ATOM   3591  C   ALA A 229      15.798 -20.931  -4.634  1.00 96.47           C  
ATOM   3592  CB  ALA A 229      18.162 -21.147  -5.550  1.00 96.47           C  
ATOM   3593  HB1 ALA A 229      18.012 -22.205  -5.765  1.00 96.47           H  
ATOM   3594  HB2 ALA A 229      18.869 -20.734  -6.269  1.00 96.47           H  
ATOM   3595  HB3 ALA A 229      18.573 -21.043  -4.545  1.00 96.47           H  
ATOM   3596  O   ALA A 229      14.859 -21.634  -5.008  1.00 96.47           O  
ATOM   3597  N   GLU A 230      15.932 -20.529  -3.370  1.00 97.78           N  
ATOM   3598  H   GLU A 230      16.733 -19.962  -3.129  1.00 97.78           H  
ATOM   3599  CA  GLU A 230      14.969 -20.818  -2.315  1.00 97.78           C  
ATOM   3600  HA  GLU A 230      14.834 -21.898  -2.253  1.00 97.78           H  
ATOM   3601  C   GLU A 230      13.604 -20.206  -2.638  1.00 97.78           C  
ATOM   3602  CB  GLU A 230      15.514 -20.322  -0.968  1.00 97.78           C  
ATOM   3603  HB2 GLU A 230      16.483 -20.787  -0.788  1.00 97.78           H  
ATOM   3604  HB3 GLU A 230      15.652 -19.242  -1.018  1.00 97.78           H  
ATOM   3605  O   GLU A 230      12.609 -20.928  -2.617  1.00 97.78           O  
ATOM   3606  CG  GLU A 230      14.570 -20.683   0.192  1.00 97.78           C  
ATOM   3607  HG2 GLU A 230      14.468 -21.768   0.228  1.00 97.78           H  
ATOM   3608  HG3 GLU A 230      13.583 -20.263  -0.001  1.00 97.78           H  
ATOM   3609  CD  GLU A 230      15.048 -20.166   1.558  1.00 97.78           C  
ATOM   3610  OE1 GLU A 230      14.489 -20.644   2.572  1.00 97.78           O  
ATOM   3611  OE2 GLU A 230      15.925 -19.273   1.593  1.00 97.78           O  
ATOM   3612  N   ALA A 231      13.550 -18.926  -3.023  1.00 98.18           N  
ATOM   3613  H   ALA A 231      14.400 -18.380  -3.010  1.00 98.18           H  
ATOM   3614  CA  ALA A 231      12.299 -18.261  -3.383  1.00 98.18           C  
ATOM   3615  HA  ALA A 231      11.633 -18.281  -2.521  1.00 98.18           H  
ATOM   3616  C   ALA A 231      11.580 -18.975  -4.542  1.00 98.18           C  
ATOM   3617  CB  ALA A 231      12.605 -16.800  -3.730  1.00 98.18           C  
ATOM   3618  HB1 ALA A 231      13.289 -16.749  -4.577  1.00 98.18           H  
ATOM   3619  HB2 ALA A 231      13.062 -16.307  -2.872  1.00 98.18           H  
ATOM   3620  HB3 ALA A 231      11.680 -16.283  -3.985  1.00 98.18           H  
ATOM   3621  O   ALA A 231      10.374 -19.213  -4.467  1.00 98.18           O  
ATOM   3622  N   THR A 232      12.322 -19.379  -5.581  1.00 97.52           N  
ATOM   3623  H   THR A 232      13.306 -19.151  -5.572  1.00 97.52           H  
ATOM   3624  CA  THR A 232      11.779 -20.126  -6.730  1.00 97.52           C  
ATOM   3625  HA  THR A 232      10.942 -19.570  -7.151  1.00 97.52           H  
ATOM   3626  C   THR A 232      11.258 -21.501  -6.320  1.00 97.52           C  
ATOM   3627  CB  THR A 232      12.844 -20.293  -7.826  1.00 97.52           C  
ATOM   3628  HB  THR A 232      13.699 -20.839  -7.426  1.00 97.52           H  
ATOM   3629  O   THR A 232      10.166 -21.897  -6.726  1.00 97.52           O  
ATOM   3630  CG2 THR A 232      12.322 -21.030  -9.060  1.00 97.52           C  
ATOM   3631 HG21 THR A 232      13.082 -21.010  -9.841  1.00 97.52           H  
ATOM   3632 HG22 THR A 232      11.419 -20.542  -9.428  1.00 97.52           H  
ATOM   3633 HG23 THR A 232      12.101 -22.069  -8.817  1.00 97.52           H  
ATOM   3634  OG1 THR A 232      13.278 -19.026  -8.260  1.00 97.52           O  
ATOM   3635  HG1 THR A 232      13.917 -18.709  -7.618  1.00 97.52           H  
ATOM   3636  N   ARG A 233      12.011 -22.229  -5.488  1.00 98.29           N  
ATOM   3637  H   ARG A 233      12.894 -21.847  -5.182  1.00 98.29           H  
ATOM   3638  CA  ARG A 233      11.606 -23.542  -4.977  1.00 98.29           C  
ATOM   3639  HA  ARG A 233      11.365 -24.196  -5.815  1.00 98.29           H  
ATOM   3640  C   ARG A 233      10.335 -23.436  -4.131  1.00 98.29           C  
ATOM   3641  CB  ARG A 233      12.782 -24.136  -4.193  1.00 98.29           C  
ATOM   3642  HB2 ARG A 233      13.665 -24.161  -4.832  1.00 98.29           H  
ATOM   3643  HB3 ARG A 233      12.995 -23.487  -3.344  1.00 98.29           H  
ATOM   3644  O   ARG A 233       9.379 -24.165  -4.381  1.00 98.29           O  
ATOM   3645  CG  ARG A 233      12.494 -25.561  -3.703  1.00 98.29           C  
ATOM   3646  HG2 ARG A 233      12.440 -26.233  -4.560  1.00 98.29           H  
ATOM   3647  HG3 ARG A 233      11.533 -25.582  -3.190  1.00 98.29           H  
ATOM   3648  CD  ARG A 233      13.583 -26.054  -2.741  1.00 98.29           C  
ATOM   3649  HD2 ARG A 233      13.390 -27.100  -2.505  1.00 98.29           H  
ATOM   3650  HD3 ARG A 233      14.552 -25.994  -3.238  1.00 98.29           H  
ATOM   3651  NE  ARG A 233      13.613 -25.255  -1.495  1.00 98.29           N  
ATOM   3652  HE  ARG A 233      14.306 -24.524  -1.423  1.00 98.29           H  
ATOM   3653  NH1 ARG A 233      11.815 -26.258  -0.512  1.00 98.29           N  
ATOM   3654 HH11 ARG A 233      11.675 -26.869  -1.305  1.00 98.29           H  
ATOM   3655 HH12 ARG A 233      10.982 -26.250   0.060  1.00 98.29           H  
ATOM   3656  NH2 ARG A 233      12.745 -24.497   0.477  1.00 98.29           N  
ATOM   3657 HH21 ARG A 233      13.386 -23.717   0.501  1.00 98.29           H  
ATOM   3658 HH22 ARG A 233      12.028 -24.578   1.184  1.00 98.29           H  
ATOM   3659  CZ  ARG A 233      12.728 -25.339  -0.517  1.00 98.29           C  
ATOM   3660  N   VAL A 234      10.295 -22.498  -3.183  1.00 98.33           N  
ATOM   3661  H   VAL A 234      11.109 -21.915  -3.051  1.00 98.33           H  
ATOM   3662  CA  VAL A 234       9.128 -22.280  -2.314  1.00 98.33           C  
ATOM   3663  HA  VAL A 234       8.858 -23.230  -1.853  1.00 98.33           H  
ATOM   3664  C   VAL A 234       7.917 -21.837  -3.131  1.00 98.33           C  
ATOM   3665  CB  VAL A 234       9.436 -21.281  -1.181  1.00 98.33           C  
ATOM   3666  HB  VAL A 234       9.799 -20.347  -1.610  1.00 98.33           H  
ATOM   3667  O   VAL A 234       6.835 -22.356  -2.901  1.00 98.33           O  
ATOM   3668  CG1 VAL A 234       8.197 -20.988  -0.327  1.00 98.33           C  
ATOM   3669 HG11 VAL A 234       8.467 -20.343   0.509  1.00 98.33           H  
ATOM   3670 HG12 VAL A 234       7.780 -21.915   0.067  1.00 98.33           H  
ATOM   3671 HG13 VAL A 234       7.428 -20.485  -0.914  1.00 98.33           H  
ATOM   3672  CG2 VAL A 234      10.499 -21.847  -0.228  1.00 98.33           C  
ATOM   3673 HG21 VAL A 234      11.409 -22.102  -0.770  1.00 98.33           H  
ATOM   3674 HG22 VAL A 234      10.116 -22.740   0.266  1.00 98.33           H  
ATOM   3675 HG23 VAL A 234      10.748 -21.099   0.525  1.00 98.33           H  
ATOM   3676  N   ALA A 235       8.083 -20.977  -4.142  1.00 98.01           N  
ATOM   3677  H   ALA A 235       8.996 -20.579  -4.312  1.00 98.01           H  
ATOM   3678  CA  ALA A 235       6.984 -20.588  -5.031  1.00 98.01           C  
ATOM   3679  HA  ALA A 235       6.213 -20.099  -4.435  1.00 98.01           H  
ATOM   3680  C   ALA A 235       6.324 -21.789  -5.740  1.00 98.01           C  
ATOM   3681  CB  ALA A 235       7.519 -19.595  -6.073  1.00 98.01           C  
ATOM   3682  HB1 ALA A 235       6.711 -19.296  -6.741  1.00 98.01           H  
ATOM   3683  HB2 ALA A 235       8.305 -20.063  -6.666  1.00 98.01           H  
ATOM   3684  HB3 ALA A 235       7.923 -18.707  -5.588  1.00 98.01           H  
ATOM   3685  O   ALA A 235       5.127 -21.745  -6.024  1.00 98.01           O  
ATOM   3686  N   GLY A 236       7.098 -22.841  -6.035  1.00 97.70           N  
ATOM   3687  H   GLY A 236       8.076 -22.794  -5.788  1.00 97.70           H  
ATOM   3688  CA  GLY A 236       6.605 -24.077  -6.646  1.00 97.70           C  
ATOM   3689  HA2 GLY A 236       5.839 -23.840  -7.385  1.00 97.70           H  
ATOM   3690  HA3 GLY A 236       7.437 -24.565  -7.154  1.00 97.70           H  
ATOM   3691  C   GLY A 236       6.015 -25.084  -5.653  1.00 97.70           C  
ATOM   3692  O   GLY A 236       5.076 -25.793  -6.003  1.00 97.70           O  
ATOM   3693  N   GLU A 237       6.546 -25.156  -4.431  1.00 98.12           N  
ATOM   3694  H   GLU A 237       7.350 -24.578  -4.227  1.00 98.12           H  
ATOM   3695  CA  GLU A 237       6.089 -26.098  -3.397  1.00 98.12           C  
ATOM   3696  HA  GLU A 237       5.756 -27.025  -3.863  1.00 98.12           H  
ATOM   3697  C   GLU A 237       4.907 -25.568  -2.572  1.00 98.12           C  
ATOM   3698  CB  GLU A 237       7.249 -26.422  -2.447  1.00 98.12           C  
ATOM   3699  HB2 GLU A 237       7.680 -25.486  -2.091  1.00 98.12           H  
ATOM   3700  HB3 GLU A 237       6.844 -26.959  -1.589  1.00 98.12           H  
ATOM   3701  O   GLU A 237       3.994 -26.322  -2.241  1.00 98.12           O  
ATOM   3702  CG  GLU A 237       8.358 -27.289  -3.068  1.00 98.12           C  
ATOM   3703  HG2 GLU A 237       8.732 -26.810  -3.973  1.00 98.12           H  
ATOM   3704  HG3 GLU A 237       7.937 -28.256  -3.346  1.00 98.12           H  
ATOM   3705  CD  GLU A 237       9.523 -27.500  -2.087  1.00 98.12           C  
ATOM   3706  OE1 GLU A 237      10.642 -27.866  -2.524  1.00 98.12           O  
ATOM   3707  OE2 GLU A 237       9.364 -27.221  -0.876  1.00 98.12           O  
ATOM   3708  N   ASN A 238       4.923 -24.277  -2.238  1.00 98.23           N  
ATOM   3709  H   ASN A 238       5.697 -23.714  -2.562  1.00 98.23           H  
ATOM   3710  CA  ASN A 238       3.897 -23.589  -1.467  1.00 98.23           C  
ATOM   3711  HA  ASN A 238       2.956 -24.131  -1.565  1.00 98.23           H  
ATOM   3712  C   ASN A 238       3.710 -22.151  -1.992  1.00 98.23           C  
ATOM   3713  CB  ASN A 238       4.271 -23.605   0.025  1.00 98.23           C  
ATOM   3714  HB2 ASN A 238       4.440 -24.635   0.341  1.00 98.23           H  
ATOM   3715  HB3 ASN A 238       5.185 -23.035   0.190  1.00 98.23           H  
ATOM   3716  O   ASN A 238       4.374 -21.224  -1.518  1.00 98.23           O  
ATOM   3717  CG  ASN A 238       3.157 -23.024   0.882  1.00 98.23           C  
ATOM   3718  ND2 ASN A 238       3.359 -22.979   2.176  1.00 98.23           N  
ATOM   3719 HD21 ASN A 238       2.553 -22.816   2.762  1.00 98.23           H  
ATOM   3720 HD22 ASN A 238       4.245 -23.256   2.574  1.00 98.23           H  
ATOM   3721  OD1 ASN A 238       2.095 -22.648   0.405  1.00 98.23           O  
ATOM   3722  N   PRO A 239       2.802 -21.927  -2.959  1.00 98.00           N  
ATOM   3723  CA  PRO A 239       2.574 -20.595  -3.507  1.00 98.00           C  
ATOM   3724  HA  PRO A 239       3.522 -20.186  -3.859  1.00 98.00           H  
ATOM   3725  C   PRO A 239       1.986 -19.613  -2.481  1.00 98.00           C  
ATOM   3726  CB  PRO A 239       1.641 -20.811  -4.704  1.00 98.00           C  
ATOM   3727  HB2 PRO A 239       0.964 -19.971  -4.862  1.00 98.00           H  
ATOM   3728  HB3 PRO A 239       2.239 -20.988  -5.598  1.00 98.00           H  
ATOM   3729  O   PRO A 239       2.037 -18.409  -2.720  1.00 98.00           O  
ATOM   3730  CG  PRO A 239       0.882 -22.088  -4.345  1.00 98.00           C  
ATOM   3731  HG2 PRO A 239       0.057 -21.848  -3.675  1.00 98.00           H  
ATOM   3732  HG3 PRO A 239       0.520 -22.609  -5.231  1.00 98.00           H  
ATOM   3733  CD  PRO A 239       1.930 -22.906  -3.595  1.00 98.00           C  
ATOM   3734  HD2 PRO A 239       1.434 -23.546  -2.866  1.00 98.00           H  
ATOM   3735  HD3 PRO A 239       2.510 -23.505  -4.297  1.00 98.00           H  
ATOM   3736  N   ASP A 240       1.421 -20.083  -1.368  1.00 98.24           N  
ATOM   3737  H   ASP A 240       1.457 -21.078  -1.198  1.00 98.24           H  
ATOM   3738  CA  ASP A 240       0.783 -19.282  -0.312  1.00 98.24           C  
ATOM   3739  HA  ASP A 240       0.672 -18.254  -0.654  1.00 98.24           H  
ATOM   3740  C   ASP A 240       1.643 -19.197   0.967  1.00 98.24           C  
ATOM   3741  CB  ASP A 240      -0.629 -19.838  -0.039  1.00 98.24           C  
ATOM   3742  HB2 ASP A 240      -1.101 -19.251   0.749  1.00 98.24           H  
ATOM   3743  HB3 ASP A 240      -0.546 -20.867   0.312  1.00 98.24           H  
ATOM   3744  O   ASP A 240       1.121 -18.983   2.062  1.00 98.24           O  
ATOM   3745  CG  ASP A 240      -1.535 -19.786  -1.271  1.00 98.24           C  
ATOM   3746  OD1 ASP A 240      -1.871 -18.655  -1.700  1.00 98.24           O  
ATOM   3747  OD2 ASP A 240      -1.886 -20.850  -1.820  1.00 98.24           O  
ATOM   3748  N   HIS A 241       2.962 -19.383   0.842  1.00 98.57           N  
ATOM   3749  H   HIS A 241       3.327 -19.515  -0.091  1.00 98.57           H  
ATOM   3750  CA  HIS A 241       3.904 -19.488   1.960  1.00 98.57           C  
ATOM   3751  HA  HIS A 241       3.663 -20.375   2.546  1.00 98.57           H  
ATOM   3752  C   HIS A 241       3.845 -18.304   2.933  1.00 98.57           C  
ATOM   3753  CB  HIS A 241       5.316 -19.659   1.385  1.00 98.57           C  
ATOM   3754  HB2 HIS A 241       5.494 -18.869   0.655  1.00 98.57           H  
ATOM   3755  HB3 HIS A 241       5.377 -20.618   0.871  1.00 98.57           H  
ATOM   3756  O   HIS A 241       3.770 -18.512   4.144  1.00 98.57           O  
ATOM   3757  CG  HIS A 241       6.404 -19.604   2.425  1.00 98.57           C  
ATOM   3758  CD2 HIS A 241       7.141 -18.500   2.738  1.00 98.57           C  
ATOM   3759  HD2 HIS A 241       7.064 -17.534   2.262  1.00 98.57           H  
ATOM   3760  ND1 HIS A 241       6.771 -20.649   3.273  1.00 98.57           N  
ATOM   3761  CE1 HIS A 241       7.701 -20.140   4.095  1.00 98.57           C  
ATOM   3762  HE1 HIS A 241       8.165 -20.689   4.900  1.00 98.57           H  
ATOM   3763  NE2 HIS A 241       7.946 -18.850   3.797  1.00 98.57           N  
ATOM   3764  HE2 HIS A 241       8.557 -18.223   4.301  1.00 98.57           H  
ATOM   3765  N   LEU A 242       3.852 -17.060   2.443  1.00 98.49           N  
ATOM   3766  H   LEU A 242       3.791 -16.947   1.441  1.00 98.49           H  
ATOM   3767  CA  LEU A 242       3.815 -15.881   3.321  1.00 98.49           C  
ATOM   3768  HA  LEU A 242       4.541 -16.023   4.122  1.00 98.49           H  
ATOM   3769  C   LEU A 242       2.455 -15.705   4.004  1.00 98.49           C  
ATOM   3770  CB  LEU A 242       4.162 -14.605   2.538  1.00 98.49           C  
ATOM   3771  HB2 LEU A 242       3.421 -14.464   1.751  1.00 98.49           H  
ATOM   3772  HB3 LEU A 242       4.064 -13.763   3.224  1.00 98.49           H  
ATOM   3773  O   LEU A 242       2.395 -15.251   5.151  1.00 98.49           O  
ATOM   3774  CG  LEU A 242       5.561 -14.553   1.908  1.00 98.49           C  
ATOM   3775  HG  LEU A 242       5.658 -15.332   1.152  1.00 98.49           H  
ATOM   3776  CD1 LEU A 242       5.753 -13.184   1.257  1.00 98.49           C  
ATOM   3777 HD11 LEU A 242       4.960 -13.007   0.531  1.00 98.49           H  
ATOM   3778 HD12 LEU A 242       6.701 -13.166   0.719  1.00 98.49           H  
ATOM   3779 HD13 LEU A 242       5.741 -12.388   2.001  1.00 98.49           H  
ATOM   3780  CD2 LEU A 242       6.676 -14.705   2.944  1.00 98.49           C  
ATOM   3781 HD21 LEU A 242       6.626 -13.887   3.663  1.00 98.49           H  
ATOM   3782 HD22 LEU A 242       7.639 -14.681   2.434  1.00 98.49           H  
ATOM   3783 HD23 LEU A 242       6.593 -15.661   3.461  1.00 98.49           H  
ATOM   3784  N   VAL A 243       1.367 -16.045   3.304  1.00 98.33           N  
ATOM   3785  H   VAL A 243       1.506 -16.395   2.367  1.00 98.33           H  
ATOM   3786  CA  VAL A 243       0.012 -16.053   3.876  1.00 98.33           C  
ATOM   3787  HA  VAL A 243      -0.180 -15.085   4.338  1.00 98.33           H  
ATOM   3788  C   VAL A 243      -0.088 -17.087   4.992  1.00 98.33           C  
ATOM   3789  CB  VAL A 243      -1.057 -16.306   2.793  1.00 98.33           C  
ATOM   3790  HB  VAL A 243      -0.841 -17.241   2.277  1.00 98.33           H  
ATOM   3791  O   VAL A 243      -0.566 -16.757   6.079  1.00 98.33           O  
ATOM   3792  CG1 VAL A 243      -2.470 -16.398   3.391  1.00 98.33           C  
ATOM   3793 HG11 VAL A 243      -2.545 -17.273   4.036  1.00 98.33           H  
ATOM   3794 HG12 VAL A 243      -2.692 -15.503   3.972  1.00 98.33           H  
ATOM   3795 HG13 VAL A 243      -3.200 -16.512   2.590  1.00 98.33           H  
ATOM   3796  CG2 VAL A 243      -1.092 -15.175   1.754  1.00 98.33           C  
ATOM   3797 HG21 VAL A 243      -0.103 -15.040   1.316  1.00 98.33           H  
ATOM   3798 HG22 VAL A 243      -1.784 -15.442   0.955  1.00 98.33           H  
ATOM   3799 HG23 VAL A 243      -1.414 -14.244   2.219  1.00 98.33           H  
ATOM   3800  N   GLN A 244       0.393 -18.302   4.735  1.00 98.54           N  
ATOM   3801  H   GLN A 244       0.776 -18.488   3.819  1.00 98.54           H  
ATOM   3802  CA  GLN A 244       0.389 -19.395   5.694  1.00 98.54           C  
ATOM   3803  HA  GLN A 244      -0.631 -19.543   6.048  1.00 98.54           H  
ATOM   3804  C   GLN A 244       1.248 -19.071   6.923  1.00 98.54           C  
ATOM   3805  CB  GLN A 244       0.838 -20.679   4.984  1.00 98.54           C  
ATOM   3806  HB2 GLN A 244       1.854 -20.563   4.605  1.00 98.54           H  
ATOM   3807  HB3 GLN A 244       0.168 -20.884   4.149  1.00 98.54           H  
ATOM   3808  O   GLN A 244       0.747 -19.155   8.039  1.00 98.54           O  
ATOM   3809  CG  GLN A 244       0.789 -21.846   5.972  1.00 98.54           C  
ATOM   3810  HG2 GLN A 244      -0.210 -21.922   6.399  1.00 98.54           H  
ATOM   3811  HG3 GLN A 244       1.492 -21.652   6.782  1.00 98.54           H  
ATOM   3812  CD  GLN A 244       1.160 -23.194   5.387  1.00 98.54           C  
ATOM   3813  NE2 GLN A 244       1.210 -24.189   6.240  1.00 98.54           N  
ATOM   3814 HE21 GLN A 244       1.059 -23.964   7.213  1.00 98.54           H  
ATOM   3815 HE22 GLN A 244       1.489 -25.100   5.905  1.00 98.54           H  
ATOM   3816  OE1 GLN A 244       1.420 -23.372   4.204  1.00 98.54           O  
ATOM   3817  N   ASP A 245       2.494 -18.618   6.743  1.00 98.70           N  
ATOM   3818  H   ASP A 245       2.867 -18.588   5.805  1.00 98.70           H  
ATOM   3819  CA  ASP A 245       3.395 -18.302   7.862  1.00 98.70           C  
ATOM   3820  HA  ASP A 245       3.557 -19.207   8.448  1.00 98.70           H  
ATOM   3821  C   ASP A 245       2.813 -17.242   8.813  1.00 98.70           C  
ATOM   3822  CB  ASP A 245       4.750 -17.826   7.314  1.00 98.70           C  
ATOM   3823  HB2 ASP A 245       5.241 -18.650   6.796  1.00 98.70           H  
ATOM   3824  HB3 ASP A 245       4.583 -17.025   6.594  1.00 98.70           H  
ATOM   3825  O   ASP A 245       2.959 -17.352  10.033  1.00 98.70           O  
ATOM   3826  CG  ASP A 245       5.668 -17.304   8.427  1.00 98.70           C  
ATOM   3827  OD1 ASP A 245       6.341 -18.087   9.127  1.00 98.70           O  
ATOM   3828  OD2 ASP A 245       5.737 -16.068   8.636  1.00 98.70           O  
ATOM   3829  N   LEU A 246       2.142 -16.212   8.280  1.00 98.71           N  
ATOM   3830  H   LEU A 246       2.036 -16.176   7.276  1.00 98.71           H  
ATOM   3831  CA  LEU A 246       1.493 -15.206   9.121  1.00 98.71           C  
ATOM   3832  HA  LEU A 246       2.219 -14.888   9.869  1.00 98.71           H  
ATOM   3833  C   LEU A 246       0.293 -15.790   9.878  1.00 98.71           C  
ATOM   3834  CB  LEU A 246       1.082 -13.992   8.268  1.00 98.71           C  
ATOM   3835  HB2 LEU A 246       0.385 -14.330   7.501  1.00 98.71           H  
ATOM   3836  HB3 LEU A 246       1.966 -13.597   7.767  1.00 98.71           H  
ATOM   3837  O   LEU A 246       0.131 -15.492  11.063  1.00 98.71           O  
ATOM   3838  CG  LEU A 246       0.412 -12.866   9.086  1.00 98.71           C  
ATOM   3839  HG  LEU A 246      -0.474 -13.248   9.593  1.00 98.71           H  
ATOM   3840  CD1 LEU A 246       1.360 -12.267  10.131  1.00 98.71           C  
ATOM   3841 HD11 LEU A 246       2.277 -11.926   9.649  1.00 98.71           H  
ATOM   3842 HD12 LEU A 246       1.593 -13.023  10.880  1.00 98.71           H  
ATOM   3843 HD13 LEU A 246       0.871 -11.433  10.635  1.00 98.71           H  
ATOM   3844  CD2 LEU A 246      -0.043 -11.738   8.160  1.00 98.71           C  
ATOM   3845 HD21 LEU A 246      -0.494 -10.937   8.746  1.00 98.71           H  
ATOM   3846 HD22 LEU A 246       0.805 -11.354   7.592  1.00 98.71           H  
ATOM   3847 HD23 LEU A 246      -0.794 -12.130   7.474  1.00 98.71           H  
ATOM   3848  N   PHE A 247      -0.540 -16.579   9.194  1.00 98.74           N  
ATOM   3849  H   PHE A 247      -0.299 -16.838   8.248  1.00 98.74           H  
ATOM   3850  CA  PHE A 247      -1.735 -17.179   9.781  1.00 98.74           C  
ATOM   3851  HA  PHE A 247      -2.337 -16.385  10.224  1.00 98.74           H  
ATOM   3852  C   PHE A 247      -1.368 -18.152  10.905  1.00 98.74           C  
ATOM   3853  CB  PHE A 247      -2.564 -17.857   8.680  1.00 98.74           C  
ATOM   3854  HB2 PHE A 247      -1.994 -18.683   8.254  1.00 98.74           H  
ATOM   3855  HB3 PHE A 247      -2.742 -17.137   7.881  1.00 98.74           H  
ATOM   3856  O   PHE A 247      -1.847 -17.992  12.030  1.00 98.74           O  
ATOM   3857  CG  PHE A 247      -3.901 -18.384   9.165  1.00 98.74           C  
ATOM   3858  CD1 PHE A 247      -3.982 -19.650   9.776  1.00 98.74           C  
ATOM   3859  HD1 PHE A 247      -3.098 -20.261   9.882  1.00 98.74           H  
ATOM   3860  CD2 PHE A 247      -5.062 -17.598   9.031  1.00 98.74           C  
ATOM   3861  HD2 PHE A 247      -4.995 -16.621   8.576  1.00 98.74           H  
ATOM   3862  CE1 PHE A 247      -5.211 -20.113  10.276  1.00 98.74           C  
ATOM   3863  HE1 PHE A 247      -5.253 -21.068  10.776  1.00 98.74           H  
ATOM   3864  CE2 PHE A 247      -6.298 -18.072   9.510  1.00 98.74           C  
ATOM   3865  HE2 PHE A 247      -7.187 -17.466   9.415  1.00 98.74           H  
ATOM   3866  CZ  PHE A 247      -6.368 -19.325  10.145  1.00 98.74           C  
ATOM   3867  HZ  PHE A 247      -7.303 -19.681  10.551  1.00 98.74           H  
ATOM   3868  N   ASP A 248      -0.469 -19.096  10.627  1.00 98.76           N  
ATOM   3869  H   ASP A 248      -0.131 -19.175   9.678  1.00 98.76           H  
ATOM   3870  CA  ASP A 248      -0.045 -20.138  11.565  1.00 98.76           C  
ATOM   3871  HA  ASP A 248      -0.921 -20.685  11.911  1.00 98.76           H  
ATOM   3872  C   ASP A 248       0.621 -19.513  12.799  1.00 98.76           C  
ATOM   3873  CB  ASP A 248       0.892 -21.138  10.850  1.00 98.76           C  
ATOM   3874  HB2 ASP A 248       1.718 -20.590  10.395  1.00 98.76           H  
ATOM   3875  HB3 ASP A 248       1.312 -21.808  11.601  1.00 98.76           H  
ATOM   3876  O   ASP A 248       0.279 -19.845  13.932  1.00 98.76           O  
ATOM   3877  CG  ASP A 248       0.203 -22.005   9.775  1.00 98.76           C  
ATOM   3878  OD1 ASP A 248      -1.047 -21.972   9.691  1.00 98.76           O  
ATOM   3879  OD2 ASP A 248       0.922 -22.715   9.027  1.00 98.76           O  
ATOM   3880  N   ALA A 249       1.477 -18.500  12.613  1.00 98.71           N  
ATOM   3881  H   ALA A 249       1.730 -18.251  11.668  1.00 98.71           H  
ATOM   3882  CA  ALA A 249       2.107 -17.808  13.734  1.00 98.71           C  
ATOM   3883  HA  ALA A 249       2.660 -18.543  14.319  1.00 98.71           H  
ATOM   3884  C   ALA A 249       1.099 -17.130  14.675  1.00 98.71           C  
ATOM   3885  CB  ALA A 249       3.082 -16.775  13.176  1.00 98.71           C  
ATOM   3886  HB1 ALA A 249       3.564 -16.250  14.001  1.00 98.71           H  
ATOM   3887  HB2 ALA A 249       3.828 -17.288  12.569  1.00 98.71           H  
ATOM   3888  HB3 ALA A 249       2.536 -16.066  12.554  1.00 98.71           H  
ATOM   3889  O   ALA A 249       1.286 -17.142  15.890  1.00 98.71           O  
ATOM   3890  N   ILE A 250       0.037 -16.519  14.142  1.00 98.65           N  
ATOM   3891  H   ILE A 250      -0.107 -16.583  13.145  1.00 98.65           H  
ATOM   3892  CA  ILE A 250      -1.003 -15.911  14.980  1.00 98.65           C  
ATOM   3893  HA  ILE A 250      -0.522 -15.341  15.775  1.00 98.65           H  
ATOM   3894  C   ILE A 250      -1.838 -16.996  15.672  1.00 98.65           C  
ATOM   3895  CB  ILE A 250      -1.865 -14.938  14.151  1.00 98.65           C  
ATOM   3896  HB  ILE A 250      -2.196 -15.458  13.251  1.00 98.65           H  
ATOM   3897  O   ILE A 250      -2.151 -16.843  16.853  1.00 98.65           O  
ATOM   3898  CG1 ILE A 250      -1.032 -13.703  13.732  1.00 98.65           C  
ATOM   3899 HG12 ILE A 250      -0.091 -14.036  13.295  1.00 98.65           H  
ATOM   3900 HG13 ILE A 250      -0.793 -13.108  14.614  1.00 98.65           H  
ATOM   3901  CG2 ILE A 250      -3.102 -14.485  14.946  1.00 98.65           C  
ATOM   3902 HG21 ILE A 250      -2.799 -14.063  15.904  1.00 98.65           H  
ATOM   3903 HG22 ILE A 250      -3.655 -13.745  14.367  1.00 98.65           H  
ATOM   3904 HG23 ILE A 250      -3.765 -15.333  15.119  1.00 98.65           H  
ATOM   3905  CD1 ILE A 250      -1.721 -12.807  12.693  1.00 98.65           C  
ATOM   3906 HD11 ILE A 250      -2.049 -13.408  11.845  1.00 98.65           H  
ATOM   3907 HD12 ILE A 250      -1.007 -12.064  12.339  1.00 98.65           H  
ATOM   3908 HD13 ILE A 250      -2.574 -12.287  13.129  1.00 98.65           H  
ATOM   3909  N   GLU A 251      -2.162 -18.083  14.971  1.00 98.48           N  
ATOM   3910  H   GLU A 251      -1.831 -18.168  14.020  1.00 98.48           H  
ATOM   3911  CA  GLU A 251      -2.956 -19.196  15.507  1.00 98.48           C  
ATOM   3912  HA  GLU A 251      -3.893 -18.796  15.893  1.00 98.48           H  
ATOM   3913  C   GLU A 251      -2.237 -19.898  16.671  1.00 98.48           C  
ATOM   3914  CB  GLU A 251      -3.263 -20.184  14.366  1.00 98.48           C  
ATOM   3915  HB2 GLU A 251      -3.461 -19.637  13.444  1.00 98.48           H  
ATOM   3916  HB3 GLU A 251      -2.389 -20.811  14.189  1.00 98.48           H  
ATOM   3917  O   GLU A 251      -2.850 -20.240  17.680  1.00 98.48           O  
ATOM   3918  CG  GLU A 251      -4.473 -21.086  14.657  1.00 98.48           C  
ATOM   3919  HG2 GLU A 251      -4.553 -21.815  13.851  1.00 98.48           H  
ATOM   3920  HG3 GLU A 251      -4.291 -21.635  15.581  1.00 98.48           H  
ATOM   3921  CD  GLU A 251      -5.809 -20.321  14.758  1.00 98.48           C  
ATOM   3922  OE1 GLU A 251      -6.759 -20.889  15.347  1.00 98.48           O  
ATOM   3923  OE2 GLU A 251      -5.906 -19.174  14.243  1.00 98.48           O  
ATOM   3924  N   GLU A 252      -0.913 -20.031  16.576  1.00 98.49           N  
ATOM   3925  H   GLU A 252      -0.490 -19.814  15.685  1.00 98.49           H  
ATOM   3926  CA  GLU A 252      -0.046 -20.614  17.607  1.00 98.49           C  
ATOM   3927  HA  GLU A 252      -0.527 -21.502  18.018  1.00 98.49           H  
ATOM   3928  C   GLU A 252       0.250 -19.671  18.788  1.00 98.49           C  
ATOM   3929  CB  GLU A 252       1.275 -21.031  16.951  1.00 98.49           C  
ATOM   3930  HB2 GLU A 252       1.984 -21.316  17.728  1.00 98.49           H  
ATOM   3931  HB3 GLU A 252       1.679 -20.166  16.425  1.00 98.49           H  
ATOM   3932  O   GLU A 252       0.933 -20.056  19.738  1.00 98.49           O  
ATOM   3933  CG  GLU A 252       1.140 -22.218  15.987  1.00 98.49           C  
ATOM   3934  HG2 GLU A 252       0.348 -22.030  15.261  1.00 98.49           H  
ATOM   3935  HG3 GLU A 252       0.855 -23.097  16.565  1.00 98.49           H  
ATOM   3936  CD  GLU A 252       2.457 -22.499  15.246  1.00 98.49           C  
ATOM   3937  OE1 GLU A 252       2.479 -23.486  14.479  1.00 98.49           O  
ATOM   3938  OE2 GLU A 252       3.458 -21.772  15.497  1.00 98.49           O  
ATOM   3939  N   GLY A 253      -0.219 -18.419  18.749  1.00 98.44           N  
ATOM   3940  H   GLY A 253      -0.815 -18.164  17.974  1.00 98.44           H  
ATOM   3941  CA  GLY A 253       0.095 -17.413  19.770  1.00 98.44           C  
ATOM   3942  HA2 GLY A 253      -0.656 -16.624  19.716  1.00 98.44           H  
ATOM   3943  HA3 GLY A 253       0.037 -17.873  20.756  1.00 98.44           H  
ATOM   3944  C   GLY A 253       1.481 -16.766  19.626  1.00 98.44           C  
ATOM   3945  O   GLY A 253       1.882 -15.963  20.472  1.00 98.44           O  
ATOM   3946  N   ASN A 254       2.204 -17.052  18.540  1.00 98.31           N  
ATOM   3947  H   ASN A 254       1.767 -17.644  17.848  1.00 98.31           H  
ATOM   3948  CA  ASN A 254       3.492 -16.456  18.175  1.00 98.31           C  
ATOM   3949  HA  ASN A 254       4.064 -16.294  19.089  1.00 98.31           H  
ATOM   3950  C   ASN A 254       3.303 -15.069  17.525  1.00 98.31           C  
ATOM   3951  CB  ASN A 254       4.276 -17.452  17.295  1.00 98.31           C  
ATOM   3952  HB2 ASN A 254       5.167 -16.965  16.897  1.00 98.31           H  
ATOM   3953  HB3 ASN A 254       3.661 -17.773  16.455  1.00 98.31           H  
ATOM   3954  O   ASN A 254       3.710 -14.819  16.386  1.00 98.31           O  
ATOM   3955  CG  ASN A 254       4.746 -18.672  18.064  1.00 98.31           C  
ATOM   3956  ND2 ASN A 254       4.723 -19.847  17.475  1.00 98.31           N  
ATOM   3957 HD21 ASN A 254       4.240 -20.038  16.608  1.00 98.31           H  
ATOM   3958 HD22 ASN A 254       4.956 -20.648  18.044  1.00 98.31           H  
ATOM   3959  OD1 ASN A 254       5.207 -18.565  19.189  1.00 98.31           O  
ATOM   3960  N   PHE A 255       2.670 -14.156  18.267  1.00 98.65           N  
ATOM   3961  H   PHE A 255       2.351 -14.461  19.176  1.00 98.65           H  
ATOM   3962  CA  PHE A 255       2.235 -12.841  17.795  1.00 98.65           C  
ATOM   3963  HA  PHE A 255       1.523 -12.996  16.984  1.00 98.65           H  
ATOM   3964  C   PHE A 255       3.394 -11.979  17.266  1.00 98.65           C  
ATOM   3965  CB  PHE A 255       1.501 -12.124  18.936  1.00 98.65           C  
ATOM   3966  HB2 PHE A 255       2.202 -11.990  19.760  1.00 98.65           H  
ATOM   3967  HB3 PHE A 255       1.209 -11.129  18.599  1.00 98.65           H  
ATOM   3968  O   PHE A 255       4.264 -11.568  18.044  1.00 98.65           O  
ATOM   3969  CG  PHE A 255       0.263 -12.828  19.466  1.00 98.65           C  
ATOM   3970  CD1 PHE A 255      -0.542 -13.635  18.634  1.00 98.65           C  
ATOM   3971  HD1 PHE A 255      -0.309 -13.775  17.589  1.00 98.65           H  
ATOM   3972  CD2 PHE A 255      -0.081 -12.677  20.822  1.00 98.65           C  
ATOM   3973  HD2 PHE A 255       0.539 -12.077  21.472  1.00 98.65           H  
ATOM   3974  CE1 PHE A 255      -1.676 -14.277  19.154  1.00 98.65           C  
ATOM   3975  HE1 PHE A 255      -2.284 -14.901  18.517  1.00 98.65           H  
ATOM   3976  CE2 PHE A 255      -1.211 -13.330  21.345  1.00 98.65           C  
ATOM   3977  HE2 PHE A 255      -1.458 -13.234  22.392  1.00 98.65           H  
ATOM   3978  CZ  PHE A 255      -2.008 -14.131  20.510  1.00 98.65           C  
ATOM   3979  HZ  PHE A 255      -2.870 -14.646  20.906  1.00 98.65           H  
ATOM   3980  N   PRO A 256       3.428 -11.657  15.958  1.00 98.35           N  
ATOM   3981  CA  PRO A 256       4.494 -10.842  15.402  1.00 98.35           C  
ATOM   3982  HA  PRO A 256       5.457 -11.241  15.722  1.00 98.35           H  
ATOM   3983  C   PRO A 256       4.379  -9.392  15.870  1.00 98.35           C  
ATOM   3984  CB  PRO A 256       4.377 -10.991  13.892  1.00 98.35           C  
ATOM   3985  HB2 PRO A 256       4.758 -10.121  13.357  1.00 98.35           H  
ATOM   3986  HB3 PRO A 256       4.922 -11.887  13.594  1.00 98.35           H  
ATOM   3987  O   PRO A 256       3.284  -8.837  16.013  1.00 98.35           O  
ATOM   3988  CG  PRO A 256       2.881 -11.212  13.684  1.00 98.35           C  
ATOM   3989  HG2 PRO A 256       2.666 -11.741  12.756  1.00 98.35           H  
ATOM   3990  HG3 PRO A 256       2.376 -10.246  13.705  1.00 98.35           H  
ATOM   3991  CD  PRO A 256       2.487 -12.037  14.909  1.00 98.35           C  
ATOM   3992  HD2 PRO A 256       1.457 -11.814  15.187  1.00 98.35           H  
ATOM   3993  HD3 PRO A 256       2.594 -13.100  14.689  1.00 98.35           H  
ATOM   3994  N   GLN A 257       5.541  -8.776  16.088  1.00 98.75           N  
ATOM   3995  H   GLN A 257       6.396  -9.278  15.896  1.00 98.75           H  
ATOM   3996  CA  GLN A 257       5.655  -7.419  16.604  1.00 98.75           C  
ATOM   3997  HA  GLN A 257       4.670  -6.955  16.569  1.00 98.75           H  
ATOM   3998  C   GLN A 257       6.608  -6.564  15.772  1.00 98.75           C  
ATOM   3999  CB  GLN A 257       6.131  -7.431  18.061  1.00 98.75           C  
ATOM   4000  HB2 GLN A 257       6.263  -6.396  18.376  1.00 98.75           H  
ATOM   4001  HB3 GLN A 257       7.089  -7.947  18.111  1.00 98.75           H  
ATOM   4002  O   GLN A 257       7.670  -7.025  15.341  1.00 98.75           O  
ATOM   4003  CG  GLN A 257       5.164  -8.103  19.036  1.00 98.75           C  
ATOM   4004  HG2 GLN A 257       4.159  -7.736  18.831  1.00 98.75           H  
ATOM   4005  HG3 GLN A 257       5.171  -9.182  18.887  1.00 98.75           H  
ATOM   4006  CD  GLN A 257       5.528  -7.802  20.489  1.00 98.75           C  
ATOM   4007  NE2 GLN A 257       4.559  -7.414  21.287  1.00 98.75           N  
ATOM   4008 HE21 GLN A 257       4.744  -7.352  22.278  1.00 98.75           H  
ATOM   4009 HE22 GLN A 257       3.630  -7.305  20.906  1.00 98.75           H  
ATOM   4010  OE1 GLN A 257       6.684  -7.827  20.915  1.00 98.75           O  
ATOM   4011  N   TRP A 258       6.267  -5.284  15.646  1.00 98.84           N  
ATOM   4012  H   TRP A 258       5.386  -4.987  16.043  1.00 98.84           H  
ATOM   4013  CA  TRP A 258       7.106  -4.264  15.027  1.00 98.84           C  
ATOM   4014  HA  TRP A 258       8.116  -4.659  14.915  1.00 98.84           H  
ATOM   4015  C   TRP A 258       7.179  -3.025  15.912  1.00 98.84           C  
ATOM   4016  CB  TRP A 258       6.581  -3.889  13.637  1.00 98.84           C  
ATOM   4017  HB2 TRP A 258       7.244  -3.117  13.246  1.00 98.84           H  
ATOM   4018  HB3 TRP A 258       5.588  -3.450  13.739  1.00 98.84           H  
ATOM   4019  O   TRP A 258       6.154  -2.556  16.407  1.00 98.84           O  
ATOM   4020  CG  TRP A 258       6.500  -4.995  12.630  1.00 98.84           C  
ATOM   4021  CD1 TRP A 258       7.315  -5.155  11.564  1.00 98.84           C  
ATOM   4022  HD1 TRP A 258       8.124  -4.493  11.292  1.00 98.84           H  
ATOM   4023  CD2 TRP A 258       5.507  -6.060  12.527  1.00 98.84           C  
ATOM   4024  CE2 TRP A 258       5.825  -6.864  11.390  1.00 98.84           C  
ATOM   4025  CE3 TRP A 258       4.342  -6.401  13.250  1.00 98.84           C  
ATOM   4026  HE3 TRP A 258       4.062  -5.817  14.114  1.00 98.84           H  
ATOM   4027  NE1 TRP A 258       6.953  -6.280  10.855  1.00 98.84           N  
ATOM   4028  HE1 TRP A 258       7.408  -6.559   9.997  1.00 98.84           H  
ATOM   4029  CH2 TRP A 258       3.856  -8.235  11.713  1.00 98.84           C  
ATOM   4030  HH2 TRP A 258       3.216  -9.046  11.400  1.00 98.84           H  
ATOM   4031  CZ2 TRP A 258       5.007  -7.921  10.975  1.00 98.84           C  
ATOM   4032  HZ2 TRP A 258       5.236  -8.456  10.065  1.00 98.84           H  
ATOM   4033  CZ3 TRP A 258       3.536  -7.485  12.858  1.00 98.84           C  
ATOM   4034  HZ3 TRP A 258       2.665  -7.740  13.443  1.00 98.84           H  
ATOM   4035  N   ASP A 259       8.374  -2.466  16.079  1.00 98.89           N  
ATOM   4036  H   ASP A 259       9.155  -2.851  15.568  1.00 98.89           H  
ATOM   4037  CA  ASP A 259       8.546  -1.155  16.702  1.00 98.89           C  
ATOM   4038  HA  ASP A 259       7.757  -1.003  17.439  1.00 98.89           H  
ATOM   4039  C   ASP A 259       8.394  -0.062  15.629  1.00 98.89           C  
ATOM   4040  CB  ASP A 259       9.878  -1.077  17.465  1.00 98.89           C  
ATOM   4041  HB2 ASP A 259      10.019  -0.053  17.809  1.00 98.89           H  
ATOM   4042  HB3 ASP A 259      10.690  -1.318  16.779  1.00 98.89           H  
ATOM   4043  O   ASP A 259       8.905  -0.181  14.511  1.00 98.89           O  
ATOM   4044  CG  ASP A 259       9.953  -2.009  18.694  1.00 98.89           C  
ATOM   4045  OD1 ASP A 259       8.979  -2.102  19.492  1.00 98.89           O  
ATOM   4046  OD2 ASP A 259      11.019  -2.636  18.872  1.00 98.89           O  
ATOM   4047  N   ILE A 260       7.654   0.996  15.957  1.00 98.86           N  
ATOM   4048  H   ILE A 260       7.300   1.059  16.901  1.00 98.86           H  
ATOM   4049  CA  ILE A 260       7.292   2.075  15.034  1.00 98.86           C  
ATOM   4050  HA  ILE A 260       7.607   1.800  14.027  1.00 98.86           H  
ATOM   4051  C   ILE A 260       8.044   3.340  15.428  1.00 98.86           C  
ATOM   4052  CB  ILE A 260       5.765   2.296  14.984  1.00 98.86           C  
ATOM   4053  HB  ILE A 260       5.418   2.571  15.981  1.00 98.86           H  
ATOM   4054  O   ILE A 260       8.015   3.772  16.582  1.00 98.86           O  
ATOM   4055  CG1 ILE A 260       5.058   0.994  14.545  1.00 98.86           C  
ATOM   4056 HG12 ILE A 260       5.417   0.147  15.130  1.00 98.86           H  
ATOM   4057 HG13 ILE A 260       5.299   0.790  13.501  1.00 98.86           H  
ATOM   4058  CG2 ILE A 260       5.423   3.440  14.003  1.00 98.86           C  
ATOM   4059 HG21 ILE A 260       5.942   4.360  14.274  1.00 98.86           H  
ATOM   4060 HG22 ILE A 260       5.713   3.169  12.988  1.00 98.86           H  
ATOM   4061 HG23 ILE A 260       4.357   3.665  14.025  1.00 98.86           H  
ATOM   4062  CD1 ILE A 260       3.542   1.015  14.708  1.00 98.86           C  
ATOM   4063 HD11 ILE A 260       3.100   1.923  14.296  1.00 98.86           H  
ATOM   4064 HD12 ILE A 260       3.118   0.163  14.176  1.00 98.86           H  
ATOM   4065 HD13 ILE A 260       3.306   0.936  15.769  1.00 98.86           H  
ATOM   4066  N   PHE A 261       8.681   3.948  14.435  1.00 98.88           N  
ATOM   4067  H   PHE A 261       8.618   3.532  13.517  1.00 98.88           H  
ATOM   4068  CA  PHE A 261       9.501   5.141  14.549  1.00 98.88           C  
ATOM   4069  HA  PHE A 261       9.397   5.540  15.558  1.00 98.88           H  
ATOM   4070  C   PHE A 261       9.047   6.209  13.557  1.00 98.88           C  
ATOM   4071  CB  PHE A 261      10.976   4.798  14.287  1.00 98.88           C  
ATOM   4072  HB2 PHE A 261      11.087   4.520  13.239  1.00 98.88           H  
ATOM   4073  HB3 PHE A 261      11.565   5.701  14.448  1.00 98.88           H  
ATOM   4074  O   PHE A 261       8.458   5.906  12.517  1.00 98.88           O  
ATOM   4075  CG  PHE A 261      11.555   3.676  15.125  1.00 98.88           C  
ATOM   4076  CD1 PHE A 261      12.324   3.969  16.267  1.00 98.88           C  
ATOM   4077  HD1 PHE A 261      12.520   4.995  16.542  1.00 98.88           H  
ATOM   4078  CD2 PHE A 261      11.328   2.335  14.763  1.00 98.88           C  
ATOM   4079  HD2 PHE A 261      10.724   2.098  13.899  1.00 98.88           H  
ATOM   4080  CE1 PHE A 261      12.829   2.927  17.063  1.00 98.88           C  
ATOM   4081  HE1 PHE A 261      13.399   3.153  17.952  1.00 98.88           H  
ATOM   4082  CE2 PHE A 261      11.829   1.295  15.562  1.00 98.88           C  
ATOM   4083  HE2 PHE A 261      11.601   0.269  15.314  1.00 98.88           H  
ATOM   4084  CZ  PHE A 261      12.572   1.589  16.717  1.00 98.88           C  
ATOM   4085  HZ  PHE A 261      12.928   0.788  17.347  1.00 98.88           H  
ATOM   4086  N   VAL A 262       9.412   7.454  13.839  1.00 98.83           N  
ATOM   4087  H   VAL A 262       9.858   7.632  14.728  1.00 98.83           H  
ATOM   4088  CA  VAL A 262       9.331   8.568  12.895  1.00 98.83           C  
ATOM   4089  HA  VAL A 262       9.090   8.161  11.913  1.00 98.83           H  
ATOM   4090  C   VAL A 262      10.682   9.263  12.769  1.00 98.83           C  
ATOM   4091  CB  VAL A 262       8.212   9.566  13.250  1.00 98.83           C  
ATOM   4092  HB  VAL A 262       8.212  10.357  12.499  1.00 98.83           H  
ATOM   4093  O   VAL A 262      11.424   9.384  13.741  1.00 98.83           O  
ATOM   4094  CG1 VAL A 262       6.844   8.879  13.190  1.00 98.83           C  
ATOM   4095 HG11 VAL A 262       6.793   8.082  13.932  1.00 98.83           H  
ATOM   4096 HG12 VAL A 262       6.055   9.606  13.386  1.00 98.83           H  
ATOM   4097 HG13 VAL A 262       6.691   8.453  12.198  1.00 98.83           H  
ATOM   4098  CG2 VAL A 262       8.403  10.222  14.622  1.00 98.83           C  
ATOM   4099 HG21 VAL A 262       7.549  10.858  14.854  1.00 98.83           H  
ATOM   4100 HG22 VAL A 262       8.517   9.466  15.400  1.00 98.83           H  
ATOM   4101 HG23 VAL A 262       9.301  10.840  14.612  1.00 98.83           H  
ATOM   4102  N   GLN A 263      11.002   9.732  11.570  1.00 98.76           N  
ATOM   4103  H   GLN A 263      10.355   9.548  10.816  1.00 98.76           H  
ATOM   4104  CA  GLN A 263      11.938  10.843  11.382  1.00 98.76           C  
ATOM   4105  HA  GLN A 263      12.685  10.849  12.176  1.00 98.76           H  
ATOM   4106  C   GLN A 263      11.135  12.142  11.452  1.00 98.76           C  
ATOM   4107  CB  GLN A 263      12.651  10.720  10.032  1.00 98.76           C  
ATOM   4108  HB2 GLN A 263      11.911  10.725   9.231  1.00 98.76           H  
ATOM   4109  HB3 GLN A 263      13.307  11.581   9.901  1.00 98.76           H  
ATOM   4110  O   GLN A 263       9.992  12.151  11.000  1.00 98.76           O  
ATOM   4111  CG  GLN A 263      13.488   9.442   9.937  1.00 98.76           C  
ATOM   4112  HG2 GLN A 263      12.833   8.576  10.034  1.00 98.76           H  
ATOM   4113  HG3 GLN A 263      14.216   9.422  10.748  1.00 98.76           H  
ATOM   4114  CD  GLN A 263      14.197   9.335   8.597  1.00 98.76           C  
ATOM   4115  NE2 GLN A 263      15.455   9.692   8.510  1.00 98.76           N  
ATOM   4116 HE21 GLN A 263      15.905   9.612   7.610  1.00 98.76           H  
ATOM   4117 HE22 GLN A 263      15.926  10.063   9.323  1.00 98.76           H  
ATOM   4118  OE1 GLN A 263      13.621   8.915   7.604  1.00 98.76           O  
ATOM   4119  N   VAL A 264      11.708  13.217  11.994  1.00 98.65           N  
ATOM   4120  H   VAL A 264      12.665  13.159  12.312  1.00 98.65           H  
ATOM   4121  CA  VAL A 264      11.010  14.497  12.196  1.00 98.65           C  
ATOM   4122  HA  VAL A 264      10.036  14.465  11.707  1.00 98.65           H  
ATOM   4123  C   VAL A 264      11.819  15.625  11.570  1.00 98.65           C  
ATOM   4124  CB  VAL A 264      10.772  14.781  13.694  1.00 98.65           C  
ATOM   4125  HB  VAL A 264      11.732  14.935  14.187  1.00 98.65           H  
ATOM   4126  O   VAL A 264      13.000  15.758  11.870  1.00 98.65           O  
ATOM   4127  CG1 VAL A 264       9.914  16.035  13.893  1.00 98.65           C  
ATOM   4128 HG11 VAL A 264       9.805  16.238  14.959  1.00 98.65           H  
ATOM   4129 HG12 VAL A 264       8.930  15.881  13.450  1.00 98.65           H  
ATOM   4130 HG13 VAL A 264      10.389  16.904  13.438  1.00 98.65           H  
ATOM   4131  CG2 VAL A 264      10.060  13.617  14.398  1.00 98.65           C  
ATOM   4132 HG21 VAL A 264      10.704  12.737  14.406  1.00 98.65           H  
ATOM   4133 HG22 VAL A 264       9.127  13.381  13.886  1.00 98.65           H  
ATOM   4134 HG23 VAL A 264       9.843  13.889  15.431  1.00 98.65           H  
ATOM   4135  N   MET A 265      11.185  16.440  10.729  1.00 98.41           N  
ATOM   4136  H   MET A 265      10.210  16.262  10.537  1.00 98.41           H  
ATOM   4137  CA  MET A 265      11.793  17.595  10.068  1.00 98.41           C  
ATOM   4138  HA  MET A 265      12.782  17.773  10.491  1.00 98.41           H  
ATOM   4139  C   MET A 265      10.947  18.849  10.308  1.00 98.41           C  
ATOM   4140  CB  MET A 265      11.973  17.278   8.575  1.00 98.41           C  
ATOM   4141  HB2 MET A 265      12.620  16.406   8.486  1.00 98.41           H  
ATOM   4142  HB3 MET A 265      11.004  17.020   8.148  1.00 98.41           H  
ATOM   4143  O   MET A 265       9.720  18.828  10.176  1.00 98.41           O  
ATOM   4144  CG  MET A 265      12.578  18.426   7.755  1.00 98.41           C  
ATOM   4145  HG2 MET A 265      13.602  18.607   8.081  1.00 98.41           H  
ATOM   4146  HG3 MET A 265      11.999  19.332   7.938  1.00 98.41           H  
ATOM   4147  SD  MET A 265      12.555  18.151   5.961  1.00 98.41           S  
ATOM   4148  CE  MET A 265      13.725  16.784   5.766  1.00 98.41           C  
ATOM   4149  HE1 MET A 265      14.737  17.152   5.936  1.00 98.41           H  
ATOM   4150  HE2 MET A 265      13.494  15.979   6.464  1.00 98.41           H  
ATOM   4151  HE3 MET A 265      13.665  16.399   4.748  1.00 98.41           H  
ATOM   4152  N   ASP A 266      11.612  19.952  10.644  1.00 97.62           N  
ATOM   4153  H   ASP A 266      12.615  19.910  10.762  1.00 97.62           H  
ATOM   4154  CA  ASP A 266      10.963  21.254  10.771  1.00 97.62           C  
ATOM   4155  HA  ASP A 266      10.041  21.106  11.333  1.00 97.62           H  
ATOM   4156  C   ASP A 266      10.619  21.839   9.398  1.00 97.62           C  
ATOM   4157  CB  ASP A 266      11.853  22.232  11.553  1.00 97.62           C  
ATOM   4158  HB2 ASP A 266      11.424  23.231  11.478  1.00 97.62           H  
ATOM   4159  HB3 ASP A 266      12.849  22.254  11.110  1.00 97.62           H  
ATOM   4160  O   ASP A 266      11.435  21.721   8.480  1.00 97.62           O  
ATOM   4161  CG  ASP A 266      11.942  21.867  13.031  1.00 97.62           C  
ATOM   4162  OD1 ASP A 266      10.997  21.214  13.518  1.00 97.62           O  
ATOM   4163  OD2 ASP A 266      12.896  22.280  13.712  1.00 97.62           O  
ATOM   4164  N   PRO A 267       9.474  22.533   9.250  1.00 96.85           N  
ATOM   4165  CA  PRO A 267       9.099  23.172   7.989  1.00 96.85           C  
ATOM   4166  HA  PRO A 267       8.878  22.394   7.258  1.00 96.85           H  
ATOM   4167  C   PRO A 267      10.204  24.074   7.417  1.00 96.85           C  
ATOM   4168  CB  PRO A 267       7.809  23.939   8.301  1.00 96.85           C  
ATOM   4169  HB2 PRO A 267       7.142  23.985   7.440  1.00 96.85           H  
ATOM   4170  HB3 PRO A 267       8.036  24.942   8.661  1.00 96.85           H  
ATOM   4171  O   PRO A 267      10.550  23.951   6.250  1.00 96.85           O  
ATOM   4172  CG  PRO A 267       7.182  23.122   9.426  1.00 96.85           C  
ATOM   4173  HG2 PRO A 267       6.493  23.713  10.030  1.00 96.85           H  
ATOM   4174  HG3 PRO A 267       6.681  22.248   9.009  1.00 96.85           H  
ATOM   4175  CD  PRO A 267       8.395  22.661  10.224  1.00 96.85           C  
ATOM   4176  HD2 PRO A 267       8.163  21.710  10.704  1.00 96.85           H  
ATOM   4177  HD3 PRO A 267       8.657  23.413  10.968  1.00 96.85           H  
ATOM   4178  N   ALA A 268      10.861  24.890   8.247  1.00 95.84           N  
ATOM   4179  H   ALA A 268      10.562  24.950   9.209  1.00 95.84           H  
ATOM   4180  CA  ALA A 268      11.959  25.755   7.798  1.00 95.84           C  
ATOM   4181  HA  ALA A 268      11.598  26.382   6.983  1.00 95.84           H  
ATOM   4182  C   ALA A 268      13.182  24.978   7.266  1.00 95.84           C  
ATOM   4183  CB  ALA A 268      12.355  26.659   8.971  1.00 95.84           C  
ATOM   4184  HB1 ALA A 268      12.735  26.060   9.798  1.00 95.84           H  
ATOM   4185  HB2 ALA A 268      11.493  27.239   9.301  1.00 95.84           H  
ATOM   4186  HB3 ALA A 268      13.135  27.346   8.645  1.00 95.84           H  
ATOM   4187  O   ALA A 268      13.873  25.444   6.360  1.00 95.84           O  
ATOM   4188  N   ASN A 269      13.443  23.775   7.790  1.00 97.03           N  
ATOM   4189  H   ASN A 269      12.801  23.387   8.466  1.00 97.03           H  
ATOM   4190  CA  ASN A 269      14.535  22.933   7.299  1.00 97.03           C  
ATOM   4191  HA  ASN A 269      15.421  23.551   7.152  1.00 97.03           H  
ATOM   4192  C   ASN A 269      14.182  22.326   5.938  1.00 97.03           C  
ATOM   4193  CB  ASN A 269      14.873  21.840   8.328  1.00 97.03           C  
ATOM   4194  HB2 ASN A 269      13.985  21.244   8.536  1.00 97.03           H  
ATOM   4195  HB3 ASN A 269      15.629  21.180   7.901  1.00 97.03           H  
ATOM   4196  O   ASN A 269      15.059  22.206   5.088  1.00 97.03           O  
ATOM   4197  CG  ASN A 269      15.427  22.378   9.635  1.00 97.03           C  
ATOM   4198  ND2 ASN A 269      15.536  21.538  10.637  1.00 97.03           N  
ATOM   4199 HD21 ASN A 269      15.834  21.937  11.516  1.00 97.03           H  
ATOM   4200 HD22 ASN A 269      15.339  20.555  10.512  1.00 97.03           H  
ATOM   4201  OD1 ASN A 269      15.766  23.537   9.789  1.00 97.03           O  
ATOM   4202  N   ALA A 270      12.907  21.994   5.703  1.00 95.49           N  
ATOM   4203  H   ALA A 270      12.224  22.154   6.430  1.00 95.49           H  
ATOM   4204  CA  ALA A 270      12.433  21.474   4.420  1.00 95.49           C  
ATOM   4205  HA  ALA A 270      12.954  20.540   4.210  1.00 95.49           H  
ATOM   4206  C   ALA A 270      12.730  22.434   3.252  1.00 95.49           C  
ATOM   4207  CB  ALA A 270      10.931  21.181   4.543  1.00 95.49           C  
ATOM   4208  HB1 ALA A 270      10.373  22.106   4.690  1.00 95.49           H  
ATOM   4209  HB2 ALA A 270      10.556  20.729   3.625  1.00 95.49           H  
ATOM   4210  HB3 ALA A 270      10.747  20.507   5.380  1.00 95.49           H  
ATOM   4211  O   ALA A 270      13.050  21.972   2.160  1.00 95.49           O  
ATOM   4212  N   GLU A 271      12.700  23.749   3.504  1.00 93.65           N  
ATOM   4213  H   GLU A 271      12.388  24.045   4.418  1.00 93.65           H  
ATOM   4214  CA  GLU A 271      12.948  24.803   2.506  1.00 93.65           C  
ATOM   4215  HA  GLU A 271      12.321  24.625   1.633  1.00 93.65           H  
ATOM   4216  C   GLU A 271      14.388  24.839   1.984  1.00 93.65           C  
ATOM   4217  CB  GLU A 271      12.567  26.184   3.074  1.00 93.65           C  
ATOM   4218  HB2 GLU A 271      13.210  26.414   3.924  1.00 93.65           H  
ATOM   4219  HB3 GLU A 271      12.739  26.930   2.298  1.00 93.65           H  
ATOM   4220  O   GLU A 271      14.636  25.307   0.874  1.00 93.65           O  
ATOM   4221  CG  GLU A 271      11.097  26.263   3.516  1.00 93.65           C  
ATOM   4222  HG2 GLU A 271      10.931  25.535   4.310  1.00 93.65           H  
ATOM   4223  HG3 GLU A 271      10.463  25.982   2.675  1.00 93.65           H  
ATOM   4224  CD  GLU A 271      10.645  27.642   4.026  1.00 93.65           C  
ATOM   4225  OE1 GLU A 271       9.581  27.676   4.694  1.00 93.65           O  
ATOM   4226  OE2 GLU A 271      11.334  28.659   3.782  1.00 93.65           O  
ATOM   4227  N   THR A 272      15.344  24.347   2.775  1.00 93.92           N  
ATOM   4228  H   THR A 272      15.059  23.932   3.651  1.00 93.92           H  
ATOM   4229  CA  THR A 272      16.784  24.464   2.490  1.00 93.92           C  
ATOM   4230  HA  THR A 272      16.919  24.884   1.493  1.00 93.92           H  
ATOM   4231  C   THR A 272      17.513  23.122   2.469  1.00 93.92           C  
ATOM   4232  CB  THR A 272      17.456  25.423   3.483  1.00 93.92           C  
ATOM   4233  HB  THR A 272      18.529  25.440   3.290  1.00 93.92           H  
ATOM   4234  O   THR A 272      18.711  23.070   2.181  1.00 93.92           O  
ATOM   4235  CG2 THR A 272      16.923  26.852   3.364  1.00 93.92           C  
ATOM   4236 HG21 THR A 272      17.055  27.207   2.342  1.00 93.92           H  
ATOM   4237 HG22 THR A 272      17.477  27.503   4.040  1.00 93.92           H  
ATOM   4238 HG23 THR A 272      15.864  26.892   3.618  1.00 93.92           H  
ATOM   4239  OG1 THR A 272      17.236  25.008   4.813  1.00 93.92           O  
ATOM   4240  HG1 THR A 272      16.340  25.260   5.049  1.00 93.92           H  
ATOM   4241  N   TYR A 273      16.817  22.018   2.756  1.00 95.30           N  
ATOM   4242  H   TYR A 273      15.839  22.110   2.994  1.00 95.30           H  
ATOM   4243  CA  TYR A 273      17.427  20.696   2.801  1.00 95.30           C  
ATOM   4244  HA  TYR A 273      18.338  20.804   3.390  1.00 95.30           H  
ATOM   4245  C   TYR A 273      17.839  20.211   1.403  1.00 95.30           C  
ATOM   4246  CB  TYR A 273      16.516  19.700   3.531  1.00 95.30           C  
ATOM   4247  HB2 TYR A 273      15.643  19.492   2.912  1.00 95.30           H  
ATOM   4248  HB3 TYR A 273      16.168  20.146   4.463  1.00 95.30           H  
ATOM   4249  O   TYR A 273      17.143  20.400   0.409  1.00 95.30           O  
ATOM   4250  CG  TYR A 273      17.212  18.410   3.913  1.00 95.30           C  
ATOM   4251  CD1 TYR A 273      16.714  17.177   3.458  1.00 95.30           C  
ATOM   4252  HD1 TYR A 273      15.813  17.148   2.862  1.00 95.30           H  
ATOM   4253  CD2 TYR A 273      18.347  18.445   4.749  1.00 95.30           C  
ATOM   4254  HD2 TYR A 273      18.699  19.387   5.143  1.00 95.30           H  
ATOM   4255  CE1 TYR A 273      17.375  15.983   3.798  1.00 95.30           C  
ATOM   4256  HE1 TYR A 273      16.993  15.029   3.468  1.00 95.30           H  
ATOM   4257  CE2 TYR A 273      19.019  17.252   5.082  1.00 95.30           C  
ATOM   4258  HE2 TYR A 273      19.883  17.264   5.729  1.00 95.30           H  
ATOM   4259  OH  TYR A 273      19.140  14.853   4.926  1.00 95.30           O  
ATOM   4260  HH  TYR A 273      19.982  14.948   5.378  1.00 95.30           H  
ATOM   4261  CZ  TYR A 273      18.541  16.020   4.588  1.00 95.30           C  
ATOM   4262  N   HIS A 274      18.995  19.550   1.324  1.00 92.20           N  
ATOM   4263  H   HIS A 274      19.512  19.395   2.178  1.00 92.20           H  
ATOM   4264  CA  HIS A 274      19.629  19.178   0.054  1.00 92.20           C  
ATOM   4265  HA  HIS A 274      19.611  20.054  -0.594  1.00 92.20           H  
ATOM   4266  C   HIS A 274      18.906  18.051  -0.710  1.00 92.20           C  
ATOM   4267  CB  HIS A 274      21.096  18.820   0.327  1.00 92.20           C  
ATOM   4268  HB2 HIS A 274      21.597  18.643  -0.625  1.00 92.20           H  
ATOM   4269  HB3 HIS A 274      21.587  19.669   0.803  1.00 92.20           H  
ATOM   4270  O   HIS A 274      19.137  17.884  -1.912  1.00 92.20           O  
ATOM   4271  CG  HIS A 274      21.276  17.602   1.201  1.00 92.20           C  
ATOM   4272  CD2 HIS A 274      21.516  16.325   0.771  1.00 92.20           C  
ATOM   4273  HD2 HIS A 274      21.607  16.007  -0.257  1.00 92.20           H  
ATOM   4274  ND1 HIS A 274      21.243  17.562   2.579  1.00 92.20           N  
ATOM   4275  HD1 HIS A 274      21.157  18.345   3.211  1.00 92.20           H  
ATOM   4276  CE1 HIS A 274      21.450  16.291   2.964  1.00 92.20           C  
ATOM   4277  HE1 HIS A 274      21.514  15.950   3.987  1.00 92.20           H  
ATOM   4278  NE2 HIS A 274      21.613  15.500   1.894  1.00 92.20           N  
ATOM   4279  N   VAL A 275      18.043  17.291  -0.026  1.00 92.75           N  
ATOM   4280  H   VAL A 275      17.890  17.533   0.943  1.00 92.75           H  
ATOM   4281  CA  VAL A 275      17.129  16.299  -0.608  1.00 92.75           C  
ATOM   4282  HA  VAL A 275      17.397  16.117  -1.649  1.00 92.75           H  
ATOM   4283  C   VAL A 275      15.714  16.859  -0.554  1.00 92.75           C  
ATOM   4284  CB  VAL A 275      17.188  14.959   0.154  1.00 92.75           C  
ATOM   4285  HB  VAL A 275      16.928  15.130   1.198  1.00 92.75           H  
ATOM   4286  O   VAL A 275      15.258  17.246   0.518  1.00 92.75           O  
ATOM   4287  CG1 VAL A 275      16.211  13.922  -0.407  1.00 92.75           C  
ATOM   4288 HG11 VAL A 275      15.183  14.267  -0.300  1.00 92.75           H  
ATOM   4289 HG12 VAL A 275      16.428  13.741  -1.459  1.00 92.75           H  
ATOM   4290 HG13 VAL A 275      16.308  12.993   0.155  1.00 92.75           H  
ATOM   4291  CG2 VAL A 275      18.584  14.333   0.101  1.00 92.75           C  
ATOM   4292 HG21 VAL A 275      18.912  14.215  -0.931  1.00 92.75           H  
ATOM   4293 HG22 VAL A 275      19.282  14.978   0.635  1.00 92.75           H  
ATOM   4294 HG23 VAL A 275      18.581  13.366   0.604  1.00 92.75           H  
ATOM   4295  N   ASN A 276      14.993  16.839  -1.677  1.00 92.39           N  
ATOM   4296  H   ASN A 276      15.408  16.497  -2.532  1.00 92.39           H  
ATOM   4297  CA  ASN A 276      13.584  17.226  -1.687  1.00 92.39           C  
ATOM   4298  HA  ASN A 276      13.522  18.255  -1.333  1.00 92.39           H  
ATOM   4299  C   ASN A 276      12.785  16.300  -0.742  1.00 92.39           C  
ATOM   4300  CB  ASN A 276      13.050  17.200  -3.131  1.00 92.39           C  
ATOM   4301  HB2 ASN A 276      13.636  17.890  -3.738  1.00 92.39           H  
ATOM   4302  HB3 ASN A 276      13.157  16.197  -3.543  1.00 92.39           H  
ATOM   4303  O   ASN A 276      12.711  15.093  -0.997  1.00 92.39           O  
ATOM   4304  CG  ASN A 276      11.586  17.606  -3.234  1.00 92.39           C  
ATOM   4305  ND2 ASN A 276      11.079  17.785  -4.429  1.00 92.39           N  
ATOM   4306 HD21 ASN A 276      10.114  18.082  -4.469  1.00 92.39           H  
ATOM   4307 HD22 ASN A 276      11.653  17.698  -5.256  1.00 92.39           H  
ATOM   4308  OD1 ASN A 276      10.876  17.769  -2.257  1.00 92.39           O  
ATOM   4309  N   PRO A 277      12.171  16.825   0.336  1.00 93.62           N  
ATOM   4310  CA  PRO A 277      11.452  15.999   1.297  1.00 93.62           C  
ATOM   4311  HA  PRO A 277      12.119  15.205   1.633  1.00 93.62           H  
ATOM   4312  C   PRO A 277      10.196  15.346   0.711  1.00 93.62           C  
ATOM   4313  CB  PRO A 277      11.133  16.926   2.473  1.00 93.62           C  
ATOM   4314  HB2 PRO A 277      11.943  16.877   3.200  1.00 93.62           H  
ATOM   4315  HB3 PRO A 277      10.181  16.688   2.948  1.00 93.62           H  
ATOM   4316  O   PRO A 277       9.712  14.368   1.278  1.00 93.62           O  
ATOM   4317  CG  PRO A 277      11.106  18.316   1.845  1.00 93.62           C  
ATOM   4318  HG2 PRO A 277      11.392  19.078   2.570  1.00 93.62           H  
ATOM   4319  HG3 PRO A 277      10.121  18.517   1.425  1.00 93.62           H  
ATOM   4320  CD  PRO A 277      12.137  18.227   0.730  1.00 93.62           C  
ATOM   4321  HD2 PRO A 277      11.841  18.876  -0.094  1.00 93.62           H  
ATOM   4322  HD3 PRO A 277      13.112  18.528   1.113  1.00 93.62           H  
ATOM   4323  N   PHE A 278       9.690  15.843  -0.415  1.00 93.85           N  
ATOM   4324  H   PHE A 278      10.139  16.653  -0.818  1.00 93.85           H  
ATOM   4325  CA  PHE A 278       8.476  15.385  -1.092  1.00 93.85           C  
ATOM   4326  HA  PHE A 278       7.852  14.831  -0.391  1.00 93.85           H  
ATOM   4327  C   PHE A 278       8.752  14.429  -2.267  1.00 93.85           C  
ATOM   4328  CB  PHE A 278       7.713  16.643  -1.535  1.00 93.85           C  
ATOM   4329  HB2 PHE A 278       8.288  17.120  -2.329  1.00 93.85           H  
ATOM   4330  HB3 PHE A 278       6.757  16.367  -1.980  1.00 93.85           H  
ATOM   4331  O   PHE A 278       7.821  14.009  -2.946  1.00 93.85           O  
ATOM   4332  CG  PHE A 278       7.446  17.667  -0.446  1.00 93.85           C  
ATOM   4333  CD1 PHE A 278       7.062  17.275   0.854  1.00 93.85           C  
ATOM   4334  HD1 PHE A 278       6.893  16.233   1.083  1.00 93.85           H  
ATOM   4335  CD2 PHE A 278       7.629  19.032  -0.735  1.00 93.85           C  
ATOM   4336  HD2 PHE A 278       7.908  19.344  -1.730  1.00 93.85           H  
ATOM   4337  CE1 PHE A 278       6.929  18.240   1.869  1.00 93.85           C  
ATOM   4338  HE1 PHE A 278       6.691  17.940   2.879  1.00 93.85           H  
ATOM   4339  CE2 PHE A 278       7.464  19.997   0.271  1.00 93.85           C  
ATOM   4340  HE2 PHE A 278       7.614  21.042   0.045  1.00 93.85           H  
ATOM   4341  CZ  PHE A 278       7.134  19.599   1.575  1.00 93.85           C  
ATOM   4342  HZ  PHE A 278       7.053  20.346   2.351  1.00 93.85           H  
ATOM   4343  N   ASP A 279      10.018  14.077  -2.524  1.00 94.00           N  
ATOM   4344  H   ASP A 279      10.751  14.440  -1.931  1.00 94.00           H  
ATOM   4345  CA  ASP A 279      10.403  13.137  -3.583  1.00 94.00           C  
ATOM   4346  HA  ASP A 279       9.678  13.206  -4.394  1.00 94.00           H  
ATOM   4347  C   ASP A 279      10.389  11.686  -3.061  1.00 94.00           C  
ATOM   4348  CB  ASP A 279      11.764  13.559  -4.169  1.00 94.00           C  
ATOM   4349  HB2 ASP A 279      12.526  13.500  -3.392  1.00 94.00           H  
ATOM   4350  HB3 ASP A 279      11.689  14.598  -4.491  1.00 94.00           H  
ATOM   4351  O   ASP A 279      11.247  11.277  -2.271  1.00 94.00           O  
ATOM   4352  CG  ASP A 279      12.215  12.723  -5.375  1.00 94.00           C  
ATOM   4353  OD1 ASP A 279      11.699  11.599  -5.566  1.00 94.00           O  
ATOM   4354  OD2 ASP A 279      13.111  13.180  -6.122  1.00 94.00           O  
ATOM   4355  N   MET A 280       9.424  10.882  -3.526  1.00 93.84           N  
ATOM   4356  H   MET A 280       8.718  11.290  -4.121  1.00 93.84           H  
ATOM   4357  CA  MET A 280       9.268   9.481  -3.112  1.00 93.84           C  
ATOM   4358  HA  MET A 280       9.345   9.470  -2.025  1.00 93.84           H  
ATOM   4359  C   MET A 280      10.384   8.544  -3.623  1.00 93.84           C  
ATOM   4360  CB  MET A 280       7.856   8.979  -3.474  1.00 93.84           C  
ATOM   4361  HB2 MET A 280       7.131   9.742  -3.187  1.00 93.84           H  
ATOM   4362  HB3 MET A 280       7.776   8.805  -4.547  1.00 93.84           H  
ATOM   4363  O   MET A 280      10.483   7.407  -3.162  1.00 93.84           O  
ATOM   4364  CG  MET A 280       7.520   7.693  -2.704  1.00 93.84           C  
ATOM   4365  HG2 MET A 280       7.879   7.819  -1.682  1.00 93.84           H  
ATOM   4366  HG3 MET A 280       8.061   6.853  -3.138  1.00 93.84           H  
ATOM   4367  SD  MET A 280       5.765   7.267  -2.573  1.00 93.84           S  
ATOM   4368  CE  MET A 280       5.362   6.459  -4.128  1.00 93.84           C  
ATOM   4369  HE1 MET A 280       5.978   6.862  -4.931  1.00 93.84           H  
ATOM   4370  HE2 MET A 280       5.496   5.383  -4.012  1.00 93.84           H  
ATOM   4371  HE3 MET A 280       4.313   6.643  -4.360  1.00 93.84           H  
ATOM   4372  N   THR A 281      11.272   8.998  -4.514  1.00 96.16           N  
ATOM   4373  H   THR A 281      11.175   9.942  -4.860  1.00 96.16           H  
ATOM   4374  CA  THR A 281      12.493   8.252  -4.888  1.00 96.16           C  
ATOM   4375  HA  THR A 281      12.257   7.188  -4.901  1.00 96.16           H  
ATOM   4376  C   THR A 281      13.637   8.433  -3.881  1.00 96.16           C  
ATOM   4377  CB  THR A 281      12.991   8.588  -6.304  1.00 96.16           C  
ATOM   4378  HB  THR A 281      13.802   7.900  -6.542  1.00 96.16           H  
ATOM   4379  O   THR A 281      14.686   7.792  -4.014  1.00 96.16           O  
ATOM   4380  CG2 THR A 281      11.911   8.408  -7.369  1.00 96.16           C  
ATOM   4381 HG21 THR A 281      12.380   8.355  -8.352  1.00 96.16           H  
ATOM   4382 HG22 THR A 281      11.216   9.247  -7.353  1.00 96.16           H  
ATOM   4383 HG23 THR A 281      11.360   7.483  -7.197  1.00 96.16           H  
ATOM   4384  OG1 THR A 281      13.511   9.901  -6.357  1.00 96.16           O  
ATOM   4385  HG1 THR A 281      12.806  10.516  -6.142  1.00 96.16           H  
ATOM   4386  N   LYS A 282      13.461   9.290  -2.859  1.00 96.38           N  
ATOM   4387  H   LYS A 282      12.587   9.793  -2.806  1.00 96.38           H  
ATOM   4388  CA  LYS A 282      14.514   9.664  -1.903  1.00 96.38           C  
ATOM   4389  HA  LYS A 282      15.419   9.121  -2.176  1.00 96.38           H  
ATOM   4390  C   LYS A 282      14.198   9.286  -0.457  1.00 96.38           C  
ATOM   4391  CB  LYS A 282      14.839  11.165  -1.993  1.00 96.38           C  
ATOM   4392  HB2 LYS A 282      15.736  11.349  -1.401  1.00 96.38           H  
ATOM   4393  HB3 LYS A 282      14.019  11.730  -1.550  1.00 96.38           H  
ATOM   4394  O   LYS A 282      13.090   9.472   0.057  1.00 96.38           O  
ATOM   4395  CG  LYS A 282      15.073  11.714  -3.405  1.00 96.38           C  
ATOM   4396  HG2 LYS A 282      15.255  12.787  -3.336  1.00 96.38           H  
ATOM   4397  HG3 LYS A 282      14.159  11.572  -3.981  1.00 96.38           H  
ATOM   4398  CD  LYS A 282      16.236  11.063  -4.159  1.00 96.38           C  
ATOM   4399  HD2 LYS A 282      17.185  11.273  -3.665  1.00 96.38           H  
ATOM   4400  HD3 LYS A 282      16.079   9.985  -4.211  1.00 96.38           H  
ATOM   4401  CE  LYS A 282      16.220  11.649  -5.571  1.00 96.38           C  
ATOM   4402  HE2 LYS A 282      15.180  11.777  -5.873  1.00 96.38           H  
ATOM   4403  HE3 LYS A 282      16.686  12.634  -5.573  1.00 96.38           H  
ATOM   4404  NZ  LYS A 282      16.867  10.753  -6.541  1.00 96.38           N  
ATOM   4405  HZ1 LYS A 282      17.861  10.673  -6.383  1.00 96.38           H  
ATOM   4406  HZ2 LYS A 282      16.418   9.848  -6.545  1.00 96.38           H  
ATOM   4407  HZ3 LYS A 282      16.732  11.119  -7.472  1.00 96.38           H  
ATOM   4408  N   VAL A 283      15.232   8.841   0.253  1.00 97.45           N  
ATOM   4409  H   VAL A 283      16.107   8.718  -0.236  1.00 97.45           H  
ATOM   4410  CA  VAL A 283      15.222   8.703   1.717  1.00 97.45           C  
ATOM   4411  HA  VAL A 283      14.187   8.615   2.047  1.00 97.45           H  
ATOM   4412  C   VAL A 283      15.800   9.940   2.394  1.00 97.45           C  
ATOM   4413  CB  VAL A 283      15.938   7.430   2.204  1.00 97.45           C  
ATOM   4414  HB  VAL A 283      15.796   7.362   3.283  1.00 97.45           H  
ATOM   4415  O   VAL A 283      16.600  10.666   1.802  1.00 97.45           O  
ATOM   4416  CG1 VAL A 283      15.306   6.186   1.584  1.00 97.45           C  
ATOM   4417 HG11 VAL A 283      15.681   5.291   2.080  1.00 97.45           H  
ATOM   4418 HG12 VAL A 283      15.560   6.132   0.526  1.00 97.45           H  
ATOM   4419 HG13 VAL A 283      14.222   6.234   1.689  1.00 97.45           H  
ATOM   4420  CG2 VAL A 283      17.447   7.409   1.934  1.00 97.45           C  
ATOM   4421 HG21 VAL A 283      17.642   7.426   0.861  1.00 97.45           H  
ATOM   4422 HG22 VAL A 283      17.881   6.500   2.350  1.00 97.45           H  
ATOM   4423 HG23 VAL A 283      17.932   8.268   2.398  1.00 97.45           H  
ATOM   4424  N   TRP A 284      15.432  10.144   3.659  1.00 97.31           N  
ATOM   4425  H   TRP A 284      14.769   9.514   4.087  1.00 97.31           H  
ATOM   4426  CA  TRP A 284      16.129  11.061   4.556  1.00 97.31           C  
ATOM   4427  HA  TRP A 284      16.568  11.880   3.986  1.00 97.31           H  
ATOM   4428  C   TRP A 284      17.221  10.281   5.296  1.00 97.31           C  
ATOM   4429  CB  TRP A 284      15.144  11.682   5.545  1.00 97.31           C  
ATOM   4430  HB2 TRP A 284      15.699  12.327   6.227  1.00 97.31           H  
ATOM   4431  HB3 TRP A 284      14.695  10.886   6.138  1.00 97.31           H  
ATOM   4432  O   TRP A 284      16.893   9.343   6.032  1.00 97.31           O  
ATOM   4433  CG  TRP A 284      14.021  12.483   4.970  1.00 97.31           C  
ATOM   4434  CD1 TRP A 284      13.845  12.843   3.676  1.00 97.31           C  
ATOM   4435  HD1 TRP A 284      14.517  12.615   2.862  1.00 97.31           H  
ATOM   4436  CD2 TRP A 284      12.895  13.049   5.700  1.00 97.31           C  
ATOM   4437  CE2 TRP A 284      12.051  13.723   4.772  1.00 97.31           C  
ATOM   4438  CE3 TRP A 284      12.515  13.068   7.059  1.00 97.31           C  
ATOM   4439  HE3 TRP A 284      13.156  12.594   7.788  1.00 97.31           H  
ATOM   4440  NE1 TRP A 284      12.673  13.559   3.555  1.00 97.31           N  
ATOM   4441  HE1 TRP A 284      12.346  13.958   2.687  1.00 97.31           H  
ATOM   4442  CH2 TRP A 284      10.514  14.353   6.526  1.00 97.31           C  
ATOM   4443  HH2 TRP A 284       9.609  14.842   6.853  1.00 97.31           H  
ATOM   4444  CZ2 TRP A 284      10.874  14.366   5.169  1.00 97.31           C  
ATOM   4445  HZ2 TRP A 284      10.249  14.866   4.444  1.00 97.31           H  
ATOM   4446  CZ3 TRP A 284      11.334  13.712   7.470  1.00 97.31           C  
ATOM   4447  HZ3 TRP A 284      11.058  13.730   8.514  1.00 97.31           H  
ATOM   4448  N   PRO A 285      18.510  10.618   5.122  1.00 96.12           N  
ATOM   4449  CA  PRO A 285      19.594   9.994   5.865  1.00 96.12           C  
ATOM   4450  HA  PRO A 285      19.715   8.974   5.500  1.00 96.12           H  
ATOM   4451  C   PRO A 285      19.328   9.981   7.376  1.00 96.12           C  
ATOM   4452  CB  PRO A 285      20.846  10.809   5.514  1.00 96.12           C  
ATOM   4453  HB2 PRO A 285      20.954  11.652   6.195  1.00 96.12           H  
ATOM   4454  HB3 PRO A 285      21.749  10.198   5.524  1.00 96.12           H  
ATOM   4455  O   PRO A 285      19.082  11.017   7.989  1.00 96.12           O  
ATOM   4456  CG  PRO A 285      20.546  11.344   4.115  1.00 96.12           C  
ATOM   4457  HG2 PRO A 285      20.788  10.590   3.367  1.00 96.12           H  
ATOM   4458  HG3 PRO A 285      21.083  12.271   3.914  1.00 96.12           H  
ATOM   4459  CD  PRO A 285      19.037  11.564   4.149  1.00 96.12           C  
ATOM   4460  HD2 PRO A 285      18.809  12.575   4.487  1.00 96.12           H  
ATOM   4461  HD3 PRO A 285      18.621  11.398   3.156  1.00 96.12           H  
ATOM   4462  N   HIS A 286      19.439   8.806   8.005  1.00 96.54           N  
ATOM   4463  H   HIS A 286      19.543   7.969   7.450  1.00 96.54           H  
ATOM   4464  CA  HIS A 286      19.259   8.674   9.459  1.00 96.54           C  
ATOM   4465  HA  HIS A 286      18.268   9.041   9.726  1.00 96.54           H  
ATOM   4466  C   HIS A 286      20.280   9.484  10.275  1.00 96.54           C  
ATOM   4467  CB  HIS A 286      19.376   7.202   9.877  1.00 96.54           C  
ATOM   4468  HB2 HIS A 286      20.358   6.831   9.583  1.00 96.54           H  
ATOM   4469  HB3 HIS A 286      19.322   7.155  10.965  1.00 96.54           H  
ATOM   4470  O   HIS A 286      20.054   9.731  11.454  1.00 96.54           O  
ATOM   4471  CG  HIS A 286      18.328   6.258   9.345  1.00 96.54           C  
ATOM   4472  CD2 HIS A 286      17.130   6.559   8.751  1.00 96.54           C  
ATOM   4473  HD2 HIS A 286      16.747   7.548   8.546  1.00 96.54           H  
ATOM   4474  ND1 HIS A 286      18.415   4.888   9.409  1.00 96.54           N  
ATOM   4475  HD1 HIS A 286      19.206   4.371   9.764  1.00 96.54           H  
ATOM   4476  CE1 HIS A 286      17.307   4.375   8.852  1.00 96.54           C  
ATOM   4477  HE1 HIS A 286      17.104   3.323   8.716  1.00 96.54           H  
ATOM   4478  NE2 HIS A 286      16.493   5.352   8.443  1.00 96.54           N  
ATOM   4479  N   LYS A 287      21.412   9.864   9.666  1.00 96.67           N  
ATOM   4480  H   LYS A 287      21.512   9.644   8.685  1.00 96.67           H  
ATOM   4481  CA  LYS A 287      22.419  10.735  10.284  1.00 96.67           C  
ATOM   4482  HA  LYS A 287      22.684  10.340  11.265  1.00 96.67           H  
ATOM   4483  C   LYS A 287      21.874  12.145  10.527  1.00 96.67           C  
ATOM   4484  CB  LYS A 287      23.666  10.779   9.386  1.00 96.67           C  
ATOM   4485  HB2 LYS A 287      24.024   9.762   9.219  1.00 96.67           H  
ATOM   4486  HB3 LYS A 287      23.394  11.216   8.425  1.00 96.67           H  
ATOM   4487  O   LYS A 287      22.173  12.727  11.562  1.00 96.67           O  
ATOM   4488  CG  LYS A 287      24.796  11.611  10.012  1.00 96.67           C  
ATOM   4489  HG2 LYS A 287      24.439  12.621  10.212  1.00 96.67           H  
ATOM   4490  HG3 LYS A 287      25.108  11.154  10.951  1.00 96.67           H  
ATOM   4491  CD  LYS A 287      25.998  11.723   9.070  1.00 96.67           C  
ATOM   4492  HD2 LYS A 287      26.430  10.736   8.902  1.00 96.67           H  
ATOM   4493  HD3 LYS A 287      25.659  12.141   8.123  1.00 96.67           H  
ATOM   4494  CE  LYS A 287      27.033  12.661   9.698  1.00 96.67           C  
ATOM   4495  HE2 LYS A 287      27.407  12.213  10.619  1.00 96.67           H  
ATOM   4496  HE3 LYS A 287      26.527  13.589   9.962  1.00 96.67           H  
ATOM   4497  NZ  LYS A 287      28.144  12.947   8.760  1.00 96.67           N  
ATOM   4498  HZ1 LYS A 287      27.774  13.390   7.930  1.00 96.67           H  
ATOM   4499  HZ2 LYS A 287      28.804  13.585   9.180  1.00 96.67           H  
ATOM   4500  HZ3 LYS A 287      28.622  12.099   8.491  1.00 96.67           H  
ATOM   4501  N   ASP A 288      21.085  12.656   9.587  1.00 97.64           N  
ATOM   4502  H   ASP A 288      20.881  12.106   8.765  1.00 97.64           H  
ATOM   4503  CA  ASP A 288      20.554  14.018   9.634  1.00 97.64           C  
ATOM   4504  HA  ASP A 288      21.255  14.674  10.150  1.00 97.64           H  
ATOM   4505  C   ASP A 288      19.225  14.049  10.392  1.00 97.64           C  
ATOM   4506  CB  ASP A 288      20.361  14.544   8.205  1.00 97.64           C  
ATOM   4507  HB2 ASP A 288      19.621  13.921   7.702  1.00 97.64           H  
ATOM   4508  HB3 ASP A 288      19.960  15.556   8.260  1.00 97.64           H  
ATOM   4509  O   ASP A 288      18.971  14.958  11.176  1.00 97.64           O  
ATOM   4510  CG  ASP A 288      21.631  14.577   7.345  1.00 97.64           C  
ATOM   4511  OD1 ASP A 288      22.750  14.338   7.857  1.00 97.64           O  
ATOM   4512  OD2 ASP A 288      21.448  14.804   6.128  1.00 97.64           O  
ATOM   4513  N   TYR A 289      18.406  13.010  10.201  1.00 98.09           N  
ATOM   4514  H   TYR A 289      18.678  12.323   9.513  1.00 98.09           H  
ATOM   4515  CA  TYR A 289      17.119  12.845  10.868  1.00 98.09           C  
ATOM   4516  HA  TYR A 289      17.012  13.596  11.651  1.00 98.09           H  
ATOM   4517  C   TYR A 289      17.038  11.462  11.528  1.00 98.09           C  
ATOM   4518  CB  TYR A 289      15.995  13.098   9.856  1.00 98.09           C  
ATOM   4519  HB2 TYR A 289      15.039  12.961  10.362  1.00 98.09           H  
ATOM   4520  HB3 TYR A 289      16.061  12.374   9.045  1.00 98.09           H  
ATOM   4521  O   TYR A 289      16.583  10.504  10.895  1.00 98.09           O  
ATOM   4522  CG  TYR A 289      16.022  14.495   9.276  1.00 98.09           C  
ATOM   4523  CD1 TYR A 289      15.575  15.579  10.052  1.00 98.09           C  
ATOM   4524  HD1 TYR A 289      15.229  15.411  11.061  1.00 98.09           H  
ATOM   4525  CD2 TYR A 289      16.542  14.723   7.990  1.00 98.09           C  
ATOM   4526  HD2 TYR A 289      16.924  13.903   7.399  1.00 98.09           H  
ATOM   4527  CE1 TYR A 289      15.623  16.889   9.543  1.00 98.09           C  
ATOM   4528  HE1 TYR A 289      15.294  17.723  10.145  1.00 98.09           H  
ATOM   4529  CE2 TYR A 289      16.590  16.032   7.482  1.00 98.09           C  
ATOM   4530  HE2 TYR A 289      16.968  16.213   6.486  1.00 98.09           H  
ATOM   4531  OH  TYR A 289      16.195  18.384   7.759  1.00 98.09           O  
ATOM   4532  HH  TYR A 289      16.572  18.404   6.876  1.00 98.09           H  
ATOM   4533  CZ  TYR A 289      16.139  17.120   8.255  1.00 98.09           C  
ATOM   4534  N   PRO A 290      17.502  11.318  12.781  1.00 98.50           N  
ATOM   4535  CA  PRO A 290      17.452  10.053  13.508  1.00 98.50           C  
ATOM   4536  HA  PRO A 290      18.023   9.316  12.943  1.00 98.50           H  
ATOM   4537  C   PRO A 290      16.027   9.529  13.710  1.00 98.50           C  
ATOM   4538  CB  PRO A 290      18.161  10.310  14.841  1.00 98.50           C  
ATOM   4539  HB2 PRO A 290      17.438  10.624  15.595  1.00 98.50           H  
ATOM   4540  HB3 PRO A 290      18.713   9.434  15.182  1.00 98.50           H  
ATOM   4541  O   PRO A 290      15.051  10.278  13.711  1.00 98.50           O  
ATOM   4542  CG  PRO A 290      19.094  11.478  14.524  1.00 98.50           C  
ATOM   4543  HG2 PRO A 290      19.998  11.109  14.039  1.00 98.50           H  
ATOM   4544  HG3 PRO A 290      19.342  12.056  15.415  1.00 98.50           H  
ATOM   4545  CD  PRO A 290      18.278  12.295  13.530  1.00 98.50           C  
ATOM   4546  HD2 PRO A 290      18.953  12.864  12.889  1.00 98.50           H  
ATOM   4547  HD3 PRO A 290      17.605  12.968  14.061  1.00 98.50           H  
ATOM   4548  N   LEU A 291      15.913   8.215  13.910  1.00 98.70           N  
ATOM   4549  H   LEU A 291      16.760   7.669  13.979  1.00 98.70           H  
ATOM   4550  CA  LEU A 291      14.639   7.567  14.207  1.00 98.70           C  
ATOM   4551  HA  LEU A 291      13.864   7.994  13.570  1.00 98.70           H  
ATOM   4552  C   LEU A 291      14.231   7.830  15.657  1.00 98.70           C  
ATOM   4553  CB  LEU A 291      14.746   6.056  13.943  1.00 98.70           C  
ATOM   4554  HB2 LEU A 291      15.562   5.659  14.546  1.00 98.70           H  
ATOM   4555  HB3 LEU A 291      13.827   5.578  14.284  1.00 98.70           H  
ATOM   4556  O   LEU A 291      14.948   7.451  16.582  1.00 98.70           O  
ATOM   4557  CG  LEU A 291      14.979   5.680  12.474  1.00 98.70           C  
ATOM   4558  HG  LEU A 291      15.897   6.145  12.115  1.00 98.70           H  
ATOM   4559  CD1 LEU A 291      15.135   4.165  12.367  1.00 98.70           C  
ATOM   4560 HD11 LEU A 291      15.993   3.863  12.968  1.00 98.70           H  
ATOM   4561 HD12 LEU A 291      15.293   3.919  11.317  1.00 98.70           H  
ATOM   4562 HD13 LEU A 291      14.228   3.686  12.736  1.00 98.70           H  
ATOM   4563  CD2 LEU A 291      13.824   6.093  11.569  1.00 98.70           C  
ATOM   4564 HD21 LEU A 291      13.713   7.177  11.588  1.00 98.70           H  
ATOM   4565 HD22 LEU A 291      12.891   5.638  11.902  1.00 98.70           H  
ATOM   4566 HD23 LEU A 291      14.030   5.796  10.541  1.00 98.70           H  
ATOM   4567  N   ARG A 292      13.046   8.405  15.847  1.00 98.56           N  
ATOM   4568  H   ARG A 292      12.549   8.745  15.036  1.00 98.56           H  
ATOM   4569  CA  ARG A 292      12.400   8.571  17.147  1.00 98.56           C  
ATOM   4570  HA  ARG A 292      13.152   8.461  17.929  1.00 98.56           H  
ATOM   4571  C   ARG A 292      11.307   7.512  17.321  1.00 98.56           C  
ATOM   4572  CB  ARG A 292      11.839   9.993  17.231  1.00 98.56           C  
ATOM   4573  HB2 ARG A 292      11.121  10.152  16.427  1.00 98.56           H  
ATOM   4574  HB3 ARG A 292      12.656  10.705  17.115  1.00 98.56           H  
ATOM   4575  O   ARG A 292      10.419   7.453  16.474  1.00 98.56           O  
ATOM   4576  CG  ARG A 292      11.150  10.228  18.577  1.00 98.56           C  
ATOM   4577  HG2 ARG A 292      10.296   9.558  18.676  1.00 98.56           H  
ATOM   4578  HG3 ARG A 292      11.850  10.042  19.391  1.00 98.56           H  
ATOM   4579  CD  ARG A 292      10.650  11.663  18.657  1.00 98.56           C  
ATOM   4580  HD2 ARG A 292      11.504  12.340  18.657  1.00 98.56           H  
ATOM   4581  HD3 ARG A 292      10.029  11.870  17.785  1.00 98.56           H  
ATOM   4582  NE  ARG A 292       9.854  11.862  19.875  1.00 98.56           N  
ATOM   4583  HE  ARG A 292       9.660  11.064  20.463  1.00 98.56           H  
ATOM   4584  NH1 ARG A 292       9.456  14.088  19.567  1.00 98.56           N  
ATOM   4585 HH11 ARG A 292      10.030  14.119  18.737  1.00 98.56           H  
ATOM   4586 HH12 ARG A 292       9.051  14.941  19.925  1.00 98.56           H  
ATOM   4587  NH2 ARG A 292       8.610  13.057  21.340  1.00 98.56           N  
ATOM   4588 HH21 ARG A 292       8.122  13.923  21.515  1.00 98.56           H  
ATOM   4589 HH22 ARG A 292       8.307  12.257  21.877  1.00 98.56           H  
ATOM   4590  CZ  ARG A 292       9.310  12.997  20.256  1.00 98.56           C  
ATOM   4591  N   PRO A 293      11.339   6.673  18.368  1.00 98.70           N  
ATOM   4592  CA  PRO A 293      10.284   5.690  18.609  1.00 98.70           C  
ATOM   4593  HA  PRO A 293      10.112   5.088  17.717  1.00 98.70           H  
ATOM   4594  C   PRO A 293       8.971   6.379  19.007  1.00 98.70           C  
ATOM   4595  CB  PRO A 293      10.830   4.794  19.720  1.00 98.70           C  
ATOM   4596  HB2 PRO A 293      11.438   4.001  19.285  1.00 98.70           H  
ATOM   4597  HB3 PRO A 293      10.031   4.360  20.321  1.00 98.70           H  
ATOM   4598  O   PRO A 293       8.995   7.395  19.699  1.00 98.70           O  
ATOM   4599  CG  PRO A 293      11.727   5.743  20.517  1.00 98.70           C  
ATOM   4600  HG2 PRO A 293      11.118   6.357  21.180  1.00 98.70           H  
ATOM   4601  HG3 PRO A 293      12.492   5.208  21.079  1.00 98.70           H  
ATOM   4602  CD  PRO A 293      12.329   6.636  19.437  1.00 98.70           C  
ATOM   4603  HD2 PRO A 293      13.253   6.196  19.063  1.00 98.70           H  
ATOM   4604  HD3 PRO A 293      12.516   7.628  19.847  1.00 98.70           H  
ATOM   4605  N   ILE A 294       7.836   5.826  18.566  1.00 98.67           N  
ATOM   4606  H   ILE A 294       7.912   5.034  17.945  1.00 98.67           H  
ATOM   4607  CA  ILE A 294       6.491   6.356  18.867  1.00 98.67           C  
ATOM   4608  HA  ILE A 294       6.571   7.071  19.687  1.00 98.67           H  
ATOM   4609  C   ILE A 294       5.518   5.280  19.357  1.00 98.67           C  
ATOM   4610  CB  ILE A 294       5.894   7.123  17.660  1.00 98.67           C  
ATOM   4611  HB  ILE A 294       4.995   7.621  18.021  1.00 98.67           H  
ATOM   4612  O   ILE A 294       4.611   5.561  20.136  1.00 98.67           O  
ATOM   4613  CG1 ILE A 294       5.501   6.233  16.454  1.00 98.67           C  
ATOM   4614 HG12 ILE A 294       6.400   5.945  15.909  1.00 98.67           H  
ATOM   4615 HG13 ILE A 294       5.005   5.323  16.792  1.00 98.67           H  
ATOM   4616  CG2 ILE A 294       6.880   8.203  17.177  1.00 98.67           C  
ATOM   4617 HG21 ILE A 294       6.362   8.937  16.559  1.00 98.67           H  
ATOM   4618 HG22 ILE A 294       7.328   8.717  18.028  1.00 98.67           H  
ATOM   4619 HG23 ILE A 294       7.685   7.744  16.604  1.00 98.67           H  
ATOM   4620  CD1 ILE A 294       4.521   6.917  15.493  1.00 98.67           C  
ATOM   4621 HD11 ILE A 294       4.911   7.874  15.146  1.00 98.67           H  
ATOM   4622 HD12 ILE A 294       4.341   6.273  14.632  1.00 98.67           H  
ATOM   4623 HD13 ILE A 294       3.573   7.092  16.003  1.00 98.67           H  
ATOM   4624  N   GLY A 295       5.692   4.031  18.922  1.00 98.64           N  
ATOM   4625  H   GLY A 295       6.467   3.814  18.311  1.00 98.64           H  
ATOM   4626  CA  GLY A 295       4.721   2.986  19.209  1.00 98.64           C  
ATOM   4627  HA2 GLY A 295       4.486   3.001  20.273  1.00 98.64           H  
ATOM   4628  HA3 GLY A 295       3.798   3.186  18.665  1.00 98.64           H  
ATOM   4629  C   GLY A 295       5.199   1.589  18.863  1.00 98.64           C  
ATOM   4630  O   GLY A 295       6.340   1.384  18.449  1.00 98.64           O  
ATOM   4631  N   ARG A 296       4.309   0.622  19.050  1.00 98.85           N  
ATOM   4632  H   ARG A 296       3.427   0.888  19.465  1.00 98.85           H  
ATOM   4633  CA  ARG A 296       4.505  -0.787  18.725  1.00 98.85           C  
ATOM   4634  HA  ARG A 296       5.321  -0.882  18.009  1.00 98.85           H  
ATOM   4635  C   ARG A 296       3.242  -1.343  18.089  1.00 98.85           C  
ATOM   4636  CB  ARG A 296       4.879  -1.549  20.002  1.00 98.85           C  
ATOM   4637  HB2 ARG A 296       5.782  -1.093  20.409  1.00 98.85           H  
ATOM   4638  HB3 ARG A 296       4.078  -1.446  20.735  1.00 98.85           H  
ATOM   4639  O   ARG A 296       2.146  -1.106  18.579  1.00 98.85           O  
ATOM   4640  CG  ARG A 296       5.139  -3.042  19.738  1.00 98.85           C  
ATOM   4641  HG2 ARG A 296       4.227  -3.519  19.383  1.00 98.85           H  
ATOM   4642  HG3 ARG A 296       5.913  -3.151  18.978  1.00 98.85           H  
ATOM   4643  CD  ARG A 296       5.587  -3.758  21.011  1.00 98.85           C  
ATOM   4644  HD2 ARG A 296       4.811  -3.626  21.765  1.00 98.85           H  
ATOM   4645  HD3 ARG A 296       5.679  -4.823  20.794  1.00 98.85           H  
ATOM   4646  NE  ARG A 296       6.887  -3.240  21.478  1.00 98.85           N  
ATOM   4647  HE  ARG A 296       7.512  -2.884  20.768  1.00 98.85           H  
ATOM   4648  NH1 ARG A 296       6.490  -3.378  23.746  1.00 98.85           N  
ATOM   4649 HH11 ARG A 296       5.534  -3.649  23.566  1.00 98.85           H  
ATOM   4650 HH12 ARG A 296       6.742  -3.117  24.689  1.00 98.85           H  
ATOM   4651  NH2 ARG A 296       8.417  -2.530  22.961  1.00 98.85           N  
ATOM   4652 HH21 ARG A 296       8.692  -2.273  23.898  1.00 98.85           H  
ATOM   4653 HH22 ARG A 296       8.948  -2.208  22.165  1.00 98.85           H  
ATOM   4654  CZ  ARG A 296       7.248  -3.052  22.731  1.00 98.85           C  
ATOM   4655  N   LEU A 297       3.410  -2.113  17.026  1.00 98.87           N  
ATOM   4656  H   LEU A 297       4.357  -2.279  16.716  1.00 98.87           H  
ATOM   4657  CA  LEU A 297       2.356  -2.911  16.417  1.00 98.87           C  
ATOM   4658  HA  LEU A 297       1.380  -2.541  16.731  1.00 98.87           H  
ATOM   4659  C   LEU A 297       2.498  -4.364  16.867  1.00 98.87           C  
ATOM   4660  CB  LEU A 297       2.470  -2.760  14.896  1.00 98.87           C  
ATOM   4661  HB2 LEU A 297       3.507  -2.931  14.608  1.00 98.87           H  
ATOM   4662  HB3 LEU A 297       2.198  -1.739  14.629  1.00 98.87           H  
ATOM   4663  O   LEU A 297       3.595  -4.913  16.794  1.00 98.87           O  
ATOM   4664  CG  LEU A 297       1.583  -3.721  14.096  1.00 98.87           C  
ATOM   4665  HG  LEU A 297       1.789  -4.753  14.377  1.00 98.87           H  
ATOM   4666  CD1 LEU A 297       0.103  -3.437  14.300  1.00 98.87           C  
ATOM   4667 HD11 LEU A 297      -0.139  -2.427  13.968  1.00 98.87           H  
ATOM   4668 HD12 LEU A 297      -0.174  -3.549  15.348  1.00 98.87           H  
ATOM   4669 HD13 LEU A 297      -0.464  -4.166  13.721  1.00 98.87           H  
ATOM   4670  CD2 LEU A 297       1.902  -3.567  12.619  1.00 98.87           C  
ATOM   4671 HD21 LEU A 297       2.940  -3.857  12.453  1.00 98.87           H  
ATOM   4672 HD22 LEU A 297       1.257  -4.227  12.040  1.00 98.87           H  
ATOM   4673 HD23 LEU A 297       1.745  -2.535  12.304  1.00 98.87           H  
ATOM   4674  N   THR A 298       1.395  -4.989  17.275  1.00 98.86           N  
ATOM   4675  H   THR A 298       0.545  -4.450  17.360  1.00 98.86           H  
ATOM   4676  CA  THR A 298       1.304  -6.438  17.519  1.00 98.86           C  
ATOM   4677  HA  THR A 298       2.199  -6.937  17.148  1.00 98.86           H  
ATOM   4678  C   THR A 298       0.092  -6.996  16.780  1.00 98.86           C  
ATOM   4679  CB  THR A 298       1.175  -6.737  19.023  1.00 98.86           C  
ATOM   4680  HB  THR A 298       0.248  -6.303  19.398  1.00 98.86           H  
ATOM   4681  O   THR A 298      -1.016  -6.523  17.023  1.00 98.86           O  
ATOM   4682  CG2 THR A 298       1.173  -8.235  19.325  1.00 98.86           C  
ATOM   4683 HG21 THR A 298       1.207  -8.394  20.402  1.00 98.86           H  
ATOM   4684 HG22 THR A 298       0.262  -8.691  18.938  1.00 98.86           H  
ATOM   4685 HG23 THR A 298       2.032  -8.717  18.858  1.00 98.86           H  
ATOM   4686  OG1 THR A 298       2.251  -6.162  19.739  1.00 98.86           O  
ATOM   4687  HG1 THR A 298       2.110  -5.214  19.687  1.00 98.86           H  
ATOM   4688  N   LEU A 299       0.269  -7.996  15.909  1.00 98.79           N  
ATOM   4689  H   LEU A 299       1.193  -8.391  15.808  1.00 98.79           H  
ATOM   4690  CA  LEU A 299      -0.867  -8.754  15.362  1.00 98.79           C  
ATOM   4691  HA  LEU A 299      -1.758  -8.126  15.355  1.00 98.79           H  
ATOM   4692  C   LEU A 299      -1.182  -9.947  16.258  1.00 98.79           C  
ATOM   4693  CB  LEU A 299      -0.628  -9.234  13.928  1.00 98.79           C  
ATOM   4694  HB2 LEU A 299       0.235  -9.899  13.915  1.00 98.79           H  
ATOM   4695  HB3 LEU A 299      -1.498  -9.831  13.653  1.00 98.79           H  
ATOM   4696  O   LEU A 299      -0.278 -10.689  16.627  1.00 98.79           O  
ATOM   4697  CG  LEU A 299      -0.446  -8.148  12.859  1.00 98.79           C  
ATOM   4698  HG  LEU A 299       0.484  -7.607  13.037  1.00 98.79           H  
ATOM   4699  CD1 LEU A 299      -0.366  -8.839  11.493  1.00 98.79           C  
ATOM   4700 HD11 LEU A 299      -0.837  -8.228  10.723  1.00 98.79           H  
ATOM   4701 HD12 LEU A 299      -0.902  -9.788  11.500  1.00 98.79           H  
ATOM   4702 HD13 LEU A 299       0.677  -9.025  11.237  1.00 98.79           H  
ATOM   4703  CD2 LEU A 299      -1.583  -7.124  12.853  1.00 98.79           C  
ATOM   4704 HD21 LEU A 299      -1.614  -6.592  13.804  1.00 98.79           H  
ATOM   4705 HD22 LEU A 299      -1.401  -6.385  12.073  1.00 98.79           H  
ATOM   4706 HD23 LEU A 299      -2.535  -7.623  12.674  1.00 98.79           H  
ATOM   4707  N   ASN A 300      -2.454 -10.124  16.604  1.00 98.61           N  
ATOM   4708  H   ASN A 300      -3.150  -9.497  16.227  1.00 98.61           H  
ATOM   4709  CA  ASN A 300      -2.878 -11.097  17.613  1.00 98.61           C  
ATOM   4710  HA  ASN A 300      -2.120 -11.877  17.683  1.00 98.61           H  
ATOM   4711  C   ASN A 300      -4.177 -11.837  17.276  1.00 98.61           C  
ATOM   4712  CB  ASN A 300      -2.953 -10.390  18.978  1.00 98.61           C  
ATOM   4713  HB2 ASN A 300      -3.159 -11.134  19.747  1.00 98.61           H  
ATOM   4714  HB3 ASN A 300      -1.982  -9.948  19.201  1.00 98.61           H  
ATOM   4715  O   ASN A 300      -4.693 -12.574  18.115  1.00 98.61           O  
ATOM   4716  CG  ASN A 300      -4.019  -9.306  19.065  1.00 98.61           C  
ATOM   4717  ND2 ASN A 300      -4.027  -8.558  20.144  1.00 98.61           N  
ATOM   4718 HD21 ASN A 300      -4.715  -7.821  20.189  1.00 98.61           H  
ATOM   4719 HD22 ASN A 300      -3.356  -8.717  20.882  1.00 98.61           H  
ATOM   4720  OD1 ASN A 300      -4.836  -9.088  18.183  1.00 98.61           O  
ATOM   4721  N   LYS A 301      -4.739 -11.633  16.080  1.00 98.58           N  
ATOM   4722  H   LYS A 301      -4.318 -10.967  15.448  1.00 98.58           H  
ATOM   4723  CA  LYS A 301      -5.977 -12.302  15.683  1.00 98.58           C  
ATOM   4724  HA  LYS A 301      -5.993 -13.291  16.140  1.00 98.58           H  
ATOM   4725  C   LYS A 301      -6.071 -12.495  14.174  1.00 98.58           C  
ATOM   4726  CB  LYS A 301      -7.143 -11.492  16.260  1.00 98.58           C  
ATOM   4727  HB2 LYS A 301      -7.058 -10.453  15.939  1.00 98.58           H  
ATOM   4728  HB3 LYS A 301      -7.072 -11.506  17.348  1.00 98.58           H  
ATOM   4729  O   LYS A 301      -6.027 -11.532  13.411  1.00 98.58           O  
ATOM   4730  CG  LYS A 301      -8.498 -12.065  15.851  1.00 98.58           C  
ATOM   4731  HG2 LYS A 301      -8.568 -13.102  16.179  1.00 98.58           H  
ATOM   4732  HG3 LYS A 301      -8.601 -12.019  14.766  1.00 98.58           H  
ATOM   4733  CD  LYS A 301      -9.628 -11.249  16.468  1.00 98.58           C  
ATOM   4734  HD2 LYS A 301      -9.566 -10.225  16.099  1.00 98.58           H  
ATOM   4735  HD3 LYS A 301      -9.534 -11.257  17.553  1.00 98.58           H  
ATOM   4736  CE  LYS A 301     -10.946 -11.889  16.041  1.00 98.58           C  
ATOM   4737  HE2 LYS A 301     -10.994 -12.894  16.458  1.00 98.58           H  
ATOM   4738  HE3 LYS A 301     -10.945 -11.980  14.955  1.00 98.58           H  
ATOM   4739  NZ  LYS A 301     -12.092 -11.071  16.492  1.00 98.58           N  
ATOM   4740  HZ1 LYS A 301     -12.959 -11.506  16.209  1.00 98.58           H  
ATOM   4741  HZ2 LYS A 301     -12.032 -10.157  16.067  1.00 98.58           H  
ATOM   4742  HZ3 LYS A 301     -12.069 -10.975  17.497  1.00 98.58           H  
ATOM   4743  N   ASN A 302      -6.278 -13.741  13.763  1.00 98.73           N  
ATOM   4744  H   ASN A 302      -6.252 -14.489  14.440  1.00 98.73           H  
ATOM   4745  CA  ASN A 302      -6.501 -14.104  12.370  1.00 98.73           C  
ATOM   4746  HA  ASN A 302      -5.733 -13.613  11.772  1.00 98.73           H  
ATOM   4747  C   ASN A 302      -7.857 -13.600  11.844  1.00 98.73           C  
ATOM   4748  CB  ASN A 302      -6.344 -15.633  12.236  1.00 98.73           C  
ATOM   4749  HB2 ASN A 302      -6.792 -16.146  13.087  1.00 98.73           H  
ATOM   4750  HB3 ASN A 302      -6.852 -15.986  11.340  1.00 98.73           H  
ATOM   4751  O   ASN A 302      -8.795 -13.391  12.629  1.00 98.73           O  
ATOM   4752  CG  ASN A 302      -4.888 -16.036  12.106  1.00 98.73           C  
ATOM   4753  ND2 ASN A 302      -4.494 -17.150  12.671  1.00 98.73           N  
ATOM   4754 HD21 ASN A 302      -3.551 -17.461  12.486  1.00 98.73           H  
ATOM   4755 HD22 ASN A 302      -5.117 -17.789  13.144  1.00 98.73           H  
ATOM   4756  OD1 ASN A 302      -4.109 -15.314  11.502  1.00 98.73           O  
ATOM   4757  N   PRO A 303      -7.991 -13.398  10.518  1.00 98.35           N  
ATOM   4758  CA  PRO A 303      -9.289 -13.162   9.906  1.00 98.35           C  
ATOM   4759  HA  PRO A 303      -9.752 -12.272  10.331  1.00 98.35           H  
ATOM   4760  C   PRO A 303     -10.193 -14.373  10.152  1.00 98.35           C  
ATOM   4761  CB  PRO A 303      -9.012 -12.934   8.419  1.00 98.35           C  
ATOM   4762  HB2 PRO A 303      -8.818 -11.874   8.253  1.00 98.35           H  
ATOM   4763  HB3 PRO A 303      -9.831 -13.276   7.786  1.00 98.35           H  
ATOM   4764  O   PRO A 303      -9.779 -15.521  10.008  1.00 98.35           O  
ATOM   4765  CG  PRO A 303      -7.728 -13.725   8.169  1.00 98.35           C  
ATOM   4766  HG2 PRO A 303      -7.966 -14.776   8.002  1.00 98.35           H  
ATOM   4767  HG3 PRO A 303      -7.158 -13.323   7.331  1.00 98.35           H  
ATOM   4768  CD  PRO A 303      -6.972 -13.573   9.488  1.00 98.35           C  
ATOM   4769  HD2 PRO A 303      -6.350 -14.451   9.662  1.00 98.35           H  
ATOM   4770  HD3 PRO A 303      -6.352 -12.677   9.458  1.00 98.35           H  
ATOM   4771  N   ARG A 304     -11.458 -14.124  10.490  1.00 97.75           N  
ATOM   4772  H   ARG A 304     -11.760 -13.162  10.425  1.00 97.75           H  
ATOM   4773  CA  ARG A 304     -12.472 -15.178  10.600  1.00 97.75           C  
ATOM   4774  HA  ARG A 304     -12.020 -16.054  11.065  1.00 97.75           H  
ATOM   4775  C   ARG A 304     -12.951 -15.614   9.218  1.00 97.75           C  
ATOM   4776  CB  ARG A 304     -13.620 -14.659  11.468  1.00 97.75           C  
ATOM   4777  HB2 ARG A 304     -13.222 -14.363  12.438  1.00 97.75           H  
ATOM   4778  HB3 ARG A 304     -14.065 -13.786  10.991  1.00 97.75           H  
ATOM   4779  O   ARG A 304     -13.346 -16.762   9.028  1.00 97.75           O  
ATOM   4780  CG  ARG A 304     -14.692 -15.734  11.672  1.00 97.75           C  
ATOM   4781  HG2 ARG A 304     -14.246 -16.617  12.131  1.00 97.75           H  
ATOM   4782  HG3 ARG A 304     -15.124 -16.009  10.710  1.00 97.75           H  
ATOM   4783  CD  ARG A 304     -15.814 -15.204  12.557  1.00 97.75           C  
ATOM   4784  HD2 ARG A 304     -16.157 -14.255  12.146  1.00 97.75           H  
ATOM   4785  HD3 ARG A 304     -15.426 -15.042  13.563  1.00 97.75           H  
ATOM   4786  NE  ARG A 304     -16.929 -16.162  12.590  1.00 97.75           N  
ATOM   4787  HE  ARG A 304     -16.748 -17.063  12.170  1.00 97.75           H  
ATOM   4788  NH1 ARG A 304     -18.444 -14.802  13.641  1.00 97.75           N  
ATOM   4789 HH11 ARG A 304     -17.733 -14.087  13.688  1.00 97.75           H  
ATOM   4790 HH12 ARG A 304     -19.380 -14.611  13.969  1.00 97.75           H  
ATOM   4791  NH2 ARG A 304     -19.069 -16.832  12.946  1.00 97.75           N  
ATOM   4792 HH21 ARG A 304     -20.009 -16.614  13.243  1.00 97.75           H  
ATOM   4793 HH22 ARG A 304     -18.857 -17.687  12.451  1.00 97.75           H  
ATOM   4794  CZ  ARG A 304     -18.137 -15.930  13.062  1.00 97.75           C  
ATOM   4795  N   ASN A 305     -12.965 -14.688   8.264  1.00 98.12           N  
ATOM   4796  H   ASN A 305     -12.683 -13.751   8.514  1.00 98.12           H  
ATOM   4797  CA  ASN A 305     -13.288 -14.962   6.874  1.00 98.12           C  
ATOM   4798  HA  ASN A 305     -13.049 -16.000   6.643  1.00 98.12           H  
ATOM   4799  C   ASN A 305     -12.439 -14.059   5.978  1.00 98.12           C  
ATOM   4800  CB  ASN A 305     -14.795 -14.738   6.666  1.00 98.12           C  
ATOM   4801  HB2 ASN A 305     -15.358 -15.418   7.304  1.00 98.12           H  
ATOM   4802  HB3 ASN A 305     -15.053 -13.716   6.943  1.00 98.12           H  
ATOM   4803  O   ASN A 305     -12.599 -12.843   6.003  1.00 98.12           O  
ATOM   4804  CG  ASN A 305     -15.198 -14.956   5.224  1.00 98.12           C  
ATOM   4805  ND2 ASN A 305     -15.569 -16.157   4.850  1.00 98.12           N  
ATOM   4806 HD21 ASN A 305     -15.869 -16.266   3.891  1.00 98.12           H  
ATOM   4807 HD22 ASN A 305     -15.602 -16.918   5.513  1.00 98.12           H  
ATOM   4808  OD1 ASN A 305     -15.143 -14.056   4.405  1.00 98.12           O  
ATOM   4809  N   TYR A 306     -11.571 -14.652   5.153  1.00 97.58           N  
ATOM   4810  H   TYR A 306     -11.438 -15.651   5.216  1.00 97.58           H  
ATOM   4811  CA  TYR A 306     -10.668 -13.891   4.285  1.00 97.58           C  
ATOM   4812  HA  TYR A 306      -9.966 -13.334   4.906  1.00 97.58           H  
ATOM   4813  C   TYR A 306     -11.410 -12.884   3.401  1.00 97.58           C  
ATOM   4814  CB  TYR A 306      -9.876 -14.856   3.396  1.00 97.58           C  
ATOM   4815  HB2 TYR A 306      -9.358 -15.575   4.030  1.00 97.58           H  
ATOM   4816  HB3 TYR A 306     -10.561 -15.414   2.758  1.00 97.58           H  
ATOM   4817  O   TYR A 306     -10.961 -11.750   3.250  1.00 97.58           O  
ATOM   4818  CG  TYR A 306      -8.855 -14.147   2.527  1.00 97.58           C  
ATOM   4819  CD1 TYR A 306      -9.201 -13.656   1.249  1.00 97.58           C  
ATOM   4820  HD1 TYR A 306     -10.203 -13.793   0.869  1.00 97.58           H  
ATOM   4821  CD2 TYR A 306      -7.556 -13.948   3.026  1.00 97.58           C  
ATOM   4822  HD2 TYR A 306      -7.280 -14.330   3.998  1.00 97.58           H  
ATOM   4823  CE1 TYR A 306      -8.244 -12.965   0.474  1.00 97.58           C  
ATOM   4824  HE1 TYR A 306      -8.492 -12.567  -0.498  1.00 97.58           H  
ATOM   4825  CE2 TYR A 306      -6.598 -13.279   2.249  1.00 97.58           C  
ATOM   4826  HE2 TYR A 306      -5.594 -13.161   2.630  1.00 97.58           H  
ATOM   4827  OH  TYR A 306      -5.989 -12.154   0.234  1.00 97.58           O  
ATOM   4828  HH  TYR A 306      -5.141 -12.236   0.677  1.00 97.58           H  
ATOM   4829  CZ  TYR A 306      -6.936 -12.787   0.973  1.00 97.58           C  
ATOM   4830  N   PHE A 307     -12.554 -13.275   2.827  1.00 97.38           N  
ATOM   4831  H   PHE A 307     -12.941 -14.179   3.058  1.00 97.38           H  
ATOM   4832  CA  PHE A 307     -13.296 -12.394   1.933  1.00 97.38           C  
ATOM   4833  HA  PHE A 307     -12.598 -12.083   1.156  1.00 97.38           H  
ATOM   4834  C   PHE A 307     -13.800 -11.141   2.664  1.00 97.38           C  
ATOM   4835  CB  PHE A 307     -14.430 -13.149   1.233  1.00 97.38           C  
ATOM   4836  HB2 PHE A 307     -15.115 -13.562   1.973  1.00 97.38           H  
ATOM   4837  HB3 PHE A 307     -14.006 -13.986   0.677  1.00 97.38           H  
ATOM   4838  O   PHE A 307     -13.556 -10.021   2.224  1.00 97.38           O  
ATOM   4839  CG  PHE A 307     -15.220 -12.282   0.274  1.00 97.38           C  
ATOM   4840  CD1 PHE A 307     -16.463 -11.747   0.664  1.00 97.38           C  
ATOM   4841  HD1 PHE A 307     -16.860 -11.945   1.648  1.00 97.38           H  
ATOM   4842  CD2 PHE A 307     -14.712 -12.004  -1.008  1.00 97.38           C  
ATOM   4843  HD2 PHE A 307     -13.752 -12.401  -1.306  1.00 97.38           H  
ATOM   4844  CE1 PHE A 307     -17.206 -10.967  -0.238  1.00 97.38           C  
ATOM   4845  HE1 PHE A 307     -18.174 -10.588   0.054  1.00 97.38           H  
ATOM   4846  CE2 PHE A 307     -15.451 -11.212  -1.905  1.00 97.38           C  
ATOM   4847  HE2 PHE A 307     -15.068 -11.007  -2.893  1.00 97.38           H  
ATOM   4848  CZ  PHE A 307     -16.701 -10.699  -1.522  1.00 97.38           C  
ATOM   4849  HZ  PHE A 307     -17.284 -10.114  -2.218  1.00 97.38           H  
ATOM   4850  N   THR A 308     -14.441 -11.337   3.813  1.00 97.41           N  
ATOM   4851  H   THR A 308     -14.533 -12.288   4.140  1.00 97.41           H  
ATOM   4852  CA  THR A 308     -15.031 -10.258   4.617  1.00 97.41           C  
ATOM   4853  HA  THR A 308     -15.644  -9.623   3.977  1.00 97.41           H  
ATOM   4854  C   THR A 308     -13.961  -9.377   5.256  1.00 97.41           C  
ATOM   4855  CB  THR A 308     -15.924 -10.843   5.719  1.00 97.41           C  
ATOM   4856  HB  THR A 308     -15.305 -11.395   6.427  1.00 97.41           H  
ATOM   4857  O   THR A 308     -14.061  -8.154   5.225  1.00 97.41           O  
ATOM   4858  CG2 THR A 308     -16.700  -9.770   6.480  1.00 97.41           C  
ATOM   4859 HG21 THR A 308     -17.397 -10.247   7.169  1.00 97.41           H  
ATOM   4860 HG22 THR A 308     -16.011  -9.152   7.056  1.00 97.41           H  
ATOM   4861 HG23 THR A 308     -17.252  -9.147   5.777  1.00 97.41           H  
ATOM   4862  OG1 THR A 308     -16.868 -11.738   5.164  1.00 97.41           O  
ATOM   4863  HG1 THR A 308     -16.381 -12.433   4.715  1.00 97.41           H  
ATOM   4864  N   ASP A 309     -12.924  -9.990   5.823  1.00 98.29           N  
ATOM   4865  H   ASP A 309     -12.903 -11.000   5.839  1.00 98.29           H  
ATOM   4866  CA  ASP A 309     -11.962  -9.280   6.663  1.00 98.29           C  
ATOM   4867  HA  ASP A 309     -12.465  -8.456   7.167  1.00 98.29           H  
ATOM   4868  C   ASP A 309     -10.816  -8.680   5.838  1.00 98.29           C  
ATOM   4869  CB  ASP A 309     -11.440 -10.228   7.754  1.00 98.29           C  
ATOM   4870  HB2 ASP A 309     -10.672  -9.710   8.329  1.00 98.29           H  
ATOM   4871  HB3 ASP A 309     -10.965 -11.082   7.271  1.00 98.29           H  
ATOM   4872  O   ASP A 309     -10.389  -7.564   6.124  1.00 98.29           O  
ATOM   4873  CG  ASP A 309     -12.525 -10.733   8.723  1.00 98.29           C  
ATOM   4874  OD1 ASP A 309     -13.567 -10.065   8.899  1.00 98.29           O  
ATOM   4875  OD2 ASP A 309     -12.317 -11.833   9.292  1.00 98.29           O  
ATOM   4876  N   ILE A 310     -10.336  -9.384   4.801  1.00 98.21           N  
ATOM   4877  H   ILE A 310     -10.780 -10.266   4.585  1.00 98.21           H  
ATOM   4878  CA  ILE A 310      -9.121  -9.023   4.047  1.00 98.21           C  
ATOM   4879  HA  ILE A 310      -8.656  -8.165   4.533  1.00 98.21           H  
ATOM   4880  C   ILE A 310      -9.422  -8.586   2.609  1.00 98.21           C  
ATOM   4881  CB  ILE A 310      -8.091 -10.182   4.071  1.00 98.21           C  
ATOM   4882  HB  ILE A 310      -8.492 -11.019   3.499  1.00 98.21           H  
ATOM   4883  O   ILE A 310      -8.876  -7.586   2.135  1.00 98.21           O  
ATOM   4884  CG1 ILE A 310      -7.791 -10.719   5.489  1.00 98.21           C  
ATOM   4885 HG12 ILE A 310      -8.680 -11.221   5.872  1.00 98.21           H  
ATOM   4886 HG13 ILE A 310      -7.008 -11.473   5.422  1.00 98.21           H  
ATOM   4887  CG2 ILE A 310      -6.787  -9.747   3.377  1.00 98.21           C  
ATOM   4888 HG21 ILE A 310      -5.973 -10.425   3.635  1.00 98.21           H  
ATOM   4889 HG22 ILE A 310      -6.517  -8.737   3.687  1.00 98.21           H  
ATOM   4890 HG23 ILE A 310      -6.920  -9.776   2.296  1.00 98.21           H  
ATOM   4891  CD1 ILE A 310      -7.360  -9.658   6.510  1.00 98.21           C  
ATOM   4892 HD11 ILE A 310      -6.566  -9.032   6.103  1.00 98.21           H  
ATOM   4893 HD12 ILE A 310      -8.210  -9.031   6.778  1.00 98.21           H  
ATOM   4894 HD13 ILE A 310      -7.003 -10.152   7.414  1.00 98.21           H  
ATOM   4895  N   GLU A 311     -10.288  -9.302   1.889  1.00 97.75           N  
ATOM   4896  H   GLU A 311     -10.701 -10.122   2.310  1.00 97.75           H  
ATOM   4897  CA  GLU A 311     -10.574  -8.991   0.483  1.00 97.75           C  
ATOM   4898  HA  GLU A 311      -9.618  -8.756   0.015  1.00 97.75           H  
ATOM   4899  C   GLU A 311     -11.465  -7.753   0.331  1.00 97.75           C  
ATOM   4900  CB  GLU A 311     -11.178 -10.214  -0.222  1.00 97.75           C  
ATOM   4901  HB2 GLU A 311     -12.136 -10.414   0.257  1.00 97.75           H  
ATOM   4902  HB3 GLU A 311     -10.519 -11.071  -0.083  1.00 97.75           H  
ATOM   4903  O   GLU A 311     -11.230  -6.936  -0.563  1.00 97.75           O  
ATOM   4904  CG  GLU A 311     -11.511 -10.075  -1.712  1.00 97.75           C  
ATOM   4905  HG2 GLU A 311     -11.766 -11.061  -2.102  1.00 97.75           H  
ATOM   4906  HG3 GLU A 311     -12.402  -9.454  -1.799  1.00 97.75           H  
ATOM   4907  CD  GLU A 311     -10.390  -9.476  -2.563  1.00 97.75           C  
ATOM   4908  OE1 GLU A 311     -10.709  -8.921  -3.632  1.00 97.75           O  
ATOM   4909  OE2 GLU A 311      -9.217  -9.458  -2.136  1.00 97.75           O  
ATOM   4910  N   GLN A 312     -12.424  -7.564   1.238  1.00 97.79           N  
ATOM   4911  H   GLN A 312     -12.613  -8.317   1.884  1.00 97.79           H  
ATOM   4912  CA  GLN A 312     -13.295  -6.389   1.308  1.00 97.79           C  
ATOM   4913  HA  GLN A 312     -13.505  -6.048   0.294  1.00 97.79           H  
ATOM   4914  C   GLN A 312     -12.668  -5.186   2.033  1.00 97.79           C  
ATOM   4915  CB  GLN A 312     -14.624  -6.798   1.954  1.00 97.79           C  
ATOM   4916  HB2 GLN A 312     -15.161  -5.901   2.264  1.00 97.79           H  
ATOM   4917  HB3 GLN A 312     -14.429  -7.392   2.846  1.00 97.79           H  
ATOM   4918  O   GLN A 312     -13.251  -4.101   2.039  1.00 97.79           O  
ATOM   4919  CG  GLN A 312     -15.518  -7.591   0.989  1.00 97.79           C  
ATOM   4920  HG2 GLN A 312     -15.055  -8.544   0.734  1.00 97.79           H  
ATOM   4921  HG3 GLN A 312     -15.639  -7.019   0.069  1.00 97.79           H  
ATOM   4922  CD  GLN A 312     -16.900  -7.859   1.577  1.00 97.79           C  
ATOM   4923  NE2 GLN A 312     -17.919  -7.964   0.755  1.00 97.79           N  
ATOM   4924 HE21 GLN A 312     -18.819  -8.108   1.189  1.00 97.79           H  
ATOM   4925 HE22 GLN A 312     -17.791  -7.892  -0.245  1.00 97.79           H  
ATOM   4926  OE1 GLN A 312     -17.109  -7.948   2.774  1.00 97.79           O  
ATOM   4927  N   ALA A 313     -11.470  -5.336   2.607  1.00 98.39           N  
ATOM   4928  H   ALA A 313     -11.030  -6.245   2.599  1.00 98.39           H  
ATOM   4929  CA  ALA A 313     -10.773  -4.234   3.258  1.00 98.39           C  
ATOM   4930  HA  ALA A 313     -11.460  -3.764   3.962  1.00 98.39           H  
ATOM   4931  C   ALA A 313     -10.342  -3.159   2.248  1.00 98.39           C  
ATOM   4932  CB  ALA A 313      -9.601  -4.775   4.073  1.00 98.39           C  
ATOM   4933  HB1 ALA A 313      -9.969  -5.523   4.775  1.00 98.39           H  
ATOM   4934  HB2 ALA A 313      -9.145  -3.961   4.638  1.00 98.39           H  
ATOM   4935  HB3 ALA A 313      -8.859  -5.230   3.417  1.00 98.39           H  
ATOM   4936  O   ALA A 313      -9.647  -3.431   1.260  1.00 98.39           O  
ATOM   4937  N   ALA A 314     -10.742  -1.923   2.523  1.00 98.38           N  
ATOM   4938  H   ALA A 314     -11.308  -1.789   3.348  1.00 98.38           H
[truncated: 232,560 more chars]
