# Supplementary material for: Catalases in the pathogenesis of Sporothrix schenckii research
Source: PeerJ. 2022 Dec 7;10:e14478. doi: 10.7717/peerj.14478 (PMC9745942; doi:10.7717/peerj.14478)
Supplement: Supplemental Information 3 — Sequences and PDB files used in this study. [file peerj-10-14478-s003.zip › Raw data/Cat3 ss/test_991eb.a3m]

#500	1
>101
MSRQYTLAEGQPQPANNTSVQLRNGLGGGYVLLQDTQLIETLAHFSRERIPERVVHAKAAGGYGEFEVTHDVSDLTSADFLSQVGKKTKVLLRVSTVGPERGSADTTRDVHGWAMKLYTDEGNLDWVFNNTPVFFVRDPIKFPSLNRSHKRHPRTNMPDANMFWDFHVGNPEGIHQLMHLFSDRGTPQSIRMMNAYSGHTYTLHKADGTFKYIKVHIKTKLGVKNMDAAEATRVAGENPDHLVQDLFDAIEEGNFPQWDIFVQVMDPANAETYHVNPFDMTKVWPHKDYPLRPIGRLTLNKNPRNYFTDIEQAAFSPSNMVPGWGASADPMLQARMFAYPDAARYRLGVNYQMLPTNKTVAPVYVPTERDGFMNFGDNYGDDPNYVGSMLRPMTFKKNVVASAAVAEANAKHQKWALEMASHYTSEIGPKDFEQATALWHVLGREPGHQDRYVSNVADNVAEVTDEALRKEVYALYGKVDKTLGERIQAAVEAKRAATKK
>A0A0F2MPG6	689	1.00	6.020E-218	0	499	500	0	499	500
MSRQYTLAEGQPQPANNTSVQLRNGLGGGYVLLQDTQLIETLAHFSRERIPERVVHAKAAGGYGEFEVTHDVSDLTSADFLSQVGKKTKVLLRVSTVGPERGSADTTRDVHGWAMKLYTDEGNLDWVFNNTPVFFVRDPIKFPSLNRSHKRHPRTNMPDANMFWDFHVGNPEGIHQLMHLFSDRGTPQSIRMMNAYSGHTYTLHKADGTFKYIKVHIKTKLGVKNMDAAEATRVAGENPDHLVQDLFDAIEEGNFPQWDIFVQVMDPANAETYHVNPFDMTKVWPHKDYPLRPIGRLTLNKNPRNYFTDIEQAAFSPSNMVPGWGASADPMLQARMFAYPDAARYRLGVNYQMLPTNKTVAPVYVPTERDGFMNFGDNYGDDPNYVGSMLRPMTFKKNVVASAAVAEANAKHQKWALEMASHYTSEIGPKDFEQATALWHVLGREPGHQDRYVSNVADNVAEVTDEALRKEVYALYGKVDKTLGERIQAAVEAKRAATKK
>UPI000BA81E4C	676	0.410	1.935E-213	5	498	500	29	506	514
-----TTATGCPIGDKLNAQTVG---PRGPMLLQDVVYLEEMAHFDRERIPERVVHAKGTGAFGYFEVTHDIRKYCKAKLFNQIGKRTPIAVRFSTVGGESGSADTVRDPRGFSLKFYTEEGNWDLVGNNTPIFFIRDPMLFPSFIHTQKRNPMTHLKDVDMFWDFITLRPESTHQVSFLFSDRGIPDGHRHMNGYGSHTFKLVNSDGEAVYCKFHYKTDQGIKNLPVEKAAELSARDPDYSIRDMYNAIAEGNYPTWTFYIQVMTFKEAESFRWNPFDLTKVWPHSEYPLIPVGKMVLNRNPKNYFAEVEQLAFCPAHLVPGIEPSPDKMLQGRLFSYSDTHRHRLGPNYLQIPVNCPYRARTFNYQRDGPQTVNNNQEGAPNYY-----PNSFSG------PQDYKIFKECKcWASGDVDRFNS-ADDDNYSQVGIFWNKV-LKPDERDRLVKNIVNHLKDAQ-EFIQERAVKNFSQVDPECGRRIKEGLDAIKQATR-
>A0A1Y1YVD0	672	0.468	3.279E-212	0	498	500	0	481	483
MS-NLTTTNGNPVENNQTSITAG---PNGPILLQDFHLIDKLSHFDRERIPERVVHAKGAGAHGYFEVTHDLTSITKAKFLNRIGKRTPTFLRFSTVGGEKGSADTARDPRGFAVKFYTEEGNWDMVGNNTPVFFIRDPIKFPDFIHTQKRNPATNCPDADMFWDFISLVPETIHQVTILFSDRGTPDGYRFLNGYSSHTLKLVDDEGKFKYVKWHFKSDQGIKNFTAEEAGKLAGQDPDYATRDLYNAIAKGDYPSWSVYVQVMNPEDAEKYRWNIFDVTKVWPHKDYPLQPVGKLVLNRNPDNYFAETEQAAFSPSHTVPGIDVSYDRMLQGRLFSYPDTHRHRLGANYAQIPINQAYNSRVANQQRDGPMTVNGNYGSQPNY-----EPNSHAGPKQTN--IPASTYSVQE-VVGAVGRHTYSLTDDDFVQAGNLYRLMPKD--QKDRLISNIVGHLKNAKKE-IQARQVEHFKRADGEYGRRIEAGLKA--AASK-
>A0A4V1IWE4	670	0.473	1.153E-211	0	494	500	0	480	484
MSSTLTTANGNPVDNNQVSQTAG---AHGPILLQDFHLIDKLAHFDRERIPERVVHAKGAGAHGYFEVTHDFSGICRAKFLDRVGKRTPVFVRFSTVGGEKGSADTARDPRGFAVKFYTEEGNWDMVGNNTPVFFIRDPSKFPDFIHTQKRHPRTNAPDADMMWDFLSLVPESIHQVTILYSDRGTPDGYRHMNGYSSHTLKMVDAEGKFKYVKWHFKTDQGIKNLVAEEATRLAGTDPDHATRDLFQSIERGDYPSWTVYVQVMEPEDAAHYRWNPFDVTKVWPHADYPLQQVGKMVLNRNPDNYFAEVEQSAFSPSHMVPGMDASNDKMLQGRLFSYPDTHRHRLGVNYHQIPINTPYATQLANHQRDGYMAVNGNGGSAPNY-----EPNSYGGPRQSDVASDmHGADKVTGFTGRHVVDLV----DDDFAQAGQLYR--LQTPEQKSRLISNIVGSLKNAKQP-IQDRQIEHFKRADAEYGRRVEQGIIASR-----
>A0A7V4N0K3	669	0.465	2.963E-211	1	493	500	4	481	482
-KRRLTTAFGRPVDDDQNSMTAGQP---GPVLLEDVHLIEKLAHFDRERIPERVVHAKGAGAYGYFEVTADVTKWTKAKFLSEVGKRTEVFVRFSTVGGERGSADAERDPRGFAVKFYTEEGNYDMTGNNTPVFFIRDPLKFPDFIHTQKRNPRSNLKDPDMFWDFLSLTPESIHQVTILFSDRGIPRTYRHMNGYSSHTFMWYNEADEYFWVKYHFKTEQGIQNLTAAEAQEMRGKDPDHATRDLFYAIERGEYPSWRLEMQIMPPEDAATYRFNPFDVTKVWPHKDYPPITVGRLVLNRNPDNYFAEVEQAAFSPGNFVPGIGPSPDKMLQARLFSYPDTHRHRLGPNYHLLPVNRAKYASVDNYQRDGSMRFDDNGGGGPNYW-----PNSFGGPTPdPRAAYPALPVSG----LAARHAYDHP--NDDYVQAGNLYRDV-MSEEDRDHLISNIVGHLSGAK-EEIQRRQVEVFRKADPEYGARVAEGLGLK------
>A0A1I7ZZ92	666	0.430	3.666E-210	4	495	500	24	499	508
----FTTSNGAPIFNKNAVLTAG---PRGPMLIQDTVFMDEMAHFDRERIPERVVHAKGAGAHGYFEVTHDITKYCKADIFSEVGKRTPMFIRFSTVGGESGSADTARDPRGFAMKFYTEEGNWDLVGNNTPIFFIRDPILFPNFIHTQKRNPATHLKDPNMVWDFFSLRPETTHQVMFLFSDRGTPDGYRHMNGYGSHTFKLVNKDGDAVYCKFHCKTAQKIKNLSSEEAGKLAGTDPDYSIRDLYDSIERGNYPQWNFFIQVMTFEQAEKFRFNPFDVTKIWSHSEFPLIPVGKFVLNRNASNYFAEVEQSAFCPAHVVPGIEFSPDKMLQGRLFSYTDTHFHRLGTNYIHLPINCPFRARAHNTQRDGAMNFGDNQGGTPNY-----HPNSF------NGPLERKDVKESVFhVAGDATRYNSH-DEDNFTQPAEFWNKVLSTD-ERQRLVDNIVDSLGECK-QFIQDRAIKNFSQVNPDFGRMIREGIDKKNQ----
>UPI0009886576	666	0.450	5.020E-210	1	492	500	3	476	483
-KKTLTTGAGIPVGDNQNSITAG---SRGPTLLQDFHLVEKLAHFNRERVPERVVHAKGAGAHGYFEVTNDVTKWTKAKFLSEVGKRTPVFVRFSTVAGEKGSADTVRDPRGFAVRFYTEDGNYDIVGNNTPVFFIRDAIKFPDFIHSQKRNPQTNLRDPNAVWDFFSLSPESLHQVTILYSDRGIPKSYRHMHGYGSHTFKWTNAKGESVWIKYHFKTEQGIENLTAEEAAKIAGVDPDYATRDLFEAIESGNYPAWRLYVQIMPLEDAKTYRFDPFDVTKVWSQKDYPLIEVGRMVLNRNPKNYFAEVEQAAFSPANIVPGIGFSPDKMLQGRIFAYSDTHRYRIGANYQLLPINRPLVEVN-NYQRDGFMRFDDNGGSAVNY-----EPNSFGG------PVEDPDAKQDAFEVSGIADsvpYDH---DDHYTQAGDLYRLL--SEEERERLIQNIVNDMKPVK-EEIKRRQIEHFRKADPEYGERVAAGLGL-------
>A0A1U9K923	665	0.453	6.875E-210	2	499	500	4	482	483
--KKLTTATGNPVSDNQNSMTAG---SRGPTLLQDIHLIEKLAHFDRERIPERVVHAKGAGAFGYFEVTHDVTKWTKAKFLSEVGKRTPMLARFSTVAGEKGSADTERDPRGFALKFYTEDGNYDLVGNNTPVFFIRDAIKFPDFIHTQKRNPATNLKDPNAAWDFWSLSPESLHQVTILFSDRGIPKSYRHMNGYGSHTFKWTNADGESVWIKYHFKTDQGIQNLTQEEATRLAGEDPDYATRDLYEAVARGDYPSWTMYVQIMPLEEAKTYRFDPFDVTKVWPHKDYPLIPVGKMVLNRNPENYFVDIEQAAFSPAKIVPGIGFSPDKMLQGRLFSYSDTHRYRLGTNYELLPPNRARNEVN-NYQRDGAMRFDENGGGSVNY-----EPNSY------NGPVESPEDKQDPFEVSGMADSVSYDRDDHYTQPGNLYR--LMSEEERARLVENIVNHMRPVK-EDIKLRQIEHFRKADPEYGARVAEGLGL-TAAIEK
>A0A0M0BQP6	664	0.482	1.766E-209	2	492	500	5	479	490
--KKLTTNFGSPVDDDQNSITAGAT---GPVLLQDVHLIEKLAHFNRERIPERIVHAKGAGAFGYFEVTHDLSNYTKARFLSEVGKRTEVVARFSTVGGEKGSADAERDPRGFAVKFYTEDGNYDFVGNNTPVFFIRDPIKFPDFIHTQKRDPATNTKDPDMFWDFLSLTPESIHQVTILFSDRGTPKSYRHMNGYSGHTFMWYNESGEYVWIKIHFKTAQGIQNLTREEATRMKGVDPDHATRDLYEAIERGDFPAWNVYVQIMKPEEAENYRFNIFDVTKVWPHGDYPLIPLGRMVLNRNPTNYFTDVEQAAFSPANLVPGIAPSPDKMLQGRLFAYHDAHRYRLGANYQQLPVNRPKAKV-MNYQRDGFMRLKSDFEGSPNYY-----PNSF------EGPEPDPTAKWPSIAVSGlaARHAYSYPN-DDFVQPRALYNKV-MTDVDREHLIGNIVDHLGNAKKE-IQLRQTVLFYKVDPDYGSRVAEGLGL-------
>A0A326UL89	664	0.453	2.418E-209	1	492	500	4	482	491
-KKNYlTTDFGIPAPDNKNSLTAGYP---GPTLLEDFHLIEKLAHFDRERIPERVVHAKGAGAHGYFEVTHDVTKYTKAAFLSEVGKRTPLFVRFSTVGGEKGSADSARDPRGFAVKFYTEEGNYDIVGNNTPVFFIRDAIKFPDLIHTQKRNPQTNLKDPDAFWDFFSLTPESLHQVTILFSDRGTPKTYRNMDGFGSHTFKWINAEGKAHWVKYHFKTDAGIENWTNEEAIRMAGENPDYATQDLFEHIASGREATWTLYVQIMPLEDAATYRFDPFDVTKVWLHKDYPLIPVGRMVLNRNPENYFAEVEQAAFAPTNIVPGIGFSPDKMLQGRIFSYPDTHRHRLGTNYALLPINRPRVEVQ-NYRRDGAMRFDDNGGSRPNY-----EPNSFNGPV--AAPQFYQNEEELPVQGtARRVAYNLE--DNDFVQPGMLYRLMSED--EKARLVHNIVSHMKNIKHKEIAERQVKLFYRADPDYGARVARGLGL-------
>A0A7R8XE15	663	0.428	4.535E-209	2	498	500	8	487	493
--EVLTTGHGAPVGDKLNALTLG---PRGPQLLQDVVYVDEMAHFDRERIPERVVHAKGAGAFGYFEVTHDITKYCKADLFSRVGKQTPVLVRFSTVGGESGSADTVRDPRGFAVKFYTEEGNWDLVGNNTPIFFIRDPLLFPSFIHTQKRNPVTHLKDPDMFWDFITLRPETTHQVSFLFSDRGIPDGHRHMNGYGSHTFKLVNKEGKAVYCKFHYKTDQKIKNLPVEKAAELASSDPDYYIRDLYNAIANRNFPSWTLYIQVMTFEQAENWKFNPFDLTKVWPHKEFPLIPVGRIVLNRNPTSYFTDVEQAAFAPSDMVPGIEPSPDKMLQGRLFSYPDTHRHRLGANYLQLPVNCPYKTKVSNYQRDGPMSI-DNQPGAPNYY-----PNSFSGPRDVPQHR-----EHSFQVSADVARYNS-SDDDNFTQPGIFYREV-LNAEERKRLVENIAAHIKDAQY-FIQERAIANFSKADPDYGRGIKEALGKYRGAPK-
>A0A1Q5TBR3	663	0.689	4.535E-209	2	492	500	3	494	500
--KYYTLAEGCPFASASTSVQVRRGQGvGGLGLLQDTQLIETLAHFSRERIPERVVHAKAVGAYGEFEATADCSDITSASFLSKAGKKSPVLLRVSTVGPESGSADTARDVHGWAMKIYTDEGNQDWVFNNTPIFFIRDPIKFPSVNRSHKRNPQTHLPDANMFWDFHVGNPEGIHQLLHLFSDRGTPASVRTMNAYSGHTYKFTKEDGSFKYIKIHIKATAGVKNFTREEATRIAGQNPDFLIQDMFEAIEKGDYPTWNVYVQVMDPSEAERYRWNIFDMTKVWPHKDFPLRQIGKLTLNRNPRNYFADIEQAAFSPSTMVPGFAPSADPILQARLFAYPDAARYRLGVNYQQLPTNAAKVPVYCPFQRDGFMRFDDNYGADPNYVGSSLKPTKFYPEVKSVQPKAlSLLTEHEKWVGEVSS-YESHVTDEDFVQPAALWEVIGREAGHQDRLIGNLAAHLKGVTSTKLRSEVYALFARVNKDLGSRLQQATEA-------
>A0A167K7P7	662	0.473	6.210E-209	0	490	500	0	476	484
MSKNiLTTSNGNPVENDQTSQTAG---PTGPVLIQDFHLIDKLAHFDRERIPERVVHAKGAGAHGYFEVTHDISKLTKAKFLNGIGKKTPIFTRFSTVGGAQGSADTARDPRGFAVKFYTEEGNWDMVGNNTPVFFIRDPSKFPDFIHTQKKNPRTNLPDADMFWDFLSLVPESIHQVSILFSNRGTPDGFRHMHGFSSHTLKLVDDKGQFKYVKWHFKTDQGVKNLSASEAARISGIDPDYSTRDLFNAIERGEHPSWSVYIQIMEPNDAKSYRFDPFDITKVWPHSDYPLVPVGKMVLNRNPENYFAETEQAAFSPSHMVPGIDVSPDRMLQGRLFSYPDTHRHRLGPNYTQIPINQPVSRV-ANYQRDGFMTVNGNGGSNLNY-----GPNSFDGPYQND-IVGSTYTAEE--ISGFTGRFTYELKDVDFVQAGDLYRV--MSPEERTDLVNNIAGHLKNAK-KHIRDRQIAHFKRADREYGSRIESAI---------
>UPI000D737FF8	662	0.422	6.210E-209	5	492	500	25	496	509
-----TTGAGSPVGSKNAVMTVG---PRGPLLAQDFVFFDEMMHFTRERIPERVVHAKGSGAFGYFEVTHDITKYTKAKLFNQIGKRTPLGVRFSTVGGEKGSADTARDPRGFAVKFYTEDGNWDLTGNNTPIFFIRDPILFPSFIHTQKRNPATNLKDPDMVWDFITLRPETTHQVCFLYSDRGTPDGYRHMNGYGSHTFKLVNKDNQAVYCKFHFKTDQGIKNLMANRAMDLCASDPDYSQRDLYNAISEGNFPSWSLYIQVMTFEEAEKFRFNPFDLTKIWPHGEYPLIPVGRMVLNRNPKNYFAEVEQIAFSPSHMVPGIEPSPDKMLQGRLFAYSDTHHHRLGNNYLQIPVNCPFNSKVQNYQRDGAQCVNDNQGGAPNYY-----PNSFSGPVD-DKKYLECP---QHFAGD-VTRYNTE-DDDNFTQPGVFWNKV-LSSEERARLVENIVDHLRLTLD-FIQERAVKNFTAVDPEFGNRVRQGLNA-------
>A0A3S1B777	662	0.438	8.505E-209	4	491	500	23	494	503
----LTTGTGAPVGNKNASLTVG---PRGPILLQDFVFTDEMAHFNRERIPERVVHAKGSGAFGYFEVTHDITKYCKAKVFEQVGKKTPLAIRFSTVGGEKGSADTARDPRGFAMKFYTEEGNWDLVGNNTPIFFIRDPILFPSFIHTQKRNPVTNLKDPDMFWDFISLRPETTHQVSFLFSDRGTPDGYRHMNGYGSHTFKLVNKEGQAFYCKFHCKTDQGIKNLMADRAGDLSGTDPDYAQRDLFNAIDEGNFPSWSMYIQVMTFEEAEKSAFNPFDLTKVWPQGKYPLIPVGRLVLNRNPKNYFAEVEQIAFSPAHMVPGIEASPDKMLQGRLFSYSDTHRHRLGSNYLQLPVNCPFNTKMRNYQRDGPQCVDDNQGGAPNYF-----PNSFSG------PQDMLDKVESSYKLTGDVGRYNTADDDNFSQTGIFWKKV-LSPEARARLVDNIAGHLKDAQD-FIQKRAVGNFAQADADFGKALRMALD--------
>A0A1Y1YMW5	662	0.478	1.165E-208	5	490	500	1	477	482
-----TTSNGDPVNDNQTSMTAGRG---GPMLIQDYHYIEKLAHFNRERIPERVVHAKGAGAHGYFEVTKDISHLTKANFLSEVGKRTPVFTRFSTVGGESGSSDTARDPRGFAVKFYTEEGNWDMVGNNTPIFFIRDPIKFPDFIHTQKRNPKTHLKDPDAFWDFLSLTPESIHQTLILFSDRGTPKGFRHMNGYYGHTLKLVNEKGEYKYVKWHFKTDQGIQNFTEEEAVAMAGENPDYGTQDLFEAIDQGNHPSWTVYVQVMEPEQAATYRWDPFDITKVWPHSDFPLQEVGKMVLNKNPENYFADTEQVAFSPSNMVPGIEASVDKMLQGRMFAYPDAHRYRVGPNFSQIPINQPRCPVF-HGQRDGLMTVNGNFGSLPNYEPSSVHPgIPQQQQTRGEH---YHSAENMGNVGGTIGRHVVPAVDDDYVQAGMLYRVQPED--AKQRMISNIVGHLKQAK-ECIQQRQLKIFYKADAELGARIEEGL---------
>A0A1I7IVQ9	661	0.465	1.595E-208	0	492	500	0	476	481
MSEPtkLTTASGAPVADNQNSQTAGQ---RGPVLIQDYHLLEKLANFNRERIPERVVHAKGAGAHGYFEVTHPVSQWTKAKFLSEVGKRTPVFIRFSTVAGEKGSADTERDPRGNAIKFYTEEGNYDLVGNNTPVFFIRDPLKFPDFIHSQKRHPATGLRDPNMAWDFWSHSPEALHQITILFSNRGTPKSYRHMHLYGSHTFMWYNDKGEAVWVKYHFKTDQGIQNFRREEAVRVAGEDPDYATRDLYEAIERGDYPSWTLYVQIMPLQDAETYRFDPFDVTKVWSHKDYPLIPVGKLVLNRNPENYFAEVEQAAFSPANLVPGIAPSPDKMLQGRLFAYADAHRYRLGVNHHLLPINRPIAPVN-NYQRDGFMRFDGNGGGQVNY-----EPNSYNGPVQVPDAAAPPLA---------VSGYaTSHPyrEDDHYTQPGDLYRLL--DPQEKADLIDNIVASLKHAR-QDIQLRMIEHFRKADEGYGARVAEALGL-------
>A0A1E3BKS8	661	0.663	1.595E-208	0	491	500	0	492	498
MDERyYTLAEGCPYASNATSVQLRNGGGGGLVLLQDTQLIETLAHFARERIPERVVHAKAAGAYGEFTVSHDCSDITSASFLGEVGKKTQVLWRVSTVGPEAGSADTSRDIHGWAMKLYTDEGNLDWVFNSTPVFFVRDPIKFPSMNRSHKRHPQTHLPDPNMFWDFHVGNPEGFHELLHLFSDRGTPATLRHMNAYSGHTYKFTTTDGSFKYVKIHIKPNQGVQNLTKEESVRIAGENPDFLIQDMFEAIERGDYPTWNVYVQVMDPEQAENYRWNIFDMTKVWPHQDFPLRQIGKLTLNRNPNNYFTDIEQAAFSPSNMVPGVAPSADPMLQARLFAYPDAARYRLGTNYQQLPTNAAKAPVYCPFQRDGSMNFSGNYGADPNYVGSSLKPAKFYQDIKGVGPKtLSVLTEHERWVGE-VINFTTHVTDEDFVQPAALWKVIKKEPGHQERFFGNVAVHLSKVKSDRLRHEVYAYFSRISPDLGEGVKKATE--------
>A0A7V4EIJ6	661	0.452	1.595E-208	0	490	500	0	477	501
MAEqkRLTTSTGMPVDGDQDSQTAG---PKGPVLIQDTHLIEKLAHFDRERIPERVVHAKGAGAFGYFEVTHDVTKYTRAAFLSEIGKRTEVFVRFSTVGGEKGSADSERDPRGFAVKFYTEEGNYDLVGNNTPVFFIRDPLKFPDFIHTQKRHPVTNLKDPDMFWDFLSLTPESIHQVTILFSDRGTPRTYRHMNGYGSHTFMWYNAQGEYWWVKLHFKTEQGIQNFTGEEADRMRGIDPDCATRDLFEAIARGEFPAWKLKVQIMTPEQARTYRFDPFDVTKVWPHSEFPLMDVGRMVLDRNPKDYFAEVEQSAFSPGNFVPGIGPSPDKMLQGRLFSYPDTHRHRLGPNYQLLPVNAPRGCKAHNYQRDGAMRFDDNGGGAPNYWPNTFG----GPGPDPSVAPPQIGVEGE------AGRHSYTLTDDDFVQAGALYRDV-MTDQDRANLISNIVGHLKGAQ-KRLQLRQTALFYKADPEYGTRVAEGL---------
>A0A016WUY0	661	0.435	1.595E-208	5	491	500	43	511	524
-----TMSNGAPIHNKTN---VKTAGPRGPLLVEDVVFMDEMAHFDRERIPERVVHAKGGGAHGYFEVTHDITKYCKADLFNKVGKQTPVFARFSTVGGEAGSADTARDPRGFAVKFYTEEGNWDLVGNNTPIFFIRDPIQFPNFIHTQKRNPQTHLKDANMMWDFWGLRPESTHQVMFLMSDRGTPDGFRHMNGYGSHTFKLVNAEGTPVYCKFHWKP-PKIKNLMADEAARLGGEDPDYAIRDLYNAIERGDYPTWNFFIQVMTFEQAEKWPMNPFDVTKVWPHGEFPLIPVGKMVLNRNPKNYFAEVEQAAFSPAHVVPGVEFSPDKMLQGRLFSYTDTHFHRLGTNYMHLPINCPYRARAHNTQRDGPSCF-DNQGDAPNYF-----PNSFNGHVEC---PRSAESKYT--VTGDVTRHES-VNDDNFEQPRVFWQKVLNED-EKTRLVENIFNTMKDCK-PFIQDRAIQNFGKVDPGFGNRLRKMID--------
>A0A2T4BY02	661	0.698	2.184E-208	0	496	500	0	491	492
MASFYTGAEGCPYPNPTTSVQLRNGSGGGLVLLQDTQLIETLAHFNRERIPERVVHAKGAGAYGEFECTHDCTDITSASFLSKVGKKSDVLLRISTVGPERGSADTARDVHGWGMKIYTDEGNQDFVCNNIPVFFVRDPIKFPSVNRSHKRHPQTNLNDSDMFWDFHLGNPEGIHALMHLFNDRGTPASLRNINAYSGHTYKFTKEDGSFKYIKLHIKSQTGVKNFTAEEATKTAGENPDFLTQDLFEAIERGDFPRWDVFVQVMDPKEAEAYRWNIFDMTKVWPHKDFPLRPIGRLTLNRNPQNYFTDIEQAAFSPSNMVPGIAPSADPMLQARMFAYPDAARYRLGVNYQHLPTNRSKAPVYAPFQRDGFMNFSANYGADPNYVNSSLKPTPI----KNAGNVGSTITEHERWAGEVSS-FTSEVGPEDYEQATALWRVLGGQEGHQERFVGNVAGHLAKARNATIRSRVYEYFARVDEQLGSRLREVTEAKVAA---
>P55306	661	0.489	2.184E-208	4	492	500	11	486	512
----YTTNTGCPIFNPMAAARVGKG---GPVLLQDSHLIDVFQHFDRERIPERVVHAKGSGAFGEFECTDDITKYTKHTMFSKVGKKTPMVARFSTVGGERGTPDTARDPRGFALKFYTDEGIFDMVGNNTPVFFLRDPAKFPLFIHTQKRNPQNDMKDATMFWDYLSQNAESIHQVMILFSDLgGTPYSYRFMDGFSSHTYKFVNDKGEFYYCKWHFITNQGTKGLTNEEAAALDGSNPDHARQDLFEAIERGDYPSWTLYVQVMTPQEAEKYRYNIFDLTKVWPHKDVPMQRVGRFTLNQNPTNFFADIEQAGFSPSHMVPGIEVSADPVLQVRTFSYPDTHRHRLGANFEQIPVNSPKCPVF-NYSRDGPMNVNGNQGNWPNY-PSSIRPLAKVQY--------EPDEGHEKWVGQV--TYHMdEITDVDFEQPRAFWqNVLGKKPGQQDNFVKNVAGHLSGAISP-VRERQYGVFTRVDSELGRRIREATEA-------
>M5DCG2	661	0.421	2.991E-208	1	486	500	20	489	507
-SDKLTTSAGCPVDSKTSTMTVG---PRGPVLLQDQVFLDDMAHFDRERIPERVVHAKGAGAFGYFEVTDDITKYCKAKIFEQVGKRTPMAVRFSTVGGESGSADTVRDPRGFAVKFYTEEGNWDLVGNNTPIFFIRDPILFPSFIHTQKRNPQTHLKDADMFWDFISLRPETTHQVSFLFSDRGIPNGYRFMNGYGSHTFKLVNARNEPVYCKFHYKTDQGIQNLPVDQAGSLASSDPDYSIRDLFESIAQGNFPSWTMYVQVMTYEQAEKWKWNPFDLTKIWPHKEFPLIKAGRFVLNRNPKNYFAEVEQLAFSPAHLVPGIEPSPDKMLQGRLFSYTDTHRHRLGANYQQLPVNCPFATRPSNYQRDGPMAMGDNQGGAPNYY-----PNSFSG------PRDDPKYAACPERVSGDVKKYNTADDDNFTQAGLFYRSV-LNEAEKQRLVENIAGHMKDAK-PFIQQRAVRNFAMADPDYGARI-------------
>A0A7I8VNZ8	661	0.413	2.991E-208	4	499	500	25	504	510
----LTTSTGQPIGDKMNSMTAG---PRGPMLLKDFVYTDEMAHFNQERIPERVVHAKGAGAFGYFEVTHDITRYTKAKMFESIGKRTPLFIRFSTVGGEAGSADTARDPRGFAVKFYTEEGNWDLTGNNTPIFFIRDPMFFPSFIHTQKRNPKTHLKDPDMFWDFISLRPETTHQVSFLFSDRGTPDGFRYMDGFGSHTFKMVNAQNEAVYVKFHYKTDQGIRNLSAQRAAELAGSDPDYATRDLYNAIARNDFPSWTLNIQVMTFEQAENWRFNPFDLTKVWPHEEFPLIPVGRIVLNRNPVNYFAEVEQAAFCPAHMVPGIEPSPDKMLMGRIFSYPDTHRHRLGTNYLHIPVNCPYNSKVKNYQRDGFMVTTDNQGDAPNYY-----PNSFGGPE-----QDNKFLEHRYNVSADVTRYNS-SDEDNFTQTGIFWRQV-LNPQERTNLVENIAGHLKDAQ-PAIQQRAVANFSSADPEYGRRIQELLDSYKAKSGK
>A0A4Y2BSE3	661	0.419	2.991E-208	2	490	500	50	522	533
--ETLTTASGCPIGDKLNSMTIG---PRGPVLLQDVVYLEEMAHFDRQRIPERVVHAKGAGAFGYFEVTDDISKYCKAKIFSEIGKRTPLVVRFSTVGGESGSADTVRDPRGFAVKFYTEEGNWDLVGNNTPIFFIRDPLLFPSFIHTQKRNPVTHLKDCDMFWDFITLRPETTHQVSFLFSDRGIPDGYRHMNGYGSHTFKLVNAQGEAVYCKFHYKTDQGIKACPVEKAGELSGSDPDYSIRDLYNAIEAGNYPSWTFYVQIMTFKQAETWKFNPFDLTKIWPHKDFPLIKVGKIVLNRNPKNYFAEVEQAAFSPAHMVPGIEPSPDKMLQGRLFAYTDTHRHRLGANFLQIPVNCPYRARARNYQRDGPQCVDENQNGAPNY-----HPNSFSG------PVEELKAKETSFKVTGDVDRYNSADDDNFTQAGIFYREV-LNEEEKSRLVSNIVHHIIDAKD-FIQERAVKNFSQADPEYGRRIKEGL---------
>A0A507B774	661	0.500	2.991E-208	1	491	500	16	500	668
-KPVYTTSNGAPVEHPTKWQRVG-NSAGGPLLLQDFHLIDLLAHFDRERIPERVVHAKGAGAFGEFEVTHDISDICSADLFQGIGKKTPLAVRFSTVGGEKGSPDSARDPRGnvhfhesFAIKFYTNEGNWDLVGNNTPTFFIRDPTNFPVFIHTQKRNPQTNLKDATMFWDYLSTHQEAIHQVMILFSDRGTPYSYRHMNGYSSHTLKFTKADGSFVYVQVHYKTDQGIRNFNNEEAGRMASENPDWHTEDLFEAIRRGEHPSWSVYVQVLTPEQAEKFRWNVFDLTKVWPQKDVPLRPVGRITLNRNPENYFAEIEQLAFSPSHVVPGVEPSADPVLQSRLFSYPDTHRHRLGTNYQQIPVNRPLAA-FNPFQRDGAMAVDGNYGAVPNY-PSTYRALRYRP---------AASVSHEEWMGKVTSALFGEVTPEDYVQAGALWAVLGRTPGQQEALVHNVAVHLCGA-HEATRQRTYGMFDKVDAALGRRIREETE--------
>U4LC02	660	0.546	4.097E-208	4	491	500	12	486	504
----YTTSNGCPVMNPQAAQRVGDN---GPLLLQDFHLIDLLAHFDRERIPERVVHAKGAGAFGEFEVTDDISDLTSAAMFSQVGKKTKALARFSTVGGEKGSPDSARDPRGFAVKFYTEEGNHDWVFNNTPIFFLRDPAKFPVFIHTQKRNPQTNLKDATMFWDYLSQNQESVHQVMHLFSDRGTPFSYRHMHGYSGHTYKFTKPDGSFHYVQIHLKTDQGVKTLTNEEAGALASSNPDHSTEDLFTAIEEGNFPSWTVYCQVMTPEQAEKFKFSIFDLTKTWPQKEFPLRRFGKLTLNKNPENYFAEIEQAAFSPSHTVPGVEPSADPVLQSRLFSYPDTHRHRLGVNYQQIPANCPLAGVaFSPFQRDGFMQVNGNYGANPNYQ-SSFRPLTFKKVVNHDP--------HEKWVGS-ATNFAFRMLDEDYEQPNALWNVLGRTQGQQENFVHNVSVHLKGARKE-VRERTYGMFGKVDKALGERIQKATE--------
>A0A2C9JBA3	660	0.417	5.610E-208	5	497	500	24	500	505
-----TTAAGAPVGNKNAVLTVG---PRGPMLIQDHVFLDDMAHFNRERIPERVVHAKGAGAFGYFEVTHDITKYSKAKIFEHVGKKTPMAARFSTVGGEKGSADTARDPRGFALKFYTEDGNWDLVGNNTPIFFIRDPILFPSFIHTQKRNPVTNLKDADMTWDFFTLRPETTHQVAFLYSDRGTPDGYRHMNGYGSHTFKLVNKDGKFNYCKFHFKTDQGIKNLTADAAAKLQGTDPDYATRDLYNAIAEENPPSWSVYIQIMSPEEAEKFRWNPFDLTKIWPHSEFPLIPVGKMVLNRNPKNYFADIEQLAFSPAHLVPGIEPSPDKMLQGRLYSYTDTHRHRLGSNYLQIPVNCPYNTKVKNYQRDGPQCVTDNQDGAPNYF-----PNSFGGPVDVQAQLESTFT-----LSGDVQRYNTH-DDDNFTQVGNFWRKVLSTD-ERTSLVENIVGHLREAQD-FIQKRAVQNFSKVDPEFGQRVKDGLGLGKDKT--
>A0A433PQT8	659	0.477	7.683E-208	0	494	500	0	483	484
MSSQiLTTSNGNPVDNNQTSVTAGVN---GPVLISDFHLIDKISHFDRERIPERVVHAKGAGAHGYFEVTHDITKYTRAAFLSEVGKKTPVFLRFSTVGGEKGSADSARDPRGFALKFYTEEGNWDMVGNNTPVFFIRDPSKFPDFIHTQKRNPQTNLKDPDMFWDFLSLVPESIHQVTILFSDRGTPYSYRHMNGYSSHTLKLVDHNGNFKYVKWHFKTDQGIRTLTDAEATKLGGENPDHATEDLFKAIERGEFPSWSTYVQIMEPQHAEKYRWNIFDVTKVWPHKDYPLIPVGKLVLDRNPQNYFAETEQAAFSPSHVVPGIDISEDRMLQGRLFSYPDTHRHRLGPNYQQIPINSAYRTKggVLNHQRDGYMAVNGNQGSAPNY-----EPNSF--QTGPKQLTNVPGLTHSIAVTGFTGRFTYELTDDDFVQAGNLYRV--MTPEQRNNLISNIVGHLGNANST-IQKRQVANFKRADAEYGRRVEEGL-AKK-----
>A0A5M3Z7D6	659	0.671	1.052E-207	0	492	500	0	491	495
MAPYYTLAEGCPVPNDKSSVQLRDGSGGGLVLLQDTQLLESLAHFARERIPERVVHAKAAGAFGTFEVTHDCTDLTSASFLNQVGKKTECVMRISTVGGETGSADTARDVHGFAMKLYTDQGNQDFVFNNTPVFFIRDPQKFPSLNHSHKRHPATNLPDATMFWDFHTGAQESIHQLMVLFSDRGTPASLRHMNGYSGHTYKLTKEDGSFKYVKFHVKTTIGVKNLTREEATKLAGENPDHLVQDMYEAIERGDHPVWNVFVQVMDPKQAENYKWNIFDMTKVWPHTDVPLRQIGRLTLNRNPKNYFVDIEQASFSPSTMVPGIAPSADLMLQARMFSYPDAQRYRLGVNYQQLPVNSARAPVHCPFERSGAMNFGSNYGDEPNYVGSSLQPSTFAKASNGAGPVSSTITEHEEWIGKVCS-YASGVEDKDYEQAAGLWKVLGREEGHQDRFVGNVASNVRQVKQAQLRKRVYEMFSRVDRDLGKRIEKETEA-------
>A0A1L7X257	659	0.533	1.441E-207	1	491	500	15	490	509
-KPVYTASNGCPVADPEAFQRVG---SNGPLLLQDFHLIDLLAHFDRERIPERVVHAKGAGAYGEFVVTHDVTDLTSIDMLSSVGKKTPCIARFSTVGGEKGSSDTARDPRGFSIKFYTDEGNWDWVYNNTPVFFIRDPTKFPLFIHTQKRNPQTNLKDATMFWDYLSTHQEAIHQVMHLFSDRGTPYSYRHMNGYSGHTHKWTKPDGTFNYVQVHLKTDQGSKTFTNEEAGKMAAENPDWNTQDLFDAISKGDYPSWTVYVQVLSPEQAEKFRWNIFDLTKVWPQKEVPLRPVGKWTLNKNVENYFAEIEQVAFSPSHLVPGVEPSADPVLQSRLFSYPDTHRHRLGVNYQQIPVNAPLRA-FNPYLRDGAMAVNGNYGANPNY-PSSYRSLTYK--------PVKATNDHEKWAGAAVS-FLSEVTPEDYVQAKGLWDVLGKQPGQQDNFVGNVAGHLSAAK-EDTRKRTYEMFGRVDKELGSRIATETE--------
>A0A0A5FVX5	658	0.463	1.973E-207	1	492	500	3	477	485
-KKRLTTEAGIPVGDNQNSITAGY---RGPTMIQDVHLLEKLAHFNRERIPERVVHAKGAGAFGYFEVTNDVSKYTKADFLSEVGKRTEMLARFSTVGGEKGSADTARDPRGFALKFYTDEGNYDLVGNNTPVFFIRDAIKFPDFIHTQKRDPQTNLKDPDMAWDFWSLSPESLHQVTILYSDRGVPATYRHMHGYGSHTFKWTNAEGESVWVKYHIRTDQGYKTLDDETATKIAGENPDYKTEDLFNSIEEGEYPTWTMYVQIMPLEDAETYNIDPFDVTKVWPHDDYPLIEVGKMVLNRNPKNYFAEIEQAAFSPGNFVPGIDVSPDKMLQGRLFAYADAHRYRVGANYETLPVNRPKAEVN-NYQRDGAMRFDDNGGGSKNY-----EPNSYDRPVEDPAA------KQQPYPVSGLADSTPYDHDDHYTQPGNLYRLMSED--EKQRLVSNIVGSMKDVRKEEIKLRQIKHFYKADPDYGERVAKALGL-------
>A0A0D2X136	658	0.456	2.702E-207	0	490	500	0	475	483
MSR-LTTSNGTPVVDNQNSLSAGET---GPLLLQDFHFIDKLAHFDRERIPERVVHAKGAGAHGYFEVTKDVSHLCKAKFLERVGKRTPLFTRFSTVGGEKGSADTARDPRGFAVKFYTEEGNWDMVGNNTPIFFIRDPIKFPDFIHTQKRNPQTNLPDADMFWDFLSQTPESCHQVSILFSSRGTPDGYRHMHGFSSHTLKMVNAKGAQNFVKFHFKTEQGVKNLTPEQANKLKAENPDYATQDLFDSIEKGNYPSWKVCIQVMPLADVPKQAFNPFDVTKVWSQKAYPLQEIGRMVLNRNPENYFAEVEQAAFSPSHMVPGIEPSPDKMLQGRLFSYPDTHRHRLGANYLQIPVNCPYAARVSNHQRDGFMAINGNGGKLPNYEPSSFG-GPKEDKTTTDASPYEvsGTVGHHPpaWKNQ-----------DDFKQAGDLYRLL--SAEEKTALVNNIVGHLSGAK-KHLQKRQVEIFRKCDSDYGARIEQGL---------
>A0A1L8EEQ5	658	0.407	2.702E-207	5	496	500	24	502	505
-----TTGAGAPIGIKDATMTVG---PRGPVLLQDVHFLDEMAHFDRERIPERVVHAKGAGAFGYFEVTHDITQYCAAKIFEKVGKRTPLAVRFSTVGGESGSADTARDPRGFAVKFYTDDGVWDLVGNNTPIFFIRDPILFPSFIHTQKRNPQTHLKDPDMFWDFISLRPETTHQVSFLFSDRGTPDGYRYMHGYGSHTFKMINAKGEPTYCKFHFRSDQGIKNLDAKKADELAGSDPDYSIRDLYNAIKNGQYPSWTLEIQIMTFEQAKNFKYNPFDVTKVWPHKEFPLMKVGKMVLDRNPSNYFAEVEQIAFSPAHMVPGIEPSPDKMLQGRLFSYSDTHRHRLGPNYLQIPVNCPYRVAVKNYQRDGNMAVTDNQGGAPNYY-----PNSFSGPEECPR----ARSLESKCPVSGDVyRYSSGTTEDNFSQVTDFWVHV-LDDGARKRLVNNIAGHLS-AASQFIQERAVKNFANVHPDFGRMLTEALKLAKSA---
>D0EVW7	658	0.432	2.702E-207	4	496	500	22	498	517
----LTTGFGCPLSDKLNSLTVG---PRGPILLQDIQLLDEMAHFDRERIPERVVHAKGAGAFGYFEVTHDISQYTKAKIFSEIGKRTPLAVRFSTVGGESGSADTARDPRGFAVKFYTEEGNWDLVGNNTPIFFIRDPVLFPSFIHTQKRNPATHLKDADMFWDFITLRPETTHQVSFLFSDRGTPDGYRHMNGYGSHTFKLVNKEGKPVYCKFHYKTDQGIKCLSAERADFLAGSDPDYAIRDLYNAISEGNYPSYTMYIQVMTFEQAEKWEFNPFDLTKVWPHADFPLIPVGRITLDRNPQNYFAEVEQLAFTPSNLVPGIEPSPDKMLQGRLFAYTDTHRHRLGANYHQIPVNCPYRARSKNYQRDGPMTVNDNQTCAPNYF-----PNSFSGPMDCKQ--FEVPK--EKLSGD-VMRYSS-ADEDNFTQVCTFYKNV-LNEEERQRLVNNIAGHIVNAQ-EFLQERAIKNFSQACPEYGAGIRSALNRIKAA---
>A0A402EZA7	658	0.419	2.702E-207	4	499	500	20	499	522
----LTTGAGIPVGDKLNIMTVG---PRGPLLVQDVIFTDEMAHFDRERIPERVVHAKGAGAFGYFEVTHDITKYCKAKIFEHIGKRTPLAIRFSTVAGESGSADTVRDPRGFAMKFYTEDGNWDLVGNNTPIFFIRDAILFPSFIHSQKRNPQTHLKDADMVWDFWSLRPESLHQVSFLFSDRGIPDGFRHMNGYGSHTFKLVNSSGKAVYCKFHAKTNQGIKNLSVEEAARLASEDPDYGLRDLYNAIANGNYPVWNFYIQVMTFEQAERFPFNPFDVTKVWPHKDYPLIPVGKLILNRNPVNYFAEVEQMAYDPSNMPPGIEPSPDKMLQGRLFSYPDTHRHRLGPNYLTIPVNCPYRARVSNYQRDGFMCVTDNQGGAPNYY-----PNSF------TGPEEQPDLKETRIVLSGDVTRFNSGNEDNVSQVRDFYTKVLKED-ERQRLCENIAGHLKDA-HIFIQKKAVKNFTDVHPDYGARIQALLDKYNAKCSK
>UPI0018F57DC0	658	0.416	2.702E-207	5	499	500	27	505	527
-----TTGAGVPVGDKLNALTAGQ---RGPLLVQDVVFTDEMAHFDRERIPERVVHAKGAGAFGYFEVTHDITKYTKAKVFEHIGKRTPIAVRFSTVAGESGSADTVRDPRGFAVKFYTEDGNWDLTGNNTPIFFIRDPLLFPSFIHTQKRNPQTHLKDPDMVWDFWSLRPESLHQVSFLFSDRGIPDGHRHMNGYGSHTFKFVNANGEAVYCKFHYKTDQGIKNLSVEEAGRLSQEDPDYGLRDLYNAIDTGNYPSWTFYIQVMTFEQAEKFPFNPFDLTKIWPHKDYPLIPVGKLTLNRNPINYFADVEQLAFDPSNMPPGIEPSPDKMLQGRLFSYPDTHRHRLGANYLQLPVNCPYRARVTNYQRDGPMCVCDNQGGAPNYF-----PNSFSGPENLPKAL-----EHRYRISADVQRFNS-ADEDNVTQVRDFYTQV-LNEEERKRLCENIGGHLKDAQ-LFIQKRAVKNFTDVHPDYGSRIQALLDKYNAMEKK
>A0A7R8UKG1	657	0.430	3.700E-207	5	496	500	24	502	505
-----TTGAGAPIGIKDAIQTVG---PRGPALLQDVNFLDEMAHFDRERIPERVVHAKGAGAFGYFEVTHDITKYCAAKVFESVGKRTPIAVRCSTVGGESGSADTARDPRGFAVKFYTDDGIWDLVGNNTPIFFIRDPILFPSFIHTQKRNPMTHLKDPNMFWDFLSLRPESTHQVMFLFSDRGIPDGYRHMNGYGSHTFKLVNAQGEQVYCKFHYKTNQGIKNLDVEKAGELAGTDPDYSIRDLYNAIASGNFPSWNFYIQVMTFEQAERCKFNPFDVTKVWSHKDYPLIPVGKMVLDRNPSNYFAEVEQIAFSPSHLVPGILPSPDKMLQGRLFSYSDTHRHRLGANYLQLPVNCPYRVSVKNYQRDGPQTFTDNQGGAPNYY-----PNSFDGP-EVEQRVKKLNPKlH---VGGDVYRYSSGDTEDNFTQPADFWNNV-LNAEQKDRLVRNIAGHLKDA-STFIQERAVKNFSQVSADLGNRLAQQLKIYKSS---
>A0A7L7YYA9	657	0.431	3.700E-207	1	492	500	20	493	508
-SELLTTAHGQPIGDKLNSLTVG---PRGPILLQDVALLDEMAHFDRERIPERVVHAKGAGAFGYFEVTHDISKYTKAVVFDKIGKRTPIAIRFSTVGGESGSADTARDPRGFAVKFYTEHGIWDLVGNNTPIFFIRDPILFPSFIHTQKRNPVTHLKDANMFWDFISLRPETSHQVSFLFSDRGTPDGYRHMNGYGSHTFKLVNAQGNPVYCKFHFKTDQGIKNLSAQRASELSGENPDYSTQDLYNAIGCGNFPSWTLYIQVMSFEEAEKCKFNPFDLTKIWPHGEYPLIPVGRLVLNRNPTNYFAEVEQIAFAPSHLIPGIEPSPDKMLQGRLFSYADTHRHRLGANYLQIPVNCPFKV--RNYQRDGPQCINDNQDGAPNYY-----PNSFSG--------PEHNSVHIESVcpVSGDIRRYDSGNEDNFSQVGLFWEKV-LNDQEKQRLIENVSGHLINAA-EFIQERAVTNFGKCHPDYGRRLKEALDL-------
>L8GTN6	657	0.449	5.067E-207	4	490	500	6	479	487
----FTTSHGSPVHDDNNSLSAG---PDGPLLLQDYQLVDKLAHFDRERIPERVVHAKGAGAHGYFEVTHDISKYCKAKFLNRVGKRTPIFTRFSTVGGEKGSADTARDPRGFAVKFYTEEGNWDMTGNNTPVFFLRDPSKFPDFIHTQKRNPQTNLRDANMFWDFLSLTPESLHQVTILFSDRGIPKDYRHMNGYSSHTFKLVNKEGKQYWVKFHFKTEQGIENLTQEEGDRIAGENSDHATEDLFNSIAKGEFPAWRAFIQVMEYEDAWKYKFNPFDVTKVWSHKDYPLIPFGRLVLNRNPENYFAEVEQSAFSPASLIPGIEASPDKMLQGRLFSYNDTHRHRLGTNYLQIPINAPFATKVRNQERDGGMTVNGNQGSAPNYFPNSVE--------GSPAPCPQTLDTHPFDVSGPVARHRPNHPNDDFVQPGNLYRNV-MTPEQRTRLVNNIVGHLKNAR-KDIQLKMVEIFSKADKDYGARIRDGL---------
>A0A401KUU6	657	0.633	6.939E-207	1	498	500	162	661	662
-SEESTNDPGCPYASNASSVQLRSGN-GGLLLMQDTQLIETLSHFARERIPERVVHAKAAGAYGEFTCTHDCSDITSASFLSEIGKTTQLLLRISTVGPEAGSADTLRDVHGWAMKLYTDEGNLDWVFNNTPVFFIRDPLKFPSLNRSHKRNPQSHLPDPNMFWDFHAGNPEGFHQLLHLFSDRGTPASLRHINAYSGHTYKFTLKDGSFKYVKFHIKTTQGIKNLTKEESVRLAGENPDFLIQDLFEAIERKDYPTWNVYVQVMSPEQAENYRWNIFDMTKVWPHSDFPLRQIGTMKLNRNPRNYFTDIEQAAFSPSNLVPGVAPSADPMLQARMFSYPDAARYRVGTNYQQLPTNAAKTQVYCPYQRDGQMNFSDNYGADPNYVGSSLKPIKFYQDVKGQAPQAvSTLTEHEKWVGQ-VSNFQYGLYEDDFVQARGLWKVIGKEEGHQERFFGNVAVHLGQVWSGPLRERVYELFSRVDPGLGEGVKKATEevvKKRESSK-
>A0A168RYX4	656	0.471	9.503E-207	0	490	500	0	475	481
MSNTLTTSSGNPVDNNQTSQTAGQ---RGPILIQDFHLIDKLSHFDRERIPERVVHAKGAGAHGYFEVTHDISHLSKAKFLNQVGKKTPLFARFSTVGGEKGSADTARDPRGFAVKFYTEEGNWDMVGNNTPVFFIRDPSKFPDFIHTQKRNPQTNLKDADAFWDFLSLVPESIHQVTILFSNRGTPHGYRHMNGYSSHTLSLINKDNQINYVKFHFKTNQGIKNLKAADADRLAGENPDFATEDLFNAIQRGDHPEWNVYVQVMPQHDAENYRWDPFDVTKVWPHRDYPLQSVGRMVLNRNPDNYFAETEQVAFSPSHMVPGIDVSPDRMLQGRLFSYPDTHRHRLGVNYHQIPINRPLSGV-RNYQRDGFMSVNGNQGSGPNY-----EPNSQNGPQQTNQ---YGtTYVSQPLHGE-TGRFPYKLTDDDFAQAGNLYRML--SDEEKTDLINNIAGHIKNAKKE-IRDRQIAHFKRAHPEYGQRVQDAV---------
>A0A7I4Y1R0	656	0.412	9.503E-207	5	499	500	48	523	524
-----TTSNGAPIGSKTNVLTAG---PRGPLLMQDVVYMDEMAHFDRERIPERVVHAKGGGAHGVFEVTHDITKYCKAEIFSKIGKQTPCFVRFSTVAGELGSADTARDPRGFAVKFYTEEGNWDLVGNNTPIFFIRDPLQFPNFIHTQKRNPQTHLKDADMQWDFWGLRPESTHQVMFLMSDRGIPDGFRFMNGYGSHTFKMVNARGEPVYCKFHFKP-PKIKNLSVADATRLAGEDPDYAIRDLYNAIERGEFPSWKLYIQVMTFEQAEKWPMNPFDVTKVWPHGEFPLIPVGTMTLNRNPKNYFAEVEQAAFCPAHVVPGIEFSPDKMLQGRLFSYTDTHFHRLGPNYVQLPINCPYRARAHNAQRDGFAAY-NNQENAPNYF-----PNSFNGGVECPKAL------ESKWKVTGDVARHESIDDNNFEQPRVFWEKV-LNNEERERLVENIFSAMKDCK-PFIQDRAIQNFGKVHPDFGNKLRKKVDDY-NATKR
>A0A5N5NFW0	656	0.415	9.503E-207	4	499	500	64	543	564
----LTTGAGVPVGDKLNVQTAG---PRGPLLVQDVVFTDEMAHFDRERIPERVVHAKGAGAFGYFEVTHDITRYSKAKVFEHVGKTTPIAVRFSTVAGESGSADTVRDPRGFAVKFYTEDGNWDLTGNNTPIFFIRDAFLFPSFIHTQKRNPQTHLKDPDMVWDFWSLRPESLHQVSFLFSDRGIPDGFRHMNGYGSHTFKLINSDGNPVYCKFHYKTDQGIKNLTVEEADRLASTDPDYAIRDLYNAIANGNFPSWTFYIQVMTFEQAEKYPWNPFDLTKIWPHNDYPLIPVGRFVLNKNPVNYFAEVEQLAFDPSNMPPGIEPSPDKMLQGRLFSYPDTHRHRLGANYLQLPVNCPYRARVANYQRDGPMCMTDNQGGAPNYF-----PNSF---SAPDCQPRFMESKFR--VSPDVGRYNS-SDEDNVTQVRTFFTKV-LNDAERERLCQNMAGHLKGAQ-LFIQKRMVQRLTAVHQDYGSRVQALLDKYNAESKK
>A0A395NAD1	656	0.694	1.301E-206	0	496	500	0	491	493
MASFYTGAEGCPYPNPATSVQLRNGSGGGLVLLQDTQLIETLAHFNRERIPERVVHAKAAGAYGEFECTHDCTDITSASFLNTVGKKSDVLLRISTVGPERGSADTTRDVHGWGMKIYTDEGNQDFVCNNIPVFFVRDPIKFPSLNRSHKRHPQTNLADSDMFWDFHLGNPEGIHALMHLFNDRGTPKSLRNINAYSGHTYKFTKEDGSFKYIKLHLKSQEGVKNFDAATAAKIAGENPDYHTQELFESIEKGNFPKWDVFVQVMDPKEAETYKWNIFDMTKVWPHKDFPLRQIGRLTLNRNPQNYFTDIEQAAFSPSTMVPGIAPSADPILQARMFAYPDAARYRLGVNYQQLPTNKAKSPVYAPYQRDGFMNFSDNYGADPNYLNASLKPTTF----KAAGKISTTITEHEKWVGEVSS-FTSQIGPEDYEQATALWNVLGQQPGHQDRFISNLAGHLSGAKNASIRSRVYEYFSYVDKDLAARLRDVTEAKVAA---
>A0A6P9AD35	656	0.419	1.301E-206	0	490	500	19	492	504
M-ERLTLADGTPVGDRLASLTAG---PRGPLLLTDITLVEELAHFDRERIPERVVHAKGAGAFGYLEVTHDISKYCKAKLFNQIGKKTPLAIRFSTVGGESGSADTVRDPRGFAVKFYTEDGNWDLVGNNTPIFFVRDPILFPSFIHTQKRNPATHLKDANMVWDFFTLRPESTHQAMFLFSDRGIPDGYRFMNGYGSHTFKLVNDKNEAVYCKFHLKSGQGIKNLPVDKAGKISADDPDYSIRDLYNAITKGDFPKWNFFIQVMTFEQAEKYRFNPFDITKVWSHKEFPLIPVGRVVLDRNPTNYFAEVEQVAFAPSHLVPGIEPSPDKMLQGRIFSYADTHRHRLGPNYQQIPVNCPYRTAVRNYQRDGPMNVTNNQGGAPNYY-----PNSFSGPEQNAklEPPAYK--------VSGDVTRYNTADDDNFSQPGIFWREV-LNAEERERLVSNICGHLKDTEN-FIQERAVKNFCQVDADFGRRVADGL---------
>W5LYF3	656	0.414	1.301E-206	2	495	500	24	501	527
--ETLTTGAGIPLGDKLNAQTAG---PRGPLLVQDVVFTDEMAHFDRERIPERVVHAKGAGAFGYFEVTHDITKYTKAKVFEHVGKRTPTAVRFSTVAGESGSADTVRDPRGFAVKFYTEEGNWDLTGNNIPIFFIRDPMLFPSFIHSQKRNPQTHLKDPDMVWDFWSLRPESLHQVTFLFSDRGIPDGHRHMNGYGSHTFKLVNAAGEAVYCKFHFKTDQGIKNLSPEQAELLAATDPDYSIKDLYNAIANGNYPSWTFYIQVMTFEQAESFPFNPFDLTKVWSHKDYPLIPVGKLVLNRNPVNYFSEVEQIAFDPSNMPPGVEPSPDKMLQGRLFSYPDTHRHRLGANYLQLPVNCPYRTRVANYQRDGPMCMFDNQGGAPNYY-----PNSF------SAPEAQPRFLESKFKVSIdVARYNS-SDEDNVTQVRTFYTQV-LSEEERQRLCQNLAGHLRGAQ-LFIQKRMLQNLMAVHPDYGNRVRALLDKYNA----
>A0A261Y377	656	0.474	1.301E-206	4	496	500	7	484	1046
----LTTGNGNPVDNNQTSLTAG---PDGPVLIQDFHLIDKLAHFDRERIPERVVHAKGAAAHGYFEVTHDISHLTKAKFLNQLGKRTPVFLRFSTVGGEKGSADTARDPRGFAIKFYTEEGNWDMVGNNTPVFFIRDPSKFPDFIHTQKRNPQTNLADPDAFWDFLSLVPESIHQVTILFSDRGTPDGYRHMNGYSSHTLKLVDHSGKFRYVKWHFKTNQGIKNLTAEQAKALASEDPDYATRDLFNAIEKGDFPSWNAYVQIMEPQDVEKYRFNSFDVTKVWSQKDYPLHPVGRLVLDRNPENYFAETEQAAFSPSHMVPGIDASVDRMLQGRLFSYPDTHRHRLGPNYQQIPINAPKSGV-RNQQRDGFMTVNGNGGSAPNYEPNSSGISPVQNNTVGTTFSAQ---EVRGWTGRHGFNLV----DIDFVQAGDLYRLMPED--AKTRLISNIVGHMKNAK-KHIRDRQIANFKRADPEYGRRIEEGI-LKAAA---
>V5FXH9	655	0.619	1.782E-206	2	490	500	8	485	488
--PNYTLAEGRPVADPRSHLQIGRRGGGGLLLLQDTQLIETLAHFPRERIPERVVHAKAAGALGEFEVTHDVSDITSAAFLNGIGKKTPLLLRISTVGPEKGSADTVRDVRGWAMKLYTEEGNQDWVFNNTPVFFVRDPIKFPSLNRSHKRHPQTNLTDATMFWDFHNNSPESIHEIMHVFSDRGTPATLRHMDAFSGHTYKFTKPDGSFKYVKIHIKSDLGNKTMTRQEAAKIAGEDPDYHTRDLFNAIESGNYPTWTVYAQVMSPEEAENYRWNVFDITKVWPHSDYPLRPIGKITLNKNPENYFEQIEQAAFSPSTMVPGFAPSADPLLQARMFSYPDAARYRVGTNYQQLPTNAPRCPVYSPFQRDGFMSFRGNYGADPNYVGSTTLPLST-RKVEENY--------HDHWVGEVTA-FASEVTDDDFIQPKMLWDVMGKQPGQQENFVSNVAAHLSGAIPE-VQKETIKLFDRVDPEIGRRIEKAL---------
>M1FPT2	655	0.417	1.782E-206	3	496	500	22	499	500
---RLTTSSGCPIDDKLAVQTVG---ERGPMLIQDFTFLDEMAHFGQERIPERVVHAKGAGAFGYFEVTHDITQYTKASLFNKIGKKTPLGIRFSTVGGESGSADSARDPRGFAVKFYTEDGNWDLVGNNTPIFFIRDPIFFPSFIHTQKRNPVTHLKDANMFWDFISLRPESTHQVSFLFSDRGTPDGYRHMNGYGSHTFKLVNAQGEAVYCKFHMKTDQGIKNMSGERAGEVASSDPDYAIRDLYNAIADGNFPSWSFYLQVMTFDQAEKFRFNPFDLTKVWSQKEYPLIPVGKMVLNRNPTNYFAEVEQIAFSPAHMVPGIEPSPDKMLQGRLFSYSDTHRHRLGTNYQQLPVNCPMSARPNNYQRDGPACATDNQTGAPNYF-----PNSFNGPSD-DPKYAQSQIHY----SGDVRRYRTD-DDDNYSQPGVFWREV-LTDEDRAALVKNMAGHLKDAV-PFIQDRVIKNWSQADSDWGARLRKAVDAFKSA---
>UPI00109F5E07	655	0.413	1.782E-206	2	499	500	24	505	525
--ETLTTGAGIPVGDKLNAQTVG---PRGPLLVQDVVFTDEMAHFDRERIPERVVHAKGAGAFGYFEVTHDITKYCKAKVFSHIGKRTPIAVRFSTVAGESGSADTIRDPRGFALKFYTEDGNWDLTGNNTPIFFIRDPLLFPSFIHSQKRNPQTHLKDPDMVWDFWGLRPESLHQVSFLFSDRGIPDGHRHMNGYGSHTFKVISAAGKAVYCKFHYKTDQGIKNLTVAEADRLASTNPDYGIYDLYNAIARGSYPSWTFHIQVMTFEEAEKFPWNPFDLTKIWPHSDFPLIPAGKLVLNRNPVNYFAEVEQIAFDPSNMPPGIEPSPDKMLQGRLFSYPDTHRHRLGANYLQIPVNCPYKARVANYQRDGPMCFTDNQGGAPNYF-----PNSF---SAPDARAQYLETKFK--VSADVARYNS-SDDDNVSQVRTFYTKVLNED-ERQRLCENIAGHLKNAQ-LFIQKRAVKNFMDVHPDYGNRIQSLLDKYNAEIKK
>A0A6P8P5E1	655	0.411	2.441E-206	4	499	500	26	505	528
----LTTGAGIPISDKLNAFTVG---PRGPLLVQDVVFTDEMAHFDRERIPERVVHAKGAGAFGYFEVTHDITKYTKAKVFDHIGKRTPIAIRFSSVAGESGSADTVRDPRGFAVKFYTEDGNWDLTGNNTPVFFIRDPLLFPSFIHTQKRNPQTHLKDPDMVWDFWTLRPECLHQVSFLFSDRGIPDGHRHMNGYGSHTFKLMNAKGEPIYCKFHYKTDQGIKNLPVEEANKLVLSDPDYGIRDLYEAIAKGNFPSWTFYIQVMTFEQAEKFPFNPFDLTKIWPHKDYPLIPVGKLVLNRNPVNYFAEVEQLAFDPSNMPPGIEPSPDKMLQGRLFSYPDTHRHRLGANYLQIPVNCPYRARVANYQRDGPMCIYDNQGGAPNYY-----PNSF--SAPENQPKVK---EHSFNCSADVARYRSE-DEDNVTQVRAFYTKVLKENA-RKRLCDNIASHLKDAQ-LFIQKRAVKMFTDVHPDYGFSVQAMLDKYNSAAEK
>A0A1W7RAT2	655	0.410	3.342E-206	2	490	500	20	492	503
--ELLTTASGAPIGDKTNVVTAG---ARGPMLLQDVVYLEEMAHFDRERIPERVVHAKGAGAFGYFKVTHDITKYCKAKIFSEIGKETPLVVRFSTVGGESGSADTVRDPRGFAVKFYTEEGNWDLVGNNTPIFFIRDPFFFPSFIHTQKRNPVTHLKDADMFWDFLTLRPESTHQVSFLFSDRGIPDGFRHMNGYGSHTFKLVNDKNEAVYCKFHYKTDQGIKNLPVDKAAELASSDPDYGLRDLYNAIAEKNFPSWTFYIQVMTFDQAEHFRWNPFDLTKVWPQSEYPLKPVGKFVLNRNPTNYFKDVEQLAFCPSHLVPGIEPSPDKMLQGRLFAYTDTHRHRLGTNFLQIPVNCPYRTRAHHYQRDGPQTYDDNQDGAPNYY-----PNSF------NGPVDNPDFKESTFCASGeVKRYNS-SDDDNFTQVGNFYRKVLKEE-ERARLVDNIVNHIKNAQ-TFIQERAIKNFSQCDPEYGQRIKEGL---------
>A0A6I8RDW4	655	0.403	3.342E-206	4	499	500	26	505	528
----LTTGAGHPVGDKLNLLTAG---PRGPLLVQDVVFMDEMAHFDRERIPERVVHAKGAGAFGYFEVTHDITQYCKANVFGKVGKRTPVAARFSTVAGEAGSPDTIRDPRGFAVKMYTEEGNWDLTGNNTPIFFIRDAILFPSFVHSQKRNPQTHMKDPDMVWDFWSLRPESLHQVSFLFSDRGIPDGHRHMNGYGSHTFKLVNCKDEAVYCKFHFKTDQGIRNLTVEKAEQLAASDPDYGIRDLYEAIAAGNYPSWTFYIQIMTFEQAEKFPFNPFDVTKVWPHGDYPLIPVGKMVLSRNPTNYFAEVEQLAFDPSNMPPGIEPSPDKMLQGRLFSYPDTHRHRLGANYLQLPVNCPYKARVANYQRDGPMCFTDNQGGAPNYY-----PNSF------SAPEQQPQFREHRFRVSADVERYNSANDDNVTQVREFYLKV-LNEEERQRLCENIVGHLKECQ-LFIQKRTVKNFSDVHPDYGSRIQALLDKHNAKCPK
>A0A0F8VTB9	655	0.521	3.342E-206	4	492	500	17	490	791
----YTTSNGCPVMDPEASQRVGKN---GPLLLQDFHLIDLLAHFDRERIPERVVHAKGAGAFGEFEVTDDISDITTIDMLKGVGKKTKMLTRFSTVGGEKGSPDSARDPRGFACKFYTEEGNWDWVFNNTPVFFLRDPSKFPIFIHTQKRNPQTNLKDATMFWDYLSTHQEAVHQVMHLFSDRGTPYSYRHMNGYSGHTYKWIKPDGTFNYVQLHLKTDQGNKTFTNEEATRLQAENPDWHTEDLFNAIARGENPSWTCYVQVLSPEQAEKFRWNVFDLTKVWPQAEVPLRRFGRFTLNKNAQNYFAEIEQAAFSPSHMVPGVEPSADPVLQSRLFSYPDTHRHRLGGNYEQIPVNCPLRA-FNPTHRDGYMNVHGNYGANPNY-PSTFRPIQHKP-VKASQ-------EHEKWAGAILT-EQQPVTDEDYVQANGLWKVLGRQPGQQENFVNNIAVHLCGA-HPKVRKATYGMFRRVNPDLGARIEKATEA-------
>UPI0001CBB4B1	654	0.412	4.577E-206	2	493	500	21	495	498
--ETLTTATGAPIDNKNAILTVG---PRGPLLMQDFAYTDEMAHFGRERIPERVVHAKGAGAFGYFEVTHDISRYCKAKIFEHVGKKTPLGVRFSTVGGESGSPDSARDPRGFAVKFYTDEGNWDLVGNNTPIFFIRDPMLFPNFIHTQKRNPVTHLKDPDMFWDFITLRPESTHQVSFLFSNRGTPNGYRHMNGYGSHTFKLVNKDGNPVYCKFHYKTDQGIKNLTGDEAAEMAKCDPDFAIRDLYNAIAEGNYPTYTMYIQVMTYEEAEKHRWNPFDLTKIWPHSEFPLIPVGKLVLNRNPKNYFAEVEQIAFCPGHLVPGIEASPDKMLQGRIFSYSDTHRHRLGTNYFQIPVNCPFNARTYNYQRDGPQCVTDNQNGAPNYF-----PNSFQGPQDNLK---YA--SHVDHVSGDVKRYNT-ADDDNFTQVGSFWRNV-LSEYDRTHLINNIAGHLKDAQ-EFLQKRAVHNFSQCDPEYGRRLEEAL-AK------
>A0A023EUF0	654	0.430	4.577E-206	5	496	500	23	501	504
-----TTSTGTPVGTKTASVTVG---ERGPLLLQDVHFLDEMAHFDRERIPERVVHAKGAGAFGYFEVTHDITKYCAAKIFDTVGKKTPLAVRFSTVGGESGSADTARDPRGFAVKFYTDDGVWDLVGNNTPIFFIRDPILFPSFIHTQKRNPATHLKDADMFWDFISLRPETTHQVMFLFADRGLPDGYRFMNGYGSHTFKLVNADGKPVYCKFHFKCDQGIKNMDVKRADELAGADPDYSIRDLYNSIAKGEYPSWTLKIQVMTFEQAEKLSFNPFDLTKVWPQADFPLIPVGRMVLDRNPKNYFAEVEQIAFDPSSMVPGVEASPDKMLQGRLFAYTDTHRHRLGANYTQLPVNCPYRVSLRNYQRDGPMNCTDNQGGAPNYY-----PNSFGGPEPCPFARKVQNSKHS--VSGDVDRYES-GDEENFAQAAVFYRRV-LDDAARKRLISNLVNHMSNA-SPFIQERAVKNFAEVDADFGRQLTEGLKLRSTA---
>A0A1R7T094	654	0.425	4.577E-206	4	495	500	23	498	509
----LTTGTGAPVGRKNATMTVG---PRGPVLLQDFVFTDEMAHFNRERIPERVVHAKGAGAFGYFEVTHDITRYCKAKIFEHVGKRTPMAIRFSTVGGEKGSADTARDPRGFAMKFYTEDGNWDLVGNNTPIFFIRDPILFPSFIHTQKRNPVTNLKDPDMFWDFITLRPETSHQVSFLFSDRGTPDGFRHMNGYGSHTFKMVNARGEAVYCKFHFKTDQGIKNMTGSQADQLSASDPDYATRDLHNAIAEGNFPSWSAYIQVMSFEEAERFRWNPFDLTKVWPQGEFPLIPVGRMVLNRNPKNYFAEVEQIAFSPAHMVTGIEASPDKMLQGRLFSYSDTHRHRLGSNYLQIPVNCPFNTHRRNYQRDGPQCVDENQGGAPNYF-----PNSFTG--------PQDDTKHleCPFKISGDIGRYNTADDDNFSQVGIFWRRV-LSPTDRDHLIDNMAGHLINAQD-FIQKRAVSNFGQADPEYGRRLQDALNALKA----
>A0A6P5A400	654	0.408	4.577E-206	5	496	500	25	500	511
-----TTGTGAPVDNKLAVLTVG---PRGPMLMQDFTYMDEMAHFNRERIPERVVHAKGHGAFGYFECTHDISQYCKAKPFEHVGKRTPLGIRFSTVGGESGSADTARDPRGFAVKMYTEDGNWDLVGNNTPIFFIRDPILFPSFIHTQKRNPATHLKDPDMFWDFITLRPETTHQVSFLFSDRGTPNGYRHMNGYGSHTFKMVNKNNQAVYCKFHWKTDQGIKNLTRQQADDLAGSDPDYAGRDLFNAIAEGNYPSWTLKIQVMTFEEAEKFRFNPFDLTKIWPQGEFPLIPVGKMVLNRNPKNYFAEVEQIAFSPIHMVPGIEASPDKMLQGRLFSYSDTHRHRLGSNYLQIPVNCPYRARVTNYQRDGPQCVDDNQAGAPNYY-----PNSFSGPEQNESIAPPAFK-----ASGDLQRYNT-ADEDNFTQVGTFWRKV-LSEYDREHLVDNLASHMQNAQD-FLQKRAVKNFSQCDPEYGRRLQEKLDKYNAA---
>UPI00188F8B06	654	0.426	4.577E-206	4	499	500	26	505	527
----LTTGAGNPVGDKLNVMTAG---PRGPLLVQDVVFTDEMAHFDRERIPERVVHAKGAGAFGYFEVTHDITKYSKAKVFEHIGKKTPIAVRFSTVAGESGSADTVRDPRGFAVKFYTEDGNWDLVGNNTPIFFIRDPLLFPSFIHSQKRNPQTHLKDADMAWDFWTLRPESLHQVAFLFSDRGIPDGHRHMNGYGSHTFKLVNAKGEAVYCKFHYKTDQGIKNLSAEDAARISQEDPDYGLRDLFNAIAAGNYPSWTFYIQVMTFSQAENFQFNPFDLTKIWPHKDFPLIPVGKLVLNRNPVNYFAEVEQMAFDPSNMPPGIEPSPDKMLQGRLFAYPDTHRHRLGANYLQIPVNCPFRTRLANYQRDGPMCMFDNQGGAPNYY-----PNSF------SAP------EHQHSALEHRSRYsadvqrYNSANEDNVTQVRAFYCSV-LNEEERTRLCENIAGHLKDAQ-LFIQKKAVKNFSDVHPDLGARVQAHLDKYNSMNSK
>UPI00145ED84C	654	0.482	6.268E-206	0	491	500	0	477	483
MTEsnHLTTSFGIPVSDNQNSLTAG---SDGPVLMQDFQLVEKLAQFNRERIPERVVHAKGAGAHGYFEVTADVTQWTKAKFLSKVGQQTPVFARFSTVGGEKGSADTARDPRGFAVKFYTEEGNYDLVGNNTPVFFVRDPQKFPDLIHSQKRNPQTNCKDANIVWDFFSLSPETIHQVTILYSDRGTPKSYRYMDGFGSHTYKWINAQGEAFWVKYHFKTDQGIQNFTREEAAQIAGENPDYATQDLFEAIASNNFPSWTLKVQIMPLEDTKTYRFNPFDLTKVWSHKDYPLITVGRLVLNRNPENYFTEVEQAAFSPSNVVPGITFSPDKMLQARIFSYPDAQRYRLGANYAALPVNCPHAAKANNYQRDGFMRFDNNGGAAPNY-----EPNSFGG--LKEAP----EYKEPPFEVSGTVDRTPfPKTDDDFFQAGELYRVL--SEEQKARLVDNIVDQMKSVKPE-IQRRQIPHFYKADPDYGIRVAQELG--------
>A0A433D692	654	0.461	6.268E-206	0	493	500	0	478	484
MANILTTSNGNPVDNNQTSITAG---ENGPVLISDFHLIDKLAHFDRERIPERVVHAKGAGAHGYFEVTHDFSKFTKAKFLNSLGKRTPVFLRFSTVGGEKGSADTARDPRGFAIKFYTEEGNWDMVGNNTPVFFIRDPSKFPDFIHTQKRNPQTNLGDPDMFWDFLSLVPESIHQVTILFSDRGTPDGYRHMNGYSSHTLKLVDHAGRFRYVKWHFKTDQGNKTLTSQQAGKLAGEDPDYATRDLFNAIARGDHPSWTVYLQVMEAEDALKYRFNPFDVTKVWPHKDYPLQQIGKLVLNRNPENYFAETEQVAFSPSHLVPGIDASVDRMLQGRLFSYPDTHRHRLGPNYSQIPINAPISRV-SNHHRDGFMAVNGNGGSVPNYEPNSH-DNS----------PRQINVVGTTFANEEVSGRTDRhgyvLTDDDFFQAGQLYR--LMTAEQRDHLIENIAGHLKNAK-LHIRQRQIANFSRADKEYGRRVEEGI-AK------
>A0A653D5G6	654	0.423	6.268E-206	5	495	500	7	480	486
-----TTGHGTPISDKDSSLTVG---PRGPILLHDVQMVEELAHFDRERIPERVVHAKGAGAFGYFEVTDDISQYCAAKVFSSIGKKTPIAVRFSTVGGESGSADTVRDPRGFAVKFYTEDGIWDLVGNNTPIFFIRDPVLFPSFIHTQKRNPQTHLKDPNMFWDFISLRPEITHQVMFLFSDRGIPDGYRHMNGYGSHTFKLVNKEGKFVYCKFHYKTDQGIKCIDAKKADELAGTNPDYSIKDLYNAIANKDYPSWTFYIQVMTPEQAASCKFNPFDLTKVWPHSEYPLNKVGKMVLNRNPENYFAEVEQIAFSPGHMVPGIEPSPDKMLLGRIFSYGDTHRHRLGPNYLQLPVNCPYKVK--NYQRDGAACY-YNQGGQPNY-----HPNSFGGP-ENDTWAKSLRKPYS--VAGDVSRYDT-GDEDNFSQPRVFYQKT-LDKAAQDRMIANIVGHLSNAAD-FIQDRTVKMFSNVDKTLGERLAEGLKTTRT----
>A0A6N0UXE6	654	0.427	6.268E-206	6	498	500	25	500	502
------TGHGAPIDDKLNSLTIG---PRGPILLQDVTYVDEMAHFDRERIPERVVHAKGAGAFGYFEVTHDITKYSKAKVFSQIGKKTPIAVRFSTVGGESGSADTVRDPRGFAVKFYTEEGNWDLVGNNTPIFFIRDPMFFPSFIHTQKRNPATHLKDADMFWDFITLRPETTHQIMFLFSDRGIPDGYRHMNGYGSHTFKLVNDKNEAVYCKFHYKTDQGIKNLLPDKAGPLSGDDPDYSIRDLYNAIEKGQYPKYNVFIQVMTFAQAEKWQFNPFDLTKVWPHSEFPLIPVGRLVLDRNPKNYFAEVEQIAFSPSHLVPGIEASPDKMLQGRLFAYADTHRHRLGANYLQLPVNCPYRSIVSNYQRDGPQTY-SNQEGAPNYY-----PNSFNGPVD-----DIKYASHKTSVSGDVARYNS-ADEDNFTQPNIFWSKV-LSEVERERLVQNIADHLNGALD-FIQERAVKNFTQVHPDFGKRLAEKLKQKRVGSK-
>UPI00035944A2	654	0.429	6.268E-206	5	493	500	25	496	509
-----TTGTGAPVGNKTATLTVG---PRGPILLQDFVFTDEMAHFNRERIPERVVHAKGSGAFGYFEVTHDVSKYCKAKIFEHVGKRTPLAVRFSTVGGEKGSADTARDPRGFAVKFYTDEGNWDLVGNNTPIFFIRDPMLFPSFIHTQKRNPVTNLKDPDMFWDFISLRPETTHQVSFLFSDRGTPDGYRRMNGYGSHTFKLVNAQDQAVYCKFHYKTEQGIKNLMADQAGDLQGTDPDYAQRDLFNAIDEGNFPSYKMFIQVMTFEEAEKFRWNPFDLTKVWPHGEFPLIPVGRIVLNRNPKNYHAEVEQLAFSPAHLVPGIEASPDKMLQGRLYSYSDTHRHRLGSNYLQIPVNCPFNTRVRNYQRDGPQCVNDNQEGAPNYF-----PNSFTGPVDNVQKVE--NCQH---ISGDVQRYNT-ADDDNFSQVGLFWNKV-LSPDERTRLVDNITGHLKDAQ-EFIQKRAVNNFAQADPEFGRRLREGL-AK------
>S2JEP6	653	0.471	1.175E-205	0	488	500	0	474	484
MSKNtLTTSNGNPVENNQTSQTAGQW---GPVLIQDFHLIDKLAHFDRERIPERVVHAKGAGAHGVFEVTHDVTHLSKAKFLSHIGKKTPVFTRFSTVGGEKGSADTARDPRGFAVKFYTEEGNWDMVGNNTPVFFIRDPAKFPDFIHTQKRNPQTNCGDPDAFWDFLSLVPESIHQVSILFSNRGTPDGYRHLNGYSSHTLKLVAEDGSFKYVKWHFKTDQGIRNLKADQAGQLAGSDPDYATRDLFNAIEHGEYPSWSVYVQVMDPEDAKKYRFNPFDVTKIWSHKDYPLQPVGKMTLNRNPENYFAETEQAAFSPSHTVPGIDVSPDRMLQGRLFSYPDTHRHRLGANYAQIPINQPHSRV-ANHQRDGAMAVLGNGGSTPNY-----EPNSFGGPYQTNVAATTFTAEE---ISGATGRFTYGLTDDDFVQAGDLYR--LMPAEEKTDLVNNIAGHLKNAK-KHIRERQIAHFKRADAEYGSRIEE-----------
>UPI00158D24B5	653	0.413	1.175E-205	6	490	500	25	493	510
------TGNGNPIANKKASLTVG---PRGPLLLQDFVYLDEMSHFDRERIPERVVHAKGAGAFGYFEVTHDITQYTKAKVFSKIGKKTPIAVRFSTVGGESGSADTVRDPRGFAVKFYTEEGIWDLVGNNTPIFFIKDPLFFPSFIHTQKRNPATHLKDMDMFWDFLSLRPESTHQVMILFGDRGIPDGYRHMNGYGSHTFKLVNAQNEFVWCKFHYKTDQGIKNILAEDAAKIASDDPDYSIRDLYNAIARKDFPSWTFYIQVMTQQQADKFQWNPFDLTKVWPHKDYPLIPVGKLVLDRNPDNYFADVEQLAFDPAHMPPGIEPSPDKMLQGRLFAYGDTHRHRLGPNHLQLPVNCPyKSISAINYQRDGLMPV-YNQNGAPNYY-----PNSFSGPEECPA------VKSPPFSVFGDVDRYEPVNEDDFGQVTLLWRNV-LDADARTRLVNNLVASLKGASN-FIVERAVRNFSNVDVDLGNRLTEGL---------
>UPI00164696D0	653	0.434	1.610E-205	1	492	500	4	479	487
-KKYLTTASGAPVGDNQNSITAG---HRGPTLIQDVHLIEKLAHFNRERVPERVVHAKGAGAHGYFQVTNDVSKYTKAAFLSEVGKSTPMFIRFSTVAGELGSADTVRDPRGFAVKFYTEEGNYDLVGNNTPIFFIRDAIKFPDFIHTQKRNPHTGRKDPNMVWDFWSLSPESLHQITYLHGDRGIPATLRHMNGYGSHTFKWVNAEGEAVFVKYHFIAEQGVKALDPELAAKLAGENPDYHTEDLYNAIDNGDFPEWKLYVQIMPVEDANTYRYDPFDVTKTWSRKDYPLIEVGRMVLDRNPENYFAEVEQAAFSPGHFVPGIEASPDKMLQGRLFAYSDAHRYRIGANHEALPINRAKSEVN-NNQRDGQMRFDGNGGSAINY-----EPNSFNGPVETP------ENKTSPFEVSGfadSVAYDS---DDHYSQPRALFRDV-MDDGERTRLIQNFVDHLSGVDYDEIKLRQISLFYKVDPELGERVAEGLGL-------
>A0A6P6S3V3	653	0.458	1.610E-205	5	493	500	8	484	494
-----TTSTGAPVGDNQNSQTAG---PYGPVVITDFHLLDKLAHFDRERIPERVVHAKGAGAHGYFEVTHDITKYCKARLFSSMGKRTPVFVRFSTVGGEKGSADTARDPRGFAIKLYTEDGNWDLVANNTPVFFVRDPLKFPDFIHTQKRHPQTNLPDADMFWDFLSLSPESIHQVTILFSDRGTPDGYRHMNGYSSHSFKTVNAAGEVFYVKFHLKTNQGIKNLTAKRAHQLASTDPDYATRDLFNFIDAGNYPSWTLCVQVMPVKAAESYRYNVLDVTKVWPHHDYPLQPVGRLVLDRNPSNYFQEVEQAAFSPGHLVPGIEASEDKMLQGRLFSYPDTHRHRLGANYDQIPVNVPrMCPFLQALHiRDGPMCVSGNYGGAPNYEPNSIR--------GAPKENPQARPSATPLSGVVAHHPQNHPN-DDFEQAGALYRKV-MCPADRDALISNIAGHLKNARKE-IQERQVKLFARADREYGARVAHALGLP------
>A0A7R9GWF1	653	0.426	1.610E-205	8	497	500	13	495	497
--------NGHGAPVDNrlASLTIG---PRGPILLQDINLIDEIAHFDRERIPERVVHAKGAGAFGYFEVTDDITKYCKAKVFSEVGKRTPIAVRCSTVGGESGSADTVRDPRGFALKFYTEDGIWDLVGNNTPIFFIRDPILFPVFIHTQKRNPATHLKDADMFWDFLSLRPESVHQVMFLFSDRGIPDGFRFMNGFGSHTFKLVNAKNEPVYCKFHYKSDQGIKNLTPEKAHQLSADDPDYSLRDLYDAISSGNFPSWTFYIQVMTFAQAEKFRWNPFDLTKIWPQGEYPLIRVGKFVLNRNPSNYFAEVEQIAFSPSHLVPGIEPSPDKMLQGRLFSYPDTHRHRLGGNYLQLPVNCPYRTRMTNYQRDGPQTFTKNQEGAPNYF-----PNSFggpREDPTAAQSVFHVSGDVAKY-GLVLSRYNS-GDEDNFSQATTFWRQT-LNAGEKDRLVSNIVGNLKNAAD-FIQERTVKVFSQVDEDFGARLRDGLNKQKKAN--
>A0A089Q7C9	653	0.433	1.610E-205	2	491	500	20	493	517
--ERLTTGLGCPLSDRMNSLTVG---PRGPILLQDLQLIDEMAHFDRERIPERVAHAKGAGAFGYFEVTHDITKYCRANIFSEIGKKTPIAVRFSTVGGESGSADTAGDPRGFAVKFYTEEGNWDLVGNNTPVFFIRDPILFPSFIHTQKRNPATHLKDPDMFWDFITLRPETTHQVTILFSDRGTPDGYRHMNGCGSHTFKLVNAEGKAVYCKFHYKTDQGIRNLSAEKADDLAGTDPDYAIRDLYNAIEDGDYPSYTMYIQVMTYEEAEKHRFNPFDLTKVWPHKDFPLISVGRLTFDRNPRNYFAEVEQIAFSPANMVPGIEASPDKMLQGRLFSYNDTHRHRLGANYTQIPVNCPYRSRARNYQRDGPVTVDYNQESAPNYFPnSFSGPMDCKRHSEPTFTC-----------STDVNRYNS-GDEDNFTQAGNLFRHV-MNEEERQRLVSNIAGHLVNAQ-KFLQDRAINNFSQADPEYGAGIRRALE--------
>UPI0008250025	652	0.455	2.204E-205	1	487	500	4	475	489
-KKYLTTASGAPVGDNQHSITAGQ---RGPTLIQDVHLLEKLAHFNRERIPERIVHAKGAGAHGYFEVTNDLSKYTKADFLSEVGKKTPMFIRFSTVAGELGSADTVRDPRGFAVKFYTDEGNYDLVGNNTPIFFIRDAIKFPDFIHTQKRHPQTHLKDPNMVWDFWSLSPESLHQITYLHSDRGIPATFRHMNGYGSHTFKWVNKDGEAVYVKYHFISDQGVKGLDPKVADELAGTNPDYHTEDLFNAIDKEDYPSWTLKVQIMPIEEAESYRYDPFDVTKVWPHSDYPLIELGKMVLDRNPENYFAEVEQAAFSPGHFVPGIEASPDKMLQGRLFSYSDAHRYRLGVNHETIPVNQAKAPVH-NYQRDGFMSHNGNGGSAPNY-----EPNSY-----GNAPKETPESKIKPFEVSGfadSVNYDSE---DHFSQPGSLFRDV-LDEGGRQRLIENFADHLSGVTKEGVVERQLELFYKVDPRLAEGVA------------
>K8ES57	652	0.446	2.204E-205	5	496	500	29	505	509
-----TTGSGNPVDDKVNSLTAG---PKGPILLQDFTLLDELSHFDRERIPERVVHAKGAGAFGYFEVTHDISKYCKAKVFSSIGKKTPIAVRFSTVGGESGSADTARDPRGFAVKFYTEEGNWDLVGNNTPIFFIRDPILFPSFIHTQKRNPVTHLKDADMFWDFISLRPETTHQVMFLFSDRGTPDGYRFMNGYGSHTFKLVNSNNEPVYCKFHYKTAQGIKNLPAGKAHELSGSDPDYSIRDLHNAIASGNFPQWNFSIQVMTYEQAQNWKYNPFDLTKVWPHGEFPLIPVGKLVLDRNPSNYFTDVEQIAFSPAHFVPGIEPSPDKMLQGRLFSYSDTHRHRLGANYLQLPVNCPYRAVVANTQRDGPACYTNNQGGAPNYF-----PNSFGGHR--EQPSA-ANTKFS--TVGDVDRYTSD-GEDNFQQCHEFWHKTLTEEG-RRNLVDNIVGNLRDASD-FIQERAVNNFSQVEPVFGARLAEGLRlAKKNK---
>W6Q0D0	652	0.689	3.019E-205	4	493	500	6	496	500
----YTLAEGCPFASNNTALLMRnRPGTGGLGLLQDTQLIETLAHFNRERIPERVVHAKAVGAYGEFEATEDCSNLTSASFLSKVGKKTPILLRVSTVGPESGSADTSRDVHGWAMKMYTDEGNLDWVFNNTPVFFIRDPIKFPSVNRSHKRNPQTHLPDPNMFWDFHVGNPEGIHQLLILFSDRGTPRSVRFLNSYSGHTYKFTKADGSFNYIKVHMKTRQGVRNFTQEEATRVAGEDPDYMIRDMFDAIERKDFPQWDVFVQVMSPSEAETYRWNIFDMTKVWPKKDFPLRKIGKMTLNRNPDNYFTDIEQAAFSPSTMVPGFAASADPVLQARLFAYPDAARYRLGVNYQQLPTNSAKVPVYCPFERDGAMRFDKNYGADPNYVGSTLQPTQFktKENGVTAQSL-SVHTDHEKWAGE-VSAYTSQITDDDFVQPAALWEILGREPGHQDRVIHNLAGNISGVTSPNLREGVYALFGRVNQELGAKLRKATEAK------
>A0A1J1I836	652	0.441	3.019E-205	5	496	500	22	499	502
-----TLASGAPIGVKTATQTVGQ---RGPVLLQDINFIDEMSHFDRERIPERVVHAKGAGAFGVFEVTHDITKYTNAKVFEKIGKQTPMVARFSTVGGESGSADTARDPRGFALKFYTDDGVWDLVGNNTPIFFIRDPILFPSFIHTQKRNPQTHLKDPDMFWDFISLRPETTHQVMFLFGDRGTPDGYRFMNGYGSHTFKLINAKGDAHYCKFHFKTAQGIKNLPTEKADALAGSDPDYAIRDLFNAIAKGEFPSWNLFLQVMTFEQAEKYKYNPFDVTKVWSQKEYPLIPVGRMTLNRNPNNYFAEVEQSAFAPSHLVPGIEPSPDKMLQGRLFSYADTHRHRLGANYLQLPVNCPYRVSVKNYQRDGPMTFNDNQGGAPNYY-----PNSFEGPEPSSRTV----NLQQPYKVSGEVYRFDSGDEDNFSQATIFWNQV-LDEAARKRLVSNIAGHLVNAK-AFIQERAIGNFAKVSSEFGKALTEAIKLKKSA---
>A0A0A7CAN8	652	0.400	3.019E-205	5	496	500	24	499	506
-----TTSTGNPVGDKTNIQTAG---PRGPLLMQDFVYLDEMLHFGRERIAERVVHAKGAGAHGYFEVTHDITRYTKAKVFEHIGKKTPIFVRFSTVGGESGSADTARDPRGFAVKFYSEEGNWDLVGNNTPIFFIRDPMMFPSFIHTQKRNPKTHLKDPDMFWDFLSLRPESCHQVSFLMSDRGTPDGFRHMNGYGSHTFKLVNKDNEAVYCKFHYKTDQGIKCLSADRAADLAGSDPDYAIRDLYNAIEGGNFPSYTFYIQVMTFKQAEEWKFNPFDLTKVWSHKEFPLIPVGRMVLNRNPKNYFAEVEQSAFCPAHFIPGIEPSPDKMLQGRLISYTDTHRHRLGTNYMQIPINCPFNARVRNYQRDGPQNVSDNQEGAPNYF-----PNSFSG---PDSRTVYK--EHSFSTSGDVDRYNS-ADDDNYTQVGIFWREVLTEP-EKQRLIENMSGHLKDAQ-EFIQQRVVRNYSRCDADYGRRLEEALKKYKSS---
>A0A1B6CNA5	652	0.406	3.019E-205	2	498	500	32	512	514
--PKLTTGSGNPVDDKINSLTAG---PRGPILLQDFTLIDELSHFDRERIPERVVHAKGAGAFGYFEVTHDITKYTKAAVFSKIGKRTPIAVRCSTVGGESGSADTARDPRGFAVKFYTEEGNWDLVGNNTPIFFVKDPILFPSFIHTQKRNPATHLKDPDMFWDFISLRPESTHQVMFLFSDRGIPDGYRHMNGYGSHTFKLVNAQGEAVYCKFHYKTDQKIKNLSVKRAAELSGSDPDYSIRDLYNSIAKGDCPSWTFYIQVMTFQQAENFKYNPFDLTKVWSHAEFPLIPVGKMVLNKNPENYFVEVEQIAFSPAHLVPGIEPSPDKMLQGRLFSYSDTHRHRLGPNYLQLPVNCPYKVNVANSQRDGPMCATTNQGGSPNYF-----PNSFTGQIECPK------GALAKFSTTGDVQRYSIDDEDNFSQCGDFYRKT-LNEQERTRLIENIAGNLKDASS-FIQERAIKNFSQVDADFGCRLTELLRKYEQSSK-
>A0A336N5N6	652	0.413	3.019E-205	5	490	500	24	497	940
-----TTGSGSPIGIKTATQTAG---PRGPVLLQDVNFIDEITHFDRERIPERVVHAKGAGAFGYFEVTHDITKYCSAKVFEKIGKRTPIAVRCSTVGGESGSADTARDPRGFAVKFYTEEGIWDLTGNNTPIFFIRDPILFPSFIHTQKRNPATHLKDPDMFWDFITLRPETTHQVMFLFGDRGIPDGYRHMNGYGSHTFKLVNAKGEPVYCKFVYKTDQGIKNLDVKRAAELDGQDPDYAIRDLYNAIAKGNYPSWTFYIQVMTFEQAEKCKFNPFDLTKVWPQAEYPLIKVGKMVLDRNPSNYFAEVEQIAFNPGHLVPGILPSPDKMLQARLFSYGDTHRHRLGANYLQLPVNCPYKVAVKNYQRDGPMCFNDNQAGAPNYF-----PNSFSGPAECERARKLLDSKQETCVGD-IARYET-GDDDNYSQATVFWNKV-LDVEARKRLVSNIAGHLCNA-SPFLQERAVKNFSNVSPDFGKMLTEAL---------
>A0A0G4G5H0	651	0.443	4.134E-205	1	493	500	3	483	493
-SRPvITTSSGCPVDDNQNSVTVSST---GPIAISDFALIDKLAHFDRERIPERVVHAKGAAAHGYFEVTNDITKYCKAKVFERVGKRTPVFLRFSTVGGERGSADTARDPRGFAVKFYTEEGNWDMVGNNTPVFFIRDPIKFPDFIHTQKRCPMTNIPNPDMFWDFLSLVPESIHQVTILFSDRGTPDGYRHMNGYSSHTFKFVNKDGEVSYVKMHFKTDQGIKNLTRQQAGTLAGGDPDYATRDLHDSIKNGQFPSWTMFVQVMPQREAATYKWNVFDITKVWPHGDYPLIPVGKLVLNRNPENYFQDTEQSAFSPAHLVPGIEASEDKMLQGRLFSYSDTHRHRLGANYDQIPVNSAWnCPRHDYNARDGPMCVNGNKGGSPNY-----EPNS-----VYGTPVQDKSFAMSSQAISGVVGRHPQVHPNsDFEQAGNLYRKV-MTREDRDHLIDNIVSHLKNAKRE-IQERQVKVFARADAEYGQRVAQGLGLP------
>A0A0D2D102	651	0.494	4.134E-205	4	495	500	8	487	496
----YTTSNGRPVTFATASQTVG---PRGPILLQDFHLIDLLAHFDRERIPERVVHAKGAGAFGEFVVTHDITDLTSADLFSHVGKKTNVAVRISTVGGEKGSADSARDPRGFSIKFYTEEGNWDLVGNHTPIFFIRDGVKFPTFIHTQKRNPRNNLKDATMFWDFLSSNQESAHQVIQLFSDRGTPRTFRHCDTFSGHTFKFTKNDGTFKYVKFHVKSDQGHADMTNEEAAALTSSNPDHATEDLFNAIERGEFPSWTLYVQVLDPKDAEKFRWNILDITKVWPHSEVPLRPVGKMTLNRNPENYFAEVEQLAFSPAHLVPGIEPSADPMLQARLFSYSDTHRHRLGVNYQQIPVNRPLHP-YAPFQRDGAMSVAYqNYGANPNY-PSPLKPNTYLP---VDQP---IDAAHETWIGQ-AVHNLQPVTDEDFVQPNMLWEVLGRTDGQQEHLVHNISVHLFAAVKE-VRERTYGMFDRVNKDLGARVRSATEKVRA----
>UPI000C6E88FF	651	0.411	4.134E-205	4	491	500	22	493	506
----LTTQTGCPIGDKLNSLTAG---PRGPMLLQDVVYLEEMAHFDRERIPERVVHAKGAGAFGTFVVTHDITKYCKAKLFEKIGKETPIAVRFSTVGGESGSADTVRDPRGFALKFYTEEGNWDLVGNNTPIFFIRDPMFFPSFIHTQKRNPVTHLKDVDMFWDFLTLRPESTHQVCFLFSDRGIPDGYRHMNGYGSHTFKLVNSKGEAVYCKFHYKTNQGIKNIPVDKAGELSGSDPDYSIRDLYNAIRSGNYPSWTLYIQVMTIEQAENFRWNPFDLTKIWPHSEYPLMPVGTLTLNRNPEDYFKDVEQIAFCPAHMVPGVEPSPDKMLQGRLFSYSDTHRHRLGPNFLQIPVNCPYRARCHHYQRDGPQTFNDNQSGAPNYY-----PNSFNGPKD-KTVFMESPVACSPE----AKRYNS-SDDDNFTQPGTFWNKV-LNEEEKQRLVDNIVNHIVSAQV-FIQDRAVRNFTQVDPKFGARIKEGLE--------
>B3SC13	651	0.419	4.134E-205	4	490	500	24	495	506
----LTTSHGAPAESITDSVTVG---PRGPILLQDITLIDHMAHFDRERIPERVVHAKGAGAFGYFEVTHDITKYCKAKVFENVGKRTPMAVRFSTVGGESGSADTARDPRGFALKFYTEEGNWDLVGNNTPIFFIRDPILFPSFIHTQKRNPVTHLKDPDMFWDFISLRRETTHQVSFLFTDRGTPDGYRHMNGYGSHTFKLVNADNEAVYCKFHLKTDQGIRNLTGEKAQEISGLDPDYAMRDLYNAIASGNSPSWTMYLQIMTFEQAEKWRFNPFDVTKIWPHSEFPLIPVGKMVLNRNPKNYFAEVEQIAFAPANFVPGIEPSPDKMLQGRLFSYNDTHRHRLGTNYAQLPVNCPYATKVGNYQRDGPQTFNDNHSGVPNYY-----PNSFNGPIanVNRATP------HTVQVIGDVKRYNT-ADDDNFTQVTVFWRKV-LNEQERTALVNNIVGHLCMAQS-FLQERAIENFSKVDPEYGRRIREGL---------
>A0A4R8RT97	651	0.510	5.661E-205	4	492	500	18	492	504
----YTTSNGAPVANPQHWQR---PGPSGPLLLQDFHLIDLLAHFDRERIPERVVHAKGAGAYGEFEVTHDISDIASIDMLKEVGKKTKAVVRFSTVGGEKGSADSARDPRGFAIKFYTDEGNWDWVYNNTPIFFIRDPSLFPVFIHTQKRHPQTNLKDATMMWDYWSTHQECVHQLMHLFSDRGTPYSYRHMNGYSGHTHKWTKPDGSFVYVQIHLKTDQGNKTFTNEEAAKLASENPDWHTQDLFESIQRGEHPSWTVYVQTLTPEQAEAFRWNVFDLTKVWPQSEVPLRPFGRLTLNRNPDNYFAEIEQVAFSPSHLVPGVEPSADPVLQSRLFSYPDTHRHRLGVNYQQIPVNRPLNA-FNPHQRDGAMSVDGNYGANPNY-PSSFRPLNYKPVKAAGA--------HEQWAGRVVEDLFGPVTAQDYEQAAGLWAVLGRQDGQQRNFVLNVSGALAGAR-ADVRARVYDMFSKVDAGLGAAIETETEA-------
>A0A1S3JUG5	651	0.418	5.661E-205	4	491	500	24	495	513
----LTTSTGAPIGEKLASMTAG---PRGPLLMQDFVFMDEMAHFQRERIPERVVHAKGAGAFGFFEVTHDISKYCKAKVFEHIGKRTPVAVRFSTVGGESGSADTARDPRGFAVKMYTDEGNWDCVGNNTPIFFIRDPIFFPSFIHTQKRNPVTHCKDPDMFWDFITLRPESTHQVSFLFSDRGTPDGYRQMNGYGSHTFKLVNKDGEAVYCKFHYKTDQGIKCLMADQAGELAGSDPDYAIRDLYNNIAAGNYPSWTWYIQVMTFEEAEKFRWNPFDLTKVWPQGEFPLIPVGRMVLNRNPKNYFAEVEQIAFSPAHLVPGIEASPDKMLQGRLFSYSDTHRHRLGTNYLQIPVNCPFNTRVKNYQRDGPQCVTDNQEGAPNYF-----PNSF------NGPLDDKRHLESVFQTTGDVKRYNTRDDDNFSQVGLFWRNV-LKPDERTRLVENIANHLKDAQ-EFIQQRAVKNFGQCDPEYGRRIQELLD--------
>A0A2G5BDJ7	651	0.452	7.752E-205	4	492	500	16	490	496
----LTTANGNPVDNNQTSLTAGEY---GPVVLQDFHLIDKLAHFDRERIPERVVHAKGAGAHGYFEVTKDISHLTCAKFLNKVGKRTPVFTRFSTVGGELGSGDTARDPRGFSVKFYTEEGNWDMVGNNTPIFFIRDPVKFPDFIHTQKRHPQTHLPDPTMVWDFWSLVPESLHQVTILMSDRGIPDGFRHMHGYSSHALKLVAKDGSYKYVKWHFRTEQGIKNILPDEATRLAGTDPNYATRDLFNAIERGEHPAWKVYVQVIEPEQALKYRFNPFDVTKVVSQKDFPLQEVGRMVLNRNPENYFAEVEQAAFCPSHMVPGIAPSPDRMLQGRLFSYADTHRHRLGPNYHQIPINRPISGVN-NQQRDGAMAINGNGGATPNY-----EPNSFGGPAQNNLPAQ----THAKnFIAQGeVARHTYEVTDDDFAQVKDLYN--LFTVEQKDRLASVIASTLSQ-TPAFIQKRQLQHFYRADKDYGRRVEAALKA-------
>A0A5N6TVU1	651	0.678	7.752E-205	0	492	500	0	493	499
MGERyYTLSEGCPYASNSTSVQVRNRSGGGLALLQDTQLIETLAHFSRERIPERVVHAKAAGAYGEFEATDDCSDITSASFLNKAGKETPVLLRVSTVGPETGSADTARDVHGWAMKLYTDEGNLDWVFNNTPVFFIRDPIKFPSLNRSHKRHPRTHLPDPNMFWDFHVGNPEGIHELLHLFSDRGTPRSLREMNAYSGHTYKFTKEDGSFKYVKIHIRTALGAKNMTREESIKVAGENPDFYIQDLFEAIEKGNYPVWNVYVQVMDPAEAEKYRWNIFDMTKIWSHKDFPLRQIGTLTMNRNPQNYFADIEQAAFSPSTMVPGIAASADPVLQARLFAYPDAARYRLGVNYQQLPTNAAKAPVYCPFQRDGKMRYDNNYGSDPNYVGSSLKPTKFYQEVKTSGTKRlSLLTEHEKWIGEVVT-FQTHIADDDFVQPAALWDVIGRDPGHQERTIGNIAVHLKGVQSVQLRNEVYALFRKVNTKLGEDLRKATEA-------
>V4B843	651	0.432	7.752E-205	2	495	500	21	499	508
--ETLTTGTGAPVGAKNATLTVG---PRGPILLQDFVFTDEMAHFNRERIPERVVHAKGAGALGYFEVTHDISKYCKAKVFDTVGKRTPVAVRFSTVGGEKGSADTARDPRGFAVKFYTEDGNWDLVGNNTPIFFIRDPFLFPSFIHTQKRNPVTNLKDPDMFWDFISLRPETAHQVSFLFSDRGTPDGYRHMNGYGSHTFKMINNDNKGVYCKFHFKTDQGIKCLRAEKAGELSASDPDYSTRDLYNAIREGNSPSWTVYIQVMSYEEAERFRWNPFDLSKVWPQGEYPLLPLGKMVLNKNPKNYFTEVEQIAFSPAHMVPGIEASPDKMLQGRLFSYSDTHRHRLGSNYLQIPINCPYNARTRTYQRDGPQCVDDNQGGAPNYF-----PNSFSG--------PQDNPKHleCPFKLSGDVTRYNTADDDNFSQVGIFWRKV-LNPEERERLVQNMAGNLKDAQ-EFIQKRAVHNFGQADAEYGRKLQEALNAyKRA----
>P90682	651	0.411	7.752E-205	2	499	500	21	505	541
--KPFvlTTSNGAPIFNKKASLTVG---PRGPLLLQDVVFLDEMAHFDRERIPERVVHAKGGGAHGFFEVTDDITKYCKADVFSTIGKRTPIFIRFSTVGGELGSADTQRDPRGFAIKFYTEEGNWDLVGNNTPIFFIRDPIFFPNFIHTQKRNPVTHLKDPNMMWDFFSLRPETTHQVMILFGDRGIPDGFRHMDGFGSHTFKLVNKDGNAVYCKFHIKTAQGIRNLPPDVAIKLAGEDPDYSIRDLYDSIENGNYPVWRLMIQVMTFEEAANYRFNPFDITKVWSHKEFPLILVGKIVLNKNPTNYFAEVEQIAFAPSHVVPGIEFSPDKMLQGRLFAYPDTQFHRLGPNYVQLPINCPYRSRAHNTQRDGCFALDYNQGGMPTY-----HPNSF------NGAIERTDVKESAWSVSGDVDRFNGDDEDNFSQPRDLWLKV-MDETERARLVDNIADSLKYCK-AFIQERAINNFTQVHQDFGNALRNALqKANEAMQKK
>A0A1Y2EDW2	650	0.496	1.062E-204	1	491	500	15	491	498
-KPVYTTSNGAPVDHPSKWQRVGTH---GPLLLQDFHLIDLLAHFDRERIPERVVHAKGAGAYGEFEVTDDISDICTVNMLNGIGKKTPCITRFSTVGGEKGSPDSARDPRGFAIKFYTQEGNWDWVYNNTPVFFLRDPTNFPLFIHTQKRNPQTNLKDATMFWDYLSTHPESIHQVMHLFSDRGTPYSYRFMNGYSGHAHKFIKPDGSFVYVQIHLKSDQGNKTFTDEEAGKMASENPDFSTQDLFEAIQRGEFPSWTVYVQTMTPEQAEKFKYNVFDLTKVWPQKEFPLRRFGKMTLNRNVENYFAEIEQVAFAPSHLVPGVEPSADPVLQSRLFSYPDTHRHRLGVNYQQIPVNAPL-QAFNPFQRDGGMAVNGNYGANPNY-PSSYRPLTYK--------PVQATNPHEQWTGQAVSALFDEVKPVDYEQARDLWQVLGRTPGQQANYVNNVAGHLSAAQ-KDTRVRTYEMFSRVSPELGAAIRTAVE--------
>A0A094ILK5	650	0.528	1.062E-204	4	499	500	18	500	783
----YTTSNGAPV--HHAEAYQRAGGPNGPLLLQDFHLIDQLAHFDRERIPERVVHAKGAGAYGEFEVTHDISDITVIDMLKTVGKKTKAVTRFSTVGGEKGSADSARDPRGFSMKFYTEEGNWDWVYNNTPIFFLRDPGKFPLFIHTQKRNPQTNLKDATMFWDYLSTHQEAIHQVMHLFSDRGTPYSYRHMNGYSGHTHKWHKADGTFNYVQVHLKTNQGSKTFNNEEAGKLASENPDWHTQDLFESIEKGEYPSWTVYVQVLSPEQAEKFRWNIFDLTKVWPQKDVPLRPFGKFTLNKNPENYFAEIEQVAFSPSHLVPGVEPSADPVLQSRLFSYPDTHRHRLGVNYQQIPVNAPLHA-FNPFQRDGAMAVNGNYGANPNY-PSSYRTLTYKQHSPITSDP------HQKWSAQ-AVLHLNEVVADDYVQAKGLWDVLGRTEGQQANFIGNVSGHLSGAR-EDTRARTYEMFSRVDKALGDAIKAATE-KNAAPPK
>A0A518AYC1	650	0.467	1.454E-204	0	492	500	0	478	488
MAERktLTTASGIPVGDNQNSITAG---PRGPVLLEDLHLLEKLAHFNRERIPERIVHAKGAGAYGTLTVTKDISAHTKAKLFSEVGKKTELFLRFSTVGGEKGSADAARDPRGFAVKFYTEEGNWDLVGNNTPVFFIRDPLKFPDLIHTQKRNPQTNLPDATAVWDFFSLSPESMHQVTILYSDRGTPRTYRHMNGYGSHTYSLINPAGERTWVKFHVKTNQGIENFTDEEAVKVSGEDPDSATRDLFDAIAKGEFPTWRFCVQLMTEEQANAFPFNPFDLTKVWPHADFPLIEVGTLELNRNPANYFAEVEQAAFSPANLVPGIGPSPDKMLQARLFAYPDAHRYRLGANHQQLPVNAAKATDVNAYQRDGFMTFGDNGGGSPNY-----EPNSFGG------PVEDPSAKLSPLALEGaAAQYDHREGNDDYTQAGDLFRI--MSDEQKSHLIGNIVGSMRPVSDE-IKYRQIRHFHGADPDYGKGVAEGLGL-------
>A0A2K3JHK7	650	0.460	1.454E-204	1	492	500	4	480	488
-KKILTTNFGKPVEDDQNSITSG---LYGPVLMQDVHLIEKLAHFNRERIPERVVHAKGAGAGGYFEVTNDVTRYTKAKFLSKIGKKTEIFVRFSTVGGEKGSADAERDPRGFAVKFYTEDGNYDLVGNNTPVFFIRDPLKFPDFIHTQKRNPATNTKDANMFWDFLSLTPESVHQVTILFSDRGTPKTYRHMNGYSSHTYKWYNDKGDYFWVKYHFKTDQGIQNLTRNEADILKGKDPDHATRDLYDAIKRGDYPSWTLEVQIMNPDDAEHYRFNPFDVTKVWPHKDYPPIKVGRMILNRNPENYFAEVEQAAFSPGNFVPGIAASPDKMLQGRLFAYHDAHRYRLGPNYHLLPVNRPKAVTMENYQRDGYMRFDGNEGGKPNYY-----PNSFGGPEPhTDAAEPPFDVKG----LAARHAYAHP--NDDFVQAGDLFRKV-ISETDREHLIGNIVTHLGNA-NKEIQIRQTKLFYKADPEYGRRIAEGLKL-------
>A0A646QDN1	650	0.433	1.454E-204	4	490	500	23	493	505
----LTTDFGNPVGAMTNSMTAG---PKGPMVLQDMVFLDELAHFSRERIPERVVHAKGAGAFGYFEVTHDITKYCKAKLFDTIGKKTPVAVRFSTVAGEKGSADTARDPRGFALKFYTEEGNWDLVGNNTPIFFIRDPILFPSFIRSQKRNPVTNLKDPDMYWDFITLRQEACHQISFVHSDRGIPDGFRHMNGYGSHTFKLVNEQGKTVYCKFHYKTDQGIKNLSAERAAELASSEPDYATRDLFNAIAEGNYPSWTFYIQVMTFEQAEKFRWNPFDLTKVWPHSEYPLIPVGKLVLNRNPANYFSEVEQLAFCPANLVPGVEPSPDKMLQGRLFSYNDTHRYRLGANYNQIPVNCPYRTKLRNYHRDGFMTVSDNQAGAPNYY-----PNSFSGPVEVEK---YLESKFP--VSGDVARYKTD-NDDNYSQLGIFYKKV-LKPDERQRLVESIASHVCNAQ-EFLQERVINMFSKADPEYGEGVRKAL---------
>Q16J86	650	0.407	1.454E-204	5	496	500	23	502	505
-----TTGNGAPLGTKTATATVG---ERGPVVLQDVHFLDEMSHFDRERIPERVVHAKGAGAFGYFEVTHDITQYCAAKVFEKVGKKTPLAVRFSTVGGESGSADTARDPRGFAVKFYTDDGVWDLVGNNTPIFFIRDPILFPSFIHTQKRNPATHLKDADMFWDFISLRPESTHQVMFLFADRGIPDGYRFMNGYGSHTFKLINAQGKPVYCKFHFKSNQGIKNLEARRADELAGSDPDYSIRDLYNAIAKGECPSWNLKIQVMTFEQAEQHSFNPFDVTKVWPQNEFPLIPVGRMVLDRNPSNYFAEVEQIAFAPSHLVPGIEASPDKMLQGRLFSYADTHRHRLGANYLQLPVNCPYRVSMKNYQRDGPMNVTDNQGGAPNYY-----PNSFGGPEPCG---FAHKLQNSKFnVSGDVNRFESGETEDNFAQPGIFYRRV-LDEAARERMITNMVNHMS-AASPFIQERAVQNFSQVDADFGRRLTEGLKLRRSA---
>A0A3N5YXZ9	650	0.439	1.454E-204	2	490	500	6	478	512
--KKLTTAFGAPVADDQNSMTAG---SRGPVLMQDTHLLEKLAHFDRERIPERVVHAKGAGAYGYFEVTADVTRYTKAGFMSSVGKQTPVFVRFSTVGGEKGSPDAARDPRGFAVKFYTEEGNYDLVGNNTPVFFIRDPLKFPDFIHTQKKNPRTNVPDPDMFWDFLSLTPESVHQVTVLFSDRGTPASYRHMNGYSSHTFKWYNDKGEYFWVQYHLKTDQGIRNLTRQEAQVLSGADPDHATRDLSNAIQRGEYPSWTVEVQILTPEQARDFRWDIFDITKVWPHAEVPPIRIGRLVLDRNPVNYFAETEQAAFSPGNVVPGIAISPDKMLQARVFSYHDTHLHRLGPNYHLIPVNAPKRTAEKSYQRDGSMRVDDNGGEAPNYW-----PNSFGG----QAPADTGEPTFE-LAGQAGRHPYSHPN-DDFVQAGMLYRQV-MSETDREHLVGNIVDHLGKAQ-KRLQRRQAALFYKCDPDYGRRVAEGL---------
>A0A0A0P850	650	0.418	1.454E-204	4	491	500	22	493	520
----LTTSHGCPLSDKLNSLTVG---PRGPILLQDIQLLDEMAHFDRERIPERVVHAKGAGAFGYFEVTHDITKYSKAALFSEIGKRTPIAVRFSTVGGESGSADTARDPRGYALKFYTEEGNWDLVGNNTPIFFIRDPILFPSFIHTQKRNPATHLKDADMFWDFISLRPETTHQVSFLFSDRGTPDGYRHMNGYGSHTFKLVNAKGEAFYCKFHYKTDQGIKCLSSKRADELAGADPDYATRDLYNAIASGDYPSYTMYIQVMTFDEAEKWKFNPFDLTKVWPHGEFPLIPVGRLTFDRNPKNYFAEVEQIAFSPANMVPGIEASPDKMLQGRLFSYNDTHRHRLGANYTQIPVNCPYRARTRNYQRDGPMCVDSNQESAPNYF-----PNSFSG--------PQDCKKHtaPRFSVSADVDRYNSADEDNFTQVGIFYRKV-LNEVERQRLVENIANHMIGAQD-FIQERAIKNFAQADPEYGANIRRALD--------
>A0A7M7K7L5	649	0.422	1.991E-204	3	492	500	24	498	505
---QLTTGTGCPVGDKLNIQTAGK---RGPALLQDVVFIDEMAHFDRERIPERVVHAKGAGAFGYFEVTDDITKYSKAAVFASIGKRTPIAVRFSTVGGESGSADTVRDPRGFAVKFYTEEGNWDIVGNNTPIFFIRDPFLFPSFIHTQKRNPRTHCKDPDMFWDFLSLRPESTHQVLILFSDRGIPNGYRHMNGYGSHTFKLVNADNDINYCKFHYKTDQGISNLTVERANELAASDPDYSIRDLYNAIENGKHPSWTLYIQIMTSQQAEKFPFNPFDVTKVWPHADYPLIPVGKLVLNRNPTNYFAEVEQMAFSPANLVPGIEPSPDKMLQGRLFSYNDTHRHRLGPNYLQIPVNCPYATRVRNAQRDGAMCINGNQGAATNYY-----PDSFGGPVTNLK---YKENFGEKWATADVNRWNSE-DEDNFTQPGLFYKML-SQP-ERERLASNIANHLKDAQD-FIQQRAIKNFTSAHPALGAAIRSKIQA-------
>UPI0006C9AD4C	649	0.421	1.991E-204	6	492	500	194	664	679
------TGNGAPIANKKAAQTVG---PRGPLLLQDFVYLDEISHFDRERIPERVVHAKGAGAFGYFEVTHDISKYCKAKIFSKIGKKTPLVVRFSTVGGESGSADTVRDPRGFAVKFYTEEGIWDLVGNNTPIFFVKDPMLFPSFIHTQKRNPATHLKDADMFWDFITLRPESTHQVMILFSDRGIPDGYRHMNGYGSHTFKLVNDQNEWVWCKFHYKTDQGIKNIFQEKANEISANDPDYSIRDLYNAISSGNYPSYTFSIQVMTQKQAEEFKWNPFDLTKVWPHKEFPLIPVGKIVLDKNPENYFTDVEQAAFDPAHMVPGIEPSPDKMLQGRLFSYGDTHRHRLGPNHLQLPVNCPykMMPA-VNYQRDGFMSI-NNQGGAPNYF-----PNSFSGPVECPQVK--SPTYH----ASGDVDRHEPVNEDDYGQATLFWRNV-LTADQQARLVSNLVGHIKNA-STFIAERAVRNFSNVDVELGRRLADGLRA-------
>A0A1Y1IRA0	649	0.430	2.726E-204	4	490	500	8	482	505
----LTNGAGHPVSDDNNSVTIGET---GSILLEDFHLLDKLAHFDRERIPERVVHAKGAGAHGYFEVTHDVSDICKAKFLDRVGKRTRCFTRFSTVGGESGSADTARDPRGFAVKFYTEEGIYDLVGNNTPVFFIRDPLKFPDFIHTQKRNPETHLKDPDMFWDFLSLVPESVHQVMILFSPRGTPDGYRFMNGYGSHTFKWVNDHGKAHWVKIHYKTDQGIKNLTTEQADHLAGSDPDYATRDLSNAIKRGEYPSWTFYVQAMPLEDAERFDWDPFDLTKVWPHKQYPLRQFGRMVLNRNPANYFAEVEQAAFSPAHMVPGIEPSPDRMLQGRLFSYDDTHRHRLGPNYLQIPINRPINP-QSNHQRDGLMTVNENGGAMPNYFPNSVE--------GTPAPQPQrPDVHMYQSKGGAIGRKvfkkWQE--QDDYSQPGALFRLMPKN--EQDQLIANLAGHMSAAK-EHIRRREIEVFRRCDAELGRRLDQAI---------
>A0A6A0H5R0	649	0.418	2.726E-204	4	493	500	26	498	505
----LTTSSGCPVGDKLNSLSIG---PRGPLLLEDLQFLDEMAHFDRERIPERVVHAKGGGAFGTLEITHDITKYCKAAVFSEVGKKTPLAIRFSTVGGESGSADTARDPRGFAIKFYTEQGNWDLVGNNTPIFFIRDPVLFPSFIHTQKRNPATHLKDPDMMWDFISLRPETTHQVCFLFSDRGTPDGFRFMNGYGSHTFKLVNKEGQPVYCKFHFKTDQGIKNLSAERATELAGTDPDYSIRDLYNSIAAGQYPSWTMYIQVMTYEQAEKYRYNPFDVTKVWPHKEFPLIPVGKVKLDRNPKNYFAEVEQIAFSPAHMVPGIEASPDKMLQGRLFSYTDTHRHRLGPNYQQIPVNCPYRTKAANYQRDGLMCVTDNQAGAPNYY-----PNSFSGPADC---KSYNGCK-AKYSGDIE-RFNS-SDEDNFSQCTDFYRNV-LSEAERGRLADNIAGHLVFAMD-FIQDRAIGNFAKVDAGFGQAIRERI-AK------
>UPI001666A687	649	0.439	3.733E-204	2	492	500	4	476	481
--KKLTTATGTPVHDNQNSITAG---SRGPTLLQDIHLVEKLAHFNRERIPERVVHAKGSGAHGYFEVTNEMTKYTKAKFLSDRGLRTPLFIRFSTVAGEKGSADTERDPRGFAVKFYTEEGNYDLVGNNTPIFFIRDAIKFPDFIHTQKRNPATNLKDPTAVWDFWSLSPESLHQVTYLMGDRGIPATWRNMNGYGSHTYKWVNAEGEVFFVKYHFKTDQGIKNMTSEEAAKIAGIDPDFHTRDLYAAIEDGNFPSWTLYVQIMPEAEAYTYHIDPFDVTKIWPHSDYPLIEVGKMVLNKNPENYFAEVEQAAFSPGNFVPGIEASPDKMLQGRLFAYADAHRYRLTGNYEQLPINRAKNEVN-NYQRDGVMRFDGNGGGSVNY-----EPNSFGGPKESPADSP------APFEVSGVAASVSYDADDHYSQAGDLYRLMSED--EKERLVQNIIGGLKQV-PEEIQQRQIGHFLKADRDYGERVAKALGL-------
>A0A319EIW0	649	0.728	3.733E-204	0	492	500	0	491	494
MS-HYTLAEGCPYARNDTSVQLRNGSGGGLVLLQDTQLIETLAHFSRERIPERTVHAKAAGAYGVFECTHDCTDITSASFLNTVGKKTDVLLRVSTVGPESGSADTTRDVHGWGMKLYTDEGNLDWVFNNTPVFFVRDPIKFPSLNRSHKRHPRTHRPDPNMFWDFHTANPEGIHQIMHLFSDRGTPASLRHMNAYSGHTYKFTKEDGSFKYIKIHIKTQQGIKNFTREEATKMAGENPDFLLEDLFDAIESRNYPVWNVYVQVMDPKDAETYKWNIFDMTKVWPHQDYPLRQIGRLTVNRNPRNYFTDIEQAAFSPSNMVPGFAPSADPMLQARMFAYPDAARYRLGTNYQMLPTNAAHVPVYCPYQRDGFMNFTSNYGDDPNYIGWSLRPTTFAtSSTTPTRPVASTITEHEKWAGE-ASSFTTTMTDVDYEQATGLWKVLGREEGHQDRFVENVALTVQKVSSKDLRGMVYDLFSRVDPQLGGRVEAQVEA-------
>A0A1I7SWM7	649	0.423	3.733E-204	2	494	500	21	496	502
--EEMRTSYGAPISSRTASITAG---PRGPLLIQDAVFLDELAHFDRERIPERVVHAKGVGAHGYFEVTHDITKYTKACIFAEIGKKTPMFLRFSTVGGESGSADTARDPRGFAMKFYTEEGNWDLVGNNTPIFFIRDPILFPSFIHTQKRNPATHLKDPNMVWDFFSLRPEAMHQFMFLFGDRGTPDGVRFMNGYGSHTFKLVNAKGEAVWCKFHAKTAQGIKNLSSAEAEKLTGTDPDYSIRDLYNAIERGDYPQWNFFIQVMTFEQADKFRWNPFDLTKVWPHSEFPLIPVGKFVLNRNPANYFAEVEQAAFSPAHVIPGIDFSPDKMLQGRLFSYTDTHYHRLGPNYNQLPINCPYKTRVRNIQRDGLMAYSTNQGSAPN-----FHPTSFNG-TVTRGPP-----EH-KWTVSGEVGRYETGGEDNYSQPKIFWEKV-LDEGARARLVQNIVDSLSGATD-AVQDRCVVHFNRVHEDFGRAVSDGLKAKK-----
>A0A164U0B2	649	0.422	3.733E-204	5	491	500	26	496	504
-----TTSAGAPIGFKTASLTAG---PRGPMLLQDHVYIDETAHFDRERIPERVVHAKGSGAFGYFEVTHDISKYCKAAIFSQVGKKTPVAVRFSTVGGESGSADTARDPRGFAVKFYTEEGNWDLVGNNTPIFFIRDPILFPSFIHTQKRNPVTHLKDPDMFWDFISLRPETTHQVCFLFSDRGTPDGFRFMNGYGSHTFKLVNSEGKPVYCKFHFKTDQGIRNLSADKAHQLTADDPDYATRDLYNAIAKKELPSWSLKIQVMTFEQAEKFKWNPFDLTKIWPQSEFPLIPVGRMVLDRNPKDYFAEVEQIAFSPAHMVPGIEASPDKMLQGRLFSYTDTHRHRLGTNYLHLPVNCPYRAKALHYQRDGPMTFNTDYAGYPNYF-----PNSFSGPDNAPAAM------ESKFEVSGDVARYNTADDDNFTQVNTYWTKV-LDEGARTRLVQNIAGHLKNAQ-PFIQDRAVKNFTQVNNDFGRRLRAALD--------
>A0A4V1J211	648	0.453	5.112E-204	0	496	500	0	482	484
MASTLTTANGNPVDNDQASMTAGAT---GPVLLQDFHLIDKLAHFDRERVPERVVHAKGAGAHGYFEVTHDFSNICRSKFLERVGKRTPVFVRFSTVAGEKGSADTARDPRGFAIKFYTEEGNWDLVANNTPVFFIRDPSKFPDFIHVLKRNPQTNLLDANVFWDFLSLVPESIHQVTILYSDRGIPDGYRHMHGFSSHTLKMVDTEGKFKYVKWHLLTDQGIKNLATEEATKLAGTNPDYATQDLFQAIERGEYPSWTVCLQVMEPADAVHYRWNPFDVTKVWPHADYPLQPIGKLVLNRNPENYFAEVEQAAFSPSHLVPGIDVTHDKMLQGRLFSYPDTHRHRLGANYLQIPINTPYAARVATNQRDGPMCVSGNGGSGPNY-----EPNSLNGPRETQVASDmHGSEKVNGFTGRHAIDLV----DDDFVQAGQLYR--LQTPEQKSRLIANIVGSLCGAKVS-IQDRMLAHFKRADAEYGRRVEQGLQAIRAK---
>A0A6B7GD61	648	0.420	5.112E-204	2	491	500	23	496	504
--PKLTTGAGALIGDKLNSLTAG---PRGPILLQDHVFLDEMAHFDRERIPERVVHAKGAGAFGYFEVTHDITKYTKASIFAEIGKKTPIAIRFSTVGGEAGSADTVRDPRGFAMKFYTDEGNWDLVGNNTPIFFIRDPIFFPSFIHTQKRNPVTHLKDPDMFWDFISLRPETTHQVCFLFADRGIPDGYRFMNGYGSHTFKLVNAAGEAVYCKFHMKSDQGIRNLDVNKANDLSGSDPDYSIRDLYNAIAEGNHPSWTMKIQVMTFDEAEKFRWNPFDLTKIWPQSEFPLIPVGRLVLDRNPKDYFAEVEQIAFSPAHMVNGIEPSPDKMLQGRLFSYTDTHRHRLGANYLHLPVNCPFRTRALNYQRDGPMTFNTDYAGYPNYF-----PNSFSGPANVPAAV-----EHKFQVSGDVARYNS-ADEDNFSQVTTFWTKV-LDEAAKTRLVENIAGHLKNAQS-AIQDRAVKNFSQVHPDFGSRLRTALD--------
>A0A137PDN6	648	0.426	7.001E-204	0	493	500	0	494	499
MSCPYartfTTSAGIPVDDDQYSQTVGEK---GPVTLTDFRLIEKIAHFDRERIPERVVHAVGSGAHGYFELTNpDFEKYTKAKLFSGVGKKTPVFARFSTVGGESGSSDTARDPRGFAVKFYTEEGNWDFVGNNTPVFFIRDPIKFPDFIHTQKRNPQTHLKDPNMFWDFLSLTPESAHQVTILFSDRGTPRGYRHMNGYYGHTLKLVNKEGKVHFVKFHFKTKQGIQNLSAEESTKLSGENPDYSQQDLFESIQKGDYPGWDLYAQIMPEHELTTYRWNPLDITKVWPHGDYPLIPVGKMVLNKNPLNYFAEVEQSAFEPSNLVPGIEPSNDKMLIGRMFSYADTHRYRLGPNYNQIPINQPRNALPYNGQVDGPMAVDGNKGNLPNYYPNSFS--NVHPQRPFNKSPASIEAEHGVAhapttHGEVKRHVVLP-SDEDFVQPGNLYRKF--NDAEKQRLADNISGHLVNA-EQFLQERLVNIFTKCDPDYGRRVRDGLKLK------
>A0A132MYF9	648	0.425	7.001E-204	0	495	500	0	487	500
MSERpiLTTDVGAPIVDNQNTQSAG---ERGPLLIQDQHLLEKLARFNRERIPERIVHARGSGAYGVFEVTDDVTRYTKAKFLSEVGKRTEVFVRFSTVAGNLGAPDAVRDPRGFAVKFYTEDGNYDLVGNNTPIFFIQDPLKFPDFIHSQKRDPYTGMQEPDNIWDFFSLSPEATHMFTWLFGDRGIPASYRHMNGYGSHTFQWMNADGEAFWIKYHFKTDQGIRFLTNEEAAVVAGRDPDSHQRDLHTAIDRGDYPSWTLYVQIMPWEDAQRYRFNPFDLTKVWPHSDYPLIRVGRMTLNRNPDNVFADVEQSAFNPNNFVPGIGPSPDKMLQGRLFAYGDAHRYRLGVNYTQLPVNAPRAVAHgvNHYHRDGFMRFDGNHGRKKNY-----EPNSFDGPVETGEPF------WKPFEVNGlTGTYETprHPEDNDFVQAGLMWRKV-LDEAARTRLVNNIAESLSKVSREDIIERSISHFRNADSEYGDRVEKAVKELRA----
>A0A0K8TMT3	648	0.418	7.001E-204	5	490	500	22	493	503
-----TTGAGCPIGVRDATLTAGKN---GPVLLQDANFLDEMSHFDRERIPERVVHAKGAGAFGYFEVTHDISQYCAAKVFDGIGKRTPIAVRFSTVGGESGSADTVRDPRGFAVKFYTEDGVWDLVGNNTPIFFIRDPILFPSFIHTQKRNPVTHLKDPDMFWDFITLRPESTHQVMFLFSDRGIPDGYRHMNGYGSHTFKLVNKDGVPVYCKFHYKTDQGIRNLDVKVADHLSGSDPDYSIRDLYNSISKNRFPTWTFYIQVMTFDQAKNSKFNPFDLTKVWSHKEYPLIPVGKLVLDRNPNNYFAEVEQIAFSPSHMVPGIEPSPDKMLQGRLFAYHDTHRHRLGANYLQLPVNCPYRVSVKNYQRDGPMTFTDNQNGAPNYF-----PNSFSG----PQECPVAKKLQPSFPVTGdVDRYRS-GDEDNYTQAGVFWRKV-LNAEERKRLVSNIAGHLKNA-SKFIQERGVKNFSNVDAELGKALNDAL---------
>A0A7H8R2D9	647	0.742	9.587E-204	0	492	500	0	489	493
MS-YYTLAEGCPYARNDTSVQVRNGSGGGLVLLQDTQLIETLAHFSRERIPERVVHAKAAGAYGVFECTHDCTDITSASFLNTVGKKTEVLWRVSTVGPESGSADTTRDVHGWAMKLYTDQGNLDWVFNNTPVFFVRDPIKFPSLNRSHKRNPRTHRPDANMFWDFHVGNPEGIHELMHLFSDRGTPASLRHMNAYSGHTYKFTKEDGSFKYIKVHIKSQLGVKNMSADESTRIAGENPDFLLQDVFDAIEQGNYPVWNVYVQVMDPKEAETYKWNIFDMTKVWPHQDFPLRQIGKLTLNRNPQNYFTDIEQASFSPSTMVPGWAPSADPMLQARMFAYPDAARYRLGTNYQMLPTNKARAPVYCPFQRDGFMNFSTNYGEDPNYVGSSLRPTTFAVSA-TGKPLGSTITEHEKWVGEISS-FTSTVHQDDFEQARGLWKVLGREPGHQDRYISNVSGNIKNVTSKELREKVYYLYHCVDPQLGQRIKTATEA-------
>A0A2R7WKK8	647	0.445	9.587E-204	2	490	500	20	492	503
--ETLTTGSGNPIPTKTASLTVG---PRGPILVQDFVLIDELAHFDRERIPERVVHAKGAGAFGYFEVTHDVSKYTKLSVFSQIGKRTPVAVRFSTVGGESGSADTARDPRGFAVKFYAEDGNWDVVGNNTPIFFIRDPILFPSFIHTQKRNPATHLKDPDMFWDFITLRPETTHQTMFLFSDRGTPDGYRHMNGYGSHTFKLVNSKGEIHYCKFHYKTDQGIKNLSADKAADLAGSDPDYSIRDLYNAIERGNYPSWTWYLQVMTPEQAEKYKWNPFDVTKVWPHGDFPLIPVGKMVLDRNPKNYFAEVEQIAFSPAHMIPGVEPSQDRLLQGRLFSYSDTHRHRLGANYLQLPVNCPYRARINNSQRDGPACYGENQAGAPNYFPNSFSANQPDPNVACPAIRLNAE----------VSRHEN-GGEDNFSQAALFYHKTLRED-ERKRLIDNIASNLKDAAD-FLQERALKNFSQVDPGFSKRILEAL---------
>T1FMR4	647	0.442	9.587E-204	4	491	500	22	492	505
----LTTSLGCPVGSKTASMTAG---SRGPLLVQDFVFHDEMAHFDRERIPERVVHAKGTGAHGYFEVTHDITRFCKAKLFDQVGKKTPVFVRFSTVGGEKGSADTARDPRGFAVKFYTEEGNWDLVGNNTPIFFIRDPILFPSFIHTQKRNPKTNLKDANMFWDFLTLRPESTHQVCFLFSDRGTPDGFRHMHGFGSHTFKLVNNHGEPFYCKFHHMTNQGIKNLPASEAEKLAGEDPDYATRDLYNAIEQGSFPSWTLFLQIMTFHQAETVKFNPFDLTKVWPHADFPMIPYGRIVLNKNPQNFFAEVEQVAFSPAHLVPGIEPSPDKMLQGRLFSYSDTHRHRLGTNYNQLPINCPYRARVSNYQRDGPQCF-ANQGDAPNYF-----PNSFTGPDVMPK-CLESRYS----TTGDVARYETR-DEDNYSQVTIFWQKV-LKPDEKDRLVENIANHLKNAK-EFIRRRAVYNFGLVHEEFGRRLQTKLD--------
>UPI000B8595C2	647	0.441	1.313E-203	2	492	500	3	476	487
--KKLTTASGAPVGDNQNSITAG---SRGPVLIQDVHLLEKLAHFNRERIPERVVHAKGAGAHGYFEVTNDVTKYTKADFLNQVGKQTPVFLRFSTVAGELGSADTVRDPRGFAVKFYTEEGNYDLVGNNTPIFFIRDAIKFPDFIHTQKRHPQTHLKDPNMVWDFWSLSPESLHQVTYLHGDRGIPATLRHMNGYGSHTFKWVNDEGEAYWVKYHFISEQGVKALDESLATKIAGENPDYHTEDLFHAIENKDFPAWKLYVQIMPYHEAATYKWDPFDVTKVWSQKDYPRIEVGRLVLNRNPENYFAEVEQAAFSPGHFVPGIEASPDKMLQGRLFAYADAHRYRLGANHEQLPVNQSRhNP--HNYQRDGYMRVDGNGGSSVNY-----EPNSF------DGPKESPETKLTPFEVSGQVDSVSYDRDDHYTQAGDLYR--LMSDEEKDRLIEAVVNHMKPVEKEEIKLRQISHFYKADPEYGRRVAEGLGL-------
>B0WIN9	647	0.411	1.313E-203	1	496	500	3	487	490
-KESNTsvTSNGAPVGTKTATVTAG---ERGPVLLQDVHFLDELAHFDRERIPERVVHAKGGGAFGYFEVTHDITKFCAAKVFEKVGKKTPMAVRFSTVGGESGSADTARDPRGFALKFYTEDGVWDLVGNNTPIFFIRDPILFPSFIHTQKRNPATHLKDADMFWDFISLRPETTHQVMFLFADRGTPDGFRFMNGYGSHTFKMVNAAGNPIWCKFHFKTDQGIKNLDAKRADELAGSDPDYAIRDLYNSIAKGEFPSWTLYIQVMTFEQAEKTSFNPFDLTKVWPQGEYPLIPVGKMVLDRNPSNYFAEVEQIAFAPSHLIPGIEPSPDKMLQGRLFSYADTHRHRLGANYQQLPVNCPYRVSIKNYQRDGPMNSTDNQGGAPNYY-----PNSFGG---PEPSVFAHKLQNTQQPCAGTIHRFETPDDDNFSQATVFYRQV-LDQAARQRLVDNIVGHLKNA-SQFIQERAVKNFAQVDADFGRLLNEGLKLQRSA---
>A0A6L2PDH6	647	0.413	1.313E-203	6	490	500	13	484	499
------TGHGAPVDNRGASLTVG---PRGPMLLQDITFLDELAHFDRERIPERVVHAKGAGAFGYFEVTHDITKYCKASVFSKIGKKTPIAVRFSTVGGESGSADTVRDPRGFAVKFYTEDGIWDLVGNNTPIFFIRDPLLFPVFIHTQKRNPATHLKDCDMFWDFLSLRPESTHQVMFLFSDRGIPDGYRHMNGYGSHTFKAVNDTNEVVYVKFHYKTDQGIKNLLAQKAAEVAVADPDYSIRDLYNAIARGQYPSWTLYIQVMTFQQAEKFRWNPFDLTKVWPHAEYPLIPVGKLVLDRNPANYFAEVEQIAFSPAHMVPGIEPSPDKMLQGRLFSYSDTHRHRLGANYLQIPVNCPYRTRITNYQRDGPQTFTKNQEGAPNYY-----PNSFSGPEDVP------DIAASKFALTGDVArqalYNS-GDDDNFSQPSIFWKKT-LKPEERERLVQNIVDHVKDAAD-FIQERTVKNFSQVDAEFGRKLTEGL---------
>A0A182YQA8	647	0.427	1.313E-203	5	496	500	23	501	504
-----TMSHGAPVGTKTASQTAG---PRGPVLLQDVHLIDELAHFDRERIPERVVHAKGAGAFGYFEVTNDITKYCAAKLFEKVGKKTPLAVRFSTVGGESGSADTVRDPRGFAVKFYTDDGVWDMVGNNTPIFFIRDPILFPSFIHTQKRNPATHLKDPDMFWDFISLRPETTHQTMFLFSDRGTPDGYRFMNGYGSHTYKLVNADGKPVYCKFHFKTDQGIKNLDTSRADELSGSDPDYSIRDLYNAIAKKDFPSWTLKIQVMTFEQAEKVPYNPFDLTKVWPQNEFPLIPVGRMVLDRNPSNYFAEVEQAAFAPSHLVPGIEPSPDKMLQARLFSYADTHRHRVGANYLLLPVNCPyRVPV-RNYQRDGPMNCTDNQGGAPNYF-----PNSFSGPQTC---PVAHKLQNTPMKLSGDVNRYETGDEDNFSQPAVFYRRV-LDDAGRKRLVNNIVGHLKNA-SLFLQERAVKNFAMVDADFGRQLSEGLKLHRSA---
>A0A7L1BH59	647	0.412	1.313E-203	4	495	500	5	480	507
----LTTSAGTPIGDKLNVLTVG---PRGPLLVQDVIFTDEMAHFDRERIPERVVHAKGAGAFGYFEVTHDITQYCKAKVFEQVGKKTPIAIRFSTVVGEAGSADTVRDPRGFAMKFYTEDGIWDLVGNNTPIFFIRDPILFPSFVHSQKRNPQTNLRDADMMWDFLSLRPETLHQVSFLFSDRGIPDGFRHMNGYGSHTFKLVNADGKAVYCKFHAKTDQGIKNLSVEEAGKLASTDPDYSLRDLYNAIAKGKHPSWSFYIQVMTFEQAEKFPFNPFDLTKVWPHSEYPLIPVGKLVLNRNPVNYFAEVEQMAFDPSNMPPGIEPSPDKVLQGRLFAYPDTQRHRLGTNYLQIPVNCPFRARVANYQRDGPMTVSNNQDGAPNYY-----PNSFSG--PEDQPQ---LKESPMFASGDVQRFNS-ANEDNVTQVREFFLKV-LNDEQRQRLCKNIAEHLKDAQ-LFIQKRAVKNFTDVHPKYGACVQAFLDKYNA----
>UPI0010826401	647	0.436	1.313E-203	4	492	500	16	489	512
----LTTAFGIPVGDDQNSLTAG---ERGPVLMQDVHLLEKLGHFDRERIPERVVHAKGAGAGGYFEVTADVTKYTKAKFLSDIGKRTEVFVRFSTVGGEKGSADAARDPRGFAIKFYTEEGNYDLTGNNTPVFFIRDPLKFPDFIHTQKRNPATNCKDPNMFWDFLSLTPESIHQVTILFSDRGTPATYRNMNGYSSHTYKWYTEDGNYVWVQYHFKTDQGIKNLTREEADKLSGSDPDHATRDLYEAIERGDYPSWTLEMQIMTPEQAKDYRFDILDITKVWPHGDFPTIKIGKLVLNRNPENYFAEVEQAAFSPANLVPGIAISPDKMLQARVFSYHDTHIHRLGPNYHLIPVNIPKNAPEVSYQRDGFMRIDGNGSGGPNYW-----PNSFGG------PGPDADALEPEFEISGpAARtpYNHP--NDDFVQAGNLYRNV-MDDQARENLVGNIVSHISGAQ-KRIQLRQTALFFKADPDYGSRVAEGLGL-------
>A0A6M2DT65	647	0.418	1.798E-203	5	497	500	23	505	507
-----TTAHGSPVDVKTAIQTVG---PRGEALLQDVVFLDELAHFDRERIPERVVHAKGAGAFGYFEVTHDITRYCGAKVFEAIGKRTPIGVRFSTVGGESGSADTARDPRGFAVKFYTDDGVWDLVGNNTPIFFIRDPILFPSFIHTQKRNPETHLKDANMFWDFISLRPESTHQVMVLFSDRGTPDGYRHMNGYGSHTFKLVNAQGEAFYCKFHYKTDQGIKNLMADRADQLQGTDPDYSIRDLYNAIQEGRYPSWTMSIQVMTMNQAEKCRFNPFDVTKVWPHSEYPLIPVGKLVLDRNPKNYFAEVEQIAFSPAHMVPGILPSPDKMLQGRLFSYSDTHRHRLGPNYLQLPVNCPYRTSVKNYQRDGPMCMGDNQAGAPNYF-----PNSFDGPKECP-RAGRLNPAYK---ISGDVKRIDSGDEDNFSQPAIFWSKV-LTPEERQRLVENIVGHLRNAA-PFIQQRAVKNFSQVNADFGRQLEQGLRAhgdgRRVAN--
>T2B503	647	0.410	1.798E-203	4	499	500	26	506	526
----LTTGAGVPVADKLNILTVG---PRGPLLVQDVVFTDEMAHFDRERIPERVVHAKGAGAFGYFEVTHDITKYCKAKVFEHVGKRTPIAVRFSTVAGERGSADTVRDPRGFAVKFYTEEGIWDLTGNNTPIFFIRDAMLFPSFIHTQKRNPQTNLKDPDMMWDFWTLRPECLHQLSFMFSDRGIPDGHRHMNGYGSHAFKLVNSKEEAIYCKFHYKTDQGIKNLPVEEAEQLSATDPDYSLRDLYNAIANGNYPSWTFYIQVMTFEEAENFPFNPFDVTKVWPHNDYPLIPVGKLVLNRNPVNYFAEVEQMAFDPSNMPAGIEPSPDKMLQGRLFAYPDTHRHRLGANYLQLPVNCPYRTRVANYERDGPMCMFDNQGGAPNYY-----PNSF--GAPEDQPK-YMESRFK--VSADVARYNS-ADDDNVTQVRAFYTKVLNEEA-RKRLCENIAGHLKDAQ-LFIQKRAVKNFTDVHPDYGARVQALLDKYSAeAGKK
>A0A1B3PEJ4	646	0.415	2.462E-203	5	490	500	26	494	507
-----TTGSGNPVDSHTASLTAG---PKGPILLQDFTLIDELAHFDRERIPERVVHAKGAGAFGYFEVTHDISAYCKAKIFSEIGKRTPLAVRFSTVGGESGSADTVRDPRGFAVKFYTEEGIWDLVGNNTPIFFIRDPIFFPVFIHTQKRNPETHLKDVDMFWDFITLRPETTHQVMFLFSDRGIPDGYRHMNGYGSHTFKLVNAKNEAVYCKFHYKTDQGIKNLPTKQAGDLSGSDPDYSIRDLYNAIATGNFPSWTMYIQVMTFKQAENWKFNPFDLTKVWPHDEFPLIPVGKIVLNRNPKNYFAEVEQIAFSPAHMIPGIEPSPDKMLQGRLFSYSDTHRHRLGPNYLQLPVNCPYRSKIANYQRDGPQAL-YNQDGAPNYF-----PNSFGGPIEVPTV---GLSKFT--TVGDVQRYNTD-DDDNVSQPAIFWKKT-LNEQERQRLVDNIVDHLRHAVG-FIQERAVKNFAKVDAEFGKRLLEGL---------
>A0A3S8TII7	646	0.422	2.462E-203	5	499	500	24	503	514
-----TTGIGSPVGNKNASLTAG---PRGPVLLQDFVFTDEMAHFNRERIPERVVHAKGAGAFGYFECTHDVTKYTKLKPFEFVGKKTPLAVRFSTVGGESGSADTARDPRGFAVKFYSEDGNWDMVGNNTPIFFIRDPFLFPSFIHTQKRNPQTHLKDPDMFWDFISLRPETTHQVSFLFSDRGTPDGYRRMNGYGSHTFKLVNKEGNAVYCKFHWKCDQGIKNFMADEADKLASSEPDHAIRDLYNAIADGNFPSWSLKIQVMTYEEAEKFRWNPFDLTKVWPQGEFPLIPVGRMVLNRNPKNYFAEVEQIAFSPAHMIPGVEASPDKMLQGRLFSYSDTHRHRLGSNYLQIPVNCPYNARLRNYQRDGPQCVTDNQGGAPNYF-----PNSFSGPVD-----DVKYCEHMDKLSNGQVGRYNTADDDNFTQVGTFFNKV-LSAAERDRLTENIAGHL-QAAQEFIQKRAVGNFAKADPEYGRMIQEKLDKHNAAKSK
>Q5RJW3	646	0.410	2.462E-203	4	499	500	21	501	523
----LTTGAGHPVGDKLNLLTVG---PRGPLLVQDVVFTDEMAHFDRERIPERVVHAKGAGAFGYFEVTHDITQYCKAKVFEKVGKRTPVAARFSTVAGEAGSPDTIRDPRGFAVKMYTEDGNWDLTGNNTPIFFIRDAILFPSFVHSQKRNPQTHMKDPNMVWDFWTLRPESLHQVSFLFSDRGIPDGHRHMNGYGSHTFKLVSCKDEAVYCKFHFKTDQGIRNLTVERAEQLAASDPDYGIRDLYEAIAAGNYPSWTLYIQTMTFQQAEKFPFNPFDVTKVWPHGDYPLIPVGKMVLSQNPKNYFAEVEQLAFDPSNMPPGIEPSPDKMLQGRLFSYPDTHRHRLGTNYLQLPINCPYKVRVANYQRDGPMCFTDNQGGAPNYY-----PNSF---SAPEQQP--QFKEHKFRVSADVDRYNSAV-DDNVTQVRDFYLNV-LNEEERQRLCENLAGHLKECQ-LFIQKRAVKNFSDVHLDYGSRIQALLDKHNAKcTKK
>H3F8T7	646	0.432	2.462E-203	5	494	500	44	516	1172
-----TTSNGAPIPNKNAVLTAG---RRGPMLMQDVVYMDEMAHFDRERIPERVVHAKGAGAHGYFEVTHDISKYCKADMFSKVGKQTPMFIRFSTVGGESGSADTARDPRGFAMKFYTDEGNWDLVGNNTPIFFIRDPILFPNFIHTQKRNPQTHLKDMNAMWDFFSLRPESTHQMMFLFSDRGTPNGYRFMNGYGSHTFKLVNANGEPVYCKFHFKTNQGIKCLSASDAGRLTGEDPDFSIRDLFDAIERGDYPQWNMFLQVMTFDQAEKWKFNPFDVTKVWPHGEFPLIPVGKFVLNRNPQNYFAEVEQSAFCPAHVVPGIEFSPDKMLQGRLFSYTDTHFHRLGPNYIQLPINCPFRSRPHNTQRDGAACL-YSQGGAPNY-----HPNSFNGPVDVAAVKDSA------WKVTGDVDRFNTHDDNNFDQPRDFWLKI-LDESHRDRLVENIVSTLKDCK-PFIIDRTLNNFKQVHPDMYEKARKLIEKHR-----
>E0VNL6	646	0.429	3.371E-203	2	483	500	21	486	491
--EVLVTGHGAPIDDKLNSLSIG---PRGPLLLQDVTYIDEIAHFDRERIPERVVHAKGAGAFGYFEVTHDIRKYCRASVFSEIGKKTPVAVRFSTVGGESGSADTVRDPRGFAVKFYTDEGNWDLVGNNTPIFFIRDPLLFPSFIHTQKRNPATHLKDPDMFWDFITLRPETTHQVMILFSDRGIPDGYRHMNGYGSHTFKLVNDKYEAVYCKFHLKTDQGIKNCLPSKANQLSADDPDYAIRDLYNAIENGQYPSWSFYIQVMTFEQAERFKYNPFDLTKIWPHSEYPLIPVGKLVLNRNPKNYFAEVEQIAFSPSHLVPGIEPSPDKMLQGRLFSYADTHRHRLGANYLQLPVNCPYRTTVANYQRDGPQNYGNNQDGAPNYF-----PNSFNGPMD-----DKKQVQHVFKATGDVARYNS-SNEDNFSQANDLWSKV-LNDEERERLVSNIADHLKSASG-FIQDRAIKNFSSVNAAMG----------------
>A0A3Q8UBC8	646	0.444	3.371E-203	5	493	500	8	483	493
-----TSSTGAPLDDNQNSITVGEY---GPTVISDFHLIDKLAHFDRERIPERVVHAKGAGAYGYLEITHDITRYCKAKVFSQVGKRTPAFLRFSTVGGEKGSADTARDPRGFAIKFYTEEGNWDMVGNNTPVFFIRDPIKFPDFIHTQKRHPQTNLPDPDMFWDFLSLVPESLHQVTILFSDRGTPDGFRHMNGYSSHTYKFVNEDGEVFLVQMHFKTDQGIKNFTAAEAAHLCSADPDYATRDLFNSIAAGNYPSWSFYIQVMPLADAANYKYNVYDITKVWPHSDYPLIPVGKLVLDRNPENYFSDVEQAAFSPAHLVPGIEASEDKMLQGRLFSYADTHRHRLGGNYDQIPVNSTRgCQRFDYANRDGFMNVDGNKGSTPNY-----EPNSLSG--TATQNRKYANI--PAFASGTVARFPQHHSNDDYEQAGILYRKV-MTQTDRDHLISNLVGHLKNAKR-HLQERQVNVFYRADPDYGRRVCEGLGLP------
>A0A7X5W6B8	646	0.461	3.371E-203	0	496	500	0	487	501
MKKKtLTTSFGMPVADDQNTMTAGKK---GPALIQDIHLIEKLAHFDRERIPERVVHAKGAGAYGYFEVTHDVTKYTRANFLSKVGKRTEVFVRFSTVGGEKGSADSERDPRGFAVKFYTEEGNYDMVGNNTPVFFIRDPLKFPDFIHTQKRHPAKNTKDANMFWDFLSLTPESIHQVTILFSDRGTPKSYRFMNGYSGHTFMWYNNKGEYFWVKIHFKTEQGSQNLTREEAVRLAGEDPDQATRDLYDSIEKGDYPAWKVYVQVMTPEQVEKYRFDSFDITKVWPHGDVPLQPFGRMVLNRNPENYFADVEQSAFSPGNFVPGIGPSPDKMLQGRLFSYHDTHRHRLGPNYHLLPVNAPKAAPEFSNQRDGFMRVDANGGGGPNYY-----PNSFGGP-EPDPSVGQPPID----VSGMAARHSYTLSDDDFVQAGNLYRNV-MSDQDRDHLIGNIVSHLRNAQ-KRIQLRQTALFYKADEQYGSRVAEGLkldlkEVKRLA---
>A0A2C5Y4K3	646	0.714	3.371E-203	0	496	500	0	496	505
MSSHYTLAEGCPFPSNATSVQLREnkgNRGGGLVLLQDTQLIETLAHFARERIPERVVHAKAAGAFGEFECTNDCTDITSASFLNTVGKKSKVMLRISTVGPERGSADTARDVHGWAMKIYTDEGNLDWVFNNTPTFFVRDPIKFPSMNRAHKRHPRTNWPDADMFWDFHVGNPEGIHELMHLFSDRGTPASLRHMNSYSGHTYKFTKEDGSFKYIKIHILTSIGVRNLDRQTATKLAGENPDFLVQDLYKAIERGDFPVWNVYVQVMEPSEAEKYKWNIFDMTKVWPHKDYPLRQIGRLTMNKNPSNYFVDIEQAAFSPSNMVPGFAPSADPMLQARMFAYPDAARYRLGVNYQQLPTNHPVVPVYSPFERDGFMNATPNYGGDPNYVGSMLKPTTFWDHKQGARIS--TITEHEKWAGE-VSTYTSEVGPEDFEQAKGLWAVLGRDPGHQDRFVGNLADNVSKVTNNELREKVFELFSRVDEKLGARIRSETESMKAK---
>UPI001939BFA8	646	0.426	3.371E-203	4	491	500	24	500	509
----LTSSTGAPI--DQKLQSMTVG-PRGPMLLQDFAFTDEMAHFNRERIPERVVHAKGGGAKGYFEVTHDITKYCKAKIFEKVGKRTPLAVRFSTVGGEAGSADTARDPRGFAVKFYTEDGNWDLVGNNTPIFFIRDPIFFPSFIHTQKRNPQTHLKDPDMFWDFISLRPETTHQVAFLFSDRGTPDGYRHMNGYGSHTFKMVNKDGKPIYCKFHFKCDQGIKNLMADKANELAGSDPDYANRDLFNAISEGNFPSWTFKIQVMTFEQAEKLPFNPFDLTKIWPQADYPLIPVGRMVLNENPKNYFTDVEQIAFAPIHMVPGIEPSPDKMLHGRLYSYPDTHRHRLGTNYMQIPINCPYRARLANYQRDGPQNVTDNQGNAPNYY-----PNSFNGPQDGDARK-DTQPDLSVYSVSGDVKKYSTRDDDNYSQVTNFWSKVLSEP-ERQRLAENIAGHLKDAQG-FLQERTVGNFSQVHSDLGGRIRKMLD--------
>F4YXH5	646	0.415	3.371E-203	4	491	500	23	494	511
----LTTGTGAPVGLKTATMTVG---PRGPVLLQDFVFTDEMAHFNRERIPERVVHAKGAGAFGYFECTHDITKYTKAKPFEFVGKKTPLAVRFSTVGGESGSADTARDPRGFAVKMYTEEGNWDIVGNNTPIFFIRDPMLFPSFIHTQKRNPQTHLKDPDMFWDFITLRPETTHQVSFLFSDRGTPDGYRRMNGYGSHTFKLVNKEGKPVYCKFHWKCDQGIKNLMSDEAAQLATDDPDYAIRDLYNHISEGDFPSWSLKIQVMTFEEAEKFRYNPFDLTKIWPQGEFPLLPVGRMVLNRNPKNYFAEVEQIAFSPVHMIPGVEASPDKMLQGRLFSYSDTHRHRLGSNYLQIPVNCPFNARTKNYQRDGPQCVDDNQGGAPNYF-----PNSFSGPVDNPSNL------ESEFSISGDVKRYNTADEDNYSQIGVFWRKV-LKPAERQRLVENIAGHAISASD-FLQKRVIKNFSQADPEYGRAIQEKLD--------
>A0A7C8IR72	646	0.519	4.616E-203	1	491	500	16	490	504
-KPVYTTSNGAPVKNPSTWQRVG---PSGPLLLQDFHLIDQLAHFDRERIPERVVHAKGAGAYGEFEVTHDISDITTINMLLGVGKKTSLVTRFSTVGGEKGSADTARDPRGFAIKFYTQEGNWDWVFNNTPIFFLRDPVNFPIFIHTQKRNPQTNLKDATMFWDYLSTHQESIHQVMHLFSDRGTPYSYRHMNGYSGHTYKWIKPDGSFVYTQIHLKTDQGNKTFTNEQATKMAAENPDWSTQDLFDAIERREFPSWTVYVQTLTPAEAEKFKWNVFDLTKVWPQKDVPLRPFGKLTLNRNAENYFAEMEQAAFSPSHMIPGVEPSADPVLQARLFSYPDTHRHRLGVNYQQIPVNSPL-HSFNPFQRDGAMAVNGNYGANPNY-PSTSRPLTYKPEAR----------GHETWAGEVVNDLFGEVKPEDYEQASGLWEVLGRTKGQQANFINNVAGHLSGAR-QDVRRRTYEMFSRVNKELGQAITAETE--------
>A0A023FCG3	646	0.414	4.616E-203	4	490	500	22	492	504
----LTTGTGAPLETKTATLTVG---PKGPVLLQDFGFIDELAHFDRERIPERVVHAKGAGAFGYFEVTNDVSKYTKLSVFSKIGKRTPVAVRFSTVGGESGSADTARDPRGFAVKFYAEDGNWDVVGNNTPIFFIRDPILFPSFIHTQKRNPVTHLKDADMFWDFISLRPESTHQTMFLFSDRGTPDGYRHMNGYGSHTFKLVNDRGDTCYCKFHYKTDQGIKNLSAEQAADLCGKDPDYSIRDLYNAIANKKYPSWTWYLQIMTKEQAEKFRWNPFDLTKVWPHGEYPLIPVGKMVLDRNPKNYFAEVEQIAFSPAHMIPGVEPSPDKMLQGRLFSYGDTHRHRLGPNYLQIPVNCPYRTKVSNSQRDGPAAYDGNQGGTPNYF-----PNSFSGPQPTEA---GSLTKY--YASGDVARYET-GEEDNFSQPSLFWNKTLR-PEERKRLAENIVASLKDAAD-FIQTRAVQNFSRVNPEFGTLLKEGL---------
>R7U0D1	646	0.429	4.616E-203	4	491	500	46	517	533
----LTTATGAPIGNKTAIQTVG---PRGPALLQDFVFQDEMSHFGRERIPERVVHAKGAGAFGFFEVTHDITKYSKAKVFEHIGKKTPIVARLSTVGGEKGSADTARDPRGFAVKFYTDEGNWDLVGNNTPIFFIRDPMLFPSFIHTQKRNPKTNLKDPDAFWDFLTLRPESCHQVSFLFSNRGTPDGYRNMNGYGSHTFKLVNKEGVAHYCKFHYKTNQGIKNLTGAQADALAGSDPDYATRDLYNAIAEGNFPSYTLFIQVMTFEEAEKHRFNPFDLTKVWSHKEFPLIPVGRLTFNRNPKNYFAEVEQVAFSPAHMVPGIEASPDKMLQGRLYSYSDTHRHRLGTNYQQIPVNCPFSTRARNYQRDGPQNVDDNQEGAPNYF-----PNSFGGPQDSP-----AFLEHEtTFPGD-VARYNTK-DDDNFTQVGIFWRET-LTEEDRKHLIINMSGHLKNAQ-EFLQKRAVANFSKCDPEYGRRLQEALD--------
>N6TS56	645	0.442	6.322E-203	6	496	500	5	480	484
------TAFGAPIVVKDASETVG---PKGPILLQDAHFIEDMAHFNRERIPERVVHAKGAGAFGYFKVTHDITEYCAAKVFEGIGKTTPIAVRFSTVGGEAGSADTARDPRGFAVKFYTEDGNWDLVGNNTPVFFIKDPILFSSFIHTQKRNPQTHLKDPNMMWDFHTLRPESIHQWMFLFGDRGTPDGYRHMNGYGSHTFKLVNRDGKYHYCKFHYKTDQGVKNLPVEKADELAGSDPDYAIRDLYNAIANKNYPSYSMYIQIMTPEQAQTSKFNPFDLTKIWPHSDYPLIPVGKLVLDRNPENYFAEVEQIAFNPAHMVPGILPSPDRMLQGRLFTYGDTHRYRLGPNYLQLPVNCPYKVK--NYQRDGNMAI-SNQGNAPNY-----HPNSFSGPkVDPNVKVLYPPYT----ITGDVNRYDEPMKDEDFEQPAALWLRVLDEDA-KTRLVNNLAGSLKSTAD-FIQERAVKLYSRVHPTLGSRLEKALNlAARAK---
>A0A1G9AM61	645	0.427	6.322E-203	1	493	500	4	479	485
-KRYLTNSSGAPVGDNQNSMTAG---HRGPTLIQDVHLLEKLAHFNRERVPERVVHAKGAGAHGYFEVTNDLSKYTKADFLSETGKKTPLFIRFSTVAGELGSADTVRDPRGFAVKFYTEEGNYDLVGNNTPVFFIRDAIKFPDFIHTQKRNPATHLKDPNAVWDFWSLSPESLHQVTILHSDRGIPATYRHMDGFGSHTFKWTNAAGESVWVKYHFKTNQGIKNLDPELAAKLAGENPDYHIQDLYNSIDNGEYPEWTVYVQIMPIEDANTYRFDPFDVTKVWSHKDYPLIELGKMVLNKNPENYFAEVEQATFSPGTLVPGIEPSPDKMLQGRLFAYSDAHRYRVGANHQALPINRSHAEVN-NYQRDGQMRFDENGGGSVNY-----EPNSFGG---PGEVPESKTAAYEVSGFADSVGYDHH---DHYTQAGDLYR--LMSEEERTRLVNNIVEGMKPVEKDEIKMRQIEHFYKADPEYGTRVAEGLGLP------
>W4VK12	645	0.458	6.322E-203	1	491	500	4	481	491
-KKYLTTASGMPVGDNQNSITAG---NRGPTLIQDVHLLEKLAHFNRERVPERVVHAKGAGAHGYFEVTNDVSKYTKADFLSEVGKRTPMFIRFSTVaGGELGSADTVRDPRGFAVKFYTDEGNYDLVGNNTPVFFIRDAIKFPDFIHTQKRHPQTHLKDPNMTWDFWSLSPESLHQITILHSDRGIPATLRHQNGYGSHTFKWVNKDgGEAVFIKYHFKTDQGIKNLDVDLADKLAGTNPDYHTEDLFNAIAEGNYPSWTLKVQIMSEADAKNYRYDPFDVTKVWPHSDYPLVEVGKMVLDRNPENYFAEVEQAAFSPGHFVPGIEASPDKMLQGRLFAYSDAHRYRIGANHEALPINRPIAPVN-NNQRDGYMRFDGNGGSQINYE----------PHSVDGAPVETPENKQTPFEVSGFADSVPYDNDDHYSQPRALFREV-MDAGERERLIQNFADHMSGVTQAGVVERQLENFYKVDPELAEGIAAKLD--------
>E0YL15	645	0.447	6.322E-203	5	495	500	22	497	501
-----TVGNGAPIGVKTATQTVG---PRGPVLMQDANYIDEMSHFDRERVPERVVHAKGAGAFGYFEVTHDITKYCAAKVFEKVGKRTPIAVRFSTVGGESGSADTVRDPRGFAVKFYTDEGIWDLVGNNTPIFFIRDPILFPSFIHTQKRNPQTHLKDPNMFWDFLTLRPESTHQVMFLFADRGIPDGFRHMNGYGSHTFKTVNDKGESFWVKFHYKTAQGVKNLDIKKAEELAGTNPDYALQDLFDAIGRGDFPQWNFFIQVMTNEQAEQYKWNPFDVTKVWSHKDFPLIPVGRMVLDRNPNNYFAEVEQIAFCPSNMVPGIEPSPDKMLQGRLFSYVDTHRHRLGANYQMLPVNCPYRVSIKNYQRDGPMCF-DSQGNAPNYY-----PNSFGGPEPIKRAVDlQPPYK----VSGEVFRYDS-ADEDNYSQATLFWNNVLDEPA-RNRMVENIAGHLVNAA-EFIQERGVNMFSNVSSDFGQKLREALNLKKQ----
>A0A0K1Z4P0	645	0.411	6.322E-203	4	496	500	23	499	506
----LTTGTGAPVGTKTATMTVG---PRGPVLIQDFVFTDEMAHFNRERIPERVVHAKGAGAFGYFECTNDITKYCKAAPFAKVGKKTQVAVRFSTVGGESGSADTARDPRGFAVKFYTEDGNWDLVGNNTPIFFIRDPMLFPSFIHTQKRNPRTHLKDPDMFWDFITLRPETTHQVSFLFSDRGTPDGYRHMNGYGSHTFKMVNKAGKPYYCKFHFKTDQGIKNLMADKAAELSKDDPDYAIRDLYNAIETGKFPSWTLKVQVMTFEEAEKFRYNPFDLTKIWPQKEFPLITVGKMVLDRNPKNYFAEVEQIAFAPIHMIPGIEASPDKMLQGRLFSYPDTHRHRLGSNYLQIPVNCPFNSKAKNYQRDGPQCVDDNQGGAPNYY-----PNSFMG------PREKTENLETEFPITGDVKRYNTADEDNFSQVTTFWNKV-LKPDERKRLCENIGGH-AAAASEFLQKRVIENWSKVDPECGKGIKQEIEKAKAK---
>A0A0N4Z2N9	645	0.420	6.322E-203	2	491	500	21	493	506
--EKLTTSYGAPIGNKLASLTIGK---RGPMLMQDVVYMDEMAHFDRERIPERVVHAKGAGAHGYLEITHDITKYCKADIFSQIGKKTPLFVRFSTVGGELGSADTARDPRGFAIKFYTEEGNWDLVGNNTPIFFIRDPIFFPSFIHTQKRNPQTHLKDPTAMWDFWGHRPESTHQVMFLMSDRGIPDGYRHMNGYGSHTFKMVNKENKAVYCKFHFKTDQGIKNLPVDVAGKLASEDPDYSIRDLFNAIENGDYPSWSFYIQVMTFEQAETCPFNPFDVTKVWSHQDYPLIPVGKMVLNRNPKNYFAEVEQSAFCPAHVVPGIELSPDRMLQGRVFSYTDTHFHRLGPNYNQLPINCPFRSRPFNMQRDGNMAF-HNQDHAPNY-----HPNSFKG------PVDDKRYLEKSFSVTGDVDRYDDGDDDNFSQAADFWHKV-LDDGAKERLVNNIAGTMKGI-NETVVSRAIDNFSKVDKKFGEMLRKAVD--------
>A0A3A3A5N3	645	0.646	6.322E-203	0	491	500	0	493	1072
MERSsyYTLAEGCPYGNPGSSTQLRGTSGGGLGLFQDTQLFESLAHFSRERIPERVVHAKGAGAYGEFEATADCSDITSASFLSKAGKKTPLLLRISTVAHNAGGADTVRDIRGWAMKLYTDEGNLDWVFNDTPIFFIRDPNKFPSMNRSHKRHPRTHRLDANMFWDFHVGNPEGIHQLVQLFSDRGTPKSLRHINAYSGHTYKFVKADGSFKYVKIHIRTNLGSHNMTRDEAARIAGENPDYLLQDLYEAIEKGDYPTWNVYVQVMEPAEAETYRWNIFDMTKVWPHSDYPLRQIGRLTLNRNPRNYFTDIEQAAFSPSTMVPGFAPSADPVLQARLFSYPDAARYRVGVNYQQLPTNAAKAPVYCPFERDGAMRFDDNYGEDPSYVGSSIKPTKLYQDEIGNKMQSlSLLTGHEKWVGE-VCFFESQMTDDDFVQPAALWKVIGREPGHQERFIGNVASSLKTVTYPEVRQKAYDLFSRVNKDLGKRIQQVTE--------
>UPI0002B6F2C7	645	0.438	8.657E-203	0	490	500	0	475	484
MSEkkKLTTSWGAPVGDNQNSM---TGGLSGPTLIQDVHLLEKLAHFNRERVPERVVHAKGAGAHGYFEVTNDMSKYTKAKVFNDVGKRTPVFVRFSTVAGESGSADTVRDPRGFAVKMYTEEGNYDIVGNNTPIFFIRDGIKFPDFIHTQKRDPRTHLKNPTAMWDFWSLSPESLHQVTYLFGDRGIPLTYRHMNGYGSHTFKWVNKEGEAVWVKYHFKTDQGVKNMDPELAAKIAGENPDYHTEDLFTSIENGDFPSWTLYVQIMPLEEAKAYRFNPFDVTKVWSHKDYPLIEVGRMVLNRNPENYFAEVEQATFSPGNMVPGVEPSPDKMLQARLFAYGDTHRYRVGVNHHLLPINRPRVEVN-HYQRDGFMRLDNNGGGSV-Y----YEPNSFEGPAEVP--------EHKITPFEVSGMADSVPYDDhdHYTQAGDLYR--LMSEEEKARLVKNIVESLRHVTREDIKRRQIEHFAKADPDYGRRVEEAL---------
>A0A2A9PDW2	645	0.505	8.657E-203	1	491	500	16	492	497
-KPVYTTSNGAPIESHDGWQRLGSI---GPLLLQDFHLIDQLAHFDRERIPERVVHAKGAGAYGVFEVTHDVSDISSIDMFSHIGQKTKCVARFSTVGGEKGSADSARDPRGFSVKFYTDRGNWDWVFNNTPVFFLRDPSNFSLFIHTQKRNPQTNLKDATMFWDYLSSHQESVHQVMQLFSDRGTPYSYRHMNGYSGHAYKWTKPDGSFVYTQMHLKTDQGIKTFTNSEAGKMASENPDWHTQDLFESIEKDNFPSWTVYVQVMTPEQAEKFRFNIFDLTKVWPQKEFPLRPVGKLTLNKNVDNYFAEIEQVAFSPSHMVPGVEPSADPVLQSRLFSYPDTHRHRLGVNYQQIPVNKPLKA-FNPFQRDGAMAIDGNYGSNPNY-PSSYRSLTYK--------PVKPSVTHEKWSGAAVHALLQVVNDDDFVQAKGLWDVLGRTPGQQDNFIGNVAGHLCNARH-DTRNRTYNMFNRVDAELGKSIKEQTE--------
>UPI00065B7B4A	645	0.432	8.657E-203	5	497	500	24	500	510
-----TTGTGAPIGIKTASLTAG---PRGPMLMQDFVYTDEMAHFNRERIPERVVHAKGAGAFGYFEVTHDITKYCKASVFQKVGKKTPVAVRFSTVGGESGSADTARDPRGFAVKFYTEEGNWDLVGNNTPIFFIRDPILFPSFIHTQKRNPATHLKDADMFWDFISLRPETTHQVSFLFSDRGTPDGYRHMNGYGSHTFKMVNAGGDGYYCKFHFKTDQGIKNLMADRAAELAGSDPDYAIRDLYNAIANGSPPSWSVYVQVLPVAQAEKASWNPFDLTKVWSHADFPLIPVGKMVLDKNPDNYFAQVEQIAFSPAHMVPGIEASPDKMLQGRIYSYPDTHRHRLGSNYLQLPVNCPYNSKLQNYQRDGPQCFNDNQGGAPNYW-----PNSFNGPIE-----LSKFLESAINLSGTADRYAT-ADEDNFTQTGIFYNKT-LKPEERERLVENIANNLKDAQ-EPIQKRAVSNFEKADQDFGNKLRFALAAIKKKT--
>A0A423X9Y4	645	0.497	8.657E-203	4	491	500	16	490	510
----YTTSNGCPVENPSAWQRLG-PKP-GPLLLQDFHLIDLLAHFDRERIPERVVHAKGAGAYGEFEVTHDISDICAVDMLNGVGKKTPMVARFSTVGGEKGSPDSARDPRGFALKFYTQEGNWDWVFNNTPVFFLRDPSNFPIFIHTQKRNPRTNLKDATMFWDYLSTHQEAVHQLMHLFSDRGTPYSYRHMNGYSGHTMKFTKPDGSFVYVQIHCKTDQGSKTFNGEQAKKMEAENPDWHTQDLFEAIQRGEHPSWTVYIQVLTPEQAQNFKWNVFDLTKVWPQGEVPLRPVGKFTLNRNHENYFAEIEQAAFSPSHMVPGVEPSADPVLQSRLFSYPDTHRHRLGVNYQQIPVNQPLHA-FNPFQRDGAMAVNGNYGANPNY-PSTYKPLTYRPANPTAA--------HEEWAGKAVTAVFGELSQDDYAQANGLWQVLGRTEGQQDNFVTNVSGHLCGA-HKDTRERTYGMFSRVNPELGRRIREATE--------
>A0A0L1IXU5	645	0.671	8.657E-203	0	492	500	0	512	517
MAERyYTLAEGCPFASNSSTVQLRNGSGGGLSLLQDTQLIETLAHFSRERIPERVVHAKAVGAYGEFEATSDCSDITSASFLSKAGKKSPVLLRVSTVGPEAGSADTTRDVHGWAMKMYTDEGNLDWVFNNTPVFFVRDPIKFPSLNRSHKRHPTTHLPDANMVSSphnfllasahinscidthsFHVGNPEGIHELLHLFSDRGTPKSIRYMNAYSGHTYKFTKEDGSFKYIKIHIKSAEGVKNMSSAESVKIAGEDPDYLIRDMHDAIAKGNYPVWNVYVQVMDPADAETYRWNIFDMTKVWPHKDYPLRQIGKLTMNRNPKNYFADIEQAAFSPSTMVPGIAPSADPMLQARMFAYPDAARYRLGVNYQQLPTNAAKAPVYCPYQRDGAMRFDDNYGGDPNYVGSSLQPTKFYQEVkNSGAARLSGLTEHEKWVGE-VTNFQSQITDDDFVQPAALWEVLGREPGHQDRTIANLAGHIKGVNSPQLRNAVYGLFAKVNADLGERLKKATEA-------
>B6K7V1	645	0.481	8.657E-203	4	492	500	16	489	520
----YTTSTGCPIFNPLASQRIG---RNGPIPLQDFHLIDVFQKFDRERIPERVVHAKGVGAHGVFEVTNDITKYTKMNMLSEVGKKTKMFARFSTVGGERGTPDTARDPRGFALKFYTEEGIFDMVCNNTPVFFIRDPAKFPVFIHTQKRNPQTNLKDATAFWDYLSLNPESIHQVMILFSDRGTPYGVRFMNGYSGHTYKFVNDKNEFFYCKWHFISDQGIKNLDNDTAAEIGGKNPDFAGQDLFEAIESGDCPSWTLYVQIMTPKQAEQYHYNIFDLTKVWPHKDVPLIPVGKFTLNRNPTNYFAEVEQVAFSPSHMVPGIDVSADPVLQVRTFSYPDTHRHRLGANFEQIPINCPVNPVF-NYSRDGPMNVGANQFDLPNY-PSSTQKL--------DKEKNEPDAEHERWIGKV--TYHMdELTDVDFEQPRALWKLMGKQKDQQDHFVYNVSVHLCNAI-PNVRERQYGVFSRVDPELGKRIREATEA-------
>A0A2W5G958	644	0.456	1.185E-202	0	493	500	0	478	489
MKKPavMTTAAGVPIADNQNSLTAG---PRGPVLMADYQLMEKMAHFNRERVPERVVHAKGAGAYGTFTVTKDITRYTCAKLFEKIGKQTEVFVRFSTVAGELGSADTVRDPRGFAVKFYTEEGNWDMTGNNTPVFFIRDPLKFSDFIHSQKRDPATGRRSATMQWDFWSLSPESLHQVTWLFGDRGIPASYRHMNGYSSHTFSLWNAKGERFWVKWHFKTQQGIRCFTEEEATRLAGENPDFHRQDLWDAIERGDCPKWTVYVQVMPEKEAETYYLNPFDLTKVWPHKDYPLQEVDVLELNRNPQNYFAEVEQAAFEPANLPPGMGASPDKMLQARLLSYPDAHRYRIGVNYAALPVNKPRCPVH-TYHRDGHMRFDGNDGGAPNY-----QPNSFGG------PVDDARYKEPPLKISGdADRYDHRAGNDDYTQAGNLYRLMSRE--ERERLIGNIVAAMTGVPRE-IQLRQIVHFFRADPEYGTSVASGLGIR------
>A0A1L9TI39	644	0.652	1.185E-202	2	498	500	4	497	500
--RYYTLAEGCPFANSKTAVLMQGRQGGGLGLLQDTQLIETLAHFSRERIPERVVHAKAAGSYGEFECTRNCSDFTSASFLNKAGKKTPVLQRVSTVGPESGSADTSRDVHGWALKFYTDEGNLDWVFNNTPVFFIRDPIKFPSMNRSHKRHPQTHLPDANMFWDFHVGNPEGIHQLLVLFSDRGTPRSVRYMNSYSGHTYKFTKPDGTFKYAKIHIKTQQGIENLSTQEATRIAGEDPDYMIRDMFEAIERGDYPVWNVYVQLMSPEEAEKYKWNIFDMTKVWSHKDFPLQQIGRITMNRNPRNYFADIEQSAFSPSTMVPGFAASADPILQARLFAYPDAARYRLGVNYQQLPTNAAKVQVYCPFQRDGAMRFDDNYGGDPNYVGSSIKPTKFYQDeKGVSAASLALHTEHEKWAGEVAA-YASEIQDEDFVQPAQLWEVIGRDPGHQDRVIENLVGSIKGVKYPQLRKGVYDLFTRVNKDLGTKLQQRTEA---ANK-
>Q27487	644	0.425	1.185E-202	5	488	500	23	489	500
-----TTSNGAPIYSKTAVLTAG---RRGPMLMQDVVYMDEMAHFDRERIPERVVHAKGAGAHGYFEVTHDISKYCKADIFNKVGKQTPLLIRFSTVGGESGSADTARDPRGFAIKFYTEEGNWDLVGNNTPIFFIRDPIHFPNFIHTQKRNPQTHLKDPNMIFDFWLHRPEALHQVMFLFSDRGLPDGYRHMNGYGSHTFKMVNKDGKAIYVKFHFKPTQGVKNLTVEKAGQLASSDPDYSIRDLFNAIEKGDFPVWKMFIQVMTFEQAEKWEFNPFDVTKVWPHGDYPLIEVGKMVLNRNPRNYFAEVEQSAFCPAHIVPGIEFSPDKMLQGRIFSYTDTHFHRLGPNYIQLPVNCPYRSRAHNTQRDGAMAY-DNQQHAPNFFPNSFNYGKTRPDVKDTTFPATGD----------VDRYES-GDDNNYDQPRQFWEKV-LDTGARERMCQNFAGPLGECHD-FIIKGMIDHFSKVHPDFGARVKA-----------
>A0A7W0ET99	644	0.436	1.185E-202	0	492	500	0	479	502
MSEKkvLTNNFGAPVGNDLNTLTAGTK---GPALMQDVHLLEKLAHFDRERIPERVVHAKGAGAHGYFEVTNDVSKYTKANFLSKVGKKTDLFVRFSTVGGEKGSADSERDPRGFAVKFYTEEGNYDMVGNNTPVFFIRDPLKFPDFIHTQKRNPATNLKDADMFWDFLSLTPESIHQVTILFSDRGTPKSFRHMNGYSSHTFKWYNEKGEYYWVQYHFKTEQGNQTFTGEEADRMKSIDPDCATRDLCEAIARGEYPAWRLEVQIMTPEQAKDYRFDPFDITKVWPHADFPPIDVGRMVLNRNPENYFAEVEQSAFSPGNFVPGIGPSPDKMLQGRLFSYHDTHRHRLGVNYHLLPVNSAkACPMH-NYQRDGFMRTDNNGGSGPNYW-----PNSFGGPDPKPKAV------EPSFELSGkADRHAYTLVDDDFVQPGDLYRKV-MTDQDRTNLVNNIVGHLKRAQ-TRIQLRQTALFYKADPEYGGRVAEGLGL-------
>A0A1V1X2G6	644	0.451	1.185E-202	4	492	500	8	481	504
----LTTASGAPVDNDQNTMTAGSP---GPALMQDVHLMEKLAHFNRERIPERVVHAKGVGTYGYFEVTQDVTKYTRAKFLSEVGKRTEVFARFSTVGGEKGSADTARDPRGFAIKFYTEEGNYDMTGNNTPVFFIRDPLKFPDFIHTQKRNPATNAPDPDMFWDFLSLTPESIHQVTILFSDRGTPKGFRHMNGYSSHTFKWYNEKGEYYWVQYHFKTEQGIENFTRQEATRMAGENPDYATRDLYEAIAKGDYPAWKVCVQIMTPEEAQKYRFDIFDITKVWPHGDFPLVEIGKMVLNRKPENYFAEVEQAAFSPGNFVPGIAGSPDKMLQARIHSYHDAHLYRLGPNYQLLPVNAPKAVTSNNYQRDGYMRFDANGAGGPNYYPnSMGGPEPKKG---VGEPPFE--------VSGMAGRYEYTHPNDDFVQAGDLYRKV-MTDEGREHLIGNIVAHISGAK-KRIQLRQTALFYKADAEYGRRVAEGLGL-------
>A0A6P8QAA8	644	0.415	1.185E-202	4	499	500	11	490	507
----LTTGAGVPVGDKMNVITVG---ARGPLLVQDAIFIDELAHFDRERIPERVVHAKGAGAFGYFEVTHDITKYSKAKVFGQVGKRTPTAVRFSTVAGESGSADTVRDPRGFAVKFYTEEGNWDLTGNNTPIFFIKDPFMFPSFIHTQKRNPKTHLKDPDMVWDFWTLRPESLHQVFFLFSDRGIPDGHRHMNGYGSHTFKLVNADNEAVYCKFHYKTDQGIKNLPVDKAEKLASTDPDYGIRDLYEAIATGNFPSWTFYIQVMTFEQAEKFPFNPFDLTKIWPHKDYPLIPVGKLVLNRNPANYFAEVEQLAFDPSNMPPGIEPSPDKMLQGRLFSYPDTHRHRLGPNYLQIPVNCPYKARVANYQRDGPMCISDNQGCAPNYY-----PNSF------DSPEVVPHCKERHFETHGDVNRYSIDEEDNVTQVHNFYNKV-LNKEQRQRLCENIAGSLKDAQ-LFIQKRAVKLFTAIDCDAGTRIQTQLDKLNAETPK
>I1Z742	644	0.445	1.185E-202	4	491	500	25	499	509
----FTTSTGAQVWQKNTALTAG---PRGPMLMQDVAYLDEMAHFDRERIPERVVHAKGGGAHGYFEVTHDISKYTRACVFNEIGKKTPMFIRFSTVGGESGSADTARDPRGFAMKFYTEEGNWDLVGNNTPIFFIREPAMFPNFIHTQKRNPATHLKDPNMYWDFWSLCPESLHQVMFLFSDRGTPDGFRHMNGYGSHTFKLVNREGNAVYCKFHAKTAQGIKNLEAEEAARLSGADPDYAIRDLYNAIETGDFPQWNFFIQVMTFDQAEKFQWNPFDVTKIWPHKEYPLIPVGRFVLNRNPSNYFAEVEQAAFCPSHVIPGIEFSPDKMLQGRLFSYKDTQYHRLGTNYQQLPINCPFRARpFGNTQRDGQMALGDNQGGAPNYW-----PNSFNGAVVST----NSHVRESHFAITGDVDRHDAHGDANYDQPAMFWTKV-LDDGGRKRLVENILSTLKMVK-PHLQERVIAEFTKVHKDMGRMLQLGIE--------
>UPI0019164D42	644	0.449	1.623E-202	1	492	500	5	482	487
-KRFLTTDFGIPAPDNTNSLTVGYP---GPTLLEDFHLVEKLAHFNRERIPERIVHAKGAGAHGYFEVTHDVSQYTKAAFLNTVGKQTPAFVRFSTVGGEKGSADSARDPRGFAIKFYTEEGNYDLVGNNTPVFFLRDAIKFPDFIHTQKRNPQTNAKDPDAFWDFVSLTPEALHQITILFSSRGTPKTYRHMDGFGSHTFKWINAEGKAVWVKYHFKTEAGIENWTNEEATAMAGINPDFATLDLFEHIESGKEAAWTCSVQIMPMEEAAKYRFDPFDVTKVWLHSDYPLIPIGRLVLNRNPENYFAEVEQAAFAPTNIVPGIGFSPDKMLQGRIFAYPDAHRYRVGTNYAHLPINRPQVEIN-NYRRDGSMRFDGNGGATPNY-----QPNSFGG---PNAAPEFYRGDHQDAFSGNAERFAYELTDDDFAQPGALYR--LMSEEEKTHLVNNLVGHMRNVKNKEIVERQVKHFYRADPEYGQRVAAGLGL-------
>UPI0018969991	644	0.442	1.623E-202	0	492	500	0	478	488
MAEQpktLTTASGFPVSDNQNSLSAG---PRGPVLIQDFHLMEKLAHFNRERIPERVVHAKGAGAFGTFTVTGDITQYSKAAVFSEVGKQTDIFLRFSTVGGEKGSADTARDPRGFAMKFYTEEGNWDLVGNNTPVFFIRDPLKFPDFIHTQKRVPQTNLKSPTMMWDFWSLSPESLHQVTILFSDRGTPDGYRYMNGYGSHTYSLINANNERVWVKFHVKTMQGIQNLSASAAEKLAGENADYATQDLFYTIEQGDYPKWKMFIQVMTDEQAEQFPYNPFDLTKVWPHGDFPLIEVGILELNRNPENYFAEVEQAAFAPANIVPGIGFSPDKMLQGRIMAYTDAHRYRLGGNYETLPVNRPQAPVH-NYQRDGYMRHDGNGGAAPNY-----EPNSFGGPAQNAQ------YDEPPFPVdGVGDRYNHREGNDDYTQAGNLFR--LMTPDARARLIENIVGSM-QGIPQYIQERQIEHFLKADPEYGQGVAAGLGL-------
>A0A7S3D4I2	644	0.452	1.623E-202	0	491	500	6	482	490
MPGRLTTDTGRPVDSTGTSMTAGST---GPVVVQDIHLIEKLARFDRERIPERVVHAKGAGAHGYFEVTNDVTHLTKAKFLSHVGKRTPVFARFSTVGGEKGSADTARDPRGFAVKFYTEEGNWDFTGNNTPVFFIRDPMKFPDFIHTQKRHPATNTPDANMFWDFLSLNPESLHQVTILFSSRGTPYTYRHMNGYGSHTFRFTNAKGVSSWVKFHFKSETGIKNWTGAEAKQMGGEDPDWATRDLHQHIANGGEAAWKLCVQVMPEEHAATYKYNPFDVTKVWPHSDYPLIEVGRLVLNRNPENYFAEVEQAAFSPAHVVPGISFSPDKMLQGRLFSYGDTHRHRLGGNYMQIPINCPYAARAQTYSRDGFMCVNGNGGRGPNY-----HPNSFDGPAECP------SFQEAPLPIEGEVRRHHvDVGDVDFIQPGQLYRNV-MTPAERDELVNNIVNHLKNARR-DIQERQLAHFFKADKEYGRRVAEGLG--------
>A0A1X7VNW3	644	0.429	1.623E-202	2	490	500	22	495	498
--EVLTTTHGNPI-DFKTAIQ--TFGPRGPMLMQDGVYLDEMAHFDRERIPERVVHAKGAGAYGVFEVTHDITKYCCAKLFSEVGKKTDLFIRFSTVGGESGSADTARDPRGFAVKFYTEDGNWDLVGNNTPIFFIRDPFLFPSFIHTQKRNPVTHLKDPDMFWDFISLRPETTHQVSFLFSDRGIPDGYRHMNGYGSHTFKLVNSKGEPVYCKFHYKTDQGIKNMPVGKAAELAGTNPDYSIQDLYEAIATGNFPSWTLSIQVMTYEQAEKCSFNPFDLTKVWPHADYPLIPVGKITLNRNPSNYFFDVEQSAFSPAHMPPGIEASPDKMLQGRLFSYDDTHFHRLGPNFQMIPVNCPYAGKPRNYVRDGPMCVDGNQGGAPNYY-----PNSFNGPKDMG----KHDVTIFPGPAGDVKRYNA-ADDDNFSQVGIFYNKV-LNEEERTRLAQNIAGHMKNA-SPKIQERAIANFSKADPDYGARIKKYI---------
>A0A2M4CTV7	644	0.437	1.623E-202	5	497	500	23	502	504
-----TTSHGAPVGNKTATQTAG---PRGPVLLQDSHLIDELAHFDRERIPERVVHAKGAGAFGYFEVTHDITKYCAAKLFEKVGKKTPLAVRFSTVGGESGSADTARDPRGFAVKFYTDDGIWDMVGNNTPIFFIRDPVLFPSFIHTQKRNPSTHLKDPDMFWDFISLRPETTHQTMFLFADRGIPDGYRFMNGYGSHTYKLVNADGKPVYCKFHFKTDQGIKNMDTVRAGELAGTDPDYSIRDLYNAIAKKEFPSWSLKVQIMTYEQAEKVPYNPFDLTKVWPQSDFPLIPVGRMVLDRNPSNYFAEVEQAAFAPSHLVPGIEPSPDKMLQARLFAYADTHRHRVGANYLMLPVNCPYRVATRNYQRDGPMNSTDNQGGAPNYFPNSFsgpQECPFARKLQNPPMPAPGN----------IDRYET-SDEDNFSQATVFYRRV-LDDGARRRLVNNIIDHLRNA-SPFLQERAVKNFAMVDADFGRQLTEGLKLKHAAN--
>UPI00139001A6	644	0.435	1.623E-202	4	490	500	23	493	510
----LTTSAGIPVDTNTSSMTAG---PRGPLLMQDTQFMDIMSHFDHERIPERVVHAKGGGAFGYFEVTNDITKYCKARIFETVGKKTPCLVRFSTVGGEAGSADTARDPRGFAMKFYTDEGNWDLVGNNTPIFFIRDPILFPSFIHTQKRNPVTHLKDANMFWDFITLRPETTHQTSFLFSDRGIPDGFRHMNGYGSHTFKMVNSKGKAVYCKFHVKTDQGIKNCPVERATELAGTDPDYSTRDLYNAIAEGNYPSWTMYIQVMTFAEAESHRFNPFDLTKIWPHAEFPLIPVGKMVLNRNPKNYFAEIEQSAFNPASMVPGIEASPDKMLQGRLFSYHDTHLHRLGTNYTQLPVNCPFRTRVANYQRDGPQTF-DNQEGAPNYF-----PNSFSGPMDDVAKYSPSQFT----VSGDCARYNS-ADDDNFTQVTTFWTKV-LNDEERMRLVKNIAGHVKDAKD-FIQKRCVQQFTKVHPDFGNGIAREL---------
>S2JRL0	644	0.490	2.223E-202	4	488	500	3	472	478
----LTTSNGNPVDNDQTSITAG---PWGPVLLQDFHLIDKLAHFDRERIPERVVHAKGAGAHGEFEVTHDITHLTKAKFLSEVGKKTPMFARFSTVGGERGSADTARDPRGFALKFYTEEGNLDIVGNNTPVFFIRDPSKFPDFIHTQKRNPRTNLKDPNAAWDFFSLSPETIHQQTILYSNHGTPDGFRHMHGFGSHTFKLVDKEGKFKYIKWHFKTKQGVKNLKADEAAKLEGTNPDYATQDLFEAIERGDFPAWDVFIQIMEPKDAKTYRWNPFDVTKVWPHKDYPLHPVGKFTLNKNPENYFAEVEQAAFSPSHLVPGVDTSADRLLQGRLFSYPDTHRHRLGVNYKQIPVNAPKCQVN-TYQRDGPMVVNGNYGSAPNY-----GPNSVNGPVQNN-IVGSTFAAEE--IEGMIGRFSYDVTDDDFAQAGNLYR--LMDEENKNDLCKNIAGDLVKVRKE-IVDRQLPHFERADPDYRQRIEK-----------
>A0A2V8QF62	644	0.448	2.223E-202	1	490	500	3	475	485
-SEILTTASGIPVADNQNSLTAG---PRGPVLMQDFHLIEKMAHFNRERIPERVVHAKGAGAFGVFSVTGDITKYTKAAVFSAIGKTTDVMVRFSTVGGEKGSADSARDPRGFAIKFYTEEGNWDLVGNNTPVFFIRDALKFSDFIHTQKRDPQTNLKSPTMMWDFWSLSPESLHQVTILFSDRGTPKNYRHMDGFSSHTFSLINSRNERVWVKFHLKTKQGIQNLTREESVKLAGENPDHATKDLFEAIEKGDYPKWRVSVQIMPESEAETFHLNPFDLTKVWPHSEYPLIEVGELELNRNPENYFAEVEQAAFAPANVVPGISFSPDKMLQARVLSYTDAHRHRVGVNYESLPVNRPKCPVH-NYHRDGSMRFDANGGATPNY-----EPNSFGG---PKQDPDYAEP--PLRILGDASRYDHRAGNDDYKQAGDLFR--LMTAEERVRLIDNIVDSMKSVPRE-IQSRQIAHFYQADLAYGEGVEAGL---------
>A0A497N088	644	0.456	2.223E-202	1	499	500	3	485	490
-KKKLTTSQGSTVDDDQNSITAGVA---GPVLMQDVHLLEKLAHFNRERIPERIVHAKGAGAYGYFEVTHDLSNYTKAKFLSEVGKKTDLVVRFSTVGGEKGSADAERDPRGFAVKIYTEEGNYDFVGNNTPVFFIRDPLKFPDFIHTQKRHPVTNTKDPNMFWDFLSLTPESVHQVTILFSDRGTPKTFRHMNGYSGHAFMWYNKKDEYVWVKIHFKTAQGIQNLTAEDADKLKVQDPDHATRDLFQAIEKGDYPAWNVYVQIMRPEDADNYRFNPFDITKVWPHGDYPLIPVGRMVLNRNPSNYFVDVEQAAFSPANLVPGIAPSPDKMLQGRLFSYHDAHRYRLGVNYTQLPVNAPKATT-LNYQRDGFMRTKSDHEGYPNYY-----PNTFGG------PKPDISAKWPSYELKGKwGRYDYVHPNDDFVQPAALYNKV-MTNVDREHLISNIVGHLGGATKE-IQIRQTSIFYKVDPDYGSRVSEGLGLDINKIKK
>A0A2A9MKR1	644	0.425	2.223E-202	4	493	500	15	493	503
----LTTSSGNPVDDNQHSITAG---PRGPTILGDFHLLDKLAHFDRERIPERVVHAKGGGAFGYFEVTHDITKYCKAKLFEKVGKRTPVFARFSTVAGELGSADTKRDPRGFALKFYTEEGNWDMVGNNTPIFFVRDAIKFPDFIHSQKRHPLTHVHDPNMVWDFFSLVPESAHQVTFLYTDRGTPDGFRHMNGYGSHTFKFVNKDNEAFYVKWHFKTNQGIKNLSRHRAKQLESEDPDYAIRDLFNAIARNEFPSWTFCIQVMPVKDAETYRWNVFDVTKVWPHGDYPLIPVGQLVLNRNPENYFQDVEQAAFSPAHMIPGIEPSEDRMLQGRLFSYSDTHRHRLGANYHQIPVNRAWNCPHGDYSvRDGPMCIDGNKGGQANY-----EPNSISG-------FPQADKRNAAWSGstsvTGLVARHPQEHPNsDFEQPGALYRKVLAEP-ERAALIENIADHLKQARR-DIQERQVKIFYKCDPEYGERVARAVGLP------
>UPI0003B78B06	644	0.432	2.223E-202	1	492	500	4	480	503
-KKTLTTAFGAPVGNDQNSVTAG---PRGPVLMQDMHLMEKLAHFDRERIPERVVHAKGAGAYGHFQVTADVTKYTKAAFLSKVGKKTDVFVRFSTVGGEKGSADAERDPRGFAVKFYTEEGNYDLVGNNTPVFFIRDPLKFPDFIHTQKRNPATNCKDPDMFWDFLSLTPESLHQVTVLFSDRGTPATYRHMNGYSSHTFKWYNADGDYFWVQYHFKTDQKIRNFTRQEADKMRADDPDHATRDLHESIAKGDFPSWTLEMQIMTPEMARDYRYDILDITKVWPHKDVPPITVGKLVLDRNPVNYFAEVEQAAFCPGNFVPGIASSPDKMLQARLFSYHDTHLHRLGTNYQLIPVNQPKNAPELNYQRDGFMRVDDGGGSGPNYW-----PNSFGG----PAPDPAGNEPSLPLEGD-ADRYEFQHPNDDFEQPGALFRKV-MSDQDRANLIGNIVAHLGGAK-KRIQRRQCALFHKVDPEYGGGVAKGLGL-------
>UPI000C6F4E17	644	0.429	2.223E-202	7	490	500	31	500	517
-------GNGAPVGDKTNSVTVG---PRGPILIQDYVYLDEMSHFNRERIPERVVHAKGAGAFGYFEVTHDITKYTKAKVFSKLGKQTPIAVRFSTVGGESGSADTVRDPRGFAVKFYTDEGIWDLVGNNTPIFFIKDPLMFPSFIHTQKRNPVTHLKDADMFWDFLSLRPESTHQVMFLFSDRGIPDGYRHMHGFGSHTFKLVNDKNEMVYCKFHYKTNQGIKNIPVDKAAELSASDPDYGIRDLYDAIAEGKYPSYTFSVQIMTPQQAEKFQWNPFDVTKVWPHKDYPLMPVGKLVLNKNPDNYFTDVEQAAFDPAHMVPGIEPSPDKMLQGRLFAYGDTHRYRLGVNHLQLPVNCPYKVrimSATNYQRDGFMA-HNNQKGAPNYY-----PNSFCGPEDCPAVKA------PSYFVSGDVERHQPVNEDDFGQPRTFWRETLKED-EKQRLVDNIVGHLKNA-SLFIVERALKNFGNVDVDLQKRLTAGL---------
>A0A7R9UAR8	644	0.434	2.223E-202	5	495	500	23	498	529
-----TVSSGAPADSLSAS---RTAGARGPIVLEDFNLVDSLAHFDRERIPERVVHAKGAGAFGYFEVTsPEVQKYCRAAFLNELGKRTPVAVRFSTVGGESGSADTARDPRGYAVKFYTEEGNWDLVGNNTPIFFIRDPILFPSFIHTQKRNPGTHLKDPDAFWDFISLRPETTHQVSFLFSDRGTPDGYRHMNGYGSHTFKNVNADGQAVYVKYHLKTDQGIRNLLPEEAAQIEGTDPDYAIRDLYNAIADGKPPSWTMYIQVMSYEEAERCSFNPFDVTKVWSHKDYPLIEVGRLVLDRNPQNYFAEVEQLAFAPAHMVPGIEPSPDKMLQGRLFSYADTHRHRLGTNYQAIPVNRPFACKVANYQRDGPMTVDANQGGAPNYF-----PNSFSGPAV---MREEA--WHAPKATGDVMRYEA-GDEDNFSQCGEFYRSV-LNAEERDRLTSNIAGHLVNAQ-EFIQKRAIANFAAADADYGRTIAEKVQALKA----
>UPI000D654A0C	643	0.432	3.044E-202	1	497	500	21	506	511
-KPHvLTNLEGCPVGDKFNSMTVG---PRGPIVLQDIKLIEELASFDRERIPERVVHAKGAGAFGYFEVTSDeIKKYCRAAIFKDVGKQTQLVVRFSTVGGESGSADTARDPRGFAIKFYTEEGNWDLVGNNTPIFFIRDPIHFPSFIHTQKRNPQTHLKDADMFWDFLSQRPESMHQVSFLFSDRGTPDGYRHMNGYGSHTFKLVNAEGEAVWAKFHLKPTQGIKNLDAKRADKLAGKDPDYSIRDLYNAISSGDFPSWIFYVQIMTFEQAKNFKFNPFDLTKVWSHKEFPLIEVGKVVLNKNPNNYFAEVEQSAFSPANLVPGIEPSPDKMLQARLFSYPDTHRHRLGANYHMIPVNKARCPVYALSHRDGPMCVDGNLGGMPNYL-----PNSFV-NIKANPVYKECPYSAEHFIGD-MDRYES-GNDDNVTQVREFWRNVLNED-EKNRLASNMGGHLKDAQ-QFIQLRVIDLLKSIDEDYASRVQKVIASYNKVT--
>UPI00167850CE	643	0.469	4.169E-202	0	494	500	0	477	478
MTK-LTTATGAPVADNQNS---RTAGARGPVLLEDFHLLEKLQHFNRERIPERVVHAKGSGAYGVFEVTKDISQYTCADVLSGIGKKTDVLFRFSTVGGEKGSADTDRDPRGFAMKFYTEEGNWDLVGNNTPVFFIRDGIKFPDFIHTQKRDPLTNLKSPTMKWDFWSLSPESLHQVTILFSDRGTPDGYRHMHGFGSHTFSLINAEGQRVWCKFHFLTLQGIKNLDPAEATRLAGTDPDYAQRDLFESIEAGNFPRWSVNIQVMTEAQAMSTPFDPFDLTKVWPHADFPLIEVGIVTLNRNPENYFAEIEQAAFSPSSIVRGIGFSPDKMLQARLFAYHDAHLYRVGTNYQALPANRSKVEV-RNYQRDGAMRFDGNSGRAPNY-----EPNSY-----ADAPKEDPAYREAPLALDGpADRYNHRVGNDDYTQAGDLYR--LMSPEQKAQLISNIVGDMQTVPRE-IQIRQIAHFTKADPAYGAGVAQGLGIDR-----
>A0A0J9X3E8	643	0.498	4.169E-202	0	488	500	0	475	481
MSPNtYTTSNGCPVTNPYASQRIGTN---GPLLLQDHHLIDLLAHFDRERIPERVVHAKGSGAYGVFEVTHDVTDLTSASFLQNIGQKTRSFARFSTVGGEKGSPDAARDPRGFSVKLYTEEGNLDWVFNNTPVFFIRDPTKFPYFIHTQKRNPETNLKDATMFWDYLSLNEESIHQVLILFSDRGTPYSYRHMHGFSGHTFKWVNKEGKFTYVQIHFLTDQGIKNLTNEEAGELASSNPDHAQEDLFESIKKGDYPSWTVYVQTMTPEQAEKAPFSIFDLTKIWPHKEYPLRPVGKWTLNENPKNYFAEVEQAAFSPSHLVPGMEPSADPVLQSRLFSYPDTHRHRLGVNYQQIPVNCPLHQ-YNPFQRDGFATVNGNYGATPNY-PTKLFPISY----KANASNVD---EHEKWVGT-ATLWASEIsGPEDFDQAKALWKVYGKT-GQQENFIKNVAGHLKNA-DPKVQEQTFRYFGKVDEKLADDLRK-----------
>A0A1I0IN58	643	0.443	4.169E-202	1	491	500	4	476	485
-KKYLTTSTGTPVSDNQNSQTAGAQ---GPTLIQDVHLLEKLAHFNRERVPERVVHAKGGGAYGTFEVTNDVSKYTKADFLSEVGKKTDMFIRFSTVAGELGSADTVRDPRGFAVKFYTNEGNYDLVGNNTPIFFIRDAIKFPDFIHTQKRNPRTHLKDPDAVWDFWSLSPESLHQVTYLMGDRGIPATWRHMNGYGSHTFRWTNDEGESVWVKYHFKTDQGIKNLTNDVADKMAGENPDYHIEDLYNAIEKGDYPSWTLYVQIMPEEDAKTYRFNPFDVTKTWSHKDYPLIEVGRMTLNKNPENYFAEVEQAAFSPGNFVPGISASPDKMLQGRLFSYADAHRYRIGANHTALPVNRPKVEVN-NYQRDGYLRFDGNNGGAPNY-----EPNSLNGPKEVPEAKP-ASYEVNGFAE--AVGYDDE---DHYQQAGDLFR--LMSDEEKDRLIETVVDFMNPVRQE-VKERQVQNFYKCDPEYGRRVAEGLG--------
>A0A3B8N8Q1	643	0.441	4.169E-202	1	492	500	5	480	486
-KKKLTTSFGKPVENDLNSITAG---PKGPVILHDVHLIDKLAHFNRERIPERVVHAKGAGAHGYFEVTNDLTKYTRAKFLSEVGKRTEVFARFSTVGGEKGSADSERDPRGFAVKFYTEEGNFDMVGNNTPVFFIRDAMKFPDFIHTQKRNPATNLKDPDMFWDFLSLTPESIHQVTILFSDRGTPRSYRHMNGYSGHTLMWYNEKGEYWWVKLHFKTEQGIENFTGEEADKMRGKDPDTATRDLHESIEKGDHPAWSVKVQIMTPEQAKSYRFDPFDVTKVWPHGDFPLIDVGRMVLNRNPENYFAEVEQAAFSPGNLVPGIGPSPDKMFQARIFAYHDTQRHRLGPNYHLLPINAPKSDMN-SYQRDGAARYDNNGGSEPNYW-----PNSFGGPDPDPEMAAPPIE-----ISDAADRYAYELTDNDFVQAGDLYRKV-MTEKEREHLVNNIVGHIKGAQ-KRIQLRQTALFFKADREYGERIAKGLGL-------
>A0A3N4HV64	643	0.505	4.169E-202	1	497	500	10	493	499
-SRPpvYTTSNGCPVFDPHASQRVGQN---GPLLLQDFHLVDLLAHFDRERIPERVVHAKGAGAYGEFEVTDDISDLTCADFLSEVGKKTKVLVRFSTVGGEKGSPDSARDPRGFAIKFYTEEGNLDWVFNNTPIFFLRDPSKFPIFIHTQKRNPQTNLKDATMFWDYLSNNQEAIHQVMHLFSDRGTPYSYRHMNGYSGHTYKFVKADGSFVYVQIHLKTDQGNKTFNNEQAQELCATNPDHHTQDLFESIEKGAYPSWTVYVQTMTQEQAEKFNYSVFDLTKVWPQKEFPLRRFGKMTLNKNPENYFAEIEQAAFSPSHIVPGWEPSADPVLQSRLFSYPDTHRHRLGVNYQSIPANCPLKA-HNPFQRDGAMAglHKNNYGAEPNY-TSSFAPLTYKKTATSPQ--------HEQWVGK-ATTFSWKVTENDYAQAEGLWNVLGKTKGQQENFVHNVAVHLRDAVPE-VQERTFQMFERVNRDLGKRLR--TETAKAAN--
>A0A1F5LLJ8	643	0.674	4.169E-202	2	492	500	4	494	500
--KYYTLAEGCPFASNRTAVLMRDKQGGGLGLLQDTQLIETLAHFSRERIPERVVHAKAVGSYGEFEATRDCSDFTCASFLNKVGKKTPVLQRVSTVGPESGSADTSRDVHGWSMKLYTDEGNLDWVFNNTPVFFIRDPIKFPSMNRSHKRHPQTHLPDANMFWDFHVGNPEGIHQLMVLFSDRGTPKSVRYMNSYSGHTYKFTKADGSFKYAKIHVKTQQGIQNFSREEATKIAGENPDYMIQDMFEAIERGDYPVWNVYVQLMSPEAAEKHETNIFDMTKVWPHKDFPLQQIGRLTMNRNPRNYFADIEQAAFSPSTMVPGFAASADPVLQARLFAYPDAARYRLGVNYQQLPTNAAKAQVYCPFQRDGSMRFDDNYGGDPNYVGSWIKPTKFYQDVKgTNPGALSLHTEHEKWAGE-VSAYSSEITDADFVQPAALWEVIGREPGHQDRLVDNLVSSVKSVKYPELRKAVYSLFSRVSKDLGSRLQKRTEA-------
>A0A6G0V067	643	0.424	4.169E-202	4	494	500	21	496	502
----LTTSNGAPIGNKSTVLTVG---PRGPMLLQDAVYLDEMAHFDRERIPERVVHAKGGGAHGYFEVTHDITKYTKAAVFGEVGKRTPMFIRFSTVGGESGSADTARDPRGFAMKFYTEEGNWDLVGNNTPIFFIRDPILFPNFIHTQKRHPTTHLKDPNPMWDFWTLRPEAIHQVMFLFSDRGTPDGFRHMNGYGSHTFKLVNKDNQAVWCKFHAKTNQKIKNLSAKKAADLSADDPDYAIRDLFNAIEKGDFPEWNFFIQVMTEEQANKFKWNPFDVTKVWPHGEFPLIPVGKIVLNRNPINYFAEVEQAAFAPAHVVPGVEFSPDKMLQGRIFSYTDTHFHRLGPNYVQLPINCPYRATVHNTQRDGAMAYGNNQADTPNHY-----PNTF------NGPAERPDAKEHVFELHGHATRHDAFDDDNYSQPTLFWTKV-LDEGGRHRLVENIVGHVKNC-YPDIQERVVEVFGKVHPDFKRGLKEGLEkARR-----
>G3M459	643	0.440	4.169E-202	5	487	500	24	490	505
-----TTAPGAPVGNKNAIQTVG---PRGQVFMQDFVYMDEMAHFNRERIPERVVHAKGAGAHGYFEVTHDITKYCRAKIFEKIGKKTPMFARFSTVAGEKGSADTARDPRGFALKFYTEEGNWDLTGNNVPIFFIRDPMLFPSFVHTQKRNPKTNLKDPDMFWDFMSLRPETTHHVTFLFTDRGTPDGYRHMNGYSSHTYKLVNADGEAVYCKFHHKTNQGIKNLTGAEADRLLGVDPDYATRDLYNAIADGNYPSWTTYIQVMTFAEAERFRFNPFDLTKIWPQGEYPLIPVGRFTLNRNPKNYFAEVEQLAFSPSHFVPGIESSPDKMLQARLFAYPDTHRRRLGHNYLQIPINCPFNAKVRNYLRDGPMCVDDNQEGAPNYY-----PNSFSGPTDHP-----KFLEH-KFTLSGdVARYNSE-DDDNFTQVKTFWQKV-LTPAMRVSLVENLVSHLKNSQD-FIQKRAIRNFHQVDPEYGNMVQ------------
>UPI0014255FCB	643	0.424	4.169E-202	5	498	500	26	504	509
-----TESAGRPIGLHTASETVG---PRGPMLMHDFQYQDIMAHFNQERIPERVVHAKGAGAFGYFEVTHDITQYTKACVFDHIGKKTPVGVRFSTVGGESGSADTARDPRGFAVKFYTQDGNWDLVGNNTPIFFIRDPILFPSFIHTQKRNPVTHLKDPDMFWDFISLRPETTHQVSFLFSERGTPDGYRHMNGYGSHTFKLVNKDGKPVYCKFHFKTDQGIKNFTASQAAQLSADDPDYAIRDLYNAIASGNFPSWTLKIQVMTFEEAEKFKFNPFDLTKVWSQKEYPLIPVGRMVLNLNPKNYFAEVEQIAFCPAHLIPGIEPSPDKMLQGRMFSYPDTHRHRLGTNYLQIPVNCPFAAKVRNYIRDGPACVTDNQGGAPNYF-----PNSFSGPTD-DAKFSPSTYE----ASGDVKRYNT-ADDDNYAQVTTFWREV-LSPSDRTALVTNIAGHLKDA-SEFIQKRTVGNFTQVDAECGKRIQELLdEHKKQSAK-
>A0A2B4RRW4	643	0.405	4.169E-202	4	490	500	23	492	1136
----LTTGTGCPIDTKTSTMTVG---ARGPILLQDVHFLDEMSHFDRERIPERVVHAKGGGAFGYFEVTHDISKYCKAAIFNRIGKSTPCVARFSTVGGESGSADTARDPRGFAMKFYTEEGNWDLVGNNTPIFFIRDPILFPSFIHTQKRNPTTHLKDPDMFWDFITLRPETTHQVCFLFSDRGIPDGYQQMNGYGSHTFKMVNEKGEAVYCKFHVKTDQGIKCVPADKAEQLAGSDPDYNNRLLYNAIAGGNPPSWTMYIQVMTFEEAEKFRWNPFDLTKIWPHSEFPLIPVGKMVLNRNAKNYFAEIEQSAFNPASMVPGIEPSPDKMLQGRLFSYHDTHLHRLGTNYLQLPVNCPYRTRVTNYQRDGPQTF-DNQEGTPNYF-----PNSF------TGPLDDLRYSpHTVKITGDVARYNS-ADDDNFSQVTDFWNKV-LNEAERTRLVNNIAGHLKDAK-QFLQKRAVSNFAQVSPEFGRRLTEAL---------
>A0A4Y8IN36	642	0.417	5.708E-202	1	492	500	4	480	489
-KNRLTTSSGAPVGDNQNSITAG---RRGPTLIQDVHLLEKLAHFDRERIPERVVHAKGAGAHGYFEVTNDeISKYTKADFLSEKGKRTPMFIRFSTVAGEAGSADTVRDPRGFAVKFYTEEGNYDLVGNNTPIFFIRDAIKFPDFIHTQKRNPQTHLKDKNMVWDFWSLSPESLHQVTYLHGDRGIPATYRHMNGYGSHTYKWVNEDGEKFWIKYHFVSDQGVKGLDEKVADELAGTNPDYHTEDLFNAIDKGDYPSWTLYVQVMPYEDAKTYKWDPFDVTKTWSKKDYPRIEVGKMVLNRNPENYFAEVEQAAFSPAHFVPGVEASPDKMLQGRLFSYSDTHRYRLGVNHEQIPVNRPVNETN-NYQRDGYMRVDGNGGSKYNYEPNSYDHL----------PKEDESTKIEPFEIEGVADSMPYSHADHYTQAGDLYR--LMSDEGKERLVNAVVGHLGQCTMEEVKLRQIGHFYKADPDYGERVAKGLGL-------
>K9VP88	642	0.451	5.708E-202	4	491	500	6	478	496
----LTTADGIPVADNQNSLTAG---ERGPILMQDFHLMEKLAHFNRERIPERVVHAKGAAAFGTFTVTHDITRYTKAHLFSEIGKQTQVLLRFSTVGGEQGSADAERDPRGFAIKFYTEEGNWDVVGNNTPVFFIRDPLKFPDLIHTQKRHPQTHLKDADAKWDFWSLSPEALHQITILFSDRGTPKNHRHMDGFGSHTFSLINDRGERVWCKFHFKTMQGIDNFTAAEATRIKGEDPDHATRDLFEAIDQGNYPKWRFCIQVMTEAQAAEYRENPFDLTKVWKHSEFPLIDVGILELNRNPQNFFAEVEQAAFSPSNVVPGISFSPDKVLQSRIMSYPDAQRYRLGANYQQLPVNQPKCPV-MHYQRDGAMALGNNGGSGPNYEPNSHE----------DAPKQNSAYAEPAWdLGNVkVDRYDHRKGNDDYTQAGDLYR--LMKPDAQQRLVANIADSLSAAKPE-IQMRQLCHFFRADPNYGRQVAEGLG--------
>A0A0D1XHT5	642	0.497	5.708E-202	0	491	500	0	476	498
MAAVYTTSNGRPVTYAKASQTVG---RRGPVLLQDFHLIDLLAHFDRERIPERVVHAKGAGAFGEFEVTHDINDICDADVFSEIGKKTRVAVRFSTVGGEKGSSDSARDPRGFAVKFYTEEGNWDIVGNHTPVFFIRDGVKFPMFIHTQKRNPKTNLKDPTAFWDWLSSNQECAHQVMQLFSDRGTPLSYRHINMYGGHTFKFTKKDGTYHYVKIHVISNQGNKTLTNEEAARLNAVNPDFQTQDLFEAIARGEFPSWDIGVQVLSPAQAETFRWNIFDVTKIWPHGEVPIRPIGRMTLNRNPDNYFAEVEQIAFSPAHLVPGVEPSADPMLQARLFSYSDTQRYRLGVNYQQIPVNRPL-HVYSPFQRDGSGAVNGNYGATPNY-PSPLAPLTYK--------AVDTNVAHERWVGK-ATYDLQEVTDEDFIQAGWLWDVLGRQDGQQDHFVHNVAVHLCGAV-AEVRERTYGMFSRIREDLGRRIKEETE--------
>A0A7T7FQZ0	642	0.423	5.708E-202	5	496	500	20	498	501
-----TLASGAPIGVKTATQTVG---ERGPVLLQDVNFIDEMSHFDRERIPERVVHAKGAGAFGHFEVTHDITKYSAAKIFEKVGKRTPVAVRFSTVGGESGSADTARDPRGFAVKMYTDDGIWDLVGNNTPIFFIRDPILFPSFIHTQKRNPQTHLKDPDMFWDFISLRPETTHQTMFLFADRGIPDGFRFMNGYGSHTFKLVNAKGEEVFCKFHWKTSQGIKNLEVSRADQLAGDDPDYSIRDLFDSIANGNFPSWILNIQVMTFEEAEKFKYNPFDVTKVWSQKEFPLIPVGKMTLDRNPNNYFAEVEQIAFSPAHLVPGIEASPDKMLQGRLFSYTDTHRHRLGANYMQLPVNCPYRVSVKNYQRDGPMTFNENQGNTPNYY-----PNSFEGPEPAQRTRDlQPPLK----VCGNVYRFDSGKSEDNFSQATIFWNNV-LDDAAKKRLVSNISGHLVNAQG-FIQERTISNFAQVSADFAKMLTEAINLKKTA---
>I2Q685	642	0.440	5.708E-202	1	492	500	3	479	502
-KKTLTTGFGTPVGDDQNTVTAG---PRGPALMQDVHLLEKMSHFDRERIPERVVHAKGAGAYGYFEVTADVTRYTKAAMFSQVGKRTDMFARFSTVGGERGSADTARDPRGFALKFYTEDGNYDLVGNNTPVFFIRDPLKFPDFIHTQKRNPKTNLKDADMFWDFLSLTPESLHQVTVLFSDRGTPDGFRHMNGYGSHTYKWYNAAGEYFWVKYHFKTDQGIKNLTRQQAGELAGSAPDYATEDLCKAIEAGDHPSWTLEVQIMTPEQAKDYRFDIFDVTKVWPHGDVPPMQIGKMVLNRNPVNYFAEVEQAAFNPSNFVPGIASSPDKMLQGRLFSYHDTHLHRLGPNYQLIPVNAPKKASVSNYQRDGFMRTDDGGGAGPNYW-----PNSFGG----PAPEPEALEPNLPIEGEaGRFAYTHP--NSDFSQPGELYRKA-MNDMDREHLVGNIVDHLRNAL-PRIQKRQCALFYKADAEWGGRVAAGLGL-------
>UPI001A9CEAD6	642	0.407	5.708E-202	4	491	500	23	493	502
----LTTSTGCPIGDKTNVQTVG---PRGPVLLQDVVFLDEMAHFDRERIPERVVHAKGAGAFGYLEITHDITKYCKAAIFNQVGKKTPLAIRFSTVGGESGSADTVRDPRGFAIKFYTEEGNWDLVGNNTPIFFIRDPFFFPSFIHTQKRNPATHLKDPDMFWDFISLRPETTHQVMFLFSDRGIPDGYRHMNGYGSHTFKLVNDKNEAVYCKFHFKTDQKIKNLPVDKAGELSGTDPDYSIRDLYNSIANKQYPTWSMYIQVMTFDQASKWKYNPFDLTKVWPHKEFPLIPVGRLVLDRNPKNYFLEVEQIAFCPANLVPGVEPSPDKMLQGRLFSYSDTHRHRLGPNFVQIPVNCPYKARVATYQRDGFMTVTNNEEGAPNYF-----PNSFSGPVDHPK---YK--EHVTQASGDVDRWNS-GDEDNFSQPGNFYKML-KED-ERDRLTSNIANHLKDAQ-EFIRARAVKNFSKAHPDCGASIAKKLD--------
>UPI00145576E8	642	0.416	5.708E-202	0	496	500	20	499	509
M-ERLTTSTGMPIDNKQATMTAG---PRGPVLMQDFVFSDEMAHFGRERIPERVVHAKGAGAFGYFEVTHDITKYTKACVFESIGKKTPVAVRFSTVGGESGSADTARDPRGFAIKFYSEDGNWDLVGNNTPIFFMRDPIFFPSFIHTQKRNPVTHLKDPDMFWDFITLRPESTHQVSFLFSERGTPDGYRHMNGYGSHTFKLVNKEGEGVYCKFHFKCDQGIRNLTASQADSIASSDPDHSIRDLHNAIATNNFPSWSLKIQVMTFEQAEKHRDNPFDLTKVWSQKEFPLIPVGKMVLNLNPRNYFAEVEQIAFAPAHMIPGIEPSPDKMLQGRLFSYPDTHRHRLGTNYLQIPVNCPYKAKTRNYQRDGPQCVTDNQTGAPNYY-----PNSF------NGPTDDMKYAQQTFSTSGDVARYNTKDDDNFTQPGNFWRNV-LSPSEQNALVSNMAGHLKGAQD-FLQKRAVENWSQCDKEWGRRLQAALDEYKAA---
>A8XYN6	642	0.432	5.708E-202	1	490	500	67	541	547
-KEPhvLTMSNGAPIYTKTASLTAG---SRGPMLLQDVVFLDEMAHFDRERIPERVVHAKGGGAHGYFEVTHDITKYCKADMFSEIGKKTPMLARFSTVGGESGSADTARDPRGFALKFYTEEGNWDLVGNNTPIFFIRDAIHFPNFIHTQKRNPRTHLKDRNAMYDFWINRPESIHQVMFLFSDRGTPDGFRHMNGYGSHAFKMVNKEGQPIYCKFHFKPKQGVKNLSAADANKLAGDNPDYAIEDLFNAIEKKNFPEWTLFIQVMTFEQAEKWEMNPFDVTKVWPHGDFPLIEVGKMILNRNPKNYFAEIEQSAFCPAHVVPGIEFSPDKMLQGRLFSYTDTHYHRLGPNYIQLPVNCPYRSRAHNTQRDGLMTI-DSQEDAPNYF-----PNSFNGYRTRE------DVKESTFGLTGDVDRYETTDDHNFEQPRQFWEKVLKED-ERDRLVENFADSLSGC-YEQIQEGMLKIFSKVHPDFGNAVRHAL---------
>UPI000D62DD84	642	0.417	5.708E-202	6	497	500	116	591	598
------TGAGNPIANKMASLTVG---PRGPILLQDSVFIDELSHFSRERIPERVVHAKGAGAFGYFEVTHNISKYSKAKVFAGVGKRTPIAVRFSTVGGESGSADTVRDPRGFAVKFYTEEGIWDLVGNNTPIFFIKDPLFFPSFIHTQKRNPVTHLKDPDMFWDFLSLRPESLHQVLFLFADRGIPDGYRHMNGYGSHTFKLVNDRNEMVYCKFHYKTDQGIKNLLAQKAADLSSTDPDYSIRDLYNAIAQGQNPSWTFSIQVMTPKQAETFRWNPFDLTKIWPHKEFPLIPVGRLVLNRNPENYFMDVEQVAFNPAHMVPGIEPSPDKMLQGRLFAYGDTHRHRLGANYLQLPVNCPyKVMSAMNYQRDGPMAY-HNQNGAPNYY-----PNSFGGPKECPAALA------PSFQVSGDIDRYEPVNEDNYTQATEFWRNV-LDADAKTRLVDNIVDHIRHASN-FIIERALKQFIKVDADLGRRLTEGLRKYGKAT--
>A0A662YRL8	642	0.419	5.708E-202	6	491	500	118	587	616
------TGAGVPVGDKLNSLTAG---PRGPLLVQDVVFTDEMAHFDRERIPERVVHAKGAGAFGYLEVTHDITKYTKAKIFEHVGKRTPTAVRFSTVAGEAGSADTVRDPRGFAMKFYTEEGNWDLTGNNTPIFFIRDPLLFPSFIHSQKRNPQTHLKDPDMVWDFWSLRPESLHQVTFLFSDRGIPDGHRHMNGYGSHTFKLVNNTGEAVYCKFHFKTDQGIKNIPVDEASRLSATNPDYSIQDLYNAIANGNYPSWSFFIQVMTFEQAEQFRWNPFDLTKVWSHKDFPLIPVGKLVLNQNPVNYFAEVEQLAFDPSNMPPGIEPSPDKMLQGRLFSYPDTHRHRLGANYLQIPVNCPYKTRVANYQRDGPMCMFDNQGGAPNYY-----PNSFS----APETQPQFL--ETKFRVSADVARINSSDDDNVTQVRTFYTQV-LNEEERQRLCENIAGHLKEAQ-LFIQKRAVKNFMDVHQDYGSCIQALLD--------
>A0A430M6I2	642	0.725	7.817E-202	0	494	500	0	492	493
MAPVYTLAEGCPQPSNATSVQFRNGSGGGLVLLQDTQLIETLAHFARERIPERVVHAKAAGAYGEFEVTDDCSDLTLASFLSAAGKKTKCLLRISTVGPERGSADTVRDVHGWAMKLYTDDGNLDLVFNNTPVFFIRDPIKFPSLNRSHKRHPKTNMPDADMFWDFHVGNPEGIHELMHLFSDRGTPASLRTMNAYSGHTYKFTKEDGSFSYIKMHIKSHLGVKNLDRQTATKIAGENPDYLVHDLFEAIEKKDYPKWDVFAQVMSPGQAENYKWNIFDMTKVWPHGDFPLRKIAQLTLNENPRNYFADIEQAAFSPSTMVPGWAPSADPVLQARLFSYPDAARYRLGTNYQMLPTNAAKSPVYCPFQRDGFMNFGTNYSDDPNYIGSMLRPTTF-RTTAAGGTVSTTFTNHEKWVGE-VSNFTTTVGPEDFEQATGLWEVLGREKGHQERFIDNVADNVANVKNGKLRSMVYDLFSRVDSDLGARIHEAVELIR-----
>A0A423XER2	642	0.505	7.817E-202	4	491	500	16	490	496
----YTTSNGYPIKNPSSWQRIGTA-P-GPLLLQDFHLIDQLAHFSRERIPERVVHAKAAGAYGEFEVTHDVSDITSVAMFNGIGKKTPLVSRFSTVGGEKGSPDTARDPRGFSLKFYTEEGNWDWVFNNTPVFFLRDPVNFPIFIHTQKRNPQTNLKDATAFWDYLSTHQEAVHQVMTLFSDRGTPYSLRHMHGYSGHTFKLTKPDGSFVYVQIHCRTDQGVKTFNNEEATKMAAENPDWSTQDLFEAIQRGEYPSWTVYLQVLTPEQAQNFKWNIFDLTKVWPQKEVPLRPVGKFTLNRNPENYFAEIEQAAFSPSHLVPGVEPSADPVLQSRLFSYPDAQRYRLGVNYQQIPVNQ-SKTTFNPYQRDGLMAVNGNYGSNPNY-PSSYRKLTH-QDVNPTA-------AHEQWTGQAVTDVFGPLTPDDYVQPAGLWEVLGRTPGQQDNFVHNVAGHLCNAHV-DTRERTYEMFGKVNTKLGQWIREETE--------
>A0A167QCE1	642	0.763	7.817E-202	4	490	500	5	494	500
----YTLAEGCPYAAADTSVQLRNGSGGGLVLLQDTQLLETLAHFSRERIPERVVHAKAAGAYGEFEVTHDCTDLTSASFLKEVGKKTKVLLRISTVGPERGSSDTTRDVHGWGMKLYTDEGNLDWVFNNTPVFFVRDPIKFPSLNRSHKRHPRTNMPDADMFWDFHVGSPETIHELLHLFSDRGTPASLRHMNAYSGHTYKFTKEDGTFKYIKVHIKTTIGVKNFDRATAVKVAGENPDHLVEDLFGAIERGNYPTWDVFVQVMDPKEAETYRINIFDMTKVWPHKDFPLRQIGRLTLNQNPRNYFVDIEQAAFSPGNMVPGWAPSADPMLQARMFAYADAARYRLGVNYQQLPTNHPVAPVYCPFQRDGLMNFSDNYGSDPNYVGSMLRPTTFRaaalGRSGGRSRVLSTLTEHEKWVGEVVT-FTTEVGPEDYEQAAALWAVLGREPGHQDRLVGNVADNVAKVTNAALRMKVYELFSRVNEDLGNRIRDAT---------
>A0A7Y5JPZ3	642	0.444	7.817E-202	1	493	500	4	481	502
-KKTLTTSQGAPVRDDLNSMTAG---ERGPVLAQDIHLFDKLAHFDRERIPERVVHAKGAGAWGYFEVTHDVTKYTRAKFLSNIGKKTEVFARFSTVGGEKGSADTERDPRGFAVKFFTEEGNYDFVGNNTPVFFIRDPLKFPDFIHTQKRNPATNLKDADMFWDFLSLTPESVHQVTVLFSDRGTPYGYRNMNGYSGHTFMWYNEKNEYVWVKIHFKTAQGNKTLTREEATKFAGEDPDFATRDLYNAIDKGDFPAWNVYVQIMTPGQVEKYRYNSFDITKVWPHADAPLIPVGKMVLNRNPKNYFADTEQAAFSPGTVVPGIAPSPDKMLQGRLFSYHDTHRHRLGANYHLIPVNAPRVSGEHNNQRDGAMRTDDNGGGAPNYW-----PNSFGGPS-PDASYSEPPVP----LTGVIDRFGFELTEDDFVQPGELFRNV-MTDTDRAHLIGNIVAHLKNAQV-RIQKRQTALFYKVDKKYGEGVAKGLGLR------
>A0A140H909	642	0.403	7.817E-202	4	488	500	23	491	512
----LTTGSGAPVGTKTATMTVG---PRGPVLMQDFVFTDEMAHFDRERIPERVVHAKGAGAFGYFECTHDITSYCKAKPFEYTGKKTPLAARFSTVGGESGSADTARDPRGFAVKFYTEDGNWDLAGNNTPIFFIRDPMLFPNFIHTQKRNPQTHLKDPDMFWDFITLRPETTHQVSFLFSDRGTPDGYRHMDGYGSHTYKMVNKDGKPVYCKFHWKTDQGIKNLPANKAAEMAGSDPDYSIKDLYNAIAEGNYPSWSLYIQVMTFEEAERFRFNPFDLTKIWPQGEYPLIPVGKMVLNRNPKNYFAEVEQIAFSPAHMIPGIEPSPDKMLQGRLFSYSDTHRHRLGSNYLQIPVNCPYNGNVKNYQRDGPQCVNDNQAGAPNYF-----PNSSSG--------PQDDTKHMEHTTTVsgdVARYNT-ADEDNFSQVSTYWEKV-LNPEARQRLCEDIAGHAKDAQ-EFIQKRIINQWTQVDPECGQTIQK-----------
>A0A1R3S1I2	642	0.645	7.817E-202	0	491	500	0	513	520
MSqRYYTLAEGahpdtclvlspanhpgCPYASNSSSVQLRSGNA-GLLLMQDTQLIETLAHFARERIPERVVHAKAAGAYGEFTCTHDCSDITSASFLSEIGKTTPLLLRVSTVGPEAGSADTTRDVHGWAMKLYTDEGNLDWVFNNTPVFFIRDPLKFPSLNRSHKRHPQTHLPDPNMvspFFSmnsFHVGNPEGFHQLLHLFSDRGTPASLRHMNAYSGHTYKFTLQDGTFKYVKFHIKTTQGIKNLTKEESVRIAGENPDFLIQDLFEAIDRKDYPEWNVYVQVMTPQQAETYRWNIFDMTKVWPHSDFPLRQIGTMKLNRNPRNYFTDIEQAAFSPSNMVPGIAPSADPVLQARMFSYPDAARYRLGTNYQQLPTNAAKAPVYCPYQRDGHMNFSDNYGADPNYVGSSLQPITYYQDVKGQAPQAvSTLTEHEKWVGQ-VSNFQYGVYEDDFEQAAGLWKVIGKEPGHQERFFGNVAVHLRQVKSSGLREAVYALFGRVDQGLGEGVKRATE--------
>A0A419FBU0	642	0.461	7.817E-202	4	492	500	31	504	527
----LTTGFGMPVDDDLNSVTAG---PQGPVLVQDIHLIEKLAHFDRERIPERVVHAKGAGAHGYFEVTHDVSRYTRAKFLSEVGKRTDVFLRFSTVGGEKGSADSERDPRGFAVKFYTEEGNYDMVGNNTPVFFLRDPLKFPDFIHTQKRHPATNLKDPDMFWDFLSLTPESIHQVTILFSDRGTPRAYRHMNGYSSHTFMWYTHSGEYYWVKYHFKTEQGVANFTGEEADRMRAEDPDCATRDLHEAIARGDHPSWRLEVQIMTPEQARSYRYDPFDVTKVWPHADVPPIPVGRLVLNRNPENYFAEVEQAAFSPGNFVPGIGPSPDKMLQGRLFSYHDTHRHRLGSNYHLIPINAPRAAAMNSYQRDGAMRTDGNGGGGPNYW-----PNSFSGPAPDSGvTPPPID------VAGMAARHAYVLGDVDFVQAGELYRAV-MSEADRDHLIRNLVGHLRGAKR-RLQLRQAALFFKAEEDYGLRVARGLEL-------
>UPI0003B34154	642	0.428	1.070E-201	5	493	500	8	480	487
-----TTGSGAPVGDNQNSLTAGT---RGPALIQDVHLLEKLAHFNRERIPERVVHAKGGGAHGVFEVTNDeISNYTKADFLSEKGKETPMFIRFSTVAGESGSADTVRDPRGFAVKFYTEEGNYDLVGNNTPIFFIRDAIKFPDFIHTQKRDPQTHLKDPDMAFDFWSLSPESLHQITYLHGDRGIPATWRHMNGYGSHTFKWVNDQGEAFWVKYHFVSDQGVKNLDEPTANQMAGENPDYHTEDLFNAIEEGDYPSWTLYVQIMPYEEALTYKWDPFDVTKIWSKEDYPRIEVGRMTLNKNPENYFAEVEQAAFSPGHFVPGIEASPDKMLQGRLFSYSDAHRYRVGANHEQIPVNKPVSGTN-NYQRDGFMRTDDNGGGSKNY-----EPNSYGGPTE------DAAAEISPFDVEGKVASTPYPDDDHYTQAGDLYRMMSED--EKQRLVDAFVGHMKPVRKDEIIKRQLDIFYKADPDYGRRIAEGLGYK------
>A0S5U0	642	0.446	1.070E-201	4	491	500	22	491	505
----LTTEAGSPMETNTASMTVG---PNGPLLIQDNNFIENMAHFDRERIPERVVHAKGAGAFGYFEVTHDVSKYTKLAALNGVGKKTRMVVRFSSVGGESGSADTARDPRGFALKFYTEEGNWDLVGNNTPIFFIRDPILFPSFIHTQKRNPKTHLKDPDMFWDFISLRPETTHQVMFLFSNRGTPASYRHMNGYGSHTFKLVNKDGEACWCKFHFKTNQGIKNLSDEEAGLLAGQNPDYYIQDLYDSIEEGNFPSWTMYLQIMSLEQAKKHPVNPFDITKVWSHSEYPLIQVGKMVLDRNPENYFADVEQAAFSPAHMPPGVETSPDKMLQGRLFSYGDTHRHRLGCNYQQLPVNCPLKGQH-NYQRDGPQAF-NNQGSAPNYF-----PNSFNG----PQEQRQFSNHVDSYNGE-CRRYQS-GDEDNFSQPKLFWENV-LDDKEKSDLISNIAGHLKNAQ-EFIRKRVIKNFSDVHQDFGRRLNEAID--------
>A0A7R8ZM29	642	0.390	1.070E-201	1	499	500	21	502	514
-SERLATGFGAPVDDKLNALTAG---ERGPQLMQDIVYLDEMAHFDRERIPERVVHAKGGGAFGYFEVTHDITRYCKAKIFSEVGKQTPLAIRFSTVGGESGSADTVRDPRGFAVKFYTEDGNWDLVGNNTPIFFIRDPLLFPSFIHTQKRNPVTHLKDPNMFWDFISLRPETTHQVCFLFADRGIPDGFRRMHGWGSHTFKLVNAEGEPVYCKFRHVCDQGVQNLDPELANELAGSDPDYSLRDLYNAIAEGSYPTWTTTIQVMTFEQAEQVSFNPFDLTKVWPHADFPEIPVGKIVLNRNPSNYFAEIEQLAFCPSHMVPGIEPSPDKMLQGRLFSYDDTQRHRLGANNLQIPVNCPYRVRVANYQRDGPMTTTDNQAGAPNYY-----PNSFMG------PLDDISLAQSRFPVSGDVARFDTANDDNFSQVTVFWENV-LDEAARQRLVNNIAGHLVNAEV-FIQERAVGNFAQVHPDFGQMLTEALGQLR-KTKR
>H3AGW8	642	0.411	1.070E-201	5	495	500	20	494	521
-----TTGAGIPIGDKLNVITVGQ---RGPLLVQDVVFTDEMAHFDRERIPERVVHAKGGGAFGYFEVTHDITKYCKAKVFEHVGKRTPIAVRFSTVAGESGSADTVRDPRGFAVKFYTEEGNWDLTGNNTPIFFVRDPLLFPSFIHSQKRNPQTHLKDPDMMWDFWSLRPESLHQVSFLFSDRGIPDGFRFMNGYGSHTFKMVNAEGKAVYCKFHYKSDQGIKNLSVDVAEKLTSSDPDYAIRDLFNAIANGNYPSWTLLIQVMSFEKAEKAHFNPFDVTKVWPHKDYPLIPIGKFILNRNPGNYFAEIEQIAFDPSNMPPGIEPSPDKMLQGRLFSYPDTHRHRLGANYLHLPVNCPYRARVANYQRDGPMCMFDNQGGAPNYY-----PNSFSAPECVPKVL-----EYRIKMSGDITRFNS-ADDDNVSQVRTFYSQVLKDE-ERTRLCENIARHLKNAQ-LFIQKRAVKNFTDVHPEYGARVQALLDKYNA----
>A0A7M7QCG1	642	0.412	1.070E-201	6	490	500	130	598	615
------TGNGAPIANKKAALTVG---PRGPMLLQDFVYLDEMSHFDRERIPERVVHAKGAGAFGYLEITHDITKYSKAKVFSGIGKKTPVAVRFSTVAGESGSADTVRDVRGFSMKFYTEEGIWDLVGNNTPIFFIKDPMFFPSFIHTQKRNPATHLKDADMFWDFITLRPESTHQVMILFSDRGIPDGHRHMNGYGSHTFKLVNDKNEWVYCKFHFKTDQKIKNLMSDKAAELSATDPDYGIRDLYNAIAKGDYPSWSFYIQVMTAREAETFRWNPFDLTKVWPHKEFPLIPVGKLVLDKNPENYFTDVEQAAFDPAHMVPGIEPSPDKMLQGRLFAYGDTHRHRLGPNHLQLPVNCPykMMPT-INYQRDGFMCL-NNQAGAPNYF-----PNSFSGPEECPAAKA------PSFHASGDVERHEPVNEDDYGQASLFWRNV-LNAEEKSRLVENIVGHLKNASN-FIVERAVRNFSNVDVELGKRLTEGL---------
>A0A0U2WXN8	641	0.421	1.466E-201	4	492	500	7	478	487
----LTTSWGAPVGDNQNSMTAG---SRGPTLIQDVHLLEKLAHFNRERVPERVVHAKGAGAHGYFEVTNDVTAYTKAAFLSEVGKRTPVFVRFSTVAGESGSADTVRDPRGFAVKFYTEEGNYDLVGNNTPVFFIRDAIKFPDFIHTQKRHPQTHLKNPNAVWDFWSLSPESLHQVTILMSDRGIPATYRHMHGYGSHTFKWVNAKGEAVWVKYHFRTEQGIKNLTEEVARQIAGENPDYHTEDLFNAIAAGDYPAWRLYVQIMPLEDADTYRFDPFDVTKVWSQKDYPLIEVGRMVLNRNPENYFAEVEQATFSPGTLVPGIDVSPDKMLQGRLFAYHDAHRYRVGANHQALPINRPLSGVH-NYQRDGQMRFDSN-GGSSVY----YEPNSYGGPTESP--------EHKPHPYPVSGTADSVAYDRDdhYTQAGDLYRLLSED--ERARLIQNIVNSMKPVEKDEIKLRQIGHFYKADPEYGRRVAEGLGL-------
>A0A208XPG7	641	0.456	2.007E-201	0	491	500	0	474	481
MTK-LTTATGAPVADNQNS---RTAGARGPVLMEDFHLIEKLQHFNRERIPERVVHAKGSGAYGVFEVTSDITRYTSADLFSHVGKKTDVFIRFSTVGGEKGSADTERDPRGFAIKFYTDEGNWDLVGNNTPVFFVRDGIKFPDFIHTQKRDPRTNLKNPTAMWDFWSLSPESLHQVTTLFSDRGTPDGYRHMHGFGSHTFSMINARGERVWVKYHVLSLQGIKNLHPRDAVRLAGEDPDYAQRDLFDAIARGDFPKWRFCIQVMTEEQARKTPYDPFDLTKVWPHADFPLIEVGVITLDRNPENYFAEVEQAAFSPASIVRGLGFSPDKMLQARLFAYHDAHLYRVGTNYQALPVNRPHAPV-RTYQRDGAMRFDGNFGGEPNY-----EPNSF-----SDAPKQDPAYREPSLRLEGdADRYDHRVGNDDYTQAGNLFR--LMNPQQQALLIENIVNSMKTVPR-DIQERQIAHFAKADPRYGEGVAKGLG--------
>A0A7R9KUM0	641	0.428	2.007E-201	0	497	500	0	483	485
MHENVTTLFGTPIGDKTNVVTVG---PRGPMLIQDVQFMEELAHFDRERIPERVVHAKGAGAFGYFEVTKpDIKKYSKAKVFDTVGKKSPLAIRFSTVGGESGSADTVRDPRGFAVKVYTEEGVWDLVGNNTPIFFIRDPLLFPSFIHTQKRNPQTHLKDPDMFWDFISLRPECTHQTAFLFSDRGIPDGYRHMNGYGSHTYKLVNDKGEAFYTKFHWKVDQGIKNMDVVKAARLSGDDPDYSIRDLYNAIENKQFPSWTLNVQVMTFQQAKTWKFNPFDLTKVWPHKDFPLIEVGRMVLDRNPKNYFTEVEQMAFEPSNLVPGIEVSPDKMLQGRLFAYSDTHRHRLGANYNQLPVNRAKCPVMHPTNRDGPYCYDDNHAGAPNYW-----PNSF---LNAEANP--KFKEHSEANVSGDVDRHDSSNDDNFDQVTDFWNKV-LTADERERLANNIGGHLVAAQ-PFIQERAIANFEKVHPDFGARVRLAIKKVKSAN--
>UPI00082F53A4	641	0.462	2.007E-201	0	496	500	0	483	487
MQEPYrlTTSSGAPVADNQHSQTAGV---RGPVLLQDVHLLEKLAHFNRERIPERVVHAKGAGAYGYFEVTHDVSRWTCAKFLNQVGKRTPVFIRFSTVAGEKGSADAERDPRGNAIRFYTEDGNYDIVGNNTPVFFIRDPLKFPDFIHSQKRNPATNLKDPNAVWDFWSLSPEAMHQLTILFTNRGTPRSYRHMHMYGSHTFQWYNADKQAVWVKYHFKTEQGIQNLRREEAIRIAGEDPDHATRDLYESIERGDHPVWRLYVQIMPLTDADSYRFDPFDVTKVWSHKDYPLIPVGRLVLNRNPENYFAEVEQATLSPANIVPGIGFSPDKMLQGRLFAYADAHRYRVGVNHNLLPVNRPLAPV-ANYQRDGYMRFDANGGGQVNY-----EPNSFQGPVE-DRSVQAPPLPVDGWA---QAHPDAH--EDDYTQAGDLYRLLAET--ERQDLIDNIAASLGQADR-AIQERMLPHFYRADADYGERVAKALGlesAARAA---
>F0ZZJ3	641	0.442	2.007E-201	0	491	500	0	480	496
MTTPvLTTSNGAPVDNNLNSMSVGNP---GPLLLQDFHLIDKLSHFDRERIPERVVHAKGAGAHGYFEVTNpDIPKWCRAKFLNKVGKRTPIFTRFSTVGGEKGSSDSERDPRGFAVKFYTEEGNWDMVGNNTPVFFIRDPSKFPDFIHTQKRNPQTNCKDPNMFWDFLGLTPESTHQVMILFSDRGTPKSYRHMHGFSSHTLKMVNQQNKASWVKFHFISETGIQNFTAEEAGKLSSTDPDSATRDLFESISKGVEPAWKVSIQVMEHDDAFKYRFDPFDVTKVWPHKDYPLIPIGRMVLNRNPENYFAEVEQAAFSPSHMVPGIEPSFDKMLQGRLFSYPDTHRHRLGVNYQQIPINCPYAARggVKNYQRDGFMAVNGNGGKGPNY-----QPNSFNG----PEPNPE-FTQH-KFEISGVGArqpYTHP--NDDFIQPGNLYR--LMDEGAKSRLASNLVGHMQGVTVREILLRAVSNFYKADKDLGARLCKGLG--------
>A0A6N6N0K1	641	0.421	2.007E-201	1	492	500	4	480	503
-KKTLTTSFGSPVGNDLNSMTAG---PRGPVLMQDVHLIEKLAHFDRERIPERVVHAKGAGAYGYFEVTADLTPYTKAAFLSEKGKRTEVFARFSTVGGEKGSADAERDPRGFAVKFYTEEGNYDFVGNNTPVFFIRDPLKFPDFIHTQKRHPATNLKDADMFWDFLSLTPESVHQVTVLFSDRGTPATYRHMNGYSSHTYKWYNAAGDYFWVQYHFKTDQGIRNLTRQEAGELCGSDPDHATRDLHEAIERGEHPSWTLEMQILTPEQAQDFGWDIFDITKVWPHAEVPPMTVGKLVLNRNPENYFAEVEQAAFCPSMLVPGIAPSPDKMLQARLLSYRDTHIHRLGPNYHLIPVNAPKNAPAANYQRDGAMRTDANGGGAPNYW-----PNSMGGPV-PDGVSDEP---HIPLEGmGGRHEFNH--DNDDFVQPGNLFRTV-MNDRDREHLVGNIVAHLGGAQ-KRLQRRQAALFYKADPDYGARVAEGLGL-------
>A0A1F5BXM8	641	0.442	2.007E-201	0	492	500	0	480	508
MSKNkktLTNNFGAPVDDDQNSVTAGNP---GPVLMQDVHLLEKLSHFDRERIPERVVHAKGAGAFGYFAVTADVTKYTRARFLSAVGKRTDVFLRFSTVGGEKGSADAERDPRGFALKFYTEEGNYDLVGNNTPVFFIRDPLKFSDFIHTQKRNPATNLKDPDMFWDFLSLTPESIHQVTVLFSDRGTPRTYRNMNGYSSHAYKWYNAKGEYSWVKYHFKTEQGIQNLTRQEAEVMKGKDPDHATRDLSESIKRGEYPSWRLEMQIMTPEQAAKYRFDPFDITKVWPHADFPPIVIGRLVLNKNPENYFAEVEQSAFSPANFVPGIAASPDKMLQGRLFSYHDTHRHRLGPNYHLLPVNAPKACQVDNYQRDGFMRVDGNFGGSPNYYPnSFEGP---EPRLEIAEPSFEVSGK------AGRQKYVHP--NDDFVQAGTLYGKV-MTDSDRDHLVGNIVDHLGGAR-KRIQYRQCAIFYKAEQEYGRRVAQGLKL-------
>A0A6J0BBU2	641	0.411	2.007E-201	6	490	500	44	511	525
------TGNGTPIANKNASLTVG---ERGPILIQDHVFLDEMSHFSRERIPERVVHAKGAGAFGYFEVTNNITQYTKAKMFSGVGKRTPLAVRFSTVGGESGSADTVRDPRGFAVKFYTEEGIWDLVGNNTPIFFVSDPLLFPSFIHTQKRNPTTHLKDADMFWDFISLRPETTHQTMILFSDRGIPDGFRHMNGYGSHTFKLVNDRDEMVYVKFHFKTDQGIKNLDVDKAGQLSGSDPDYGLRDLYNAIANGENPSWSLYIQVMTPDQAETFRWNPFDVTKVWPQKEFPLIAVGKMVLDRNPVNYFAEVEQIGFDPAHMVPGIEPSPDKMLQGRLFAYGDTHRYRIGPNHLQLPVNCPyKVISAMNYQRDGAMSF-HNQGGAPNYF-----PNSFSGPKECPAAR--TPSFH---VSGDVARYTD--DTDNFGQPALFWRNV-LTKEERQRLVDNIVGHVKNASN-FIIERAVKNFTQVDANFGRMLIEGL---------
>UPI0008F9A9CC	641	0.428	2.007E-201	1	499	500	64	545	549
-KEKLTLTTGHGAPVDSKSASL-TAGPDGPILLQDITLIDELTHFDRERIPERVVHAKGAGAFGYFEVTHDITKYTKAKVFSEIGKTTPIALRFSTVGGESGSADTVRDPRGFAVKFYTEEGVWDLVGNNTPIFFVRDPLLFPSFIHTQKRNPATHLKDANMVFDFITLRPETTHQVMFLYSDRGIPDGYRHMNGYGSHTFKLVNDKDEAVYCKFHCKTDQKIKNLPVEKAAQLASSDPDYSIRDLYNAIATKDFPSWTMYIQVMTFQQAKSYRWNPFDLTKVWPHSDFPLIPVGKLVLNRNPENYFADVEQAAFSPSHLVPGIEPSPDKMLQARLFSYADTHRHRLGANYLQLPINCPYRSRISNQQRDGPQTY-YNEGGAPNYY-----PNSFSG------PEPSGHAALSKYSVSGDVQRYETGNEDNFSQATLFWEKT-LNEEERCRLVANLAGHLKEAA-EFIQERAVKNFTQVHPDFGEQLAKAL--KITVTQK
>A0A1N7P3W7	640	0.463	2.749E-201	2	490	500	3	474	478
--RPYTRETGAPVFDDQHS---RTAGPRGPITLEDVHLIEKLAHFNRERIPERVVHAKGAGAYGYFEVTHDVTRYTKAAFLSEVGKRTEVFVRFSTVGGEQGSADTERDPRGFAVKFYTEEGNYDLVGNNTPVFFIRDPLKFPDFIHTQKRHPQTHLKDPNMMWDFWSLTPESMHQVLILFSNRGTPYGYRHMHGFGSHTFSWINEAGEIVWVKYHFLTDQGIRNFRRAEAVEMAGRDPDFATRDLFDAIERKDYPSWTLYVQIMPFADADRYAFDPFDVTKVWLHKDYPLIPVGRLVLNRNPENYFAEVEQAAFSPAHVVPGIGFSPDKMLQGRLFAYGDAHRYRLGANYNLLPVNRPHATTAQNYQRDGAMRFDGNGGASLNYY-----PNREGHPAPTERAR---GPEYP--VEGLVGHYDY--RDRDFyTQPRLLYHV--MPDHEKADLVDNLATSLRQV-DAEIVERQMTHFEKMDPELAARIRSAL---------
>A0A267H0T7	640	0.400	2.749E-201	5	498	500	25	503	505
-----TTSTGAPVGNKTNSLTVG---PRGPLLLQDFQFLDEMAHFGRERIPERVVHAKGAGAFGYFECTDNVTKYTCLKPFESIGKKTQIAIRFSTVGGESGSADTARDPRGFAVKFYTEDGNWDLVGNNTPIFFIRDPQLFPHFIHTQKRNPQTHLKDPDMFWDFISLRPETSHQVSFLFSDRGTPDGYRHMNGYGSHTFKLVNSAGEAVYCKFHFKTDQGIKNLSTDRADQLAASDPDYAIRDLYNAIAEGRYPSWTLYLQIMSMKEAEQVEFNPFDLTKIWPHSRWPLIRVGKLVLNKNPENYFADVEQAAYCPAHMIPGVEPSPDKMLQGRLYSYTDTHRHRLGTNYMQLPVNCPYMARTRNYQRDGPQCMGKNQAGAPNY-----HPNSFSGPEETKQA---LHSEH-RYQLSGEVARHDSANEDNFSQVGDFWRKV-LSSAERQRLAKNIADHLRGAQR-FIQERAIKNFSQCDPEYGAAIQKYLD-KNPANK-
>UPI0005F4593A	640	0.409	2.749E-201	6	490	500	35	503	520
------TANGAPVAEKKASLTVG---PRGPMLLQDFVYLDEMSHFARERIPERVVHAKGAGAFGYFEVTHDITKYSKAKVFSSIGKRTPIAIRCSTVGGESGSADTVRDPRGFAVKFYTEEGIWDLVGNNTPIFFIKDPLFFPSFIHTQKRNPATHLKDADMFWDFISLRPETTHQVMFLFADRGIPDGYRHMNGYGSHTFKLVNSKNEMVYCKFHYKTNQGIKNILAEKAAELSASDPDYSIRDLYNAIAKGQCPSWTFYIQVMTAEQAKNFKWNPFDLTKVWPHKEYPLIQVGKMVLDRNPENYFADVEQMAFDPAHMVPGIEPSPDKMLQGRLFAYGDTHRHRLGPNHLQLPVNCPyKAISAMHYQRDGFMPI-HNHGGAPNYY-----PNSFSGPKECPAVR------SPPFHASGEVDRYDPVDEDDFGQATNFWKKI-LDEAAKERLVQNMVGSLRNA-STFIVERAVRNFARVDVDLGQRLTDGL---------
>V5G165	640	0.427	2.749E-201	5	498	500	62	537	541
-----TTSHGTRIPEKDATMTVGI---RGPVLIQDNHFIEEIAHFDRERIPERVVHAKGAGAFGYFEVTHDISKYSAAKVFSTIGKKTPVAVRFSTVGGEAGSADTVRDPRGFAVKFYTEDGIWDLVGNNTPIFFIRDPIFFPSFIHTQKRNPQTHLKDSDMFWDFHSLRPETMHQFLFLFADRGIPDGYRHMNGYGSHTFKLVNKEGKVHYCKFHYKTDQGIKNLDVKKAEVLSGTDPDYSIRDLFNAIANGQYPSWTYYLQIMTPEQAATCKFNPFDLTKIWPHADYPLIKFGKMVLNRNPENYFAEVEQIAFSPAHLVPGIEPSPDKMLQGRLFAYGDTHRHRLGPNYLQLPVNCPFKV--RNFQRDGPMCF-NNQGNAPNY-----HPNSFGGPDVDE----DVKTLYQPFSVAGDAYRYDTGDQDNFSQARDFYHGV-LDGAAKERLISNIVNNLS-AASAFIQDRCVRNFAQVDKNLSERIAEGLKVV-QRTK-
>UPI00083C7C78	640	0.433	3.764E-201	5	494	500	24	496	503
-----TTGHGVPLITKDATMSVG---PRGPLLLQDVAFIEEIAHFDRERIPERVVHAKGAGAFGHFEVTHDISKYCAAKVFGGIGKKTPVAVRFSTVGGESGSADTVRDPRGFAVKFYTDEGIWDLVGNNTPIFFIRDPILFPSFIHTQKRNPATHCKDPNMFWDFISLRPETTHQVMFLFSDRGIPDGYRHMNGYGSHTFKLINAEGKPVYCKFHYKTDQKIKNLDVKRADALSGSDPDYSLRDLYNAIANGQYPSWTFSIQVMSMEQAASCKFNPFDLTKIWPHSEYPLIPVGRITLNRNPENYFSEVEQIAFSPAHMVPGIEPSPDKMLLGRLFSYGDTHRHRLGANYLQIPVNCPFSV--RNYQRDGPQCM-VNQGGAPNY-----HPNSFDGPTNCPR----AKSLNPPFAVSGeALRYDS-GHEDNFSQARAFYQKT-LNQAERDRLASNIVGHLKDASD-FIQDRVIKNFAQVDETFGNKLSAGIKAQR-----
>UPI0017849BF7	640	0.405	3.764E-201	5	496	500	25	503	506
-----TTGSGNPVGIKDATLTVG---PRGPVLLQDVKFLDELAAFDRERIPERVVHAKGAGAFGYFEVTHDITKYSAAKVFEKVHKRTPVAIRFSTVGGESGSADTVRDPRGFAVKFYTDDGIWDLVGNNTPIFFIRDPILFPSFIHTQKRNPQTHLKDPDMFWDFLTLRPESTHQVSFLFSDRGIPDGYRHMNGYGSHTFKLINCKGEPVYAKFHYKTDQGIKNLDPKVAQELSATDPDYSIRDLYNAIKNGNYPSWTFYIQVMTFDQAKKYKYNPFDVTKVWSHADFPLIPVGKLVLDRNPTNYFAEVEQIAFSPAHLVPGIEPSPDKMLQGRLFSYSDTHRHRLGPNYLQIPVNCPYRVSVKNFQRDGAMRVNDNQGGAPNYF-----PNSFSGPDESARAKSLMPC----CPTQGDVyRFSSGFTEDNYSQVTDFWVYV-LDEKARQRLVANIAGNLSNA-SQFIQERAVKNFTLVHADFGRMLTEALNLAKSA---
>A7L9T8	640	0.416	3.764E-201	2	498	500	21	502	516
--EQCTTGTGAPIGLKTATMTAG---PLGPVLVQDFVFNDEMAHFDRERIPERVVHAKGAGAFGYFECTHDISKYTKAKPFESVGKKTPVGVRFSTVGGESGSADTARDPRGFAVKMYTEDGNWDIVGNNTPIFFIRDPILFPSFIHTQKRNPRTHLKDPDMFWDFISLRPETTHQVSFLFSDRGTPDGYRRMNGYGSHTFKLVNKDDKPVFCKFHFKTDQGIQNLSAAEANRLSAEDPDYAIRDLYNNIEDGKYPSWTLKIQIMTPEQAEKYKWNPFDVTKVWSQKDYPLIEVGKMVLNRNPNNYFAEVEQIAFSPAHFIPGVEASPDKMLQGRLFSYSDTHRHRLGANYLQIPVNCPYKAKTFHYQRDGPQCVNDNQGGAPNYF-----PNSFSGPMDNP-----VGCESCPFTTTGECRRYNSVDEDNFSQVGIFWNQV-LKPEERDRLVENIGNHLINTQKL-IRDRAVKNFGRADPEFGRKLQAHLDSVSNVSK-
>A0A5B9TMG2	640	0.414	3.764E-201	2	493	500	56	529	533
--PQLTTSHGGPVDNKLASLSVG---PRGPLLMQDFTYMDEMAHFDRERIPERVVHAKGAGAFGYLEVTHDISKYCKAKVFDTIGKRTPMAVRFSTVGGESGSADTVRDPRGFALKFYTEEGNWDLVGNNTPIFFIRDPLHFPNFIHTQKRNPATHLKDPDMFWDFISLRPETTHQVSFLFSDRGIPDGYRHMNGYGSHTFKMVNNDGEPVYCKFHYKTDQGIKNMPVDKAGILAGANPDYSIQDLYEAIAQGNNPSYSFSIQVMTYEQAEKCPFNPFDLTKVWSQKEYPRIPVGKIVFNRNPENYFAEVEQLAFSPAHMVPGIEPSPDKMLQGRLFSYSDTHRHRLGTNYHMIPVNKPKCP-YFNYQRDGAMVTDCNQKGAPNYY-----PNSFKG----PQDADKYTIHKQTYTGD-CHRYNS-ADDDNFTQTGVFYREV-LSEEERTRLVQNIAGHLKDAQD-FIQQRAVKNFSQADADYGSRLA-GLLAK------
>A0A367L675	640	0.490	5.154E-201	1	491	500	8	484	489
-KPVYTTSNGAPIESHQAWQRLG---SHGPLLLQDFHLIDQLAHFDRERIPERVVHAKGAGAHGVFQLTHDVSDISSIDMFSSVGKKTDCIVRFSTVGGEKGSPDSARDPRGFSVKFYTQQGIWDWVFNNTPVFFLRDPTLFSVFIHTQKRHPQTNLKNATMFWDYLSTHPESAHQVMHLFSDRGTPYSYRHINGYSGHAYKLTKPDGSFVYVQMHLKTDQGIKNFTNDEAAAKASENPDWHTQDLFDSIEKGQFPSWTVHLQVMTPEQAEKFRFNILDLTKVWPQKEFPLRQIGKLTLNRNVDNYFAEVEQLAFSPSHMVPGVEPSADPVLQSRLFSYPDTHRHRLGTNFRQIPVNRPLNA-FNPFQRDGHMAVNGNYGANPNY-PSSYRKLTYK--------PVKPTVTHEKWSGEAVNALFGDVTDDDFVQAKGLWDVLGRTPGQQDNFISNVAGHLSAAQ-TDCRNRTYNMFTRVDAGLGKAIKEQTE--------
>A0A318CYA6	640	0.456	5.154E-201	4	492	500	7	480	505
----LTTNFGAPVDDDQNSMNAGNP---GPVLMQDVHLLDKLAHFDRERIPERVVHAKGAGAYGYFEVTDDVTEYTKAKFLSKVGKQTELFIRFSTVGGEKGSADAERDPRGFAIKFYTEEGNYDMVGNNTPVFFIRDPLKFSDFIHTQKRHPATNLKDPDMFWDFLSLTPESIHQVTILFSDRGTPKSYRHMNGYSSHTYKWYNDKGEYVWMNYQIETEQGIRNLTREEAARKKSEDPDHATRDLYRAIERGEYPAWTVYVQIMTPEQAEGYRFDTFDITKVWFHGDFPLIPVGRIVLNRNPKNYFAEVEQAAFSPSNFVPGIAASPDKMLQGRLFSYHDTHIHRLGPNYHLLPVNStKACPTQ-NYQRDGFMRVDSNGGGSPNYYPNSLgGP---APDPTAGEPAFEVSGK--------ASRepYTHH--NDDFFQAGELYRRV-MTDEDRDHLIGNIVDHLGNAK-KRIQLRQTALFYKADPDYGRRVAEGLGL-------
>A0A4W3IC44	640	0.412	5.154E-201	4	496	500	9	485	512
----LTTGGGHPIGDKLNVMTTG---SRGPLLVQDVVFTDEMAHFDRERIPERVVHAKGAGAFGFFEVTHDITKYCKAQVFHHVGKRTPVSVRFSTVGGESGSADTVRDPRGFAVKFYTEEGNWDMTGNNTPIFFIRDAFLFPSFIHTQKRNPQTHLKDADMTWDFFSLRPETLHQVSILYSDRGIPDGYRHMNGYGSHTFKLVNANREAVYCKFHFKTDQGIRNLTVEQAAKFGSEDPDYSIRDLYNAIANGSYPSWTLYIQIMTFDEAEKYEWNPFDVTKVWSHGQYPLIPVGRLVLNKNPLNYFTDVEQLAFDPSNMPPGIEPSPDKMLQGRLFSYPDTHRHRLGTNYLQLPVNCPFKTRVANYQRDGPMCSTDNQGGAPNYY-----PNSF------SAPEVQPLTrEHCLAVVGDISRYNS-ANEDNFSQVTTFYTKV-LGPSERQRLCENIANHLKDAQ-IFIQNRMVKLFSSVHPEYGATVRSLLDMYNSK---
>A0A2C5X4I4	640	0.487	5.154E-201	1	493	500	35	515	523
-KEPfYTTSNGCPVANPEAYQRVG---ARGPLLVQDFNLLDLLAHFDRERIPERVVHAKGSGAFGEFEVTDDISDITIIDALKTVGKKTPVAARFSTVGGEKGSADTARDPRGFSLKFYTNEGNWDWVYNNTPVFFLRDPAKFPTFIHTQKRNPQTHLKDANMFWDYLSTHQESIHQVMILFSDRGTPYSYRHMHGYSGHTYKWQKADGTFNYVQVHVRTNQGIKTLTNEEAGKLSGENPDRHAQDLFESIEKGDYPSWNVYVQTMSPEQAEKFKYSVFDLTKVWPQAEFPLRRFGKLTLNRNHENYHAEIEQMAYSPSHMVPGIEPSADPVLQARLFAYPDTQRYRLGVNYQQIPVNRPLNA-FNPWQRDGSMVVDGGYGRNPNY-PSSYRKLQFN-------TNVKVTNEHEVWTGAVTNELFQEVSDADFEQPAKLWEVIGRTEGQQQNLVNNVAAHLSAAQV-DIRNRTYEMFGRVNESLGQQIRDATEKK------
>A0A100IU49	640	0.625	5.154E-201	9	491	500	121	622	628
---------GCPYASNASSVQLRSGN-GGLLLMQDTQLIETLSHFARERIPERVVHAKAAGyissplplpttktlltaqhsAYGEFTCTHDCSDITSASFLSEIGKTTQLLLRVSTVGPEAGSADTLRDVHGWAMKLYTDEGNLDWVFNNTPVFFIRDPLKFPSLNRSHKRNPQSHLPDPNMFWDFHAGNPEGFHQLLHLFSDRGTPASLRHINAYSGHTYKFTLKDGSFKYVKFHIKTTQGIKNLTKEESVRMAGENPDFLIQDLFEAIERKDYPTWNVYVQVMSPEQAENYRWNIFDMTKVWPHSDFPLRQIGTMKLNRNPRNYFTDIEQAAFSPSNMVPGVAPSADPMLQARMFSYPDAARYRVGTNYQQLPTNAAKTQVYCPYQRDGQMNFSDNYGADPNYVGSSLKPIKFYQDVKGQAPQAvSTLTEHEKWVGQ-VSNFQYGLYEDDFVQARGLWKVIGKEEGHQERFFGNVAVHLGQVWSDKLRARVYELFSMVDPGLGEGVKKATE--------
>A0A5B8RHA3	639	0.457	7.058E-201	3	492	500	5	477	485
---RLTNAAGAPVADNQNS---KTAGPRGPVLMEDYHLLERMAHFNRERIPERVVHAKGAGAYGTFRVTADITDYSRASVFSTVGKETPVFVRFSTVAGEKGSADSVRDPRGFAVKFYTDEGNWDLVGNNTPVFFIRDPLKFQDFIHSQKRHPRTGMRDNTMQWDFWSLSPESLHQVVWLLGDRGLPASFRNMNGYGSHTFSFWNERGERFWVKFHIKTRQGIRCLTEAQGATIAGETPDYHTQDLFAAIEDGDYPKWTVYVQIMPEADAESYQLNPFDLTKVWPHADYPLIEVGELELNRNPDNYFAEVEQAAFEPSNLVPGIGASPDRMLQARLMSYADAHRYRLGVNYAHIPVNRPRVEAH-TYHRDGYMRTDGNYGAAPNY-----EPNSFGGP-QEDPSVAEPPLR----ISGDAGRYDHREGNDDYTQAGELYR--LMSADEKDRLVSNIVGHI-GVVPVEIQRRQLPHFHRADPELARRIAEGLGL-------
>A0A0A5FXL9	639	0.438	7.058E-201	0	492	500	0	480	487
MKqqKQYMTNQaGAPVGDNQNSITAG---SRGPTLIQDVHLLEKLAHFNRERIPERVVHAKGAGAHGYFEVTNDVTAYTKAAFLSEVGKRTPMFARFSTVAGEKGSADSVRDPRGFALKFYTEEGNYDLVGNNTPVFFVRDAIKFPDFIHTQKRNPATNLKDPNAVWDFFSLSPESLHQVTILHSDRGIPATFRHMNGYGSHTFKWTNAQGESFWVKYHFKTEQGIKNMDEATGQKLAGENPDHATEDLYVSIDNGDFPTWKLYVQIMPLEDADTYRFDPFDVTKVWSHKDYPLVEVGRMVLDRNPDNYFAEVEQAAFSPGTLVPGIDVSPDKMLQGRLFAYSDAHRYRVGANHEMLPINRPRADVeVRNYQRDGAMRFDQNGGGSVNY-----EPNSFNG---PQATPENKQAAYPVSGIADSVAYDHH---DHFTQAGDLYRLMPED--EKTRLIDNIVGSMKGVASDEIKLRQIEHFYKADPEYGQRVADGLGL-------
>A0A7V2INN3	639	0.442	7.058E-201	0	492	500	0	481	505
MKKRkgktLTTGFGMPVDNDLDSLTAG---PHGPILMQDMHLMEKLAHFDRERIPERVVHAKGAGAHGYFEVTGDVTTYTRARFLSEVGKRTEVFARFSTVGGAKGSADSERDPRGFAIKFYTEDGNYDMVGNNTPVFFIRDPLKFPDFIHTQKRHPGTNLKDANMFWDFLSLTPESIHQVTILFSDRGTPRTFRHMNGYSSHTYMWYNAKGQYSWVKLHFKTQQGIENFSGPEADHMRGVDPDCATRDLHEAIARGDFPVWRLEVQIMTPEQAREYRFDPFDITKVWPHADVPPIEVGRMVLNRNPDNYFAEVEQAAFSPGNFVPGVGPSPDKLLQGRLFSYHDTHRHRLGSNYHLLPINAPKACKMDSYQRDGAMRFDDNGGSGPNYWPNSY--NAAAPDPATAPPAVD--------VSGMAARHQYASGDIDFVQAGALYRDV-MTDTDREHLIDNIVGHLKNAC-EPLQRRQSALFWKADPEYGQRVAKGLGL-------
>UPI00187DC562	639	0.411	7.058E-201	3	497	500	24	504	506
---PVTTGTGAPIGIRDTSLTVG---ERGPMLLQDVNYIDELAHFDRERIPERVVHAKGAGAFGYFEVTsSEIKKYSAAKVFESVGKKTPIAIRFSTVGGESGSADTARDPRGFAIKFYTDDGIWDCVGNNTPIFFIRDPILFPSFIHTQKRNPATHLKDADMFWDFISLRPETTHQVMFLFGDRGTPDGYRFMNGYGSHTFKLINDNGEPVYCKFHFKTDQKIKNLDASKADELAGSDPDYSIRDLYNAIAKGNFPSWTAYVQIMTFEQAEKFEFNPFDLTKIWPQSQYPLIKYGKLVLDRNPNNYFAEVEQIAFAPSNLVPGIEPSPDKMLQGRLFSYADTHRHRLGANHLQLPVNCPYRVQAKNYQRDGPMNFTDNQGGAPNYF-----PNSFSGPTEDERVRR----LVPPFKVSGDVHRY-QTNEDNFTQPAIFYNKV-LDSAARQRLIDNIAGHMKNA-SPFIQERAVKNFAQVSTEFGAKLAEKLNLKNSAN--
>UPI0006C95CD1	639	0.430	7.058E-201	6	490	500	24	492	509
------TGNGVPIANKQSSLTVG---PRGPILLQDFVLIDETSHFDRERIPERVVHAKGAGAFGYFEVTHDITKYTRAKLFSKIGKKTPLVARFSQVSGESGSADTSRDPRGFAIKFYTEEGVWDMVGNNTPIFFVKDPLMFPSFIHTQKRNPATHLKDADMFWDFLTLRPESTHQVLILFSDRGIPDGYRFMHGYGSHTFKLVNEQKETIWCKFHFKTDQGIKNIEPDKAKQIGANDPDYSIRDLYNAIATGKYPSWTFYIQIMTQKQAESFRWNPFDVTKVWPQKEYPLMPVGKLTLNKNPDNYFSDVESVAFDPANLVPGIEPSPDKLLQGRLFSYGDTHRHRLGPNYQQLPVNCPYKEQFvINYQRDGLMNL-NNQDGAPNYF-----PNSFNGPQECPAVRSPSF--HAS--GE-ADRYD-PINEDDYGQATLFWRKV-LDEGAKSRLVRNIADHLKNA-SAFIQERALRNFGKVDVELGKRLTEAL---------
>W7T2K9	639	0.425	7.058E-201	5	492	500	25	497	517
-----TSSSGNPLDSVTTSLTAG---PRGPILLQDFNLIDSLAHFDRERIPERVVHAKGAGALGYFEVTSPfISSICRAKLFSAVGKRTPVAVRFSTVGGESGSADTARDPRGFAVKFYTEEGNWDMVGNNTPIFFIRDPALFPSFIHTQKRNPVTHCKDPDAFWDFISLRPETTHQVSFLFSDRGTPDGYRHMNGYGSHTFKSVNDQGEAVYVKYHFKTDQGIRNLPAEEADRLGASDPDYAIRDLYNSIAEGACPSWTLYVQVMTYAQAQAAPFNPFDLTKVWSHKEFPLQEVGRMVLNRNPANYFAEVEQLAFAPAHMVPGIEPSPDKMLQGRLFSYADTHRHRLGTNYQQIPINRPFNARVRHYQRDGPMCVDGNQTGAPNYF-----PNSFSGPAEDASQALHRDVG-----VGDVARYNT-ADDDNFTQAGCFYREV-LDEGARDRLTSNIAGHLVAAQD-FIQKRAVANFAAADRDYGARIARKMDA-------
>UPI001304128D	639	0.417	7.058E-201	6	490	500	115	583	600
------TGNGAPIAEKKASLTVG---PRGPVLLQDFVYLDEISHFNRERIPERVVHAKGAGAFGYFEVTHDITKYTKAKVFSRIGKRTPIAARFSSVGGESGSADTVRDPRGFAVKFYTEEGIWDLVGNNTPIFFIKDPLFFPSFIHTQKRNPTTHLKDADMFWDFISLRPETTHQVMFLFSDRGIPDGHRHMNGYGSHTFKLVNANNEMVYCKFHYKTDQGIRNLQVDKAAQLASSDPDYSIRDLYNAIASGRCPSWSFYIQVMTPNQAKSFRWNPFDLTKVWPHKEFPLIPVGKLVLDRNPENYFADVEQMAFDPAHMVPGIEPSPDKMLQGRLFAYGDTHRHRLGPNHLQLPVNCPyKAIAAMNYQRDGLMAL-YNQGGAPNYY-----PNSFSGPKECPAVRSPPF-----YVSGDVDRYEPE-NEDDFGQVTTFWREV-LDADAKNRLVNNIVSNLRNA-STFIAERAVKNFSEVDVELGRRLTEGL---------
>A0A1X2GTJ2	639	0.471	9.665E-201	4	487	500	5	475	484
----LTTSNGNPVDNNQTSETAGVN---GPVLLQDFHLIDKLSHFDRERIPERVVHAKGAGAHGYFEVTHDISHLTKAKFLDTVGKKTPVFARFSTVGGEKGSADTARDPRGFAVKFYTEEGNWDMVGNNTPVFFIRDPVKFPDFIHTQKRDPRTNYKNMDYFWDFLSLVPESIHQVTILFSNRGTPDGYRHMHGFSSHSLVLVNNKNEGHYVKWHFKTAQGVKNLKADEAERLAGSNPDYATQDLFEAIDRGDHPAWDVFVQVMDFKDALTYRWNPLDVTKVWPQKEYPLQPVGRMVLDRNPENYFAEVEQAAFSPSHMVPGILPSSDRMLQGRLFSYPDTHRHRLGTaNYTQIPVNRPKNQV-ANYQRDGAMSVLGNQGGGPNY-----EPNSLHGPAQNNL----TGISFIDQEVEGkIGRFTYQLTDDDFYQAGALYRLL--SAEEKTDLVNNIAGALSQAKSSEIRARQISHFSRADPEYGQRVQ------------
>A0A7C3VTD4	639	0.470	9.665E-201	0	491	500	0	477	488
MTEnqNLTTTFGIPVGDNQNSLTAG---SSGPVLVQDFHLLEKLAHFNRERIPERVVHAKGAGAHGYFELTADVTSSTKAKFLTTVGKQTPVFVRFSTVGGEKGSADAARDPRGFAVKFYTEEGNYDIVGNNTPTFFIRDPLKFPDLIHSQKRHPQTNCKDPNAVWDFFSLTPESVHQVTILYSDRGTPKSYRHMNGYGSHTFGWVNAENQGVWIKYHFISEQGVENFTRAEATRVSGEDPDHATRDLFNAIASGNFPAWKVYVQIMPPAAAANYRFDPFDLTKVWPQKDYPRIPIGRLVLNRNPENYFAEVEQVAFSPSNIVPGIGFSPDKMLQGRLFAYPDAQRYRLGGNYGTLPINCPHATKAANYQRDGLMRFDDNGGSSVNY-----EPNSFGGPTQAPESP------EPPLEVSGKADRTPPnSTDNDYIQAGNLYRVL--TADEKARLIDNIVDAMKPANRE-IKLRQIPHFYKADPDYGTRVALGLG--------
>A0A6H5GJY3	639	0.423	9.665E-201	0	490	500	16	490	501
MSGVLTTGSGNPVDSKTASLTVGKN---GPILLQDITIIDELAHFDRERIPERVVHAKGAGAFGYFEVTHDVRKYTKCSVFSKIGKRTPVAVRFSTVGGESGSADTARDPRGYAVKFYAEDGNWDVVGNNTPIFFIRDPILFPSFIHTQKRNPATHLKDADMFWDFISLRPESTHQVMFLFSDRGTPDGYRHMNGYGSHTFKLVNDKGEHFYCKFHYKTNQGIKNLPADKAAQLSGSDPDYSIRDLYNAIANKDYPSWTWYLQIMTEEQAQKSPFNPFDLTKVWPHKEYPLIPVGKMVLDRNPKNYFAEVEQIAFSPSHLIPGVEPSCDKMLQARLFSYPDTHRHRLGPNYLQIPVNCPYRTQISNSQRDGFMTVTDNQAGTPNYF-----PNSFSGPTPT------QDAAIAKFCIKGDVARWESGDDDNFSQASEFWNHT-LNAEERKRLVENILDNLKDAAD-FIQERAIKNFSQVNADFGDALADGL---------
>A0A7X1L2Y3	639	0.430	9.665E-201	0	492	500	0	480	509
MAKRkntLTNNFGAPVDDDQNSINAGDP---GPVLMQDVHLLEKLAHFDRERIPERVVHAKGAGAYGYFEVTHDVTRYTKAKFFSEVGKRTELFIRFSTVGGEKGSADAERDPRGFAVKFYTEKGNYDMVGNNTPVFFIRDPLKFSDFIHTQKRNPATNLKDPDMFWDFLSLTPESIHQVTILFSDRGIPKTYRHMNGYSSHTFKWYNDKGEHFWINYQLETDQGIENLTVEEAGRLKSEDPDHATRDLFYSIEKGDCPSWKVYVQIMTPQQAQEYRFDPFDITKVWFHSDFPLIPVGRIVLNRNPKNYFAEVEQAAFSPANFVPGIGASPDKMLQGRLFSYHDTHRHRLGSNYQQLPVNRAKAAPTENYQRDGSMRFDANGGGNPNYY-----PNSFSG------PAPDHTMGEPAFEVSGKAArkpYTHP--NDDFFQAGELYRRV-MNDEERNHLINNIVDHLGGAK-KRIQLRQAAIFTLADSDYGRRVSEGLGL-------
>A0A3P9AMS3	639	0.418	9.665E-201	1	490	500	21	496	524
-KRPdnLTTGAGHPVGDKLNVMTAG---PRGPLLVQDTPFIDEMAHFDRERIPERVVHAKGGGAFGYFEVTHDISCYSKAKVFEHVGKTTPIAIRFSTVAGESGSADTVRDPRGFAVKFYTEEGNWDLTGNNTPIFFIRDAMLFPSFVHSQKRNPQTHLKDPDMVWDFWSLRPESLHQVSFLFSDRGIPDGFRHMNGYGSHTFKLVNAQGQPVYCKFHHKTNQGIKNLKPEDAKSLACTDPDYAIRDLYTAIANNKFPSWSVYIQVMTFEQAEKFQWNPFDLTKVWSHKEYPLIPVGRLVLNRNPTNYFAEIEQLAFDPSNMPPGIEPSPDKMLQGRLFSYPDTHRHRLGANYLQLPVNCPFRTRVANYQRDGPMCMFDNQGGAPNYF-----PNSF---SAPETQPQHVETRFK--VSPDVGRYNS-TDDDNVTQVRTFYTEVLNED-ERQRLCQNMAGALKEAQD-FIQKRWVQNLMAVHPDYGNRVQAVL---------
>A0A0L7R9M2	639	0.416	9.665E-201	6	490	500	117	586	603
------TGNGAPIPNKTASLTAG---PKGPVLLQDFVYLDEISHFNRERIPERVVHAKGAGAFGYFEVTHDISKYCKAEVFSSIGKRTDVAVRFSTVGGESGSADTVRDPRGFAVKFYTEEGIWDLVGNNTPIFFIKDPLFFPSFIHTQKRNPVTHLKDADMFWDFISLRPETTHQVMFLFGDRGIPDGHRHMNGYGSHTFKLVNADNEAVYCKFHYKTDQGIKNIPADKAAELSSSDPDYSIRDLYNAIGNGNYPSWTFSIQVMTMTQAKTFRWNPFDLTKIWPHDEFPLMPVGKLVLNKNPENYFAQVEQLAFDPAHMIPGIEPSPDKMLQGRLFAYGDTHRHRLGPNHLQLPVNCPYKsiSAVMNYQRDGFMAL-NNQNGAPNYF-----PNSFNGPKECPAAR------ISSFPVSGDVDRYDPENEDNFGQATLFWRRV-LNAEEKSRLVDNMVGSLRNA-STFIVERAVKNFAEVDADLGKRLTEGL---------
>A0A1R1X5X8	638	0.470	1.323E-200	4	495	500	17	494	495
----LTTSNGNPVHNNQTSTTAG---PSGPVLIQDFHLIDKLAHFDRERIPERVVHAKGAGAHGVFEVTHDISHLTCAKFLSQVGKKTPVFTRFSTVGGELGSADTARDPRGFAVKFYTEEGNWDMVGNNTPVFFIRDPIKFPDFIHTQKRHPQTNLPDADMFWDFISLVPETIHQVTILMSDRGIPDGYRHMNGYCGHTLALVNSDGSFKYVKWHFKTNQGIKNIYAKEAAELAGTDPNHATRDLFNSIEKGDYPSWNVYIQVVEQDQVDKLGFDLFDVTKVLSHKDFPLIPVGKMTLNRNPENYFAEVEQSAFSPSNMVPGIAPTPDRMLQGRLFSYPDTHRHRLGPNFAQIPINAPISGT-SNHQRDGLMSINGNGGSRPNY-----EPNSFGGPYQNNKISSSTyPLNMP--VNGNIGAYTYTLSDVDFVQAAALYNLFSED--EKNRLASNIADGLSGAKD-FIQKRQLDIFARVDADYRNRVAAELQ-KRA----
>A0A0S8KBB3	638	0.460	1.323E-200	1	492	500	4	480	503
-KKTLTRNFGQPVDNDQKLMTAGSP---GPVLIQNIHFFEKLAHFNRERIPERVVHAKGAGAHGYFEVTHDLTKYTKAKFLSKVGKRTEVFARFSTVGGEKGSADSARDPRGFAVKFYTEEGNWDMVGNNTPVFFIRDPIKFPDFIHTQKRNPRTNAKDPDMFWDFLSLTPESIHQVTILFSDRGTPKSYRHMNGYSGHALMWYNDKEEYVWVKFHFKTAQGIQNFTNQEAELMAGKDPDHATGDLFDAIERGDGPAWNVQVQIMTPEQAKTYRFNPFDVTKVLPHGDFPVMPLGRMVLNRNPENYFAEVEQAAFSPGNFVPGMAASPDKMLQGRIFAYHDAHRYRLGPNYHLLPINAPKASAMNNYQRDGFMRVDGNSGGGPNY-----NPNSFGG------PVPDPNVAEPPFEVSGMAARHPEAlTDDDFVQAGDLYRKV-MTDEDRDHLIGNIVGHLGNAQ-KYIQLRQTALFGKADEDYGRRVATGIGL-------
>F6DQ92	638	0.440	1.323E-200	1	498	500	5	487	504
-KKILTTNLGNPVYEDQASITAGES---GPTLLQDTHLIEKLAHFDRERIPERVVHAKGTGAHGYFEVTHDVSRFTRAAFLSEIGKRTDLFVRFSTVGGEKGSADSARDPRGFAVKFYTEEGNFDMVGNNTPVFFIRDAIKFPDFIHTQKRHPARHTQNPDMMWDFLSLTPESIHQVTILFSDRGTPKSFRHMDGHSSHTYMWYNQAGEYYWIKWHFKADLGFQTLTREEATELAGKNPDSATKDLYDSIAQGDYPSWTVYVQIMPPEEAKNYKFDPFDITKVWYHADYPLIPVGKMVLNRNPENFFAEVEQAAFSPGNFVPGIAASPDRMLQGRLFSYPDTQRHRLGPNFHQIPINAPKAAKANSYQRDGFMAIDGNGGASPNYY-----PNSFGGPAPDPQfAPPPVD------VAGMVSRHPYVLSDIDFVQAGELYRRV-MSDQDRANLVSNICDSLGQAQ-QRIQLRQTALFYKADPDYGQKVAEGLGLDLAAVK-
>UPI0006CEE40C	638	0.411	1.323E-200	4	490	500	22	492	506
----LTSGSGNPLDTKTASLTVG---PKGPVLLQDFALLDELAHFDRERIPERVVHAKGGGAFGYFECTNDVRKYTKLSVFSKVGKKTPVAVRFSTVGGESGSADTARDPRGFAVKFYAEDGNWDVVGNNTPIFFIRDPILFPSFIHTQKRNPVTHLKDADMFWDFISLRPETTHQVMFLFSDRGTPDGFRHMNGYGSHTFKLVNDKNEAVYCKFHYKTDQGIKNLSSEKAAELSGSDPDYSIRDLYNAIANKEYPSWTWYLQVMTFEQAEKVKFNPFDLTKVWPHSEFPLIPVGKMVLDRNPKNYFAEVEQIAFSPAHMLPGVEPSPDKMLQGRLFSYSDTHRHRLGANYLQLPVNCPYRATVANSQRDGPAAYGENQGGAPNY-----HPNSFSG--------PSSSTVHaiSKFFISGDVQKVETGEEDNFSQAGIFWRRT-LSNEERKRLVANIVGSLKDAAD-FIQERTVKNFSQVNPEFGEMLADGL---------
>T1IVM3	638	0.427	1.323E-200	2	490	500	21	493	507
--EQLTTAGGAPVGCMTNMMTAG---PRGPSLLQDMVFLDELSHFSRERIPERVVHAKGAGAFGYFEVTHDITKYTKAKVFEQIGKKTPIAVRFSTVAGEKGSADSVRDPRGFAVKFYTEEGNWDLTGNNTPIFFIRDAILFPSFIRSQKRNPETNLRDADAFWDFITLRQETAHQVSFLFSDRGLPDGFRHMNGYGSHTFKLVNAKGEAVYCKFHYKTNQGIKGLTPEKGAQLQIDEPDYATRDLYNAIATEKFPSWTFYIQVMTFDQAEKFQWNPFDLTKVWPQKDYPLIPVGKFTLNRNPTNYFAEVEQIAFSPAHLVPGIEPSPDKMLQGRLFSYDDTHRHRLGANFLQIPVNCPYRSRVRHYQRDGPMNVTDNHGGAPNYF-----PNSFSGP-NHDEKYLE-----QKFTTTADCQRHIADNDDNYSQVSTFWNKV-LTPDHRQRLVENIAGHVKNAQ-ESMQERCIAMFSKVDPAYGQGIRDAL---------
>UPI001884CF46	638	0.413	1.323E-200	2	490	500	21	492	508
--EQCTTSQGHPMDTKTASLTAG---PRGPQLIQDHSYIDEMAHFDRERIPERVVHAKGAGAFGYFEVTHDISRYSKAAVFGAVGKRTPVAVRFSTVGGESGSADTVRDPRGFSVKFYTEQGNWDLVGNNTPIFFIRDPILFPSFIHTQKRNPATHLKDPDMFWDFITLRPESTHQVSFLFSDRGIPDGYRHMNGYGSHAFKLVNDKCQAVYCKFHYKTDQKIKCLPVERAAELSGANPDYGIKELYNAIADGNFPTWSFFVQIMTFEEAEASPFNPFDVTKVWPHGDYPLIPVGKLVLNRNPKNYFAEVEQLAFCPANMPPGIEASPDKMLQGRLFSYNDTHRHRLGPNYLSIPVNCPYRVRVKNYQRDGPMCM-DNQDGAPNYF-----PNSFSGPVE--------DTQHacSSFPASGDVRRYETGHDDNFSQVTVFWNKV-LNEAERERLVNNIAGHLKDAQ-MFLQQRAVKNFSQAHPEYGRRVRDAL---------
>V8P1G2	638	0.415	1.323E-200	4	499	500	83	562	921
----LTTGAGIPVGDKLNVLTVG---PRGPLLVQDVVFTDEMAHFDRERIPERVVHAKGAGAFGFFEVTHDITKFCKAKVFEHIGKRTPMAIRFSTVAGEAGSADTVRDPRGFAMKFYGEDGNWDLVGNNTPIFFIRDAILFPSFIHSQKRNPQTHLKDADMVWDFWSLRPESLHQVSFLFSDRGIPDGHRHMNGYGSHTFKLVNAYGNAVYCKFHAKTDQGIKNLSVEDAERLASEDPDYGLRDLYNAIANGNFPSWTFYIQVMTFEQAETFPFNPFDVTKVWPHRDYPLIPVGKIVLNRNPVNYFAEVEQLAFDPSNMPPGIEPSPDKMLQGRLFSYPDTHRHRLGPNYLQIPVNCPYRARLAHYQRDGFMCITDNQGGAPNYY-----PNSFTG--PEDQP---ASKESRICTSGDVQRFNSSV-EDNISQVQDFFVEV-LNEEERMRLCENIANHLKDAQ-IFIQKKAVKNFMDVHPDYGAGIQAHLDKHNAKAKR
>A0A197JZI8	638	0.450	1.812E-200	0	492	500	0	477	483
MASTLTTSNGNPVEDNQNSITVGQY---GPILLQDFALIDKLTHFDRERIPERVVHAKGAGAHGYFEVTHDISKFTKAKFLNRVGKRTPLFTRFSTVGGEKGSADTARDPRGFAVKFYTEEGNWDMVGNNTPVFFIRDPIKFPDFIHTQKRNPQTNCGDPDAFWDFISLVPETLHQVAILFSNRGTPDGYRHMHGFSSHTLKLVNEAGESHFVKWHFKCDQGVKNFKAAEAAKLASSDPDYATADLFNAIAKGDFPSWSVHVQVMTTKEAATYRWNPFDVTKVWSQKDYPLIPVGKMVLNRNPDNYFAEVEQAAFSPSHMVPGIEASTDRMLQGRLFSYPDTHRHRLGTNYQQIPINVAYNARISNQQRDGHMAVNGNGGSAPNY-----EPNSFGGAKQTAVASTYSSFE----LNAIAARHIIQLSDEDFVQPGNLYRLL--SAEEKSDLIDNMAGHLKNAKV-FLQERQVGHIKRADKEWGSRLEAKLKA-------
>J9IIR7	638	0.410	1.812E-200	0	493	500	0	479	486
MQRKtLTNSQGHPVDDNQNSLTAG---PRGPILLTDIHLIDKLAKFDRERIPERVVHAKGAGAHGYFEVTHDVTKFTKAKFLNEIGKRTPLFTRFSTVAGENGSADTERDPRGFAIKFYTEEGNYDMVGNNTPVFFIKDPIKFPDFIHSQKRNPKNNIQDPNMVWDFWSYSPEALHQVTILFSERGIPDGFRHMNGYSSHTYKWVNNKGEVHYVKYHFKTDQGIKNLTPKQASDLKATNKDYATEDLYNHISNGGTATWTWKVQIMPERDAENYKFDVFDVTKVWPQSDYPLIPVGKMVLNRNPENYFSETEQIAFAPTNLVPGIEPSMDKMLQGRIFSYPDTHRHRLGANFEQIPINCPYRARVANYQRDGPATVNGNQGNGPNY-----EPNSFGG------PVEDPSSRWAPHALTGtTGRYkHSHPN-DDYEQPRTLYRKV-LSEASRQHLTDNIIGSMKPVRR-DIQEKCLKNFFKVDPDYAGRIAKGLGLP------
>A0A1B9M4D2	638	0.419	1.812E-200	0	491	500	0	477	486
MSEKkvLTTNNGAPIADNQNS---RTAGPRGPVLLDDYQLIEKLAHFNRENIPERRVHAKGSGAHGTFTVTNDITQYTHASIFAKIGKQTPLFARFSTVGGERGSSDTARDPRGFSVKFYTEQGNWDIVGNNTPVFFIRDPLKFPDFIHTQKRDPKTNLKDPQMMWDFWSLSPESLHQVTILFSDRGIPDGYRHMHGYGSHTYSLINKDGVRTWVKWHFRTEQGIKNIHPKKAAEMDGTNPDSAQEDLFKAIERGDYPKWRLYIQVMTEEQANNHPENPFDVTKVWSQKQYPLIEVGVMELNRNPENYFAEVEQAAFEPSNVVPGTGLSPDKMLQGRIFAYADAHRYRIGTNYQQLPINAPKCPVH-NYQRDGAMRF-YSPDNAPNYEPNSVDNAP-KQQPQYAEPP-----MHVP--AGTMDRHDHRIDDDYYSQPRALFN--LMQPDQKQLLIDNIAGSMKNV-NQDIQIRQLKHFYKVHPDYGSGIAKGLG--------
>A0A177VM47	638	0.461	1.812E-200	4	491	500	15	493	497
----YTTSNGAPFDEPYAAQRVNVGNkpVGGALLLQDFHHIDLLAHFDRERIPERVVHAKGGGAHGVFEATHDVSDICAAKLF-ETGKKTPLTIRFSTVGGESGSADTARDPRGFAIKFRTEEGNLDWVFNNTPVFFLRDPAKFPHFIHTQKRDPQTHLKDADMFWDYGTQNEESVHQFMILFGDRGIPAGHAFQHGYGGHTFKFVNASGEWVYVKIHVRSDQGVKTFTQEEGVKLAGENPDVHNEELFNQIEKGDFPSWTVSVQTMTEAQAEAFRYSVFDLTKIWSHTDYPLRPVGKITLNRNPENYFAEIEQVAFSPSHLVPGIEPSADPVLQSRLFSYPDTHRHRLGVNYQQIPVNAPLVPV-ANFQRDGAMSVTGNQGSRPNYQ-STISPLQYSKRVTVNA-------AHEKFASASIDSFLSQVDDKDFEQPRDLWEKV-FDDGAKERFIQNISGHLGGVKSEEIKKRQLAIFKKVHPDIASRIGKEIG--------
>A0A7V2P5G1	638	0.438	1.812E-200	0	492	500	0	480	502
MSEEkktYTTGFGAPVDNDQNSKTAGVP---GPILMQDTHLLEKLGHFDRERIPERVVHAKGAGAHGYFEVTADVTKYTRAKFLSEIGKRTDVFARFSTVGGEKGSADAERDPRGFAIKFYTEEGNYDMTGNNTPVFFIRDPLKFPDFIHTQKRHPGTNLKNADMFWDFLSLTPESVHQVTILFSDRGTPRTYRNMNGYSSHTFKWYNEKGDYYWVQYHFKTEQGIQNLTRDEATEMKGNDPDHATRDLHDAIERGEYPSWRVEVQIMTPEEAREYRFDPFDITKVWFHADYPPMTIGRMVLNRNPKNYFAEVEQAAFSPANFVPGIAASPDKLLQGRLFSYHDTHLHRLGPNYHLLPINRPKAAQVNYYQRDGFMALGDNSGDAPNYY-----PNSFGG------PEPQLNVAEPPFDVSGQAArqpYTHP--NDDFFQAGELYRRV-MTDEDREHLIGNITTHLCNAQKQ-IQLRQTAILYKADEEYGRRVAEGLGL-------
>S4REW1	638	0.418	1.812E-200	2	488	500	2	472	504
--EVLTTGAGNPISDKLNVQTAG---PRGPLLVQDTVFTDEMAHFDRERIPERVVHAKGAGAFGFFEVTHDITNYCKAKVFEHVGKRTPIAVRFSTVGGESGSADTVRDPRGFPVKFYTEEGNWDLVGNNVPIFFIRDPILFPSFIHTQKRNPQTHLKDPDMFWDFFSLRPESLHHMCILFSDRGIPDGYRHMNGYGSHTFKMVNAAGEAVYCKFHYKTDQGIRNIPVEVAERLSGTDPDYSIRDLYRTIADGNFPTWTLYVQIMTFAQAEVHRWNPFDLTKVWPHGEFPLIPVGRLELNRNPTDYFAEVEQIAFDPSNMPPGIEPSPDKMLQGRLFSYPDTHRHRLGANYLHLPVNCPFRARVRNYQRDGPMCMFDNQAGAPNYY-----PNSF------SAPEQQPHLREHKFAVSAdVQRYNS-ADDDNYSQVNTFYGSV-LSEAERTRLVQNIAGNLKEAQ-KFIQERMVKQLTLAHSELGARVKA-----------
>A0A0S7Y8W8	638	0.458	1.812E-200	2	492	500	5	480	505
--KRLTTASGAPVDDDQNTLTAG---PKGPALIQDVHLMEKLAHFNRERIPERVVHAKGAGAHGVFECTAEMSKYTRAKFLSKVGKKTEVFARFSTVGGEKGSADAARDPRGFAVKFYTEEGNYDMTGNNTPVFFIRDPLKFPDFIHTQKRHPATNAPNPDMFWDFLSLTPESIHQVTILFSDRGTPRNYRHMNGYSSHTFKWYNAKGDYYWVQYHFKTEQGIQNLTREEATRLAGEAPNHATTDLYNAIAKGEFPSWRVGVQIMPAKDAPNYRWNIFDITKVWPHKDYPLVEIGRMTLNRNPANYFAEVEQSAFSPGNFVPGIGPSPDKMLQARIISYHDAHLYRLGPNYQLLPINAPKACTASNYQRDGSMRLDENAGGGPNYWPNSMG----GPPPDPSAAEPPIDLEGQ------AARHPQEVTDDDFVQAGDLYRKV-MTDEDREHLIGNIAAHLGGAQ-KRIQLRQCALFHKADVEYGTRVAKALGL-------
>UPI000614F9ED	638	0.413	1.812E-200	6	490	500	117	585	602
------TGNGVPIAEKKASLTVG---PNGPILLQDFVYLDEMSHFARERIPERVVHAKGAGAFGYFEVTHDITRYCKANVFSQVGKKTPIAVRFSTVGGEMGSADTVRDPRGFAVKFYTEDGIWDLVGNNTPIFFIKDPLFFPSFIHTQKRNPVTHLKDADMFWDFITLRPESTHQVMFLFSDRGIPDGYRHMNGYGSHTFKLVNANNEMVYCKFHYKTDQGIKNIPVDKAAELSASDPDYSIRDLYNAIASHNYPTWTFSIQVMTPEQAKSFKWNPFDLTKVWPHTEFPLIPVGKLVLDRNPENYFTDVEQIAFDPAHLVPGIEPSPDKMLQGRLFAYGDTHRHRLGPNHLQLPVNCPfKAISAMNYQRDGLMAI-HNQNGAPNYF-----PNSFSGPQECPAVRSPKF-----FVSGDVDRYE-PVNEDDFGQANLFYNKV-LNAEERKRLVNNIVGNLQNA-STFLIERAVKNFTQVDADLGKRLTEGL---------
>A0A4Q4JIB7	638	0.425	2.482E-200	1	493	500	4	479	485
-KKKLTTSWGAPVGDNQNSMTAGVS---GPTLIQDVALLDKLAHFDRERVPERVVHAKGAGAHGYFEVTNDLSQYTKADFLSKVGKRTPVFVRFSTVAGELGSADTVRDPRGFAVKFYTNEGNYDLVGNNTPVFFIRDAIKFPDFIHTQKRDPRTHLKNPTAVWDFWSLSPESLHQVTILASDRGIPATFRHMHGYGSHTFRWTNTDGKSVWVKYHWKTDQGIKNLDVALAEKLAGENPDYHTEDLFNAIEKGDYPSWTLYVQIMPLEDAKTYHFNPFDVTKVISQKDYPLIEVGRMVLNKNPENYFAEVEQAAFSPATLVPGIGVSPDKMLQGRLFSYADTQRHRIGPNYQTLPINRPLSGTN-NYYRDGNMRFDGN-GGRSVY----YEPNSFGG------PAESPEDKQDAFEVSGMAANTPYPDNDFYTQPGDLYR--LMSEEERTRLVQNIVNWMKPVEKEEIKERQIRHFYRADPEYGRRVAEGLGLP------
>A0A3Q8UC62	638	0.443	2.482E-200	5	494	500	8	485	494
-----TTSTGQPVDDNQNSITAGTY---GPVLISDFHLIDKLAHFDRERIPERVVHAKGAAAHGVFEVTHDISKYCKAKLFESVGKKTPVFLRFSTVGGEKGSADTARDPRGFAIKFYTEEGNWDMVGNNTPVFFIRDPLKFPDFIHTQKRNPQTNLPDVDAFWDFLSLVPESNHQVTILFSDRGTPDGYRRMNGYSSHALKFVNSDNEVFLVQLHFKTNQGIKNLTAAEAGALASSDPDYATRDLFNHIEAGDYPSWTMYIQVMPEADAATYRFNPYDITKIWPHSDYPLIPVGTLTLNRNPQNYFAETEQSAFSPGHLVPGIQASEDKMLQGRLFSYPDTHRHRLGGNYDQIPVNYPRNAKMGDYNiRDGFMCVKPKPAAVPNY-----EPNSVFGTAV--QDLNYQNTNPIKLNGYIARHPQLHPN-DDYVQAGNLYRDV-MTQQDRDHLISNIVGHLKNAKIE-IQARQVKIFYRCDPDYGTRICDGVGLPR-----
>A0A166UY64	638	0.496	2.482E-200	1	488	500	14	488	496
-KPVYTTSNGAPINNPEGWQR---PGPMGPLLLQDFHLIDALAHFDRERIPERVVHAKGAGAHGEFVVTHDVTDLTSMKMLSQVGKKTQLIARFSTVGGEKGSADSARDPRGFAIKFYTEEGNWDMVGNNTPVFFLRDPTKFPLFIHTQKRNPQTNLKDATMFWDYLSTHQEAVHQVMILFSDRGTPYSYRHMNGYSSHTFKLTQPDGSFVYAQMHFKTDQGNKTFTDAEAAKMASENPDWHTQDLFEAIQRGDLPSWTMYLQVLTPQQAEKFRWNIFDLTKVWPQGEVPLRPVGKLTLNRNVDNYFAEIEQVAFSPSHLVPGIEPSIDPVLQSRLFSYPDTHRHRLGTNYQtSIPVNKPLNA-FNPFQRDGSTVVNGNYGANPNY-PSSYRALTYQ--------PVKPTVTHESWSGAAVHDVFGDVTDDDFAQATALWEVLGRTPGQQDNFVSNVAGHLC-AAHADTRQRTYEMFKRVDRQLGAAIQE-----------
>A0A3A4KD32	638	0.457	2.482E-200	4	492	500	7	480	503
----LTTSAGMPVDNDLHSLTAGDK---GPTLIQDIHLLDKLAHFDRERIPERVVHAKGAGAYGTFEVTHDLSTYTRARFLSQVGKRTEVFARFSTVGGEKGSADSERDPRGFAVKFYTEEGNYDFVGNNTPVFFIRDAMKFPDFIHTQKRLPASNLKDPDMVWDFLSLTPESIHQVTVLFSDRGTPFSYRHMNGFSGHAFMWYNAKGEYWWVKIHFKTEQGVKSLTREEATKLAGEDPDHATRDLFQSIAKGDAPAWKVYAQIMTPEQAKSYRFEPFDITKVWPHKDFPLQPFGRMVLDRNPQNYFAEVEQSAFSPGNFVPGIGPSPDKLLQGRLFSYHDTHRHRLGPNFHLLPVNSPKAAKENSYQRDGFMRSDANGGGGPNYW-----PNSFGGPTPDPAvAAPPVD------VGGMAARYEYKAGDVDFVQAGDLFRKV-MNEAERARLVGNIVAHLGNAR-KRLQLRQTALFYKADAEYGERVAKGLGL-------
>K3X6X7	638	0.412	2.482E-200	0	495	500	0	485	518
MSKKiLTTSNGAPVPTDGLTATA-TAGPRGPSLMQDFAYLDYMAKFDRERVPERVVHAKGAGAFGYFEVTHsDITKYCKAKLFDQVGKRTPIAVRFSYVSGESGAADTVRDPRGFAVKFYTEEGNWDLVGNNTPIFFIRDPILFPSFIHTQKRHPSTHkLKDDNMVWDFFSLRPESTHQVSFLFSDRGIPDGYRFMHGYGSHTFTNINDKGEITYVKYHYKSDQGVRNLEPDEAEKMAGANPDYATEDLYNAIANKEFPTWTLYIQVMSQQQAQECEFNPFDVTKVWSQHDYPLIEVGRLVLNRNPENYFAEVEQIAFSPSHFVPGIETSPDKMLQGRLFSYPDTQRYRLGANYLQIPVNKPRCEVN-TYQRDGFMRVDGNMGDMPNYYPNSME----------GTPQESSAHSFPAYSGdHITVNKYSTKDDDNFTQVGVFYRKV-LDDAARDRLTTNIAKTLSKASKK-IQERAIANFSKVDPDYGKRVQEKVDAEEA----
>UPI000625EA24	638	0.413	2.482E-200	6	490	500	64	532	548
------TGNGNPIANKKASITVG---PRGPVLLQDFVYLDEMSHFNRERIPERVVHAKGAGAFGYFEVTHDISKYCKAKVFAGIGKKTPIAIRCSTVGGESGSADTVRDPRGFAVKFYTEDGIWDLVGNNTPIFFIKDPLFFPSFIHTQKRNPATHLKDADMFWDFISLRPETTHQVMILFSDRGIPDGYRHMNGYGSHTFKLINNRDEMVYCKFHYKTDQGIQNIPTDRAAQLSASDPDYSIRDLYNAIAVGKCPSWSFYIQVMTPKQAETFRWNPFDLTKIWPHKEFPLIPVGKMVLDRNPENYFTDVEQLAFDPAHMPPGIEPSPDKMLQGRLFAYGDTHRHRLGPNHLQLPVNCPyKMISTMNYQRDGFMAI-HNQGGAPNYF-----PNSFSGPLECPAVR------SPSFHLDGDVNRFDPVNEDDFGQSTTFWREV-LDADAKTRFVDNVVGSLKNAA-TFIAERAVRNFTKVDSDLGRRLTEGL---------
>UPI0005AC2B74	638	0.402	2.482E-200	6	493	500	65	538	552
------TGNGAPIADKTASLTAG---PRGPMLIQDFVYLDEMSHFDRERIPERVVHAKGAGAFGYFEVTHDITKYTKAKVFSKIGKRTPIAVRFSTVGGESGSADTVRDPRGFAVKFYTEEGIWDLTGNNTPIFFIKDPLMFPSFIHTQKRNPTTHLKDMDMFWDFLSLRPESTHQVMILFSDRGIPDGYRRMNGYGSHTFKLVNDKNEFVWCKFHYKTDQGIQNLLAEKAGQLASTDPDYGIRDLYNSIADKKYPTWTFYIQVMTEAQAQSFKWNPFDLTKIWPHKDFPLIPVGKLVLDRNPQNYFQDVEQLAFDPAHMVPGIEASPDKMLQGRLFAYGDTHRHRLGPNHLQLAVNCPYKQlSIMNYQRDGLMPT-HNQNGAPNYY-----PNSFSGPVECPAVRSPPI----KLSADAVADRHQPVNEDDFGQVTTFWRQV-LDDGAKTRLVDNMVNSLMGASN-FIIERAVRNFSQVDVDLGKRLTEGLRKK------
>A0A7R9BJE9	638	0.425	2.482E-200	6	490	500	363	834	861
------TATGRPIVNKNASVTVG---PRGPLLLQDTVLLDEMSHFDRERIPERAVHAKGAGAFGYFEVTDDIRQYTNASVFSAIGKRTSVAVRFSTVGGESGSADTVRDPRGFAVKFYSEDGNWDLVGNNTPIFFIRDGILFPSFIHTQKRNPQTHLKDADMFWDFLSLRPESTHQVSFLFSDRGIPDGYRHMNGYGSHTFKLVNASGDHVYCKFHFKTDQGIQNLLPDAAADVARDDPDYGIRDLFNAISNGQNPSWTLNIQVMTQAQAESLPWNPFDVTKVWPHADFPLIRVGKMVLDRNPENYFAEVEQLAFNPANMIPGVEASPDKMLQARLFSYGDTQRHRLGPNHLQIPVNCPMNARTWGhYQRDGFMAINGNHGNAPNYF-----PNSFSG------PSPSSNQLHLEStfpASGDVARYNS-GEDDNFSQVTNFWRDV-LTAEERQRLASNIAGHLGNAQ-AFIQQRAIANFSQVDPEYGQMISDGI---------
>A0A0F4ZIU3	637	0.505	3.398E-200	4	496	500	16	493	495
----FTTSNGCPVKTPEGYQRIGQS---GPLLLQDFNLIDLLAHFDRERIPERVVHAKGSGAYGEFEVTDDISDITTIDMLKTVGKKTPLIARFSTVGGEKGSADTVRDPRGFSLKFYTEQGNWDWVYNNTPVFFIRDPAKFPIFIHTQKRNPQTNLKDSTMFWDYLSTHHECIHQILQLFSDRGTPYSYRHMNGYSGHTYKWHTPDGSFVYVQIHIKTDQGIKNFTNQEAVETAGSNPDWHAQDLFESIKNGDYPSWTFYVQTLTPEQAEKFKWNIFDLTKVWPQKEVPLRRFGKMTLNRNPENYFAEIEQVAFSPAHMVPGVEASADPVLQSRLFSYNDTHRHRLGVNYQQIPVNKPLN-VFTPWQRDGFMTVNGNYGANPNY-PSSYRKVEYKNVKVVN--------SHEQWAGSVITDLFDETTEKDYEQANGLWEVLGKTKGQQENYVSNVAVHLC-AAEKATRERTYDMFSRVNPKLGKLIKEATE-KEAA---
>S0EZ66	637	0.424	3.398E-200	1	491	500	4	480	497
-KEHpiLTTADGAPIADNQNALTAG---PRGPLLMQDIQLLEQMQHFNRERIPERVVHAKGSGAYGTFTVTNDITRYSKAKLFSEVGKQTPIFIRFSTVAGERGAADAERDVRGFAIKFYTEEGNWDLVGNNTPVFFVRDPYKFQMFIHTQKRDPRTNLRDMDMQWDFWSLCPESLHQVTILFSDRGIPRSYRHMNGYGSHTYSLINEKGERVWCKFHIKTMQGIQCLTDEEAERIIGKDRESHQRDLFETIERGEFPRWKMYIQVMTDEQAKNFRWNPFDLTKVWPHAEYPLIEVGILELNRNPENYFAEVEQAAFSPSAIVPGISWSPDKMLQARLMSYADAHRYRVGNNYHQLPVNRPRCPVK-NYQRDGFM-THGEYGAAPNYF-----PNS---REGTPQPAPE--YKEPAWyLGDVtVDRYDSTKDHDDYTQPGNLYR--LFDEGQRERLTTAIAKALGQARKE-VQLRQLAHFFRADEDYGRRVAQKLG--------
>A0A161HIU3	637	0.490	3.398E-200	4	490	500	11	483	498
----YTTSNGCPVRDPNASIRVGQH---GPLLLQDHHLIDLLAHFDRERIPERVVHAKGSGAYGHFEVTDDISDLVSSDFLNGVGKKTKTFTRFSTVGGEKGSPDSARDPRGFATKFYTEEGVIDWVYNNTPVFFIRNPSKFPTFIHTQKRNPETNLKDATMFWDFLSRNQESVHQVMQLFSDRGTPASYRNMNGYSGHAYKWTNKKGEWHYVQIHLITDQGIKTLNNEEAGNLTAENPDHAQEDLFEAIAKGDFPSWTVYVQTMTPEQAEKAPFNVFDLTKVWPHKDYPLRRFGKLTLDKNPENYFAEVEQAAFSPAHTVPGFEPSADPVLQSRLFSYSDTHRHRLGVNYQQIPVNCPL-KVHNPFQRDGAGVVNGNYGALPNY-PTDYSPTTYRTDV-------QLSERHEKWVGTATNFHWDVTGPEDYVQAGKLWEVFGKS-GQQDAFVHNVSVHLQNAKPE-VQDRTFDMFTKVSPDLGSRLREAT---------
>UPI000B45A78F	637	0.412	3.398E-200	4	488	500	23	491	507
----LTTGTGAPVGTKTATLTAG---PRGPVLIQDFTFTDEMAHFNRERIPERVVHAKGGGAFGYFEVTHDITKYCKAKPFEFVGKKTPVGIRFSTVGGESGSADSARDPRGFAVKFYTEDGNWDLVGNNTPIFFIRDPMLFPNFIHTQKRNPQTHLKDPDMFWDFISLRPETTHQVSFLFSDRGTPDGFRKMNGYGSHTFKMVNKEGKPIYCKFHFKTDQGIKNLKADQAAELSKNDPDYAIRDLFNAVSEGDFPSWSVSIQVMTFEEAEKFKYNPFDLTKVWPQGEYPLIPVGRMVLNRNPKNYFAEVEQIAFSPAHMIPGIEASPDKMLQGRLFSYSDTHRHRLGSNYLQLAVNCPFNTKAKNYQRDGPQCVGDNQGNAPNYF-----PNSF------TGPQDNKQFLESPFSITGDVQRYETGEDDNFSQVTVFWNKV-LKPEERQRLVENIAGHLKDAQ-EFIQRRTVHNFTQVHPDFGGGIQK-----------
>UPI00112A3409	637	0.411	3.398E-200	4	499	500	36	515	531
----LTTGGGIPVGDKVNVITVG---SRGPLVVQDMVFIDEMAHFDRERIPERVVHAKGAGAFGYFEVTHDITKYSKASVFKHVGKKTPIAVRFSTVVGESGTADTVRDPRGFAVKMYTEEGNWDLTGNNTPIFFIKDPFMFPSFIHSQKRNPKTHLKDPDMMWDFWTLRPECLHQIAFFFSDRGIPDGHRHMNGYGSHAFKLVNDKEEAVYCKFHFKTDQGIKNLSVEKADMLASSDPDYAISDLYQAIATENFPSWTFYIQVMTFAQAEKFPFNPFDLTKIWPHKDYPLIPVGKLVLNRNPINYFAEVEQLAFDPSNMPPGIEPSPDKMLQGRLFAYPDTHRHRLGANYLQIPVNCPYRTRVTNYQRDGPMCLSDNQGCAPNYY-----PNSF----ESPEAVPQ--CKELRIRAHGDVDRYSTDNEDNISQVRDFYKKVLKED-ERKRLCENTAGHLKDAQ-LFIQKRAVKMFTEVDPDFGARIQNLLDKLNAKTQK
>A0A2V1BJI2	637	0.620	4.653E-200	4	490	500	12	487	491
----YTLAEGAPTRDPASSYSIsRPAGRGGLLLLQDTQLIETLAHFARERIPERVVHAKAAGAYGHFEVTHDVSDVTSAAFLGAVGTKSPALARISTVGPERGSADTARDPRGWGIKIYTTEGNQDWVFNNTPVFFIRDPIKFPSLNRSHKRHPQTNIPDSTMFWDFHNNNQEGIHELMHLFSDRGTPASLRHTDAFSGHTYKFTKPDGSFVYVKIHLKSDQGIENFTNEEATKIAGEDPDHNVRDLFDAIERKEYPTWTAYLQVMKPEEAETYRWNIFDMTKVWPHKDYPLRPFGKLTLDRNPQNYFADIEQAAFSPSTMVPGIEASADPMLQARMFSYPDAARYRLGVNYQQLPTNLPVSAVYAPMQRDGFANFRGNYGPDPNYVRSSLRPLKYGP----------AKASHDEWIGK-ISEFSSEVTDEDFVQAKGMWDVFARYPGQQENFVHNVAVHLGLAIPE-VQEKAIEVFARVDKDLGRRVKEAI---------
>A0A0F4Z134	637	0.593	4.653E-200	2	495	500	8	491	495
--PHYTLAEGRPVANPNTALQISRPAGGGLLLLQDTQLLETLAHFNRERIPERVVHAAAAGAYGEFEVTHDVSDITSADFLNGIGKKTRVLARISTVGPEKGGADAVRDVRGFAVKFYTKEGNNDWVFNDIPVFFVRDPIKFPSMNRSHKRHPQTNCHDPNMFWDFHAHNQEGIHALMHILSDRGTPASLRHIHGFSGHTYKFTKPDGSFKYVKIHLKSNQGIKTLNRHEAAKLNGENPNHHTEDLFNAIERGDYPSWTVYVQVMDPKDAEKYRWNIFDLTRVWPHKDYPLRPIGKLTLNENPKNYFEDIEQAAFSPSTMVPGIAPSADPILQARMFAYPDAARYRLGPNYQQLPPNAAKCPVYSPYQRDGFPSIKGNYGGDLNYVGSGVLPVSTRD-------IPEN--HHDHWVGQVTA-FSSEVTDEDFVQPRDLWqRVLAKQPGQQENLIDNVASFVAGAQ-PDIRKKTYEMFSRVDKDLGRRIAEQVKKYNN----
>G2SLF9	637	0.447	4.653E-200	2	491	500	6	479	498
--PRLTTADGRPIGDNQNALTAG---PRGPLLIQDVQLLEQIQHFNRERIPERVVHAKGSGAYGTFTVTNDVTRYTKAAFLSEVGKQTEVFVRFSTVAGERGAADAERDVRGFAVKFYTEEGNFDLVGNNTPVFFVRDPYKFQMFIHSQKRHPKTNLRDPDMQWDFWSLCPESLHQVTILFSDRGIPASYRHMNGYGSHTYLMYNDRGELFWVKFHFKTQQGIKCLTDEEAARLIGEDRETHQRDLYEAIERGDYPRWTLYIQVMTPEQAENFRWNPFDLTKVWPHAEFPLIEVGVLELNRNPENYFAEVEQAAFKPSAFVPGIGPSPDKMLQARLMSYADAHRYRLGVNYQQLKVNRPRCPVH-HYQRDGFMAQ-IEGSGHPNYF-----PNS-----IPGAPQDDPIYKEPAWhLGEViVDRYDSRKDHDDYTQAGNLYR--LFDEGQKDRLARAIAASLGQARLE-VQKRQLGHFYRADVDYGRRVARALG--------
>A0A2P2HVH3	637	0.430	4.653E-200	4	493	500	26	499	509
----LTTASGCPLADKLNSLTIG---ERGPLMLGDVQFLDEMAHFDRERIPERVVHAKGGGAFGVFEVTHDITRYCKASIFSKVGKKTPCVVRFSTVGGESGSADTARDPRGFAMKFYTDEGNWDLVGNNTPIFFIRDPSLFASFIHTQKRNPVTHLKDPDMFWDFISLRPETTHHVSFIFSDRGIPDGFRHMNGYGSHTFKLVNSENKPIYCKFHFKTDQGIKNLSVDRAGELASSDPDYSIRDLYNSITAGKFPSWSVYIQVMTYEQAETHKDNPFDLTKVWPHKDFPLIPVGKMTLNRNPSNYFQDIEQLAFAPSHMVPGVEASPDKMLQGRLFAYPDTHRHRLGANYLQIPVNCPYKTKVSNYQRDGPMSTDSNQGGAPNYY-----PNSFSGPKDCPRFKDLPDT----FTGQ-VARYNT-ADHDNFTQCGEFYRKV-LNAEERARLAENIGGHVAAAQ-EFIRKRTVGNFAKADPALGQAIQDAIDKK------
>UPI000854DAAF	637	0.403	4.653E-200	4	499	500	14	493	510
----LTTGAGVPVGDKLNILTAG---PRGPLLVQDVVFAEEMAHFDRERIPERVVHAKGAGAFGYFEVTDDITKYTKAKVFDRIGKKTDIAVRFSTVAGELGSADTVRDPRGFAVKFYTEDGIWDLVGNNTPIFFIRDPFLFPSFIHSQKRNPQTNLKDPDMVWDFWSLRPESLHQVSFLFSDRGLPDGFRFMNGYGSHTFKLVNAQGKAVYCKFHYKTDQGIKNLTVEEADRLVVKDPDYATRDLFQAIAKKTFPSWTMYIQVMTFEQAEKCSFNPFDVTKVWSHSEYPLIRVGRFVLNRNPENYFAEVEQIAFDPSNMPPGIEPSPDKMLQGRLFSYPDTHRYRLGPNYLHIPVNCPRTANVCHYQRDGPMCMFAQPSHLPNYY-----PNSF------TSPRESPKHKESTFLSSGDVDRHDSCVEDNVTQVRDFYRKT-LSPEERQRLCENIAGHLQDAQ-LFIQQRAVKNFSDIDPDYGSRIQALLDEYNAASGK
>UPI00157BB495	636	0.438	6.372E-200	1	492	500	3	477	485
-KKYLTTSTGAPVANNQNSVTAGTQ---GPTLIQDVHLLEKLAHFNRERVPERVVHAKGAGAHGYFEVTNDLTKYTKADFLSEVGKKTDMFIRFSTVAGELGSADTVRDPRGFAVKFYTEEGNYDIVGNNTPIFFIRDAIKFPDFIHTQKRNPQTHLKDPNAVWDFWSLSPESLHQVTYLMGDRGLPATYRHMNGYGSHTFRWTNAEGESVWVKYHFKTDQGVKNLAQEVGNKLAGENPDYHTEDLFNAIDKGEFPSWTLHVQIMPEEDAKTYNINPFDVTKVWPHKDYPLIEVGRMVLNRNPQNYFAEVEQATFSPGNVVPGIGFSPDKMLQGRLFAYADAHRYRVGANHNALPINRSKNEAN-NYQRDGQMRFDSNGGGSVNY-----EPNSYGGPKQTPE-NAQAPLAVHGFADAV------PYDDEDYySQAGDLFR--LMSEEERSRVISNIVGAMEPVEKEEIKLRQIEHFYKADPEYGTRIAEGLGL-------
>A0A060T260	636	0.494	6.372E-200	1	498	500	3	485	486
-KKVYTTSNGCPVTDPYAAQRVG---SNGPLLLQDHHLIDLLSHFDRERIPERVVHAKGSGAYGEFEATDDVSDICSAGFL-KKGTKTRAFTRFSTVGGEKGSPDAARDPRGFSTKLYTQDGVIDWVYNNTPIFFIRNPTKFPLFIHTQKRNPQTNLKDATMFWDYLVNNQESVHQLMHLFSDRGTPASYRHMNGYSGHSYKWINAKGEFVYVQIHLISDQGIKNLTNDEAGKISGDNPDHAQQDLFESIEKGEYPSWTCYVQTMTPEQAEKAPFSVFDLTKVWPHKDYPLRKFGKLTLNKNPENYFADVEQAAFSPSHTVPGWEPSADPVLQSRLFSYNDTQRYRLGVNYQQIPVNCPYAA-HNPFQRDGYMTVNGNYGAEPNY-PSSFEPLEYKD--------VDIHANHEKWVGQVtRQNWYAKVEDGDYKQAEGLWHVLGKQPGQQDNFVYNVAVHV-QAARPETQDRVFDMFSTVNQELGRRIKEET-LKRAPRK-
>UPI001683C3E9	636	0.443	6.372E-200	4	491	500	6	478	491
----LTTAEGIPVADNQNSLTAG---SRGPVLMQDFYLIEKLAHFNRERIPERVVHAKGAAAFGTFTVTQDITRYSKAKVFAEIGKQTQVLVRFSTVGGEKGSADAERDPRGFAVKFYTEEGNWDLAGNNTPVFFIRDPLKFPDFVHTQKRNPQTNCKDANAIWDYWSLNPEALHQVTILFSDRGVPKSYRYMHGFGSHTFSLINEQGQRVWCKFHLKTKQGIQNLTSEEAVRVKGEDPDHATRDLFEAIEQKDYPQWDVSIQVMTEEQAAQHPDNPFDLTKVWKFSEYPLIEVGILELNRNPENYFAEVEQSAFSPSNVVPGISFSPDKVLQARIMSYPDAQRYRIGANYQQLPVNQPKCPV-AHHQRDGAMALGNNGGNAPNY-----EPNSHEGSPQQNPAYAEPALD----LGNVKcDRYNHREGNDDYSQAGDLYRI--MTPDQQEQLIQNIVGSLSQA-GTDIQKRQICHFFRADVNYGRRIAEGLG--------
>A0A132BEY0	636	0.634	6.372E-200	4	490	500	26	500	501
----YTLAEGCPQKDPASSFSINKPGGGSLLLLQDTQLIEKLAHFARERIPERVVHASAAGAFGEFEVTHDITDLTSAAFLSEVGKKTPFLVRISTVGPERGSADTVRDVRGWAMKLKTDEGNQDWVFNDIPVFFVRDPIKFPSVNRSHKRHPRTHLPDSTMFWDFHNNNQESIHALMCLFSDRGTPASLRNIDAFGGHTYKFTKTDGTFHYVKIHFKTNHGIKNFTDAEATRIAGENPNHNVQDLFENIEKGDFPSWTAYLQDMTPEQAESYKWNIFDMTKVWPHKDFPLRPFGKIVFNKNPQNYFADIEQASFSPSTMVPGIEPSADPMLQARMFSYPDAARYRLGVNYQQLPTNCPVSPVYSPMQRDGAANFRGNYGPDPNYVRSSLRSMTY----------AAGNVSHDEWAGKAAS-YSSEVTDDDFVQATALWAVLGTQPGQQENFVSNVAGHLKSAI-PQVQEKTIEMFSRVDEGLGKLIAKAL---------
>A0A6P7TRF4	636	0.407	6.372E-200	5	491	500	24	494	512
-----TTGTGAPVGNKTASLTVG---PRGPILLQDFVFTDEMAHFNRERIPERVVHAKGAGAFGYFETTHDIRKYCKAAPFQTIGKRTKVGIRFSTVGGESGSADTARDPRGFAVKFYTEDGNWDLVGNNTPIFFIRDPILFPSFIHTQKRNPKTHCKDPDMFWDFITLRPETTHQVCFLFSDRGTPDGYRRMNGYGSHTFKMVNQNSEAVYCKFHFKTNQGIKNLMADKAAGLSASDPDYAIRDLHNAIENSNFPSWTLYIQVMTFKEAENFRWNPFDLTKIWPHSEFPLIPVGRMVLDTNPKNYFAEVEQIAFSPAHMIPGIEPSPDKMLQGRLYSYSDTHRHRLGSNYLQLPVNCPFRSRLANYQRDGPQCVTDNQGGTPNYY-----PNSFSG------PVDDIQYVEKPFLASGdVQRYNTQ-DTDNYSQVGTFWLKV-LSSAERERLVENIANHLIDAQ-EFIQKRAVYNFGQVNSEFGHKLQAKLD--------
>A0A4D6V363	636	0.413	6.372E-200	4	498	500	23	504	512
----LTTGTGAPVGTKTATLTVG---PRGPVLLQDFVFTDEMAHFNRERIPERVVHAKGGGAFGYLEITHDITKYCKAKPFASVGKKTPLAVRFSTVGGESGSADTARDPRGFAVKFYTEDGNWDLVGNNTPIFFIRDPMLFPSFIHTQKRNPETHLKDPDMFRDFITLRPETTHQVSFLFSDRGTPDGFRHMNGYGSHTFKMVNKDGQGHYCKFHFKTDQGIKNLKADEADRLASSDPDYAIRDLYNAISEENFPTWNLNIQIMTFEEAENFSSNPFDLTKIWPQSEYPLIPVGRMVLNRNPKNYFAEVEQIAFSPVHMIPGIEASPDKMLQGRLFSYSDTHRHRLGSNYLQIPVNCPFNARVKNYQRDGPQCVDDNQAGAPNYF-----PNSFTGPADNPQ---YMESNFN--ITGDVKRYNT-ADDDNYSQVGVFWRKV-LKPEERQRLAENIANHVCNA-SEFLQKRVVHNFGQADAEYGQKIKQILDkinAKRRAKK-
>H2B639	636	0.408	6.372E-200	4	498	500	24	504	516
----LTTGTGCPVGDKLNSMTIG---PRGPILLQDNVFLDEMAHFDRERIPERVVHAKGAGAFGYFEVTHDITKYCKAAVFGQVGKQTPIAVRYSTVGGESGSADTARDPRGFAVKFYTEEGNWDLVGNNTPIFFIRDPMLFPSFIHTQKRNPATHLKDPDMFWDFITLRPETTHQVSFLFSDRGTPLGYRFMNGYGSHTFKMVNADDGAVYVKFHYKTNQGIKCFSRKEADEMASTDPDFSIRDLYNAIATGDYPSYTMFIQVMTFEQAENWEFNPFDLTKVWPHSEFPLHPVGKLVLNRNPKNYFAEVEQIAFSPAHLVPGIEPSPDKMLQGRLFSYADTHRHRLGANYLQLPVNCPYRTQVKNYQRDGPMTFSMNQEGCPNYY-----PNSFSGPNDDGRKYLESKFK----VGSNDVARFNSADEDNFTQCGVFFRNV-LNKEERERLVDNIASHIVNAQD-FLQERAIKQFGSADVNFGRMLRERINHYKNLNK-
>A0A0C3H1E5	636	0.507	8.726E-200	0	496	500	0	479	480
MSV-YTTSNGRPIANPEASDRVGQN---GPILLQDFHLIDLLAHFDRERIPERVVHAKGAGAYGEFVVTHDITDICSADLFGHVGKKTNIVTRFSTVGGEKGSADTARDPRGFSVKFYTDEGNLDWVFNNTPIFFIRDPSLFPLFIHTQKRNPQTNLKDATMFWDYLSTHQEAVHQLMTLFSDRGTPKSYRHMHGYSGHTFKFTKEDGSFKYVQIHLRTDQGVENLTNDEAAKVGMQDADSSTKDLFDAIKRGDYPSWTVYVQVLDPKDAERFHWNIFDLTKVWPQKDIPLRQVGRMTLNRNPENYFAEIEQVAFSPAHLVPGVEASADPVLQARLFSYADSQRHRLGVNYQQIPVNTPLHA-HNPYQRDGFMAVSGNSGALPNY-PSTFRPLSQPRHFAPTQ---------ESWAGAAVNFKFG-VTDEDFVQPRALWEVLGRQSGQQDNFVYNVSSHLKDA-DEKVRRVTYEMFRKVDKVLGQRLEEATELAAAA---
>UPI0019321112	636	0.460	8.726E-200	0	490	500	0	473	484
MST-LTTTFGIPVGDNQNSLTAG---PRGPVLIQDFHLIEKLAHFNRERIPERVVHAKGAGAYGTFRVTRDVSAWTTAAFLNRIGKETEVFLRFSTVGGEKGSADAERDPRGFALKFYTEEGNYDLVGNNTPVFFIRDPLKFPDFIHTQKRDPLTNLKSPTMVWDFFSLSPETMHQLTILFSDRGTPRGYRHMDGFGSHTFSWINEAGERFWVKYHFKTDQGIENFTADQAVRMAGVDPDHATRDLFGSILDGDFPSWRVYVQIMPEAEADAYAFDPFDLTKVWRHGDYPLIEIGRLELNRNPENYFAEVEQAAFSPANVVPGIGFSPDRMLQGRLFAYADAHRYRLGGNYGLLPVNRPHSAPVSNYQRDGAMRFDGNGGGTPNY-----QPNSFGGPDD-DARRAEPPLA----LRGDAARYDHRAGNDDYTQAGDLFR--LMDADARERLMDNIAGSLGQA-PAAIQRRQLAHFEKADPAYAEGVARRL---------
>A0A1E3Q6C6	636	0.495	8.726E-200	1	490	500	7	481	490
-SEVYTTSNGCPVLNPRASKRVGTD---GPLLLEDFHLIDLLAHFDRERIPERVVHAKGAGAYGTFEVTDDISDLTCANFLGEVGKKTKTFTRFSTVGGERASPDSARDPRGFATKLYTEEGLLDWVFNNTPVFFIRDPSKFPLFIHTQKRDPQTNLKDATMFWDYLSTNQESIHQVMTLFSDRGTPYGYRFMHGFSGHAFKFVKADGAFVYVQIHLLSDQGIKNFENDEAIKVAGENPDFATKDLFDAIEKHEYPSWTAYVQTMTPEQAEKFKYSIFDLTKIWPHHEFPLRRFGKLTLNKNPDNYFAEVEQVAFSPSHLVPGIEASADPVLQSRLFSYNDTHRHRLGVNYLQIPVNCPLKA-WNPFERDGGMRVDGNYGKFPNYQ-SSFAPMRYKRGW--------FTSEHEQWVGK-ALDFSHEVTEADYEQARGMWHLLGKTPGQQENFVYNVASHLSAANRQ-VQEQTFHMFSRVDSRLGDRIRDRT---------
>A0A3Q8UBW0	636	0.432	8.726E-200	4	490	500	15	489	498
----LTTSSGSPVDDNQNSLTAGEY---GPILLSDFHLIDKLAHFDRERIPERVVHAKGAGAHGYFEVTNDITRYCKAKVFESIGKKTDVFVRFSTVGGEKGSADTARDPRGFAIKFYTEEGNWDMVGNNTPVFFIRDPLKFPDFIHTQKRHPATNLPDADMFWDFLSLVPESVHQVTTLFSNRGTPDGYRHMNGYSSHTFKFVNSEEKVFLCKMHFKTNQGNKSLNGAKAKQLASEDPDYSTRDLYNAIAKGNFPSWSFYVQLMPEEEAKDYRFNVYDVTKVWPHSDYPLIPVGQLVLNKNPENYFAEVEQAAFSPAHLIPGIEPSEDKMLQGRLFSYTDTHRHRLGGNYEQIPVNRPRNALRNNYLnRDGFMSVMGNYGGHVNY-----EPNSF------GTPIQNKNFAQSRKTMTGLAARHLQAHPnDDYFQAGELYRTIKRlNPKNADDLISNIVGHLKNA-SKFIQERQVQIFYKADPEYGTRICDGL---------
>A0A1D9Q3Y6	636	0.591	8.726E-200	0	487	500	7	491	501
LERPvYTLAEGVPIADPTTSVRLNTFGLGGLMLSQDTQLIETLAHFARERIPERVVHAQAAGAFGEFEVTHDISDLTSAAFLNGIGKKTPCIVRISTVGGEKGCPDVVRDVRGYAMKFYTEEGNQDFVFNNTPVFFIRDPIKFPSLNRSHKRHPQTNVPDADMFWDFHNNNPEGTHQIMYLFSDRGTPASLRNLNAYSGHTYKFTKQDGTFKYVRFHFISNQGVKSNTAAAAEKLSGVNPDHHKLDLFNAIERGDFPGWTASVQVMDPKDAESFRWNVFDMTKVWPHSDVPLRPFGKMTLNRNPNNFFADIEQAAFSPSNMVPGIAPSADPVLQARLFSYPDAARYRLGTNYQQLRSNAPHCPVYTPYQRDGLSSINGNYGPDPNYIRSSFVPL--APASRNIQAV--HDIQHEVWSGKVTA-FTSEVEDDDFVQPRNFWKgVLGKEKGQQEDLVSNVAGNLINVKEERIWRKAIEIFRRVDKDLAIRIE------------
>UPI000719AC6F	636	0.417	8.726E-200	2	499	500	21	502	507
--EQLTTGVGAPVGDK---LCIETVGPRGPLVMQDFVFQDEMAHFNRERIPERVVHAKGAGAFGYFEVTHDITQYCKAKIFEHVGKRTPMAVRFSTVGGEKGSADTARDPRGFALKFYTEEGNWDLVGNNTPVFFIRDPIFFPNFIHTQKRNPVTNLKDPDMFWDFLTLRPESMHQVSFLFSDRGTPDGFRHMNGYGSHTFKLVNANDDAVYCKFHYKTNQGIKNLTDAQAAELSMNDPDYATRDLYNAIEDGSFPSYTFYIQVMTFEQASTWKWNPFDLTKVWPHADFPLKPFGRIVFNRNPKNYFAEVEQIAFSPAHMVPGIEASPDKMLQGRLYSYSDTHRHRLGSNYLQLPVNSSYRSHVRNYQRDGPQCLDDNQEGAPNYF-----PNSFQGPD-----HDHKYLAHTVHYSGDCKRYRTD-DDDNSTQVGNFWRKVLTEDG-RKHLISNMAGHLKNAQ-EFIQKRAVANYSKCDPEYGRRLEEALTKHRQVGKR
>A0A0B7AW84	636	0.423	8.726E-200	5	490	500	24	493	509
-----TNSTGAPVGNKNAVLSVG---PRGPVLLQDHVLLDELAHFDHERIPERVVHAKGSGAFGYFEVTHDITKYSKAKIFEHVGKKTPLAIRFSTVAGEKGSADTARDPRGFAIKFYTDDGNWDLVGNNTPIFFMRDPMLFPSFVHTQKRNPVTNLKDPDMHWDFLSLRPESTHQTAFVFSDRGTPDGFRHMNGYASHTFKLVNKDGTAVYCKFHHKTNQGIKNLPADVAAKLQGTDPDYATRDLYNAIHDGNFPSWSTYIQVMTFEEAEKFRFNPFDLTKIWPQGEFPLIPVGKFVLNRNAKNFHAEIEQLAFSPAHLVPGVEPSPDKMLQGRLFAYSDTHRHRLGANYLQIPVNCPYNSKLRNYHRDGPQTVTDNQGGAPNYF-----PNSFSGPVDVSQ-----HLESKLNLAGDVQRYNSE-DDDNYTQVTTFWKKVLKAD-ERKRLVENLAEHLKDTQ-EFIQKRTVSNLNQVDPEFGQGVQEAL---------
>A0A418VN37	636	0.466	1.195E-199	0	491	500	0	474	480
MSV-LTTSFGQPVADNQNSLSAG---PRGPLLLQDFHLIEKLAHFNRERIPERVVHAKGAGAYGVFRVTRDVTGWTKAAFLAAVGKETPVFLRFSTVGGEKGSADADRDPRGFAVKLYTEEGNYDLVGNNTPVFFLRDPLKFPDFIHTQKRNPATNLKDPTAMWDFFSLSPETMHQLTILFSDRGTPRGYRHMDGFSSHTFSWINAAGERFWVKYHFKTRQGIQNLTADQATAMAGVDPDHATRDLYAAIQDGDFPAWTVSIQIMPEAEADAYAINPFDLTKVWPHADYPLVEFGELILNRNPENFFAETEQSAFSPASVVPGISFSPDKMLQGRLFAYADAHRYRLGGNYAHLPVNRPqGCPVH-NHQRDGAMRFDGNGGGAPNY-----EPNSFGGPTQSAAASEPPL-----RISGDADRYNHRDGNDDYAQAGALFRLIGEE--AQARLMDNIAGSLSKAPR-FIQERQLAHFHAADPRYGAGIAARLG--------
>A0A7C5KFP0	636	0.453	1.195E-199	1	487	500	8	479	484
-KNRLTTSHGAPVPDDLDSLSAG---PGGPLLLGDVHLLEKLAHFDRERIPERVVHAKGAGAWGWFEVTHDVSRYTRAAFLSEVGKKTEVFARFSTVGGEKGSADSERDPRGFAVKFYTEEGNYDFVGNNTPVFFIRDPLKFPDFIHSQKRNPATNLKDPDMFWDFLSLTPESIHQVLILFSDRGTPRGYRNMNGYSGHAFMWYNDKGERFWVKIHFKTDQGIANLTREEAESLAGRDPDHATRDLYESIAAGRHPSWTAYFQVLTPKEAEALPFDPFDLTKVWPHSVAPLRPFGRLVLDRNPSNYFAQVEQSAFSPGNLVPGMAPSPDKMLQGRLFSYPDTHRHRLGPNYHLIPVNAPRAARERNYQRDGAMRVDENGGGGPNYW-----PNSMGGPAPDEGVAPPGIP-----VSGLAARHRPKGGEEDFLQARALYQKV-MSDTDRAHLEGNLAAHLSGAKKE-IRERQLALLEKVDPGLAKNVA------------
>A0A0N1P0W4	636	0.505	1.195E-199	4	491	500	8	484	497
----YTTSHGRPITTPTASQSIG---ARGPILLQDVHLIDLLAHFDRERIPERVVHAKGAGAFGEFVVTHDVTDITSADLFSEVGRKTPVAARFSTVGGEKGSADAARDPRGFAIKFYTEEGNWDMVGNNTPIFFIRDGVKFPTFIHTQKRNPVTNLKDATIFWDFLSSNQESIHQVMYLFSDRGTPTDYRHQNTYSGHTFKFTKADGSFKYVKLHFLSRQGCKDMTNEEAAE-AATNPDHATEDLYNAIERGDYPSWDLKVQVMDPEDAESYRWNIFDVTKVWPHSDYPLRPVGTLTLNRNATNYFAEIEQLAFAPSHLIPGIEPTADPMLQARLFSYADSQRHRLGVNYQQIPVNRPLHPgAYW--QRDGFMSVQGNYGAAPNY-PSTIKPNTYK--------PVDANQTHELWSGQ-AVWNLQEVTDEDFVQARWFWEMLGKkGDGEgqklQQNLVGNIASHLYSAK-QDIRERCYAMFGRVEPDLGQRLRLATE--------
>A0A2N3FH36	636	0.446	1.195E-199	0	496	500	0	486	499
MAKKLTTGFGKPVDNDQNSQTAG---PNGPVLMQDVHLLEKLGHFDRERIPERVVHAKGAGAHGYFEVTADVTPYTKAAFLSEIGKKTEVFARFSTVGGEKGSADAERDPRGFAIKFYTEEGNYDMTGNNTPVFFIRDPLKFADFIHTQKRNPKTNLKDPDMFWDFLSLTPESVHQVTVLFSDRGTPATYRNMNGYSSHSYVWTNAAGEQFYVQYHFKTEQGIKNFTAAEADAMKAKDPDHATRDLFEAIERGDFPVWRLEMQIMPVAEAEDYRFDVLDITKVWPHADYPPIVIGRMVLDRNPENYFAEVEQSAFNPSNFVPGIGPSADKMLQGRLFSYHDTHLHRLGTNYHLLPINAPKNAPMASYQRDGAMRHDANGGDGPNYW-----PNSMGGPAPDPSSADPGMP--VTGAIG-RTEYTHP--NDDFVQPRALFRDV-MTAEDRDHLISNIVGHLSNAQ-ERIRLRSCAVFYKVDPEYGTRVAEGVgvdvaEVKRLA---
>A0A3M2T360	636	0.652	1.195E-199	2	492	500	6	495	511
--RYYTLAEGCPYASGSTSVQLRNGSGGGLGLLQDTQLIESLAHFSRERIPERVVHAKAAGAYGEFEATSDCSDITSASFL-SLGKKTPVLTRISTVGRQAGSADTSRDIHGWAMKLYTDEGNQDWVFNNTPIFFLRDPAKFPSLNRAHKRHPQSHLPDTNMFWDFHVGNPEGIHELLHYFSDRGTPASLRKMNAYSSHTYKFTKEDGSFRYFKIHIKPDLGAKNLTREEATKTAGENPDFLIQDLFEAIENGEYPKWTVYAQVMEPDQAEGFRWNIFDLTKVWPHKEFPLREIGRVTLNRNPRNYFADIEQAAFSPSTMVRGIAPSADPMLQARLFAYPDAARYRLGVNYQQLPTNAAKGPVYCPFQRDGRMRFDANYDSDPSYVGSSLKPMIFYHDVKGCKPeSVGAFTEHEKWAGEVCS-FQSELSDDDFVQPAALWNTIGREPGHQERTIGNLAHHVRGVKYPELRSGVYALFSRVNANLGQRLKEVTEA-------
>A0A2H4GBN8	636	0.415	1.195E-199	1	498	500	20	500	513
-SERMTTSYGVPIPTRTAVLTAG---RRGPMLLQDHVFLDELQRFDRERNPERVVHAKGAGAHGYLEITHDITQYSKASVFSKVGKKTPMFIRFSTVGGERGSADTARDPRGFAMKFYTDDGIWDLVGNNTPIFFIRDPILFPSFIHTQKRNPATNLKDPNMVFDFMSLRPETLHQFMFLFSDRGTPDGFRHMDGFGSHTYKLINEKNEGFWVKFHFKTAQGIKNLPVEEAGRLAGDDPDYATRDLYNAIEAGNYPEWKFYIQVMKESEAAGCPFNPFDLTKVWPHKDYPLIPVGKFVLNKNPNNYYAEVEQAAFAPAHIVPGIDFSPDKMLQGRIFSYTDTQLHRLGPNFQQLPINCPFSKPPQNIQRDGPMCL-FKQGAEPNYY-----PNSFGN--TPEPENKEQDLVH-KFEVNGVVHRWESRDEDNYTQPRIFWEKVLDEP-SRDRLCENLAGPLSQCA-PHVQERSIKEFTKVHPDFGNQVR---HLIYQSTK-
>A0A401G264	635	0.454	1.636E-199	0	493	500	0	479	480
MSKPktLTTAAGIPVGDNQNSLTAG---ERGPTLAQDHYLLEKLAHFNRERIPERVVHAKAAGVHGTFTVTQDITKYTKARIFSKVGKQTPVLGRFSTVAGEKGSADTVRDVRGFALKFYTDEGNWDMVGNNTPVFFIRDAIKFPDFIHTQKREPHNNLRSHVMWWDFWSQVPEALHQVTILFSDRGIPKGIPYMNGYGSHTYSFINADNERFWVKFHFKTQQGIQNMMQEEADRIVGTDPDYHTRQLFEAVERGEYPKWTFSVQIMPEADAENYRWNPFDMTKVWPHADYPLTEVGVMEMNRNPVNYFAEVEQAAFSPGNVVPGISFSPDKMLQARVFSYADAHRYRLGANFERLPVNRPRTEVH-NYQRDGFMRFDDNGGSSPNY-----EPNSFGGPKENPA-YNEPPLR----ISGDADRYdQKRGVDDDFIQPGNLFR--LMPPDEQARLIANISGSLKQTSKE-IQERMLPWFYKADKEYGDGIAKGLGLK------
>UPI000B492958	635	0.425	1.636E-199	3	493	500	6	480	482
---HLTTAAGAPVPDNNNTMTAG---PRGPALLQDFWLMEKLAHFDRERIPERVVHAKGSGAYGTFTVTHDISRYTRAKIFSQVGKQTPLFLRFSTVAGERGAADAERDVRGFAIKFYTEEGNWDLVGNNTPVFFIRDPLKFPDFIHTQKRDPKTNLRNATAAWDFWSLNPESLHQVTTLMSDRGIPANLRQQHGFGSHTFSFVNKDGERFYVKFHFKSQQGIACMTDEEAAQVVAHDRESSQRDLFNNIEQGNFPKWTLKVQIMPEAEAATYHINPFDLTKVWPHGDYPLIEVGVLELNKNPENYFAEVEQAAFTPANVVPGIDFSPDKMLQGRLFSYGDTHRYRLGINHHQIPVNAPRCP-FHSFHRDGAGRVDGNAGATLNYEPNSAGE--WQETPSAGEPPLALD-------GQAAARWNHRVDGDYYSQPGALFR--LMTPAQQEQLFGNIGRHMAGV-PEEIQRRQLEHFRKADPAYAAGVAKALGLK------
>UPI0007DF7F14	635	0.429	1.636E-199	1	491	500	4	476	482
-KNRLTTSWGAPVGDNQNSMTAG---SRGPTLIQDVHLLEKLAHFNRERVPERVVHAKGAGAHGYFEVTNDVSKYTKAKFLSKAGKRTPLFVRFSTVAGENGSADSVRDPRGFAVKFYTEDGNYDLVGNNTPIFFIRDAIKFPDFIHTQKRDPQTHLKNPNAVWDFWSLSPESLHQVTYLMGDRGIPATYRHMNGYGSHTFKWVNEDGEGVWIKYHFKTDQGIKNLTEEVAAKLAGENPDYHTEDLYNAIEQGDYPSWTLHIQIMPLEDAESYRYDPFDVTKVWPHEDYPLIEVGKMVLNKNPENYFAEVEQAAFSPGTLVPGIDVSPDKMLQGRLFAYHDAHRYRIGANYQALPINRSHAEVK-NYQRDGQMRFDDN-GGKSVY----YEPNSFSG------PAESHGDKQAAYQVSGTAESTAYDNDDHYTQAGALYR--LMDEEEQGRLVNAIVKFMKPVNDE-IKQRQIMHFYKADPEYGTRVAEGLG--------
>J7ETS1	635	0.419	1.636E-199	4	495	500	23	498	499
----LTTGTGAPIGTKTATLTAG---PRGPVLIQDFTFTDEMAHFNRERIPERVVHAKGAGAFGYFEVTHDITKYCKAKLFESVGKRTPLAVRFSTVGGESGSADTARDPRGFAVKFYTEEGNWDLVGNNTPIFFIRDPIFFPSFIHTQKRNPQTHLKDPDMFWDFISLRPETTHQVSFLFSDRGTPDGYRKMNGYGSHTFKMINGEGKPVYCKFVFKTDQGIKNLMADQAAELSKNDPDYAIRDLFNAISEGNFPSWSVFIQVMTFEEAEKVSYNPFDLTKVWPQGDFPLIPVGKMVLDKNPTNYFADVEQIAFSPAHMIPGIEASPDKMLQGRLFSYSDTHRHRLGSNYLQLPVNCPYKTSARNYQRDGPQCF-DNQGNAPNYF-----PNSF----TSPQDDPkYLECPFKNSSGD-VKRYETR-DEDNFSQVTTFWNKV-LTAEERRRLVENIAGHLKDAQ-EFLQRRTVHNFTQVHPDFGGGIQKLLDSYKN----
>A0A1V5PQP5	635	0.430	1.636E-199	4	492	500	8	481	507
----LTTAFGIPVSNDLHSMTAG---ERGPILLQDIHLLEKLSHFDRERIPERVVHAKGAGAYGYFEVIEDVTPYTKAHFLSEIGKKTEVFVRFSTVGGEKGSADAVRDPRGYAVKFYTEEGNYDLVGNNTPVFFIRDPIKFPDFIHSQKRNPRTNLPDPDMFWDFLSLTPESIHQVTILFSDRGTPATYRHMNGYGSHTFKWYNKKGEYFWVKYHLKTDQGIKNLTAQESEKLCGSDPDHATRDLFEAIEKGEYPSWALEMQILSPEQARDFPWDIFDITKIWPHKEVPPIKVGKLVLNRNPVNYFAEVEQSAFCPGNVVPGIALSPDRMLQGRVFSYHDTHIHRLGPNYHLIPVNAPKYAKENSYQRDGFMRTDYNGESGPNYW-----PNTFGG------PAPDPDSGEPLFDVSGQAGHHSFKYPnDDFAQAGNLYRMV-MNDTEREHLIQNIMSHLGKAQ-KRLQMRQMALFYKADEDYGKRLAEGLHL-------
>A0A1L7LQE9	635	0.411	1.636E-199	3	490	500	77	547	554
---HILTGYGVPINSKESSLTVG---PHGPMLLQDVEFLDELAHFDRERIPERVVHAKGAGAFGYFEVTNDITRYTKSTVFETVGKRTPIAVRFSTVGGESGSADTVRDPRGFAIKFYTDDGLWDLVGNNTPIFFVRDPLLFPLFIHTQKRNPATHLKDADMFWDFISLRPETTHQVMILFSDRGIPDGFRHMHGYGSHTFKMVNATNDAVYVKFHYKTDQGIKNLLAEEAANLTAIDPDYGLRDLYNAIAEGNFPSWTFYIQVMTFEEAERFHWNPFDLTKVWPHAEYPLIPVGKLVLNRNPTDYFAEVEQIAFSPAHMIPGIEPSPDKMLQGRLFSYGDTQRHRLGANYLQIPVNCPFQTHVTNYQRDGPQTM-NHHGGAPNYY-----PNSFGGPENAPGLQRPIFS-----VSGNVARYNS-SDEDNFSQPTLFWRNV-LKPDEKERMVENIVSHLKNAAG-FIQDQTVHMFSHVDKEFGNKMAEGL---------
>A0A2A2JYR6	635	0.410	2.240E-199	4	488	500	37	504	518
----LTTSNGAPIYTKTAVLTAG---ARGPMLMQDVVYMDEMAHFDRERIPERVVHAKGAGAHGYFEVTHDITQYCKADMFSRIGKQTPCFFRFSTVGGEAGSADTARDPRGFAMKFYTEEGNWDLVGNNTPIFFIRDPIHFPNFIHTQKRNPQTHLKDPNAIFDFWGHRPESIHQVMFLFSDRGTPDGHRHMNGYGSHTFKLVNKDGKAVYCKFHLKTDQGIRNLPADKAAHLLGEDPDYSTRDLFNAIERGDYPSWKFYIQVMTFEQAEKSELNPFDVTKVWPHGEFPLIPVGKVVLNRNPKNYFAEVEQSAFCPAHVVPGIEFSPDKMLQGRLFSYTDTHFHRLGPNYIQLPINCPFRARIHNMQRDGLMAI-HNQDNAPNY-----HPNSFHGPTE------RKDVQDHVWKVTGDVMRYETGDDHNYEQPRLFWTKI-LDEAHRDRLVLNLYLGLKNCHD-FIIERMIYHFTQVHPDFGAKMRK-----------
>A0A368XYF3	634	0.451	3.068E-199	1	492	500	4	479	489
-KKYLTTATGTPVGDNQNSLTAG---HRGPTLIQDVHLLEKLAHFNRERVPERVVHAKGGGAHGYFEVTNDVSKYTKADFLSEVGKKTPMFIRFSTVAGELGSADTVRDPRGFAVKFYTEEGNYDLVGNNTPVFFIRDAIKFPDFIHTQKRNPQTHLKDANATWDFWSLSPESLHQISILHSDRGIPATWRHMNGYGSHTFKWVNKDGEAFFIKYHFKTDQGVKNLDTDLASKLASDNPDYHIEDLFNAIEDGNLPSWTLKVQIMPAADANTYRYDPFDVTKVWSHQDYPLIEVGRMVLDRNPENYFAEVEQAAFSPGNFVPGVEASPDKMLQGRLFGYSDAHRYRIGANHEALPINRAKSPVN-HYQRDGFMRFDGNGGSSVNY-----EPNSVDGPKETPenKTTPYGVEGFAD-----SVPYDSE---DHFSQPRALFRDV-MDEDERTRLIQNFVDHMSRVDRQEILIRQIELFYTVDTELGTRIAEGLNL-------
>A0A7F5RHR8	634	0.424	3.068E-199	3	497	500	22	499	501
---PATTSHGAPLITKDASLTVG---LRGPILLHDIAYVDEMAHFDRERIPERVVHAKGAGAFGYFEVTHDISKYTAAKVFDQVGKKTPVAVRFSTVGGESGSADTVRDPRGFSVKFYTEDGNWDLVGNNTPIFFIRDPILFPNFIHTQKRNPATHLKDANMFWDFITLRPETTHQITYMFSDRGIPDGYRHMNGYGSHTFKLVNADSKSIYCKFHFKTDQGVKNLDVDKAARLASSDPDYAIRDLYNAIANNNYPSWTLHIQVMTHEQAKNSKLNPFDVTKTWPHSDYPLIQVGKMVLNRNPENYFAEVEQIAFCPANMIPGIEPSMDKMLLGRMFSYSDTQRYRLGPNYLQIPVNCP--YKVRNYQRDGFMAI-DNQKGAPNY-----HPNSFGGPTNDARAKSLAP----PFDLSGDVQRFDTGDEDNFSQAGTLYRNV-LDEAAKERLASNLAGSIKDAV-EFIQQRAVKNFTQVDADLGKRLTEKLSLYKRAN--
>A5XB38	634	0.427	3.068E-199	1	492	500	18	495	501
-KKPdvLTTGTGAPVGRKTATMTVG---PQGPVLLQDFVFTDEMAHFNRERIPERVVHAKGAGAFGYLEITHDITKYCKAKVFERVGKKTPLAIRFSTVGGEKGSADTARDPPGVRHKFYTEDGNWDLVGNNTPIFFIRDPMLFPSFIHTQKRNPVTNLKDPDMFWDFITLRPETTHQVAFLFSNRGTPDGYRHMNGYGSHTFKMVNAKGECVYCKFHFKTNQGIKNLTGAQADKLASVDPDYATRDLYNAIAEGKYPSWSVFIQVMNVKDAEKLKWNPFDLTKVWPHGEYPLIPVGRMVLDKNPKNYFADVEQIAFSPAHMVTGIEASPDKMLQGRLYSYSDTHRHRLGSNYLQLPVNCPYNTRLSNYQRDGPQCVDNNQGGAPNYF-----PNSFSG------PQEESKCMECPFKLSGDVARYSTEDEDNFSQTGIFWKKV-LPPGERDHLINNLAGHIINAQ-EFIQKRAVANFGKADPEFGRRLQAALNA-------
>A0A3N5SWS3	634	0.462	3.068E-199	1	492	500	4	480	503
-KKTLTTGFGMPVNDDLNSMTAG---PAGPVLMQDVHLTEKLAHFDRERIPERVVHAKGAGAHGRFEVTRDVTAYTRAKFLGQVGKKTDVFVRFSTVGGEKGSADSERDPRGFAVKFYTEEGNYDMVGNNTPIFFIRDPLKFPDFIHTQKRNPATNLKDPDMFWDFLSLTPESIHQVTILFSDRGTPRSYRAMNGYSSHTYMWYNAKGEHFWIKYHFKTVQGIRNFDGPEAERMRGIDPDVTTRDLHAAIAAGEFPAWRVEVQIMTPEQAETYRFDPFDVTKVWPHADFPPMEIGRMVLDRNPENYFAEVEQAAFSPANFVPGIGPSPDKMLQGRLFSYHDTHRHRLGPNYHLLPINAPKAAPMASTQRDGAMRFDGNGGGEPNYW-----PNSFGG------PAPDPRFAFPDVAVSGTAGRHARVlGDVDFVQAGALYSKV-MTDADRDHLVANIVGHLKGAQ-KRIQLRQTALFHKADAGYGERVATGLGL-------
>UPI0012D49104	634	0.398	3.068E-199	5	497	500	23	502	504
-----TTATGAPIGVKDATQSVG---HRGPLLLQDVNFLDEMSHFDRERIPERVVHAKGAGAFGYFELTHpDIQKYSAAKVFNAVGKKTPVAIRFSTVGGESGSADTVRDPRGFAVKFYTDDGIWDLVGNNTPIFFIRDPILFPSFIHTQKRNPATHLKDPDMFWDFISLRPETTHQVLFLFSDRGIPDGYRHMNGYGSHTFKLINDKGEPTYCKFHFKTDQKIKNLPVDRANDLSANDPDYSIRDLYNAIAKGDCPTWSFKIQVMSYDEAQKASFNPFDVTKVWPQAEYPLIPVGKMVLDRNPNNYFAEVEQIAFSPANLVPGIEPSPDKMLQGRLFSYSDTHRHRLGPNHLQLPVNCPYRVSTKNYQRDGAMCFTDNQAGAPNYY-----PNSFCGPQESERVKQLNPPER----ITGDVQRISTQHEDNFSQASIFYNKV-LDADAKTRLVNNISGHLAGA-SPFIQERAVKNFTQVSSDLGSRIATNLKLKTSAN--
>A0A7I5E6W7	634	0.413	3.068E-199	5	494	500	55	526	539
-----TTSYGAPISDKTNVLTVG---PRGPMLMQDAVYINEMAHFDRERIPERVVHAKGGGAHGIFEVTHDITKYCKARIFSEIGKQTPCFVRFSTVAGESGSPDTARDPRGFAIKFYTEEGNWDMVGNNTPIFFVRDPIQFPSFIHALKRNPQTHQRDPNALFDFFGLRPESTHQVMFLMSDRGTPDGFRFMHGYGSNTFKLVNDKGEAVYCKFHFRaPK--IKNLSAADAARLAGEDPDYAIHDLYNAIEKGDFPQWKLFIQVMTFEQAAKWPMNPFDVTKVWPHGAFPLIPVGTMTLNRNPKNYFAEVEQAAFCPAHVVPGIEFSPDKMLQGRIFSYTDTQFYRLGTNYTHLPINCPYRVRPHNVQRDGAACY-DSQGNAPNYF-----PNSFNGHIECPEAAD------SRWSVAGEVARHESITEDNFVQPRVFWEKV-LDEGARDRLVENGFVMMKDC-EPRIQDRMIANFEQVHKDFADKLRRKIEAYR-----
>A0A6A6YDZ3	634	0.642	4.201E-199	4	490	500	6	485	486
----YTLAEGRPVADPASAQHFGGQGIKGLVLLQDTQLIETLAHFSRERIPERVVHASAVGAFGEFEVTHDVTDITSAAFLSKIGKKSKCLLRVSTVGPEAGGADTVRDVRGWGMKIYTEEGNQDFVFNDIPVFFIRDPIKFPSVNRSHKRHPRTHLGDWSMFWDFHNTNQEGIHALMILFSDRGTPASIRNINSYSGHTYKLVKDDGSFKYVKFHFKTNQGIKNLTRSEATKLAGENPDAHLQDLHDSIEHGDFPSWTLYVQVMDPADAETYRWNIFDMTKVWPQKDYPLRPVGKLTLNENPSNYFRDIEQAAFSPSNMVPGIAPSADPMLQARMFAYPDAARYRLGVNYQTLPPNAAKSPVYSPYQRDGAMVFGSNYGGDPNYVRSTQKEVAFRK----TATIAKGNP-HEKWVGE-VSDFSSEVTDEDFVQARDLWKVLGRQEGQQENLVGNVAATLSQAVPE-VQKETFAMFRRVDEELGRKIEAAT---------
>A0A642UEA8	634	0.508	4.201E-199	4	494	500	8	484	493
----YTTSNGCPVASPYAAQRVG---PNGPLLLQDHHLIDMLAHFDRERIPERVVHAKGSGAYGYFEVTDDVSDLTCADFLSKVGKKTKVFTRFSTVGGEKGSADAARDPRGFATKFYTDEGVIDWVYNNTPIFFIRNPAKFPLFIHTQKRNPETNLKDPNMFWDYLVNNQEAAHQLMHLFSDRGTPATYRNMNGYSGHTYKWVKKDGSFVYVQIHMITDQGIKNLSNDEAVKVTGENPDHAQDDLFNAIAEGNAPSWTCYVQTMTPEQAEKVDFSVFDLTKVWSHKDFPMRRFGKLVLNENPKNYFAEVEQAAFSPAHTVPGVEPSADPVLQSRLFSYSDTHRHRLGVNYQQIPVNCPFNT-HNPFQRDGAMQVNGNYGAEPNY-PSTFEPLNYRQDVANNQ-------RHEKWVGEaLSVHWPYKVEDGDYKQAADMWKVFGKT-GQQDAFVYNVSVHVAGACPE-VQDKVFGLFNNISPDLGKRIRDAT-LKR-----
>A0A1Z5L6V6	634	0.423	4.201E-199	2	483	500	21	484	498
--EQLTTSSGAPIGDKTNVITVG---PRGPVLLQDVVFLDEMAHFDRERIPERVVHAKGAGAFGYFEVTDDITKYCKASIFSKVGKRTPLAVRFSTVGGESGSADTVRDPRGFAVKFYTDEGIWDLTGNDTPIFFIRDPFFFPSFIHTQKRNPATHTKDADMFWDFLSLRPETTHQVMFLFSDRGIPDGYRHMNGYGSHTFKLVNAKNEAVYCKFHYKTNQGVKNLPTDRAEELAGRDPDYSIRDLYNAIAHGQHPTWTLYIQVMTFDQARSWKYNPFDLTKVWPHADFPLIKVGKLVLDRNPKNYFAEVEQIAFSPANLVPGIEPSPDKMLQGRLFAYSDTHRHRLGPNFMQIPVNCPFSK-RATYQRDGFSTVDKNEEDAPNYF-----PNSFHGPVDN-----HVYKEHKDHATGDVDRWNS-ADEDNFTQPGHFWKLL--SEEERDRLTTNIAAHLKDAQ-EFIRTRATINFTKVHPDCG----------------
>UPI001AEB1F1C	634	0.435	5.753E-199	0	492	500	0	475	477
MDEkKLTTSSGSPVADNQNSQTAGQ---RGPVVMQDVHLLEKLAHFNRERIPERVVHAKGAGAFGYFEVTHSVNQWTKAKFLSEVGKQTPVFIRYSTVAGEKGAADTDRDPRGTAIKFYTEDGNYDLVGNNTPVFFIRDPLKFPDFIHTQKRNPQTNLKDPNAIWDFWSLSPESLHQVTILFSNRGTPKSYRHMHMFGSHTFQWINEQGEAVWVKYHFKTEQGIQNLRREEAIRIAGEDPDYTTRDLFESIEKGDYPAWTLYVQIMPLQDADTYRFDPFDVTKVWSQKHYPLIPVGRLVLNRNPKNYFAEVEQATLSPANVVPGISFSPDKMLQGRLFAYSDAHRYRVGANHNQLPVNRPVVPA-ENYQRDGAMRFDDNGGSSVNY-----EPNSFNGPKEVPEAKAPPL----PISGAVDSFPYD--RDDHYTQAGDLYRLLSES--EQTDLIDNIVTAIKPVKQE-IQLRQIEHFRKADPEYGARIAKGLGL-------
>A0A1Y1VZC2	634	0.445	5.753E-199	4	490	500	5	475	483
----LTTGNGNPVTNNQTTQTAGFY---GPALLQDFHLIDKLAHFDRERIPERVVHAKGAGAHGYFELTKDLSHLTCAKFLSGVGKRTPIFTRFSTVGGELGSADTARDPRGFAVKFYTEEGNWDMVGNNTPIFFIRDPLKFPDFIHTQKRDPQTHLKSPTMMWDFWSLVPESLHQVTILMSNRGTPDGFRHMHGYSSHTLRLVAEDGSSHYVKWHFRTDQGVKNLSAAEAEKLAGTNPDYATEDLFSAIEKGDHPSWTVYLQVLTEEEAHNYKYDVFDVTKIISQKDFPLQEVGRMVLNRNPENYFAEVEQAAFSPSHMVPGIAPTPDRMLQGRLFSYPDTHRHRLGANYLQLPINRPKNHVN-HHQRDGPMAF-YNFGSAPNY-----EPNSFGGPSQSAGAV---EIASNSAVSGNVARHQYQLTDADFEQPRALYNLLSES--ERTDLINNIAGTLV-VTPVVIQKRTLTHLYRIDNDYGARVEAAL---------
>UPI000EFE41AF	634	0.415	5.753E-199	0	492	500	0	474	483
M-PRIMTGNGVPVDDHTNTIQAGVN---GPLVLQDHTFLDEISHFDRERIPERVVHAKGGGAFGYFEVTHDITKYCKADLFSSIGKQTPVAVRFSTVGGESGSADTVRDPRGFAIKFYTENGIWDLVGNNTPIFFIRDPILFPSFIHTQKRNPVTHLKDANMFWDFLTLRPESLHQVMVLFSDRGIPDGYRHMNGYGSHTFKMVNSCNNAVYVKFHFKTDQGIKNLDVKRARDLAADDPDYSNRDLFNAIAKGDHPTWTLYIQVMTFEEAAANKFNPFDITKVWSHADYPLIPVGKLVLNRNPTNYFADIEQIAFSPAHMVPGIEPSPDKLLQGRLFSYSDTHRHRLGANYLQLPVNCPYRSKVANYQRDGPQAY-DNQGSAPNYY-----PNSFSG---PEQQPAYSMSSFN---VSGAVAKYDLSNDDNYTQAGLLYRNVLPKD-EQNRLVENIVDNLKHAAD-FLQEKAIYHFTQIDNDLGKKLREHLKL-------
>UPI000DD40D33	634	0.438	5.753E-199	0	491	500	0	479	489
MSnerKNLTTASGAPVGDNQNSITAGQH---GPTLIQDVHLLEKLAHFNRERVPERVVHAKGAGAHGYFEVTnNDISKYTKADFLSEAGKKSPMFIRFSTVAGELGSADTVRDPRGFSVKFYTEEGNYDLVGNNTPVFFIRDAIKFPDFIHTQKRDPRTHLKDSNMVWDFWSLSPESLHQIMILHSDRGIPATLRHMNGYGSHTFKWVNAEGEAFWIKYHFKTDQGVKNLDVDLAGKLAGDNPDYHTEDLFNAIEDGNHPSWTLKVQIMPEEEAKSYHYDPFDVTKVWSHEDYPLIEVGRMVLDRNPENYFAEVEQAAFSPAHFVPGIEASPDKMLQGRLFSYSDAHRYRIGANHEGLPINRAKSSV-DNYQRDGQMRFDGNGGRAVNY-----EPNSYSGPKETP------ENKINPFEVSGtadSVGYDS---DDHYSQPRALFRDV-MNDAERQHTIKNFADHMSGVRNEEIVARQLKEFYKVAPELAEGIAKELG--------
>G0QVV1	634	0.430	5.753E-199	4	491	500	9	481	490
----LTTSIGTPVDENQNSLSAGEY---GPLLLQDFHLIDKLAHFDRERIPERVVHAKGAGAHGYFEVTHDIKKYCKAKLFDTIGKRTPLFTRFSTVGGEKGSADTERDPRGFAVKMYTEEGNWDMVGNNTPVFFIRDPSKFPDFIHTQKRNPQTNLKCANMFWDFLSQVPESSHQVTILFSDRGTPDGYRHMNGYSSHTFKMVNEDGETFWVKFHFKTDSGIKNLTAEQANKLKSDNPDYSTQDLFQHIANGNQASWSVFLQVMPVNDGYKYRWNIFDITKVWPHSDYPLIPVGKMVLNRNPENYFAETEQSAFSPSHLVPGIEPSLDKMLQGRLFSYPDTHRHRLGGNYDQIPINCPYRAKVSNGQRDGFMVVNGNQGSKPNYEPSSFH--KFI-------TRPETKLS-TQRVTGLVGRFKPAHPNDDFSQPGALYRKI-MNEQQRNNTVQNILGNLKNA-NRDIQERQIKIFYKCDAEYGQKIAQELG--------
>A0A1X7E3X5	634	0.416	5.753E-199	1	492	500	2	478	501
-KKKMTTAFGKPVGDDINSQTAGVK---GPILVQDMHLLEKLTHFDRERIPERVVHAKGAGAYGYFEVTADVTKYTKAAFLSKIGKKTDLFVRFSTVGGEKGSADAERDPRGFAIKFYTEEGNYDLVGNNTPVFFIRDPMKFPDFIHTQKRNPATNLKDPDMFWDFLSLTPESIHQVTILFSDRGTPATFRHMNGYSSHTYKWYNEKGEYVWVQYHFKTDQGSKTMTASEADAMRSKDPDHATRDLHESIEKGDYPSWTLEMQILTPAQAKAFRWDIFDITKVWPHSEVPPITVGKMVLNKNPENYFAEVEQSAFCPGNFVPGIAASPDKMLQGRIFSYHDTHIHRLGTNYQLIPVNMPKNAPELNYQRDGAMRVDNGGGGGPNYW-----PNSFGGPSPDESALEPPL----PIEGNADQHAYA-LTDDDFVQAGNLYRNV-MSDQDRANLTGNIIGHLGGAQ-KRIQLRQTAIFYKADKDYGSRVAKGLGL-------
>A0A059J891	634	0.645	5.753E-199	0	491	500	4	494	503
MDRYYTLAEGCPYGSSTTTVQLRDGRA-GLSLLQDTQLIETLAHFSRERIPERHVHGILHRAYGEFTVTADCSDITSASFLSSVGKTTPVLWRASTVGPESGSADTVRDVHGWAMKLYTDEGNLDWVFNNTPVFFIRDPIKFPSLNRSHKRNPRTHRPDANMFWDFHNSSPEGFHQIIQLFSDRGTPASLRHMNAYSGHTYKLTTADGGFRYVKFHIKTDQGVRNFTREEAEMMAGKNPDFLIQDMFDAIERGEYPTWTVFAQIMEPAQAENYRWNIFDMTKVWPHKDFPLRELGKLTLNRNPNNYFTDIEQAAFSPSTMVPGIAPSADPMLQARMFAYPDAARYRLGANYQQLPTNAAKSPVYCPFQRDGKMNFSDNYGADANYVGSSLQPTKFYPQLKRMAPSTiSTLTEHEKWTGE-VCTFTSQVTDEDFVQPAALWEVIKREPGHEQRFYGNVAAHLSGVTCDRLRNDIYAWFTRISPDLGAGVEQATE--------
>A0A7E4UVV2	634	0.431	5.753E-199	5	490	500	25	493	504
-----TTSNGAPIGDKSTVLTVG---PRGPMLLQDVVFLDEMAHFDRERIPERVVHAKGGGAHGYFEVTHDITKYSKAAIFSEVGKRTPMFLRFSTVGGESGSADTARDPRGFAMKFYTEEGNWDLVGNNTPIFFIRDPILFPNFIHTQKRHPQTNLKDPNPMWDFFTLRPESIHQVMFLFSDRGTPDGFRHMHGFGSHTFKLVNAKNEAVYCKFHCLTEQGVKNFTSEEAEEWAKKDPDYAIRDLFNAIEKGDYPSWKFCIQVMTFEEADKFEWNPFDVTKIWPHKDFPLIPVGRIVLNKNPINYFAEVEQAAFAPAHVVPGIEFSPDKMLQGRIFSYTDTHFHRLGTNYTQLPINCPFRTRVANTQRAGLMTI-HSQNDAPN-----HHPNTFGGPVE----RADAMEHRFNISGDV---YRHDAKDDDnYSQPRMFWEKV-LDEGGRQRLVDNIVGIVRN-TYPNIQERVVEVYGRVHPDFKKALAAGL---------
>A0A2J7Q1D1	634	0.402	5.753E-199	3	490	500	37	507	515
---HIMTGYGVPVYSKDASLTVG---PRGPMLLQDVEFLDELAHFDRERIPERVVHAKGAGAFGYFEVTNDITRYTKSTVFENVGKRSPIAVRFSTVSGESGSADTIRDPRGFAIKFYTDDGIWDLVGNNTPIFFVRDPLMFPLFIHSQKRNPVTHLKDADMFWDFISLRPETTHQVMILFSDRGIPDGYRHMHGYGSHTFKMVNASNEAVYVKFHYKTNQGIRNLFAEEAASLTARDPDYGIHDLHNAIADGNFPSWTLYIQVMTFEEAERFRWNPFDLTKVWPHAEYPLIPVGKLVLNRNPANYFAEVEQMGFNPAHMIPGIEPSPDKMLQGRLFSYADTQRHRLGANHLQIPVNCAFRTPVTNYQRDGPQTF-RHQGGAPNYY-----PNSFGGPDNAPG------LQRPKFSISGdVSRYNS-SDEDNFSQPSLLWRKVLKTD-ERHRLIDNIASHLKNAAD-FIQNRTVHMFSQVDPEFGVKLTESL---------
>A0A7J8GWF5	634	0.416	5.753E-199	4	499	500	26	505	523
----LTTGAGNPIGDKLNTMTIG---PQGPLVIQDVIFLDEIAHFDRERIPERVAHAKGAGAFGYFEVTHDITRYSKAKVFEHVGKRTPVAVRFSTVAGESGSADTVRDLRGFAVKFYTDHGNWDCVGNNTPIFFIRDPFLFPSFIHSQKRNPQTHLKDADMFWDFLSLRPESLHQVTFLFSDRGIPDGFRYMNGYGSHTFKLVNADGEAVYCKFHYKSDQGIKNLSDEEAAKISQEDPDYSTRDLFNAIATGNYPSWTLYIQVMTFNQAETFQFNPFDVTKVWPHGSYPLIPVGKLVLNRNPVNYFAEVEQLAFDPNNMPPGIEPSPDKMLQGRLFAYADTHRHRLGPNYLQIPVNRPSGAQVANYQRDGSMCM-FNPGGAPNYY-----PNSF----GAPEQQSRFLTHSTTYSGD-ARRYNS-ANEDNVTQVRIFYTQI-LNEEQRKRLCDNIARSLKSAQ-LFIQKQAVKNFRDVHPDYGARVQALLDKYNAeKSKK
>UPI0004166FBA	633	0.442	7.877E-199	0	492	500	0	474	476
MIR-LTTSNGAPVADNQNSLTAG---AHGPVLLQDFHLIEKLAQFNRERIPERVVHAKGSGAYGTFTVNADITRYTRAKLFDTIGKQTPVFLRFSTVGGEKGSADTERDPRGFAVKFYTEEGNWDLAGNNTPVFFIRDPSKFPDFVHTQKRDPQTNLKSPTAMWDFWSLNPASLHMVTILFSDRGTPDGYRFMHGFGSHTFSMINAAGERFWVKWHFKSKQGIRNLTPARATELAGSDPDYAQRDLFQAIERGEFPQWRVCIQVMPEAEAARYYVDPFDLTKVWNHRDYPLIEVGTLELNRNPVNYFGEVEQAAFSPSNVVPGLGFSPDKVLQGRLFAYPDAHRYRVGTNFAQLPVNAPKCP-FHTYHRDGAMALGDNGGSGPNY-----EPNSF-GTPAADPTVAEPPLRLD----GAAGRYDHRQGNDDYTQAGDLFR--LMSGEQRQLLIDNIVGAMRGVPVE-IQRRQIEHFRRADPAYGAGVAQGLKL-------
>A0A524NHZ8	633	0.440	7.877E-199	0	491	500	7	483	487
LKETLTTNQGVAVPDDQNSLTVINN---GPIIFQDVQLIEKLAHFNRERIPERIVHAKGAGAGGYFELTKDASKYTKAKFLCDVGKRTEVFARFSTVGGEKGSADAERDPRGFAVKFYTEEGNYDLVGNNTPVFFIRDPLKFPDFIHTQKRNPGTNLKDANMFWDFLSLTPESLHQVTILFSDRGTPQSYRHMNGYGSHTYKWYNQDEEIFWVKYHFKTDQGAKNLTREEAEHLKGSDPEHATRDLHNAIKNGDYPSWTLQMQIMPAKEAENYRFNIFDVTKVWPHKDYPPIDIGKMVLNRNPSNYFAEVEQAAFSPGNFVPGIGMSPDKMLQGRLFAYHDAHRYRLGANYLLLPVNQPKGVKAKNYQRDGFMRFDGNEGDSVNYY-----PNSFGG------PEPDLKTAEPTFEVSGIVARQPYTHPNsDFVQPEDLYRKV-MTDLDREHLIGNIVTHLGNAIKE-IQIRQARIFSKADPEYGQRVAEGLG--------
>UPI0016228E7A	633	0.460	7.877E-199	1	491	500	4	479	489
-KKYLTTASGIPVGDNQNSITAGQH---GPTLIQDMHLIEKLAHFNRERVPERVVHAKGAGAHGYFKVTNDVSNYTKADFLSEVGKETPVFLRFSTVAGELGSADTVRDPRGFAVKFYTEEGNYDLVGNNTPIFFVRDAIKFPDFIHTQKRNPQTNLKDPNMVWDFWSLSPESLHQITYLHSDRGIPATFRHMNGYGSHTFKWVNKAGEAFFIKYHFHTDQGVKNLDVDLAAKLAGENPDYHTEDLFNAIAEGNHPSWTLSVQIMPVAEAPHYRYDPFDVTKVWSHKDYPLIEVGKLVLNRNPENYFAEVEQAAFSPANFVPGIEASPDKMLQGRLFAYADAHRYRVGTNHQLLPINRSKNEAQ-NYQRAGYMRFDENGGSAPNY-----EPNSF-----ADAPKETPENKISPFEVSGFADSVAHDSDDHYSQPGALFRDV-LNDEERVRLMENFASHLSGVTREGIVERQLKLFEKVDPELAAGVEKRIG--------
>U5EL33	633	0.422	7.877E-199	6	492	500	21	493	500
------TSYGEPFASHTVA---KTAGPNGPVVLEDNTLIDIFAHFDRERIPERVVHAKGAGAFGYFEVTHDISKYTCAKVFESIGKRTPIAVRFSTVGGESGSADTVRDPRGFAVKFYTDDGIWDLVGNNTPIFFIRDPSLFPSFIHTQKRNPQTHLKDPDMFWDFISLRPETTHQVMFLFSDRGIPDGYRHMNGYGSHTFKLVNKDGEAVYCKFHYKTNQGIKNIDVNRANDLSASDPDYSIRDLYNSIARGEYPSYTFYIQVMTYAQAEKYKFNPFDLTKVWSHKEYPLIPVGKLVLDRNPKNYFAEVEQAAFAPNHLIPGIEASLDKMLQVRLFSYADTHRHRLGANHTLLPVNCPYRVSVRNYNRDGPMNTSDNQGGAPNYY-----PNSFSGPEPSGAAV-KASNKYK--VTGDVARYDT-ANDDNFEQASIFYNQV-LDDAARERLASNLAGHLANAQ-PFIQERATRNFNQVSPQLGQALAKKLNL-------
>A0A7C2FK44	633	0.448	7.877E-199	1	492	500	5	480	503
-SDNMTTASGATVNNDQNTMTAGSQ---GPALMQDVHLMEKLAHFNRERIPERVVHAKGAGAYGHFEVTKDMRDYTKAKFLSKAGKRTEVFARFSTVGGEKGSADTARDPRGFAVKFYTEEGNYDMTGNNTPVFFIRDPLKFPDFIHTQKRHPATNAHDHDMFWDFLSLTPESIHQVTILFSDRGTPKGYRHMNGYSSHTFKWYNDAGEYFWVQYHFKTQQGIENFTRMEASRMAGENADYATCDLRQAIDNGDYPEWRVCVQIMTPEQAQDYRFDIFDITKVWPHADFPLIEIGRMTLNRNPENYFADVEQAAFSPGNFVPGIAASPDKMLQARLHTYNDAHLYRLGPNYHLLPVNAPKAAMN-NYQRDGQMRCDANGGGKPNYY-----PNSMGG---PEPVPDAGEPAFE--VSGMATHYeYSHPN-DDFVQAGDLYRKV-MTDDDRDHLIGNIVSHLSGAK-KRIQLRQTTLFYKADPDYGRRVAERLGL-------
>A0A4T0WKV9	633	0.614	7.877E-199	0	493	500	0	507	510
MAAPtYTLAEGVPYADPTTAQHFGGNSIKGLMLLQDTQLIETLAHFSRERIPERVVHARAAGAFGEFEVTHDVSQHTSAKFLSGIGTKSKVLLRVSTVGPERGSADTVRDVRGWGMKIFTEEGNQDWVFNDIvsrqpffsllkvklirqPVFFVRDPIKFPSLNRSHKRNPRTNVTDATMFWDFHNNNQEGIHALMHLFSGRGTPKSIRHLNSYSGHTYKLTKDDGTFHYVKIHIKTNQGVQNLSQDEAVRLAGENPDYHTADLYGAIEAGDFPSWTVFFQIMEPQDAEKYRWNIFDMTKVWPHSDYPLIPVGKLTLNKNPSNYFADIEQAAFSPSNMVRGFAPSADPMLQARMFAYNDAARYRLGVNYQQLPCNRAVSPVYCPYQRDGFMTFGDNYGADPNYVRSDLKPVNYVGSH---GASGYAIGGHEDWVGH-VCGFTSEVVDDDFAQARAFWEVLGKQPGEQEALVHNVAQHMGGAA-PAVHEKAFGIFARVDQDLGERIRAAvLGAK------
>A0A4Q2JHD4	633	0.434	1.079E-198	0	492	500	0	477	480
MSEKLTTAAGAPVADNQNSLTAG---ARGPVLLQDVWLLEKLAHFDRERIPERVVHAKGSGAYGTFTLTEDIGRYTKAKLFNGVGKKTPVFLRFSTVAGERGAADAERDVRGFALKFYTEEGNWDLVGNNTPVFFIRDPLKFPDFIHTQKRDPKTNLRNPDAAWDFWSLHPESLHQVTILMSDRGIPKNYREMHGFGSHTFSLVNDAGERFWVKFHFKTRQGITHYTDAEAAELVGHDRESAQRDLFDNIERGNHPKWRVCVQIMPEAGAATYRFNPFDLTKVWSHKDYPLIEVGELELNRNPENYFAEVEQAAFNPGNVVPGIGFSPDRMLQGRLFSYGDTQRYRLGVNHGQLPVNAPRCP-FHGAHRDGAMQT-APYGGSANYQPGS-RPDSaVDQPRLTEPPL--ALAEAVAW------RFDHRADDEDYyTQPGDLFRLL--PEGEQERLFGNIARSLSGARPE-VQERQLAHFDKADPAYGAGVRRALAA-------
>A0A1L7XCN5	633	0.630	1.079E-198	1	490	500	9	486	487
-KPTYTLAEGCPQQDPASSFSINKPGGGGLLLLQDTQLIETLAHFARERIPERVVHAKAAGAFGEFEVTHDITDITSAAFLSEIGKKTPFLVRISTVGPERGSADTVRDVRGWAMKLFTEEGNQDWVFNDIPVFFVRDPIKFPSVNRSHKRHPQTNLTDSTMFWDFHNNNQEGIHALMCLFSDRGTPASLRNIDAFSGHTYKFTKKDGSFHYVKIHFKTDQGIKNFTEAEATKIAGENPDHNVQDLFENIAKGNFPSWTAYVQTMTAEEAEKYRWNIFDMTKVWPHKDHPLRLFGKLTFNRNPQNYFSDIEQAAFSPSTMVPGIEPSADPMLQARMFSYPDAARYRLGVNYQMLPTNCPIGPVYSPMQRDGFANFRGNYGSDPNYVRSSFRSMTY----------AAGKASHDEWAGK-TAAYSSEVVDDDFVQATALWKVLGTQPGQQGNFVSNVAGLLGSAIPE-VQEKTIEMFSRVDAELGKLIAEAL---------
>A0A653CXV2	633	0.433	1.079E-198	5	495	500	24	497	503
-----TAGHGAPIADKAASLTVG---PRGPILLEDVQLVEELARFTRERIPERVVHAKGAGAFGYFEVTNDISQYCAAKVFSSIGKKTPIAIRFSTVGGKSGSADTVRDVRGFAVKFYTEDGIWDLVGNNTPIFFIRDPALFPHFIHTQKTNPQTNLRDTNMFWDFISLRQECAHQTMFLFADRGIPDGYRHMNGYGSHTYKMVNKEGKFVYVKFHSKTDQGIRNLDSKRADEIAGTDPDYSTRDLFNAIAERDYPSWTFHIQVMTPEQAASCKFNPFDMTKVWPHSHYPLIKVGKLVLNRNPENYFAEVEQLAFSPSHMVPGIEPSPDRMLLGRLFAYGDTQRYRLGVNYLQLPVNCPFKV--RNYHRDGAGC-HYNQGAAPNYY-----PNSFGGP-DNDAWAKSLQKPYA--VTGDVSRYET-GEEHNFSQARIFYQKT-LDKAAQERLIENIVAHLSDAVD-FIQERTVKMFSSVDKTLGDRIAEGLKLKRT----
>UPI0016808B94	633	0.442	1.079E-198	0	491	500	0	477	515
MTENndLTTSFGIPISDNQNSLTAG---SNGPILLQDFHLIEKLAHFNRERIPERVVHAKGAAAHGYFEVTNNVTQWTKAKFLDRVGKQTPVFVRFSTVAGEKGSADTVRDPRGFAVKFYTEEGNYDLVGNNTPIFFVRDPIKFPDFIHSQKRNPQTNCKDPNMVWDFLSLTPESTHQVTILYSDRGTPKSYRHMNGYGSHTFKWINAQGQAVWIKYHFKTEQGIQNFTREEAIQLAGVDPDYTTRELFEAIAKNEQAAWKVYVQIMTLEDASSYDFNPFDITKVWSRKDYPLIPIGRLVLNRNPDNHFAEVEQVAFSPANVVPGIDFSPDKMLQGRLFAYADAHRYRLGGNYGLLPINCPHVRKAMNYQRDGVMRFDNNGSSSVNY-----EPNSFGGPKEVP------LYKELPYSLSGDADRTaLEHNNDDFIQAGDLYR--LMKEEEKARLVENLVDSLKSAKRE-FQMRQIPHFYNADVEYGNRVALGLG--------
>A0A6P3UKU3	633	0.417	1.079E-198	6	490	500	116	584	592
------TGSGNPIAKKTASLTVG---PNGPILLQDFVFIDEMSHFTRERIPERVVHAKGAGAFGYFEVTHDITNYCKAKVFSSIGKRTPVAVRFSSVGGESGSSDTVRDPRGFAIKFYTEDGIWDLVGNNTPIFFIKDPIFFPSFIHTQKRNPVTHLKDADMFWDFISLRPESTHQIMFLFSDRGIPDGHRHMNGYGSHTFKLVNADNDIVYCKFHYKTDQGIKNIPVDKAAELSSSDPDYSIKDLYNAIATHNYPTWTFSIQVMKPSQAKEFRWNPFDLTKVWPHDEFPLIPVGKLVLDRNPENYFADVEQIAFDPAHMVPGIEASPDKMLQGRLFSYGDTHRHRLGPNHLQLPVNCPyKAISAMNYQRDGLMTF-YNQNGAPNYF-----PNSFSGPQECPAARP--TSYH---VSGDVDRYDIE-DEDNFGQATIFWRRVLNDD-EKTRLVNNLVNSLRNA-STFIVERAVKNFTEVDTELGKRLTDGL---------
>A0A0G4IPL0	632	0.451	1.477E-198	0	490	500	0	477	483
MSVPLTSGNGAPISDDNNS---KTAGPYGPILLEDFHLVDKLAHFDRERIPERVVHAKGAGAFGYFEVTHDITKYSKAKLFNKVGKRTPVFLRFSTVGGEKGSADAARDPRGFALKHYTEDGVWDMVGNNTPVFFIRDPTKFPDFIHTQKRHPATNCPDPNMFWDFLTLTPESIHQVTILMSDRGTPYSYRHMNGYSSHTLKLVNAKDEAFWVKFHYKTDAGVKTFTNEEAAQVRAKDPDNATRDLFNHIKSGKTATWSVYIQVIPEKEGYNYKWNIFDVTKVWPHSDYPLVPIGKLVLNRNPRNYFAEVEQAAFSPGHTVPGIEVSLDRMLQARVFSYPDTHRHRLGVNYKQIPVNCPYVSGVNHYQRDGTMAVNGNGNDGPNYW-----PNSVPG---APAPVPAAAQQAYPISAAKAARYpQTHPN-DDFAQARALFKKV-MSEQERTNLIHNIVGNVSGAT-PAIQKRVVEYFSKCDPEYGRRVADGL---------
>A0A4U0Q873	632	0.435	1.477E-198	1	496	500	3	484	488
-KPILTTNFGQPVADNQNTQTAG---PRGPALLQDIHLVEKLAHFNRERVPERVVHAKGSGAHGTFRVTGDITQYTCARLFSQIGKETPVFVRFSTVGGESGSADTERDPRGFAVKFYTEEGNWDMVGNNTPVFFIKDPLKFPDFIHTQKRNPQTNLKDANAKWDFWSLSPEALHQVVILFSDRGTPDGFRFMHGFSSHTFSLYNAAGERVWVKWHFKTKQGIKNLHPTEAGRLAGADPDHAQRDLFHAIERGEYPKWRVCLQVMTQEQAKTFRWNPFDLTKTWPQGEFPLIEVGEMELNRNPQNYFAEVEQAALSPANVVPGIGFSPDKMLQGRLFAYNDAHRYRIGTNYAQLPVNAPQCP-YHNNQRAGSMRFDGNGGGGPNY-----EPNSV-PGTPAEAPQF----REPPLPLGDVAAWqYSHRDEDDhYSQPRALFE--LMKADQQQLLIDNIAGSMKDVTQAGVVVRQLGHFHKVHPRLAAGIAQQLGVAPAA---
>UPI000A1CA96C	632	0.420	1.477E-198	0	492	500	0	481	489
MSEekkqnRMTTAAGAPVADNQNSQTAG---SRGPALIQDFHLLEKLAHFNRERIPERIVHAKGAGAHGYFEVTNDeISKYTKADFLSEKGKRTDMFIRFSTVAGELGSADTVRDPRGFSVKFYTEEGNYDLVGNNTPIFFIRDAIKFPDFIHTQKRNPKTGLKDPNMVWDFWSLSPESLHQVTYLHGDRGIPATLRHMNGYGSHTYKWVNADGEAFWIKYHFVSDQGVKNLDPELADKTAGENPDYHREDLYNAIEQGDYPSWTLYVQIIPYEDYKTYKWDLFDVTKTVSQEDYPRIEVGRMVLNRNPENHFAEVEQAAFAPGQFVPGIEASPDKMLQGRIFSYADAHRYRLGVNHHQIPINQPINGVN-NYQRDGYMRVDGNSGDAPNY-----EPNSVNGPTE------DRTTKIKPFDVEGeadSVAYDSE---DHYTQAGDLYR--LMSPEEKTRLVENLADHMRPVESDEIKLRQIKHFYNADPEWGNRVAEALGL-------
>A0A0J9XH02	632	0.486	1.477E-198	0	490	500	0	479	494
MSavPTYTTSNGCPVKDPLASQRIGTN---GPLLLQDFHLIDTLAHFDRERIPERVVHAKGSGAYGYFEVTDDVSDLTSAKFLQKVGQKTKTFTRFSTVGGEKGSPDAARDPRGFSTKFYTEEGNLDWVYNNTPIFFIRNPSKFPIFIHTQKRNPQTNLKDATMFWDYLSNNQEAIHQVLQLFSDRGTPASYREMHGYSGHTYKWVKSDGSFNYVQIHMLSDQGIKTLTNDEAVKLSGENPDHAQQDLFEHIEKGECPSWTVYVQTMTPEQAEKAPFSVFDLTKVWPHKDFPLRRFGKLVLNENPKNYFAEVEQAAFSPSHTVPGMEPSADPVLQSRLFSYPDTQRHRLGVNYQQIPVNCPYHA-FNPFQRDGAATVNGNCGAFPNY-PTNLVPLHYDQSVKNQE-------THEKWVGTATNFHWaaSE-EAGDYKQAADLWEVFGKT-GQQDNFVYNVSVHLQGAI-PFVQDKTFDMFSKVNPELGRRIKEAT---------
>A0A1R1PG29	632	0.447	1.477E-198	4	494	500	17	491	496
----LTTSNGNPVRYNQTSATAG---PKGPVLIQDFHLIDKLAHFDRERIPERVVHAKGAGAHGYFEVTHDITKYTDAKFLNKIGKRTPVFTRFSTVGGEAGSADTARDPRGFAVKFYTEEGNWDMVGNNTPVFFIRDALKFPDFIHTQKRNPQTHLPDMDMFWDFLSLVPESVHQVTVLMSDRGIPDGYRHMNGYSGHTLSLVKNDGSYVWAKWHFKTDQGIKCFHAPEAAKLAGEDPNYATRDLFNAIERGDHPSWSVYVQIVKPEDVEKLDFDLFDITKVLPHKDFPLIPVGKMVLNRNPENYFAEVEQSAFSPSHMVPGISVSPDRMLQGRLFSYPDTHRHRLGVNYTQIPINSPLSAS--SHQRDGYMTVNGNGGKLPNYEPNSFgGPyqNNLSGTTFPEAVSVSGIIGSHPYVLS----------DVDFRQACSLYN--LMNEGEKNRLASNIADGLHQAK-LFIQKRQVAVFARVNKDYGQRVERELR-KR-----
>A0A7X6DSG1	632	0.440	1.477E-198	2	494	500	5	484	500
--KKLTTEAGAPVADNQNSQTAG---PDGPILLQDHHLIEKLARFDRERIPERVVHAKGSGAFGYFEVTADVSRWTKAKFLNQVGKRTDLFIRFSTVAGELGSADTVRDPRGFAIKFYTEEGNYDLVGNNTPVFFLRDPLKFPDFIHSQKRDPYSHVQEPDNVWDFFSHSPEATHQFTWLFGDRGIPASYRNMDGFGSHTFQWVNANGEAFWVKYHFKTDQGIQCLTAQEAARIAGENPDHHHLDLLRAIDRREFPSWTLKMQIMPVADAANYRFNPFDLTKVWHYADYPLIEVGKLVLNRNPENYFADVEQAAFNPGHFVPGIGPSPDKMLQGRLFAYGDTHRYRLGINHTSLPVNRPHAAEVNNYGRDGAMRFDGNGGRAKNY-----EPNSDNGPAQSNERYDAPLAVHG---MTGAQKATRHAEDNDFVQAGDLYRLI--SPDAKKRLIEAIASTLGRVSREEIIERSIAHFRNADPEYGEQVAKAVEIVR-----
>UPI0001A4719D	632	0.424	1.477E-198	5	495	500	24	498	501
-----TTGHGTPIGEKDATLTVG---PRGPILLQDNNFIEELAHFDRERIPERVVHAKGAGAFGYFEVTHDITKYTAAKVFSNIGKRTPIAIRFSTVAGESGSADTVRDPRGFAMKFYTEDGIWDLVGNNTPIFFIRDPILFPHFIHSQKRNPQTHLKDANMFWDFITLRPETTHQTMFVFSDRGIPDGFRHMNGYGSHTFKLVNAEGKAVYCKFHHKTDQGIRNLDVQKAAQLASTDPDYGLRDLYNAIANGNYPSWTTYIQVMTMEQAAACKFNPFDLTKVWPHGEYPLIPVGKFTLNRNPENYFAEVEQIAFSPAHMIPGIEPSPDKMLLGRLFSYGDTHRHRLGANYLQLPVNCPFKV--RNYQRDGPQAI-NNQGGAPNY-----HPNSFNGP-DGDSRAKALNVPFA--VSGDANRYDS-GDEDNYSQSRVFYQKT-LDQGARDRLIANIVGNLKDAAD-FIQERAIRNFTQVDAGLGQKIAEGLKKqKRA----
>A0A1V4TQW6	632	0.454	1.477E-198	1	494	500	7	487	505
-KRTLTENFGKPVDDDQNSVTAG---RNGPTLIQDVHLIEKLAHFDRERIPERVVHAKGAGAYGYFEVTADVTKYTKAKFLNKLGKRTDVFVRFSTVGGEKGSADSERDPRGFAVKFYTEDGNYDMVGNNTPVFFIRDAIKFPDFIHTQKRNPATNLKDPNMFWDFLSLTPESMHQVTILFSNRGTPATYRNMNGYTSHTYKWYNEKGQHYWIKLHFKTEQGIKNLTAAEAEEMKGKDPDHATRDLSDAIEKGDFPSWKVEVQIMTPEQAEKYRFDPFDITKVWPHGDIPPMTLGRMVLNRNPDNYFAEVEQSAFSPANFVPGIAASPDKLLQGRLFSYHDTHRHRLGANYHLIPVNQAKGTAVNNYQRDGPMNTGENGGGGPNYY-----PNTFNGP-TPDLWAAE-----PPFELKGKAARQRHDHPNsDFVQAGTLYSKV-MSDEDRKHLISNIVGHLGGA-EERIQYRQAALFFLADQDYGKRVAKGlkLELKR-----
>A0A6F9D7M8	632	0.419	1.477E-198	6	491	500	26	503	508
------TGTGAPIEDKLNVMTVG---ERGPLLMQDFTFTDEMAHFNRERIPERVVHAKGAGAKGYFEVTHDITNFCKAKIFEKIGKRTPMAARFSTVGGESGSADTARDPRGFALKFYTDDGNWDLVGNNTPIFFIRDPIFFPSFIHTQKRNPQTHLKDPDMFWDFISLRPETTHQVSFLFSDRGTPDGYRHMNGYGSHTFKMVNADNEAVYCKFHLKTDQGIKNLMADQADKLASSDPDYAIRDLFNSIANKNFPTWSMHIQVMTYAQAEKFKFNPFDLTKIWPQADYPLIPVGKMVLNENPSNYFADVEQIAFSPSHMVPGIEASPDKMLQGRLFSYPDTHRHRLGSNYLQLPINCPFSvKKLENYQRDGPQCVTDNGNGAPNYY-----PNSFNGPV--DGKRSQGRSRqtalHVDKITGDVKKFNS-ADDDNFTQVGIFWNKV-LNAAEKQRLAENIGNHMKSAQ-PFIQKRAIANFAASDPNFGAMIQAVIE--------
>UPI00143D9FB0	632	0.417	1.477E-198	6	490	500	25	493	510
------TGNGAPISQKMASLTAG---SKGPMLLQDFVYLDEMAHFDRERIPERVVHAKGAGAFGYFEVTHDISKYSRAKIFSGIGKRTPLAVRFSTVGGESGSADTVRDPRGFAVKFYTEEGIWDLVGNNTPIFFIKDPLFFPSFIHTQKRNPATHLKDMDMFWDFISLRAETTHQVMFLFSDRGIPDGYRHMNGYGSHTFKLINDKNEMVYCKFHYKTDQGIKNILAEKAGELSGSDPDYSIRDLYNAIAEGRYPTWTFYVQIMNPKEAESFKWNPFDLTKIWPHKDFPLIPVGKIVLDKNPENYFQDVEQLAFDPAHFVPGIGPSPDKMLQGRLFAYGDTHRHRLGPNHLQLPVNCPyKVISAMNYQRDGFMPI-HNQGGAPNYF-----PNSFSGPQQCPA------VKEPPFTVSGTCDRHEPENEDDFGQATTFYREI-LDCEAKSRLVNNLVGSLKGA-STFIVERAVRNFTKVDADLGRQLTDGL---------
>K3X6X9	632	0.424	1.477E-198	5	492	500	5	481	513
-----TASNGAPLP-PNALTASTTAGPRGPIVLHDFALIDHLAHFDRERIPERVVHAKGAGAFGYFEVTHsDITKYCKAKLFDQVGKRTPIGIRFSTVGGESGSADTVRDPRGFAVKFYTEEGNWDLVGNNTPIFFIRDPILFPSFIHTQKRHPATHLKDDDMMWDFFSLRPETTHQMSFLFSDRGIPDGYRFMNGYGSHTFTNVNAQDEVTYVKYHFKTDQGIRNLPVDEAEKLAASDPDYATRDLYNAIANKEFPTWTAYIQVMTPEQANECEFNPFDVTKVWSQHDYPLIEVGRLVLNRNPENYFAEVEQIAFSPSHLVPGIETSPDKMLQGRLFSYPDTQRYRLGVNYQQIPVNKPLSAV-RTYQRDGFATVNGNMGSLSNWFPNSIDP---------AAPQESTQHAFYTYSGNHtVVTKYSTMDDDNFSQVGDFYRKT-LDADARERLTSNIAGTLSKASKP-VQDRAITNFLKIDSHYGQRVQEKVDA-------
>A0A7S2V427	632	0.428	1.477E-198	4	498	500	22	500	524
----LTTSNGAPLDSLTASMTAG---PKGPIVLQDFMLLDYIAHFDRERIPERVVHAKGAGAFGFFEATtTTGSQYCKAKFLDQVGKRTPVGIRFSTVGGESGSADTARDPRGFAVKFYTEEGNWDMVGNNTPIFFIRDPVLFPSFIHTQKRNPQTHCKDADMFWDFISLRPETTHQVSFLMSDRGTPDGYRHMNGYGSHTFKNVNAAGEAFYVKYHFKTDQGIRNLPASEADRIAGEDADYAIRDLYNAIANGDYPSWTVYIQVMTFKEAQEASFNPFDVTKVWSHQDYPLLEIGRMVLNRNPENYFAEVEQAAFAPAHMVPGIEPSPDKMLQARLFSYADTHRHRLGTNYQQIPVNQPFNCKVANYQRDGPMTM-DNQGAAPNYF-----PNSFSGPETAP---------HAEWhadPLSGDVARRDTGDEDNFTQAGIFYSQV-LDAAARERLTDNIAGHMVEAQ-EFLQKRAIANFAAAHPEYGAKIAEKIAILNASRK-
>A0A194QVH0	632	0.408	1.477E-198	1	494	500	20	500	693
-SPGYiTTKSGAPIGVKTAIQTVGKN---GPSLLQDVNFLDEISSFDRERIPERVVHAKGAGAFGYFEVTHDITKYTAAKVFESIGKRTPIAVRFSTVGGESGSADTVRDPRGFAVKFYTDDGNWDLVGNNTPIFFIRDPTLFPSFIHTQKRNPATHLKDPDMFWDFLTLRPETSHQVIYLFGDRGIPDGYRHMNGYGSHTFKLVNAQGVAHWVKFHYKTNQGIKNLPVDKAAELASSDPDYSIRDLYNAIGKGDFPSWTLYIQVMTMAQAESCKFNPFDLTKVWPHSDYPLIQVGKLVLDKNPKNYFAEVEQIAFSPSNLVPGIEPSPDKMLQGRLFAYSDTHRHRLGANFLQIPVNCPYRVAVTNYQRDGPQAL-QNQEGAPNYF-----PNSFSGPQECPRAQR-LQPRYN--VSGDVDRYDSGQTEDNFTQATALYKQV-FDDAEKARCVANIVGNLKDAAG-FIQERAVKIFSQIHPDLGSKVAAGLAPYK-----
>A0A3S8V2U1	632	0.432	2.023E-198	5	493	500	8	483	493
-----TSSSGAPLDDNQNSISVGEY---GPLVISDFHLIDKLAHFDRERIPERVVHAKGAGAYGYLEITHDITRYCKAKVFSHVGKKTPAFVRFSTVGGEKGSADTARDPRGFAIKMYTEEGNWDMVGNNTPVFFIRDPTKFPDFIHTQKRHPQTNIPDPNMFWDFLSLVPESIHQVTILFSDRGTPDGFRHMNGYSSHTFKFVNDGGEISLVQMHFKTDQGVKNLVAGEASRLASQDPDYATRDLFNAIAAKEYPSWTFYIQVMPLKDAANYKYNVYDITKIWPHSDYPLIPVGKLVLDRNPENYFSDVEQSAFSPAHLVPGIEASEDKMLQGRLFSYSDTHRHRLGGNYDQIPVNSSKNAARFDYaNRDGFMNIDGNKGSTPNY-----EPNSVHG--TAAQNPVYAN-AVAEASGIVARHPQLHPN-SDYEQTGVLYRKV-MTDTDRDHLITNIVGHLKNAMR-HIQERQVNVFYRVDPEYGRRVCEGLGLP------
>A0A0S8JF49	632	0.439	2.023E-198	2	492	500	5	480	502
--KKLTNNFGKPIDDDQNSITVGVP---GPTILEDIHVAEKLAHFNRERIPERVVHAKGAGAGGYFEVTHDLTRYTRARFLSDIGKRTEVFVRFSTVGGEKGSADSARDPRGFAVKFYTEEGNYDMVGNNTPVFFIRDVIKFPDFIHTQKRNPATNAKDPDMFWDFLSLTPESVHQVTILFSDRGTPKNYRHMNGYGGHAFKWWNHKGEYFWIKIHFKTVQGIQNLTRQEATKMAGENPDHATDDLYQAIERGEYPAWDVQVQIMKPEQAKNYKFNPFDMTKVLPHGDFPVMPIGRMVLNRNPKNYFAEVEQSAFCPGNFVPGIGPSPDKMLQGRIIFYHDAHRYRLGPNYHLIPVNSPKGVKASNYQRDGAMRVDENGAGAPNYY-----PNSFGG----PEPQPEMAEPALEFSGKGARQPHTHPN-DDFVQAGTLYRRV-MTDEDRDHLIGNIVDHLGNAQ-KRIQLRQTAVFYKADPEYGSRVAQALKL-------
>UPI00096AE2D8	632	0.423	2.023E-198	5	498	500	24	499	503
-----TTAHGVPLVEKDATMTVG---PRGPILLQDVAFIEELAHFDRERIPERVVHAKGAGAFGYFEVTHDITKYTAAKVFANVGKKTPVAVRFSTVGGESGSADTVRDPRGFAVKFYTEDGIWDCVGNNTPIFFIRDPILFPNFIHTQKRNPQTHLKDADMFWDFISLRPETTHQTLFLFSDRGIPDGYRHMNGYGSHTFRLINAEGEAVFCKFHYKTDQGIRNLDVKKADQLSGSDPDYSIRDLYNAIASGNYPSWTWYIQVMTPDEAAKCKFNPFDVTKVWPHCDYPLIPVGKMVLNRNAENYFAEVEQIAFSPAHMVPGIDASPDKMLLGRMFSYGDTHRHRLGPNYLQIPVNCP--YKVRNFQRDGPNCM-NNQGGAPNY-----HPNSFGGP-DNDARARQLAPA---FTVAGEAYRYDTGDQDNFSQARVFYQKT-LDAAAQDRLASNIAGSLSGAVD-FIQERMIKNLNQVDPNLGTKVSDKLKLI-NKTK-
>UPI00041B67F7	632	0.422	2.023E-198	0	492	500	0	480	503
MSKKKTTmtsAFGAPVGNDLNSMTAG---PRGPVLMQDMHLFEKLVHFERERIPERVVHAKGAGAYGYFEVTADVTQYSKAKFLSEVGKKTDVFARFSTVGGEKGSADAARDPRGFAVKFYTEDGNYDMVGNNTPVFFIRDPLKFPDFIHTQKRNPATNCKDADMFWDFLSLTPESIHQVTILFSDRGTPATYRHMNGYSSHTYKWYNEKGEYVWVQYHFKTDQGIKNLTGPEADAMCSKDPDHATRDLYEAIERGEYPSWTLEMQILTPEQAKDFKWDIFDITKVWPHSEVPSITVGKMVLNRNPVNYFAEVEQAAFCPSMLVPGIAASPDKMLQARLFSYRDTHIHRLGPNYHLIPVNQSQNAPVRNYQRDGAMRVDDGGGSGPNYW-----PNSF------EGPDPNADANEPHFMLDGeAGRFEFSFPNDDFVQAGDLFSKV-MTDQDRANLVSNIVGHLGNAQ-KRIQRRQCAIFYKAHPDYGTAVAKGLGL-------
>A0A1Z8MP21	632	0.446	2.770E-198	1	492	500	4	478	481
-KKTLTTSSGAPVEDNQNSLSAG---PRGPLLMEDHALIEKMAVFNRERIPERVVHAKGAGAYGTLTVTGDITQYTKAKLFAEMGKKTECFVRFSTVGGESGSADTARDPRGFAMKFYTEEGNWDLVGNNTPVFFIRDPMKFDNFIHSQKRCPQRHVKSPTMMWDYWSLSPESLHQVTILFSDRGTPKSFRHMNGYGSHTFSLINAEGKRFWVKFHVKTEQGVACFTDAEATALAGTDPDHATRDLFAAIDKADFPRWRVHVQIMPEADAADYYVNPFDLTKVWRHSDYPLIEVGILELNRNPQNYFAEVEQAAFSPSNIVPGIGFSPDKVLQGRILSYADAQRYRLGVNHESLPVNRPQCPVH-TYHRDGAMRFDGNSGNAPNY-----EPNSFGG------PQEDPSYRQPPLSLEGdADRYDQKSDGDDFSQAGDLYRI--MTPDQQQQLVDNIVGSMGTV-PEEIQRRQIDHFIKADSAYGRRIAEGLGL-------
>A0A2T0FLN0	632	0.523	2.770E-198	3	490	500	5	480	481
---PYSTSNGCPVFNPYASQMIGTP---GPLLLQDTHLIDLIAHFDRERIPERVVHAKGAGAFGEFVVTDDVTDLTCADFLSTVGKKTKTFTRFSTVGGESGSADTARDPRGFATKFYTDEGIIDWVYNNTPVFFIRNPSKFPLFIHTQKRNPQTHLKDADMFWDYLVQNPEAIHQLMILFSDRGTPDGVRFMNGYSGHTYKWVKKDGSFNYVQIHMITDQGIKNLNNEEALKLAGENPDHSQQDLFESIQKGEYPSWTCYVQVMTPEQAEKLDFSIFDLTKVWSHKDFPLRRFGKLTLNKNPDNYFADVEQAAFSPSNTVPGWESSADPVLQSRLFSYPDTHRHRLGANFYQIPVNK--CPVmHNPFMRDGPMCVDGNSGSEPNY-PSSFKPLNYSK-----GPALAGVSDHEKWVGTATAFHWS-ATDAEFKQATALWNVFGKT-GQQDALVHNVVAHASNIKSAELKKAVVDMFGKVSPELGKRLGAEL---------
>A0A4R2NJL6	632	0.420	2.770E-198	1	498	500	6	486	487
-KKILRTAQGAPVSDNQNSVTAG---SRGPVLMQDFHLTEKLAHFNRERIPERVVHAKGAGAHGYFEVTNDVTKWTKAKFLSNVGKRTPMFARFSTVAGEKGAADAERDPRGFALKFYTEDGNYDLVGNNTPVFFIRDAIKFPDFIHTQKRHPATNCKDPNAIWDFWSLSPESLHQVTILFSDRGTPKTNRHMNGYGSHTFKWTNADGESVWVKYHFKTEQGIENYTNEEAVKLAGVDPDHATRDLYESIEKGDYPAWKVYVQIMPLEDADRYEFDPFDVTKVWRQSDYPLIPIGRMVLDSNPKNYFAEVEQSAFSPANIVPGIDFSPDKMLQGRLFAYGDAHRYRVGGNGDLLKINRPITESNANYQRDGVMRCDDNGGDSVHY-----EPNSLGGPKESP--------EHtpAPFVVSGTVESVAYDKDDHYTQPGDLYRLL--SEREKSRLISNIVGAMKPVKKE-IQLRQIEHFRKADPEYGARVAEGLGVPATAAK-
>D2VWQ6	632	0.467	2.770E-198	4	492	500	12	485	489
----LTDEFGHPVADNNNSLTAGNN---GPILLQDTYLISKLAHFDRERIPERVVHAKGAGAHGYFEVTHDITKFTKAAFLNRVGKRTPVFARFSTVGGEKGSADSDRDPRGFAVKFYTEEGNYDFVGNNTPVFFIRDTIKFPDFIHTQKRNPQSNLKDPDAFWDFLSLTPESVHQLTVLFSDRGTPFSYRHMNGYSGHTFKLVNSQGEAFWAKIHFKTEQGIKNLTVEEATRLAGEDPDHATRDLFNSIKQGSSPAWKVYFQIMPVDDAAKYKVDVFDITKVWAHKDYPLIPVGRMVLNRNPNNYFAETEQSAFSPSNLVPGIEPSLDKMLQGRLFSYPDTHRHRLGANYAQIPINAPLKAK-LNCQfRDGSMTVNGNGGSAPNY-----EPNTFGGPYEAKQLI-EHPTKVQGAIT--RSKPNHP--NDDYVQAGTLYREV-MTEYDRSRLVHNIALHLKNAKKE-IQLRQLQIFYKADKDYGRRIAELLGL-------
>B6KJS2	632	0.427	2.770E-198	5	496	500	16	495	502
-----TTSAGNPVDDNQNSVTAG---PYGPAILSNFHLIDKLAHFDRERIPERVVHAKGGGAFGYFEVTHDITRFCKAKLFEKIGKRTPVFARFSTVAGESGSADTRRDPRGFALKFYTEEGNWDMVGNNTPIFFVRDAIKFPDFIHTQKRHPQTHLHDPNMVWDFFSLVPESVHQVTFLYTDRGTPDGFRHMNGYGSHTFKFINKDNEAFYVKWHFKTNQGIKNLNRQRAKELESEDPDYAVRDLFNAIAKREFPSWTFCIQVMPLKDAETYKWNVFDVTKVWPHGDYPLIPVGRLVLDRNPENYFQDVEQAAFAPAHMVPGIEPSEDRMLQGRMFSYIDTHRHRLGANYHQIPVNRPWNARGGDYSvRDGPMCVDGNKGSQLNYEPNSVDG--FPKEDRNAAVSGTTTVS-----GTVACHPQEHPN-SDFEQPGNFYRTVLSEP-EREALIGNIAEHLRQARR-DIQERQVKIFYKCDPEYGERVARAIGLPTAA---
>A1CN29	632	0.616	2.770E-198	0	491	500	0	497	502
MPNHYTLAEGCPYSNAATSVQLRDGRGGGLSLLQDTQLIESLAHFSRERIPERVVHAKAAGAHGVFEVTDDNSDITSACFLNGVGKKTECLVRISTVGGESGSSDTLRDVHGFAMKFFTEEGNQDFIFNNTPVFFIRDPLKFPSLNRSHKRHPASHLPDSAMvrFFpyigeqSFHTGSPESIHQLMVLFSDRGTPASLRKMNAYSGHTYKLTKEDGSFKYVKFHLKSKQGIQNFTREQSEQINGSNPDYLIQDMYEAIERDEYPSWDVCVQVMDPKDAESYQWNIFDMTKVWPHKDYPLRKLGQMTLNQNPHNYFADIEQAAFSPSTMVPGIAPSADPMLQARMFAYPDAQRYRLGVNYQQLPTNRARSSVYCPFERDGAMNS-HNYGGHTNYIGSSLSPTVYATSSKGSGTVASTMTEHEKWVGEVVS-YISPVVDADYEQTRGLWRVLGKEEGHQDRLIGNLADKTKNVKDVSLRKRVYEMFARVDEGLGQRLQEETE--------
>A0A0C3P0I8	632	0.481	2.770E-198	4	491	500	14	486	511
----FTTSNGAPVAEPYAAQRVA---ANGPLLLQDFNLIDSLAHFARERIPERVVHAKGAGAHGYFETTHDVTDLSCASLFASVGKKTPVTVRFSTVGGELGSADTARDPRGFAVKFKTDEGNLDLVCNNTPVFFIRDPTKFPHFIHTQKRDPETHLKDPDMFWDYFSLNPESIHQVMILFSDRGTPVGYHHMHGYSGHTFKFVNKEGGFHYVQIHFRIQGGFQTLDNATAGRLAGENPDFGIEAMHNDIAAGKYPTWDVYVQTMTSEQAESFRYNILDLTKVWPHKDFPLRPVGRMVLNENPRNYFAEVEQAAFSPSHLVPGIEPSADPVLQSRLFSYPDTHRHRLGVNYQQLPVNKPLVPI-ANFQRDGYMAF-DNQATRPNYQ-SSLVPLTYKP-------KPYEQVKHESW-LGHANVDLSFITELDFEQPRALWEKV-MDDTQREHFVGNVAGHFGNVKSAAVKERQLSVFAAVSQDLADRISKAIG--------
>UPI001885B600	632	0.416	2.770E-198	2	495	500	24	501	526
--EPLTTGSGIPIGDKLN---LQTAGPRGPLLVQDVVFTDEMAHFDRERIPERVVHAKGAGAFGYFEVTHDISRYCKAKVFEHVGKVTPIAVRFSTVAGESGSADTVRDPRGFAVKFYTDEGNWDLTGNNTPVFFIRDAMLFPSFIHTQKRNPQTHMKDPDMVWDFFSLRPECLHQVSFLFSDRGLPDGFRHMNGYGSHTFKLVNAVGEPVYCKFHYKTDQGIKNMSIEEADRLVASNPDYAIGELFNNIANGNFPSWTFYIQVMTFEQAENFRFNPFDLTKVWPHREYPLIPVGKMVLNRNPLNYFAEVEQIAFDPSNMPPGIEASPDKMLQGRLFAYPDTHRHRLGANYLHIPVNCPYRARVANYQRDGPMCFTDNHAAAPNY-----HPNSF------STPDTQPHFTETSFKVSpDVARYNSH-DEDNVTQVRAFFTQV-LNEEERQRLCQNMASSLKGAQ-LFIQKRMVENLKAVHPDYANGVQNFLNKYNA----
>A0A074S5P3	632	0.469	2.770E-198	4	491	500	39	513	552
----YTTSSGAPYSEPYEAQRIG---HHGPLLLQDFHHIDLLAHFDRERIPERVVHAKGAGAHGYFEVTHDISNICSAAIFNKVGNRAPATARFSTVGGESGSADTARDPRGFAIKLRTEEGNWDWVFNNTPVFFIRDPAKFPHFIHTQKRDPQTNLKDADMFWDYLSQNPESIHQVMILFGDRGIPDGYRHQHGYSGHTFKWYNENGDFHYVQVHARKQGGFKTLTAEKATELAGTNPDYGTQDLFEAIEKGEAQKWDVFIQTMTPEQAENFRYNILDLTKIWPHKEFPLKPIGTLVLDRNPENYFNEIEQVAFSPSHLVPGVEPSADPVLQSRLFSYPDTHRHRLGVNYQQIPVNAPLCPV-ANFQRAGFMNI-SSQGARPNYQ-SSISPLSYKKSN-----AAKVSNKHEVFEGAAVV-DLSELTELDFEQPRALWQKVMKDDA-KERFVNNVAGHLGGAKSAEIKARQLSVFAAVDQDLSDRIAKAMG--------
>UPI000C25B117	631	0.417	3.792E-198	0	493	500	0	479	486
MGENknkLTTSWGAPVGDNQNSMTAG---SSGPTLIQDVALLDKLAHFDRERVPERVVHAKGAGAHGYFEVTNNLSNYTKADFLSEVGKRTPVFVRFSTVAGELGSADTVRDPRGFAVKFYTNDGNYDLVGNNTPVFFIRDAIKFPDFIHTQKRDPRTHLKNPTAVWDFWSLSPESLHQVTILASDRGIPATLRHMHGYGSHTFKWTNAEGKSVWIKYHWRTDQGIKNLDVSLAEKLAGENPDYHIEDLFNAIEKGDYPSWTLYVQIMPLEDAKTYRFNPFDVTKVISQKDYPLIEVGRMVLNKNPENYFAEVEQAAFSPATLVPGIDVSPDKMLQGRLFSYADTQRHRIGANYQSLPINRPLNGTNNNY-RDGNMRFDGN-GGRSVY----YEPNSFGG--PHESPKD----KQAEFEVSGMA-ANRPHDDDDFyTQAGDLYRLMSED--ERTRLVRNLVNWLKPVEKEEIKERQIRHFYRADPEYGKRVAEGLGLP------
>A0A218QMF7	631	0.433	3.792E-198	0	491	500	0	478	496
MTEPqkLTTADGIPVADNQNTLTAG---ARGPVLMQDFHLLEKLAHFNRERIPERVVHAKGAAAFGTFTVTNDISRYSKAKLFSEIGKKTEVLLRFSTVGGEKGSADAERDPRGFAIKFYTEEGNWDITGNNTPIFFIRDPLKFPDFIHTQKRNPQTNCKDHNARWDFWSLSPESLHQVTILFSDRGIPKTYRHMDGFGSHTFSLINAEGDRIWCKFHFKTLQGHQTLTEQESTKLKGEDPDHATHDLFEAIAQGDYPKWRMCIQVMTDEQASKHPDNPFDLTKVWKHSEYPLIEVGILELNRNPENYFAEVEQAAFSPSAVVPGVSFSPDKMLQARIMSYPDAQRYRLGGNYQQLPVNQPKCPV-MHYQRDGFMASGNNGGSAPNY-----EPNSAEG--TPKECPAYAEPAiH---LGDVaADRYDHRQGNDDYTQAGNLYR--LMTPDQQERLAENIVGSLSQAR-QDIQMRQLCHFFRADVSYGRRVAEGLG--------
>UPI0010FC936C	631	0.424	3.792E-198	4	490	500	23	492	498
----LTTGYGAPV-DTKTS--TMTAGPRGPILLQDVQFLDEMSHFDRERIPERVVHAKGGGAFGYFEVTHDVTKYCKAKIFDKVGKKTPCLVRFSTVGGESGSADTARDPRGFAMKFYTEEGNWDLVGNNTPIFFIRDPILFPSFIHTQKRNPVTHLRDPDMFWDFITLRPETTHQVLFLFSDRGIPDGYQHMNGYGSHTFKLVNDKGVAVYCKFHLKTDQGIKNLSSEKGEKLAGSDPDYNNRMLYDAIANGKPPSWTMYLQVMTFEQAEKSPWNPFDLTKIWPHSEYPLITVGKMVLDRNASNYFAEIEQSAFNPASMVPGIEASPDKMLQGRLFSYHDTHLHRLGTNYLQLPVNCPYKTRVCNNQRDGPQTF-DNQSGRPNYY-----PNSFSG--------PESDMKHstSKFQASGDC-MRHESGDEDnYSQATIFWEKT-LDDEARKRLVNNIAGHLKDAQ-AFLQKRAVDNFSKVHVDLGNKLSKTL---------
>A0A2H6JT51	631	0.443	3.792E-198	1	492	500	4	480	510
-KKTFTNNFGAPVDDDQNSMTAGT---RGYILMQDVHLLEKLSHFNRERIPERVVHAKGAGAYGYFEVTGDVTRYTKARFLSEIGKRTSVFVRFSTVGGEKGSADAARDPRGFAVKFYTEEGNYDMVGNNTPVFFIRDPLKFPDFIHTQKRNPATNLKDPEMFWDFLSLTPESIHQVTILFSDRGTPIDYRHMNGYSSHTFKWYNNSGEYFWVKYHFKTEQGIRNLTRKEAEIMAGENPDHATGDLYEAIERGDYPSWKMEVQIMTSEQAENYRFDPFDVTKVWPHDDFPPVIVGRLVLNRNPLNYFADVEQAAFSPASFVSGIAASPDKMLQGRLFSYHDAHLHRLGPNYHLLPVNSARGAMVNNYQRDGFMRFDENGRDSINYY-----PNSFGG----PEPEPESDEPAFKISGQTARQPYTHPN-DDFVQAGDLYRKV-MNDMDRDHLIGNIVSHLGGAQ-KRIQLRQTAFFYKTDPMYGKRVAKGLGL-------
>UPI0008379A96	631	0.444	5.193E-198	2	492	500	3	476	483
--KRLTTETGAPVLDNQNSKTAGV---RGPVLMEDVHLVEKLAHFNRERIPERVVHAKGAGAYGYFEVTNDVTKYTKAKFLSEVGKRTEVFVRFSTVGGEKGSADTERDPRGFAVKLYTEDGNYDIVGNNTPVFFIRDPLKFPDFIHTQKRNPQTNLKDPNAMWDFWSLSPESLHQVIILFSNRGTPKTYRHMHGFSSHTFQWVNAEGEAVWVKYHFKTEQGIQNFRREEAVEMAGKDPDYATRDLFNAIEGGDYPAWKVYVQIMPLEDANTYKFDPFDVTKVWHYKDYPLVPIGRMVLNRNPQNYFAEVEQAAFSPGNIVPGIGFSPDKMLQGRLFAYADAHRYRVGTNYNLLPVNQPHATTAQNYQRDGAMRFDANGGPSVNY-----EPNSYHGPVQSSAASGYQLP-----VSGVAAHapYD---RDDHYTQPGDLYR--LMPEQEKADLVDNIVQSLKHAERS-IQLRQLEHFRRADANLGEAVAKGLGL-------
>A0A524M6L2	631	0.460	5.193E-198	2	492	500	10	484	485
--ERLTTASGIPVADNQNSVTAG---PRGPLLVQDFHLFEKLAHFHRERIPERVVHAKGAGAFGTFTVTHDVTKYTKANLFSKVGKKTDVFARFSTVAGERGSADTVRDVRGFALKFYTEEGNWDMTANNTPVFFVRDPLKFSDFIHTQKRMPQTNLRSETMWWDFWSLCSEALHQITILFSDRGTPKGFAHVNGYGSHTYSFINAKDERFWVKFHFKTLQGIENFSAEEATRMTAEDPDWATRDLFERIERSDFPKWSFKIQIMPEIEAESYRWNPFDLTKVWPHADYPLIDVGVLELNRNPDNYFADVEQAAFAPSNVVPGISFSPDKMLQARVFAYADAHRYRLGVNYQLLPVNQPRSTQARNYQRDGFMRFDGNEGASVNY-----EPNSFGGPTENPA-FREPPLK----ISGDADRYNQPRVDDDFIQPGNLFRIMSKE--EKARLIANIVGTLKNV-PEHIQKRMLGYFHKANPEYGNGIQKGLGL-------
>A0A1B0CRV7	631	0.401	5.193E-198	5	486	500	25	494	510
-----TTKHGAPIGVRSAAQTVG---LNGPILLQDHNFLDEMSAFDRERIPERVVHAKGAGAFGYFEVTHDeIQKYCAAKVFDTVGKRTPIAVRFSTVGGESGSADTVRDPRGFPIKFYTEDGIWDLVGNNTPIFFIRDPILFPSFIHTQKRNPQTHLKDPDMFWDFISLRPETTHQTAFLFSDRGIPDGYRHMNGYGSHTFKTINNKGEAFYVKFHYKTDQGIKNLDPVKANELAANDPDYSIRDLYNAIAKGDYPSWTFYIQVMTFEQAEKFRFNPFDLTKIWPQAEYPLIKVGKMTLDRNPNNYFAEVEQIAFSPSHFVPGIEASPDKMLQGRLFAYADTHRHRLGANHLQLPVNCPYRVSPKTYQRDGPMCFTDNQGGAPNYY-----PNSFAGPDTCPRAL-KLNPPYK--ICGDVARFDSGETEDNYAQVTDFYRRV-LDAPARERLAQNIAGHLC-AASQFIQERAVKNFSQVDASLGQKL-------------
>UPI000203A576	631	0.387	5.193E-198	4	499	500	26	505	523
----LTTAAGIPVGNHRNVLTVG---PRGPLLVQDVVFAEVMTHFDEERIPERLAHAKGAGAFGYFEVTHDITQYCKAILFEHIGKRTPIAARLSAIVGESGSADTVRDPRGFAVKFYTEDGNWDFVGNNTPIFFIRDPMLFPSLIHSQKRNPQTHLRDANMSWDFFSLRPETLHQLSFVFSDRGIPDGYRHMHGFGSNTFKLVNACGKAVYCKFHAKTDQGIKNLTVEEAEKLASKDPDYGLRDLYNAIANGNYPSWSFYIQVMTFEQAETSPFNPFDSTKVWPHGDYPLIPVGKIVLNRNPVNYFAEVEQIAFDPSNMIPGIEPSPDKILQGRLVSYRNTQRHRLGSNYLQIPVNCPYRTRVANYQRDGYMSISGNQGGAPNYY-----PNSFNG----PQDQPYLKESSENISGD-IQRFNDE-NEDNVSQVRVFYTKV-LTEEERERLCGNIAGRLKDAQ-LFIQERAVKNFTDVHPDYGARIQAHLDKHNAQDSK
>A0A1B6KIK7	631	0.437	5.193E-198	4	476	500	66	523	524
----LTSSNGAPVEDKTSSATVG---PNGPIVLQDFTLIDELAHFDRERIPERVVHAKGAGAFGYFEVTNpEITKYCKAALFSEVGKKTNISVRFSTVGGESGSADTVRDPRGFAVKFYTDEGNWDLVGNNTPIFFVRDPVLFPSFIHTQKRNPQTHLKDPDMFWDFISLRPETTHQVMFLFSDRGLPDGYRHMNGYGSHTFKLVNAANEPVYCKFHYKTDQGIKNLDVEKAAELSSSDPDYSIRDLYNAIARGDFPSWTFYVQIMTFKQAEKYQWNPFDLTKVWPHSDFPLIKVGKMVLDRNPGNYFVDVEQAAYSPAHLVPGIEPSPDKMLQGRLFSYTDTHRHRLGPNYLQLPVNCPYKVRLNNNLRDGPMCFGDNQGGAPNYF-----PNSFNGQ------QESPRGGYMKFSTTGdVARYNS-GDEDNFSQATLFWQKT-LNQEERDRMVNNIVGNLKAASS-FIQDRAVKNFS-----------------------
>A0A7Y1HL49	631	0.448	7.111E-198	0	495	500	0	481	482
MSqtKTLTTASGAPVADNQNS---RSAGPRGPLLLDDFHLIEKLAHFNRENIPERRVHAKGSGAHGTFTVTRDMSQYSSAKLFDTIGKQTPIFMRFSTVGGERGSADTERDPRGFAIKFYTEEGNWDIVGNNTPVFFIRDPLKFPDFIHTQKRLPQSNLKSAQMMWDFWSHSPESLHQVTILFSDRGIPDGYRHMHGFGSHTYSLINAAGERHWVKWHYKTKQGIKNLAPAEAARLAGTDPDYAQRDLFGAIERGDFPKWRVCMQVMTEAQAAAHHENPFDVTKTWSQKEFPLIEIGELELNRNPLNYFAEVEQAAFGPSNMIPGVGLSPDRMLQGRVFAYADAHRYRVGTNHQHLPINSPRVPVH-NYQRDGSMAYGNNGGATPNY-----EPNSYSD--APKQAPQYA---EPPLALSGaADRYDHREDTDYYSHAGALFR--LMSPEQKALLINNIAGAMAGVSDDVVQ-RQLPHFYNADPAYGEGVAKALGVQRN----
>UPI00036AA6B5	631	0.441	7.111E-198	0	493	500	0	478	487
MSDQqkLTTSWGAPVGDNQNSITAG---HRGPTLIQDVHLLEKLAHFNRERVPERVVHAKGAGAHGYFEVTNDVTVYTKAAFLSQVGKRTPLFIRFSTVAGELGSADTVRDPRGFAVKFYTEEGNYDLVGNNTPVFFIRDAIKFPDFIHTQKRDPKTHLKNPTAVWDFWSLSPESLHQVTYLMGDRGIPATFRHMNGYGSHTYKWTNAQGEGVWIKYHFITEQGVKNLDTQLAGQLAGENPDYHTEDLFNAIEAGDYPAWKLYVQIMPLEDANTYRYDPFDVTKVWSHKDYPLIEVGRMVLNRNPENYFAEVEQAAFSPGTLVPGIDVSPDKMLQGRLFAYHDAQRYRIGANYNQLPINRPKSEVN-NYQRDGFMNGSKNGGGSV-Y----YEPNSFGG------PQEDPQAKQAAYEVKGFADSVSYNENDHYSQPGALYR--LMSEEERTRLVNNIVHSMKPVALEEIKLRQIGHFYKADPEFGKRIADGLDLP------
>A0A2T9YF06	631	0.455	7.111E-198	4	490	500	17	489	497
----LTTGNGNPVQNNQTSITAG---PQGQVLIQDFHLIDKLAHFDRERIPERVVHAKGAGAHGYFEVTNDISHLTCAKFLNKVGKRTPIFARFSTVGGEMGSADTARDPRGFAVKFYTEEGNWDMVGNNTPVFFIRDPIKFPDFIHTQKRNPQSHLPSSDMFWDFLSLVPESIHQVTILMSDRGITKDYRHMNGYSGHTLALVAADGSYKFVKWHFKTKQGVECLHAKEAAIIAGSDPNYATRDLFDSIEKGDYPAWDVYVQVVEPEQVDKLGFDLFDITKVLPHADFPLIPVGQMVLNRNPENYFAEVEQSAFSPSHMVPGIAPTTDRMLQGRLFSYPDTHRHRLGPNYLQIPINAPISGIN-NHQRDGLMTINGNSGSKPNY-----EPNSFGGPYQSNIVGTVIPIGMP--VSGNIGNYTYQLTDADFKQAAALYNIF--DDAHKDRLAGNIADGLSGAKV-FIQKRQLDIFYKVDKDYGVRVEREL---------
>A0A6S7GNJ0	631	0.414	7.111E-198	5	496	500	22	496	499
-----TTGFGCPVETVTATKTVG---ERGPILLQDTFFLDTMTHFDRERIPERVVHAKGGGAFGTFKVTHDITKYCKASIFSKIGKETPCLARFSTVGGESGSADTARDPRGFAMKFYTEDGNWDCVGNNTPIFFIRDPILFPSFIHTQKRNPVTHLKDPNMFWDFITLRPETTHQVCFLFGDRGVPDGFCHMNGYGSHTFKMVNAKNEAVYCKFHFKTDQGIKNLFQAEADKLAGADPDYSNRDLYESITNGNFPSWTLYIQVMTFEEAEKCKCNPFDLTKIWSHKEHPLIPVGKMTLNRNASNYFAEIEQSAFNPANMVPGIEPSPDKMLQGRLFSYHDTHIHRLGLNYHQLPVNCPYKCSTKNYQRDGPQTF-EVPDGAPNYY-----PNSFSG------PKPEEHHRHHVQTFSGECKRVETGEEDNYSQVTTFYNKV-LNDEERARLVSNIAGHLKDAKD-FIQKRAVSNFSQVSPDFGERLTKALEAYKKA---
>A0A3F2S1Q4	631	0.440	7.111E-198	5	499	500	459	943	965
-----TTSNGAPLPPTGLTASATVG-PRGPIVLQDFALLDHLAHFDRERIPERVVHAKGAGAFGYFEVTHeSVTKYTSAKLFSSVGKRTPVAVRFSTVGGEQGSADTVRDPRGFAIKFYTEEGNWDLVGNNTPIFFIRDPILFPSFIHTQKRLPSTHLKDDNMMWDFFSLRPETLHQQTFLFSDRGIPDGFRHMNGYGSHTFINLNTQGETTYVKYHFKTDQGIRNLPVDEAAVLASSDPDYSIRDLYDAIQREDFPTWTLYIQTMTPEQAANESVNPFDVTKVWPHSAYPLQEVGRLVLNRNPKNYFAEVEQLAFSPSHMVPGIEPSPDKMLQGRLFSYPDTHRHRLGPNYQQIPVNKPVNK-PQTYQRDGLMAVTGNMEDMPNYF-----PNSMGGPLEAAA-LRY----HASQGDHVVVDKFSTVDEDNFSQAGDFYRKT-LDAAARDRLADNIAGSLVNASKP-VQIRAIGNFTKADTNYGERVQEKLETlkeKKAASQK
>A0A521YSS7	630	0.449	9.737E-198	0	491	500	0	479	481
MSdRPvLTTNFGQPVADNQNSVTAG---PRGPVLLQDIHLVEKLAHFNRERIPERVVHAKGSGAYGSFRVTGDITRYTSAKLLSRVGKETSVFLRFSVVGGELGSADTVRDPRGFAVKFYTEEGNWDMVGNNTPVFFIKDPLKFPDFIHTQKRNPQTHLKDPDAMWDFWSLSPEALHQIVILFSDRGTPDGFRAMHGFSSHAFSLINAKGERVWVKWHFKSRQGIKNLSPAAAAALAGADPDYAQRDLFKAIEARQFPRWHVCLQVMTEAQAAGFRWNPFDLTKIWPHKEFPLIEAGELELNRNPANYFAEVEQSAFSPANIVPGMGFSPDKMLQGRLFAYNDAQRYRVGTNYAQLPVNAPRCPL-RNNQRDGAMRFDGNAGAAPNY-----EPNSV-PGTPAEAPA----YCEPSWnLGATVVERFSHRGEQDhFSQPGALFR--LMNPAQQELLIGNISASMKAVTRSDIVQRQLEHFERVDPRLAAGISKRLE--------
>A0A5C0AX59	630	0.439	9.737E-198	4	493	500	3	476	482
----LTTATGAPVADNQNS---RTAGARGPVLLEDFHLLEKLQHFNRERIPERVVHAKGSGAYGVLEVTHDITQYTCASPFAQIGKKTEMFARFSTVGGEKGSADTDRDPRGFALKFYTEQGNWDLVGNNTPVFFLRDGIKFPDFIHTQKRDPKTNLKSPTMMFDFWSQSPESLHQVTTLFSDRGLPDGYRHMHGFGSHTYSLINASGERVWVKWHFLTLQGIRNLAPADAARIAGTDPDYAQRDLFNAIENGDFPRWRVCIQVMTEAQATQTPFNPFDLTKVWPHGDFPLIDVGTMTLNRNPQNYFAEVEQAAFSPSAIIPGLGFSPDKMLQARLFAYHDAHLYRVGTNYQALPVNRAHVPVN-TYQRDGSMRFDGNFGGEPNY-----EPNRYAQ-----APKQDPRFAETPLAVDGyADRFDHRAGNDDYTQAGDLFR--LMSDDQQTLLINNLVGAMGSV-PQDIQLRQIEHFRRADPRYGDRIAEGLGLK------
>A0A5S3QPU7	630	0.409	9.737E-198	1	492	500	4	479	487
-KKRLTTASGNPVGDNQNSITAGQ---RGPGLIQDVHLLEKMAHFDRERVPERVVHAKGTGAHGYFEVTnDDISKYTKADFLSEVGKQTPMFIRFSTVAGELGSADTVRDPRGFAVKFYTQEGNYDLVGNNTPIFFVRDAIKFPDFIHTQKRNPKTNLKDKNAVWDFWSLSPESLHQVTYMHGDRGIPATYRHMNGYGSHTFKWVNKDGEPFWVKYHFISEQGVTGLDEDVADRIAGENPDYHTEDLYNAIDKGDYPAWKLYVQIMPYEDAKSYKWDPFDVTKTWSKEDYPRIEVGRMVLNRNPENHFAEVEQAALSPANLVPGIEVSPDKMLQGRLFSYSDTQRYRIGVNHQQLPINRPINNAQ-NYQFDGQMRY-DNGGRSINY-----EPNRYES--TPKEDPDSKINSFEVY-GDADSVAYS--DSDHYTQAGDLYR--LMSPDEKDRLIKNVVGHMEKVDYEDIKLRQIEHFYKADPEYGERVAQGLGL-------
>A0A7L7YYD4	630	0.416	9.737E-198	4	490	500	21	490	495
----LTTSFGKPIGDMFNSMTVG---PRGPILLQDSIYLDEITHFDRERTPERVVHAKGAGAFGYFEVTHDITKYTKAVVFNKIGKRTPIAVRFSTVGGESGSADTVRDPRGFAMKFYTEEGNWDLVCNNTPIFFIRDPILFPSFVHVLKRNPVTHLKDANMFWDFISLRPESCHQISFLFSDRGTPDGFRHMNGYGSHTFKMVNAEGNPVYCKFHFKTDQGIRNLSNERSIQLAGENPDYATEDLYNAIAEAKFPSWTLYIQVMTFEDAEKCKFNPFDLTKVWPHGEYPLIQVGKLVLDRNPKNYFTEVEQIAFDASHMIPGIEPSPDKMLQGRLLTYADTQRHRLGVNYLQLPVNCPLRKV-TNYQRDGPLCINDNQNGAPNYY-----PNSFSGPRHSEA---YTEPGM-PLTGE-AKRFDS-SDEDNFSQVGVFWNKV-LNDHEKKRLIENMSGHLSGAA-EFIKQRAVFNFEKCDPEYGRMLKETL---------
>A0A2H4VQT3	630	0.458	9.737E-198	0	492	500	0	479	502
MKnEKLTSNKGHPVPNDQASITTGEGS--SYTMLQDVNLIEKLAHFDRERIPERVVHAKGAGAYGYFEVTHDLSQYTRARFLSEIGKKTELFIRFSTVGGERGSADTARDPRGFAIKFYTEEGNYDLVGNNTPIFFIRDAVKFPDFIHTQKRHPKTNLPDADMFWDFLSLTPESVHQVTILFSDRGTPYSFRYMDGFSSHTYMWYNEENEYVWVKVHIKSVLGNKTFTNDEAVQMAGENPNHATEDLYDAIESADYPEWKVYVQIMKPEEAANYQFDPFDITKVWYHADYPLIPLGKIVLNRAPENFFAEVEQAAFSPSNFVPGIGPSPDRLLQGRLFSYEDTQRHRLGANFHQIPVNRAKNSEIANYERDGPMNVDDNGGSSPNYY-----PNSMNG--------PEPDASFSPPAIEVqavIARHTRPTGDVDFVQAGELYRRV-LDDEAKTNLVSNIVGHLVDAK-ENIQYRQTSLFYKCDVEYGTRVAEGIGL-------
>D3TRU3	630	0.388	9.737E-198	5	496	500	24	502	505
-----TTGSGNPVGIKDASMTVG---PKGPLLLQDVHFLDEMAHFDRERIPERVVHAKGGGAFGYFEVTHDITKYCAASLFEKVKKRTPIAIRFSTVGGESGSADTARDPRGFAVKFYTEDGIWDLVANNTPIFFIRDPVLFPSFIHTQKRNPQTHLKDADMFWDFLTLRPESTHQVCFLFSDRGIPDGFRHMHGYGSHTFKMINGKGEPIYCKFHMRTEQGIQNLDVKRAEALTATDPDYSIRDLYNSIKNGNYPSWIMSIQVMTFDQAKKFKYNPFDVTKVWSHRDFPLIQVGKLTLDRNPTNYFAEIEQLAFSPAHLVPGIEPSPDKMLQGRLFSYSDTHRHRLGPNYLQIPVNCPYRVAVKNYQRDGPMTVTDNQGGAPNYY-----PNSFAGP-ETDARARSLQSCCP--VSGDVYRFSSGDTEDNFSQVTDFWVHV-LDECARKRLVNNIANHLSNA-SQFIQERAVKNFTMVHSDFGRALTEALSLVQSS---
>A0A164QXL8	630	0.469	1.333E-197	4	499	500	14	494	510
----YTTSNGAPVAEPYAAQRVGFN---GPLLLQDFHHIDLLAHFDRERIPERVVHAKGAGAHGYFEVTHDITDLTSAALFKKVGTKARSTVRFSTVGGESGSADTARDPRGFAIKIRTEEGNWDWVFNNTPVFFLRDPAKFPHFIHTQKRDPQTHLKDPDMFWDYLSQNPESVHQVLILFSDRGTPDGYHNMHGYSGHTFKFVNAEGKYHYVQIHLRKDGGFKTLDNATAGKLAGENPEYGIQTLVEAIESKNFPSWTVYVQTMTPEQAEKFRYNILDLTKIWPHKEFPLRPIGKFVLDEIPQNYFAEVEQAAFAPSHLVPGVEPSTDPVLQSRLFSYPDTHRHRLGVNYQQLPVNAPVVPV-SNFQRDGPAAY-NNQGPRPNYQ-SSISPLTYKK-------KAYEDAKHEKFIGN-ASYELSFITELDFEQPRALWQKV-FDDTQKAHFVSNIAGHIGGVKSKEILARQLSVFAAVDQDLSDRIAKAVGHPTVAPLK
>UPI00073D2F8A	630	0.395	1.333E-197	6	490	500	28	496	513
------TGNGALIGEKKASLTAG---PNGPILLQDFVYLDEMSHFARERIPERVVHAKGAGAYGYFEVTHDITKYTKAKVFSQIGLRTPIAVRFSTVGGESGSADTVRDPRGFAVKFYTQEGIWDLVGNNTPIFFIKDPLLFPSFIHTQKRNPVTHLKDADMFWDFISLRPESTHQVLFLFSDRGLPDGYRHMNGYGSHTFKLVNSCNDIVYCKFHYKTDQGIKNLSNERAAELSASDPDYSIRDLYNNIAKGNYPSWTFSIQVMTVEQAKKFRWNPFDVTKIWPHSEFPLIPVGKLVLDRNPENYFADVEQAAFDPAHMPPGIEPTPDKMLQGRLFAYGDTHRYRVGPNHLQLPVNCPYKTiSTINYQRDGLMAV-YNQNGAPNYF-----PNSFNGPRECPAVR------SPPFSITGDVDRYEPENEDDFGQATLFWRNV-LDANEKNRLVGNLVGSLSKA-SLFIIERAVKNFSQVDIELGKKLTEGL---------
>UPI0003DF6F96	630	0.415	1.333E-197	4	493	500	110	583	597
----FLTGSGTPI-SKKASLTVG---PNGPILLQDFVFLDELSHFNRERIPERVVHAKGAGAFGYFEVTHDITKYSKAKVFSSIGKRTPIAVRFSTVGGESGSADTVRDPRGFAVKFYTEEGVWDLVGNNTPIFFIKDPIYFPSFIHTQKRNPVTHLKDADMFWDFLSLRPESTHQVMFLFSDRGIPDGYRHMNGYGSHTFSLVNAKDEIVYCKFHYKTDQGIKNLPVDKAAELSASTPDYAIRDLYDAIAKNQYPTWTFYIQVMTPTQAKSFKWNPFDLTKVWPHDEYPLIPVGKLVLNRNPENYFADIEQIAFDPAHMVPGIGASPDKMLQGRMFTYGDAHRHRLGPNNLQLPVNCPFKEiSVINYQRDGQATI-NNQNGAPNYF-----PNSFGGPRECPAVAPPTY-----FVSGDVGRYDVDPKEDNYGQVTLFWKNV-LDDKEKSRLVNNLVQNLSNA-STFIVERAVKNFTEVDTDLGLRLTEGLRNK------
>A0A3A9KRH5	629	0.453	1.826E-197	4	492	500	7	478	486
----LTTASGTPVGDNQNSITAG---HRGPTLIQDVNLLEKLAHFNRERIPERVVHAKGAGAHGHFEVTNDLSKYTKAAFLSEVGKSTPMFIRMSTVAGELGSADTVRDPRGFAVKFYTEEGNYDLVGNNTPVFFIRDAIKFPDFIHTQKRHPQTHRKDVNAVWDFWSLSPESLHQITILHSDRGIPATLRHMHGYGSHTYKWTNAQGESVFVKYHFRTEQGVKNLDVDLAAKLAGENTDYHLEDLFNAIEDGNFPAWTLKVQIMPEEDVNTYRFDTFDVTKVWSQKDYPLIEVGRMVLDRNPENYFAEVEQAAFTPGNFVPGIEASPDKMLQGRLFAYADAHRYRVGTNHQELPINRSKAEVH-NYQRDGQMRFDGNGGKSVNY-----EPNSF------DGPRETPENKMNPFEVKGfadSVAYDSE---DHFTQPGDLFR--LMDEGERARLIQNFADHMRDVERDEIKLRQIALFYKVDPELGSGVAANLGL-------
>UPI00054E49C8	629	0.439	1.826E-197	0	491	500	0	480	487
MSDHpiLTTNFGQPVADNQNSVTAG---PRGPVLLQDIHLVEKLAHFNRERVPERVVHAKGSGAYGTFRVTQDITRYTSAKLFEKVGKETPVFLRFSTVGGEQGSADTERDPRGFAVKFYTEEGNWDMVGNNTPVFFIKDPLKFPDFIHTQKRNPQTNLKDPNMVWDFWSLSPEALHQIVILFSDRGTPDGYRFLHGFSSHTFSLYNKAGERVWVKWHFKNKAGIKNLHPAEAQRLAGTDPDYAQRDLFNAIDQGDFPKWRVCIQVMTDAQAKAFRWNPFDLTKIWPHTESPLIEVGELELNRNPQNYFAEVEQAALSPANIVPGMGFSPDKMLQGRLFSYNDAHRYRIGTNYAQLPVNAPQCP-FHNNQRSGSMRFDGNGGSVPNY-----EPNSVAGS--PAQAPQYREPALP--LGDVSADQYShaETEHDHYTQPGDLFR--LMTTEQQQLLIDNLVGSMKGVTRDGIVLRMLAHFKKVDPKLEAGIAAGLG--------
>A0A6V2Q5M4	629	0.402	1.826E-197	2	499	500	21	501	523
--PNLTSSNGAPLDSLTNSMTAG---PRGPITLQDFNLVDYLAHFDRERIPERVVHAKGAGAFGYFEVTtPEAAKYCRAKMFNKLGKRTPVGVRFSTVGGESGSADTARDPRGFAVKFYSEEGNWDLVGNNTPIFFIRDPVLFPSFIHTQKRNPQTHLGDADMFWDFISLRPETTHQVSFLFSDRGTPDGYRHMNGYGSHTFKNVNEQGQAYYVKYHFKTDQGIRNLPACEAGRLASEDPDYAIRDLYNAIAAGDAPSWTVYLQVMTYEEARAASFNPFDVTKVWPHAQFPLIEVGRMVLNRNPENYFAEVEQIAFAPSHMIPGVEPSPDKMLQGRLFSYADTHRHRLGANYQQIPVNKPFNTTVANYQRDGPMAVEGNGGGSPNYF-----PNSFQGPMTVHSAA-----WHADAAAGDVARHDT-GDEDNFSQCGRFYSML--SAEEKERLTDNIAGHMVNAQ-PFIQRRAIANFAAAHADYGAKLTQKI-ATLTANRK
>A0A401NX56	629	0.415	1.826E-197	4	491	500	26	497	525
----LTTGWGHPIGDKLNVITAG---PRGPLLMQDSVFIDEMAHFDRERIPERVVHAKGAGAFGFFEVTHDISKYCKAKLFQPVGKRTSVSVRFSTVGGESGSADTVRDPRGFACKFYTEDGNWDLTGNNTPIFFIRDPFLFPSFIHTQKRNPQTHLKDADMTWDFFSLRPETLHQLSFLYSDRGIPDGFRHMNGYGSHTFKMVNDRQEAVYCKFHFKTNQGIKNLTVEAASQLASDDPDYSIRDLYNAIATGNFPSWSFYIQVMTFQEAQVHRWNPFDVTKVWPHKEFPLIPVGQMVLNKNPINYFTDVEQMAFDPSNMPSGIEPSPDKMLQGRLFSYTDTHRHRLGSNYLQLPVNCPFKCRVANYQRDGPMCSTDNQGGAPNYY-----PNSFSGPET--QPLA---LEHSLTLTNDVARYNS-SNDDDYSQVTAFYLQV-LNADERRRLCENLAGHLKDAQ-LFIQNRMLCVLNKVHPDYAAQVRALLE--------
>D7G1K9	629	0.436	1.826E-197	5	492	500	23	497	538
-----TGSNGRPLESLTESQTAG---PGGPITLQDYTLIDHLAHFDRERIPERVVHAKGAGAFGYFEVTtPELKGLCKGKMFSHVGKRTPVAVRFSTVGGESGSADTARDPRGFAVKFYSEEGNWDLVGNNTPIFFIRDPILFPSFIHTQKRNPRTHLKDPDMFWDFISLRPETTHQVSFLFSDRGTPDGYRHMNGYGSHTFKNVNAQGNAVWVKYHFKTDQGIRNLPAGEADVMQATNPDHAIQDLYNAIADGTPPSWTVYVQVMGLEEAARCSFNPFDVTKVWPHADYPLREVGRMVLNRNPTNYFAEVEQMAYAPSNMIPGIEPSPDKMLQGRLFSYNDTHRHRLGANYQQIPVNRPFNAKVQPYQRDGPMRVDGNMTDAPNYF-----PNSFSG-------PAAADPSHAGWHAERatgDVARYPTGDDDNFTQAGEFFRRT-LDEGGRQRLTDNIAGALSGAQ-EFIQKRAIANFAAADADYGRLISEKIKA-------
>A0A2G3K214	629	0.440	2.500E-197	0	492	500	0	475	477
MSQYLTTANGAPVADNQNSQTAG---ARGPVLIEDFHLIEKLAHFNRERVPERVVHAKGSGAFGTFTVTQDITQYTKAKVFGSVGKQTPVFLRFSTVGGEQGSADTERDPRGFAIKFYTEEGNWDIVSNNTPVFFIRDAIKFPDFIHTQKRDPQTHLKSPTAMWDFWSKSPESLHQVTILFSDRGTPDGYRFMHGFGSHTFSLINAANERVWVKFHFKSKQGIKNLHPTDAKRLAGEDPDYAQRDLFHAIEHGDFPKWRVCIQVMTQAQAAQHKDNPFDVTKVWSHKQFPLVEVGELELNRNPANYFAEVEQSAFAPPNVVPGISFSPDKMLQGRLFAYPDAHRYRIGANFAQLPVNAPQCP-YHTHHRDGAMQFGDNGGAGPNY-----EPNRF-----GTGAQAESFAEPALPIEGAAGRYNHRAGNDDFSQAGDLFR--LMNTEQKALLIANIVGAMQGVPR-DIQLKQVEHFTRADAAYGAGVAAGLGL-------
>A0A554TZ29	629	0.466	2.500E-197	4	496	500	3	479	482
----LTTTFGAPVPDNQNSLTAG---LRGPVLIQDFHLIEKLAHFNRERIPERVVHAKGAGAYGTFRVTADVSKWTQAKFLSAVGKETEVFLRFSTVGGEKGSADAERDPRGFALKFYTEDGNYDIVGNNTPIFFLRDPLKFPDFIHTQKRNPATNLKDPTAVWDFASLSPESLHQFTILFSDRGTPRSYRHMDGFSSHTFSWIDAAGRRVWVKYHFKTKQGIQNFTAEQATAMTGIDPDHATRDLFAAIEDGDFPAWTVSVQIMTEAEAESFPIDPFDLTKVWPHAGHPLIEIGELVLNRNPQNYFAEVEQSAFSPANVVPGISFSPDKMLQGRLFAYGDAHRYRLGGNHGLLPVNRPHAAAASNYQRDGAMRFDDNGRGAVNY-----EPNSFGGPKQDPAAAEPALP-----LRGAADRYDHRAGNDDYSQAGDLFRLL--DDGARARLLDNLAGAMRSV-PEAIQRRQIAHFAKADPAYGAGVAERLGLAVAA---
>A0A101LFU5	629	0.432	2.500E-197	4	491	500	6	477	485
----LTTASGIPVADNQNS---RTAGPRGPLMLDDFHLIEKLAHFNREVIPERRVHAKGSAAYGTFTVTRDITHLTSAKLFASVGKQTDTILRFSTVGGERGSADTERDPRGFALKFYTEEGNWDIVGNNTPVFFIRDPLKFPDFIHTQKRDPWSNLKSPQMMWDFWSLSPESLHQVTILFSDRGIPDGYRFMHGFGSHTFSLINAQGERHFVKFHFKSQQGIRNLAPAEAARLAGTDPDYSQRDLFQAIERGDFPRWTLCIQVMTEQEAASRTENPFDVTKVWSQRDYPLQEVGVLELNRNPQNYFAEVEQASFAPSNVVPGVGLSPDRMLQGRVFAYADAQRYRVGTNYQQLPVNAPRCP-YANNQRDGAMRFDGNGGSQPNY-----EPNS--QGHTPRQAPQYREPA-LNFAGP-ADRYDHRVDEDYYSQAGALFR--LMSADQRALLIDNIAGAL-GAVSRDVQLRQIGHFLKADPAYGQGVAVGLG--------
>A0A6J2Y9P2	629	0.441	2.500E-197	5	494	500	23	497	503
-----TTASGARVIVKDATETVG---PRGPILLRDVHFLEEIAHFDRERIPERVVHAKGAGAFGYFEVTHDISKYCAAKIFDTIGKRTPLAVRFSTVGGESGSADTVRDPRGFAVKFYTEDGVWDLVGNNTPIFFIRDPILFPSFIHTQKRNPQTHLKDANMMWDFHTLRPETMHQWLFLFSDRGIPDGYRHMNGYGSHTFKLVNKDGEYVYCKFHYKTDQGIKNLDSKTAADLSGSDPDYSIRDLHNAIANGNYPSWTFYIQVMTPSQATTYKHNPFDLTKVWSHSEFPLIPVGKIVLDRNPENYFAEVEQIAMCPSNMVPGIQPSPDRMLQGRLFSYNDTQRHRLGTNFNQLPVNCPFKVS--NYQRDGAMAF-SNQGSGPNY-----HPNSFSGP-KTDLTVKSLYPK--EFLTGDVDRHDDEVVKEDYEQATAFWRNVLDEPA-KQRLISNLVDSLKLVQD-VLQERAVKSYEKVDLDFSRRVQNQLNtAKR-----
>UPI0008118898	629	0.447	2.500E-197	2	494	500	30	508	516
--PKYTTVTGKGIADKGNSLSVG---PRGPLLLQDVQFLEELAQFDRERIPERVVHAKGAGAFGYLEVTSDaLSKFTKAKLFSTVGKRTPLAIRFSTVGGEAGSADTVRDPRGFAVKFYTEDGNWDLVGNNTPIFFIRDPILFPSFIHTQKRNPQTHLKDANMTWDFFSLRPETTHQVCFLYSDRGIPASYREMNGYGSHTFKLVNEAGEAVYTKFHLKTKQGIRCHDVATAGRLAGDDPDHTTRDLFNAIANKNYPKWAMYVQIMTFEQAEKFKYNPFDLTKVWSHKDFPLIEVGEVVLDRNAENYFAEIEQLAFSPANMIAGIEPSPDKMLQGRLFSYSDTHRHRLGANFHQIPVNRPRCPVMHPTLRDGPGCFTDNGGALPNYY-----PNSFAG-LVGDSSCKEACQK----VAGDVQRHDS-ANDDNFEQVTSFWTNV-LSPEERDRLVANIAGHLAQVTVPAIVERSVANFEKVHVDFGAKLRLALNLVK-----
>A0A7S1UH72	629	0.449	2.500E-197	5	495	500	24	499	529
-----TTSNGAPADSLTASMTAG---ERGQILLQDFNLVDHIAHFDRERIPERVVHAKGAGAFGYFEVTsPEAAKYCRADFLSSVGKRTPIAFRGSTVGGESGSADTARDPRGFAVKFYTEEGNWDLVGNNTPIFFIRDPILFPSFIHTQKRNPATHTGDADMFWDFISLRPETTHQVSFLFSDRGTPDGYRHLNGYGSHTFKNVNAAGEAFYVKYHLKTDQGIRNLAAEEAGRIAGEDPDYAIRDLYNAIADGNFPSWTMFIQVMTFAEAERCSFNPFDLTKIWPHSDYPLIEVGRAVLDRNPQNYFAEVEQLAFAPSHMVPGIEPSPDKMLQARLFSYADTHRHRLGTNYQSIPVNRPFNCKVANYQRDGPMTVDANQGGAPNYF-----PNSFSGPA-----VQKSEAWHAHPVTGDVKRYET-GDEDNFSQCGNFYRNV-LSAAEKDRLTSNIAGHMANAQD-FIVKRAIANFAAADADYGRSIAEKVAAIQA----
>A0A0F7GEV9	629	0.442	3.423E-197	1	492	500	4	479	502
-KKTYTTGFGAPVENDQNSTTAGNP---GPILMQDTHLLEKLGHFDRERIPERVVHAKGAGAHGYFEVTADVTRYTKAKFLSEIGKRTEVFARFSTVGGERGSADAERDPRGFALKFYTEDGNYDMTGNNTPVFFIRDPLKFPDFIHTQKRHPGNNLKDANMFWDFLSLTPESVHQVTILFSDRGTPKTFRHMHGYSSHTYKWYNAKGEYFWVKYHFMTEQRIQNLTRDEATETKGKDPDHATRDLAQAIERGEFPSWRLEMQIMTPEQADKYRFDPFDVTKVWFHGDVRPIPIGRLVLNKNPNNYFAEVEQAAFSPANFVPGIAASPDKLLQGRLFSYHDTHLHRLGTNYQLLPINRPKNAVN-NYQRDGHMAYGDNSSDAPNYY-----PNSFGG------PEPKPDTGEPPFKVSGQAARQPYIHPnDDFFQAGELYRRV-MTDKDREHLVGNITTHLCNAL-KRIQLRQSAVFFKSDAEYGTRVAKGLGL-------
>A0A0S1MJC5	629	0.466	3.423E-197	4	496	500	14	489	510
----YTTSNGAPCTEPYEAQRVGQN---GPLLLQDFHHIDLLAHFDRERIPERVVHAKGAGAHGYLEITHDLSDICSADIFKKVGNKAKATVRFSTVGGESGSADTARDPRGFSVKLKTEEGNWDWVFNNTPVFFVRDPAKFPHFIHTQKRDPQTHLKDNDMFWDYLSQNPESVHQVLILFGDRGIPDGYRFQHGYSGHTFKFINEKGELHYVQIHLRSDQGIKTLTQEKATKLAGENPDYSIQDLFEAIEKKEYPTWSCYVQTMTPAQAEKFRYNILDLTKIWSHKEFPLRPFGKLVLNENPNNYFAEIEQSAFAPSHLVPGVEPSADPVLQSRLFSYPDTHRHRLGVNYQQLPVNAPSKP-PANFQRDGLMAF-NNQGSRPNYV-STIQPLSYSK-------PQNHNSKHEVFLGE-AQRVLSKITELDFEQPNALWNKV-FDEGAKERFVNAIVGHLGAVTKPEIIDRQLSIFAAVDATLGKRLAEGL--KRPA---
>UPI000C768D12	629	0.405	3.423E-197	4	496	500	22	497	510
----LTTGHGAPVADKINSITAG---PRGPILLQDHVLIEELAHFDRERIPERVVHAKGAGAFGYFEVTHDISKYCKAAVFDAIGKQTPVAVRFSTVGGESGSADTARDPRGFAVKMYTEEGNWDIVGNNTPIFFIRDPLLFPSFIHTQKRNPVTHLKDPDAFWDFISLMPQTTHQVSFLFSDRGTPVGYRHMNGYGSHTFKLVNSDGKPVYCKFHFKTDQ-VKMLGPIGSTVLA-SNIRYkrKFRDLYNCIAGGEFPSWTMYIQVMSFKQAENWTFNPFDLTKVWPQGEFPLLPVGKLVLNRNPQNYFAEVEQIAFSPAHLVPGIEPSPDKMLQGRLFSYNDTHRHRLGPNFDQIPVNCPYRANVRNYQRDGPMTVLGNQAGAPNYF-----PNSFSG---PNQTR---RGEMVEFPATGdIGRYNS-TDEDNFTQAGVFWRNVLNDD-EKERLVDNISSHLCNAQ-KFIQDRAIKNFSCVDPEYGRRIQENIN-RRTK---
>A0A150WIL5	628	0.455	4.687E-197	0	493	500	0	476	477
MSKTLTTSAGIPVSENQHSVTAG---ERGPVLIQDFHLIEKLAHFNRERIPERVVHAKGSGAYGTFTVTHDITRFTKAALFSKIGKKTDVFLRFSTVAGEKGSADTERDPRGFALKFYTEEGNWDIVGNNTPVFFERDPLKFPDFIHSQKRDPRTGYKNPFRMWDYWAKAPEALHQITILFSDRGIPDGYRFMHGFGSHTFSFINDKNERVWVKFHFKSMQGIKNLSVEKATALAGSDPDYAGRDLFEAIERKEFPRWTLKVQIMTERQAEQTNFNPFDLTKIWPHKDFPLIDVGVLELNRNPENYFAEVEQAAFSPSNVPPGVGFSPDKMLQGRLFAYPDAHRYRLGVNYQHLPVNRPHSVVN-TYHRDGSMRFDNNGGGVDNY-----EPNGFGGPTQ-DTRYSEPPLP----LSGAADRYDAHKDNDDFTQAGNLYRIF--TNEERDRLTRNIAGTMKGL-PEELQRKNIAHFSKCDPEYGARILAYLGLK------
>A0A1I5W6J0	628	0.412	4.687E-197	0	491	500	0	479	489
MSEdnrkNLTTGSGMPVGDNQHSITAG---SKGPTVIQDVHLLEKLAHFNRERIPERVVHAKGAGAHGYFEVTNDeISKYTKADFLSEAGKTTPMFIRFSTVAGEAGSADTVRDPRGFAVKFYTEEGNYDLVGNNTPIFFIRDAIKFPDFIHTQKRDPRTHLKDPNMVWDFWSLSPESLHQVTYLHGDRGLPATYRHMNGYGSHTFKWVNADGEAFWVKYHFVSEQGVKSLDQATFDKIAGENPDYHTEDLFNAIEDGDFPSWKLYVQVIPYEDYKHHKWDIFDVTKTVPKEEYPRIEVGRMVLNKNPDNYFAEVEQAAFSPGHFIPGIEASPDKMLQGRLFAYSDAHRYRVGANHEQIPVNRPVSGA-DNYQRDGFMRTDGNGGGTVNY-----EPNSFDGPTETD------RGRIDPFEVEGqtdSVNYDSE---DHYTQAGDLYR--LMEEDEKQRLIDAIVGDLGAVKKDEIKLRQIKHFYKADPDYGRRVAEGIG--------
>A0A2R6P0B0	628	0.479	4.687E-197	4	491	500	14	486	509
----YTTSSGAPVAEPYAIQRIG---LNGPVLIQDFHHIDLLAHFARERIPERVVHAKGAGAHGYFEVTHDISDLTCASLFSKVGTKCPATARFSTVGGESGSADTARDPRGFAVKLKTDQGNWDIVANNTPVFFLRDPSKFPHFIHTQKRDPQTHLKDADMFWDYLSLNPESVHQVMILFSDRGTPDGYHHMHGYSGHTFKFVDSEGKYTYVQIHFRVRGGFKTLTDAQATKLAGENAEYGLQTLFEDIEAGNYPTWDVYVQTMTAEQAEKFRYNILDLTKVWPHGEFPLRPIGKLVLDKYPDNYFAEIEQAAFSPSHLVPGVEPSADPVLQSRLFSYPDTHRHRLGVNYQQLPVNAPVVPV-ANFQRDGFMAI-NNQGTRPNYQ-SSLVPLTYKP-------KPYEQVKHEVWLGN-ANVDLSFITELDFEQPRALWQKV-FDDTAKEHFVGNVAGHLGNVKSPIVKARQLSVFANVDQDLSDRIAKAIG--------
>UPI0010FB84A0	628	0.399	4.687E-197	6	490	500	27	495	512
------TANGAPVAEKKASLTVG---PRGPMLLQDFVYLDEMSHFTRERVPERVVHAKGAGAFGYFEVTHDITKYCKAKVFSSIGKRTPIAIRFSTAGGESGSADTVRDPRGFAVKFYTEEGIWDLVGNNTPIFFIKDPLFFPSFVHTQKRNPATHLKDADMFWDFMSLRPETTHQIMFLFSDRGISDGYRYMHGYGSHTFKLVNSKNETVYCKFYHKTDQGIKNLSPEKAAELSASDPDYAIRDLYNAIAKKQYPSWTLYIQVMTNEQAKTFRWNPFDLTKIWPHEEYPEIPVGRLVLDRNPENYFADVEQAAFNPGNMIPGIEASPDKMLQGRIFAYGDTQRHRLGPNHLQLPVNCPfKAISAMHYQRDGHTPI-YNHGGAPNYY-----PNSFSGPKECPAVR------SPPFHLSGDVDRYDPVDEDDFGQPANFWKKILDEPA-RERLVQNMVGSLRNASV-FIVERAVRNFARVDIDLAQRLTDGL---------
>A0A067LUD6	628	0.469	4.687E-197	4	491	500	14	486	516
----YTTSSGAPVSEPYAAQRVG---AHGPLLLQDFHFIDLLSHFDRERIPERVVHAKGAGAHGYFEVTHDITDLTSAELFSKVGNKARTTIRFSTVGGESGSADTARDPRGFAIKIRTNEGNLDWVFNNTPVFFLRDPAKFPHFIHTQKRDPQTHLKDPDMFWDYLSQNPESIHQVMILFSDRGTPDGFFREHGYSGHTFKFVNNQGNFTYVQIHVRADKGFHTLDNSKAGELAGSNPDYGIQDLFEAIEKGQYPSWTVYVQTMTPEQAEKFRYNILDLTKIWPHGEFPLRPIGKIVLNENPQNYFDEIEQAAFSPSHLVPGIEPSADPVLQSRLFSYPDTHRHRLGVNYHQIPVNAPVCPV-ANFQRGGFMSV-QSQGNRPNYQ-SSIQPLSYKK-------PTYQTVEHEQFLGG-ALTQLSEITELDFEQPRAMWQKV-FNDEAREHYVQNVAGHFGNVKSAEIKARQLAVFAAVDQSLSDRIAKAIG--------
>A0A1B9AZJ9	628	0.417	6.418E-197	0	492	500	0	475	482
MSKKLTTSWGAPVGDNQNSITAG---RRGPTLIQDVHLLEKLAHFNRERVPERVVHAKGGGAHGYFEVTKNLTEYTKAAFLSEVGKKTPLFIRFSTVAGELGSADTLRDPRGFAVKLYTEEGNYDIVGNNTPVFFIRDAIKFPDFIHTQKRDPKTHLKNPNAVWDFWSLSPESLHQITILMSDRGIPATWRHMHGFGSHTFKWTNAEGKSVWVKYHWKTEQGVKNLSTDLAAELAGTNPDYHIEDLHNAIEAGDYPAWKLCVQIMPLEDANTYRFDPFDVTKVWSQKDYPLIEVGRMVLDRNPENYFAEVEQATFSPGNFVPGIDVSPDKLLQGRLFAYADAHRYRVGANHNHLPVNRPKVEVN-NYQRDGQMNPSIN-GGSSVY----YEPNSFGG------PQESPEDQQATFEVEGYAASTSYDNDDFYTQAGDLYRLL--SSEERANLVNNIVGSMQGVTVPEIIERQIQHFYKADPEYGTLVAAGLGL-------
>A0A1C7MX18	628	0.445	6.418E-197	0	490	500	0	476	482
MSNPiLTTSNGCPVDNDQTSITAGVN---GPVLISDFHLIDKISHFDRERIPERVVHAKGAGAHGEFVVTHDVSHLTKAKFLNGIGKKTPMFARFSTVGGEKGSADTARDPRGFSLKFYTEEGNIDVVGNNTPVFFIRDPSKFPDFIHTQKRDPKSNLKNPEAKWDFYTSVPESLHQVTILMSNYGTPDGFRFMHGYGSHTFKLVDNNGKFKYFKWHFKSKQGSKNLKAKKALELEGSDPDYATRDMFEAIERGDYPSWDVYFQVMEPEDAKKYRWNIFDVTKVWPHKDYPLIPVGTFTLNRNPENYFAETEQAAFSPSHIVPGIDVSADRMLQGRLFSYPDAHRYRLGVNYHQIPINRPIAPVN-NYQRDGFMTVDGNGGSSANY-----GPNSTGGPVQNN-IIGSTFAPEE--VEGMTGRFSYQVTDDDFVQPGNLYR--LMSEEDKDDLAENIVEELVLCKQE-IVDKALAMFERADPDYRARVEKAL---------
>A0A2N8SR48	628	0.424	6.418E-197	4	491	500	6	477	485
----LTTASGAPVADNQNS---RSAGPRGPLLLDDFHLVEKLAHFNREVIPERRVHAKGSGAYGTLTVTGDISRYSKAKMFDAVGKKTPLFLRFSTVGGERGSADTERDPRGFAVKFYTEEGNWDVVGNNTPVFFIRDPLKFPDFIHTQKRDPWTNLKSPQMMWDFWSHSPEALHQITVLFSDRGIPDGYRHMHGFGSHTFSLINGEGVRSWVKFHFKSMQGIQNLAPEEAVRLAGSDPDYAQRDLFSAIERGEFPKWRMCIQVMSEEQAASRAENPFDVTKTWSQREFPLIEVGVLELDRNPLNYFAEVEQAAFAPSNVVPGVGLSPDRMLQGRVFAYADAQRYRIGTNHQQLPVNAPRCP-YQNYQRDGAMRFDGNGGAAPNYEPNSYADAPKQASWQAEPALA---------LTGSADRHDHRSDDDYFSHPGALFR--LMSKEQQALLVGNIVAAMKPVTR-DVQLRQLSYFFKADPAYGAGIAKGLG--------
>UPI0003F91937	628	0.445	6.418E-197	0	493	500	0	478	485
MNRQsnMTTSWGAPVGDNQHSMTAG---SSGPTLIQDVHLLEKLAHFNRERVPERVVHAKGAGAHGYFEVTADVASYTKAAFLSEVGKRTPVFIRFSTVAGELGSSDTVRDPRGFAVKFYTEEGNYDLVGNNTPVFFIRDAIKFPDFIHTQKRHPQTHLKNPNAVWDFWSLSPESLHQVTILFSDRGIPATYRHMHGFGSHTFKWVNAEGQTVWVKYHFKTEQGVKNLDVALAAKLAGENPDYHTEDLFNAIQAGDFPSWKVSVQIMPVDEAATYRWDPFDVTKVWSQKDYPLIEIGRMVLDRNPENYFAEVEQATFSPGNFVPGIEASPDKMLQGRLFAYSDAHRYRVGANHNTLPINRPAAPVQ-NYQRDGQMRSDGN-GGHAVY----YEPNSFGGPQEAPQ------HKTTPFAVSGMADSTDYNQDDHYTQAGDLYRLL--SEEERSRLIANIAGAMQPVEREEIKIRQVGHWFKADAEFGTRLAEALGLP------
>A0A1F5UZ48	628	0.452	6.418E-197	1	492	500	3	479	501
-KKVMTTNTGKPVENDLNSMTAG---ANGPTLVQDVHLIEKLAHFDRERIPDRVVHAKGAGAGGYFEVTNDVTKYTRAKFLSNVGKRTEVFVRFSLVSGEKGSADSERDPRGFSVKFYTEEGNYDFVGNNTPVFFVRDAIKFPDFIHSQKRNPANNLKDPDMFWDFLSLTPESIHQVTILFSDRGTPLSYRHIHGFSGHTFMWYNEKGEYCWVKTHFKTEQGIKNLTRDEAVRLAGEDPDHATRDLYENIKKGDYPSWSVSIQVMTPEEAKNYRFDPFDITKVWPHADYPLQPIGRMVLNRNPLNFFAEVEQAAFSPGNFVPGIGPSPDRLLQGRLFSYHDTQRHRLGPNFQMIPVNSPKATIENSYQRDGSMRSGDNGGGTPNYW-----PNTFGGlAPDPSYKVPAIDISG---MAERQVYKLS---DVDFIQADALYRKV-MTDMDRDHLIGNIVTHLNGAQ-KRIQLRQTALFYKVNAEYGKRIAEGLKL-------
>A0A6A4WHD6	628	0.414	6.418E-197	5	499	500	12	490	503
-----TTGHGQPVGKKTASVSIGQ---RGPLLLQDVAFIDEMAHFDRERIPERVVHAKGAGAFGYLEITHDITQYSCASVFSEVGKRTPLAIRFSTVGGESGSADTVRDPRGFAVKIYTEEGNWDLVGNNTPIFFINDPIMFPSFIHTQKRNPATHLKDADMFWDFITLRPETMHQVSFLFSDRGIPDGYRHMNGYGSHTFKLVNKEGNEYWVKFHYKTDQGIKNLPVERANELAGSDPDYSIRDLYDAIEDGNFPSWTLSIQVMTPEQVDSCGFNPFDLTRIWPHSQFPLLPVGKMVLDRNPKNYFAEVEQIAFSPANMPPGIEASPDKMLQGRLFSYPDTHRHRLGPNYNQIPVNCPYRARVKNYQRDGPMCVDGNQADAPNYF-----PNSFSGPQECPRAKQVAT---RPKVAGDADRFD--EFDSDLSQVRAFWEKT-LNAEERARLADNIGGHAKDTQ-AFIQARIVKNWSMVCEDFGAQIRDAL-LKHNTPKR
>A0A2D4BZK2	628	0.429	6.418E-197	3	492	500	12	490	529
---PWTaaTSNGAPMPPHGITASA-TAGPRGPIVLQDFALIDHLAHFDRERIPERVVHAKGAGAFGYFEVTHSdaITQVCKAKLFAREGKRTPVAVRFSTVGGEAGSADTVRDPRGFAIKFYTEDGNWDLVGNNTPIFFLRDPILFPSFIHTQKRNPSTHCKDDDMMWDFFSLRPETLHQQTFLFSDRGIPDGYRCMNGYGSHTFVNVNARGEITYVKYHFKTDQGIRNLPVDEAARLAGADPDYAIRDLYDAIARKEFPSWTLYIQTMTPAQAAQSAFNPFDVTKIWPHAAYPLREVGRLVLNRNPRNYFAEIEQLAFSPSHFVPGIEASPDKMLQGRLFSYPDTHRHRLGTNYQQIPVNRPLKE-PQTYQRDGPMAVTGNMYDAPNYF-----PNSAGGPVESPHAFLSYTGDHA------VVDKFSTRDDDNYAQCGEFYRK-PLCEGARDRLTTNIAGSLVNA-SPGVQARAIANFRKVDPDYAHRVQTKVDA-------
>A0A0G3BQG8	627	0.460	8.789E-197	4	491	500	6	481	489
----LTTASGIPVPDNQNSVTAG---PRGPVLLQDFHLIEKLQHFNRERTPERVVHAKGSAAYGTFTVTEDITRYTRAKLFEQVGKQTSVLLRFSTVGGEKGSADTERDPRGFAVKFYTEEGNWDVAGNNTPVFFIKDPSKFPDFIHTQKRHPQTNLKSPTMMWDFWSLSPEALHQITTLFSDRGTPDGYRFMHGFGSHTFSFINADNERFWVKFHFRSMQGIKNLSVADAVRLAGEDPDYAQRDLFNAIEAQDFPKWRLCVQVMPEVEAETWsrktGWNPFDITKVWPYKDYPLIEVGVLELNRNPQNYFAEVEQAAFSPANVVPGIGFSPDKMLQGRIFAYHDAHLYRVGTNYQQLPVNRPQCP-YHTYQRDGSMRFDGNFGAAPNY-----EPNSIVS--TPKQAPQY---KEPPLKISGdADRYDHAEGDDPYTQAGNLFR--LMKADEQDRLTSNIAGAMRSV-PMSIVQRQLAHFAKADPRYGAAIAAKLG--------
>A0A7M7P149	627	0.404	8.789E-197	1	496	500	21	501	508
-SDRLTTSTGCPI---DNKLATMTAGARGPVLIQDFVFTDEMSHFGRERIPERVVHAKGAGAFGYFETTHDISKYCKAAPFESVGKKTPVAIRFSTVGGESGSADTARDPRGFAVKFYSEDGNWDLVGNNTPIFFIRDPMFFPSFIHTQKRNPVTHLKDPDMFWDFITLRPEATHQVSFLFSDRGTPDGYRHMNGYGSHTFKLRNKDGEYVFCKFHFKCDQGIKNLNRHRAGDLSATDPDYAIRDLYNSIATGNFPSWSLHIQVMTQEQADKHRDNPFDLTKVWSQKEFPLLPVGKMVLNLNPKNYFAEVEQIAFSPAHMIPGIEPSPDKMLQGRLFSYSDTHRHRLGTNYLQIPVNCPFAARTRSYQRDGPQCVTDNQGGAPNYF-----PNSF------TGPMDSKSYEQTKFTCPGEAARYETGDDDNYTQAGIFWRDV-LSEADREATVDNMASHIKDAA-EYLQKRTVVQWGKCDEDWGKRLEAKLaEYKTQA---
>A0A1Y2G3Q3	627	0.469	8.789E-197	4	491	500	14	486	513
----FTTSQGKPVQEPYAAERLGVN---GPLLLQDFNLIDILAHFDRERIPERVVHAKGSGAHGVFEVTHDISDICSAQLFEKIGTKVRATARFSTVGGESGSADTARDPRGFSVKLRTEEGNWDHVYNNTPVFFLRDPTKFPHFIHTQKRDPQTHLKDADMFWDYLSQNPEAFHQVMILFSDRGTPNGYRFMHGYSGHTHKLVNKNGEFVYAQFHYRCDQPRKNFTNEEATKLAGENPDFATQDLFEAIERKEFPSWTLCVQTMTPEQAEKFEHNILDLTKIWPHKEYPLRPVGKLTLNENPQNYFAEIEQVAFAPSHLIPGVEPTADPVLQSRLFSYPDTHRHRLGTNYAQLPVNAPLHT-PRNFQRDGAGAF-YNQGSAPNYQ-SSIQPLTYRK-------AKYSTLEHEQFTGA-AVADLSTITELDFQQPNALWSKV-FDDGARERFISNVAGHLGGVKSAAVKERTLAVFGAVNPDLGARLAEAVG--------
>A0A168MBM1	627	0.475	1.203E-196	0	494	500	0	478	483
MPDVLTTANGNPVDNDQTSQTAGEW---GPVLLQDFHLIDKLAHFDRERIPERVVHAKGAGAHGYFEVTHDITHLSKAKFLDKVGKKTPIFTRFSQVGGEMGSADTLRDVRGFAVKFYTEEGNWDMVGIHTPSFFIRDPSKFPDLIHTQKRNPRTNLKDADMFWDFLSLVPESIHQVTTLYSNRGTPYGYRHMHGYSTHTLSLINDKNEIHYVKFHFKTAQGIKNLRGHEATKLAGDNPDSAVEDLFNAIEKGDYPAWNVLIQVMEQKDAKTYRWNPFDMTKIWPHEDYPLQPIGRMVLNRNPDNFFAETEQSAFSPSHLVPGVDASPDRMLQGRLFSYPDTHRYRLGVNYQQLAINRPISGVH-NYQRDGAMTVNGNQGKGPNY-----GPNSFDG---PQQTNAYGTT-YVNVALQGdTGRFPFTLTEDDFVQAGDLYRLL--PPDEKSDLVDNIAEHLSMAKKE-IRDRQIPHFSRADKEYGQRVADAIN-KR-----
>A0A0K0CTU4	627	0.424	1.203E-196	4	479	500	24	479	484
----LTTSTGAPIFNKTNSLTVG---PRGPMLMQDVIYMDEMAHFDRERIPERVVHAKGAGAHGYFEVTHNISKYCKAELFNYFRGRFKLIKQF--AGGESGSADTVRDPRGFAIKFYTEEGNWDLVGNNTPIFFIRDPIQFPNFIHTQKRNPQTHLKDANMMWDFWGLRPESTHQVMFLMSDRGTPDGYRFMNGYGSHTFKLVNSDGKAVYCKFHLKPK-EIKNLSAAEAARLAGEDPDYSIRDLYNAIERGDYPQWTFYIQVMTFEQAERWPMNPFDVTKVWPHGEFPLIPVGKLVLNRNPKNYFAEVEQAAFCPAHVVPGIEFSPDKMLQGRLFSYTDTHFHRLGTNYNQLPINCPYRARAHNTQRDGAATF-DNQGNAPNYF-----PNSFNGGMECPRAV------ESRWSVSGDVERHESINDCNFDQPREFWTKV-LNNGERERLVENTFHTMKDCK-PYIQDRAIENFRKVS--------------------
>A0A3D2M1A1	627	0.424	1.203E-196	0	491	500	0	477	485
MSdtPVLTTASGAPIADNQNS---RSAGPRGPLLLDDFHLVEKLAHFNREVIPERRVHAKGSGAYGMLTVTEDISRYTSAKLFETVGKQTPLFLRFSTVGGERGSADTERDPRGFAVKFYTEQGNWDIVGNNTPVFFLRDPLKFPDFIHTQKRDPWTNLKSPQMMWDFWSHSPEALHQVTILFSDRGIPDGYRFMHGFGSHTFSLVNAGGQRSWVKFHFKSLQGIKNLAPTQAARLAGSDPDYAQRDLFNAIDRGDFPKWRMCIQVMSDEQAANREENPFDVTKTWSQKEFPLIEVGVLELNRNPQNYFAEVEQAAFAPSNLIPGIGLSPDRMLQGRVFAYADAHRYRIGTNHQQLPVNAPRCP-YQNYQRDGAMRFDGNGGSAPNY-----EPNSY-----ADAPKQAPECAEPALKLTGtADRYDHRGDDDYFSHAGTLFR--LMNAEQQALLIDNIVGAMKPVTR-DVQLRQLGYFFKADSAYGSGVAKGLG--------
>A0A7G9BP47	627	0.401	1.203E-196	1	492	500	3	484	496
-KKKLTTASGIPVANNEDSMTVG---PRGPILLQDFHLHEKMAHFNRERIPERVVHAKGSGAYGTLTITNDITQYSRAKVFSEVGKQTPLFLRFSTVGGEKGSADTERDPRGFAIKFYTEDGNWDLVGNNTPVFFVKDPKKFGDFIHTQKRNPQTNLKSATMMWDFWSLNPESLHQVLILMSDRGTPDGYRHMHGFSSHTFSFINKENERVWTKFHIKTEQGIKNFTNDEATRIKGEDPDYAQRDLFGAIERGDFPRWKMYVQIMTEEQAKIFRWNPFDLTKTWPQGKYPLIEVGVIELNKNPDNYFAEVEQAAFAPAHVIDGISYSPDKMLQGRILSYPDAHRYRLGVNYEQIPVNR--CPFmVSNYQRDGYMRVDGNSGSAPNYFPNSFDNIYEDESYKEPAWNLENDI--ADW-------YnrNAPGEDDHYTQPGDLFR--LMTPEAKKNTISNIVGAMSGIDGPkkdEIINRQLCHWFRADVQLGMGVAQGLGL-------
>A0A066W5H5	627	0.461	1.203E-196	4	491	500	15	493	499
----YTTSNGAPYAQPYEAQRvhVGNKQVGSILTLQDFHHIDLLAHFDRERIPERVVHAKGGGAHGVFEATHDISDLSCAKLF-EVGKKTPITLRFSTVGGESGSADTARDPRGFAIKFRTEEGNLDWVFNNTPVFFLRDPAKFPHFIHTQKRDPQTHLKDADMFWDYLSQNPESIHQVMILMGDRGIPRGHAFQHGYSGHTFKFVNHKGEWQYVQIHVRSDQGVKFYTQEEGTKLAGENPDVHNQELFEQIERGEFPSWTVSVQTMTQEQADKFKHSVFDLTKVWPHSEFPLRPVGKITLNKNPSNYFAEIEQVAFSPSHLVPGIEPSADPVLQSRLFSYPDTHRHRLGVNYQQIPVNAPLVPV-ANFQRDGPMCVNGNQGSRPNYI-STIRPLQY-------TKRQTANAAHEAKISSEVEHFLSQVDDLDFEQPRALWEKV-FDDGAKQRFVSNVAGHMSGCKNKNIVKRQLEVFKRVSPQISDALSAKLG--------
>A0A6P6XU25	627	0.438	1.203E-196	2	483	500	25	491	503
--ENITTIFGKPISDLKNSLTIG---PQGPILLQDVQFIEELAHFDRERIPERVVHAKGAGAFGYFEVTsNEIAKYCKAKLFDTIGKRTSVAVRFSTVGGESGSADTVRDPRGFAIKFYTEQGNWDLVGNNTPIFFIRDPILFPSFIHTQKRNPKTNLKDANMFWDFFSLVPAATHQFLFLFSDRGIPDGYRHMNGYGSHTFKLINDSGEAFYTKFHFKTQQGIKNLPVDIATRLAGEDPDYSTRDLYNAIENKNYPKWKLFVQIMTFEQAKTFKYNPFDLTKIWSHKEYPLIEVGDLVLDRNPRNYFAEIEQIAFCPANMIPGIEPSPDRMLIGRLFSYSDTQRHRLGANFHQLPVNRPKCPMMNPTIRDGPYCFDDNFGEQANYW-----PNSF-TNWKTDQCYRD----HCDQITGQVDRHDNN-NDDNFEQATDFWTKVLNND-ERERLVNNIVEHLRQA-DTMIQEKVVHNFDRVHPDFG----------------
>A0A268E2P6	627	0.424	1.648E-196	3	492	500	4	476	484
---RLTTSWGAPVGDNQNSITAG---SRGPVLIQDVHLLEKLAHFNRERVPERVVHAKGAGAHGYFEVTNDVSKYTKAKLFNGVGKRTPMFIRFSTVAGELGSADTVRDPRGFAVKFYTEDGNYDIVGNNTPIFFIRDAIKFPDFIHTQKRHPQTHLKNPNAVWDFWSHSPESLHQVTYLMGDRGIPATLRHMNGYGSHTFKWTNAEGEGVWIKYHFKTDQGVKNLDPAVAEKLAGENPDYHTEDLFNAIKNGDFPSWTLYVQIMPLEDANTYRFDPFDVTKTWSHKDYPLIEVGRMVLDRNPENYFAEVEQATFSPGTLVPGVDVSPDKMLQGRLFAYADAHRYRVGVNHNQLPINRPRVDV-DNNQRDGFMTM-TN-GKNPDVY---YEPNSYGGAVETP------ENKQAAFPVSGVAESVPYDRDDHYTQAGDLYR--LMSEEERTRTVNNIVGAMKPVEKDEIKLRQIGHFYKADPEFGTRIAEGLGL-------
>UPI001943040E	627	0.439	1.648E-196	4	494	500	6	483	485
----LTTESGAPVADNQNSQSAG---PGGPLLIQDQQLMEKLARFNRERIPERVVHARGSGAFGYFEVTEEVSRFTRAAFLAEPGRRTEVFVRFSTVAGGLGSGDAVRDPRGFAVKFYTEEGNYDLVGNNTPVFFIRDPLKFPDFIHSQKRDPFTGVQEPENVWDFFSHSPEATHQFTWLFGDRGIPASYRHMHGFGSHTYQWVNAEGEAFWVKYHFKTDQGVRTLTAEQAAELHGRDPDSHQRDLHGAIERGLFPSWTLYVQLMPVAEAGTYRFDPFDLTKVWPHADYPLVKVGRLTLDRNPDNVFAEVEQAAFSPNNFVPGIGPSPDKMLQGRLFAYGDAHRYRLGVNHTQLPVNAPHATQAATYGRDGAMRADGNGSRSKNY-----EPNSFGGPAQTGVPLAAGIEVSG---VTGSHRNPAHAEDDDFVQAGALYRV--MSEAERERLVGNIAAALAQVPDDAIVTRALAHFAAADHDYGFRVETAVKALR-----
>S3DLM2	627	0.608	1.648E-196	4	491	500	12	486	488
----YTLAEGGPIGDPATVVRLNRSSGGGLVLLQDTQLIETLAHFARERIPERVVHAKAAGAFGTFTVTHDISSITSAKFLNGVGKKTEVVVRISTVGPEKGSADTARDPRGWGIKFYTEEGNQDWVFNNTPIFFIRDPIKFPSLNRSHKRHPQTNLTDSTMFWDFHNNNQEGTHELMHLFSDRGTPKSLRHTDAFSGHTYKFTTTDGNFHYVKIHLKTDQGIQNFKAEEATKMAGENPDHNTQDLFESISKGDFPTWTAYLQVMTPSQAETYRWNIFDMTKVWPHADFPLIPFGKLELNRNPSNYFSDIEQAAFSPSTMVPGIAPSADPMLQARMFSYPDAARYRLGVNYQLLPPNHAHSPVYSPYQRDGFANFGGNYGADPNYVRTSFRPVKVGR----------ADTPHEEWSGRVAA-YTTEVKEVDFVQARGMWEVFGRT-GQREAFVGNVAGHLRMA-EEGVRKEAVAVWAKVDEDMAKQIEAAMG--------
>A0A1R2BQM5	627	0.424	1.648E-196	2	498	500	5	488	490
--RPLTTSWGRPVDNNQNSLTAG---PRGPILMQDVHLIDKLASFDRERIPERVVHAKGAGAHGYFEVTHDITKYCRAKFLEKVGKRTPVFARVSTVGGERGSADTERDPRGFAVKFYTEEGNWDFVGNNTPIFFIRDPLKFADFIHTQKRDPKTNLKCANMFWDFLSLTPESTHQITYMFGNRGTPDGFRRMNGYGSHTYKWVNAKEEDFYVKFHFKTDAGVKNLKGPEAAKLTGEDPDYATRDLFNHINNGNAATWTFCVQIMTPEQAEKYRYDIFDVTKVWPHSDFPLIPVGKMVLNRNPSNYFAEVEQSAFCPAIMVPGIEPSYDKMLQARLFSYTDTHRHRLGGNFTKIPINCPYMARVAHHQRDGFMVTDGNNGGEPNY-----EPNSVEG---TPKEVPSARQKPVPVSGLIARHPYTHPN-CNFEQPGVLFRKV-MDDENKSDLIGNLVRHMKNISRKGIAEREVQHFYKSDPEYGTRVAQGLGLPVHAAK-
>A0A538KNI9	627	0.441	1.648E-196	2	491	500	10	484	495
--RRLTTEFGIPVPDNQNSLTAGEA---GPVLLQDHVLIEKLAHFNRERIPERVVHAKGAGAHGFFEATADMREFTRLGIVSEVGKRTPLFARFSTVAGEKGSADSARDPRGFALKFYTEAGVYDLVGNNTPIFFIRDPLKFPDFIHSQKRDPLTNLRDPEMMWDFWSLSPESLHQVTWLFGDRGTPRTYRHMDGFSSHAYAWVNAAGKRHWVKYHFKTEQGIECNTAAAADQVAGEDPDFHTRDLFESIDRGEASVWRVYVQIMPEQDAAGYRFNPFDLTKVWPHGDYPRIEIGRMVLDRNPQNYFAEVEQAAFSPANMVPGVEPSPDKMLQGRLFAYADAHRYRLTANYATLPINAAKCPVH-HYGRDGSMRFDGNFGGAPNY-----EPNSKGGPVE-DRREVEAPM---PLTGTTVRAATaSHHEDDDYVQAGDLYRV--MDPAARGRLIDNLVGHMRDVSPE-ILDRQIAHFGAADAEYGRRVADGLG--------
>A0A1L8GDM8	627	0.405	1.648E-196	0	491	500	0	476	500
MTHPiLTTGAGIPTGDKLNVLTAG---PRGPMLMQDVVFTEEMAHFDRERIPERVVHAKGAGAFGYFEVTHDITKYCRAKVFEKVGKRTDVAVRFSTVAGEAGSADTIRDPRGFAVKFYTEEGIWDLVGNSTPIFFIRDPILFPSFIHSQKRNPQTHLKDPDTVWDFWSLRPETLHQVTFLFSDRGIPDGHRHMNGYGSHTFKLVDTEGKAVYCKFHYKTDQGIKNLSVEEADRLVVSDPDYGIRDLFQAIAKKNFPSWTMYIQVMTFKEAEKCPFNPFDLTKVWSHRDYPLIPVGKLVLNRNPENYFAEVEQVAFDPSNMPPGIEASPDKMLQGRLFSYPDTHRYRLGPNYLHIPVNCPRGVKVAHYQRDGPMCMFNTPSHMPNYY-----PNSF------NSPRDDPKCKDSTFVASGDVDRHDCCDEDNVSQVRSFYTQT-LTEEERQRLCENLARHLSEAQ-IFIQERAVKNFSDVHPDYGARIKALLD--------
>UPI000C253C2D	627	0.435	1.648E-196	2	490	500	21	492	503
--ESVTTAYGNPIFERSASLSVG---PRGPLLLQDQTLVDELAHFERERIPERVVHAKGAGAFGYFEVTDDITRYSAAKVFSTIGKKTPIGVRFSTVGGESGSADTVRDPRGFAVKFYTEDGIWDIVGNNTPIFFIRDPIFFPSFIHTQKRNPQTHLKDPDMFWDFMSLRSETMHQLLFLFSDRGIPDGYRFMNGYGSHTFKLINQDGKVHFCKFHYKTDQGIKNLDASKADQLAGLDPDYSIRDLFNAIAEGNYPTWTLYIQVMTPEQAAACKFNPFDLTKVWPHSQNPLIKVGKLVLNRNPENYFTEVEQIAFSPAHLVPGIDSSPDKMLQARLFAYGDTHRHRLGPNHLQLPVNCPFKV--RNYQRDGPMCL-NNQGSAPNYF-----PNSFGGP-ESAKWAQALN---PPFTVSGEAYRYETGEDDNFAQARQFFQKTLKKD-EQDRMIANIVANLSNASD-FIQERQVKLFRQVDNTMGERIAQGL---------
>A0A1Z5JVT2	627	0.443	1.648E-196	5	495	500	34	507	529
-----TTSHGAPIDSLTSS---RTAGPNGPIVLQDFTLLDHLSHFDRERIPERVVHAKGAGAFGYFELTH-VQPHCRASLFQSVGPKTPVAVRFSTVGGESGSADTARDPRGFAVKFYTEEGNWDLVGNNTPIFFIRDPILFPSFIHTQKRNPQTHLPDANMFWDFISLRPETVHQVSFLFGDRGIPDGYRCMNGYGSHTFKNVSADGTPCYVKYHWKTDQGIRNLTAAQAQSLSASDPNYAIRDLYNAIAQGNYPSWTLYVQIMSYQQAQVASFNPFDLTKVWPQAQYPLRPVGRMVLNQNPTNYFAQIEQLAFSPSHMVPGIEPSPDKMLQARLFSYPDTHRHRLGANYANLPINRARANVQ-NYQRDGPMQTTENGGGAPHYF-----PNSFGGPSVTREAVEHGDS------VTGQVARVETGDEDNYSQCRVFYRQV-LDEAARERLTDNLAQHIAQVTDPAVRERAVALFTNVDPDYGASIARKLPPIRQ----
>A0A1Y1N1X8	627	0.406	1.648E-196	1	493	500	64	538	546
-KESATTGTGCPLAVKDATLTVG---PHGPILLQDVHFLDEISHFDRERIPERVVHAKGAGAFGYFEVTHDISKYCAAKVF-KVGQKTRIGVRFSTVGGESGSADTVRDPRGFAVKFYTEDGIWDLVGNNTPVFFIRDPILFPNFIHTQKRNPATHLKDPNMFWDFFSLRPEAMHQMMIMFSDRGIPDGYRHMNGYGSHTFKMINDQGKAVYCKFHYKTDQGIKCVDTQRVNDLISSDPDYGIRDLYNAIADGRYPSYTMHIQVMTMEQAATCSFNPFDLTKVWPHADYPLIKVGKLVLNENPTNYFAQVEQIAFSPAHLVPGIEPSPDKMLLGRLFSYGDTHRHRLGPNYLQLPVNCPFKV--QNYQRDGPQTI-HHQGGAPNY-----HPNSFGG------PTDDARAKRllPPYSVSGDVQRHDGGDEDNFSQPRNFYRNV-LDAAHKKRLVANIADHLKDAAD-FIQKRMIVHFSEVDKDLGKQIADALQAK------
>A0A259T117	626	0.411	2.256E-196	4	492	500	10	481	486
----LTTSWGAPVGDNQNSITAG---HRGPTLIQDVHLLEKLAHFNRERVPERVVHAKGAGAHGYFEVTNDMSKYTRAKLFHDAGKRTDLFIRFSTVAGELGSADTVRDPRGFAVKFYTEEGNYDIVGNNTPIFFIRDAIKFPDFIHTQKRDPRTHLKNPNAVWDFWSLSPESLHQVTYLMGDRGIPATLRHMHGFGSHTFKWVNEQGEGVWVKYHFKTDQGVKNLDPDLAAKLAGENPDYHIQDLQQAIEAGDYPSWTLYVQIMPLDDANTYRFDPFDVTKTWSQKDYPLIEVGKMVLDRNPENYFAEVEQATFSPGNLVPGVEPSPDKMLQGRLFAYADAHRYRVGANHNHLPINRPKVPVN-NYQRDGFMNPGTNGGGSV-Y----YEPNSY------NGPKEDPHARITPFEVYGSAAQTSYDHDDHYAQAGDLYR--LMSEEEKARLIQTIVEAMKPVELEEIKQRQISHFYKADPDYGTRVAEGLGL-------
>A0A2W5LZ95	626	0.419	2.256E-196	0	492	500	0	484	487
MSKtPMTTAAGRPVADNQNSETAG---RRGPVVMQDFWLIEKLAHFDRERIPERVVHAKGSAAYGTLTITHDITRYTKARLFAEIGKRTPLFLRFSTVAGERGAADAERDVRGFAIKFYTEDGNWDLVGNNTPVFFIRDPLKFPDFIHTQKRDPRTNLRNPTAAWDFWSLHPESLHQVTILMSDRGIPANLRQQHGFGSHTFSFVNAAGERYWVKFHFKSMQGIANLTDAEAAQVVAADRESSQRDLFEAIERGDYPRWRMAVQIMPEADATTYRFNPFDLTKVWPHGDYPLIDVGILELDRNPENYFAEVEQSAFNPANVVPGIGYSPDRMLQGRLFSYGDTHRYRLGINHDQLPVNRPRCPYHAP-HRDGLMRGDDNGGLLPNgaAVPN-YQPNSFGGPVDDPAAAEPPLA--EAF-GGAVARYDHREDTDYYSQPGALFR--LFTADEKARLFANIAASIGSV-PEAIQRRQIAHFAKADPAYGAGVAQALGL-------
>A0A2G5B7X4	626	0.480	2.256E-196	4	494	500	14	489	493
----LTTSTGAPVASNQTSQTAGYN---GPVLLQDFHLIDKLAHFDRERIPERVVHAKGAGAHGYFEVTNDVSHLTCAKFLSSVGKRTPIFTRFSTVGGETGSTDTARDPRGFAVKFYTEEGNWDMVGNNTPIFFIRDPIKFPDFIHTQKRDPRTHLKNPDMQWDFFSHVPEALHQVMILFSNRGTPDGFRHMHGYSSHTLKLVNEEGVPHYVKWHFRTDQGIKNFRAKEAAQMDGINPDYATQDLFEAIERGDHPSWTVYLQVLTEEQALNYEYNVLDVTKVISQKDFPLQEVGRLVLDRNPENYFAEVEQAAFSPSHMVPGIAPTADRMLQGRLFSYPDTHRHRLGANYQQLPINRPIAPV-RNQQRDGPMSFGDNGGRLPNY-----EPNSLGGPHESHS-VRETDAVSQ--AEGLLARHTYGLTDKDFEQPRALYNLLSKE--EQQDLVDNIAGNIALAQ-PIFQRSILPHLLRIDNEFGSRIEAILKAKN-----
>A0A2W4RXJ5	626	0.429	2.256E-196	4	492	500	13	485	494
----LTTANGAPIGD----QQALTAGPRGPLLMQDVLLLEQMQHFNRERIPERVVHAKGSGAYGRFTVTSDITQYTKASLFSSVGKTTDVFLRFSTVAGERGAADAERDVRGFAVKFYTEEGNWDLVGNNTPVFFVRDPFKFANFIHTQKRDPRTNLRSNDMQWDFWSLCPESLHQVTILFSDRGIPKSYRHMHGFGSHTYSLINASGERVWCKFHFKTQQGIQNLMDDEAAALIGQDRETHQRDLFEAIERGDFPRWKVYIQVMTQEQAETFRWNPFDLTKVWPHAEYPLIEVGELELNRNPDNYFAEVEQAAFKPSALVPGIGPSPDKMLQARLMSYADTHLYRLGVNHHQLPVNAPRCPVH-NYHRDGHLADARHYGGAPNYW-----PNSLHGTPQPD--PVYRDPA---WKLGetIVDRFDSTQDHDDYTQAGNLYRLL--DDAHRDRLTSRIAKALGEARKE-VQERQVEHFRRADPDYGRRVAEKLGL-------
>A0A3E2HBH1	626	0.581	2.256E-196	5	491	500	18	494	499
-----TLAEGCPVVDPSTVLQVRTSyGGGGLGLLQDTQLIETLAHFPRERIPERVVHANAAGAFGEFEVTHNVSHLTDAAFLNGIGKKTPVLTRISTVGGERGSADTVRDVRGWALKFFTEEGNQDFVFNDIPVFFVRDPIKFPSLNRSHKRHPRNNIPDPNRFWDFHNHNQEGIHALMHLFGGRGIPASLRNISGYSGHTYKIGKADGSFKYVKFSFKPDAGNKDLPADEAMKLAGSDPDYHARDLYEAIERGDYPTWTLFIQIMDPKEAETYRWNIFDMTKVWPHADYPLVPVGKLTFNQNPQNYFQDIEQAAFSPSTMVPGIAPSADIMLQARMFSYPDAARYRVGPNYQQLPVNRPICPVYQPYQRDGPATINGNYGGDPDYVRSQFVPLA-KPRLV-------DDIEHDQWIGKVTA-YTSEVVEDDFVQARMLWAIMGKE-GVQNEFIENVAGDLGKCI-ESIRRDAVAVFARVDNDLGRKLAAKVD--------
>A0A6A5ZCW0	626	0.512	2.256E-196	1	491	500	7	483	505
-SPPyYTASNGRPVSNPVSSQRLG---RNGPVLLQDFHLIDLLAHFDRERIPERVVHAKGSGAFGEFEVTDDVTDVTSADFLSQIGKKTPIAIRFSTVGGEKGSADTARDPRGFAIKFYTEEGNFDMVMNDTPVFFIRDGVKFPTLIHSQKRNPQTNLKDATSFWDFISGNQESAHQIMQLFSDRGTPASWRYMNAYSAHTFKFTKTDGTWCYMKLHFLADLKFKTLTNDEAMHLYKANPDWNTQDLFNAIDKSNYPSWTMYCQTLTPEQAQNFRWNIFDVTKVWPHSEVPLRCMGKMTLNRNPQNYFAEIEQIAFAPSHLVPGIEPSADPMLQARLFSYADSQRHRLGVNYQQLPVNKPL-HVYAPWQRDGPSAINGNYGPAPNYQ-SSLQPVEYKP-------AAE-LIEHEEWVGK-AMRNIWEATDEDFVQPGMLWKVLGKQPGQQDNFMYNVAVFLSGAV-EDVRKRTYGMFRRVDEELGRRIEEETE--------
>A0A3C1ERK9	626	0.442	2.256E-196	1	492	500	2	478	513
-KKKLTTAAGAVIDDDQNTLTAG---PHGPALMQDAQLLEKLSHFNRERIPERVVHAKGAGAYGFFECKADMSKYTRAGFLSKVGKKTDTLVRFSTVGGEKGSADAARDPRGFAVRFYTEEGNYDLVGNNTPVFFIRDPLKFPDFIHTQKRDPATNAPNPDMFWDFLSLTPESIHQVTILFSDRGTPSDYRHMNGFGSHTFMWYNARNDRFWVQYHLKTAQGISNLTREEACRIAGKDPDHATRDLHAAIERGDYPAWTVCAQIMPYEKARTYRWDIFDITKVWPHGDYPLVEIGRLVLNRNPKNYFAEIEQSAFCPGNMVPGIAPSPDKMLQARLISYHDAHLYRLGANHQLLPVNAPKACAAKNYQRDGAMRLDDNGGGAPNYWPnSMGGP---QPDATAAQPPLDLDGK--------GMRHPQRLSDDDFIQAGELYRRV-MSHIDRDHLIGNIAAHLCGAQ-KRIQLRQAALFYKADPDYGRRVAAGLGL-------
>A0A067QRY7	626	0.418	2.256E-196	6	490	500	42	510	525
------TGYGVPVDNIAATLTVGYH---GPVLLQDVVFLDTMAHFDRERIPERVVHAKGAGAFGYFEVTHDITQYTKAVVFSEVGKKTPIAVRFSFVTGETGSADTTRDPRGFSIKFYTEDGIWDLVGNNTPIFFIRDPILFPLFIHSQKRNPATNLKDANMFWDFISLRPETTHQTMITFSDRGIPDGYRYMHGFGSHTFKMVNHRHEAVYVKFHYKTDQGIRNLSPAKAANISGTDPDYAIRDLYNAISRGDFPTWSLYIQVMTFKEAEHFQWNPFDLTKVWPQEDFPLIPVGKIVLNQNPSNYFAEVEQIGFSPAHMIPGIEPSPDKMLHGRLFAYSDTQRYRLGTNYLQFPVNKPFRSQITNFQRDGPQTYTDNQGGAPNYF-----PNSFHGPKNDPTAVISTF-----NVTGDVARYNS-GDEDNFSQPTLFWRNV-LKPDERDRLAQNIADTLKDAAD-FIQDRTVKMFSQVDAEFGYKLSEGL---------
>A0A2T0FH16	626	0.484	2.256E-196	0	490	500	36	513	525
MNPaPYSTSNGCPVFNPYASQQIGTP---GPLLLQDHHLIDLLAHFDRERIPERVVHAKGSGAFGYFEVTDDVSDLTKAAFLNGVGKKTRTFTRFSTVGGEMGSADAARDPRGFATKFYTEEGNIDWVYNNTPIFFIRNPSKFPLFIHTQKRNPQTHLKDPDMFWDYLVQNQEAVHQLMVLFSDRGTPADFRHMHGYSGHTYKWVKKDGSFNYVQIHMKADQGIKTLNNEEATKMSGENPDHAQEDLFRAIERGEFPSWTCYVQVMSPQEARQQNFSVFDLTKTWPQSKFPLRRFGRLVLDRNPDNYFADVEQAAFSPSNTVPGVEPSADPVLQSRLFSYPDTHRHRLGANFYQIPVNR--CPVaHNPFIRDGPMSVDGNNGAEPNY-PSSFAPMPYRQDLNP------SNTLSEEWHGAATSFHW-QATDADFEQAGQLWEVFGRTN-QQDALVHNLSVHVQGAK-PHIQDQVFAMFARVNPELGRRLRAAT---------
>A0A2T2RCI5	626	0.437	3.090E-196	0	491	500	0	476	489
MSEqkHLTNSNGCPIGDNQNSLTAG---ERGPVLMQDFQLLEQMQHFNRERIPERVVHAKGSGAYGTFTVTNPIPQYTKAKFLSEAGQQTDVFVRFSTVAGERGAADAERDVRGFAIKFYTEEGNWDLVGNNTPVFFIRDPYKFQQLIHSQKRHPQTNLRDPNMQWDFWSLNPESLHQITILFSDRGLPASYRHMNGYGSHTFSFINADGERVWCKFHLKTRQGVKCLSDEQAANTIGIDRESHQKDLYEAIERRNYPSWRVCVQIMTEQQAQNFRWNPFDLTKVWPHDEFPLMDIGTLELNRNPENYFAEVEEAAFSPSAFVPGIRASPDKVLQARLMSYGDAHRYRLGTNYHQIPVNQPRCPV-MNYQRDGAMST-GYGGNSPNYY-----PNSY-EDTPKEAP----EYKEPALPLGNVSadRYDSQ-QEDNYTQPGMLWRVL--DEDHKNRTANAIASKLGEADKE-IQKRQLCHFFRADTDYGQRVAQALG--------
>A0A067PNM8	626	0.445	3.090E-196	4	499	500	14	494	512
----YTASNGAPVKEPYAAERVGFN---GPLLLQDFHHIDLLAHFDRERIPERVVHAKGAGAHGYFEVTHDISDLSCAAIFNKVGNRARATVRFSTVGGEAGSADTARDPRGFAVKIRTEEGNWDWVFNNTPVFFIRDPAKFPHFIHTQKRDPQTHLKDADMFWDYLSQNPESIHQVMILFSDRGTPDGFHNMHGYSGHTYKFVNKEGKWHYVQIHLIKDGGFKTFDNEQAGKLAGENPDYGIQSLFETIEAGKFPSWTVYVQTMTPEQAESFRYSVLDLTKIWPHKEFPMRPFGKFVLNENPSNYFAEVEQAAFSPSHMVPGVEPSADPVLQSRFFSYPDTHRHRLGTNYQQLPVNAPIVPI-ANFQRDGPMAF-NNQASRPNYQ-SSISPLKYRAKT-------YNTSNHELWIGN-SYTYLSEITELDFEQPRALYQKV-MNDTDRAHLVHNIAVHLVGAKSAEVKARQLSVFAAVDQSFSDAVAKAIGAPTVKPLK
>A0A4Q3EW68	626	0.432	3.090E-196	3	491	500	15	494	515
---RLTTASGIPYHDNEDSMSVG---PRGPLLLQDFILHEKMAHFNRERIPERVVHAKGTGAYGTFTVTQDISKVTRAKVFNQVGKQTKVFVRFSTVGGEKGSADTERDPRGFAIKFYTEEGNWDLVGNNTPIFFIKDPKKFSDFIHTQKRDPKTNTKSPTMMWDFWSLNPESLHQVMFLMSDRGTPHGYRHMHGFSSHTFSFINDKNERHWVKFHFITKQGIKNFNNDEAVKMKGEDADFAQRDLVEAIDNGDFPKWTMKVQVMTEEQAKTYKWNPFDLTKVWSHKDFPLIEVGEMELNKVPDNYFADVEQSAFAPAHVVDGISYSPDKMLQGRLLSYPDAHRYRLGVNYEQLPVNR--CPYaVNNYERDGHMRVDGNHGSMPNY-----SPNSF-DNIEADAKYRQL---EQVLETNVAAVYdrNAPGENDHYTQPGIFWRDV-LNDEEKETQVKNIAGAMGGItgeKREQIIMRQLCHFFRADKDLGMRVAKALE--------
>A0A4Y7PJW4	626	0.469	3.090E-196	4	491	500	14	486	519
----YTTSNGAPVAEPYAAEKVG---PNGPLLLQDFHHIDLLAHFDRERIPERVVHAKGAGAHGYFEVTHDISDLSCAAIFNKVGNKARATVRWSTVGGESGSADTARDPRGFAVKLRTEEGNWDWVFNNTPVFFLRDPAKFPHFIHTQKRDPQTHLKDPDMFWDYLSQNPESMHQVMILFSDRGTPNGYHRQHGYSGHTFKFVKENGEFHYVQIHLRADGGFKTLTNEQAGQLAGSNPDYGIQELFNTIEKGEFPSWTVYVQTMTPEQAEKFRYNVLDLTKVWPHKEFPLRPVGKLVFNENVQNYFAEIEQSAFSPSHVVPGVEPSADPVLQSRLFSYPDTHRHRLGVNYQQLPVNSPIVPI-ANFQRDGPATF-ISQGARPNYQ-STIQPLTYKK-------KAYAGVQHEVFLGS-AQLDLIEVTELDFEQPRALWSKV-FDDGAKERYVQNVAGHLGNVKSAEVKARQLSVFAAVDQGLSDRIAKAIG--------
>A0A3R7MN43	626	0.410	3.090E-196	5	497	500	8	492	725
-----TTSNGTPLPPNGLTASA-TAGPRGPMILEDFAFIDHMAHFDRERIPERVVHAKGGGAFGYFEVTHsDITQFCSAKLFSNVGKRTPVAIRFSTVGGELGSADTVRDPRGFAIKFYTEEGNWDLVGNNTPIFFIRDPILFPSFIHTQKRLPSTHLKDDDMMWDFFSLRPETLHQQSFLFADRGIPDGFRFMNGYGSHTFANVNAKGEVVYVKYHFKTDQGIRNLPVDKAAGLASSDPDYAIRDLYEAIANKQYPCWTLYIQVMTPEQAAKETTNPFDVTKIWSHKSYPLIEVGRLVLNRNPTNYFAEIEQLAFSPSHMVPGVEPSPDKMLQGRLFSYPDTQRHRLGVNYNQIPVNRPLKE-PQTYQRDGFMAINGNMHGVPNYF-----PNSKNGPPENKAQR------YHAYSGDHaVVDKYSTRDDDNFSQVGEFYRNT-LDLAARERLTDNISGSLVNASQP-VQARAIANFTKCDPHYGRRVQEKVAAIalqkqRATT--
>A0A1M4VQP3	625	0.432	4.231E-196	0	489	500	0	477	481
MTPaPYTTTNaGIPVASDEHSLTVG---PNGPILLQDHYLIEKMAQFNRERVPERVVHAKGGGAFGFFETTEDVSQYTKAALF-QPGVRSDVLLRFSTVAGELGSPDTWRDPRGFAVKFYTSEGNYDLVGNNTPVFFLRDPIKFQDFIRSQKRRADNGRRDHNMQWDFWTLSPETAHQVTWLMGDRGIPATWRHMDGFGSHTYLWVNASGERFWVKYHFKTDQGIRTLTADEAARIAGEDADHHIADLWNAIERGEHPSWTLHVQVMPFEDAATYRFNPFDLTKVWPHADYPLIKVGRLVLDRNPANYFAEIEQAAFEPSNLVPGIGPSPDKMLLGRLFSYADAHRYRIGTNYAQLPVNRPKSPVY-TYSKDGAMRY-EN-VADPVYA-----PNSYGGPHADTQRYGDVAGWHASG-EMVRAAYEKHAEDDDFVQARALVREV-MDETQREQLVKNVVGHLSNGVSQPVLERAFEYWRNIDKEVGDRIAEA----------
>A0A078AFW2	625	0.413	4.231E-196	0	498	500	0	484	486
MQRKtLTNSQGHPVDDNQNSLTAG---PRGPILLSDIHLIDKLAKFDRERIPERVVHAKGAGAHGYFEVSHDVTKFTKAKFLNQIGKRTPLFLRFSTVAGERGAADTERDPRGFAIKFYTEEGNYDMVGNNTPVFFIKDPIKFPDFIHSQKRHPQTGMQDPNMAWDFWSYSPEALHQITILFSDRGTPDGFRFMNGYSSHTYKWVNEQGIVHYVKYHYKSDQGIKNLTPQQANDLKATSKDYATEDLHNHLAKGGTASWTWKVQIMPEKDAETYKYDVFDVTKIWSQADYPLIPVGKLVLNRNPDNFFAETEQVAFAPTNLVPGIEPSHDKMLQGRIFSYPDTHRHRLGANFDQIPINCPYKARVAHQQRDGPATVNGNYGNSVVY-----EPNSFGG------PVEDPTKKWAPIAVSGsVGRYRHVHPNDDYEQPRILYRKV-FSEQERTRLCDNIIGAMKPVRR-DIQERQLKLFYKVDPDYAGRIAKGLGLPLEAAK-
>UPI00067E796D	625	0.434	4.231E-196	2	491	500	4	476	488
--KQLTTSWGAPVGDNQHSITAG---SRGPTLIQDVHLLEKLAHFNRERVPERVVHAKGAGAHGYFEVTNDVTAYTKAAFLSEVGKRTPLFARFSTVAGELGSSDTVRDPRGFAVKFYTEEGNYDLVGNNTPVFFIRDAIKFPDFIHTQKRDPRTHLKNPTAVWDFWSLSPESLHQVTILMSDRGIPASMRHMNGYGSHTYQWVNAAGQGVWIKYHFKTEQGVKNLDVDLAAKIAGDHPDYHTEDLFNSIENGDYPSWKLCVQIMPFEDANTYRFDPFDVTKVWSQKDYPLIEVGRMVLDRNPENYFTEVEQATFSPGTLVPGIDVSPDKMLQGRLFAYADAHRYRVGANHNTLPINRPISQVN-NYYRDGAMRADDN-GGRSVY----YEPNSFSG------PQESAEYKRPAIHVEGMTDsvpYDH---NDHYTQAGDLYRLLSED--ERARLVKNIVASLQLVTKEDIKVRQVEHFYKADPEYGTRVAEGLG--------
>A0A7H1QRP8	625	0.421	4.231E-196	4	492	500	6	477	488
----LTTSWGAPVGDNQNSITAGQ---RGPVLIQDVHLLEKLAHFNRERVPERVVHAKGAGAFGTFEVTNDLSKYTKAKLFNGVGKKTDLFIRFSTVAGELGSADTVRDPRGFAVKFYTEEGNYDIVGNNTPVFFIRDAIKFPDFIHTQKRDPRTHLKNPTAVWDFWSHSPESLHQVTILMSDRGIPATLRHTHGFGSHTFKWVNDEGQGVWVKYHFKTEQGIKNLDVNLAAKLAGENPDYHTEDLFNAIEKGDFPAWKLYVQIMPLEDADTYRFDPFDVTKVWSQKDYPLIELGRMELNRNPENYFAEVEQATFSPGTFVPGIEASPDKMLQGRLFAYGDAHRYRVGSNHNQLPVNRPKVEAN-NYQRDGFMRADDNGKGSV-Y----YEPNSFDGPTET------AENKTTPFEVTGQVAQVGHNSDDHYTQAGDLYRLL--SEEEKTRLVETIVGAMKPVELEEIKLRQIGHFYKADPEYGTRIAEGLGL-------
>A0A6V7W6Y3	625	0.417	4.231E-196	4	492	500	24	496	504
----LTMSSGAPIFNKNAVLTVGQ---RGPLLMQDVVYMDEMAHFDRERIPERVVHAKGAGAHGYFETTHDISKYCKAAIFNQIGKRTPLFIRFSSVGGERGSADTVRDPRGFAIKFYTEEGNWDLVGNNTPIFFIRDPFLFPNFIHTQKRNPVTHLKDPEMVWDFWSLRPESLHQVMFLFSDRGIPDGFRHMNGYGSHTFKLVNKEGKAVYCKFHAKTSQGIKNLSVEKAQQLASEDPDYGLRDLYNSIENGQFPQWDFFVQIMSFEEAENFKWNPFDLTKIWPHKEFPLIPVGRIVLNRNPKNYFAEVEQAAFAPSRIVPGIEFSPDKMLQGRLFSYPDTQFHRLGPNFMKLPINCPFRTRVRNTQIDGWHCSDENRNGAPVY-----HPTSF------NGPSELATAQESIWSTTGEVNRYNTKDDSNYDQPASFWEKV-LDEEHRKRLTRNIAGSLGQ-TSLKTQERVIQEFSKVNEELGKMIQKELSA-------
>K3X6S3	625	0.428	4.231E-196	0	499	500	0	490	519
MAKKITatMSNGAPLPPNGITASA-TAGARGPIVLQDFALIDHLAHFDRERIPERVVHAKGAGAFGYFEVTHadNITKFCKAKLFSHVGKRTPIAIRFSTVGGELGSADTVRDPRGFAIKFYTEEGNWDLVGNNTPIFFIRDPILFPSFIHTQKRNPATHCKDDDMMWDFFSLRPETTHQLSLLFADRGIPDGYRFMNGYGSHTFTNVNAKGEVVYVKYHFKTDQGIRNLPVDEADRLASSDPDYATRDLYEAIANKEYPTWTMYIQVMTQAEADKASFNPFDVTKVWSHDAYPLLEVGRLVLNRNPQNYFAEIEQIAFSPSHFVPGIEASVDKMLQGRLFSYPDTHRHRLGVNYQQIPVNRPLKE-PQTYQRDGLMTVNGNMGGVPNYF-----PNSAGG-------PVESTETFHAYQGAHaVVNKYSSKDEDNFSQVTDFYNKT-LDLAARERLTSNIAGTLAKASKP-VQDRAIANFYKVDNHYGKRVQEKVNAIlaQAPQKK
>A0A0B2VNV9	625	0.379	4.231E-196	5	495	500	37	582	1452
-----TMSNGAPIHNKNAVLTAG---PRGPLLLQDHIYLDEMAHFDRERIPERVVHAKGAGAHGYFEVTHDITKYCKANLFNGIGKKTPVFIRFSTVGGESGSADTARDPRGFAIKFYTEEGNWDLVGNNTPIFFIRDPILFPSFIHTQKRNPTTHLkasifiyllyfllvifnsdavvrlisgesgsadtardprgfaikfyteegnwdLDANMMFDFWTLRPESTHQVMFLFGDRGTPDGYRHMNGYGSHTFKLVNKDGNAVYCKFHVKAK-EIKNLPADVAERLMGEDPDYSIRDLYDAIERGDFPEWKFMIQVMtfeqarnyqynpfdvtkvmTFEQARNYQYNPFDVTKIWSHKEFPLIPVGKIVLNRNPKNYFAEVEQSAFSPAHIVPGIEFSPDKMLQGRIFAYPDTHFHRLGPNYIQLPINCPYRARTRNVQRDGLMALGDNQAGMPNY-----HPNSF------NGPKERTDVKESKWTASGdVDRFNSH-DDDNFSQPREFWLKVLDEDA-RERLVNNIAGVLCKCK-EFIQERAIKMFGDVHDDFGRRLRKALQQRTA----
>A0A208XRR5	625	0.448	5.793E-196	4	492	500	3	475	478
----LTTATGAPVADNQNS---KTAGPRGPVLIEDFHLVEKLQHFNRERIPERVVHAKGSGAYGVFEVTNDITRYTCADLFAQVGRKTDVFIRFSTVGGEKGSADTERDPRGFAIKFYTNEGNWDLVGNNTPVFFIRDGIKFPDFIHTQKRDPRTNMKNPTAMWDFWSLSPESLHQVTTLFSDRGTPDGYRAMHGFGSHTFSMLDAQGRRVWVKYHVLSLQGIRNLHPRDAARLAGEDPDYAQRDLFEAIERGDYPKWRFCIQVMTEDQARATPYDPFDLTKVWPHADFPLIEVGVITLNRNPENYFAEVEQAAFSPSAIVRGLGFSPDRMLQARLFAYHDAHLYRVGTNYQALPVNRPHAPV-RTYQRDGAMRFDGNFGGAANY-----EPNS-----VADAPRQDAAHREPPLPLSGdADRYDHRAGNDDYTQAGDLFR--LMSAGQQALLIENIVNAMKTVPRE-IQERQIAHFAKADPRYGEGVAKGLGL-------
>A0A2S0P9H7	625	0.430	5.793E-196	0	492	500	0	477	480
MARlPLTTGAGAPVADNNNVMTAG---PRGPMLLQDVWFLEKLAHFDREVIPERRMHAKGSAAYGTFTVTHDISRYTRARLFSQVGKQTDLFVRFSTVAGERGAADAERDIRGFAMKFYTEEGNWDLVGNNTPVFYLRDPLKFPDLNHVVKRDPRTNLRNATFKWDFFSLLPESLHQLTIDFSDRGLPRSYRHMHGFGSHTFSFINAQNERFWVKFHFKTQQGIACLGSAEAEAIIARDRESSQRDLYDAIERGDFPRWKLFVQIMPEQEAGSYRINPFDLTKVWPHGDYPLIEVGEFELNRNPDNYFAEVEQSAFNPGNVVPGIGFSPDKMLQGRLFSYGDAHRYRLGVNHQQIPVNAPRCP-FHTYHRDGAMRVDGNNGDR----RVSYEPNSF------DQWQEQPDFAEPPLTLEGaADHWNHRVDEDYYSQPGALFRLL--DAAQQQRLFDNIADDMREV-PEAIQRRQIAHFSKADPAYGAGVAKALGL-------
>G6EZS8	625	0.444	5.793E-196	0	493	500	0	478	482
MSKNLTGANGAPIADNQNS---RTAGPRGPVLLDDFNLVEKLAHFNRENIPERRVHAKGAAAHGTFTVTKDISKYSFAKLFDTIGKQTPVFLRFSTVGGERGSADTARDPRGFALKFYTEEGNWDIVGNNTPVFFIRDSIKFPDFIHTQKRDPKSNLKDANMMWDFWSHSPEALHQVTILFSDRGIPDGFRFMHGYGSHTYSLINKDGVRTWVKWHYRTQQGIKNLDPAKAGELAGSNPDYATEDLFNAIERKEFPRWNVYIQVMTEEQARTYKENPFDVTKVWSQKEFPLHEVGYFELNRNPENYFAEVEQAAFAPSNVVPGTGLSPDKMLQGRVFAYADAQRYRVGTNYQLLPINAPKCP-YANHQRDGAMRLDSNGGGSLNY-----DPNS-----NTDSPK-QTNQREPLFPSDLsgaAGQYDHRTDEDYYSQPAALYK--LMNKEQKELLISNLAASMQGVK-EDILQRALAHFVKIDPEYGQSLAAKVGIK------
>A0A384PRA2	625	0.438	5.793E-196	4	491	500	7	478	488
----LTTSSGMPIDNNQFSQTAG---AKGPVLIQDFALVDKLAKFDRERIPERVVHAKGAGAHGYFQVTNDITKYCKADFLSEVGKQTPLFTRFSTVAGERGYADTDRDPRGFAIKFYTEEGNYDMVGNNTPVFFIRDPIKFPDFIHTQKRDPKTGLRSSQAGWDFWVQQPEAFHQLTILFSNRGTPDGYRHMNGYSSHAYKWVNADGDEHYVQYHFKTDQGIKNFTGEEATKMKSENPDYATEDLYNAIDNGNPPSWTLYVQLMPVADAETYKFDVTDITKVWPHSDYPLIEVGKMVLNRNPDNYFAETEQSAFAPTHTVPGIEPSNDRMLQGRLFSYPDTHRHRLGANYDQIPINCSYRARAAHYQRDGPLTTTSNFGGLPNY-----EPNTLGGPVADPKAA-----WSTPKVTGKVGRHDF-GTPDDFVQPRALYKNV-MTEEDREHLTKNTADHMMSVTKE-VKEKAVKIYWQIDPDYGERVAKAVG--------
>K2RFP5	625	0.579	5.793E-196	4	490	500	8	483	490
----YTLAEGRPCDDPTASLHIRSRfGGGGLALLEDTQLIETLAHFARERIPERVVHAKAAGAWGEFEVTHDISDITSAAFLNGIGKKTKALARISTVAGEKGSSDTVRDIRGWALKLFTEEGNQDFVFNDLPVFFIRDPIKFPSMNRSHKRHPQTNVPDADMFWDFHNNNQEGIHCLTHLFGGRGVPASLRHVNAYSNHTYKLGKPDGSFKYVKMHFKPDSGVTNLSADEALRLAGEEPDYHVKDLYDAINRGDYPVWTLYLQIMDPKDAETYRWNVFDMTKTWPHADYPLQPVGKLTLNRNPSNYFQDIEQAAFSPSTMVPGVGPSADIMLQARMFSYPDAARYRLGPNYQQLPCNTPINRVYSPYQRDGPGTINGNYGADPDYVRSSFRPVRYGP----------KDVAHDEWVGRVTA-YSSEVTDNDFVQARDLWRIMGEEEGQQDNFLRNLSGHVGKA-SLSVQNETVKMFGKVDRDLGRRLEEML---------
>A0A443SLR7	625	0.448	5.793E-196	5	489	500	26	496	500
-----TTATGAPIGDRTNVVTVG---PRGPVLLQDWLYIEEQAHFDRERIPERVVHAKGAGAFGYLEITKpDIQKYCKASVFKSVGKKTPLAIRFSTVAGELGSADTVRDPRGFAMKFYTDEGVWDLVGNNTPIFFIRDPIFFPSFIRSQKRNPRTHLKDPDAFWDFISLRPETTHQVMFLFSDRGIPDGFRFMNGYGSHTFKLVNEKGEAVYCKFHCKTNQGIKNMDVKKAEVIAGSDPDYAIRDLYNAIANGQFPTWTLKIQVMTYEQAAKWQFNPFDLTKVWPQKDFPLIEVGKIVLDKNPQNYFADVEQMAFSPSNLVPGIEPSPDKMLQGRLFAYPDTHRHRLGANFHDIPVNRPKCPVINPTIRDGPYCYSDNNGAAPNYY-----PNSFL-----NAKANPKFIEHRDKVTSPDVHRHESKDEDNFTQPGIFYSKTLKED-ERERLVQNMAGHLKGTQ-EQFRERAISNFEQASKELGKRLRMA----------
>A0A7J2R2U7	625	0.453	7.933E-196	4	492	500	9	481	482
----LTTQGGRAVPDNQNSLSAG---ERGPLLIQDVHLFEKMAHFNRERIPERVVHAKGAGAYGTFTVTNDITKYTKAKIFSEVGKKTELLVRFSTVAGERGSADTVRDVRGFAVKFYTEEGNWDLVGNNTPVFFLRDPLKFSDFIHTQKREPHNNLRSQTMWWDFWSLVPESLHQVTILFSDRGIPRGFPHMNGYGSHTYSFINANDERFWVKFHFKTMQGIKNFMQEEADILAGKDPDWATRGLYERIEKRDFPKWELSVQIMPELEAESYRWNPFDLTKVWPHGDYPLIKVGIMELNKNHTNYFAEIEQAAFDPSNKVPGISFSPDKMLQARTFSYADAHRYRLGVNYQSLPVNRPKAAEINNYHHDGFMRFDGNFGSNVNY-----EPNSFGGPKQDPAFK-EPPLK----ISGNADAYDQPITDDDFIQPGNLYRLMSSD--ERDRLVENLVNSLKTV-PKFIQERMLAHFLKADATWGERIKKGLGL-------
>A0A0A0DST0	625	0.426	7.933E-196	0	493	500	0	479	483
M-PKLTTASGIPVADNQNALTAG---PRGPILLQDFHLIEKLQHFNRERIPERVVHAKGSGAYGTFTVTHDISRYTKARLFEAVGKQTEVFVRFSTVGGERGSADTERDPRGFAIRFYTEEGNWDLTGNNTPMFFIKDPIKFPDFVHTQKRDPQTNLKSPTMMWDFWSRAPESLHQVTMLFSDRGTPDGYRHMDGFGSHTFSLINAAGERVWVKWHLKTRQGIQNLSASEAVRLAGTDPDYAQRDLYNAIARENFPRWQVYIQVMTESErlnwEKKTGWNAFDLTKVWPHGDFPRIPVGMMELNRNPVNYHAEVEQAAFSPANVVPGLGYSPDKMLQGRLFAYHDAQLYRVGTNHQHLPVNRPRCP-FHNQQRDGAMAI-DNGGAEVNYMA-----------VEAQGSAPQGMGHGDPgWPLeGVAARYDARGQEDDYTQAGNLFR--LMSVQERHNLFNNIAGPLSQVSNE-IQARQLAHFDKADPAYGAGVRAALAAR------
>A0A1I1ZW34	625	0.411	7.933E-196	1	492	500	4	479	491
-KKRMTTASGAPVGDNQNSITAGK---RGPTLIQDVHFLEKMAHFDRERIPERVVHAKGAGAFGYFEVTNDeISKYTKADFLSEKGKRTEMFARFSTVAGELGSADTVRDPRGFALKFYTDEGNYDLVGNNTPIFFVRDAIKFPDFIHTQKRNPRTGLKDKDMVWDFWSLSPESLHQITYLHGDRGIPATYRHMNGYGSHTYKWVNDEGEAFWVKYHFISDQGVKGLDVDVADQLAGEQPDYHREDLYNAIENGDNPSWTLYVQIIPYEDYKTYKWDIFDVTKTVSQKDYPRIEVGKMVLNRNPENHFADVEQSALSPANLVPGIETSPDKMLQGRLFSYSDTQRYRLGVNHQQIPVNRPKVDVN-HYQRDGYMAVNGNGGGNPVY-----EPNS------VDGPVEDPATKINPFEVEGVADSVAHDSDDHYTQPGDLYRLMSED--EKLRLVKNFADHMRPVTREDIKLRQIEHFYKADPEWGERVAEELGL-------
>A0A0D2J423	625	0.505	7.933E-196	4	494	500	8	484	494
----YTTSNGRPITFATASQRLGNN---GPLLLQDFHLLDLLAHFDRERIPERVVHAKGAGAFGEFVVTHDVSDITSADFLNGIGKTTKVAARFSTVGGEKGSADAARDPRGFAVKFYTEQGNYDFVGNHTPVFFIRDGAKFPTFIHTQKRNPQTNLKDATMFWDFLSSNQESAHQVMQLFSDRGTPYSYRHINGYSGHTFKFTKEDGTFKYIKLHFKTDQASRDMSVEDATT---RDPDFATQDLFEAIQRGEYPSWTLYVQVLDPKDTETFRRNIFDVTKVWPHKDVPLRPVGKMTLRRNPENYFAEVEQLAFSPAHLVPGIEPSADPMLQARLFSYSDTQRHRLGVNYQQIPVNAPLHA-YAPFQRDGFMAVGaaNNYGSAPSH-PSSLRPNTYLPVDTAERAS------HETWVGR-AVHALQPVTDEDFVQANGLWEVLGRTKDQQEHFVHNVSVHLFAAVKE-VRERTYGMFERVNPKLGAWVRKETENVR-----
>A0A1Y2GW69	625	0.444	7.933E-196	4	493	500	16	495	500
----LTTNNGNPVDDNQNSMTAGEF---GPVLIQDFHLIDKLARFDRERIPERVVHAKGSGAHGFFEVTADLSQLTCAKFLEKPGIKTPVFARFSTVGGEKGTSDSLRDPRGFALKFYTEEGNWDMVGNNTPVFFIRDPLKFPDFIHTQKRNPQTNLKDPDAYWDFLSLTPESLHQVTILFSNRGTPYSFRHMNGYSSHTLKLVNSQGIAHLVKWHFKTDQGIRNHTAEEAKKLDTENPDSNTEDLFESIEKGDFPSWTVYLQAMKEEDAAKYRWNVFDVTKVWPHSDYPLQKIGKLTLNRNPKNYFAEVEQAAFSPSHMVPGIDVTNDKMLQGRLFSYPDTHRHRLGTNYLQLPINQPYRTIVANYQRDGPMNFSENFNNAPNYEPQS--------RDPKGPAQQDHDIRVRPSSVQLygaTGRYPFRKSDDDFVQPGNLYRLL--KGKEQDDLVGNLIDHMSKVKNLEIIKRQIALFNKADPTWGVRVEEGLKAR------
>UPI00062509BF	625	0.416	7.933E-196	6	490	500	25	494	508
------TAAGIPIPNKSAILTAG---ERGPVLLQDHIFLDEISHFARERVPERVVHAKGAGAFGYFEVTHNITKYTKAKIFSNVGKRTPVAVRFSTVGGESGSADTVRDPRGFALKFYTEEGIWDMVGNNTPIFFISDASLFPSFIHTQKRNPVTHLKDADMFWDFISLRPESTHQTLFLFSDRGIPDGYRHMNGYGSHTFKFINDRDEIFYVKYHFKTDQGIKNLDVDRAGELSGSDPDYGIRDLYNAIATGNFPSWSFYIQVMTPAEAETFRWNPFDMTKIWPQKEFPLIPVGKFVLNRNPDNYFSEVEQIGFNPAHMPPGIEPSPDKMLQGRLFAYGDTHRYRIGPNHLQLPVNCPykMMTSSQNYQRDGAMAL-NNSSGAPNYF-----PNSFSGPQECPAAR------VPRMRASGDIDRYNHDSSDDFSQSTAFWRNV-LSPAEKQRLVSNMVGNLQHASN-FIIERAVRNFAQVDADLGKQLIQGL---------
>A0A2X0LST9	625	0.459	7.933E-196	4	493	500	14	488	512
----YTTSQGAPVNEP---YAAGRAGTNGPLLLQDFHHIDLLAHFDRERIPERVVHAKGSGAHGEFIVTHDISDLTCAQVFEKVGTKVRATARFSTVGGESGSADTARDPRGFSIKLRTEEGNWDHVYNNTPVFFLRDPAKFPHFIHTQKRDPQTHLKDADMFWDYLAQNPESFHQVMILFGDRGVPDGFRHMHGYSGHTHKLINKNGDFVYAQFHWRCDQPRKFLTQEQSVQLAGENPDYATQDLFEAIEKGDFPSWTLHVQTMTAKQAQEFEHNILDLTKIWPHKDYPLREVGKLTLNENPQNYFAEIEQIAFAPSHLVPGIEPSADPVLQSRLFSYPDTHRHRLGVNYAQLPVNAPL-HLPANFQRDGAMAF-YNQGARPNYQ-SSIQPLLYKP-------QLYNTAEHEQFLGG-AVQDLSVITELDFVQPRALWQRV-FDDSAKERFVNNVSGHMGGIKSESIRNGVLACFARVDEDLGARVAKALNVP------
>G7DSR6	625	0.438	7.933E-196	4	496	500	14	491	527
----YTTSNGAPYPEPYEAQRVG---RNGPLLLQDFHHIDLLAHFDRERIPERVVHAKGHGAHGTFEVTDDITDICMAKLFSKVGNTAKITARFSTVGGESGSADTARDPRGFSVKIRTEEGNWDLVYNNTPIFFLRDPAKFPHFIHTQKRDPQSHLKDADMFHDYLSQNPEAIHQVMILFGDRGVPDGYRFMHGYSGHTHKFVNKNGDFVYTQIHLRSDQGVKFLTQAKAVELAGANPDYAGQDLFEAIENGHFPSWTMYVQTMTPDQAEKFRYNILDLTKTWSHKEYPLRKVGKMTLNENIQNYFQEVESVAFAPSHLIPGIEPSADPVLQSRLFSYPDTHRYRLGVNYQQLPVNRPVSEV-ANFQRDGAAAF-YNQGSRPNYQ-SSIQTLSYVKR-------PYTMTTHEVFLGA-AAADLSEVTELDFEQPRDLWQRV-FDDAAKDRFVDNISGHLSGAKKPEIRQRMLSVFAAVDQDLSNRIAKAIGEKPQK---
>UPI001667A935	624	0.411	1.086E-195	5	493	500	1	475	482
-----TTASGAPVGDNQNSITAG---ERGPTLIQDVHFLEKMAHFDRERVPERVVHAKGAGAHGVFEVTNDeISKYTKADFLNEKGKQTPMFIRFSTVAGELGSADTVRDPRGFAVKFYTQEGNYDLVGNNTPIFFIRDAIKFPDFIHTQKRNPRTHLKDKNAVWDFWSYSPESLHQVTYLHGDRGIPATFRHMNGYGSHTFKWVNHNGEPVWVKYHFISDQGVKGLDVDLADELAGKNPDYHTEDLYNAIEKGDHPSWTLYVQIMPYDDAKDYKWDPFDVTKIWSHADYPLIEVGRMTLDRNPENYFTEVEQAALSPANLVPGIEASPDKMLQGRLFSYSDTQRYRIGANHQQLPINRPLNDANtSNYQFDGPMRY-DNGSRSVHY-----EPNRY-----ETAPKEDPETKINPFEiyGNADSVAYSQ--KDHYTQAGDLYRLMSTD--EKDRLIQNVVDHMMKVDYDDIKLRQIEHFYKADPEYGERVAEGLGLK------
>A0LWQ6	624	0.422	1.086E-195	5	488	500	9	477	482
-----TTDAGIPAASDEYSLTVG---AGGPILLQDHYLIQKMAQFNRERVPERVVHAKGGGAFGFFETTEDVSQFTKADLF-QPGRRCEVLVRFSTVAGEQGSPDTWRDPRGFAVKFYTQQGNYDLVGNNTPIFFIRDPQKFQDFIHSQKRRADSGLRDHNMQWDFWTLSPESAHQVTWLMGDRGIPKTWRHMNGYGSHTFLWQNAGGERFWIKYHFKTDQGIDFLTQDEADRIAGEDADFHRRDLYEAIRRGEHPSWTLYVQVMPFHEAADYRFNPFDLTKVWPHGDYPLIKVGRMVLNRNPDNFFAQIEQAAFEPANMVPGIGPSPDRMLLGRLFSYPDTHRYRIGTNYLQLPVNRPKVPVH-SYNRDGAMRY-ENPG-DPVYA-----PNSYGG------PQADPSYELPSWFVEggeiVRTAYVKHRDDDDFVQAGTLYRKV-LDDAARDRLVDNITRHLKQGVSTPVLERAFEYWRSVDPDLGARVAK-----------
>A0A6A7GAL8	624	0.438	1.086E-195	0	493	500	10	487	491
M-PKYTTAHGQPVDDDDNS---KTAGPYGPMLLNDHHLLTKIAHFDRERIPERVVHAKGAGAHGYFETTHDVSQYCKAKLFNSIGKRTPVFARFSTVGGEKGSADSARDPRGFAVKHYTEEGIWDMTGNNTPVFFIRDPSKFPDFIHTQKRLPQTNLPDASMFWDFLSLSPESLHQVTILFSNRGTPQTYRNMNGYSSHTFKWVNAKNEGFWVKLHYKTNQGIKNFTNEESHRMKSDDPDCATRDLFESIDNNEFPSWTVHYQIMPVADGLNYRYNIFDVTKVWPHSDYPLLPLGQLVLNRNPRNYFAEVEQAAFSPGHLVPGIEISHDKMLQARVFSYPDTHRHRLGVNYLQIPVNSPyTCPVN-NYERDGSMTVNGNQGSGPNYY-----PNSIDGSPQPDPSAAE----HSVAVSGQAGRHPQRHANSDFDQPGALYRDV-MTDYDRDHLIKNFVGALKGAK-KHIQERQIALFTKADEDWGRRVAEGI-AK------
>A0A6P7GXD7	624	0.419	1.086E-195	2	490	500	21	491	502
--ESVTTGYGNPVGQF-ASLSVG---PRGPILFQDQILVDELSHFNRERIPERVVHAKGAGAFGYFECTNDITKYSAAKLFSSIGKKTPIAIRFSTVGGESGSADTVRDPRGFAIKFYTEEGIWDLAGNNTPIFFIRDPIFFASFIRTQKRNPQTHLKDPDMFWDFMSLRPETMHQLLFLFSDRGIPDGYRHMNGYGSHTFKFVNKEGQVHFCKFHHKTDQGIQNLDVNKADDLSASDPDYSIRDLFNAIADGNYPSWTTYVQIMTPEQAQRSPFDPFDLTKVWPQGEYPLIKLGKIVLNRNPENYFSDVEQIAFSPSHMVPGIEASQDKMLQGRLFAYSDTHRHRLGPNHLQLPVNCPFAV--RNHQRDGFMNT-KSQGGAPNYF-----PNSFNGPV-CDKVAQHL---EPAFTVSGEAYRYDTGDSDNFSQARIFVQKV-LNKEQQDRLVSNIVGHLSGALD-FIQERQVNHFKQVDQSFGERIAAGL---------
>UPI00158E4182	624	0.447	1.086E-195	4	492	500	7	479	504
----LTTASGCPVDSDQASITTGKP---AYTLLQDAHLVEKLAHFNRERIPERIVHAKGAGAFGYFEVTRDVSRYTKAKLFAKVGKKTELFARFSTVGGERGSADAARDPRGFAVKFYTEEGNYDMVGNNTPVFFIRDAIKFPDFIHTQKRNPQNNLKDADAFWDFLSLTPESTHQVTILFSDRGTPLNFRRMDGHSSHTYLWYNERNEYVWVKYHFKTTLGNATLTAAEAEALSGSNPDHATQDLFQAIAEGNFPEWKLFVQIMTPEQAREYRFDPFDVTQVWYHSDFPLIEVGKMVLNRNPENYFADVEQAAFSPANFVPGIGPSPDRLLQGRLFAYGDAHRWRLGVNHQQIPVNAPRCPMH-TYQRDGQMAVNGNGGSGPNYW-----PNSAGGAAPCPAFTPPAFE-----VEAVIARHEQPAEDLDFVQPGELYRRV-LNDEQKSHLISNIVGHLRNAQ-PALQYRQSALFYKADPEYGSRVANGLKL-------
>A0A183BPA6	624	0.411	1.086E-195	4	491	500	24	496	506
----LTMSNGAPIYNKNAVLTVG---PRGPMLLQDIVYMDEMGHFDRERIPERVVHAKGGGAHGYFEVTsKDITKYSKAALFSEVGKRTPLFIRFSSVGGEAGSADTARDPRGFAIKFYTEEGNWDLVGNNTPIFFIRDPLLFPNFIHTQKRNPITHLKDPEMMWDFWTLRPEALHQVMFLFSDRGTPDGFRHMNGYGSHTFKLVDNSGKAVYCKFHIKTRQGIKNLSAEKALQLSAEDPDYAIRDLYNAIASGDFPQWDFFIQVMTFEEAAQYRWNPFDLTKVWPHGDFPLIPCGRIVLNRNPQNYFAEVEQSAFAPARIVPGIEFSPDKMLQGRLFSYPDTQFHRLGPNFMKLPINCPYRTRVRNTQIDGSACFDDNRDGAPVY-----HPNSYGGPEEVATVC------ESVFSISGDVERYNTGDDDNFAQPALFWEKV-LDEDHRKRLVSNLGGSL-KMTSQSVQERAVRKFTKVSPDLGRALQKELE--------
>A0A4U0VQ72	624	0.459	1.086E-195	4	491	500	14	486	510
----YTTSQGAPVQEPYAAQRAG---PNGPLLLQDFHLIDLLSHFDRERIPERVVHAKGGGAHGVFEVTHDISDLTCSEFLGKVGNKARATARFSTVGGESGSADTARDPRGFSVKLRTEEGNWDHVYNNTPVFFLRDPSKFPHFIHTQKRDPQTHLKDNDMFWDYLSQNPDAFHQVMVLFGDRGIPDGYRKMHGYSGHTHKLVKKDGSFVYAQFHYVSDQGTGFLTQEEGVKLAGENPDYSNQDLFEAIERGEHPSWTFCVQTMTPEQAEKFRYNILDLTKIWPHKEFPLRPIGKLTLNENPKNYFAEIEQVAFAPSHLIPGVEPSADPVLQSRLYSYPDTHRYRLGANYAQLPVNAPLQP-PANFQRDGAMAF-YNQGNRPNYQ-SSIQPLTYKP-------ARYDFSKHEKFTGE-CVNQLSLITELDFEQPRQLWEKV-FDDAARKRFISNVAGHLGGAKSDEIKQRTLAVFGAVHPDISAGIAKEIG--------
>A0A6L4ZTE1	624	0.458	1.487E-195	1	493	500	3	478	485
-KKHLTTASAIPVSDNQNSLTVG---AKGPILLQDYHLVEKLAHFNRERIPERVVHAKGAGAYGYFEVTEDVAKWTKAEFLSEIGRKTEAFVRFSTVGGERGSADTDRDPRGFAIKFYTKEVNYDIVGNNTPVFFLRDPIKFPDMVHTHKRNPATNCKDANAFWDFHSQVPESLHQLTILFSSRGTPKSYRHMHGFSSHTFKWVNSEGKAVWVKYHFKTETGVENWTAADAGKLSGQDPDYSTRDLYQHIKNGGEATWKAYVQIMPLEDAATYRFNPFDVTKVWYYKDYPLIPIGRLVLNRNPENYFAEVEQAAFSPANIVPGVELSPDRMLIGRVFAYADAQRYRLGANYQHLPVNCPHAAEIRNHQRDGAMRFDGNSGGSPNY-----EPNSYDG--LKESPF------HREQALELlgSADRYSQAEYNDFEQPGALYELLPET--EKDNLINNLVGHLKNAQKE-IQLRQAKLFYRANSDYGTRVAQGLGLY------
>UPI00166BB6BC	624	0.421	1.487E-195	4	493	500	7	480	487
----LTTAAGIPVGDNQNSVTAG---SRGPVLIQDFHLLEKLAHFNRERIPERVVHAKGAGAFGYFEVTNDeISKYTKADFLSEAGKRTDMFIRFSTVAGELGSADTVRDPRGFAVKFYTEEGNYDLVGNNTPIFFIRDAIKFPDFIHTQKRHPQTHLKDPNMVWDFWSLSPESLHQITWLHGDRGLPATLRHMNGYGSHTYKWVNDQGEAFWVKYHFVSEQGVKGLDVDLAEKLAGENPDYHTEDLYNAIDQGDFPAWKLYVQIIPYEDYKTYKWDIFDVTKTVSKKDYPRIEVGRMVLNRNPENYFAEVEQAAFTPGSFVPGIEASPDKMLQGRIFSYGDAHRYRLGANHQQIPVNRPVNEVN-NNQRDGYMAVDGNGGSSPVY-----EPNSI------NGPAEDQTKKSSPFEIMGeadSVAYDSE---DHYTQPGDLYR--MMSADEKDRLIQNFINHMKPVESDEIKLRQIEHFYKADPEWGERIAQGLGLR------
>A0A1W0AA52	624	0.437	1.487E-195	0	499	500	0	492	521
MSKPtMTASNGAPLPAHGLTASATSG-PNGPISITDFALIDHLAHFDRERIPERVVHAKGAGAFGYFEVTNDITNVCSAKLFSSIGKRTPVAVRFSTVGGESGSADTVRDPRGFAVKFYTEEGNWDLVGNNTPIFFIRDPILFPSFIHTQKRNPSTHLKDADMFWDFISLRPETTHQVSFLFSDRGIPDGYRHMNGYGSHTFQNTNAAGVKSFVKYHFKTDQGVRNLPVDIAEQLSATNPDYAIQDLYEAIARKEYPTWTLYIQVMTEQEAETHlanGFNPFDVTKIWPHQKYPLQQVGKLVLHRNPPNYFSDVEQLAFAPSHFVPGIDASPDKMLQGRLFSYADTHRHRLGTNYQQIPVNQPiIAP--QTYQRDGAMSVTGNMGSTPNYF-----PNSFGGPS-FAAGLAQATHKVKDSLVM----KYSTKDEDNFSQCGEFYRQVLKED-ERTRLVNNIAGNLVNAK-PFIRERAIANFAAADKEYGQRIAQKVqELlrKNAATPK
>UPI000D0C79A2	624	0.418	1.487E-195	5	495	500	50	524	526
-----TKGSGNPNPDRGNVMTVG---ARGPIVLQDTFFIEEMQHFDRERIPERVVHAKGGGAFGYFVVTNDITQYTKATVFSKVGKKTPILVRFSTVIGETGSADTVRDPRGFAIKFYTDEGIWDLVGNNTPVFFVRDPLLFFSFIHSQKRNPVTHLRDYDMYWDFLSLRPESLMQVMILFSDKGIPDGFRHMSGYGSNTFKLVNENNEPVYCKFHYKTAQGERGLPVERAQKLAGVDPDYGIRDLYNNIALGKYPSWTFYIQVMSFKEAEEFRWNPFDVTKIWPEDDFPLIEVGRFTLDKNPRNYFTDIEQAGFNPGNMVPGIEPSPDKMLQGRLFSYLDTHHHRLGPNHQQLPVNSPfRSPVF-NTQRDGKMCYRDNQNGAPNYYPSSFVHMANSERARPPPISTTGD----------IDRYDS-SDDDNYSQPAMMWQTMLSED-ERQRMVNNIANHLRRASS-FIQERQLGHFFKVDKKFGSMLQAKLQAYSA----
>A0A7C1GJ33	623	0.471	2.037E-195	3	493	500	5	480	481
---QLTTAAGIPVPDNQNSLTAG---ERGPTLLQDHYLLEKLAHFNRERIPERVVHANAAGALGVFTVTNDITKYTKAKIFSEVGKKTEVLGRFSTVAGEKGSADTVRDVRGFALKFYTEEGNWDMVGNNTPVFFIRDAIKFPDFIQSQKRNPQTNMRSDTMQWDFWSHVPESLHQVTILFSDRGIPKGIPFMNGYGSHTYSFINAANDRFWVKFHFKTRQGIQCMTQEEGDRIAGLDPDYHARHLFEAIKGGDFPKWTLFVQIMPEAEAENYRWNPFDLTKVWPHADYPLIEVGVMEMNKNPENYFAQIEQAAFSPANVVPGISFSPCKMLQARIFAYADAHRYRLGANFERLPVNCPHAAKAANYQRDGQMRFDDNGGASPNY-----EPNSFGGPVENPA-YKEPPLK----ISGDADHYeQKRGVDDDYIQPGDLFRLMPAD--EQQRLISNISGSLKKV-PEEIQQRMVAHFRKADAAYGDGVAKAICLK------
>A0A1S8YRJ1	623	0.436	2.037E-195	4	491	500	7	478	483
----LTTASGIPVADNQNS---RSAGPRGPLMLDDFHLVEKLAHFNREVIPERRVHAKGSGAFGTFRVTQDITALSRAALFSDIGKETPVFLRFSTVGGERGSADTERDPRGFAVKFYTCEGNWDLVGNNTPVFFIRDPLKFPDFIHTQKRDPATNMKSPQMTWDFWSLSPEALHQVTILFSDRGIPDGYRHMHGFGSHTYSLINAQGERVFVKWHFKTQQGIRNLSVEAASELAGSDPDYAQRDLYQAIERGDFPRWRVCIQVMTEAEAASRDENPFDVTKTWSQKTYPLQEVGILELNRNPANYFADVEQAAFAPSNVVPGIGLSPDKMLQGRVFAYADAQRYRVGTNYQQLPVNAPACP-YHNYQRDGAMRFDGNGGGGANY-----EPNSYGAEPKQNAAFREPPLNF----SGAADRYDHREDEDYYSQAGDLYR--LMNAGQKKILTDNIIRAMSSVSR-DVQQRQIAHFLKADEDYGNAIARGLG--------
>A0A168IU21	623	0.422	2.037E-195	4	493	500	5	478	483
----LTTSWGAPVGDNQNSLTAG---PRGPVLIQDVHLLEKLAHFNRERVPERVVHAKGAGAHGYFEVTNDLSKYTKAAFLNSVGKRTPMFARFSTVAGELGSSDTVRDPRGFALKFYTEEGNYDLVGNNTPVFFIRDAIKFPDFIHTQKRHPQTHLKSPNAVWDFWSLSPESLHQVSILMSDRGIPATLRHMHGFGSHTFKWVNAEGQAVWVKYHFKTEQGIQNLDTELAAKLAADNPDYHTEDLFNAIDQGDFPVWKLHVQIMPLADANTYRFDPFDVTKVWSQKDYPLIEVGRMVLDRNPDNYFAEVEQATFSPGSFVPGVEASPDKMLQGRLFAYGDAHRYRVGANHNALPINCPHAAKVNNNQRDGLMRPDNN-GGSSVY----YEPNSYGGATESP--------KHQPVAFEVSGQADSVAYDeaDHYSQAGDLYRLLSKD--ERTRLVQNIVGAMTPVDKDEIKLRQIAHFYKADPEYGQRVADGLGLY------
>A0A521Y9F1	623	0.437	2.037E-195	2	493	500	13	491	495
--EPVTTASGIPVADNQNSLTAG---ARGPVLLQDFHLIEKLQHFNRERIPERVVHAKGSGAYGSFTVTHDITQHTKAKLFSAIGKQTETFVRFSTVGGERGSADTERDPRGFALRFYTEEGNWDLVGNNTPMFFIKDPIKFPDFVHTQKRDPQTNLKSPTMMFDFWSKAPESLHQVTMLFSDRGTPDGYRHMDGFGSHTYSLVNSAGERVWVKWHLKTQQGIRNLSAAEARRLAGADPDHAQRDLFEAIERGQYPKWNVYIQVMRDDERSAWerrtGWNAFDLTKVWPHKDFPRIPVGVLELNRNPANYHAEVEQAALSPANVVPGLGYSPDKMLQGRLFAYHDAQLYRVGTNHQHLPVNRPRCP-FHNQQRDGAMAI-DNGGAAPNYA-----------NVQAAGSRPQGFGHGDPgWAVeGVAARYDGRGQEDDYTQAGNLFRLL--TAQERQNLFDNLADPLSQVPRE-IQERQLGHFDRADPAYGAGVRAALAAR------
>A0A165GNU8	623	0.591	2.037E-195	4	490	500	12	497	502
----YTLSEGCPVADPTTAQRVGSGPVKGLMLLQDTQLIETLAHFNRERIPERTVHASAVGAWGEFEVTHDISHLTSAKFLNNVGKKSKVLLRVSTVGPERGASEPVRDVRGWGMKIFTEEGNQDFVFNDIPVFFVRDPIKFPSLNRSHKRNPATNLPDASMFWDFHNNNQEGIHALMILFSKRGIPASIRTINAYSGHTYKFTTEDG-FVYVKIHLKPDQGVKSLSQDEANRLAGENPYHHTADLHDAIARGDYPSWTMYIQVMKPEQAENYRWNIFDMTKVWPHGDFPLQPVGKLRLNRNPTNYFTDIEQAAFSPSTIVPGIAPSADPMLQARMFAYPDAARYRLGVNYQQLPCNAPVSKVYAPYQRDGASRHDDNYGGDPNYVGASLKRVNFSGSRVGAnghAPFGGGSQAHEQWVGQVTA-YSSEVTDEDFVQAREMWKVLGRC-GEQDEFVHNVAGHLRGALPE-VQLATIDMFNKVDSKLGTRIHEAL---------
>A0A6A6INQ8	623	0.547	2.037E-195	4	491	500	13	489	514
----YTLAEGRPVQDPTTSTVLRgpTVRGGGLALLEDTQLIETLAHFPRERIPERVVHAKAAGAWAEFECTKDITDITSANIFSEVGKKTKVLMRISTVAGEKGSPDTVRDIRGWAMKFFTDEGNYDIVGNDLPVFFIRDPIKFPSLNRSHKRHPQTNVADASMFWDFHNSNQEGVHCLMQLFGQRGVPASLRHINGYGVHTFKFGNpEDGTFKYVKIHFKPDAGVENLTDEESVRLAGEEPDFHVKDLYNAIEKGDYPTWTMYLQIMDPKEAENYRWNIFDATKIWPHKDYPLVPVGKLTLNKNPDNYFQDIEQAAFSPSTMIPGIGPSADIMLQARMFSYPDAARYRVGPNYQQIPCNK-AKYVYSPYQRDGPGCINGNYGSDPDYVRSSFRKIKSGP----------ADVAHDEWVGR-VSAYSSEVTDEDFEQARDLWKIY-LDTKDDENFINNLCGHLSKALPE-VQKEAVKMFAKVDEEIGKRMEKRLD--------
>A0A1D2MN75	623	0.428	2.037E-195	9	492	500	40	508	522
---------GCPIPSLSTSLSVG---PKGPLLLQDTTLVEHLAHFDRERIPERVVHAKGAGAFGYFELTHDITKYCKAKPFEKVGLRTNVAVRFSTVGGESGSADTVRDPRGFAVKFYTEDGNWDLVGNNTPIFFIRDPILFPSFIHTQKRNPQTHLKDTDMFWDFITLRPETTHQVSFLFSDRGIPDGYRHMNGYSSHTLKLVNAQGTAVYSKFHLKTDQGIKCLPTDKARELSADDPDYSIHDLYNAISENRYPSWSMYIQVMTFEQAEKFRWNPFDLTKVWPHGEFPLIPVGKLVLDRNPTNYFAEVEQLAFSPANMIPGIEPSPDKMLQARLFSYTDTHRHRLGPNYVQIPVNCPLRTIkVKNYSRDGFMSQDTHQGGSPNYF-----PNSFGGPNVVEAAAASSF-----NLSGDVQRYNS-ADTDNFSQVGLFWNNV-LTTEERKRLAANIAGHLKNAQ-EFLQQRAIKQFSQAHPEYGRMIRQELQA-------
>A0A4D6QFV8	623	0.436	2.037E-195	2	494	500	40	522	533
--EPlYTTLVGHPVSDDNHSVTIGES---GTVTFEDLHLFEKNAHFNRERIPERVVHAKGAGAHGFFEVTQDVTDLCKAGIFSEVGKKTPVFARFCTVTGESGFADTARDPRGFALKFYTEEGNWDLVGNNTPVFFVRDALKFPDLIHSQKRNPQTHMKDPNAFWDFLSLVPESLHQVLITFSPRGVPDGHRHMHGYGSHTFKWVNKEGKAHWVKFHFISDQGIKNITHERAVELAGINPDYSTEDLFQNIQNGNGPSWTFKVQVMPLEDAPSYRFDPFDLTKVWSHKDYPLREVGKLKLDRNPTNYFAEVEQASFSPAHMVPGIEASPDRVLQARLFAYDDAARYRLGANHLQLPINQcPFAKVQ-NYSRDGQMNYGDNGGGKPNYFPNSFEDL---PRPDPAQ-PDVHPYEHE---GGIVARapprKWSE--QDDYEQPRALWNHMSKED--QEQTAKNIAGHIQGAKD-FIIERQLGVFRKCDPSLAQKVEEMLGMKK-----
>A0A1V4EQH2	623	0.455	2.789E-195	2	492	500	4	476	481
--KRLTTTTGSPVHDNQNSQTAGQ---RGPVLLQDFHLIEKLAHFNRERIPERVVHAKGAGAHGVFEVTHDVHHLTKAKFLSEVGKKTPVFIRFSTVAGERGSADTDRDPRGTAIKFYTEDGNYDIVGNNTPVFFIRDPLKFPDFIHTQKRNPQTNLKDPQAIWDFWSLSPEALHQITTLFSNRGTPKGYRHMHMFGSHTFQWISEDGQTVWVKYHFKSEQGIANMRSDEARHMASVDPDFATRDLFEAIDRGQFPAWRLFVQIMPLEDAHSYRFDPFDVTKVWSQKDYPLIPVGRLVLNRNPENYFAEVEQSAFSPANIVPGIGFSPDKMLQGRLFAYADAHRYRVGTNHNALPINQPQSPVH-HYQRDGAMRFDGNGGSAINY-----EPNS------ANGPKEDGDAKLGNYEVSGAwGSYAYP-DDDHYTQAGDLFRLL--PPNEQDDLIDNVVNAMRPVTR-DVQLRQVEHFKKADIDYGRRVAQGLGL-------
>A0A5S5CG61	623	0.427	2.789E-195	4	492	500	6	477	484
----LTTSWGAPVGDNQHSMTAG---SRGPALIQDVHLLEKLGHFNRERVPERVVHAKGAGAHGCFEVTNNMSAYTKASFLSEVGQRTPLFVRFSTVAGELGSADTVRDPRGFAVKFYTEEGNYDLVGNNTPVFFIRDAIKFPDFIHTQKRHPQTHLKNPNAVWDFWSLSPESLHQVTILMSDRGIPATLRHMHGFGSHTFKWVNANGQASWVKYHFKTEQGIRNLDVDLAARLAGEQPDYHIEDLFQAIDKGDFPAWTLYVQIMPYEDARAYRFDPFDVTKVWSQKDYPLIQVGRMVLDRNPVNYFAEVEQATFSPGAFVPGIEASPDKMLQGRLFAYADAHRYRVGANHNTLPINKPVAPVH-HYQRDGAMRADGN-GGSGVY----YEPNSY-GDAADNAAYKPAPFEVEG--LADSVAYD---RDDHYAQAGDLYR--LMSEEEKSRLVRNIVLAMQPVEREEIKLRQLAHFYKADPDYGQRVAEGLGL-------
>A0A1B4VBV6	623	0.446	2.789E-195	5	491	500	11	480	490
-----TTAAGVPVADNQNSLTAG---PRGPMLA-DYQLMEKMAHFNRERVPERVVHAKGAGAYGTFRVTGDITRYTRARLFEKIGKETPVFVRFSTVAGELGSADTVRDPRGFAVKFYTEEGNWDMVGNNTPVFFIRDPLKFSDFIHSQKRLPDTGMRDATMQWDFWSLSPESLHQVTWLFGDRGIPATYRNMDGFSSHTYSLWNAQGERFWVKWHFKTMQGIKCLTQGEATKLAGEDPDTHRRDLHAAIEKGDYPKWRVMVQVMPEKDAESYAIHPFDLTKVWPHKDYPLIEVGVMELNRNPENHFAEVEQAAFEPGNLPPGMGASPDKMLQARLLSYPDAHRYRIGINYAALPVNRPRCPVH-SYHRDGHMRFDDNGGRTPVY-----QPNSFNGPVEDPSAKEPPL-----RISGNADRYDHWVGNEDYwTQAGNLYR--LMGAEEKQRLVGNIVGAMRGVPH-AIQLRQIRHFYKADPAYGEGVARGLG--------
>A0A443SDD2	623	0.431	2.789E-195	5	491	500	26	498	501
-----TSAHGCPIGDHTNVMTVG---PRGPLLVSDQLYMEEQAHFDRERIPERVVHAKGAGAFGYFEVTKpDIQKYTKASLFKSVGKRTPVAIRFSTVAGELGAADTVRDPRGFAVKFYTDEGIWDMTGNNTPIFFIRDPFLFPSFIRSQKRNPRTHLKDPDMFWDLISLRPECLHQTAFLFSDRGIPDGYRHMNGYGSHTYKFINDKNEAVYCKFHFKTDQGIKNIDPARAAVLAGTDPDYAIRDLYNAIANKNFPSWTFYVQIMTYQQAEKFPFNPFDLTKVWPHADYPLIEVGKLVLDRNPENYFAEVEQLAFSPSSFVPGIGPSPDKMLQARLFAYDDTHRHRLGANFHHIPVNRPKCPVITPTLRDGPYCFDDNGGGMPNYF-----PNSFLKAKDNPK---YI--EHRDRVmIPDIDRHES-ANEDNYTQVANFWQKVLKED-ERERLIENMAKHLINAQ-EFIRDRFVGHCEKAHKEFGKRLRLALD--------
>A0A433QW02	623	0.454	2.789E-195	4	496	500	21	504	506
----LTTSNGNPVDNNQTSVTAGVN---GPVLISDFHLIDKLAHFDRERIPERVVHAKGAGAHGYFEVTNDISKYTRADFLSEVGKRTPVFARFSTVGGEKGSADTARDPRGFAIKFYTEEGNWDMVGNNTPIFFIRDPLKFPDFIHTQKRNPQTNLKDADAFWDFLSLVPESIHQVTILFSDRGTPyVSsiLIEIASW----FalwrrPLMNLC-NFKYVKWHFRTDQGIRNLTDAEAVKLNGENPDHATEDLFNAIERGDFPSWSVFVQIMEPKDAETYRWNIFDVTKVWPHRDYPLIPVGKLVLDRNPQNYFAETEQAAFAPSHIVPGIDVSEDRMLQGRLFSYPDTHRHRLGPNYLQIPINSPYRVKggVANHQRDGPMTVNGNQGSAPNY-----EPNSF----QTG--PREQNIKGASLAVAVsgfTGRFTYELTDDDFVQAGNLYRV--MSPGERDNLINNIVGHLKNANST-IQKRQVANFKRANAEYGKRVEEGLAAAAAA---
>A0A165LMW3	623	0.480	2.789E-195	4	491	500	14	485	511
----YTTSNGAPVPEPYAAGRLG---RRGPLLLQDFHHIDLLAHFDRERIPERVVHAKGAGAFGYFEVTHDVTDISCASMFASVGKKTPAVVRFSTVGGESGSADTARDPRGFAMKFKTDEGNWDWVFNNTPVFFLRDPAKFPHFIHTQKRDPQTHLKDASMFWDYLSQNPESVHQVMILFGDRGIPDGYHHMHGYSGHTFKWVNAQGKFVYTQVHLKKKGGAKTILAEDAVRIAGENADYGIQTLFEDIQDGKFPEWDVFVQTMTPEQAEKFRYNILDLTKIWPHDQFPLRPVGKLVLNENPQNYFAQIEQAAFSPSHLVTGVEPSVDPVLQSRLFSYPDTHRHRLGTNYQQLPVNAPLVPI-ANFQRDGPQLF-VHQGARPNYQ-SSIAPLTYK-------ARPYDLEDHEVFLGN--ALYdLSEITELDFEQPRALWQKV-FDDGAKERFVKNVAGHLKDAHPP-VITRQLSVFAAVDQGLADRLAAAIG--------
>A0A5E3WX35	623	0.465	2.789E-195	4	491	500	14	488	519
----YTTSNGAPVREPYAAQRVGFN---GPLLLQDFHHIDLLAHFDRERIPERVVHAKGAGAHGYFEVTHDISDLTCAKLFSKVGTKARTTVRFSTVGGESGSADTARDPRGFAIKIRTEEGNLDWVFNNTPVFFIRDPAKFPHFIHTQKRDPQTHLKDADMFWDYLSQNPESVHQVMILFSDRGTPDGYHQMHGYSGHTFKFVNEQGDWNYVQVHVRADGGFKTLDNEQAGELAGSNPDHGTQKLFEAIESGNPPSWTVYVQTMTPQQAEQFRYNVLDLTKVWPHSEFPLRPVGKLVLNENVQNYFAEIEQVAFSPSHLVPGIEPSADPVLQSRLFSYPDTHRHRLGPNYQQLPVNAPIVPI-ANFQRDGFMAF-NNQGPRPNYQ-SSIAPLSYKGKT-----YDDKEIKHETF-VGLARAELSTITELDFEQPRALYHKA-MDQTAREHLVHNLAVHMKAIRDPKVTARQLSVFAAVDQGFSDALAKQLG--------
>A0A261V7E1	623	0.426	3.818E-195	4	493	500	5	478	479
----LTTAAGAPVANNNHSLTAG---PRGPVLLQDVWLIDKLAHFARERIPERVVHAKGSGAYGTLTITHDITRYTRARLFSQVGKQTPLFIRFSTVAGERGAADAERDVRGFAIKFYTEEGNWDLVGNNTPVFFLRDPLKFPDFIHTQKRDPQTNLRSATAAWDFWSLNPESLHQVTIVMSDRGLPQNYRQQHGFGSHTFSFINAQGERFYVKFHFKSLQGIANFTDAQAAELVGHDRESAQRDLYDNIEQGNFPRWAMKIQVMPEADAATYHINPFDLTKVWPHADYPLIDVGTIELNRNPENYFAEVEQAAFTPANVVPGIGFSPDKMLQGRLFSYGDAHRYRLGVNHHQVPVNAPRCP-FHSFHRDGAGRVDGNHGGTVNY-----EPNS------AGEWLEAPSAAEPPLALDGqpADRWSHRVDEDYYSQPGALFR--LMNDDQKQQLFGNIARHMAGV-PEYIQRRQLEHFRRADPDYAAGVAAALGLK------
>A0A0N8W800	623	0.453	3.818E-195	0	490	500	0	480	484
MKKKirktLTTAAGIPVPDNQTSLTAGK---RGPTLLQDHYLLEKLAHFNRERIPERVVHAKAAGAHGTFTVTNDITKYTKTRIFSKVGKQTEMIGRFSTVAGEKGSADTVRDVRGFALKFYTEEGNWDLVGNNTPVFFIRDAIKFPDFIHSQKRDPQTNRRSDTMQWDFWSQVPESLHQVTILFSDRGIPKGIPYMNGYGSHTFSFINAENERFWVKFHFKTQQGIQCFRQKEADTIAGEDPDYHTGQLFEAIERKEFPRWTLKVQIMPEKEADEYKFNPFDLTKVWSHKDYPLIEVGILELNRNPINYFAEIEQAAFSPSNVVPGISFSPDKMLQARIFSYTDAHRYRLGVNYERIPVNLPKAAnVANTYQRDGFMRCDDNGGPGPNY-----EPNSF------DGPVEDPDYNEPPLKISGsADRYeQKRGVDEDYIQPGDLYRLMSED--QQDQLISNIVGSLKKVPVE-IQKKMIVHFSKADKSYGERVAEGL---------
>A0A524MC83	623	0.453	3.818E-195	2	492	500	7	482	484
--KQLTTAAGIPVDDNQTSLTAG---ERGPTLLQDHHLLEKLAHFNRERIPERVVHAKAAGAFGTFTVTHDITNYTKAKVFAEIGKQTEVLGRFSTVAGEKGSADTVRDVRGFALKFYTTEGNWDMVGNNTPTFFIRDAIKFPDFIHTQKRDPKTNYKDDTPQWDFWSQVPESLHQVTILFSDRGIPAGIPYMNGYGSHTYSFINGALERFWVKFHFKTQQGIKNLMQDEADRLAGSDPDYITRQLFELIERGDYPKWTLYVQIMPEVEAEAYRWNPFDLTKVWPHGDYPLIEVGVLELNRNPANYFADVEQAAFSPANVPPGISFSPCKMLQARLFAYADAHRYRLGANFERLPVNAPRGTEAHNYQRDGHMRFDGNGGGSPNY-----EPNSFGGPKANPA-YKEPPLK----ISGDAARYeQKRSVDEDYIQPGNLYRLL--PAGEQTRLVNNIVGSLKKVPR-AIQEKMVKHFHRADAQYGERIAKELGL-------
>A0A1J7BEZ2	623	0.429	3.818E-195	1	495	500	6	487	489
-SRPiLTTESGAPVADNQNLETAGVG---GPALLQDQHLFEKLARFNRERIPERVVHARGAGAYGTFTVTADVTPYTRAAFLSEVGKETEVFVRFSTVAGNLGAADAVRDPRGFAVKFYTEDGNYDLVGNNTPVFFIKDALKFPDFIHTQKRDPYTGSQEPDSVWDFWGLSPEATHQVTWLFGDRGIPASYRHMNGYGSHTFQWVNEDGEQFWVKYHFKTDQGIRNLTAEEAAELAGKDPDSHQRDLRQAIEAGRPPSWTVQVQLMPAADAAAYRFNPFDLTKVWPHADYPPIEIGRMTLNRNPDNVFAEVEQSAFSPAHFVPGIGPSPDKMLQGRLFAYADAHRYRVGINADQLPVNRPHAAEARTYGRDGAL-YDGRHGRDRNY-----EPNSFGGPAETGRPL-SAPVAVSGTTGTHAAAVHAE--DDDFVQAGSLYR--LMDEGERARLVANLAGAISAVSRDDIAERAVANFRAADAEFGARLEKAVADRRA----
>B4J1T4	623	0.404	3.818E-195	5	496	500	25	503	506
-----TTGSGAPIGIKDATQTVG---PRGPALLQDVNFLDEMAHFDRERIPERVVHAKGGGAFGYFEVTHDISKYCAAKVFEKVKKRTPVAIRFSTVGGESGSADTARDPRGFAIKFYTDDGVWDLVGNNTPIFFIRDPILFPSFIHTQKRNPQTHLKDPDMFWDFLTLRPESTHQVSFLFGDRGTPDGFCHMNGYGSHTFKLINAKGEPIYAKFHFKTDQGIKNLDVKTAADLASSDPDYSIRDLYNRIKNCKFPSWTCYIQVMTFEEAKKHKYNPFDVTKVWSHKEFPLIPVGKLVLDRNPTNYFAEVEQIAFSPAHLVPGIEPSPDKMLQGRLFSYSDTHRHRLGPNYLQIPVNCPYRVKVNNFQRDGFMNVTDNQNGAPNYF-----PNSFNGP-QEDPRSRALSTSCP--VSGDVYRFSSGDTEDNYGQVTEFWVHV-LDNCARKRLVQNIADNLSNA-SQFLQERAVKNFTLVHADFGRMLSEALNLIKSA---
>A0A7J6YQ26	623	0.392	3.818E-195	3	499	500	20	502	507
---PVTTAVGCPLAVKDAALTVG---ERGPILLEDVQFLDEISHFDRERIPERVVHAKGAGAFGYFEVTHDITKYCAAKVFSEIGKKTRIAVRFSTVGGESGSADTVRDPRGFAVKFYTEDGIWDLVGNNTPIFFIRDPVLFPHFIHTQKRNPQTHLKDPNMFWDFITLRPETTHQTMFMFSDRGIPNGFAHMNGYGSHTFKMINDDGKSVYCKFHYKTDQGIDCIDPVKAAELASTDPDFGIRDLYNSIACKKYPSYTMSIQVMTPEQAASCKFNPFDLTKIWPHGDYPLIKVGKLVLNENPSNYFSDVEQIAFNPAHLVPGIEPSPDKMLLGRLFAYGDTHRHRLGPNHLQLPVNSlPKelsCKV-RHYQRDGASTI-DNQGGAPNY-----HPNSFGGPEEDPRAK-KLIPPYT--LSGVVDRYDTGFKDQDnYSQPRIFYRDV-LDAKHKERLIANIAGHLKDAVD-FIQERAIKNFTQVDENLGSKLKAAL----QANKK
>A0A4Y2BV47	623	0.400	3.818E-195	4	490	500	10	480	514
----LTTAVGAPIGDKLNSLTVG---PRGPVLLQDVVYMEEMAHFNRERIPERVVHAKGAGAFGYFKVTNDITQYCRAKLFSEVGKVTPIAVRFSFVSGESGAADSRRDPRGFALKFYTEEGNWDLVGNNTPIFFIRDPLLFPSFIHSQKRNPVTHLRDSDMFWDFLSLRPESTFQVMWLFADRGIPYGYRYMNGYGSHTFKLVNNENQAVYCKFHYKSNQGIKNLTAEKAQKLAGSDPDYAIRDLYNAIAKGEYPSWTLHIQVMTFEQARTWRFNPFDLTKIWPENEFPLIEVGTFTLNKNPDNYFAQIEQLAFSPSYMVRGVEPSPDKMLQGRLFAYTDTHRYRLGANFLQIPVNSAQSTSVHNYERDGLQTVTNNQGGAPNYY-----PNSFSG--------PFSDPAHKQpaFSTSGDVDRWNSEDEDNFTQAGIFYRET-LADEEKGRLIKNIANHLINAQ-EFIQERAVNNFTQADVDCGRRIKEEL---------
>A0A3R7XWT9	623	0.406	3.818E-195	5	492	500	8	482	522
-----TTSTGAPIPLHGLTASA-TAGPMGPLLVEDFAFIDHMAHFDRERIPERVIHAKGGGAFGYFEVTHtNITKFCSAKLFNSVGKRTPVAIRFSAVGGEQGSADTVRDPRGFAIKFYTEEGNWDLVGNNTPIFFIRDPMLFPSFIHTQKRLPSTHLKDADMMWDFFSLRPETLHQQSFLFTDRGIPDGFRFMNGYGSHTFTNVNVEGKTTYVKYHFKTDQGIRNLPVEKAAELAGSDPDYAIRDLYEAIDTKKYPSWTLYIQVMTPEQAANETMNPFDVTKVWSHSKYPLIEVGRLVLNRNPSNYFAEIEQLAFSPSNMVPGIEPSPDKMLQGRLFSYPDAHRYRLGTNYNQIPVNRPL-QVPQTYQRDGFMAINGNMNDTPNYF-----PNSK------NGPPENTTLRYRAYQGNHsMVNKYSTHDDDNYSQVGEFYRKI-LDDAAREHLTDNIAASLVNASQP-VQARAIANFTECDPHYGRRVQEKVDA-------
>UPI001AEB789F	622	0.420	5.228E-195	5	492	500	1	471	479
-----TTASGAPVGDNQNSITAG---NRGPTLIQDVHLLEKLAHFNRERVPERVVHAKGAGAHGYFEVTNDLSKYTKAAFLSEVGKRTPMFIRFSTVAGELGSADTVRDPRGFAVKFYTEEGNYDLVGNNTPIFFIRDAIKFPDFIHTQKRNPKTHLKDKNAVWDFWSLSPESLHQITYLHGDRGIPATFRHMNGYGSHTFKWVNDKGEAFWVKYHFISEQGVKGLDEDVAGQIAGENPDYHVEDLYNSIDKGDFPAWKLYVQIMPYEDAKTYRFDPFDVTKVWSQKDYPRIEVGRMVLDRNPENYFAEVEQAAFSPGNFVPGIEASPDKMLQGRLFGYSDAHRYRIGANHQELPINRPVNEVN-NNQYDGQMRY-SNGSGSVNY-----EPNSY--DTEPKEDPASKISPFEVYGEADSVSYDS---DDHYTQAGDLYR--LMSADEKDRLIDAFVGHMKPVDKDEIKLRQIEHFYKADPEWGERIASGLGL-------
>A0A1M5L6N4	622	0.452	5.228E-195	0	492	500	0	480	481
MSEspRLTTASGIPVADNQNSISAG---PRGPLLLQDFHLIEKLQHFNRERIPERVVHAKGSGAYGTFTVTHDIGRYTKAGLFSAVGKKTDTFVRFSTVGGERGSADTERDPRGFAIKFYTEEGNWDLVGNNTPMFFIKDPIKFPDFVHTQKRCPQSNLKSGAMKWDFWSRAPESLHQVTMLFSDRGTPDGYRHMDGFGSHTYSLINAAGERVWVKWHLKTQQGIKNLMADEAERLMGADPDYSQRDLFDAINRGDYPRWNVMIQVMTEDEAESWsrrtGWNPFDLTKVWPHKDFPRIPVGVLELNRNPDNYHAEVEQAAFSPSNIVPGMGYSPDKMLQGRLFAYHDAQLYRVGTNHQYLPVNAARCPVH-HHQRDGAMS-HANFGPATNYA-----------NVVAQGTAPYGLGHGEpPLSVGLAARYDARANEDDYTQAGDLFRLL--PEAEKERLADNIAAAMAGVAD-DIIQRQLAHFAKADPDYARRVSARLKA-------
>A0A7T4Y6A9	622	0.415	5.228E-195	0	493	500	0	481	482
MSKDkdiLTTAAGAPVADNQNSLTAGV---RGPMLLQDVWFLEKLAHFDREVIPERRVHAKGSGAHGTFTVTHDITQYTKASIFAEVGKQTPLFLRFSTVAGERGAADAERDVRGFSVKFYTDEGNWDVVGNNTPVFFVRDPLKFPDFIHTQKRNPRTNLRDPIAVWDFWSRHPESLHQVTILMSDRGLPQNYRQMHGFGSHTYSFINAAGERFWVKFHFKSQQGIANWTNEEAAKVVAGDRESAQRDLYENIEQGNFPRWKLQVQIMPEADAATYRINPFDLTKVWPHADYPLIDVGVLELNRNPDNYFAEVEQVAMNPSNIVPGIGFSPDRMLQGRLFSYGDTQRYRLGVNHHQIPVNAPKCPFHNSFHRDGAMRVDGNQGSKLNYEPN--RQGAFAAGERAVEPP--------LAVGAVADRFDHRADDDDYySQPRALFQ--LFDEGQRQRLFGNIAAAMQGV-PADIVQVQLAHFRKIDPAYAQGVEQALNVR------
>UPI001563BFE4	622	0.415	5.228E-195	0	496	500	0	479	483
MSDSkLTTAAGAPVADNQNSMTAG---PRGPIALQDVWLLEKLAHFDREVIPERRVHAKGSGAFGTFTVTHDITRYTKAAVFSELGKQTPLFIRFSTVAGERGAADAERDVRGFSIKFYTDEGNWDVVGNNTPVFFIRDPLKFPDFIHSQKRDPYTNLRSNIAAWDFWSRHPESLHQVTILMSDRGIPKNYRQQHGFGSHTFSFINAAGERFWVKFHFKSAQGVENLTNEEAAAVIAGDRESAQRDLVSSIDRGEFPKWHLRVQVMPEADAARYAVNPFDITKVWPHKDYPLIDVGTIELNRNAANYFSDVEQAAFTPANVVPGIGFSPDRLLQGRLFSYGDAQRYRLGVNHHQIPVNAPKCP-FHAFHRDGAMRTDGNLGGTPNYEPSRFGE--FAQDRSALEPP---------LAAGAIDRYDHREDDDYYSQPGALFR--LFDEGQRARLFETIAGHIDGV-PEDIVARQLEHFSRADPAYGAGVAAAIERRRAA---
>UPI001909F131	622	0.412	5.228E-195	0	491	500	0	474	485
MKK-LSTAAGAPIADNQNSLSAG---PRGPLLLQDVWFLEKLAHFDREVIPERRVHAKGSGAYGTLTITNDITAYSKAKVFSQIGKTTDLFLRFSTVAGERGAADAERDVRGFSVKFYTEEGNWDIVGNNTPVFFVRDPLKFPDFIHTQKRDPKTNLRNPTAAWDFWSRHPESLHQITILMSDRGIPQNYRQMHGYGSHTFSFINADNERFWVKFHFKSLQGIANWSNEEALEVIGHDRESSQQDLFDNVEQGNYPRWRMCVQVMPERDANAYRINPFDLTKVWPHTDYPLIEVGVLELNRNPENYFAEVEQSAFTPANVVPGIGFSPDRMLQGRLFSYGDAQRYRLGVNHHQIPVNAPRCPYHGSFHRDGGMRVDGNLGGMPNYEPNRFG--SFEQDRNASEPPLALSGA--------ADRYDHRVDDDYYSQAGALFR--LMDDGQRQRLFGNIAASIASVPN-DIKRKQLDHFYRADPAYAAGVAQALD--------
>A0A3D9V0L6	622	0.438	5.228E-195	5	491	500	13	485	488
-----TTESGAPAPSDQHTLTLG---PNGPILLHDHHFIQQMAHFNRERVPERNVHAKGGGAFGIFEVTEDVSQFTRAAVF-QPGTTTEVLARFSTVAGELGSADTQRDPRGFALKFYTSEGNYDLVGNNTPIFFIRDPMKFPHFIRSQKRLPHKHVRDHDMQWDFWTANPESAHQVAWLMGDRGLPKTWRHMNGYGSHTYMWVNAGGERFWIKYHFKTDQGIEFLTESEAQAIRGEDPDYHLRDLWEAIERGDHPSWTLYVQVMPYEDAKDYRFNPFDLTKVWPHGDYPLIKVGRLTLNRNPENYFAQIEQAAFEPSNLVPGIGVSPDKMLLGRIFAYADTHRYRIGPNYAQLPVNQPKVPVN-SYVFDGPMTY-HHSGSRPVYY-----PNSYGGPVATDDPYAD----HV-WETdgdMVRAAYTLHPEDDDFGQAGTLVRKV-MDEAARERLVSNVVGHLKKGVSKEVLARAVDYWRKIDQEVGDKIAAGVG--------
>A0A3D1TAG0	622	0.463	7.159E-195	1	493	500	3	481	482
-KKILTTAAGIPVPDNQNSLTAG---ERGPTLMQDHYLLEKLAHFNRERIPERVVHAKAAGAHGVLTVTHDITRYTRAKLFSEIGKQTEVLGRFSTVAGEKGSADTVRDVRGFALKFYTEEGNWDLVGNNTPVFFIRDAIKFPDFIHTQKRDPATNAaRDF-AQWDFWSQVPESLHQLTILFSDRGIPQGIPFINGYGSHTYSFINAENERFWVKFHFKTQQGIRCMPVEEATRLAGECPDYHTLELYRAIERGEGPKWTFYVQVMPEKDAENYRWNPFDLTKVWPHADYPLIEVGVLEMNRNPENYFAEIEQAAFSPGNVVPGISFSPCKMLQARIFSYADAHRYRLGTNFERLPVNAPHAtKVQNPYQRDGAMRFDDNGGGDPNY-----EPNSLGGPVE-EPSYAEPPLK----ISGDADRYeQKRGVDDDYIQPGNLYR--LMSPQEQDRLVQNIAGSLGKC-PQWLQEKMVAHFTRADEAYGAGLAKALGLK------
>A0A3A8P5S8	622	0.425	7.159E-195	1	495	500	4	490	492
-KRPtLTTEAGAPVSDNQHSQTVG---PGGPVLLQDHHLLEKLARFNRERIPERVVHAVGSGAYGTFEVTsRDVSRYTRMKLFSAVGKKTEVFLRFSTVAGSKGAPDTARDPRGFGVRFYTEDGNWDLVGNNTPVFFLRDGIKFPDFIHSQKYDPYTNCQEPDNVWDFFSYSPEATHQFTWLFGDRGIPASLRHMDGFGSHTFQWVNAQGERFWVKFHFKTDQGIRTLTTPEAEALGGKDPQHHQRDLYKAIERGEFPSWTLKVQVMPEADAANYRFNPFDLTKVWPYKDFPLMEVGKLTLDRNPENFFAEVEQAALDPANFVPGIGPSPDRMLQARLFAYGDAHRYRLGINSTQLPVNSPRGVKggARNYGRDGAMRFDGNGGRGPNY-----EPNSFGGPAQTDEAPGVG------YAVNGlTGTYVHgkHAEDDDFVQAGALYR--LMTEPQKQRLVENISGSLAQVSRDDIIARAIAHFRAADEEYGSRIATSVqQLRRA----
>A0A7M5XDK4	622	0.431	7.159E-195	3	496	500	18	492	495
---QLTTETGAPMETKTATMTLG---PRGPVLIQDNNFIEDMARFDRERIPERVVHAKGAGAFGYFECTHDVTKYTKLAPFAQIGKKTDVSARFSTVGGESGSADTARDPRGFAVKFYSEEGNWDLVGNNTPIFFIRDPILFPSFIHTQKRNPRTHLKDPDMFWDFISLRPETTHQVMFLFSNRGTPDGYRHMNGYGSHTFKLVNAENEYCWCKFHFKTDQGIKNFSASEAEVLAGRNPDYAIQDLYNSIAKGDHPSWSLQIQVMSKEEAEQEEMNPFDLTKIWSHEKYPMIPVGRLVLDRNPRNYFLDVEQSAYSPAHMIPGVDSSPDKMLQGRLFSYGDTHRHRLGANYNQLPVNRPRCPV-RTYARDGPQCF--EQDDAPNYF-----PNSFSGP-QEQRQEAHVGIKHE----GIEGRYQS-SDEDNFSQPAIFWSKV-LDEKEQNDLVANLAGHLKDAQ-KFIQERAIGNFAKVNVDFGQKLREAVDAYKSS---
>UPI0009DFA887	622	0.445	7.159E-195	0	493	500	0	478	500
MEKPktLTTAAGQPVADNQNSLTAG---PRGPVLLQDHHLLEKMATFNRERVPERVVHAKGSGAFGTFRVTGDISSYTRAAVFSRVGKETPVLLRFSTVAGEHGAADAERDVRGFALKFCTEEGNWDLVGNNTPVFFIRDPLKFSDFIHTQKRDPRTNLRNPAAMWDFWSLSPESLHQVTILFSDRGLPLGYRHINGYGSHTYSLINAQNERFWVKFHFKTRQGIKNMTNQEAAKVVGQDRESSQRDLYEAIERGDFPAWDVKVQVMPEREAESYRWNPFDLTKVWPHSDYPLMDVGVLELNRNPDNYFAQIEQASFEPSNIVPGIGFSPDKMLQARIMSYADAHRYRIGVNYASLPVNKPHSPVH-TYHRDGAMRLDENGGGAPNY-----EPNSFGGPVEDPG-YREPPLA----ISGDADHYDHREGNDDYQQPGDLYR--LMSPEQRSLLAENICQAMAGV-PQRIQLRQIAHFYRADPEYGRAVEAGLGLP------
>UPI001ABDC418	622	0.418	7.159E-195	4	487	500	13	481	506
----LTTAAGVPTGDKLNILTVG---PRGPLLVQDTVFIDEMAHFDRERIPERVVHAKGAGAFGYFEVTHDITQYTKAKVFERIGKKTDIAIRFSTVAGEAGSADTVRDPRGFAVKFYTDEGIWDLVGNNIPIFFIRDPILFPSFIHSQKRNPQTHLKDPDMVWDFWSLRPESLHQVTFLFSDRGIPDGYRFMNGYGSHTFKLVNPKGNAVYCKFHLKTDQGIKNLTVEEADKLAAKDPDYAIRDLFQAIAKKEFPSWTLYIQVMTLEQAEICPINPFDVTKVWCHKDYPLIPVGKLVLNRNPENYFAQVEQIAFDPSNMPPGIEASPDKMLQGRLFSYPDTHRHRLGANYLHLPVNCPRKFAHvSNYQQNGPMCLFSAPCTVPNYY-----PNSF------SSPRDDRKCNESAFPTSGDITRHDSCDDDNVSQARIFYNKTLKED-ERQRVCENIALSLKDAQ-IFIQERAVKNFRAVDPDYGARIQ------------
>UPI001470D446	622	0.413	7.159E-195	4	499	500	26	505	524
----LTTAAGIPIGDKLN---LETAGPRGPLLAQDVVFTDEMAHFDRERIPERVVHAKGAGAFGYFEVTHDITRYCKAKIFEHVGKVTPIAVRFSTVAGESGSADTVRDPRGFAVKMYTEEGNWDLTGNNTPIFFIKDAMLFPSFIHSQKRNPQTHMKDPDMFWDFMSLRPETLHQVTFLFSDRGLPDGFRHMNGYGSHTFKLINADDEPVYCKFHYKTDQGIKNLSVEDAAHLASTNPDYAIGDLFNAIADGNYPSWTFYIQVMTFEQAEKFPFNPFDLTKVWPHKDYPLIPVGKMVLNRNPVNYFVEVEQMAFDPSNMPAGIEPSPDKMLQGRLFAYPDTHRHRLGANYLHIPVNCPYRARVANYQRDGPMCVSDNQAGAPNYY-----PNSF------SAPETQTCFMESKFKVSPDVARYNTENEDNVTQVHNFYTNV-LNEEQRVRLCMNMAMSLKEAQ-PFIQNRMVEHLKAVHPDYGNTVQNFLNKYNAEAKK
>A0A067MPF6	622	0.461	7.159E-195	4	496	500	62	540	542
----YTTGGGIPHPQPYAALRAGDN---GPLLLQDFHLIESLAHFDRERIPERVVHARGSGAHGYFQTTTDVaKKYSAADVFQRVGEKTPITVRFSTVGGEKGSADVARDPRGFAIKLRTKKGILDWVFNNTPVFFIRDPAKFPNFIHTQKRNPQTNLKDHDMFWDYLSSNAESLYQVMRLFSDLGTPDGFRHMNGWSGHTYKLVQDDGSWHYVKISAYTDQGVKNHTNAEATKLAGENPDYSTQDLFQAIERGDYPSWTVYFQVLTPKEAETFKWNVLDLTKEWGPEDVPLQEVGKFYLTQNPENHFAEIEQAAFSPSHLVAGFEPSEDPVLQARLFAYPDTHRYRLGVNYQQIPVNCPFNPV-ANFQRDGAMVVDGNQGARPNY-PSTQEPINFSPR-------PHSDGNHTEWVGG-AIRYLSQVTDVDFKWPLIFWNSLSDTD--KEHLVENLSGHIGDVKSETIRNRQIDLFTKVDPDFGSRVAAGVAAAIAA---
>A0A1Q2MIS9	621	0.444	9.803E-195	0	492	500	0	477	478
MKEPkLTSAVGIPVPDNQNSLTAG---ERGPTLMQDHFLFNKLAHFNRERIPERIVHAKAAGAFGTFTVTHDITKYTKAKIFSEIGKKTDMVGRFSTVAGEKGSADTVRDVRGFALKFYTEEGNWDMVGNNTPVFFVRDAIKFPDFIHTQKRDPQTNAKNDTMQWDFWSQVPEALHQVTILFSDRGIPKGIPFMNGYGSHTYSFINARNERFWVKFHFKTNQGIECFMQDEADKIAGVDPDYHTSELFHMIKDGKFPSWTFYVQIMPETDAENYRWNPFDLTKVWPHGDYPLIEVGQLELNRNPENYFAEIEQAAFSPGNVVPGISFSPCKMLQARIISYSDAHRYRLGANYESLPVNRPKCPVH-NYERDGAMRFDGNGGSSVNY-----EPNSFGGP-KADSAFAEPPLK----ISGDADRYdQKRGVADDYIQPGNLFR--LMTPEQQQRLIKNICGSLKKVPKE-IQQKIVDHFSRADKAYGGGLAKELGL-------
>A0A7T8M6J3	621	0.430	9.803E-195	4	493	500	6	480	481
----LTSANGAPVADNQNS---RTAGPRGPVTLDDFHLVEKLAHFNRENIPERRVHAKGSGAHGTFTVTNDITQYTFAKLFSNVAKQTPMFVRFSTVGGERGSADTARDPRGFALKFYTEEGNFDIVGNNTPVFFIRDAIKFPDFIHTQKRDPKTNLKCPRMMWDFWSLSPESLHQVTILFSDRGIPDGYRHMHGFGSHTYSLINKDGVRTWVKWHFKTKQGIKNIHPKQAEELAGTNPDYAQDDLFHAIERGDYPKWGVYIQVMSEQQASERTENPFDVTKVWSQKEFPLIEVGEFELNRNPENYFAEVEQASFAPSNVVPGTGLSPDKMLQGRVFAYADAQRYRVGTNYQQLPVNAPKCP-YHTYQRDGAMRFDGNNGGAPNY-----EPNSF-----ENAPK-QTNIKEPVYPVANSGpayQYDHREDSDYYSQAGALFR--LMNDEQKALLIDNIVNSMKGI-DETIQRRQIEHFLKADQAYGEGVAYGLGIK------
>A0A0D5ZG04	621	0.457	9.803E-195	3	493	500	9	485	490
---QLTSQHGIPVGDNQNSVTAG---SDGPTLLEDVYLIEKLAHFDRERIPERVVHAKGAGAFGYFETTSDVSRYTRAKFLHGKGKKTPLFVRFSTVAGERGSADTVRDPRGFAVKMYTEEGNYDLVMNNTPVFFIRDGIKFPDFIHSQKRDPTTNAKNPNMVWDFFSHSPESMHQVTILYSDRGIPYSYRNMNGYSGHTFKWVNEKDEAVWVKYHFKTDQGIKNMPVDRAAKLAGETPDFHTLDLYDAIERGECPTWTVYVQIMPYDDAWTYRFNPFDVTKVWPHTDYPLHEIGKMVLDRNPKNYFAEVEQAAFSPGNVVPGVEFSPDKMLQARTFSYADTHRYRLGVNYTSIPVNSPHLSNAENYYRDGYMRVDDNSEGRVNY-----EPNSFNGPV----ASRYARKKEYRVEGNADSVpYTNHSEDDDFVQAGNLYRI--MSEEQKSILAENIANDL-KVVEKNIVERQLEYFHKADRDYGNRIADLLGIR------
>A0A319CYS8	621	0.524	9.803E-195	0	490	500	0	483	490
MSKPvYTLAEGQPLPNPSVSTTLPTFGGGAITTLGDTLLIETLTHFNRERIPERVVHAKGNGAWGEFRVTKDISHLTRAKFLNGVGKTTKVLFRASTTGGEKGSADTVRDVHGFSVKFFTEEGNHDIVGNHVPVFFVRDPVRFPSLNRSHKRHPTTGLPDMNMYWDFHSNQPESVHTLMHVFGSRGLPQSARRMTGFGIHTFKLVGHDGKFRYCKFHFRPVLGSHNFTPEEATRMAGVNPDFHNEDLFQAIVRGDYPKWKFYIQVMEPDQAETYGRAVFDITKVWPHKDFPLMEVGEMTLNRNPENFFAEIEQAAFSPSNLVPGIAVTPDPMLQARMFAYPDAQRYRLGVNYTQLPPNRAICPVYAPYERDGLATMGRNYGGDPNYIKSTLTPGVFSQSV--------QEVRHHEWlrSGAVLGLNEIPVDDEDFVQPRALWNNV-FDEAERSLWVDNVAGALEGVVPE-IQKATIAMFSRVEPQIGQRLEAKL---------
>A0A1V5JRT0	621	0.426	9.803E-195	0	492	500	0	477	500
MStdKRLTTSFGIPVSDDQNS---RSAGEHGPLLLENVHLLDKLGHFNRERIPERVVHAKGAGAWGFFELTHDVTQFTKARFLSEVGKRTEVFVRFSTVGGEKGSADTARDPRGFAVRFFTEEGNCDLVGNNTPVFFIRDPLKFPDFIHSQKRNPATNCPDPDAFWDFLSLTPESIHQVTILFSDRGTPDGYRHMHGFGSHTFMCYNAAGKYHWIKIHIKTNQGIKNLTRQQACELAGSDPDYATRDLHAAIERGDYPSWTLMVQRMTPEQARDYRFDIFDVTRIWPHADFPLIELGTITLNRNPTNFFNEVEQVAFSPANLVPGLAPSPDKMLQARLFAYHDAQLHRLGPNHHLIPVNRPRGFYEANYQRDGSMRT-DEIASGPNYW-----PNSFGG----PQPQAFDDAP-AIELAGVTGRYRH-ASDDDYLQAGNLYRHL-MKHNERDNLIDNIAAHLGQAQR-RIQLRQCALFFKADPDYGNRVARALNL-------
>M1WN07	621	0.405	9.803E-195	1	492	500	4	480	503
-KKTLTSAFGAPIGNDLNTVTAG---ARGPALMQDVHLLEKLSHFDRERIPERVVHAKGTGAYGYFEVTADVTQYTKAAFLSEIGKKTDLFVRFSTVGGEKGSADAERDPRGFAIKFYTEEGNYDMTGNNTPVFFIRDPLKFPDFIHTQKRDPATNLKSPTMAWDFWSLTPESMHQVTVLFSDRGTPATFRNMNGYSSHTYKWYNAKGEYYWVQYHFKTDQGIKNLSGPEAAEMCGKNPDHATADLRNAIEAGDYPSWTLEMQILSPEDVADFGWDIFDITKVWPHKEVPPITVGKMVLNRNPENYFAEVEQAAFNPSNLVPGIGVSPDKMLQGRLFSYHDTHLHRLGPNYHLIPVNQPKHAPEQNYQRDGSMRVDHNGGGGPNYWPnSYHGP---APDNISNEP--YIPLEG----VGGRHEFTHP--NDDFVQPGTLYGTV-MSDQDRTHLINNILGSMESV-PTPIQLRQCALFYLTHEDYGTRVAEGLGL-------
>UPI00143D7E42	621	0.415	9.803E-195	6	490	500	24	492	508
------TGNGEPIANKNDSLTAGKY---GPTLLQDFVYLDEMSHFNRERIPERVVHAKGAGAFGYFEVTHDITKYTKAKLFSAILKRTPIAVRFSQVGGERGSADTVRDPRGFAVKFYTEEGVWDLVGNNTPIFFIKDPLLFPSFIHTQKRNPVTNLKDSDMFWDFLSLRPESTHQVMFLFSDRGIPDGYRYMHGFGSHTFKLVNAKDEIVYCKFHYKTDQGIRNLPVDRAAELSGTDPDYGIRDLYNSIARRQCPSWTLYIQVMTPKEAETFRWNIFDVTKVWPHKDFPLIPVGKIILDKNPESYFSDVEQIAFNVAHMVSGIEPTPDKMLQGRMFAYGDAHRYRLGTNHLQLPVNCPYKiMTTMNYQRDGKMSI-NSQGGAPNYY-----PNSFKGPVETP------NVKEPAFNITGQADRYTPINEDDFGQVTIFWRNV-LDSGAKTRLVNNLVTSLKRV-SPFIVQRAVANFTQVDQDLGKRLRDGL---------
>A0A0C3EWG8	621	0.482	9.803E-195	4	491	500	14	496	522
----YTTSNGAPVSEPYAAQRVGQL---GPLLLQDFHHIDLLAHFDRERIPERVVHAKGAGAHGYFEVTHDISDVTSATLFKSVGTKCQATVRFSTVGGESGSPDTARDPRGFAIKLKTEEGNLDWVFNNTPVFFIRDPAKFPHFIHTQKRDPQTHLKDADMFWDYLSQNPESIHQVMILFSDRGTPDGYHQEHGYSGHTYKLTSEDGSFVYTQIHVRADGGFKTLTNEEAGKLAGENPDYGIQGLFNSIEAGKFPSWTVYIQTMTPDQAEKFRYNVLDLTKVWPHGEFPLRPIGKLVLNVNVQNYFAEIEQAAFSPSHTVPYIEPSADPVLQSRLFSYPDTHRHRLGVNYQQLPVNAPVVPV-ANFQRDGPATY-NNQGARPNYQ-STIAPLSYNGKkgaIDGGARDQEREAKHENWVAG-AYRDLSVVTELDFEQPRALWSKV-FDETAKAHYVSNVAGHLGGVKSAEIKARQLSVFAAVDQGLSDRIAKAIG--------
>UPI00042273B4	621	0.424	1.342E-194	0	491	500	0	481	482
MNRtQLTTQAGAPVADNQNSLTAG---ARGPMLLQDVWFLEKLAHFDREVIPERRVHAKGSGAFGTFTVTGDITRYTKAALFAQPGKQTPLFVRFSTVAGERGAADAERDVRGFAVKFYTEEGNWDLVGNNTPVFFIRDPLKFPDFIHTQKRDPRTNLRSADAAWDFWNQHPEALHQVTILMSDRGLPQNYRQMHGFGSHTYSFVNAEGERFWVKFHFKSQQGIANYTDEEAGELVGRDRESAQRDLYEHIQNGDFPRWKLCVQVMPEAEAQTYRINPFDLTKVWPHSDYPLIEVGIMELNRNPANYFAEVEQAALNPSNVVPGIGFSPDKMLQGRLFSYGDAQRYRLGVNHGLLPVNAPRCP-FHTAHRDGAMRF-DNYGGDagdgyPNYQPSRFG----------SAADDKARYDEPALALDGaAARWDHRADDQDYySQPAALFR--LFSEAEKQRLFANIARSLGGA-SLAIQRDMVEHFKRIDPAYGAGVERALG--------
>A0A1H7D6L9	621	0.446	1.342E-194	0	488	500	0	474	483
MTKPnvLTTAGGSPVADNQNS---RSAGARGPLLLDDFHLVEKLAHFNRENIPERRVHAKGSGAHGTFTVSRNISQYTSANIFSAVGKQTPIFIRFSTVGGERGSADTERDPRGFAVKFYTEEGNWDIVGNNTPVFFIRDPLKFPDFIHTQKRDPQTNLKDAQMMWDFWSHSPEALHQITTLFSDRGIPDGYRHMHGFGSHTYSLVNSSGARFWVKWHFKTLQGIRNLAPSEAARLAGTDPDYAQRDLFSAIERGDFPKWRVCIQLMTEHQAETHVENPFDVTKVWSQKEYPLIEVGELELNRNPLNYFEEVEQAAFAPSNMVPGVGLSPDKMLQGRVFAYADAQRYRVGTNHQQLPINAPVSPVN-TYQRDGSMRFGSNGASSPNY-----EPNSYAESPKQDSAFAEPGLS----LRGVAGRYDHREDADYYSQAGKLFN--LMSEEQKSALVLNIAGAMRGVSKE-VVDRQLKHFYQADPAYGLFIAE-----------
>A0A1V4QLI4	621	0.447	1.342E-194	2	493	500	12	487	490
--PNLTTASGIPVADNQNSLTAG---ARGLLLVQDFVLFEKMAHFNRERIPERVVHAKGAGAHGIFTVSKDISRYTKAQIFSSVGKQTKMLARFSTVAGERGSADTVRDVRGFALKFYTEEGNWDLVGNNTPVFFVRDPMKFMDFIHTQKRMPQTNLRSTTMWWDFWSLVPESLHQVTILFSDRGIPKGFRHMNGYSSHTYSMINADNERFWVKFHFKTLQGIDNFRQEEADRLVSQDPDWATRDLFEAIERGDNPKWRLEIQVMPEAEAETYRWNPFDLTKVWPHGDYPVMEVGIMELNRNPMNYFAEVEQAAFEPANIVPGLSFSPDKMLQARIFSYADAHRYRLGVNYALLPINRPRAIQAHNYQRDGFMRCDDNGGNSPVY-----EPNSFGGPQENPA-YKEPPLK----ISGDADRYGQPLVDEDYIQPGNLYR--LMPPDAQARLIDNLVNSLKTV-PQFIQERMVQHFYKADPAYGQGVAQGLGLP------
>UPI00195D7039	621	0.441	1.342E-194	1	490	500	3	475	491
-KKFLTTANGVPVYDNQNSLTAG---ERGPIVFEDFHLFEKLAHFNRERIPERVVHAKGSGAFGELTVTQDISRYTKAALFSQVGKKTPVFIRFSTVGGEAGSADTERDPRGWSIKFYTEQGVWDLVGNNTPVFFLRDPSKFPDFIHTQKRHPRTHLKDATMQWDFWSLHPESLHQVTILFSDRGIPDGYRYMDGFGSHTFSMVNARGERFFVKYHFKTKQGIRNLAPEKALELAGTDPDYAQRDLFEAIARGDFPRWSLEIQIMPEADALTYKHNPFDVTKVWSQKDYPRIVVGEVVLNRNPDNYFADVEQAAFAPSAVVPGLGFSPDRMLQGRLFSYADAHRYRLGVNYHQIPVNKPTSAVH-HYHRDGAGRTDGNGGFGHNY-----HPNSFDD-------VQELNDGHlPPYALtGNMGRHNHRGDEDYYTQAGDLYRLM-NEP-QKALLVNNIVGAMRSV-PEFIQKRQVEHFKKADKDYGARVEKGL---------
>A0A3D1PAU3	621	0.434	1.342E-194	0	490	500	0	475	498
MSEdkKLTTATGCPIFDNQNSISAG---PRGPLLMQDVQLLEQMQHFNRERIPERVVHAKGSGAYGTFTVTRAIPEYTKAKFLSEVGKQTEVFLRFSTVAGEKGAADAERDVRGFAVKFYTEEGNWDLVGNNTPVFFIRDPHKFANFIHTQKRHPQTNLRDANMQWDFWSLNPESLHQITILFSDRGLPASYRHMNGYGSHTLSFVNAAGERFWCKFHFKTRQGIKCMTGEESAALIGIDRESHQRDLFEAIGRGEYPSWTVKVQVMTEEQAKTFQWNPFDLTKVWPHNEYPLMEIGVLELNRNPENYFAEVEQAAFSPSVFVPGIGPSPDKVLQARLMSYPDAQRYRIGTNYQQLPVNQPRCPV-MHYQRDGALST-GYGGSSPNYYPNS---NSSAPKEAPEYRDPGLSLGDV-----VADRYDSR-DLDDYTQAGNLWRIFSED--EKNRTAQAIAGALSGAR-QDIQMRQLCHFFRADVDYGRRVAQAL---------
>A0A1R0H3D2	621	0.444	1.342E-194	4	498	500	17	496	498
----LTTSNGNPVDTNQTSITAG---PEGPISIADFHLIDKLSHFDRERIPERVVHAKGAGAHGVFEVTNDVSHLTCAKFLSHVGKKTPVFARLSTVGGEAGSADTVRDVRGFSVKFYTEEGNWDMVGNNTPVFFLRDPSKFPDFIHTQKRNPRSHLPDPDAFWDFFSLLPESNHQLTILMSDRGIPDGFRHMNGFACHTLTLVASDGSYKYVKWHFITDQGIKNIEPAEAAKIAGTDPNYAHRDLFNAIEKGDFPSWTVSIQVVDPKDIHKLGFSIFDMTKALPHKDFPLIEVGRMTLNRNPENYFAETEQSAFSPSNMVPGIAPSADRMLQGRLFSYPDTHRHRLGPNFAQIPINAPLNKAN-NHQRDGFMAINGNGGRRPNY-----EPNSFGGPHQTNKVGTTTQPLGMPVSGTVGVHPFV-LTEADFVQCRVLYNKF--SEEEKARLARNIGGHLCNAQ-LFIQKRQLPIFYRVDKDYGRRVEA--ELRKNGSK-
>H8KLE5	621	0.410	1.342E-194	1	491	500	3	483	498
-KKKLTTASGRPFVENENTQTVG---PRGPILIQDFILHEKMAHFNRERIPERVVHAKGSGAYGTFTVTNDISKYTKAKVFNGIGKQTKVFLRFSTVGGEKGSADTERDPRGFALKFYTEDGNYDLVGNNTPVFFIKDPKKFGDFIHTQKRDPFTNCKSATMMWDFWSLNPESLHQVLILMSDRGTPYGYRHMDGFGSHTFSFINKDNERFWVKFHFKTEQGIKNFINDEAVKMKGEDPDFAQRDLVHAIENGDFPKWKLKIQIMTQEQAKTFRWNPFDLTKVWPHGDYPLIEVGVLELNQNPDNYFAHVEQSAFAPAHVVDGISYSPDKMLQGRILSYPDAHRYRLGTNYEQLPVNR--CPfAVNNYQRDGSMRVDGNGGGAPNYF-----PNSF------DNIVADPSYKEPAWELEsNVADWydrNAPGDDDHFTQPGNLFR--LMTDEAKKNTISNIVGAMSGIDGPkrlDIINRQLCHWFRADPQLGAGIAIGLG--------
>A0A2E9BMQ8	621	0.437	1.342E-194	2	498	500	4	488	507
--RXLTTENGAPVENXQQSQTAGVN---GPVLMQDHHLIEKLARFDRERIPERVVHARGSGAFGTFEVTADVTKWTKAKFLGQVGKKTEVLARFSTVALELGSADTVRDPRGFALKFYTEEGNYDLVGNNTPIFFIRDPLKFPDFIHSQKRDPYSHVQEPDNAWDFFSHSPEATHQFTWLFGDRGIPRSYRHMDGFGSHTFQWVXAQGEAFWVKYHFKTNQGIETFVAXXAQRVGGENPNHHHLXLLHSIERGEFPSWRVQVQIMPVAEAQSYRFNPFDLTKVWSHKDYPKIDIGILTLNRNPDNYFAEIEQAAFNPANFVPGIGPSPDKMLQGRLFSYGDTQRYRLGINHTQLPVNRPHATTAQNYGRDGAMRGDGNGGRGPNY-----EPNSFSDaPKQSNEPV-YAPLQIHGWTG--SHQWQQHPEDTDFVQAGDLYR--LMDEAAKQRLVNNIAGGLGAVRRQDIIDRSLSYFRQADADYGARLEKAIRAVQARIK-
>S3CCC2	621	0.495	1.342E-194	4	491	500	34	513	519
----YTTTSGHPIDDPKKYQRAGAQ---GPLLLQDFHLIDLLANFDRERIPERVVHAKGAGAYGEFELTHDLSDITSVAMLTGaVGKKTPLLTRFSTVGGEKGSSDTARDPRGFSTKFYTEEGNWDWVFNNTPVFFLRDPTNFPTFIHTQKRNPQTNLKDATAFWDYLSTHQESAHQVMTLFSDRGTPASLRKMHGYSGHTYKFTKpesADGSFVYVQIHMRSDQGVETLTQPEAAERDGANPDSLTQDLFEAIDRGEHPSWTTYVQVMTPAQAEKFRYNVFDLTKVWPQSEFPLRPFGRVTLNRNVQNYFAEIEQAAFAPSNLVPGVEPSADPVLQSRLFSYADTHRHRLGSNFMQIPVNTPL-HSFNPFVRDGLMNVNGNHGANPNYE-SSYRQLTFKAKRGLPKTA------HDDWVGE--SSWsvFGDVTDLDFEQPRKLWEVLGRQKGQQDNFVSNVSGHLSGARKE-TRQRTYDMFTRVDKDLGRRIKEATE--------
>UPI000347C19C	621	0.438	1.838E-194	0	491	500	0	478	482
MTAPYsTDDAGHPVPSDGLSQSVG---PNGPLLLQDHFLIQKMAHFNRERVPERVVHAKGGGAFGELEVTEDVSKYTKADLF-QKGKKTPLLLRFSTVAGELGSADTARDPRGFAIKFYTEHGNYDIVGNNTPIFFIRDPSKFSDFIHSQKRRADNQLRDNNMQWDFWTLNPESAHQVSFLMTDRGTPRTWRHMHGYGSHTFMWYNEAGERFWVKYHFRSDQGVENLTAEEAKRLEAEDPDFHRRDLWQAIERGDNPSWTVKVQVMPFEDAKDYRFNPFDLTKVWPHEDYPEITVGKFTLNRNPKNYFAEIEQAAFEPSNLVPGIAMSPDKMLQGRLFSYPDTHRYRIGPNYNQLPVNAPVSPV-RSYNLDGPMTY-QNQA-DPVYA-----PNTAGG--PTEAPELYAAEGFEVGGEMVRSAYELHKEDDDFSQARTLWEKV-LTESERTNMVGNIVGHASapEVTD-DMKKRVVEYWTNVHPDLGAGVAKGLG--------
>A0A5E4Z897	621	0.415	1.838E-194	0	489	500	0	476	482
MSDPqkkLTTAAGAPVADNQNTMTAG---PRGPALLQDVWFLEKLAHFDREVIPERRVHAKGSGAYGTLKITHDITRYSKASVFAEVGKETPVFLRFSTVAGERGAADAERDVRGFALKCYTDEGNWDLVGNNTPVFFVRDPLKFPDFIHTQKRDPKTNLRNPTAVWDFWSRHPESLHQVTILMSDRGLPRNYRQQHGFGSHTFSFINAANERFWVKFHFKSMQGVENFTDAEAAAVVAGDRESAQRDLFESIEKGDFPRWHLRVQVMPEKDADTYRINPFDLTKVWPHDDYPLIDVGVLELNRNPENYFAEVEQAAFNPANVVPGIGFSPDKMLQGRLFSYGDTQRYRLGVNHNSIPVNAPKCPFHNSFHRDGAMRVDGNLGGTVNYEPNRFG--AFAEQAETKAPP--------QAVGAVADRFNHRDDDDDYSQPRALFN--LFDAGQRERLFGNLARAMRGV-PEEIVAVQLEHFRKVDPAYGAGVEAA----------
>A0DIN2	621	0.415	1.838E-194	4	496	500	8	484	488
----LTQSTGCPVDDNQNSLTAGEY---GPILLQDTHLIDKLAHFDRERIPERVVHAKGAGAYGYFEVTGDVTKYTKAKFLDTVGKRTPIFTRFSTVGGEKGSADSERDPRGFAVKFYTEEGNYDMTGNNTPVFFIRDPSKFPDFIHTQKRNPQTNLKDANMFWDFLSLVPESAHQVTILFSNRGTPNGYRHMNGYTSHTFRWVNKEGEAFWIKLHFKTDSGNKTFTGAEADELKRTNADYATQDLFEHLATGKTATWTVQVQVMPEQDGFKYKWNIFDVTKVWPHSDYPCLNFGKMVLNRNPENYFQEVEQSAFSPGHLVPGIEPSLDKMLQGRLFSYPDTHRHRLGTNYTQLPVNCPYRARVINQQRDGPQSY-NNQGNRPNYEPNSFQPLKMIPETKTSQ---Y-------RVTGLIGRYKPSHPNDDFAQPGVLYRKV-MNDFERQWLITNIVGNLKNA-NRVIQERQVKVFTKCDPEYGEKIAQGLGFPNNK---
>A0A1F9Z949	621	0.450	1.838E-194	5	498	500	8	488	495
-----TTAAGIPVADNQNSLTAG---PRGPVLMADYELMERMAHFNRERVPERVVHAKGAGARGTFTVTKELSRYTRAKLFQKVGSRCDVFLRFSTVAGEIGSADTVRDPRGFAMKFYTEEGNWDLVGNNTPVFFVRDPLKFQDFIHSQKRDPRTGLRDSTMQWDFWSLSPESIHQVTILFSDRGIPATYRNMNGFSSHTYSLWNAKGERFWVKWHVETQQGIKNLTDEEAARIAGEMPDFHRKDLHDAIERKEYPKWTVKVQIMPEKEAETYRIHPFDLTKVWPHKDYPLIDVGVIELNRNPENYFAEVEQAAFEPSNLIPGIGASPDKMLQARLLSYADAHRYRIGVNYAALPVNKPQSSVN-TYHRDGFMRFDDNGGGSPNY-----EPNSFGGPTQ------DRSLKEPPLRISGdADRYDHRVGNEDYSQAGDLFR--LMNGKEKERLIGNIVRSMKGVPRE-IQLRQIGHFYRADPDYGLGVARGLgiekEIPRIARK-
>B0FPF6	621	0.418	1.838E-194	5	496	500	13	494	497
-----TLGHGAPVAVKTASLTVGQ---RGPILLQDVNFVDEMAHFDRERIPERVVHAKGAGAFGLFEVTHDISKYTSAKIFekiFDPSQRetYELCFHF-ILGGESGSADAARDPRGFAMKFYTDEGIWDLVGNNTPIFFIRDPILFPSFIHTQKRNPQTHLKDPDMFWDFISLRPETTHQVMFLFGDRGTPDGNRFMNGYGSHTFKLTTEKGEAYYCKFHFKSAQGVKNLSTETADKLAGSDPDYSTRDLFNAIQKGDFPSWNMHIQIMTFEQAETYKYNPFDVTKVWSQKDFPLIPVGKFTLDRNPNNYFAEVEQIAFSPSHLVPGIEPSPDKMLQGRLFSYADTQRHRLGANYLQLPVNCPYRVSVKNYQRDGPMTFNDNQAGAPNYY-----PNSFEGPEPTQR----ARTLQQPYKLSGEVHRFDSGDEDNFSQATIFWNTV-LDGAARKRLVDNMAGHLVNAQG-FIQERAIGNFAKVSADFGKMLVGAINLKKTA---
>A0A2T3B9C6	621	0.579	1.838E-194	4	490	500	12	490	498
----YTLAEGCPVADPTTAVRVGNSPVKGLILLQDTQLIETLAHFSRERIPERTVHASAAGAWGEFEVTHDISHLTSAKFLNGIGKKSKVLVRVSTVGPERGHAETVRDVRGWAMKIFTEEGNQDFVFNSIPVFFVRDPIKFPSMNRSHKRHPASNLSDSTMFWDFHNNNQEGIHALMMLFSNRGTPASIRNIHAFSGHTYKLTTDDG-FVYVKIHLKSDQGIKNLTQQEAERLAGQNSDYHTADLYNAIASGNYPTWTMYLQVMTPEQAENYRWNIFDITHIWPHSDFPLQPVGKLTLNRNPTNYFADIEQAAFSPSTMVPGIAPTADPMLQARMFAYPDAARYRLGVNYQQLPCNAPVSQVYTPYLRDG-VRHDNNFGGDPNYVGSKLRPIHFKGRVGANG---YSPGGHEEWVGRVSS-YSSEVTDEDFIQSRELWKIMGKTN-QQKDFVHNVSVHLKSALPE-VQAGTIKMFERVDPELGASIKKAL---------
>A0A0N4U9E0	621	0.433	1.838E-194	5	490	500	18	488	498
-----TTSNGVPIFNKNASLTVG---RHGPMLMQDVVYMNEMAHFVRERIPERVVHAKGAGAHGVFTVTNDISKYCKASLFAEVGKQTDVFVRFSTVGGELGSADTLRDPRGFAIKFYTEDGNWDLVGNNTPVFFIRDPILFPSFIHTQKRNPVTHLKDANMVWDFFSLRPESTHQMMILFSDRGIPDGYRFMNGYGSHTFKLINNEGKQVYCKLHVKSAQGIRNLTTEEAKRLASEDPDYSIRDLYDSIEEGNFPKWNLMIQVMTFKEAERCKFNPFDVTKVWSHKDYPLIPVGQIVLNRNPTNYFAFTEQSAFSPSHVVPGINFSPDRMLQGRLFAYTDAHFHRLGPNYIQLPVNCPYRSQPQNCQRDGFMTFAVNEGhGAPNYHPSSFSEIK-----QCPK------TKEESWYIAGDVDRYDDGDDDNFTQPRDFWLNV-LDDNARTRLVNNIADSLKECV-LFVQNRTIKNLMQVHESFGNAVKERI---------
>A0A0B1T8L1	621	0.417	1.838E-194	5	495	500	25	496	502
-----TTSNGAPIHDKINTLTVG---PRGPALLQDVILMDELAHFDRERIPERVVHAKGAGAYGYFEVTYDITKYCKAKLFDKVGKQTPVFARFSTVAGEAGSADTLRDPRGFAIKFYTEEGNWDLVGNNTPIFFVRDSFQFPNFIHALKRNPQTHLRDFNTVWDFWGLRPESTHQVLFLFSDRGTPDGYRFMNGYGSHAFKMVNADGEAVYCKFHFHAK-EIKNLMADEAARLAGVDPDYSTRDLFNAIENEDYPEWQLFIQVMTFEQAEKWPMNPFDLTKVWPHGEFPLIPVGKLVINRNPRNYFAEVEQVSFSPSHVVPGIEFSPDKMLQGRLFSYPDAAFHRLGPNFMQLPINCPYRSRQHNTQRDGLACFDG-QADAPNYF-----PNSFNGHKECP------CSGESKFHVTGDV-DRHEFDDDHFEQPRIFYTKVLKDE-ERARLEENIFNSMKDCL-AEVQDRALHNLGQVDAGFGNRLRKMIDNYRA----
>UPI0004078532	621	0.435	1.838E-194	0	490	500	0	477	503
MAKKDTmkTAFGRPVGNDLNSLTAG---ERGPLLMQDVHLLEKLGHFDRERIPERVVHAKGAGAYGYFEVTADVTKYTKAAFLSSVGKKTDVFARFSTVGGEKGSADAERDPRGFALKFYTEEGNYDMTGNNTPVFFIRDPLKFPDFIHTQKRDPSTNLKSPTMAWDFWSLTPESIHQVTILFSDRGTPATYRNMNGYSSHTYKWYNDKGEYFWVQYHFKTDQGIKNFNGAEAKDMCGKDPDHATRDLYNSIANGDFPSWTLEMQILTPEQAETFEWDIFDITKVWPHSQVPPITVGKLVLNRNPENYFAEVEQAAFNPSNLVPGIGVSPDKMLQGRLFSYHDTHLHRLGPNYNLIPVNQPKNSQQLNHQRDGAMRVDENGLGRPNYW-----PNSF------STIQPEGKNEEPEIPLhSAASRYEFTHPNDDYVQAGNLYRNV-MTMADRDSLITNILGNMADV-PLRIKLRQCAIFYLADKDYGERVAKGL---------
>A0A0H2RSR0	621	0.459	1.838E-194	4	491	500	14	486	511
----YTTSSGAPVGEPYAAEKI---FPNGPLLLQDFHHIDLLAHFDRERIPERVVHAKGAGAHGYFEVTHDISDLSCAAIFNAIGNRAKTTVRFSTVGGESGSADTARDPRGFAVKLRTEEGNWDWVFNNTPVFFIRDPAKFPHFIHTQKRDPQTHLKDPDMFWDYLSQNPESIHQVMILFSDRGTPDGYHKMHGYSGHTFKFVNKDGSWHYVQIHLRNDGGFKTLDDKTAGELSGSNPDYGIQSMFEDIEKGNFPSWSVYVQTMTPEQAEKFRYSVLDLTKIWPHSEFPLRPVGKLVFNENAQNYFAEIEQAAFSPSHLVPGVEASADPVLQSRLFSYPDTHRHRLGTNYQQLPVNSPIVPI-ANFQRDGAMAF-NNQGNRPNYQSSIL-PLSYKP-------KAYKDVKHEQFLGHALADLTF-ITELDFEQPRALWQKV-FDDTAKAHFISNVAGHMKNVKSKVVLERQLSVFAAVDPAISEGISKAIG--------
>A0A0V7ZXZ5	620	0.438	2.517E-194	1	491	500	8	483	501
-SKILRTRDGYPIADNQNSLTAG---PRGPVAMHDFHLSEKLAHFNRERIPERVVHAKGAGAFGTFTVTNDITKYTKAKLFSEVGKQTPVLARFSTVGGEKGSADAERDPRGFSVKFYTEEGNWDMVGNNTPVFFIRDPLKFPDFIHTQKRCPANNLKDPYMRWDYWSQCPEALHQVTILYSDRGIPQSHRHMNGYGSHTFSFVNDENQRIWVKFHFKTLQGIKNLTEEEATEVKAKNPDSATEDLWNAIEEGNYPKWRFSIQVMTEEQAQNHPDNPFDLTKVWKHSDYPLIEVGILELNRNPENYFAQIEQAAFSPSAVVPGIGFSPDKTLIARVMTYADAHRYRLGTNYQQLPVNAPRCP-FSDYQRDGAMNYGNNGGSLPNY-----EPNS-----NPNAPKPAPNYAEPPLSLGDvaVDRYDHREGNDDYSQAGDLYRLMSED--AKERLTENIANSLGEV-PEDIQKRQLCQFFRADVDYGRRVAQKIG--------
>A0A6A7K8Y7	620	0.428	2.517E-194	1	492	500	3	480	502
-KKRFTTGYGIPVHDDQASVTTGKKE--GYTMMSDVHLVEKLAHFNRERIPERVVHAKGAGAGGYFEVTNDLSKYTRADFLSEVGKRTELFARFSTVGGEKGSADSARDPRGFAVKFYTEEGNYDLVGNNTPIFFIRDAIKFPDFIHTQKRNPQTNLPDPDMFWDFLSLTPESIHQVTILFSDRGTPENFRHMNGYSSHTYMWYSKENEYVWVKYHFKTDQGNKTLTAEQADELASKDPDHATRDLFESIKEEKFPSWSVYVQIMTPEEAKEYKFDPFDVTKVWYQSDFPLIPLGKMVLNRNPDNYFAEVEQSAFAPSSLVPGISSSPDKLLQGRLFAYEDAHRYRLGANHHQIEVNSPKHATANTYQRDGAMNVDGNSGNAPNYY-----PNSMGG--------VEPDPSFAPPAIEVqaiIDRHTRPTEDVDFIQAGQLYSRV-MNDEQRNHLISNIAGHLVNAK-ENIQYRQTALFYKSHIEYGSRVASKLGL-------
>Q9C4N4	620	0.440	2.517E-194	1	492	500	3	480	503
-KKKFTTNKGIPVPNDQASITTGKGS--NYTMLGDSHLTEKLAHFGRERIPERVVHAKGTGAYGYFEVTNDLSKYTRAKFLSEVGKKTEVFIRFSTVGGERGSADAKRDPRGTAMKYYTEEGNYDLVGNNTPIFFIRDAIKFPDFIHTQKRNPKNNLSDADMFWDFMSLTPESIHQATFLFTDRGTPQNYRHMDLFGSHSFMWYNEKNEYVWVKYHFKTAQGIQNLTNDEAIKMCGENPDHATEDLFNAIEEGNYPEWNVYVQIMTPEEAEKYEFDPFDVTKVWFHGDYPLIPLGKLVLNKNPENFFAEVEQVAFAPSNFVPGIGPSPDRLLQGRLFSYEDTQRHRLGPNHHQIPINRAKNAEVNTYQRDGPMTVTDNGGSGPNYY-----PNSFDG--------PEVDETVTPPTIELkaeINRHPRPVEDVDFFQTGELWRRV-LSDEDKDHLVYNIVAHLGNAQ-ERIQYRQCALFYKAEPEYGTRVAEGIGL-------
>UPI0018D138C6	620	0.410	2.517E-194	5	494	500	25	501	508
-----TTKAGAPIGVKTGLQTVG---PRGPALLQDVNFLDEISSFDRERIPERVVHAKGAGAFGYFEVTHDITKYSAAKLFEKVGKRTPIAVRFSTVGGESGSADSVRDPRGFAIKFYTDDGNWDLVGNNTPIFFIRDPTLFPSFIHTQKRNPATHLKDPDMFWDFLTLRPEGIHQLMFHFADRGIPDGYRHMNGYGSHTFKFVNAQGEFYWVKFHSKTNQGIKNLPADKANELAATDPDYSIRDLYNAIARGDNPTWNFHVQIMTAAQAESCNFNPFDLTKIWPQAEYPLIPVGKLVLNRNPXNYFAEVEQIAFNPANLVPGIEPSPDKVLQGRLFAYGDTHRHRLGANFLQIPVNCPYQVRVANYMRDGPQNITNNQEGCPNYF-----PNSFSGPQECPRAQR-LQPSYNINAA--IDRYDSGQTEDNFSQATVFYTKV-LDAEAKKRLVANAVAHLKDAAG-FLQERAIKMFGNVHPDLGQQIAAALAPYK-----
>B8K1J6	620	0.465	2.517E-194	4	493	500	14	488	509
----YTTSTGAPVAKPYAAQRIGAV---GPLLLQDFHHIDLLAHFDRERIPERVVHAKGAGAHGYFEVTHDITDLTCASLFKKVGNKARTTVRFSTVGGESGSADTARDPRGFAIKIRTDEGNLDWVFNNTPVFFIRDPAKFPHFIHTQKRDPQTHLKDADMFWDYLSLNPESIHQVMILFSDRGHPDGYHHMHGYSGHTFKFVNEAGEFHYVQIHFIKDGGAKSLTEPEASKLAGDNPDYGIQSLFEDIEAGKYPSWTVYVQTMTAAQAEKFRYNILDLTKIWSHKEFPLRPIGKMVLNENPQNYFAEIEQAAFSPSHTVPGIEASADPVLQSRLFSYPDTHRHRLGVNYNQLPVNAPAVPI-ANFQRDGFMAF-SNQGSRPNYQ-SSLVPLEYKS-------KPYEEVQHETWLGA-ANADLSFVTELDFEQPRELWLNV-FNDTDREHFVHNVAVHLCNAKSAEVKARQLSVFAAVDQGLSDRIANAIGVP------
>A0A3A5JGF7	620	0.416	2.517E-194	4	491	500	13	487	534
----LTTNSGEAVPNNQNT---RTAGPDGPALMDDYHYFEKMAQFNRERIPERVVHAKGGGAYGTFTVTNDeISDYTIADMFSEVGKETPMFARFSTVAGPRGSPDTVRDPRGFALKFYTEEGNWDMTGNDTPVFFIRDPSKFSDFIHTQKKMPANDLSDPTPQWDFWSLSPESLHQVTWLYGDRGIPASWRTMNGYSSHTLSFYNEEGERYWVKLHFKTDQGIENFTEEEAIEKAGENPDYHKQDLWEAIEDGDYPTWTLKVQVMPEAEAEEYDINPFDLTRVWPHDDYPLIEVGEMELNENPDNYFAEVEQAAFSPAHVVPGIAHSPDKMLQGRIPSYDDAHRYRLGVNFEDIPVNRPKETETNNYHQDGKMRMGDNNGAGPNY-----EPNSFRGPV--EQPAVEKP----PLTVSGdADRYQHRERIDNYKQPGDLLREV-MDDEQRDRFVEAVVGDMDGVSEDAIKKRQIRHWFKADPGIGRRLAEGLG--------
>UPI0018D0C0B9	620	0.414	2.517E-194	5	494	500	98	574	581
-----TTKTGAPVGIKTAIQTVGKN---GPSLLQDVNFLDEMSAFDRERIPERVVHAKGAGAFGYFEVTHDVSKYCAAKVFDTVGKRTPIAVRFSTVGGESGSADTVRDPRGFAVKFYTEDGNWDIVGNNTPIFFIRDPTLFPSFIHTQKRNPATHLKDPDMFWDFLTLRPESVHQVLFLFADRGLPDGYRHMNGYGSHTFKLVNAQGVAHWAKFHYKTDQGIRNLPAARAAELSASDPDYSIRDLYNAIARGEFPSWTFYLQVMTMAEAESCKFNPFDLTKVWSHHDYPLIPVGRLVLDRNPRNYFAEVEQIAFSPANLVPGVEPSPDKMLQGRLFSYSDTHRHRLGANFLQIPVNCPYRARVSHYQRDGPQNITDNQEGCPNYF-----PNSFSGPQECPRA---ARLQPRASVSGDVDRYDSGQTEDNFAQATLFYTRT-LDAAARARLAENLVDHLKDAAG-FLQQRAVAMFSQVHPELGAALAAGLAPYK-----
>UPI00098D3BE4	620	0.434	3.446E-194	0	493	500	0	479	481
MSKtILTSASGAPIADNQNSITAG---RRGPVSLEDYHLVEKLAHFNRENIPERRVHAKGGGAHGVFTVTNDVTKYSYAAFLSEIGKETPMFVRFSTVGGERGSADTARDPRGFAVKFYTEEGNFDVVGNNTPVFFIRDAIKFPDFIHTQKRDPRTNLKSPRAMWDFWSLSPESLHQVTILFSDRGIPDGFRHMHGYGSHTYSLVNKDGVRTWIKWHFRTKQGIKNIHPKVAEELGGTNPDYAQDDLYHAIESGNYPKWGVYIQVMSEEEAANRAENPFDVTKVWSQKEYPLIEVGEFVLNRNPDNYFADVEQVAMSPSNVIPGTGLSPDRMLQGRVFAYADAQRYRIGTNYQQLPVNAPKCP-YHNYQRDGAMRFDGNQGSAPNY-----EPNSF--DNAPKQTNEKAP-AYNQGQDGAVYQYDHREDNDYYSQAGDLFR--LMNDEQKQLLIDNLVGAMAGV-DEYIQRRQIEHFVKADPAYGEGVAKGLGLK------
>A0A5E4XI17	620	0.413	3.446E-194	0	492	500	0	481	482
MSdtKKLTTAAGAPVPDNQNTMTAG---PRGPALLQDVWFLEKLAHFDREVIPERRVHAKGSGAYGKLTITHDITKYSRARVFEAIGKETPVFLRFSTVAGERGAADAERDVRGFAIKFYTDEGNWDLVGNNTPVFFVRDPLKFPDFIHTQKRDPKTNLRNPTAVWDFWSRHPESLHQVTILMSDRGLPANYRQQHGFGSHTFSFVNAANERFWVKFHFKSMQGVENLTNEQAAQVVAHDRESAQRDLFDAIEAGNFPRWRMQVQVMPEAEAATYHINPFDLTKVWPHADYPLIDVGVLELNRNPENYFAEVEQAAFNPANVVPGIGFSPDRMLQGRLFSYGDTQRYRLGVNHSAIPVNAPKCPFHHSFHRDGAMRVDGNLGSAPNYEPNRYG--AFAEQPEFREPPLGL--------GGVADRFDHREDADDYSQPRALFN--LFDEGQKARLFGNIAASMNGVPDDVVQ-RQIDHFAKIDPAYAAGViaaRKALAA-------
>A0A3E0WGS2	620	0.439	3.446E-194	5	492	500	6	476	483
-----TTGAGAPVADNQNSKSAG---RRGPLLMEDVHLIERMAHFNRERIPERVVHAKGAGAYGTFRVTKDITQYTCAGIFSEVGKETPLFLRFSTVAGERGSADTVRDPRGFAVKFYTDEGNWDLVGNNTPIFFIRDPLKFSDFIHSQKRDPRTGMRSNAMQWDFWSLSPEAMHQVIWLMGDRGLPASLRHMDGFGSHTFSFWNDQGERFWVKFHFKTQQGIKCLTEAQGQKIAGEHPDYHTADLFQAIEDGEYPKWTLYVQVMPEQDAETYKINPFDLTKVWHYKDYPLIEVGELELNRNPENYFAEVEQAAFAPSNFVPGIGPSPDKMLQARLLSYADAQRYRLTVNHAQIPVNRPRVE-PQTYHRDGSMRTDGNYGRQVNY-----EPNSVGG------PVADPSKKEPPLRIEGdADRYDHREGNDDYTQAGDLYR--LMTAEEKDRLVNQLVNHLSDVPVE-IQQRQLPHFQRTDPELARRIAAGLKL-------
>A0A226DEX6	620	0.432	3.446E-194	1	491	500	19	493	494
-SERAVNNHGCPVPSLTKSQTVGTK---GPILLQDTNLTEHLAAFDRERIPERVVHAKGAGAFGYFEVTHDITKYTKAVTFSAVGKKTDVAVRFSTVGGESGSADTARDPRGFAVKLYTEDGNWDLVGNNTPIFFIRDPILFPSFIHTQKRNPQTHLKDPDMFWDFISLRPETTHQVCFLFGDRGTPDGYRHMNGYGSHTFKLVNAQGKPTYAKFHFKTDQGIKNLPADKAHQISADDPDYSIHDLYNAIAEGRHPSWTVHIQVMTYEEAEKFRYNPFDLTKIWPQAEFPLQPVGRMVLNRNPTNYFSQVEQLAFAPANMIPGIEPSPDKMLQGRLFSYVDTHRHRLGANYTQIPVNCPIPSVkRATYTRDGPMCIFAQDG-APNYF-----PNSFNGPHECPSAIQPTF----NLSGDIE-RYNS-ADEDNFSQVTTFWNKV-LGPEERNRLASNIAGHLKAAT-AAVRERAVANFSQVHPDFGALIKSKLG--------
>A0A0D7ATZ5	620	0.466	3.446E-194	4	499	500	14	502	519
----YTTSNGAAVSEPYAAQRVG---LNGPLLLQDFHHIDLLAHFDRERIPERVVHAKGAGAHGVFEVTHDLSDITSNKLLTSVGSKVRATVRFSTVGGESGSPDTARDPRGFAIKLRTDEGNWDWVFNNTPVFFIRDPAKFPHFIHTQKRDPQTHLKDPDMFWDYLSQNPESVHQVMILFSDRGTPDGYHQQHGYSGHTFKWLKDDGSFVYTQVHVRADNGFKTLDNKTAGELGGSNPDYGTQNLFETIEAGKFPTWTVYVQTMTPEQAEKFRYNIFDLTKIWPHKEFPLRPFGKLTLNENVQNYFAEIEQAAFSPSHLVPYIEPSADPVLQSRLFSYPDTHRHRLGVNYQQLPVNAPIVPI-ANFQRDGFGAF-NNQGARPNYQSSIV-PLSFTGPKNTlEGGVNTLRENHENFIGR-AYRDLSVISELDFEQPRALWSKVWNDQ-QREALVQNLAGHIGGVKSKEVLARQLSVFAAVDQGLSDRLAKAVGAPTVAPLK
>A0A662WMP1	620	0.418	3.446E-194	5	492	500	7	481	521
-----TTSSGSPLPPNGLTASA-TAGPRGPMVLQDFAFIDHLAHFDRERIPERVVHAKGGGAFGYFEVTHgDVTKYSKAKLFSHVGKRTPVAARFSTVGGELGSADTARDPRGFALKFYTEEGNWDVVGNNTPIFFIRDPILFPSFIHTQKRLPSTHCKDDDMMWDFFSLRPETLHQQTFLFADRGIPDGFRFMNGYGSHTFANVNAQGEMVYVKYHFKTDQGIRNLPVAKASELASSDPDYAIRDLYEAIADKQFPSWTLYIQVMTPEQAAQETTNPFDVTKIWSHKRFPLQEVGRLVLNRNPSNYFAEIEQLAFSPSHMVPGVEPSPDKMLQGRLFSYPDTQRHRLGTNYNQIPVNRPLKE-PQTYQRDGFMAINGNMNGAPNYF-----PNSK------NGPAEDTKLRYHSYRGDHaTVDKYSTADDDNFSQVGAFYRHT-LDAAARERLTDNIAGSLVNASQP-VQARAIGNFTKVDAHYGRRVQEKVAA-------
>M4BJ21	620	0.416	3.446E-194	5	499	500	31	511	545
-----TTSVGTPIPSPGLT-TTTTAGPLGPVVLEDFTLLDRLAHFDHERIPERVVHAKGGGAFGYFEVTHaDITKYCSAKLFSNVGKRTPVALRFSTVGGEQGSADTVRDPRGFAIKFYTEEGNWDLVGNNTPIFFLRDPMLFPSFIHTQKRLPHSHLKDPDMMWDFFSLRPETLHQQSFLFTDRGIPDGFRFMNGYGSHTFCNVNAKGETSYVKYHFKTDQGIRNLSVDKAAELAGSNPDYAVQDLYEAIAKKQYPSWTLYIQVMSLDEVAKATFNPFDVTKTWPHRTYPLIEVGRLALNRNPRNYFAEIEQLAFSPSFMVPGIEPSPDKMLQGRLFSYPDTQRHRLGTNYLQIPVNRPL-KVPQTYQRDGAMVVNGNMYEAPNYY-----PNSKGG------PPEDTSQRHRAYRGDFSVVYkYSTYDDDNYSQVGEFYRKT-LDAAGREHLTDNIATSLVNASKP-VQARAIANFTKCDEDYGRRLQEKVDA-LAAQKK
>A0A0H5R5Z8	619	0.434	4.718E-194	1	490	500	2	477	483
-SKALSSGNGAPINDDNNS---KTAGPNGPILLEDFHLIDKLAHFDRERIPERVVHAKGAGAHGYFQVTNDITKYTKAKLFSKVGKRTPLFARFSTVGGEKGSADAARDPRGFAIKHYTEEGVWDLVGNNTPVFFIRDPAKFPDFIHTQKRNPETNCPDANMFWDFLTLVPESIHQITVVMSDRGTPFSYRHMNGYSSHTLKLVNDKNESFWVKFHYKPDAGVKNFTGEEAAKMRMHDPDHATRDLFEHIRSGKEASWSVFIQVIPEAEGYTYKWNIFDVTKVWPHCDYPLVPIGKMVLNKNPSNYFAEVEQAAFSPGHLVPGIEISPDRMLQARVFSYPDTHRHRLGVNYKQIPINCPYISGVNHYQRDGAMTVNGN-GSGPNYW-----PNS-----VPGAPAPDKSKSESKYSISTckAARYpHSHPN-DDYAQPKALYSQV-MTEKDRVSLIANIVSSAKGTA-PNIQKRIIAYFTKCDADYGRRVALGL---------
>A0A7H8QB52	619	0.435	4.718E-194	1	493	500	4	479	488
-KRTLTTSWGAPVGDNQNSQTAGQ---RGPVLLQDVHLLEKLAHFNRERVPERVVHAKGAGAHGYFEVTQDLTKYTKAAFLSEVGKKTDMFARFSTVAGELGSADTVRDPRGFALKFYTEEGNYDLVGNNTPIFFIRDAIKFPDFIHTQKRDPRTHLKNPNAVWDFWSLSPESLHQVTYLMGDRGIPATLRHMHGFGSHTFKWTNAEGVSHWVKYHFLTEQGIQNITQEVADKIAGENPDFHTEDLFNAIEEGDFPAWKMYVQIMPLEDANTYRFDPFDVTKTWSHKDYPLIEVGRMVLNRNPQNYFAEVEQATFSPGTLVPGIDVSPDKMLQGRLFAYHDAHRYRVGANHQMLPINAAKNEVN-NYQRDGQMNFGANGGGSV-Y----YEPNSYGGPVEEAASKP-APLAVEGFTDSV------PYREEDFyTQPGDLYR--LQTPEEQERLVATFVGGLSAVTKEDIKLRQISHLYKADPEFGTRVAEGLGLP------
>A0A7X9BXV9	619	0.400	4.718E-194	0	494	500	0	481	488
MKEQgkkLTHVTGAPVANNQDVLTAG---PRGPMLLQDVWFLEKLSHFNREVIPERRMHAKGSGAYGTFTVTHDITKYTKAKIFSEIGKKTELFVRFSTVAGERGAADAERDIRGFAIKFYTEEGNWDLVGNNTPVFFFRDPLKFPDLNHAVKRDPRTNLRSANNNWDFWTSLPESLHQVTITMSDRGIPYSYRHMHGFGSHTYSMINAENERVWVKFHFLTQQGIKNLTDEEAEALIGKDRESHQRDLYESIENGDFPQWKLYIQVMTEEQAEKMPYNPFDLTKVWYHGEFPLIEVGVMELNRNPENYFAEVEQSAFNPANIVPGIGFSPDKMLQGRLFAYGDAQRYRLGVNHHLIPVNAPRCPVN-SFHRDGQMRVDGNHGSTLHY-----EPNSY------GQWQEQPEYQEPSLALsGVADRWNFREDDDDYyTQPGKLFR--LMSPEQQQVLFENTARDMGDAAKE-IKIRHISNCYKADPDYGKGVAEALGIPR-----
>C1PHG1	619	0.481	4.718E-194	0	490	500	0	496	510
MSQPpkWTTSNGAPVSDvfateratFDNANHANNAPKVGPLLLQDFQLIDSLAHFDRERIPERVVHAKGAGAFGEFEVTDDISDVCAAKFLDTIGKKTRIFTRFSTVGGEKGSADSARDPRGFSTKFYTEEGNLDLVYNNTPIFFIRDPSKFPHFIHTQKRNPATNLKDANMFWDYLVNNQESIHQVMYLFSDRGTPASLRKMNGYSGHTYKWYNKKGEWVYVQVHFKSDLGVVNFNNEEAGKLAGEDPDYHTGDLFNAIERGEYPSWTCYIQTMTQEQAAKQPFSVFDLTKVWPHKDFPLRRFGKFTLNENPKNYFAEVEQAAFSPSHTIPSMQPSADPVLQSRLFSYPDTHRHRLGVNYQQIPVNCPVAPVFTPQMRDGSMTVNGNLGSTPNY-KSSFCPFSTEAQIQTNShTPEEVLAAHTEkfhW-GGILDSKSY-----DFEQPRALWKVFGKTPGQQRNFCHNVAVHVAAANHE-IQDRVFEYFSKVYPEIGDQIRKEV---------
>UPI00189DD0A8	619	0.400	4.718E-194	4	487	500	26	493	527
----LTTGGGNPIGDKLNQMTAG---PRGPLLVQDVVFTDEMSHFDRERIPERVVHAKGGGAFGYLEVTHDISRYCKAKMFEHVGKTTPIAIRFSTVAGESGSADTVRDPRGFAVKFYTEEGNWDLTGNNTPIFFIKDAMLFPSFIHTQKRNPQTHMKDPDMMWDFLSLRPESLHQVSFLFSDRGLPDGFRHMNGYGSHTFKMVNVYDERYYCKFHFKTDQGIKNLTVEEAGLLASDNPDYAIGDLFNAIANGNFPSWTFYIQIMTFEQAEQFQFNPFDLTKIWPQKEYPLIPVGKLVLNRNPANYFTEVEQLAFDPSNMPQGIEPSPDKMLQGRLFAYPDTHHHRLGANYLQIPVNCPYRARVSNYRRDGPMCVTDNQGGAPNYY-----PNSF------SAPETQPRFVESKFKVSPDVARYNTDDEDNVTQVRNFYMRV-LNEEERQRLCQNLAGSLKAAQ-LFIQKRMVETLKAVHPDYGSRVQ------------
>UPI001354FCD3	619	0.420	6.461E-194	1	492	500	3	478	485
-KKTLTTAAGAPVSNNNHSMTAG---PRGPVLLQDVWLIDKLAHFARERIPERVVHAKGSGAFGTLTVTHDITRYTRAKLFSEVGKQTPIFIRFSTVAGERGAADAERDVRGFAIKFYTEEGNWDLVGNNTPVFFVRDPIKFPDFIHTQKRDPYTNLRSATAAWDFWSLNPESLHQVTILMSDRGLPKNYREQHGFGSHTFSMINADGERFYVKFHFKSLQGITYYTDAEATDTVGQDRESAQRDLFDHIDRGDYPRWAMKIQVMPEAEAAAYHINPFDLTKVWPHADYPLIDVGTIELNRNPENYFADVEQAAFTPANVVPGIGFSPDKMLQGRLFSYGDAQRYRVGVNHHQIPVNAPRCP-FHNFHRDGAGRVDGNGGRTLNYEPNSFG--QWKETPEVAEPPLGLD-------GQPADRWNHREDDDYYSQPGALFR--LMSDDQKQRLFGNIARAMAGV-PEEIQRRQIRHFELADPAYGAGVAAALGL-------
>A0A7H0KQL5	619	0.487	6.461E-194	4	490	500	12	486	496
----YTTTNGNPVKDPLASQRIGKH---GPLLLQDFALIDLLAHFDRERIPERVVHAKGSGAYGEFEVTDDITDLNCADFLSKIGKKTKTFTRFSTVGGEKGSADAARDPRGFATKFYTDEGNIDWVYNNTPVFFIRDPSKFPVFIHTQKRNPETNLKDATMMWDYIANNQECCHQIMVLFSDRGTPANYRQMNGYSGHTYKWIKKDGSFNYVQIHMKTDQGIKNLTNDEAVALSGTNPDHAQEDLFNSIKSGSFPSWTCYVQVCTPEQAEKLKWSVFDLTKVWPHDQFPLRRFGKLTLNKNVQNYFAETEQAAFSPSNTVPGWETSADPVLQSRLFSYPDTQRHRLGTNFAQIPVNCPYHA-HTPYHRDGQMAVNGNSGSLPNY-PSSFEPLQYRQDIN-------LHEKHEKWVGEAVAYQWVVGTDgVDFQQPAELWKVLGKTPDQQEHLVYNIAVSLSGARPE-VQDKTFGMFDKVDAHFGKLVRDAT---------
>A0A6N8IZW5	619	0.450	6.461E-194	3	494	500	4	483	496
---RLTTASGIPVADNQNSLTAG---PRGPLLLQDFHLIEKLQHFNRERIPERVVHAKGSGAFGSFTVTHDITRYTRAKLFDAVGKTTDVFLRFSTVGGERGSADTERDPRGFAVRFYTEDGNWDLAGNNTPMFFIKDPIKFPDFVHTQKRDPRTNLKSADMMWDFWSHAPESLHQVTMLFSDRGTPDGYRHMDGFGSHTFSLVNAAGERVWVKWHFKTRQGIRNLSAQEAVRLAGTDPDYAQRDLYDAIRAGDYPRWDVFLQVMTDAERQAWeqrtGWNAFDLTKVWPHKDFPRIPVGVLELNRNPDNYHADVEQAAFSPANVVPGLGYSPDKMLQGRLFAYHDAQLYRVGTNHQNLPVNRPRCP-FHNQQRDGAMAV-SNGGAAPNYA-----------VVQANGTDARGF-GHGDdgWALEGaAGRYDARGTEDDYTQAGNLFRLLPAD--EQDRLTTNLANALSAVTVPATIERQLAHFTRADPRYGAEVARKLHVQR-----
>A0A1M4TGB4	619	0.453	6.461E-194	5	492	500	1	474	497
-----TTNQGNPVDNDQASITTEKPT---MTLLSDVHTVEKLAHFDRERIPERVVHAKGSGAFGYFEVTHDVTKYTCADFLSAVGKKTDMLVRFSTVGGERGSADSARDPRGFALKFYTNQGNYDMVGNNTPTFFIRDGIKFPDFIHTQKRNPITNLKDANMFWDFLSLTPESIHQVTILFSDRGTPYGYRNMHGYSSHTYMWYNAKGEYHWIKWHFRTDQGIKNLTDAEATELAGTDPDYATRDLHESIEKGDFPSWTAYVQIMTPEQAENFRFDPFDITKVWSQKEYPLIPVGKFTLNRNPDDYFAEIEQAAFSPGNFVPGISSSPDKMLQIRLFSYPDTHRHRLGTNFHQIPVNMAKSEVNTN-QRDGAMNMGMPGGasPAPNYY-----PNSFNG-AAPDAAFTPPPIDVQ----GLAARHEYVTGDVDFVQAGDLYGRV-LSDYDKTNLISNIVGHIKNAQ-QRIQYRQTALFYKSHPEYGTRVAEGLGL-------
>A0A4P6JS84	619	0.430	6.461E-194	0	493	500	0	489	498
MSDQYdqkppitTTDAGIPAASDEHSLSVG---PNGPLLLQDHYLIQKMAQFNRERVPERVVHAKGSGAFGYFEVTADVSQWTRAAFLNKVGKRTPVLARFSTVAGELGSADTVRDPRGFAIKFYTEEGNYDLVGNNTPIFFVRDPSKFQDFIHSQKRMPDTDMRSHNAMWDFWSLSPEAIHQVTFLMTDRGTPRTYRHMNGYGSHTFMWINAEGKKVWVKYHFKTEQGIENFTDAEANAMTGEDPDYHRRDLQEAIRRKDYPVWRLEMQIMPFEDAANYRFNPFDLTKVWPHSDYPPITVGRLVLDRNPENFFGEIEQASFEPANMVPGIGPSPDKMLLGRLFSYPDAHRHRIGTNYLQLPVNQPRVEVH-SYNKDGAMRYRHN-GNQPVYA-----PNSYNG----PKADPELHPE-ASWAANgelVRSAYTLHAEDGDFVQAGNLYRHV-LSPTDREHLASNVVSHMSKGVEKQVQERALKLWYQVDQELGGRVAKglGLEAK------
>UPI0013E9D94B	619	0.427	6.461E-194	1	491	500	5	478	502
-KKIMTTNQGSPVDNDQASITTQKPT---MTLLSDTHTIEKLAHFDRERIPERVVHAKGSGAFGYFEVTHDVTQYTCADFLSTIGKKTEMLARFSTVGGEKGSADTARDPRGFALKFYTNEGNYDMVGNNTPTFFIRDGIKFPDFIHTQKRNPLTNLKDADAFWDFLSLTPESIHQVTILFSDRGTPDGYRHMHGFSSHTYMWYNANGEHVWFKWHFKTDQGIKNLTDAQATELGGTDPDYATRDLHNSIAKGDYPSWSAYVQIMTPEQADNFRFDAFDITKVWPQKEYPLIPVGKFVLNRNPDDFFAQIEQAAFTPGNFVPGIASSPDKMLQIRLFSYPDTHRHRLGTNFHQIPVNAPKCPMH-NYQRDGSMNMGIE-NPAPNYY-----PNSFDG-AQPDAkfTPPSIDVQ------GMAARHEYILGDIDFIQAGDLYGRV-LSDYDKTNLINNIVGHIKNAQ-PRIQYRQTALFYKAHPEYGTRIANGLG--------
>T2GEQ2	619	0.431	6.461E-194	1	493	500	4	480	502
-KKTLTTAFGAPVGDDLNS---HTAGARGPVLMQDVHLLEKLGHFDRERIPERVVHAKGAGAYGYFECTADVSQYTRAGFL-TKGKKTDVFARFSTVGGEKGSADAERDPRGFAVKFYTEEGNYDLVGNNTPVFFIRDPLKFPDFIHTQKRNPKTNLKDADMFWDFLSLTPESIHQVTVLFSDRGTPATYRNMNGYSSHTYLWYNAAGEKFWVQYHFKTDQGIKNFTRQEAAAMRSADPDHATRDLFQAIEQGDSPSWTLEMQIMPYEQGLNYRYDIFDITKVWPHADVPPIVIGKMVLNRNPENYFAEVEQAAFNPSNFVPGIAPSADKMLQGRLFSYHDTHIHRLGSNYHLIPVNSPKHRPEASYQRDGAMRVDNGGGSGPNYW-----PNSFNG----PGPDPDVRAPFLP--VEGVAGPQPYPHPnDDFEQAGALYSKV-MTDEDRTNLVGNIVEHLAGAQR-RIQLRQAAVFYKAHPEYGTRVAEGLGLP------
>UPI00048F47A7	619	0.433	6.461E-194	4	492	500	7	480	503
----LTGAFGRPVANDLNSETAG---AKGPVLMQDVHLLEKLSHFDRERIPERVVHAKGAGAYGYFEVTADVTPYTRAAFLSKVGKRTEVFARFSTVGGEKGSADAERDPRGFAVKFYTEQGNYDMVGNNTPVFFIRDPLKFPDFIHTQKRNPGTNLKDPDMFWDFLSLTPESIHQVTILFSDRGTPATYRHMNGYSSHTYRWYNAKGETFWVQYHFKTDQGIRNLTGPEAHAMCGADPDHATRDLHAAIARGEFPSWTLEMQILTPAQARDLRWDIFDITKVWPHGEVPPMTVGKLVLDRNPVNYFAEVEQAAFNPSNFVPGIGPSPDKMLQGRLFSYHDTHLHRLGGNYHLIPVNAPKAAPEASYQRDGAMRT-DNGGGAgPNYW-----PNSF------GAPAPDPAMAEPPLPIEGpAARHAYELTDDDFVQAGTLYATV-MTEADRASLVANIVGHLGGAQ-KRLQLRQAALFLKANEDYGTRVAKGLGL-------
>I3K4Z4	619	0.350	6.461E-194	4	499	500	26	606	628
----LTTGGGHPVGDKLN---LQTAGPRGPLLVQDVVFTDEMAHFDRERIPERVVHAKGAGAFGYFEVTHDITRYCKAKVFEHVGKTTPIAVRFSTVGvfivrswpcdaGESGSADTVRDPRGFAVKFYTEDGNWDLTGNNTPIFFIRDAMLFPSFVHSQKRNPQTHMKDPDMVWDFWSLRPESLHQVSFLFSDRGLPDGHRHMNGYGSHTFKLVNADGERVYCKFHYKTNQGIKNLTVEEADRLAATKPDYGIADLFNAIANGNYPSWTFYIQVMTFEQAEKFRFNPFDLTKVWSHKEYPLIPVGKLVLNRNPVNYFAEVEQLAFDPSNMPPGIEPSPDKMLQGRLFSYPDTHRHRLGANYLQIPVNCPFRARVANYQRDGPMCMYDNQGGAPNYYPNSFsapetQPqfmeskfqvsadvaryNSSDEDNVTQGRLFSYPDTHRHRLGANylqipvncpfrarvanyqrdgpmcmydnqggapnyypnsfsapetqpqfmeskfqvsadVARYNS-SDEDNVTQVRTFYTQV-LNEEERQRLCQNMAGSLKGAQ-LFIQKRMVENLKAVHPDYGNRVETLLKKYNAEAKK
>A0A1F2XFG8	619	0.459	8.846E-194	1	492	500	4	481	483
-SKRLTTAAGIPVPDNQTSLTAGQ---RGPTLLQDHYLLEKLSHFNRERIPERVVHAKAAGAHGILTVTQDITKYTKAKLFSTVGKKTEVVGRFSTVAGEKGSADTVRDVRGFALKFYTEEGNWDLVGNNTPVFFIRDAIKFPDFIHTQKRDPQTNVKADTPQWDFWSQVPESLHQVTILFSERGIPRGIPYMNGYGSHTYSFINADHQRFWVKFHFKTQQGIQCMPPDEAVRLAGCDPDYHTHQLFEAIERGECPRWTFCVQIMPEKDAETYRWNPFDLTKVWPHADYPLVEVGVLEMNRNPRNYFAEIEQAAFSPGNVVPGISFSPCKMLQARIFSYADAHRYRLGTNFERLPVNAPKAtKVVNTYQRDGAMRFDDNAGPGPNY-----EPNSFGG---PTADPAYHEPPLKIW--GDADRYeQKRGVDDDYIQPGNLYR--LMSPEQQQCLIANIVGSLKNV-PKAIQKKMAAHFRKADQAYGDGIAQALGL-------
>UPI00083405F7	619	0.441	8.846E-194	1	490	500	2	478	484
-SRPiLTTESGAPVADNQNSASAG---PGGPLLIQDQQLIEKLARFNRERIPERVVHARGAGAYGYLEVTDDVTSYTHAAFLSEVGKRTEVFLRFSTVADSLGGADAVRDPRGFAVKFYTEEGNYDLVGNNTPVFFIKDPLKFPDFIHSQKRDPFTGVQEPENVWDFWSHSPEATHQVTWLMGDRGIPASYRHMDGFGSHTYLWVNAEGRAHWVKYHFKTDQGIRCLTSEEAQELAGRDANSHQQDLHRAIERGMFPSWTMYVQLMPVEDAAAYRFNPFDLTKVWPHADYPRVRVGRLVLNRNPENIFAEVEQAAFSPNNFVPGIGPSPDKMLQGRLFAYGDAHRYRLGVNHTQLPVNAPHAAA-DNYGRDGAMRFDGNRGRAKNY-----EPNSFGGPAQTGRPLA-TGYEVAGPVGN--HEPVAHREDDDFVQAGNLYR--LMDPAAQARLVANIAGGLAKVSDDAIVERAIGHFHAADPAYGHQVETAV---------
>A0A7V2T571	619	0.434	8.846E-194	0	491	500	0	476	485
MSKRplLTTAAGIPVGDNQNSMTAG---PRGPLLVQDWQLFEKHAHFNRERIPERVVHAKGSAAYGTLTITNDIRRYSKAAIFSEVGKQTPCLLRFSTVAGERGAADAERDVRGFALKFYTEEGNWDLVGNNTPVFFVRDPYKFPDFIRTQKRDPKTNLRSNTAMWDFWSLSPESLHQVTILFSDRGLPKSYRHMNGYGSHTYSLINDAGERFWVKFHFKTMQGIECLTDEEAAQIIGGDRESHQRDLFYAIERGEFPKWRFCIQIMPEEDAEKTPYNPFDLTKVWPHGDYPLIEVGILELNRNPENYFAEVEQAAFAPSNIVPGISFSPDKMLQFRIFSYADTHRYRLGVNYDLLPVNRPRCPVH-TYHRDGLMRCDDNGGGSVNY-----EPNSFGG------PVEDPRFKEPPLKISGdADRYDHREGNDDYTQPGNLFR--LMTTDQQRRLFANIARAMAGV-PEEIVRRQLGHFHKADPAYARGVAEALG--------
>A0A7V6L8F5	619	0.427	8.846E-194	1	490	500	4	483	490
-KKRLTTASGRPYHENEDSMSAG---PRGPVLIQDSFLFEKLAHFNRERIPERVVHAKGTGAFGKFTVTNDITKYTCASLFSRVGNECRVFIRFSTVGGEKGSADTERDPRGFAVKFYTDEGNWDLVGNNTPVFFIKDAKKFPDFIHTQKRDPHTNLKSPTMMWDFWSLNPESLHQIMILFSDRGTPDGYRHMNGYGSHTFSMYNEKGERVWVKFHFKTQQGNKTLSAAQAEDLRGKDPDYAQRDLVNAIRKGDYPKWTLNIQVMTDEQAKKFRWNPFDVTKVWSHSEYPLIEVGVMELNEIPVNYFADVEQAAFAPSNVVRGIGLSPDKMLQGRLFAYPDAHRYRLGANYEQIPVNRPIVPVH-NHERDGYMSVNGNGGDAPNYYPNSYDGIEADPKYKSPGMDL-----HSDW----ADFYDRNENDDDhYTQPGQLFRKV-MTDRERKATISNFAGSMAGIegpKRDEIIQRQLGHFYKVDKELATEIAKKL---------
>A0A0P7B772	619	0.588	8.846E-194	4	490	500	11	502	507
----YTLAEGCPYADPTTAQRFSSDSPiKGLMLLQDTQLIETLAHFNRERIPERVVHAHAVGAWGEFELTHDISHLTDAKFLNGVGTKSKALIRVSTVGPGPGSADTLRDVRGWALKLFTEEGNQDFVFNDIPVFFIRDPIKFPSLNRSHKRHPATNITDSTMFWDFHNNNQEGIHALMMLFSDRGTPKSVRHVNGYSGHTYKLTKKDGTFNYVKIQFKSNQGNETLTDADATTLAGQDPDNHTADLWNSIESGNFPSWTAYLQVMSPEQAEQYRWNIFDMTKIWPHADFPLIPFGKVTLNKNtvnschpqPGNYFADIEQAAFSPSTMVPGIGPSADPVLQARMFAYPDAARYRLGVNYQHLPCNRPICPVYNPYQRDGFMNATENYGSDPNYVRSSLKPIAFKGNVGASSFVAD---KHQQWLAGAVNSYTSEIADDDFVQARAFWDLLSKQEGQQEHLVSNVAGHLGSA-SPSMHQGALDMFARVDPVLAQKIKSAL---------
>A0A024UTA6	619	0.430	8.846E-194	2	495	500	4	490	523
--KQVTTSNGAPLPLHGLTASQ-TAGPHGPIVVQDFALLDHLAHFDRERIPERVVHAKGAGAFGYFEVTHDISSVTSAALFSAVGKQTPIAVRFSTVGGELGSADTVRDPRGFAVKFYTEEGNWDLVGNNTPIFFIRDPILFPSFIHTQKRHPSTHLKDANMMWDFISLRPETTHQVSFLFSDRGIPDGYRHMNGYGSHTFENV-KDGVVSYVKYHFKTDQGIRNLPVEVADHLAGSNPDYAIQDLYEAIARKEYPTWTLYIQVMSVVQANahlAAGFNPFDVTKVWPHDQYPLREVGKLVLNRNPSNYFSDVEQLAFSPAHFVPGIQASPDKMLQGRLFSYSDTHRHRLGPNYQQIPVNQPVQSPAKNYQRDGFMTVNGNQGSAPNYF-----PNSD------PTAPQYIDLRDQaPQTGaSVTTARYSTKDDDNFTQAGQFYRQV-LNEAERGRLVDNIAGSLVNA-SAAIQARAVANFTSADREYGQRVArkvAELRSKRQ----
>A0A067CIG9	619	0.421	8.846E-194	0	498	500	0	490	524
MKKPttMTSSNGAPLPADGLTASA-TAGPSGPIVLTDFALIDHLAHFDRERIPERVVHAKGAGAFGYFETTADITDVCKASLFAAVGKRTPVAARFSTVGGESGSADTVRDPRGFAVKFYTEEGNWDLVGNNTPIFFIRDPILFPSFIHTQKRNPSTHLKDADMFWDFISLRPETTHQVSFLFSDRGIPDGYRHMNGYGSHTFMNTNAAGDVSYVKYHFKTDQGIRNLPVDEAEKLSASNPDYAIQDLYEAIARKEFPTWTLYIQVMSEADAEAQlakGFNPFDVTKIWAHSAYPLREVGKLVLHRNPPNYFADVEQLAFAPSHFVPGIDASPDKMLQGRLFSYADTHRHRLGVNYQQIPVNQPLRP-PQTYQRDGAMSVIGNMGSTPNYFPNSAGGPSFAlGLAQMTAKIPAAT----------RVMKYSTKDDDNFSQCGDFYRKV-LSEAERTRLVDNIAGNLVHAHPT-IQARAIANFAAADKEYGARLAAKVQQLRQQGK-
>UPI0015FBE979	618	0.462	1.211E-193	0	496	500	0	482	486
MSLTLTTESGAPVADNQNSAQAGVG---GPVLIQDQQLIEKLARFNRERIPERVVHARGSGAYGYFEVTDDVTPFTRADFLDTVGKRTEVFLRFSTVAGNLGAGDAVRDPRGFALKFYTEEGNYDLVGNNTPVFFIKDPIKFPDFIHSQKRDPFTGIQEADNVWDYWSYSPESLHQITWLFGDRGIPASYRHMNGYGSHTYQWVAADGAAYWVKYHFKTNQGVRSLDGAQAAELAGNDPDSHQRDLHRSIERGVFPSWTVHVQLMPVADAADYRFNPFDLTKVWPHSDYPLRKVGRLVLNRNPENVFAEVEQAAFSPNNFVPGIGPSPDKMLQGRLFAYADAHRYRLGVNHTQLAVNAPKATEAHNYGRDGLGAVNAA-GRAKNY-----EPNSYQGPRQTDQALA-APTAVLGWTGTH-SAPEH-AKDDDFFQAGELYR--LMSADERGRLIANLAGALGAVTRDDVVDRVLPFFHAADADYGKRLQAAVEAVRNA---
>A0A3D3YV80	618	0.425	1.211E-193	5	491	500	11	485	488
-----TTDAGIPAPSDEHSLSVG---PNGPLLLQDHYLIQKMAQFNRERVPERVVHAKGGGAHGFFEVTEDVTQWTKASFLNRPGKRTPVFVRFSTVAGELGSADTVRDPRGFAIKFYTEEGNYDLVGNNTPVFFVRDPQKFQDFIHSQKRNPVTNRRDQNMQWDFWTLSPESAHQVSFLMSDRGTPRTWRNMNGYSSHTYMWVNASGEKFWVKYHFKTEQGIDNFTDAEAKNMVAEDPDYHLRDLFESIERGDHPSWRLEMQIMPFDDARDYRFNPFDLTKVLPHGDYPPITIGRMVLDRNPEHYFAEVEQAAFEPANMVPGIGPSPDKMLLGRLFSYPDTHRHRIGVNYLQLPINQPKVPV-RSYNKDGAMRY-RHAGDQPVYA-----PNSYGGPKADPERYGEPEGWNVSGEIVRSASKLHR-EDDDFGQPGTLWRKV-LSDRDRDNMVTNIVNHLKAGVTDDVQVRTVEYWRNVDPDLGARVAKGLG--------
>A0A4R1LC09	618	0.419	1.211E-193	5	492	500	9	480	490
-----TTDAGRPVGDNQNSLTVG---PRGPIVYEDFLLFEKMAHFNRERIPERVVHAKGSGAHGHFVCNNpEMAKWTSAKMFEKVGKSTPMFIRCSTVGGEKGSADTERDPRGFAVKFYTEEGNWDMTGNNTPVFFIRDPLKFGDFIHTQKRDPQTNLKSPTMMWDFWSLSPESLHQVTILFSDRGTPDGYRHMNGYSSHTFSLINAKNELFYVKWHFKTKQGIKNLHGDQASEMRGIDPDYAQRDLFTAIEKGDFPKWRVCIQIMPEHEAETYHINPFDLTKVWPHKDYPLVDVGEMTLDRNPENYFAEVEQAAFEPRNVPPGMGYSPDKMLQARLISYPDAHRYRIGANYDSLPINKPQCP-FATYNRDGAMRFDGNGGSSPNY-----EPNSFGGPTENPA---YK--ERPKQVSGTVARHNHRDDSDYYSQPGNLFRLMPAD--EKQRLIENIVGSLGQTPRN-IQERQVEHFYKADPAYGEGVAKGLGL-------
>A0A1V0DBE1	618	0.427	1.211E-193	4	493	500	9	484	500
----LTTLAGAPIADNQNSLTAG---PRGPLLMQDVQLLQQMQRFNRERIPERVVHAKGSGAYGTFTVTNDVTRYTRAAFLSEVGKETEVFVRFSTVAGERGAADAERDVRGFAVKFYTEEGNWDLVGNNTPVFFVRDPHKFQMFIHTQKRHPRTNLRDMNMQWDFWSLCPESLHQVTILFSDRGIPRTLRHMNGYGSHTYSLINDRGERVWCKFHFKTQQGHAFYTDAEAAEVIGQDRESHQRDLFYAIEEGNYPRWTFCIQVMTDEQARDFRWNPFDLTKVWPHAEFPLIEVGVLELNRNPENYFAEVEQAAFEPSSLVPGIGPSPDKMLQARLMSYADTHLYRIGPNYHQLPVNQPRaCEAHTYIHRDGPM-FMPRDSGHPNYF-----PNSY-----DDAPKEAPEYREPDWdLGSVtVARHDSRVGHDDYTQAGNLYR--LFDEAQQQRLAENIARSLGQAR-EDIQRRQLAHFHRADPDYGRRVAVALGLP------
>A0A482T0M3	618	0.430	1.211E-193	4	494	500	24	500	529
----LTTSNGAPVDSITASMTAG---PKGDIVLKDFTLIDHLAAFDRERIPERVVHAKGAGAFGYFQVNNtEFSKHCKAKLFDQVGKRTPIAIRFSTVGGESGSADTARDPRGFAVKFYTEEGNWDLVGNNTPIFFIRDPILFPSFIHTQKRNPATHCKDPDMMWDFISLRPETTHQVMFLFSDRGTPDGYRHMNGYGSHTFKVVNEAGQASYVKWHLKTDQGIKNLSPDEADRLASSDPDYSIRDLYNSIATGNCPSWTFYVQVMSFEQAARVPFNPFDLTKVWPHSDFPLLEVGHLVLDRNPSNYFAEVEQLAFAPSHMVPGIEPSPDKMLQARLFSYADTHRHRLGVNYQAIPVNCPFASKVMTYQRDGPMNTSTNHRDTPNYF-----PNSFSG----PQPVPTA-KWHADKASGDVQRMET-GGEDNFTQAGIFFRKV-LCAGAKQRLVDNIAGNLVNAQD-FLQQRAVSNFAAADATFGRMLREKLDqLKR-----
>A0A1Y1I619	618	0.459	1.211E-193	4	488	500	43	519	536
----LTTGGGHPVSDDNNSVSIG---GRGQLLLEDFHLLDKLAHFDRERIPERVVHANGSGAHGYFEVTQDVSDLCKAAFLSEVGKRIPVLSRFSTVGLESGSADTVRDPRGFSVKFYTEEGIWDMVGNNTPIFFMRDPIKFPDFIHTQKRHPSKHVKDPDVFWDFLTLTPESFHQVLILFSPRGVPDGYRHMNGYGSHTFKWVNKEGQANWVKFHFKTDQGIKNLTHEEGVKLAGIDPDYAKKDLYNSIEAGDFPSWTFFVQVMSLEQAETFKWDPFDLTKVWPHKEFPLREVGRFTLDRNPTNYFNEIEQAAYSPAHMPPGIEASPDRMLQARLFSYDDTARHRLGPNYLLLPINRcPFAKAQ-TYQSDGFMQVGDNGGSGPNYYPNSreLWPN--APRPDPAQANPEPFPVE----GGLAGRYPNKkwVDQNDWDQPQMLWKTMSKED--QEQTLSNIAGHLQGAQ-EFIQKRAIALFGKIDPEMEEGLQA-----------
>A0A1E3PKL5	618	0.481	1.211E-193	4	490	500	235	708	722
----YTTSNGCPLKNPQASQRIGNH---GPLVLQDFNHIDQLAHFVRERIPERVVHAKGSGAYGFFECTDNVSDLCSADFLSQVGRKTNTFTRFSTVGGERGSADAARDPRGFSTKFYTQDGNLDWVYNNTPVFFIRDPVKFPIFIHTQKRCPQTNLKDANMMWDYWTQNQEALHQIMTLFSDRGTPASYRNMNGYSGHTYKWTNKEGKWVYVQIHLKTDQGIKTLTDAEAAQMTAANPDHAQQDLFTSIAKGEFPSWTVYVQSMTYEQAQELDFSVFDLTKTWPQSKFPLRRFGKLTLNRNPENYHAEVEQAAFSPSHTVPGIEPSADPVLQSRLFSYPDSQRYRLGVNYQQIPVNCPY-HVHASYQRDGAMTVNGNYGSLPNY-PTSYQPVNLRQDV----ALAE---NHETWEGEIVnFDWRADVNAGDYKQCTEMWKVYGKTN-QQEALISNLAGSISTTIPE-IQDRCFAMWAKVDRQLAERLRNAV---------
>A0A1V3QN63	618	0.423	1.659E-193	4	493	500	7	478	480
----LTTDAGAPLADNQNSLTAG---PRGPLLVQDVALFEKHAHFNRERIPERVVHAKASAAFGTLTITHDITRYTRAKLF-EPGTQTPMLARFSTVAGERGAADAERDVRGFALKFYTEEGNWDLVGNNTPVFFIRDPYKFPDFIHTQKRDPRTNMRSATAMWDYWSLSPESLHQVTTLMSDRGIPASLRHMHGFGSHTFSFWNEAGERYWVKFHFKTQQGIKNISNAEAARLIGEDRESHQRDLYEAIERKDFPKWTMYVQIMPEADAEKTPYNPFDLTKVWPHKDYPLIEVGVMELNRNPDNYFAQVEQSSFSPANVVPGIGFSPDKVLQFRLFSYADAARHRLGANHDQLPVNQPRCPVH-NYARDGLMRYGDNGGGRVNY-----EPNSFSG------PVEDPSVKEPPLRISGdADRYDHRIGNDDYTQPGDLFR--LMSADQQQQLFGNIAAAMQGV-PEAIIQRQLGHFAKADPAYAAGVAKALGLK------
>A0A7G8BLK2	618	0.429	1.659E-193	5	491	500	9	479	490
-----TTGAGRPVGDNQNSLTAG---PRGPVVFQDFLLFEKMAHFNRERIPERVVHAKGSGAYGHFVCTNpDMFKWTTARLFEKVGNITPLFIRFSTVGGEKGSADSERDPRGFAVKFYTEEGNWDMVGNNTPIFFIRDPLKFGDFIHTQKRDPQTNLKSPTMMWDFFSLSPESLHQVTILFSDRGTPNGYRHMNGYSSHTFSLINAENELFYVKWHFKTRQGIKNLTREEADAMRGKDPDYAQRDLFEAVKNGDFPRWHVCMQVMPEADAETYHINPFDLTKVWPHSDYPLVEVGEMVLDRNPENYFAEVEQAAFEPRNIVPGMGYSPDKMLQGRLISYPDAHRHRLGVNYDALPINKPDSPV-ATYHRDGAMRFDGNGGSSPNY-----EPNSFSG---PTQDPRYI---ERPNPITGTVARHNHGDDSDYyTQAGNLFRLM-KTD-EKERLISNISDSLSQVPR-HIQERQLCHFFRADPAYGESVAKAIG--------
>A0A316W7R9	618	0.456	1.659E-193	4	492	500	15	495	496
----YTTSNGAPYPEPYQAQRFSNGKKniGGPLLLQDFHHIDLLAHFDRERIPERVVHAKGGGAHGVFEATHDISDLCCAEMF-KKGSKTPLTMRFSTVGGESGSADTARDPRGFSVKLRTSQGNWDWVFNNTPIFFLRDPAKFPHFIHTQKRDPQTHLKDADMFWDYLSQNPESVHQVMILFGDRGIPKRHDLQHGYSGHTFKFINAQGEWQYVQIHVRSDQGTDFYTQEEGVKLAGENPDIHNQQLFEQIEKGQFPSWTVSVQTMTQKQAEEFRYSVFDLTKVWPHAEFPLRPVGKITLNKNPSNYFAEIEQVAFAPSHLVPGVEPSADPVLQSRLFSYPDTHRHRLGVNYQQIPVNAPLVPV-ANFQRDGFMSVNGNQGSRPNYV-STIKPLQY------PKQVSVQDAVHQDFTASTISYFLSQVDEKDFEQPRALWEKV-FDEQAKERFINNVSGHLGGAKSREIIQRQLAVFGRVHPDISSRISAKIGA-------
>A0A1H8NU84	618	0.406	1.659E-193	4	492	500	5	476	496
----LTTRTGSPVPDNQNIMTAGK---RGPALLQDTWFLEKMAHFDREVIPERRMHAKGSGAYGTFKVTHDISKYTRAKLFAEIGKETPLFVRFSTVAGERGAADAERDIRGFAIKFYTEEGNWDLVGNNTPVFFLRDPLKFPDLNHAVKRDPQTNLRSADNNWDFWTLLPEALHQVTIVMSDRGLPKTYRHMDGFGSHTFSFINADKKRYWVKFHFKTAQGIQNLSNEEAEALIGKDRESHQRDLFESIEKGDFPKWLMYVQIMNEEDAASYHINPFDLTKVWPHNDYPLIPVGELTLNRNPENYFAEVEQAAFNPANVVPGIGFSPDKMLQGRLFSYGDAQRYRLGINHHQIPVNSSKCP-YHSYHRDGAMRTDGNYGSTKSY-----EPNSF------NQWQQQPDFTEPPLAINGDAAHWDHLEDDDyFSQPGNLFR--LMSPSQKEALFLNTAAAIGGAQ-QFIQIRHIRNCYKADPDYGLGVAGKLGL-------
>A0A2V3PP89	618	0.440	1.659E-193	1	492	500	6	480	503
-KKTLTTNQGSPVDNDQASITTQNPT---MTLLSDTHMIEKLAHFDRERIPERVVHAKGSGAFGYFEVTNDVTKYTCADFLSQVGKKTEMLARFSTVGGEKGSADTARDPRGFALKFYTEQGNYDMVGNNTPVFFIRDGIKFPDFIHTQKRNPISNLPDPDAFWDFLSLTPESIHQVTILFSDRGTPDGFRHMHGFSSHTFMWYNANGEHVWIKWHFKTAQGVKNFTNEQATELAGTDPNYATRDLYESIEKGDYPAWNAYIQIMTPKEANNYKFDPFDITKVWYQGDYPLIPVGRFVLNRNPENHFNEIEQAAFSPGNFVPGIAASPDKMLQVRLFSYPDTHRHRLGANFDQLPVNAPKCPMH-NYQRDSYMNT-RNDAPAPNYY-----PNSFEG--------PSPDAKFAPPALDVqglAARHEYPLGDIDFVQTGELYGRV-LSDYDKTNLINNLVGHMKNAQ-QRIQLRQAALFYKAHPEYGTRIAQGLGL-------
>A0A1L3THV5	618	0.395	1.659E-193	4	498	500	23	501	508
----LTTSTGAPIGDKLNSLTIG---ERGPILIQDSVYIDEISHFDRERIPERVVHAKGAGAFGYFEVTDDISKYCKAKIFGEIGKRTPMVARFSTVGGESGSADTARDPRGFALKFYTEEGNWDLVGNNTPIFFIRDPILFPSFIHTQKRNPTTHLKDPDAFWDFITLRPEATHQVCFLFSDRGTPVGFRSMNGYGSHAFKLVNDNGELVYCKFHLKTNQGIKNFNRQQADDLTRDDPDFSIRDLYNSITEGNCPSWTMHIQVMSFDQAEKFPFNPFDLTKVWPHGEFPLHKVGKMVLNKNPTNYFAEVEQLAFSPASLVPGIEASPDKMLQGRLYSYDDTHRHRLGANFMQIPVNCPYRTKVANYQRDGPMTMDSNQGGAPNYF-----PNSFSG------PKQDKEFLESKFKVSGDVDRYSWNEADCYPQVTQFWTKT-LNQAERERLVDNIASHLCNAQD-FLQERAVKQFAKVHEDFKKMLQSKLVQYNQKRK-
>A0A1Y2A3I0	618	0.547	1.659E-193	1	491	500	6	486	508
-SPMYTLAEGRPIHDPSTSVIIqssRSQRGGGLALLEDTQLIETLAHFPRERIPERVVHAKAAGAWGEFEVTHDITDFCSADLFSQVGKKTKVLARISTVAGEKGSSDTVRDIRGWALKFFTDEGNYDIVGNDLPVFFIRDPIKFPSLNRSHKRHPQTNVPNATMFWDFHNNNQEGIHCLMHLFGSRGIPASLRNINAYGVHTFKYGkPEEGTFKYVKIHFKPDDGINWLSTEDAARLAGQEPDYHVKDLFNAIERGDYPKWTLYLQVMDPKEAETYRWNIFDATQIWPHRDYPLVPVGKLTLNKNPENYFADVEQAAFSPSTMVPGIAPSADVMLQARMFSYPDAARYRVGPNYQQLPCNR-AKYVYSPYQRDGAGTINGNYGGDPNYVRFSVRKISKGP----------IDVAHDEWVGR-VSDYAADVVEDDFEQARMLWKIF-LDEGEDTNFIKNVTGHLKGATPE-VQKQTIQYFSKVDEEIGRHMEKELE--------
>UPI00037E9A8C	617	0.424	2.271E-193	0	492	500	0	478	480
MSqnKPMSSAAGAPVADNQNSLTAG---PRGPVLLQDVWLLEKLAHFDRERIPERVVHAKGSGAYGTLKVTHDITKYTKAKLFAEVGKTTEVFLRFSTVAGEAGAADAERDVRGFALKFYTEEGNWDLVGNNTPVFFIRDPLKFPDFIHTQKRDPQTHLRNPVAAWDFWSRHPESLHQVTILMSDRGLPRNHREMHGFGSHTYSFTNTAGERFWVKFHFKSQQGVTHYTNAEAAAVVGQDRESAQRDLFENIAKGNFPRWTLKVQIMPEKDAATYHINPFDLTKVWPHADYPLIEVGVLELNRNPVNYFAEVEQAAFTPANVVPGIGFSPDRMLQGRLFSYGDTQRYRLGVNHHQIPVNAPRCPFHHP-HKDGTGRVDGNGGATPNYNPSGLPGALFDQPALNESPLA---------LAGAAAHYDHREDDDYYSQPGALFR--LFDKGERERLFANIAAAMQGVPVE-IQRHQVEHFAKADPQYGAGVAHALGL-------
>A0A1Q9P8Q8	617	0.448	2.271E-193	2	491	500	6	478	482
--KKLTTLAGRPIADNQNSLTAG---ERGPLLAEDFQLFEKLAHFNRERIPERIVHAKGAGAYGTFTIKRDITQYTKAKVFSEIGKKTDVFLRFSTVAGEKGSADTVRDVRGFALKFYTEEGNWDLVGNNTPVFFLRDPYKFMDFIHSQKRVPQTNLRSDIMQWDFWSLSPETLHQVTILFSDRGIPHGFTHMNGYGSHTYSFINAKDERFWVKFHFKTQQGIKNFTQEEANEIAGSNPDWGTQDLFERIERKEFPKWTVYVQIMPEKEAETYKWNPFDLTKVWPHADYPLIEVGELELNRNPENYYAEVEQAAFAPANIVPGIGFSPDKMLQGRIFAYTDAHRYRLGANYETLPVNKPKVEVQ-SYHRDGFMRHDGNFGKQVNY-----EPNTMGGPKENPQ-YKEPPLK----ISGDADRFGQPIVDADFIQPGNLYRIMPAD--EQERLITNIVGSLKKVPIE-IQKRQLEHFLKADQSYGERVAKGLG--------
>A0A177KPU3	617	0.439	2.271E-193	4	492	500	7	479	486
----LTTNWGAPVGDNQNSITAG---SRGPTLIQDVHLLEKLAHFNRERVPERVVHAKGAGAHGYFEVTNDLSQYTKANFLSEVGKRTPMFIRFSTVAGELGSSDTVRDPRGFAVKFYTEEGNYDIVGNNTPVFFIRDAIKFPDFIHTQKRHPQTHLKNPNAVWDFWSLSPESLHQITTLMSDRGIPASLRTMNGYGSHTFKWVNEKGEGVWVKYHFKTEQGVQNMDANVAAQLAGENPDYHTEELFHAIESGNFPAWKLSVQIMPLEDANTYKWDPFDVTKVWSQKDYPLIELGRMVLDRNPENYFAEVEQATFSPGSFVPGVEASPDKMLQGRLFAYNDAHRYRVGANHQALPINRPVNEVN-NNQRDGQMRFDKNGGSSSVY----YEPNSLGG--ATESPAD----NVTPFEVSGeaGTHAYSH--DDHYTQAGDLYR--LMSEEERARLVATIAGAMAPVESDEIKLRQISHFYKADPEYGERIAKALNL-------
>A0A521QFG2	617	0.456	2.271E-193	0	496	500	0	486	488
MSdRPvLTEESGAPTADNQRSQSAG---PNGPLLLQDHHLIEKLARFDRERIPERVVHARGSAAYGTFELTKDCSAWTHAHFLNGVGKKTDTFLRFSTVALERGSADTVRDPRGFALKFYTEEGNYDLVGNGTPIFFIRDPQKFPDFIHSQKRDPFTNMQEPENAWDFFSHSPEATHQFTWLFGDRGIPASYRNIDGFGSHTYQWVNAKNDVFWVKYHFKTDQGIKNLTSEEAARIGGENPDHHHQDLLQSIEKGQFPSWTVKVQIMPAAEAENYRFNPFDLTKVWYYKDYPLITIGKLTLNRNPDNYFAEVEQAAFNPANFVPGIGPSPDKMLQGRLFSYGDTQRYRLGINHTQIPVNRTRVqGGAHNYGRDGAMRFDANGGRAKNY-----EPNSFNGPAETSE-PTYARIEVSG--LTGTHKPVLHKEDSDFVQAGALYR--LMKPEEKDRLIANIAGNLGKVTRDDIVTRAIGHFRAADADYGNRLEAAIKAFRAK---
>A0A0E9MK23	617	0.434	2.271E-193	0	493	500	0	478	488
MSKcPYmTTAAGTPVADNQNSQTAG---PRGPVLMQDYQLMEKMAHFNRERVPERVVHAKGAGAYGTFTVTGDISRYTRAKLFSKVGNKCEMFARFSTVAGEMGSADTARDPRGFALKFYTEEGNWDMVGNNTPVFFVRDPLKFSDFIHSQKRDPATGLRDNTMQWDFWSLSPESLHQVTTLFSDRGIPATYRNMNGYSSHTYSLWNDQGERYWVKWHFKTMQGIKTLTNEEAAKIAGEDLDYHRRDLHAAIERGEFPKWKVQIQIMPEKDAEIYAIHPFDLTKVWPHKDYPPIDVGIMELNRNPKNYFAEVEQAAFEPGNMPPGMGASPDKMLQARLLSYPDAHRYRIGINYAALEVNKPRCPAH-TYHRDGQTRFDGNFGGAVNY-----QPNSF------DGPVDDPRIKEPPLKISGdADRYNHRDGNEDYSQAGNLYR--LMNANQKAQLIGNLVGALKPVPH-FIQVRQIGHFHKAYPDYGSRVAEGLGIR------
>A0A7X7CZD7	617	0.417	2.271E-193	1	493	500	2	484	490
-KKKLTTAAGRPYFENEDSMTAG---PRGPVLLQDYYLHEKLAHFNRERIPERIVHAKGTGAFGTFTVTGNITKYTKAKLFSKTGNKCRVLVRFSTVGGEKGSADTERDPRGFAVKFYTEDGNWDLVGNNTPVFFIKDAKKFPDFIHTQKRDPKTNLKSANMLWDYWSLNPESLHQVMILFSDRGTPDGYRHMNGYGSHTFSMYNKKNERVWVKFHFKTMQGNRTLTGPQAEELRGKDPDYAQRDLVEAIDKKEFPKWRLMIQVMTDAQAAKFKWNPFDLTKVWPHKEYPLIEAGIMELNEIPSNYFAEVEQAAFAPSNIVNGIGLSPDKMLQGRILAYPDAHRYRLGANYEQIPVNRPIVPVH-NHQRDGFMAIDGNGGSAPNYY-----PNSF-DDIEADKDYRE----HPMELGSVVADYWDRNKNDNdhYSQAGALFRKV-MTDSERANTVANFVASMKGVTGPkrkEILMRQLDHFHKADKELAQLVAKGLGIK------
>UPI00167755EF	617	0.405	2.271E-193	1	492	500	3	477	491
-KRRLTTSFGAPVPDNQNIMTAG---ARGPALLQDVWFLEKMAHFDREVIPERRMHAKGSAAYGTFTVTHDITKYTRAKLFSEVGKKTETFLRFSTVAGERGAADAERDIRGFALKFYTEEGNWDLVGNNTPVFFLRDPLKFPDLNHAVKRDPRTNMRSADNNWDFWTNLPEALHQVTIVMSDRGIPATYRHMDGFGSHTFSFINADNERFWVKFHFKTKQGIKNLTDEEAAQIVAGDRESHQRDLYESIENGDFPKWTLFVQIMPEKDAGSYHINPFDLTKVWPHADYPLIEVGELELNRNPDNYHAEVEQSAFAPSSVVPGISFSPDKMLQGRLFSYGDTQRYRLGVNHSQIPVNAPRCP-FHSYHRDGAMRVDGNSGSRIGYEPNMHG-----------EWQEQPDFSEPPLSIEGTADHWNHREDDDYySQPRALFR--LMSPEQQQVLFENTARSVGGARIE-IQHRHIRNCYKADPAYGQGVATALGL-------
>A0A6P1ZY80	617	0.449	2.271E-193	1	492	500	6	489	492
-KKILTTDAGIPVSDNQNSLTAG---PRGPLLMQDFHLIEKMAHFNRERIPERVVHAKGTGAYGTFTVTNDISQYTKAKLFSQIGQQTEVLARFSTVAGERGAADAERDVRGFAVKLYTEEGNWDMVGNNTPVFFVRDPLKFSDFIHTQKRDPKTNLRNPTAMWDFWSLTPESLHQVTILFSDRGLPQSHRYMNGYGSHTYSFINAANERFWVKFHFKTKQGIQNLTNAEANQIVGEDRESAQRDLFYAIERGDYPQWRFMVQVMPEADAEKTPYNPFDLTKVWPHKDYPLIEVGILELNRNPENYFAEMEQSAFAPSNVVPGISLSPDKMLQARILSYPDAHRYRLGVNYESLPVNCPHATKAHTYHRDGLMRHDDNGKGSVNYEPNSFnGPVADAQYKEPPvKTSGDGDGQSPAF----GDRYDYRDGTDDYTQAGELFRLL--SPDEQERLFTNIAASLENV-PKFIIERQLALFAKADPAYGQGVAEALGL-------
>A0A517YPF7	617	0.433	2.271E-193	4	499	500	12	489	496
----LTTASGIPVGDNQNSLTAG---ERGPVLIQDYHMMEKLAHFNRERIPERIVHAKGSGAYGHLTVKHDISKYTCAKLFDEINKKTECFVRFSTVGGEQGSADAERDPRGFAVKLYTEEGNWDLVGNNTPIFFIRDGVKFPDFIHTQKRCPMRHVKDPNMMWDFWSLSPESLHQVTILFSDRGIPATYRHMNGYGSHTFSMINDKGKRVWCKFHFKTNQGIMNLSANQAERMKGEDPDHAQRDLFDAIERGEYPSWRFCIQVMSEEQAEKVEFNPFDLTKVWSHKMWPLIDVGVLELNRNPVNYFAEVEQSAFSPSDVVPGIGFSPDKMLQARIMSYPDAQRYRLGTNYQQLDVNRPRCP-YENYQRDGQMSQ-GFGGDQPNYDPNSIQGTP-KENREYNEPA--LDIGHA-----IVDRYDHRKGNDDFTQAGDLYR--LMTDDEQQRLVENIVNSLKNA-NKVIQERQIVHFYNADHEYGERIAK--HLKLTLPKK
>UPI0006D7A675	617	0.445	2.271E-193	1	492	500	2	475	499
-KEKLTTATGMPISDDNHSIST----PEGYGLIQDNHLIEKLAHFTRERIPERVVHAKGAGAHGYFEVTNDLSKYTKAKFLSEVGKKTEVFARLSTVGGESGSPDSARDPRGFALKFYTEDGNYDMVGNNTPVFFIRDAIKFPDFVHTQKRNPRTHLKDPNMFWDFLSLTPESIHQVTWLFSDSGTPRTLRHMHGFSSHTYMWYNEKNEYVWVKYHFKSDLGRKNFTAKEAQEMAAKNPDHAIEDLYNSIEKGDFPSWTLYVQIMTNEEAKNYEFDPFDITKVWYTKDFPLIPVGKLVLNKNPENYFEEVEQVGFAPSTFVPGIGPSPDKLLQGRLFAYEDAHRYRLGVNHEQLPINAPKCP-FHTKQRDGYATF-NNGGSSLNYYPNSFE--KVKPDEIFTPPAIEVN--------GIIARHKVQTEDVDFVQAGVFYRKT-LTDQERANLISNIVNNLGGAL-EKIQYRQTALFYKVDSDYGTRVAKGLGL-------
>A0A7V3BJ67	617	0.418	2.271E-193	1	491	500	4	485	500
-SRKLTTASGRPYVENDNTMTVG---PRGPILLQDYILHEKMAHFNRERIPERVVHAKGTGAYGTFTVTHDITRYTRAKLFSRIGKQTRVFVRFSTVGGEKGSADTERDPRGFAVKLYTEDGNWDLVGNNTPVFFVKDPKKFGDFIHTQKRDPRTNCKSPTMMWDFWSLNPESLHQVLILMSDRGTPYSYRHMNGYGSHTFSLINASNERVWVKFHFKTLQGIKNFTQAEALAMRGQDPDWAQRDLVEAIDRGEYPQWALKIQVMTDAQAQSFRWNPFDLTKIWPHREFPLIDVGVMTLNEIPANYFADVEQAAFAPAHIVDGIGYSPDKMLQGRLLSYPDAHRYRLGVNYEQLPVNR--CPfAVANYQRDGFMRADGNGGSAPNYWPNSFDDIAIDPNYKEPPMALESTL--ADW-------YdrNGPGDDDHYTQPGNLFRHV-MSDEDRRHLIHNIVASMQGITGPkrdEIIMRQLCHFFRADVQLGLGVAQGLG--------
>A0A3M9Y9Z9	617	0.510	2.271E-193	1	491	500	18	494	508
-KPVYTTSNGAPVANPTAFQRVGQM---GPLLLQDFHLIDLLAHFDRERIPERVVHAKGAGAYGFFEVTDDISDICSVDAFTGVGKKTPLVTRFSTVGGEKGSADTARDPRGFAVKLYTQEGNLDLVMNNTPIFFLRDPTNFPLFIHTQKRNPQTNLKDATMFWDYIANHQECVHQVMHLFSDRGTPYSYRHMNGYTGHTLKWTKPDGSFVYTQLHFKTRQGNKTFTAAEAARMAAENPDWTTQDLFEAIARRDPPSWDVYAQTLTPAQAQAFRWNVFDLTKVWPQAEVPLRRFGRMTLDRNPANYFAEIEQAAFSPSHLVPGVAPSADPVLQARLFSYPDTHRHRLGVNYQQIPVNRPLRA-FNPFQRDGAMAVDGNCGATPGYE-ATARPLAYKPVRAVSG--------HERWEGEAVEAVFAEVGPEDYVQAAGLWAVLGRTQGQQENYVGNVAGHLAGA-EEGTRRRVYEMFGKVDGELGRRIEAATE--------
>K5WW32	617	0.481	2.271E-193	1	491	500	5	490	519
-KPVYTTSNGAPVNEPYSAQRAGFH---GPLLLQDFHHIDLLAHFDRERIPERVVHAKAAGAHGYFQVTHDLSDITSQSLFQGVGKKVRITARFSTVGGESGSADTARDPRGFAIKLRTEEGNWDWVFNNTPIFFIRDPAKFAHFIHTQKRNPQTHLKDPDAFWDYLGQNPESIHQMMILFSDRGTPDGFYQEHGYSGHTFKWCKADGSFVYVQVTCRADGGFKTLDDATATRLSGENPDYGTQQMFEAIEAGNFPSWTVYIQTMTPAQAEQFRYNILDLTKVWPHKEFPLRPIGKMVLNENPQNYFAEIEQVAFSPSHLVPYIEPSADPVLQSRLFSYPDTHRHRLGANYQQLPVNAPIVPV-ANFQRDGPMAF-VNQGNRPNYQCS-FQPLTYAGRPGhMDASVndRERDAKHENF-INGAWRYLSVISELDFEQPRELWSRVWNDQ-ERETYVKNVSGHFKNVKSAEVKARQLSVWAAVDQGLSDRIADAVG--------
>UPI000B8EF18A	617	0.415	2.271E-193	9	498	500	56	531	535
---------GCPLPTLTKSLTVG---PRGPILLQDTNLVEHLAAFDRERIPERVVHAKGAGAFGYFEVTHDITRWTKAAPFEFVGKRTDVAVRFSTVGGESGSADTARDPRGFAVKLYTEDGNWDLVGNNTPIFFIRDPILFPSFIHTQKRNPQTHLKDPDMFWDFISLRPETTHQVCFLFGDRGTPDGYRHMNGYGSHTFKLVNAHGNPVYAKFHWKTDQGVKNLCPKKAHQISADDPDYSIHDLYNAIADHRYPSWSLKIQVMTFAQAEKFRYNPFDLTKIWPQAEFPLHPVGRMVLDRNPTSYFNQVEQLAFAPANMIPGIEPSPDKMLQGRLFSYVDTHRHRLGPNYVQIPVNCPLRSIpLRTYNRDGAMNVDtmHNDG-APNYF-----PNSFSGPVETP----KADISSYTASGQVE-RYNS-ADDDNYSQVTTFWNKV-LGPEERKRLAANIGGHL-NAASPFIRERAITNFAKVHPDFGKMIREKINSNVDSNK-
>A0A7K2YU81	617	0.430	3.110E-193	0	496	500	0	483	484
MSKAtLTTEAGAPVADNQNSA---AAGAGGPLLIQDQYLIEKLARFNRERIPERVVHARGSGAFGVFEVTEDVTRYTRAHFLGEVGRRTEVFQRFSTVAGNLGAGDAVRDPRGFALKFYTEQGNYDLVGNNTPVFFIKDPLKFPDFIHSQKRDPYTGVTEPENVWDFWSHSPEALHQITWLFGDRGIPASYRHMNGFGSHTYQWVNAEGEAFWVKYHFKTNQGVRSLTATEGAELAGEDPDSHQRDLHQAIDRGVFPSWTLYVQVMPVGEAPRYRFNPFDLTKVWPHADHPLIKVGRLTLDRNPENVFADVEQAAFSPNNFVPGIGPSPDKMLQGRLFAYADAHRYRLGVNHTQLAVNAPRAAVGTNHGRDGAMAT-NTGGRAKNY-----EPNSFGGPYESNEPLFAALavSGH-----TGTHEAPAHAKDDDFFQAGELYR--LMSGEERARLIENIAGSLGQVTRDDIVDRMVAHFRAADPEYGERVAKAVSTIRDA---
>A0A7U3FEB3	617	0.437	3.110E-193	0	496	500	0	479	486
MSEnRLTTATGSPVADNQNSQTAGYQ---GPILMQDVHLIEKLAAFNRERIPERVVHAKGAGAFGYFEVTHDVSEFTRAKFLSTVGKRTPVLIRFSTVAGEKGSADTERDPRGFAIKFYTEEGNYDLVGNNTPVFFIRDPLKFPDFIHSQKRHPVTNCKNPDAIWDFWSLSPESIHQVTILFSNRGTPRTYRHMHGYGSHTFQWVNEAGQGVWVKYHIRTEQGIENWRRHEAVQLAGEDPDYSTRDLFESIQRKEYPEWSVWVQIIPFDEARNYRFDVFDVTQTISQKDYPLIPVGRIVLNRNPDNYFAQIEQAAFSPANVVPGITFSPDKMLQGRLFAYADAHRYRLGINHTQLPVNRPLSPV-TNYQRDGAMRVDGN-GGDSVY----YEPNSFHGPKQDPAASEPGLS------LQGLSGSYAYPQNQFYTQAGDLYRLLPES--EKTDLIDNIAASLGQAQKN-IQLRQIGHFYKADQEYGQRIAEALHLAEAA---
>A0A1W6LGG5	617	0.449	3.110E-193	3	490	500	5	479	486
---RLTTASGIPVADNQNSVTAG---PRGAVLLQDFHLIEKLQHFNRERIPERVVHAKGSGAYGTFTVTHDITKYTKAKLFGAVGKTTETFLRFSTVGGEKGSADTERDPRGFALRFYTEEGNWDLVGNNTPTFFLKDGIKFPDFIHTQKRDPQTNLKSPTAVWDFWSRTPESLHQVTILFSDRGTPDGYRHMDGFGSHTFSLINAAGERVWCKWHLKTRQGIRNLDAAEAQRLAGTDPDYAQRDLFNAIANGDFPQWDVYVQVMREDQVAAWeartGWSAFDLTKVWPHADFPRIPVGVLELNRNPDNYHAEVEQAALSPSHIVPGLGFSPDKMLQSRLFGYHDAQLYRVGTNHQQLPVNRPRCPVH-HQQRDGYMAV-DNGGAARNY-----------DPVQAGGSNPSGLGHGEPgWVLeGVAGRYDDRATADDFTQAGNLFR--LMTPDAKDRLVTNIANAMQSVPDE-IRQRQLAHFTKADPAYGQGVAAKL---------
>A0A534UQT2	617	0.418	3.110E-193	0	496	500	0	480	492
MHEKMTTDAGRPVGDNQNSLTVG---ARGPVVFEDFLLFEKMAHFNRERIPERIVHAKGSGAYGYFVCNNpNMPKFTAAKLFSAVGKKTPTFLRFSTVGGEKGSADTERDPRGFALKFYSEEGNWDMVGNNTPVFFIRDPLKFGDFIHTQKRDPQTNLKSPTMMWDFWSLSPESLHQVTILFSDRGTPDGYRHMNGYSSHTFSLINNKNQLFYVKWHFKTKQGINNFTREQADAMRGKDPDYAQRDLFNAVAKGDFPKWRVCVQIMPEKEAETYQINPFDLTKVWPHGDYPLVEVGELVLDRNPVNYFAEVEQAAFEPKNIVPGMGFSPDKMLQARLISYPDAHRYRLGVNYDTLPVNKPQCPVH-TYNRDGAMRFDGNSGSAVNY-----EPNSF------DGPVEDPTYRERPRTVAGsLERHNHRLDSDYYSQPGNLFR--LMAPEARERLIGNIVASMKSV-PQRIQELQVQHFYKADPAYGDGVAGGLGLAGAA---
>C7PD49	617	0.406	3.110E-193	0	491	500	0	483	493
MSEQkkLTTASGIPYFEHENSMTAG---PRGPILLQDFILHEKMAHFNRERIPERVVHAKGSGAYGTFTVTHDIAAFTKAKIFDTIGKQTRVFVRFSTVGGEKGSADSERDPRGFAVKFYTEEGNWDLVGNNTPIFFIKDPKKFSDFIHTQKRDPRTNTKSATMVWDFWSLNPESLHQVLILMSDRGTPISYRHMHGFGSHTFSFLNKDNERFYVKFHFITEQGIKNFTNEEAAEMRGKDPDQAQRDLVESIDKGDFPRWKLKVQIMPEADAKTYRWNPFDLTKVWPHADYPLIDVGVMELNENPDNYFAHVEQAAFAPAHVVDGIGYSPDKMLQGRLLSYPDAHRYRLGVNYEQIPVNR--CPfAVNNYHRDGAMRVDGNGGSHPNYFPNSFG--NIAPDPAYKEPGMPLDSLFADW-------YdrNADGENDHYTQPGNLFR--LMTAEEKKKTISNIVGAMSGIeghKREEIINRQLCHWFRADLQLGMGIAQGLG--------
>A0A0B7BJZ7	617	0.438	3.110E-193	23	488	500	39	492	495
-----------------------TAGPRGPALLQDFVFIDEMAHFDRERIPERVVHAKGAGAFGEFVVTNDISRYTKANLFGQVGKTTPVLIRFSTVGGESGSADTARDPRGFAVKFYTEEGNYDIVGNNTPIFFIRDPILFPSFIHTQKRNPVTHLKDPDMFWDFISQRPETTHQVLFLFSDRGTPDGYRHVHGYGSHTFKLVNSEGKVSYCKYHFRTNQGIKNLPAEEANRLTGADPDYSIRDLYNAIATKNYPSWTVAIQVIDGETAESAvDWNPFDVTKVWPHSKYPLINVGVLTLNRNPKNYFAEIEQAAFSPAHFVPGVEPSPDKMLQGRLFSYADTHRHRLGLNYLSLPVNCPYRTKVSNYQRDGPHTSNGNQEGAPNYF-----PNTFNGPAQNSK---YLESSFN--VNGLVSKYET-ANEDNFSQPSQFYRNV-LNDGERTRLAQNIAGHLRDAL-PRIQDVAISNFTQVDYQLGSDIRK-----------
>A0A1J7JBW1	617	0.570	3.110E-193	0	490	500	0	488	498
MSAPvYTLAEGCPYADATTAQRFSDGSPiKGLMLLQDTQLIETLAHFSRERIPERVVHASAVGAWGEFEVTHDISHLTSAKFLTGIGKKSKTLSRISTVGPGAGSPNTVRDVRGWALKIFTEEGNQDFVFNDIPVFFIRDPIKFPSLNRSHKRHPATNVTDATMFWDFHSQNQEGIHALMLLFSDRGTPKSVRHVNAYSGHTYKMTKPDGSFHYVKFHFKSNQGNDTLTDAEATRLAGEDPDNHTADLYDAIESGNFPSWTLYIQAMTPQQAETYRWNVFDMTKVWPHSDVPLQPVGKLTFNKNPDNYFADIEQAAFSPSTMVPGLAPSADPILQARQFAYPDAARYRLGANYQQLPCNRALCPVYSPYQRDGASTINGNYGADPNYVRSALKAVAFRQPV----ADDSGKKHHDVWTMGCVADYASQVTDEDFVQARMFWEgVLGAQEGQKEVLVGNVAAHLGRAK-PVVWEATFDMFSRIAPDLGKAVRNAV---------
>A0A523I398	617	0.446	3.110E-193	2	491	500	4	479	501
--KRLTSSAGAPVGDNQNSLSVG---PRGPLLLEDIHLIEKNAQFNRERIPERVVHAKGAGAYGYLEITADVTKYTKAALFSEIGKRTEAFLRFSTVAGEKGSTDSARDPRGFAIKLYTEDGNYDIVGNNTPIFFIRDGLKFPDFIRTQKRDPQTNLKNPTAMWDFWSLSPESLHQVTILFSDRGTPRSFRHMNGYSSHAFSWINMEGERFWVKYHFKTKQGIQNFTREEALEVGGKDPDHATRDLYEAIGRGDFPRWRACVQIMPMEDADDYHVNPFDLTKVWPHGDYPLIEFGELVLDRNPDNYFQDVEQAAFEPSNIVPGIGFSPDKMLQARLFAYPDTHRYRLGANYATLPVNSPHATESQNYHRDGAMRFDGNGGRSVNY-----EPNSFGG------PAEDAKFQHEAYnfeIDGIAERYDHSEGNDDFTQAGNLFR--LMTEDQQERLIDNLADSMKTVARE-IQLRQIRHFSRADAHYGEGVARALG--------
>A0A0C2Y1C4	617	0.473	3.110E-193	0	491	500	0	487	514
MSAPvYTTSNGAPVSEPYAAQRAGIN---GPLLLQDFHHIDLLAHFDRERIPERVVHAKGAGAHGYFEVTHDLSDITSQSLLRSVGKKVRATVRFSTVGGESGSADTARDPRGFAVKLRTDEGNWDWVFNNTPVFFIRDPAKFPHFIHTQKRHPQSHLKDPDMFWDYLSQNPESIHQIMILFSDRGTPDGYHHMHGYSGHAFKWLKDDGSFVYTQLHLRKDGGFKTLDNATATRRAGEAPEYGIDTLFNDIEASNFPSWTVYVQTMTPEQAEKFRYNVLDLTKVWPHSEFPLRPVGKFVLNENPQNYFAEIEQAAFSPSHLIPYIEPSADPVLQSRLFSYPDTHRHRLGVNYQQLPVNAPINPVN-NFQRDGAATF-VSQGSRPNYQSSIY-PLAYAGRKGTiDATICDTarLARHEAFVGG-AWRDLSEITELDFEQPRALWSKVWNDQ-QREAYVQNVSGHFKGVKSPEVKARQLSVWAAVDQGLSDRIAAAIG--------
>A0A1J4KUK0	617	0.436	3.110E-193	4	498	500	21	500	518
----LTTASGCPVDNDLASITTGKGS--SYTMLQDSHLIEKLAHFNRERIPERIVHAKGAGAFGTFELTKDMSKYTCAKVFNGEGKKTDIFIRFSTVGGERGSSDSARDPRGFACKFYTEEGNYDIVGNNTPVFFIRDAIKFPDFVHTQKRNPQTNLPDPCMFWDFLSLTPESLHQVMILFSDRGTPKNYRTMDGFSSHTFCWYNSKKEYVWVKYHFKSTCGWATMTNEEAEELSGKNPNAATEDLFNAIKDGNFPQWKLCVQIMTNEQAKNYKFDPFDITKVWYHKDFPLIEIGTITLNRNPDNYFADVEQSAFAPSHFVPGIGPSPDRLLQGRLFAYPDAHRWRLGANNDQIPINAPKCP-FHHFQRDGQMTVNGNGGSEPNYWPNS--QIDVAPNEKFAPPAVEIQA--------IISRHTRPLEDVDFEQPRELYNKV-MKGEARDHLIHNIVVHLGGA-PEPIKLRQTALFYKVDPDFGTRVATDLGINVAKVK-
>A0A7C2RDI6	617	0.419	4.258E-193	1	491	500	5	485	489
-KKKLTTASGRPYFEVEDSLTAG---RRGPILLQDHFLHEKLAHFNRERIPERVVHAKGTGAFGTFRVTGDITRYTKAKLFSKVGNECRVFVRFSTVGGERGSADTERDPRGFAVKFYTGDGNWDLVGNNTPVFFIKDPKKFPDFIHTQKRDPKTNLKSANMLWDYWSLNPESLHQVMILFSNRGTPDGYRHMNGYGSHTFSMINAKNERVWVKFHFKTMQGNRGLTGARAEELRGKDPDYAQRDLVAAIEKGDFPKWSLKIQVMTDEQAAKFRWNPFDITKVWPHSDYPLTEVGVMELNELPRNYFADVEQAAFAPSHVIDGIGLSPDKLLQGRISAYPDAHRYRLGANYEQIPVNRPVAPVH-NYQRDGMMQVDGNQGDNPNYY-----PNSF-DDIEAD--RSYKEPAFRLDSDMADSYDRNEHDDDHFTQPGDLFRKV-MTEDEREHTVINIVGSMKGISGPkrdEIIRRQLDHFRRADKELAEKVAKGLD--------
>A0A1I1XUW3	617	0.406	4.258E-193	1	493	500	2	484	491
-KKKLTTASGRPYFEKQDSMTVG---PKGPILLQDYYLHEQMAHFNRERIPERVVHAKGSGAFGTFRVTHDITRYTKAKLFSKPGNKCRVFARFSTVGGERGSADTERDPRGFAVKFYTEEGNWDLVGNNTPVFFIKDPKKFADFIHTQKRDPKTNLISQTMRWDFWSLNPESLHQVLILFSDRGTPDGYRKMNGYGSHTFSMINDKNERVWVKYHFKTLQGIHNLTAQQAEELKGKDPDYSQRDLLNAIEKGDYPQWALKIQVMTEEQAKHFRWNPFDLTKVWPHSEYPLIDVGILELNEIPANYFADVEQAAFNPSNLIDGLDVSPDKMLQGRLLSYPDAHRYRLGVNYEQIPVNRPICPAH-NYQRDGFMTVNGNHGSAPNYY-----PNSF-DDIEPDKKYkiPSFNVE-----SNLADTYDRNENDDDhYTQPGLLFRKV-MTDQERKNTVANIVDAMQQIdgpKRDEIISRQLGHFAKADRELAIGVAKGLNSP------
>A0A7J6ZC45	617	0.406	4.258E-193	5	497	500	22	506	508
-----TTGTGCPLAVKDAVLTVG---ERGPVLLEDVHFIDEIAHFDRERIPERVVHAKGAGAFGYFEVTHDITKYCAAKVFAQVGKKTDIAVRFSTVGGESGSADTVRDPRGFAVKFYTEDGIWDLVGNNTPIFFIRDPILFPHFIHTQKRNPQTHLKDANMFWDFVTLRPETTHQIMFMFSDRGIPNGHTHMNGYGSHTFKMINEQGKFVYCKFHHKTAQGIDNIDPVRAAELASSDPDYGIRDLYNAIANKKFPTYNTSIQVMTAEQAAASKFNPFDLTKVWPQKEYPLIPVGKLVLNRNPVNYFTDVEQLAFSPAHLVPGIEPSPDKMLLGRLFSYGDTHRHRLGANYLQLPVNSlPekLRGKVCHFQRDGPQAY-FNQGSAPNY-----HPNSFGGPEEDPRAK-TLLPPYS--LSGIVDRYDTGFKDQDnYSQPRIFYREV-LDEAHRNRLVANIAGHLKDAVD-FIQERAIKNFSQVDPGMGEKLKIALQSnkRRQAN--
>A0A4R0RHL8	617	0.474	4.258E-193	4	490	500	14	484	510
----YTTSTGAPVAEPYAAQRIGLT---GPLLLQDFHHIDLLAHFDRERIPERVVHAKGAGAHGVFKVTHDITDLSCASLFSKVGNEAPLTIRFSTVGGESGSADTARDPRGFAVKIKTDQGNLDWVFNNTPVFFIRDPAKFPHFIHTQKRDPQTHLKDADMFWDYLSQNPESIHQVMILFSDRGTPDGF-YMHGYSGHTLKFVNADGNFHYVQIHLRREGGARSLDNDTAVKLGGTNPDYATEQLFTEIELGKFPTWNVFVQTMSAQQAEKFRYNILDLTKIWPHKEFPLRPVGQIVLNKNVQNYFAEIEQAAFSPSHLVPGVEPSADPVLQSRLFSYPDTHRHRLGTNYGQLPVNAPVAPV-ANFQRDGAMAF-NNQGFRPNYQ-SSLSPLQYKR-------KPYQDVKHEIWLGD-ANTDLSFITELDFEQPRALWEKV-FNETDKEHFVYNVAGHLGGVKSPVVKARQLSVFTAVSKDLGERLAKAI---------
>UPI00160DBFA0	617	0.382	4.258E-193	6	490	500	28	496	513
------TGSGSIIANKTASLTAG---PHGPILLQDYVYLDEMSHFTRERIPERVVHAKGAGAYGYFEVTHNITKYCKAKMFSVIGERIPIVVRFSTVGGESGSADTVRDPRGFAIKFYTEEGIWDLVGNNTPIFFIKDPLFFPSFIHTQKRNPATHLKDYDMFWDFISLRPESTHQILFLFSDRGIPDGYRHMNGYGSHTFKMLNAYNNMVYCKFHYKTNQGIKNLSVDKAAELSSSDPDYSIRDLYNAIAKGRYPSWMFYIQVMTEEQAKNFKWNPFDVTKIWPHDQYPLIPVGKFVLDRNPNNYFSDVEQIAFDPAHLIPGIEPSPDKLLQGRLFAYGDTQRHRLGPNHLQLPINCPyKNISTMNYQKDGAMAI-NNQDGAPNYY-----PNSFSGPKECPA------LRTPPISVKGDIDRYEPVDEDDFGQATLFWRNVLDDDA-KSRLVENLANHLKNA-SLFIVERAVKNFSQVDIELGKKLTKAL---------
>UPI0018D0DFAB	616	0.410	5.830E-193	0	492	500	0	477	479
MSKDiLTTAAGAPVVDNQNALTAG---PRGPMLLEDVWFLEKLAHFDREVIPERRVHAKGSGAYGKLIVTHDITQYTKASIFAKVGKETSVFLRFSTVAGERGAADAERDPRGFALKFYTDEGNWDLVGNNTPVFFLRDPLKFPDFIHTQKRDPRTNLRNPVAAWDFFSRHPETLHQVTVVMSDRGIPRTYRHMDGFGSHTFSFINAAGERFWVKFHFKTQQGIQNYTNEEAAQVVAQDRESAQRDLVDSIDRGDFPRWNLKVQIMPEADAATYRINPFDLTKVWPHKDYPLIDVGVLELNRNPDNYFAEVEQSAFTPANVVPGIGFSPDKMLQGRLFSYGDTQRYRLGVNHHQIPVNAPKCPFHNSFHRDGAMRTDGNLGSKLNYEPN--REGAFAQDRRGEEPPLKLESA--------AARYDHRVDTDYYSQAGALFR--LFDAGQRQRLFATIAGAMAGV-PEDIQRAQIEHFTKADQAYGAGVKTALGL-------
>A0A4R6YTV6	616	0.445	5.830E-193	1	492	500	2	478	480
-SKTLTTAAGRPIADNQNSETAG---PRGPATLQDFWLIEKLAHFDRERIPERVVHAKGSAAYGTLRITHDISRFTKASVFSAVGKETPVFLRFSTVAGERGAADAERDVRGFALKFYTEEGNWDLVGNNTPVFFIRDPLKFPDFIHTQKRDPITNLRNATSAWDFWTRHPESLHQVTILMSDRGLPRNYRQMHGFGSHTYSFLNAANERFWVKFHFKSRQGVVNFTDAEAAAVVGGDRESAQRDLFAAIERGEFPSWNVRVQIMSEADAATYRINPFDLTKVWPHADYPLIDVGILELNRNPDNYFAEVEQSAFNPANVVPGIGFSPDRMLQGRLFSYGDTQRYRLGVNHGLLPVNKPRCP-FHSAHRDGAMRSDDNGGTDPNY-----EPNGRDGPRDNPA-LAEPLL-HEAF-GGTVARYDHREDSDYYSQPGALYR--LMDETQKQALIGNIARHIAGV-DAAIQRRAVAHFAQADADYGARLAAALNL-------
>A0A520QIS4	616	0.437	5.830E-193	2	489	500	6	479	482
--KPTTTDAGIPVPSDEHSLTVG---PDGPILLHDHYLIEQMASFNRERIPERQPHAKGSGAFGHFQVTQDVSKYTKAAVF-QPGTKTDTLMRFSTVAGERGSPDTWRDPRGFSIKFYTTEGNYDLVGNNTPVFFVRDPMKFQHFIRSQKRRADNGLRDHDMQWDFWTLSPESAHQVTWLMGDRGIPKTYRHMNGYSSHTYMWANAKGERFWVKYHFKTDQGVESLTQEEADRIAGEDSDYHRRDLFDSIAKGDHPSWTLKVQIMPFEDAATYRYNPFDLTKVWPHGDYPLHEVGKLTLDRNPTDFHTEIEQAAFEPNNLVPGVGVSPDKMLLARVFAYADAHRARLGVNYKQIPVNKPQCPVH-SYTKDGAMRV-EN-VSDPVYA-----PNSKGGPKADPERYPY----VEKWnaSGEfIRAAYTLREDDDDFGQPGTLVREV-MSDAERERLVSNIAGHLSDGVSEPVLKRAFEYWRKVDEDLGARVEKA----------
>A0A7X7V1U0	616	0.452	5.830E-193	2	493	500	4	481	482
--KKLTTAAGIPVPDNQTSLTAG---ERGPTLMQDHYLLEKLAHFNRERIPERVVHAKAAGAFGTFTVTNDITKYTKAKIFSEVGKKTEVLGRFSTVAGEKGSADTVRDVRGFALKFYTEEGNWDMVGNNTPVFFIRDAIKFPDFIHSQKRDPETNLRSDTMQWDFWSLVPESLHQVTILFSDRGIPLGIPYMNGYGSHTYSFINAKNERFWVKFHFKTMQGIKCMTQEEGDRLAGENPDYHTGELFNAIAKGDFPKWKLHVQIMTEEEALKYKINPFDLTKVWPHKDYPLIEVGIMEMNRNPENYFADIEQAAFSPANVVPGISFSPCKMLQARIFSYADAHRYRLGGNFERLPVNAPHAtKVENPYQRDGLMRFDNNGGKGPNYEPNSFGGATEDPSHKEPPLKIYGDADRYEQKRGV---------DDDYVQPGDLFR--LMTAEQQQLLIKHIAGSLKKVPKE-IQERMVGHFTRADKAYGEGVAKAIGLK------
>A0A401Z491	616	0.420	5.830E-193	0	488	500	0	477	483
MTERPTttTDAGIPAPSDEFSLSVG---PDGPLLLQDHYVIQKMAQFNRERVPERVVHAKGGGAHGVFRVTADVSRFTKADLF-QPGRETPMFIRFSTVAGELGFPDTVRDPRGFAIKFYTRHGNYDLVGNNTPIFFIRDPSKFSDFIHSQKRRSDTHLHDHDMQWDFWTLSPESAHQVMFLMSDRGTPRTWRNMHGFGSHTFMWVNAGGEKFWIKYHFLTDQGIENFTDAEAAAMAGEDRDFHLRDLREAIARGDHPSWTLHVQVMPFEAAADYRFNPFDLTKVWPHGDYPLIEVGRMTLDRNPSDYFAEVEQASFEPANLVPGIGASPDKMLQGRLFSYPDTHRYRIGPNYLQLPINRPIVPVH-SYNKDGAMRY-ENYG-DPVYA-----PNSRGGPVADPAPYEDENYEV---AGEIVrSAYRPHAEDDDFGQPGTLYRKV-MSETDREHLVGNIVGHMksdGPVT-AEVLPRVIEYWTKVDPDLGARVAK-----------
>A0A7V0NU81	616	0.429	5.830E-193	2	494	500	3	481	483
--RRLTTESGASVADNQNSQTAG---PDGPVLIQDHHLIEKLARFNRERIPERVVHARGSGAFGHFEVTQDVTQWTRADFLSEVGKKTEVLVRFSTVAGGRGAPEAVRDPRGFAIKFYTEDGNYDLAGNNTPIFFLHDPLKFPDFIHSQKADPYTNKQEPDNVWDFFGLSPEATHMFTWLFGDRGIPASYRHMNGYGSHTFQWVNAAGDGVWVKYHFKTDQGIECLTDDEAAQMAGENPESHTTDLITSIDDGDFPSWTLNVQIMPFEDAETYGINPFDVTKVWLHADYPLIEVGKLVLDRNPDNYFAQVEQSGFDPGNFVPGIGPSPDKMLQGRLFAYGDAHRYRLGVNHARLPVNSPHAATADNYGRDGFMRFDDNAGRQKNY-----EPNSFDG-------PVQSDESHYVGvdVSGVTGTYeWDDRESDDFEQAGSLYR--LMDAAAQQRLIDSIAGSLSQVSKDEIVERALSHFRNADPEYGSRLQSAVEALR-----
>A0A1L8P4Z3	616	0.436	5.830E-193	0	499	500	0	486	487
MIEHnskLTTSTGAPVGDNQNSITAGQH---GPTLLQDVHLIEKLAHFNRERVPERVVHAKGAGAHGHFTVTNpDIANYTKADFLSAEGKETPMFIRLSTVAGELGSADTVRDPRGFSVKFYTDEGNYDLVGNNTPVFFIRDAIKFPDFIHTQKRNPQTNLKDANMVWDFWSLSPESLHQITILHSDRGIPATLRHMQGYGSHTFKWVNKDGDSCWVKYHFRTDQGVKNMDPEVAGKIAGEHPDYHAEDLFNAIEEGDFPSWTLKVQIMPEEDALQYAYDPFDITKVWSHKDYPLIEVGKMVLNRNSENYFAEVEQSAFSPGNFVPGVEASPDKMLQGRLFAYSDAHRYRIGANYNQLPINSPKVEVK-NHQRGGTMSY-SNGGSAVNYEPNSYDDL-----------KESKEDKTKPFKVSGEADSVSYDNDDHFSQPRQLIEEV-MSVDERQRLYKNFADHLSGVRDERIVERQLRLFHQVTPELAEVVAKHLEVKNPATAK
>A0A0T6UL96	616	0.399	5.830E-193	1	491	500	3	477	487
-KPKLTTVAGAPVPDNQDSMTAGK---RGPMLLQDVWFLEKLAHFDREVIPERRMHAKGSGAFGEFTVTKDISKYTKAKLFSKVGKKTPMFVRFSTVAGERGAADAERDIRGFSMRFYTEEGNWDLVGNNTPVFFFRDPLKFPDLNHAVKRDPKTNLRSPNNNWDFWTSLPEALHQITIVMSDRGIPDGYRHMHGFGSHTFSFISPDNKRYWVKFHFHTQQGIKNLTNEEAEKIIAKDRESSQRDLFEAIERGDHPKWTMYVQIMPEEDAEKVPYHPFDLTKVWPKGDYPLIEVGEFVLNRNPENYFQDVEQVAFTPANVVPGISFSPDRMLQGRLFSYGDAARYRLGVNHHQIPVNQPRCPVH-SYHRDGAMRVDGNHGGRLHY-----EPNSYGE------WQEQPGFREPPLKIDpLADRFNFREDDDDYySQPGALFR--LMTPEQQQALFDNTAGEVGGA-EEAIQLRHIVNCYKADPAYGKGVAKALG--------
>A0A5J6MCY7	616	0.425	5.830E-193	1	492	500	6	481	490
-KPPtLTTGAGIPVPDNQNSLTAG---PRGPLLVQDWQLFEKHAHFNRERIPERVVHAKGSAAYGTFKVTKDITRYTKARIFAQVGKETPMFLRFSTVAGERGAADAERDVRGFALKFYTDEGNWDLVGNNTPVFFVRDPFKFPDFIRTQKRDPKTNLRNPTAMWDFWSLSPESLHQVTILFSDRGIPKSLRHVHGFGSHTYSFINARNERHWVKFHFKTLQGIQNLTNEEAAAIIANDRESNQRDLFEAIERKDFPKWRVEVQIMPEADAEKTPYNPFDLTKVWPHKDYPLIEVGVMELNRNPENYHAEVEQSGFSPANVVPGISHSPDKMLQFRIFSYADAHRYRLGINHDSLPVNRPRVPVH-SYHRDGQMRFDENGGGSVNY-----EPNSFGGPVEDPSVK-EPPLK----ISGDADRYNHRIGNDDYSQPGALFR--LMTEAQRKALMDNIAGAM-QTVPEAIQRRQIEHFTKADPRYGEGVAQRLGL-------
>UPI0018CB546F	616	0.403	5.830E-193	1	491	500	4	483	497
-KKNITTASGAPVAFYQDSMTAG---PRGPVLLQDFFLHEKLAHFNRERIPERIVHAKGSGAYGTFTVTHDITKYTKAKFLNEIGKQTRMFARFSTVGGEKGSADTERDPRGFALKFYTEDGNYDLVGNNTPVFFIKDARKFPDFIHTQKRDPYTNCKSPTMMWDFWSLNPESLHQVTILMSDRGTPYSYRHMHGFGSHTFALINAQNEKTFVKFHFRTQQGIKNFTDAEAGEMKGKDPDHAQRDLYQEIDKGNFPKWTLYIQTMTEEQTKQFRWNPFDVTKVWSQKEYPLQEVGVMELNENPDNFFAHVEQAAFAPAHVVDGITFSPDKMLQGRILSYPDAHRYRLGANFEQIPVNR--CPFmVNNYQRDGYMRTDGNYGSAPNYF-----PNSFDESFENKA---YAEPAFELDSI-VADHYDRNANDDDhYTQPGDLYR--LMEEEQKQHLVSNIVGAMSGIegpKRDEIILRQLCHWFRADMNLGMGVAKGLG--------
>T1F193	616	0.415	5.830E-193	4	491	500	22	492	510
----LTTSLGVPIGSKTASMTAG---PRGPLLVQDFVFHDEMAHFDRERIPERVVHAKGTGAHGYFEVTHDITKYCKAKVFEHVGKKTPVFVRFSTVAGEMGSADTVRDLRGFATKFYTEEGNWDIVGNNSPIFFIRDPILFPSLNHSQKRNPKTNLRDADMFWDFISLRPETTYQVCILFSDKGIPDGYRHMDGYGTNTFKLVNCRGEPVYCKFIHRTNQGIQNLTTSQAVKLAGEDPDYATKDLYNAIEQGLYPSWTTNIQVMTYQQAEKTSFNPFDVTKEWPAEEFPEMPYGRIVLNKNPQNHFAEVEQVAFSPAHLVPGIEPSPDKMLHGRLFSYSDTHRYRLGTNYNQLPVNCPYRARVSNYQRDGPQTF-CNQGDAPNYF-----PNSFTGPDV--QPI-YFESRY--CTTGDVSRYETR-NDDNFSQATTFWEKELKAD-ERERLVENIANHLKNAK-EFIRRRAVYNFASVHEEFGRRLQAKLD--------
>U6MV97	616	0.452	5.830E-193	4	462	500	8	454	1819
----LTTSTGAPVGDNQNSLTAG---PNGPVLLSDFHLLDKLAHFNRERIPERVVHAKGAGAHGVFKVTHDITKYCKAAVFEGLGKETEVFVRFSTVGGEKGSADTLRDPRGFAVKFYSAAGVWDLVGNNTPVFFIRDPLKFPDFIHSQKRNPQTNLPDPNMFWDFLSLSPETLHQTTILFSDRGTPDGYRHMNGYSSHAFKLVNSEGDVHYAKFHFKTNQKIKNLSRQRAQQLAGEDPDYATRDLFNAIEKGNFPSWTLYIQVMPVAAAAKYKFNVLDVTKVLPQKDFPLLPVGQLTLTQNPKNFFQEVEQIAFSPGNLIPGIEPSEDKMLQGRLFAYPDTQRHRLGPNFDQIPVNRPRgCPLRALHIRDGPMCVNGNYGALPNY-----EPNSF-PGAPKEAPQFKP--SQTPLLGFTGHFPNSHPN-DDFEQAGILYRDV-MTPEDREALVGNIVDHLKNA-------------------------------------
>UPI00055115C0	616	0.422	7.983E-193	3	491	500	11	487	489
---RYTTNNvGIPVASDDHSLTAG---PNGPILLQDHYLIEKNAQFNRERVPERVVHAKGGGAFGFFEVTEDVSQYTKAAVF-QPGTRTESLVRFSTVAGELGSPDTWRDPRGFAIKFYTSEGNYDIVGNNTPIFFIRDPIKFPDFIRSQKRRADNHLRDHDMQWDFWTLQPESAHQVTWLMGDRGLPRTWRHQNGYGSHTFLWENAGGEKFWVKYHFKTDQGIEYLTQSEADQLAGQDADYHIRDLFNSIKAGEHPSWTLYVQVMPYEDAADYRFNPFDLTKVWPHGDYPLIKVGRMVLDRNPDNYFAQIEQSAFEPTNLVPGIGPSPDKMLLGRMFSYPDAHRYRIGANYAQLPVNQPKAPVN-SYSKDGAMRY-SNPG-DPVYA-----PNSFGGAHASAAVAGETAAGFGVRDEIVRSAYQLHSEDDDFGQPGTLVREVLNDD-QRARLVGNIVGHLSNGVSKPILERALQYWRNVDKGLGDKVAESFE--------
>A0A6I2H0L1	616	0.432	7.983E-193	4	490	500	37	512	520
----LTTEAGAPVADNQHSQTAG---PAGPVLLQDHHLLEKLARFNRERIPERVVHAVGSGAYGTFEVTNpDLPRYTRAKLFSAVGKRTPLFLRFSTVAGSRGAADTARDPRGFAVKFYTEEGNWDLVGNNTPVFFLRDGIKFPDFIHSQKYDPFTNRQEADNVWDFFGHTPEATHQFTWLFGDRGIPASLRHTDGFGSHTFSFVNADGERHWVKFHFKTDQGIRCLTSEEAQAIGGRDPQYHQKDLYDALERGERPSWTLKIQLMPERDAATYRFNPFDLTKVWPYKDYPLVTAGTLTLERAPDNYFAEVEQAAFDPSNFVPGIGPSPDRMLQARLFAYGDAHRYRLGINHTQLPVNAPkgVPGGARSYGRDGHMRFDANGGRARNY-----EPNSYEGPRQSNAFAPPLPLQ------GAAGTYapVRHAEDDDFVQAGALYRLMPED--AKQRLVDNLAGSLAQVSREDVIERALAHFRAADPEYGQRVADAV---------
>A0A0P1A779	616	0.415	7.983E-193	5	499	500	8	488	772
-----TTSAGAPIPLHGLTASA-TAGPRGPLVLQDVAFIDHMAHFDRERIPERVVHAKGGGAFGYFEVTHsEITQYCSAKLFDRVGKRTSVAARFSTVGGEQGSADTVRDPRGFALKFYTEEGNWDLVGNNTPVFFIRDAMLFPSFIHTQKRLPTTHLKDDDMMWDFFSLRPETLHQQTILFSDRGTPDGFRFMNGYGSHTFANVNAKGEMVYVKYHFKTDQGIRNLSVDKAAELAGSDPDYAIRDLYEAIANKQYPSWTLYIQVMTRDQAVKETVNPFDVTKVWSHKAYPLIEVGRLVLNRNPTNYFAEIEQLAFNPANLVPGIEPSPDKMLQGRLFSYSDTQRYRLGVNYNQIPVNRPLVE-PQTYQRDGFMTVIGNMHDAPNYY-----PNSKNGPSE-DTTRRY--CTHESD--NTIVDKFSTYDDDNYSQVGELYRKTLNTAA-RERLTENIAGSLANA-SQDVQVRAIANFTKCDPEYGQRVQEKID-KLASQKK
>A0A1M3L5W9	616	0.408	1.093E-192	1	492	500	4	484	485
-KRLMTTASGRPIAENENSQTAG---PRGPVLLQDYILHEKMAHFNRERIPERVVHAKGSGAYGTFRVTHDITSFTRAKLFGAIGKETPVFLRFSTVGGEKGSADTERDPRGFAVKFYTEDGNWDLVGNNTPVFFVKDPKKFSDFIHTQKRDPRTNTKSPTMVWDFWSLNPESLHQVLILMSSRGTPYSYRHMDGFSSHTFSLINDAGERTWVKFHFKTMQGIRNYNDADARTMRGTDPDWAQRDLVEAIDRGDHPRWAMKIQIMTQAQANAFPWNPFDITKIWPHADFPLHDVGVLELNRIPDNYFADVEQSAFAPAHVVDGISYSPDKMLQGRLLSYPDAQRYRLGTNYEQIPVNR--CPFAANHQRDGKMRVDGNGGGSPNYWPNSSEDL-VQDTRRPDAPL--ALDGAADW-------YdrNGPGDDDHYTQPGMLWRNV-LSADERDQLVGNIVSSMKGIGGPHrdaIVRRQIGHFTKADADLGARVAAGLGL-------
>UPI0004BAF2BF	616	0.449	1.093E-192	1	492	500	4	479	491
-KEILTTDAGIPVSDNQNSLTAG---PRGPLLMQDFYLIEKMAHFNRERIPERVVHAKGSGAYGTFTVTNDITQYTKAKLFSQVGKQTEILARFSTVAGERGAADAERDVRGFAVKFYTEEGNWDMVGNNTPVFFVRDPLKFSDFIHTQKRDPQTNLRSSTAMWDFWSLSPESLHQLTILFSDRGLPKSYRHMNGYGSHTYSFINAANERFWVKFHFKTMQGHDYLTNEEGAKVVGEDRESFQRDLFYAIEGGDYPKWRFMVQIMPEADAEKTPYNPFDLTKVWPHKDYPLIEVGILELNRNPENYFAEIEQSAFAPSNVVPGISFSPDKMLQARILSYTDAHRYRLGVNYEHLPVNCPHATKAHTYHRDGSMRFDRNGGGSVNY-----EPNSFNGPVE-DPRYKEPPLK----ISGDGDRYDHREGNDDYTQAGNLFRLL-AEDG-KQRLCHNIAATMQGV-PQFIIERQLAHFAKADPAYGEGVAKALGL-------
>UPI001925FBAF	616	0.423	1.093E-192	4	492	500	18	490	499
----LTNAAGAPIASNNHSMTAG---PRGPVLLQDVWLIEKLAHFARERIPERVVHAKGSGAFGTFTVTQDISKYSRAKIFSEVGKQTPVFLRFSTVAGERGAADAERDVRGFAVKFYTDEGNWDLVGNNTPVFFVRDPLKFADFIHTQKRDPQTNLRSATAAWDFWSLSPESLHQVTILMSDRGLPKNYRQQHGFGSHTYSFVNADGERFWVKFHFRSEQGVENYTDQEAADVVAGDRESAQRDLFNHIANGVFPRWTLKVQIMPEADAATYHINPFDLTKVWPHGDYPLIEVGTLELNRNPDNYFGDVEQAALTPANVVPGIDYSPDKMLQGRLFSYGDAQRYRLGVNHHQIPVNQPRCPMH-SFHRDGGMRADGNLGGTKNYEPNSYG--QWKETPSAAEPPLALD-------GQAADRWNHRVDDDYYSQPGNLFR--LMTDDEKARLFANIGRHMADV-PEEIQRRQLEHFRRADPAYAEGVAKALGL-------
>A0A1L8E475	616	0.401	1.093E-192	5	486	500	25	494	510
-----TTKGGAPISVRSAAQTVG---LNGPVLLQDHNFLDEMSAFTRERIPERVVHAKGAGAFGFFEVTNDeITKYCAAKLFDTIGKKTPIAVRFSTVGGESGSADTLRDPRGFPIKFYTEDGIWDLVGNNTPIFFIRDPMLFPSFIHTQKRNPQTHLKDPDMFWDFITLRPECTHQTAFLFSDRGIPDGYRHMNGYGSHTFKTINSKGESFYVKFHSKTDQGIKNLDPVRANELAASDPDYAIRDLYNAIAKGNYPSWTFNIQVMSFEQAEKFRFNPFDMTKIWPQAEFPLIKVGKLTLDRNPNNYFAEVEQIGFNPAHFVPGIQASPDKMLQGRLFAYGDTHRHRLGPNFLQLPVNCPYRVSPKTYQRDGPMCFTDNQGGAPNYF-----PNSFAGPESCPRAL-KLDPPYK--LSGDVARYDSGETEDNYAQVTDFYRRV-LDAPHRDRMANNIAEHLCNA-SQFIQERAVKNFSQVDTGLGQKL-------------
>A0A6I8QLG9	616	0.402	1.093E-192	4	499	500	33	511	526
----LTTASGVPIGDKRNSLTVG---PRGPLLIQDAAFMEEMAHFNRERIPERVVHARGAGAFGYFEVTNDITQYCKAKVFSHVGKKTPIAVRFSTTTGELGSNDTVREPHGFAIKFYTEEGNWDLVGNHTPAFFIKDPILFPSLAHAQKKNPQTHLKDPNMFWDFVSLCPETLHEITHLFTDRGLPDGYRHMHGFGNHAFKLVNADGKPVYCKFHYKTNQGIKNLSSEQAKVIAGSDPDHALRDLLEAIAKGDYPSWTFSIQIMTFEQAEKMPFNPFDVTKVWYQKEFPLIPVGKLVLNRNPTNYFADVEQIALEPKNLVPGIEPSPDRVLQGRLFAYSDALRYRLGVNYTQIPVNRPQGVKVANYERDGHMVI-DNQGNAPSYY-----PNSFGG------PKDKAEYKEMVFHVSGdVDRYHNAETDDNF-QVRKFYQKV-LNDKQKQELCQNIASSLTGAL-QFIQDKSVKNFAAIDPDYGARVQKELDKLRAASQK
>A0A1G0F033	615	0.393	1.497E-192	2	491	500	3	475	479
--KKLTTTGGSPVPDNQNVMTAG---PRGPMLLQDIWFLEKLAHFDREVIPERRMHAKGSAAYGSFTVTHDITRYTRAKIFSQIGKKTDLFVRFSTVAGERGAADAERDIRGFAIKFYTEEGNWDLVGNNTPVFFLRDPLKFPDLNHAVKRDPRTNLRSAKNNWDFWTLLPEALHQVTIVMSDRGIPASYRHMHGFGSHTFSYINAKNERCWVKFHFKTQQGIKNLTDGEAAQIIANDRESSQRDLYEAIENKDYPRWTMYVQIMPEKDAAKVAYNPFDLTKIWPKKDYPLIEVGVLELNRNPENYHAEVEQAAFNPANVVPGISFSPDKMLQGRLFSYGDAQRYRLGVNHSQIPVNAPRCP-FHSYHRDGAMRVDGNHGGTIGY-----EPNSY------GQWQEQPDFSEPPLSIEGAADHWNHREDEDYySQPRALFR--LMTPAQQQVLFENTARSLGGAPRE-VQLRHIENCTKADPAYGAGVARVLG--------
>UPI0003B7FAEB	615	0.439	1.497E-192	0	494	500	0	479	480
MSKKkqtLTTSAGIPVADNQNSLTAG---PRGPLLVQDWQLFEKHAHFNRERIPERVVHAKGSAAFGTFKVTGDITQYSKAKVF-QPGTETDVLLRFSTVAGERGAADAERDVRGFALKFYTEQGNWDLVGNNTPVFFVRDPYKFPDFIHTQKRDPRTNMRSNTAAWDFWSLSPESLHQVTILMSDRGLPKSYRHMNGYGSHTYSFINANNERFWVKFHFKTKQGIECLTDAEAGEIVGGDRESHQRDLYNAIENKDFPAWRVCVQIMPEAEAENTPYNPFDLTKVWPHGDYPLIEIGELTLNRNPENYFAEVEQASFSPANVVPGISHSPDKMLQFRIFSYADAHRYRLGVNYESLPVNLPRCPVH-GYHRDGRMRFDGNGGGSVNY-----EPNSFGGPVE-DPAFREPPLN----ISGDADRYDHREGNDDYTQAGDLFR--LMTPEQQERLFGNIARAMGGV-PEEIVRRQLEHFEKADPAYAAGVAKALGLSR-----
>D4H0H5	615	0.458	1.497E-192	0	492	500	0	480	481
MKDRktLTTAAGIPVPDNQTSLTAG---ERGPTLLQDHYLMEKLAHFNRERIPERIVHAKAAGAHGTFTVTHDITKYTKAKIFSEIGKKTKMFGRFSTVAGEKGSADTVRDVRGFALKFYTEEGNWDLVGNNTPVFFIRDAIKFPDFIHTQKRDPQTNTKNDTMQWDFWSQVPEALHQVTILFSDRGLPAGIPYINGYGSHTYSLINSENERFWVKFHFKTQQGVKTMSPADANRLAGENPDYHTVELFKAIEKGDFPKWNLRIQVMPEKDAEKYRYNPFDLTKVWPHSDYPLIDVGVLELNKNPQNYFAEVEQAAFSPGNVVPGVSFSPDKMLQARIVSYADAHRYRLSGNYELIPINCPhAAKVQNTYQRDGIMRVDDNGGAEPNY-----EPNSFGGPVENHA-YDEPPLK----ISGDAARYeQKRGVDDDYVQPGDLYR--LMSPEQQKQLAENIAGSLKNAPV-DIQKKMVEHFSRADKEYGEKVAKKLGL-------
>A0A1G2W0W8	615	0.434	1.497E-192	0	492	500	0	477	486
MDKPkiLTTAAGIPVSDNQNSLTAG---PRGPLLVQDLHLFEKHAHFNRERIPERVVHAKGSAAHGTFTVTRDITRYTRADLFSQVGKQTDIFLRFSTVAGERGAADAERDVRGWALKFYTQQGNWDLVGNNTPVFFVRDPLKFPDFIHTQKRDPRSNLRSPTAMWDFWSLSPESLHQVTILFSDRGIPKSYRHMHGFGSHTYSFLNAANERFWVKFHFKTQQGIQNLTNAEAEALVAGDRETHQRDLFEAIERGEFPKWTVYVQVMPEAEAETTPYNPFDLTKVWPHADYPLIEVGELELNRNPDNYHAEVEQSTFSPANVVPGVGYSPDKMLQFRLFSYADAHRHRVGTNAEALPVNRPKCPVH-SYHRDGAMRFDGNGGGSVNY-----EPNSFGGPKE-DPSFREPPLK----ISGDADRYDHRAGNDDYGQAGDLFR--LMSDDQKRQLMDNIAAAMAGV-PEAILRRQIAHFAKADPAYGEGVARRVGL-------
>A0A2J6RBA9	615	0.614	1.497E-192	4	492	500	12	489	490
----YTLAEGQPQANPGASYSLnKSGGRGGLILLQDTQLIETLAHFARERIPERVVHAQAAGARGFFEVTHDISDLTSAAFLSKVGTKTPALARISTVGGERGSSDTVRDVRGWAIKLFTTEGNQDWVFNHIPVFFVRDPIKFPSLNRSHKRHPQTNLPDSTMFWDFHNNNQEGIHALMHLFSDRGTPSSLRGTNAFSGHTYKFTKEDGSFVYVKIILKTDQGIKTFSSEKATKMSGVNPNHNLQDLLEAISKGDFPSWTVYVQAMTAEQAEKYRWNIFDMTKVWPHADFPLRQFGKLTLDKIPQNYFAEIEQAAFSPSNMVPGIEPSADPMLQARMFSYPDAARYRLGANYQQLPTNAALSPVYSPFQRDGFANFKGNYGPDPNYVGSTLRTLRYKG----------GQTSHDEWVGKIAD-YSSEIVDDDFAQATALWEVFGKHPGQQKAFVSNVAENLKPALPE-VQKETIKMFTRVSVDLARLLEEAVKA-------
>A0A6G0X338	615	0.446	1.497E-192	5	491	500	6	485	492
-----TYSSGAPLPPLGLTASQSAG-PNGPLVLQDFALLDHLAHFDHERIPERVVHAKGAGAFGYFEVTHDISAICSAKMFSNVGKQTPVAARFSQVGGEQGSADSVRDPRGFALKFYTEDGNWDLVGNNTPIFFIRDPILFPSFIHTQKRHPSTHLKDPSMTWDFYSLRPESTHQVSFLFSDRGIPDGYRHMHGYGSHTFENINADGVVTYVKYHFHTSQGIQNLGVDDATALAGSNPDYAMQDLYEAIAREDFPSWALYIQTMTQAEADQHltdkDLNPFDVTKVWSHKRYPLQPVGKLVLNRNPTNYFSEVEQLAFSPAHFVPGIQASPDKMLQGRLFSYSDTQRYRLGVNYQQIPVNRPVPPAPQNYQRDGFMTVDGNQGDAPNYF-----PNSSKGPDYASPPRNEAPSTLQAAQVG---RYDTQ-DDDNFSQVGVFYREV-LDDQARDRLAENIAQGLHLTKNVAIQDRAVANFTAVDSDYGERIKVHLE--------
>UPI0019D424AC	615	0.443	1.497E-192	4	492	500	19	489	494
----LTTSTGWPVVSNQNSETAGQ---RGPILLQDFHLIEKLAHFNRERVPERVVHAKGAGAFGYFEVTHPVTHWTKAKFLSETGKRTPVFIRFSTVAGEKGSADSERDPRGNAIKFYTEEGNYDIVGNNTPVFFIRDPLKFPDFIHSQKRNPQTNLKDPNAVWDFWSLSPEALHQITILFSNRGTPLDYRHMHMFGSHTFQWYNDRGEAVWVKYHFKTEQGIQNLRREEAARLAGIDADYATRDLFSAIDSGDFPAWTMYVQVMPLEEANNYRFDPFDVTKVWSQKDYPLIPVGRLVLNRNPENYFAEVEQATFSPANIVPGIGFSPDKMLQGRLFAYADAHRYRVGANHNLLPINRPLQPT-MNYQRDGMMRFDNNGGSSVNY-----EPNSFGGPAEDSTASVPGLD------ISGHTGYFAYDQDDHYTQAGMLYRLLSSS--EQDDLVENIIESMRPVR-KDIQLRMIEHFNKTDASYGERIAEGLGL-------
>A0A4Q7YRQ5	615	0.443	1.497E-192	1	491	500	6	482	498
-SRVMTTDAGRPVGDNQNSLTLG---PRGPVVFEDFLLFEKMAHFNRERIPERVVHAKGSGAYGTFTVTNpEMARYTTAKLFDTVGKQTPTFIRFSTVGGEKGSADTERDPRGFALKFYTEEGNWDMVGNNTPVFFIRDPLKFGDFIHTQKRDPETNLKSPTMMWDFWSLSPESLHQVTILFSDRGTPDGFRHMDGFSSHTFSMINAKGELFYCKWHFKTKQGIKNFTREEADHMKSVDMDHAQNDLFHSIKRGEFPKWAVKVQIMPEAEAETYHINPFDLTKVWPHGDYPLIEVGELELNRNPVNYFAEVEQAAFEPRNVVPGMGFSPDKMLQGRLISYPDAHRYRLGVNYDSLPVNAPKCP-FATYNRDGSMRFDGNGGNGPNY-----EPNSFGGPTQ-DPKYVERQVTYNSSTVGRFSHREH--DGDYFTQPGNLFR--LMTPDAQERLCGNIAAGLGQV-EKRIQDLQINHFYKCDPKYGEGVAKAIG--------
>A0A2D8SPT8	615	0.412	1.497E-192	0	490	500	0	484	501
MSdhKRLTTASGRPYTENENS---KTAGPRGPILLEDYILHEKMAHFNRERIPERVVHAKGSGAFGTFTVTNDISQYTRAKVFSKVGKKTRVFARFSTVGGERGSADTERDPRGFAVKFYTEDGNWDLVGNNTPVFFVKDPKKFGDFIHTQKRDPFTNMKSPTMMWDFWSLNPESLHQVMILMSDRGTPYGHRHMNGYGSHTFSMLNAKNERVYVKYHFKTAQGIKNFTDEEAAQMKSKDMDFSQRDLIEHIENGDFPKWNLKIQVMSMEQSKKVDFNPFDLTKVWPHGDFPLIDVGVMELNENADNYFQDVEQSAFAPAHVVDGLGYSPDKMLQGRLLSYPDAHRYRLGTNYEQIPVNR--CPYaVNNYQRDGSMRIDGNQGRKPNYFPNSFDDMEIDQSY--NEPSDELDSNIADW----YDRNSKMGGDDHYSQPGKLYREV-MDDEAKTNLVNNTVGAMSGVegpKKEEIINRQLCHWFRADEELGRRIAEGL---------
>UPI00036BB8C4	615	0.462	1.497E-192	1	492	500	5	479	502
-SRTMTTNLGRPVDNDQASITTEGQN--AMTLLSDSHTIEKLAHFDRERIPERVVHAKGAGAFGTFEVTNDVTAYTCADFLSQVGKKTELLARFSTVGGEKGSADTERDPRGFAVKFYTDEGNFDMVGNNTPVFFIRDGIKFPDFIHTQKRNPQTNLKDPDAFWDFLSLTPESIHQVTILFSDRGTPDGFRHMNGYGSHTYMWYNKKGEHFWIKWHFKTAQGIKNLTGPQADVMKAKDPDYATRDLFTSIDKGEFPSWNVSVQIMKPEDAPNYTVDTFDITKVWSHKDYPLIPVGKMTLNRNPYNYFTDIEQAAFSPGNFVPGIDASPDKMLQVRLFSYPDTQRHRLGTNFDQLPVNAPKCP-FGHYQRDGAMNFKQEAG--PNYY-----PNSFDGPTPDKKWAtPPID------VSGMAARHEYEVGDIDFVQAGDLYAKV-MTDQDRTHLINNILGHIKGAQ-KRIQLRQTALFYKSNKDYGTRIAEGLNL-------
>A0A1J1ILA1	615	0.412	1.497E-192	5	487	500	24	493	506
-----TNSSGAPIGIKTAILTVGKY---GPSLLEDANFIDEMAHFDRERIPERVAHAKGAGAFGYFEVTHDITQYTSAKVFETIGKITPIAIRFSTVVGERGSADTVRDPRGFAMKFYTEEGVWDLVGNNTPIFFVRDPTLFVSFIHSQKRNPVTNLRDYNMFWDFISLRPETTHQVMFLFSDRGIPDGYRFMHGYGSHTFKFQNLNGEAFYCKFHMRTAQGIRNLDVQKAAELSAIDPDYSTRDLYNAIARGEFPTWNMFVQVMTLDQAASYKFNPFDVTKTWSQREFPLIPVGKFTLYRNPRNYFAEVEQIAFAPSHLIPGILPSPDKMLQGRLFSYQDSHRHRIGANYQQLPVNCPYRTSPRNYQRDGPMCLNDNQSGAPNYY-----PNSFNGPEPSQRAKDlQPPYK----VVDDDVyRYDS-GDEDNFSQPSVFWNFVLDDPA-RERLIKNIANHLGNAA-EFIQERAIGNFAKVDSDFGNNLK------------
>A0A5E4R739	615	0.398	1.497E-192	2	499	500	21	502	508
--PSYiTTKFGAPVGVQSAIQTVGKK---GPSLLQDVHFLDLMSSFDRERIPERVVHAKGGGAFGYFEVTHDVTKYCAAKVFETIGKKTPIAIRFSTVGGESGSADTVRDPRGFAVKFYTDDGIWDLVGNNTPIFFIREPTLFPSFIHTQKRNPATHLKDPDMFWDFMTLRPETMHHLIYMFGDRGIPDGFRFMNGYGSHTFKIINSQGVPHWVKFHYKSNQGIKNLPADKAAELASSDPDYSIRDLYNAIAKGEFPTWTLYIQVMTMAQGESCKFDPFDLTKIWPHSDYPLIPVGKLVLDRNPKNYFAEVEQIAFSPSNLVPGIEPSPDKMLQGRLFSYSDTHRHRLGANYLQIPVNCPMAVRMSNYQRDGPMNTSDNQAGSPNYF-----PNSFSGPQEC--PRAERLQPRYP-VTGDVVRHDSGFTEDNFSQASELYSRV-FDAAERERCAQYLAEHIKDAA-AFIQERGLKLFTQVHPDLGAKVA----AKLAPYKK
>A0A800J7V3	615	0.423	1.497E-192	4	496	500	12	491	517
----LTTADGAPIPDQENSLTAG---PRGPLLMQDVVLQEQMQRFNRERVPERVVHAKGSGAYGTFTVTNDITQYTKASIFSEVGKETELSIRFSTVAGERGAADAERDPRGFALKFYTDEGNWDLVGNNTPVFFVRDPYKFAMFIHSQKRHPHTNLRDPDMQWDFWSLCPESLHQVTWLFGDRGIPKTYRHMNGYGSHTYSMVNAEGERVWVKFHFKTDQGIECLTNEEAAALIAQDRESHQRDLWEAIDNGDFPSWTLYIQVMTQEQADEFKWNPFDLTKVWPHADYPLIEVGKMELNRNPQNYHHEVEQAAYNPSSLVPGIGPSPDKMLQGRLMSYQDAHIYRIGVNYRDLKVNRPLVPV-RNYMRDGqFGGMRDEGTGHPNYYPNSVE----------GAPRPDPSYGTPDWHLGDvtVSRYNSREDHDDYSQAAALYNLMSED--EKGRLVESLAGAMAGVTRQEIVDRQLALFDKVDEDYGRRVREAVTAARSA---
>A0A5D6YH04	615	0.436	1.497E-192	5	492	500	9	487	523
-----TTSSGAPLPLNGLTASA-TAGPRGPIALQDFALLDHLAHFDRERIPERVVHAKGAGAFGYFEVTHsaNITPLCQAKLFAHDGKRTPIAIRFSTVGGESGSADTARDPRGFAIKFYTEEGNWDVVGNNTPIFFIRDPILFPSFIHTQKRHPATHCKDDDMMWDFFSLRPETTHQLSFLFADRGIPDGYRFMNGYGSHTFVNVNAAGEHVYVKYHFKTDQGIRNLPVHEAERLAAADPDYATRDLYDAIQDQDFPSWTMYVQVMTPQRARESAVNPFDVTKVWSHQDFPLVEVGRLVLNRNPQNYFAEVEQLAFSPSHLVPGVEASPDKMLQGRLFSYPDTQRYRLGVNYQQIPVNRPLSAVH-TYQRDGFMSVHGNMVGAPNYF-----PNSVAG--TPQETADYAFVSAIAADGAGVVDKFSTRDEDNFSQVATFYNHT-LDAAARERLTSNIAGTLAKA-SARVQERAIANFFQVDAHYGQRVQEKVAA-------
>UPI0016022F38	615	0.434	2.049E-192	0	492	500	0	480	482
MTQRYTTNNvGIPVASDNDSLTLG---PNGPILLQDHYLIEKNAQFNRERVPERVVHAKGGGAFGTFEVTEDVSGFTKAAVF-QPGTRTETLLRFSTVAGELGSPDTWRDPRGFALKFYTTQGNYDLVGNNTPVFFIRDPIKFPDFIRSQKRRADNHLRDHDMQWDFWTLRPETAHQVTWLMGDRGIPSSWRHMNGYGSHTYLWQNAGGEKFWVKYHFKTDQGIDFLTQADADRLAGEDGDHHIRDLYNSIKKGDHPSWTLYVQVMPHDDAADYRFNPFDLTKVWPHGDYPLIKVGTLRLDRNPDNYFAQIEQSAFEPANLVPGIGPSPDKMLLGRLFAYPDAHRYRIGPNYAQLPVNAPKSPVN-SYAKDGAMRY-SNPA-DPVYA-----PNSYGGPHADAELAGETASAYGA-TGEVlRTAYALHSEDDDFGQPGTLVRSVLNDD-QRTRLVGNVAGHLSNGVSKPVLERALEYWRNVDKDLGDRIADKVNP-------
>UPI000D0F4D23	615	0.436	2.049E-192	4	490	500	8	477	486
----LTTNTGAPVGDNQNTMTAGVN---GPVLLQDVHFIEKMAHFDRERVPERVVHAKGAGAHGVFKVTNDLTKYTRADFLSEVGKETEMLARFSTVAGELGSADTLRDPRGFSLRFYSEEGNYDLVGNNTPVFFIRDPLKFPDFIHTQKRNPQTHLKSTTAVWDFWSLSPESLHQVTILMSDRGIPASFRHMHGYGSHTYRWTNAEGESFWVKYHFRTDQGVQNLTAEAAERLAGQNPDYHTEDLFYAIEDGEFPSWTLSVQIMPLENAAKYRFNSFDVTQVWSQKDYPLIEVGTMTLNRNPENYFATIEQAAFSPANIVPGIDFSPDKMLHGRVFAYPDTQRHRIGPNYNLLKVNQPKNPIN-NYQRDGSMRSDNNGGSDV-Y----YEPNSFGG--PKESPVD----KYETLKIEGIAGNHS-YQEDDFyTQPGDLYRLLSED--EKQRLVDNIVGGLSTVRLEEIKIRQTKQFYKADKDYGERVAKAL---------
>A0A6N4R8H9	615	0.434	2.049E-192	0	491	500	0	483	493
MKEHnkLTTASGKPYAENEDSQSVG---PRGPLLLQDFILHEKMAHFNRERIPERVVHAKGSAAFGTFTVTHDITKYTKAKIFSHIGKETKLLLRFSTVGGERGSADTERDPRGFALKFYTEDGNWDLVGNNTPVFFIKDPKKFGDFIHTQKRDPYTNLKSPTMMWDFWSLNPESLHQVAILMSDRGTPYGYRHMHGFGSHTFSFINKDNERFYVKFHMLTKQGIKNFTDAEAAEMKSKDMDFAQRDLVENIDKGNFPRWDMKIQVMTEAESRTYHINPFDLTKVWPHADYPLIDVGVIELNKNPENYFQDVEQAAFAPAHVVDGIGYSPDKMLQGRLLSYPDAHRYRLGANYEQIPVNR--CPFATNnYQRDGQMRIDGNGGSAPNYF-----PNSF-DNIVVDQSY-----KEPAWALesNVAGWYdrNAEGENDHYTQPGNLFRLL--EPEQQKNLISNVVGAMSGIEGPkrmEIINRQLCHWFRADPRLGMGIAQGLG--------
>A0A099P084	615	0.461	2.049E-192	0	496	500	0	498	501
MSnnPPvYTTSSGCPISDPFSTQRISVDTEGyeyktpvGPLLLQDFKLIDSLAHFDRERIPERVVHAKGAGAYGYFEVTEDISDICSAKFLNKVGKKTKIFTRFSTVGGETGSPDTARDPRGFSTKFYTEEGNLDLVYNNTPIFFIRDPTKFPHFIHTQKRNPQTHLKDANMFWDYLTNNVESLHQVMYLFSERGTPASMRTMNGYSGHTYKWYNAKGEWHYVQVHFISRQGVHNLNNEQAGKLAGENPDYHTQDLFESIEKGEYPVWDCYIQTMTLEQAKKLPFSVFDLTKVWPHSDFPLRHFGKFVLNENPQNYFAETEQVAFSPSNTVPSMQPSNDPVLQSRLFSYPDTHRHRLGPNFHQIPINCPlKSGSFAPQIRDGPMCVDGNLGATPNYAGAYNCPVQY----AAPAKISPKGTD-EKYIDEVVpVHW--EITDYDFVQPAKFWDVLGRTPGEQEALVHNVAAHVSAAK-PFIQERVCDYFSKANPVIGKLIKE--ELKKLA---
>A0A3Q0JGJ8	615	0.393	2.049E-192	5	490	500	26	494	504
-----TTSAGNPVDSETIIKTIG---PHGPVPLEDTYYLDKLFHFAGERNPERVVHAKGGGAFGYFEVTHDITHLTKAAIFSEIGKQTPVAARFSTVWGERGSADTNRDPRGFALKFYTEDGNWDLVGNNTPIFFVRDPFRFIHFIHSQKRNPVTHLRDWDAFWDFISLLPETTHQVMILFSDRGIPDGFRHMHGYGSHTFKLVNKDNEPVYCKFHFRTDQGIKNISPQTATKLAATDPDYSIRDLYDNIAKGNFPSWTFYIQVMTFEEAKTYRWNPFDVTKIWPQSDFPLLPVGHMVLDKNPGNYYAEIEQLAFNPNNLIPGIEPTPDKMLQGRLHSYIDTHIHRLGANFNQIPVNCPYRVRVANYQRDAPMAI-DNQNGAPNYY-----PNSFKGPEPTP---------RGAWstynATGDVKRYKTE-DEDNFSQPRILWSNV-LDDAARDRMTTNIASVLKLAA-PFIQERTVKMFSQVHPDFGNRLRSKL---------
>A0A516W6K0	614	0.404	2.806E-192	4	490	500	6	475	479
----LTAANGHPIADNQNTQTAG---PRGPALMQDFWLLEKLAHFDRERIPERVVHAKGSGAYGTFTVTKDISCYSKAAIFAEIGKETPVFLRFSTVAGERGAADAERDVRGFALKFYTDEGNWDVVGNNTPVFFIRDPLKFPDFIHTQKRDPQTNLRNNTAAWDFWVRHPESLHQVTILMSDRGLPLNYRQMHGFGSHTYSFLNAAGERFWVKFHFKSQQGIATLTDQEAAKIVSGDRESAQRDLFYQIEAGNFPRWRVCVQVMPEKDAADYAINPFDLTKVWPHADYPLIEVGMLELNRNPENYFAEVEQAAFTPANVVPGISFSPDRMLQGRIFSYGDTQRYRLGINHHQIPVNAPRCP-FASFHRDGAMRTDGNLGGKVNYQPNRFG--AFAEDPSVAEPPLALDGA--------AMRYDHREDSDYYSQPRALFR--LMSDEQQQQLFGNIARHIGGV-PQEIIDQALAHFEQIDPAYAAGVRQAL---------
>A0A077DAM0	614	0.423	2.806E-192	1	490	500	3	475	480
-KKVMTTANGCPVSHNQNSLTAG---PRGPILLQDVWLVEKLAHFDRERIPERVVHAKGSGAYGTFTVTHDITAYTKANLFNQIGKQTHVFLRFSTVAGEAGAADAERDVRGFSVKFYTEEGNWDLVGNNTPVFFIRDPLKFPDFIHTQKRDPRTHLRSATAAWDFWSKHPESLHQVTILMSDRGLPQNYRQMNGYGSHTYSFINEQNERFYVKFHFKSQQGHAFYTNEEAAQVVGKDRESAQRDLYEHIEQGNFPRWTVCVQIMTEQQAQTYAINPFDLTKVWPHADYPLIEVGVLELNRNPENYFAEVEQSAFTPANIVPGIGFSPDRMLQGRLFAYGDTQRYRLGINHAQIPVNAPRCPF--SFHRDGAMRVDGNQGGTINYQPNHIE--QFQESVRSTEPPLPLRGP--------ADHYNHREDDQDYySQPGALFRLLGSE--QQQRLFKNISESMQGV-PQTIIDQQLIHFEKADPDYAAGVRTAL---------
>A0A6N7MDA1	614	0.436	2.806E-192	0	492	500	0	479	481
MSkeKKLTTAAGIPVSDNQTSLTAG---ERGPTLLQDHHLLEKLAHFNRERIPERVVHAKAAGAHGNLTVTKDITKYTKARLFSGVGKKTEVFGRFSTVAGEKGSADTVRDVRGFSLKFYTEEGNWDMVGNNTPTFFIRDAIKFPDFIHTQKRNPQTNAKDDTMQWDFWSQVPEALHQITILFSDRGIPKGIPYMNGYGSHTYSFINANDERFWVKFHFKTQQGIQCMFQEEADKLAGKDPDYHTKQLFEAIERGKYPKWNFFIQVMPEKEAEDYRWNPFDLTKVWPHGDYPLIEVGVLELNRNPENYFAEVEQSAFSPANVVPGISFSPCKMLQARIFAYADAHRYRLGANFERLPINSPHATEANNYQRDGKMRFDDNSGSSLNY-----EPNSFGG------PKADPTYREPPLKISGDADWYEQKRgvDEDYIQPGNLYRLL--PPDEQQRLIQNIVGTLGKAPR-DIQKKMVEHFRRADQAYGNGIAQGLGL-------
>A0A6G1S3Q1	614	0.418	2.806E-192	6	493	500	0	475	482
------MTSGRPVGDKTNSLTVG---PRGPTLLQDVAYLDEIAHFDRERIPERAVHAKGNGAFGYFELTHpgGISKYCSAALFDGPaGQQTPIAVRFSTVGGEKGSADTVRDPRGFAVKFYTSEGNLDIVGNNTPIFFIRDPMQFPSMVHSQKRHPQTNLKDPDTFWDFLSLRPESIHQVLFLYSDRGIPDGYRHMHGFGSHTFKVINDKNEAHYVKFHFKTMQGIKNLDPDKALQLAGSDPDYSGRDLFEAIKNGEFPTWRFCFQVMSAKQADTFTaFNPFDITKTWPHSQFPLMDIGRIVLNRNPNNFFAEIEQLAFCPANMVPGIEPSPDKLLQGRLFSYSDAHRYRLGVNFNDIPVNRPQCPVMNPTFRDGAYCFSDNYGNLPNYYPNSHL-NKLNQD-------PKAMEHRQLIQGEIYRHDSSQ--DDNFSQAGVFWNKTLKQD-ERVRLVKNMAAHLGKAKS-FIVARQLENCAKVSPDLAKMLADEL-AK------
>A0A504EIF4	614	0.434	2.806E-192	3	494	500	10	487	490
---PLTTEAGAPVADNQNSETAG---PGGPVLVQDQALLEKLAHFNRERIPERVVHARGAGAYGTFTLTRDVSRWTRAKFLSEVGKQTETFLRFSTVAGNLGSADAARDPRGWALKFYTEEGNYDLVGNNTPVFFIRDAIKFPDFIHTQKRDPYTGSQEADNVWDFWGLSPESTHQVTWLFGDRGIPASYRHMDGFGSHTFQWNNEAGEVFWVKYHFKTDQGIKNLTAEEAVRLSGVDPDSHQRDLRESIERGDFPSWTVQVQIMPAAEAATYRFNPFDLTKVWPHADYPPVEIGRLELNRNPENVFAEVEQSIFSPAHFVPGIGPSPDKMLQGRLFAYGDAHRYRVGINADHLPVNRPHATEARTHSRDGHL-YDGRHKGAKNY-----EPNSFGGPVQTGRPLWEP----VPVTGGTGNHVTpLHPEDDDFVQAGNLYR--LMSENEKVRLIDNLAGFISQVSRDDIAERAVGNFRQADEDFGKRLEAAVQALR-----
>UPI000484428E	614	0.460	2.806E-192	5	496	500	9	487	490
-----TTDAGVPVSSDEHALTVG---PNGPIVLHDHYLIEQMANFNRERIPERQPHAKGGGAFGRFEVTQDVSAYTKADFL-QPGKKTDVLIRFSTVAGERGSPDTWRDPRGFAVKFYTEEGNFDMVGNNTPVFFLRDPMKFQHFIRSQKRRADTDMRDHDMQWDFWTQSPESAHQVTWLFGDRGIPASWRHMNGYSSHTYMWANADGKKFWVKYHFKTDQGIKNLTQDEADRLAGQDHDYHKRDLYNAIDQGNHPSWTLYVQIMPFEDAETYRINPFDLTKVWPHQDYPLIEVGKLTLDRNPSDYHTEIEQAAFEPNNQVPGTGFSPDKMLLARVFSYADAHRSRIGVNYKQIPVNAPKCPVH-SYSKDGAMRV--QKVSDPVYA-----PNTKGGPQADPEAYPEAATWYTDG-EFVRNAYTLRQDDDDFGQARALVREV-MDEAARERLVSNVVGHLLGGVSEPVLQRAFDYWRNVDPEIGERIERGVrEASKAA---
>A0A084G9G1	614	0.699	2.806E-192	0	490	500	0	489	495
MPRVYTLAEGCPQRNNTDTVQLREehNKPGGLVLLQSTQLIETLAHFARERIPERVVHAKAPGAYGEFVVTKDCSDITSASFLKEVGKKTKCMVRISTVGPERGSADTIRDVHGWAMKLYTDEGNLDWVFNNTPVFFIRDPVKFPSLNRSHKRHPATNRPDDGMFWDFHVGNPESIHQLMHLFSDRGVPASLRHMHAFSGYTYKLIKEDGSFKYIKVHIKTQLGNKTFDASTAKKVAGDNPDHLVQDLYDAIERGAYPKWTIPFQVMDPKDAENYRWNIFDMTKVWPHKDYPLREVGVLTLNENPKNYFVDIEQAAFSPSNIVPGWAPSADPMLQARMFAYPDAARYRLGTNYQMLATNRARCPVYCPYQRDGFMNFGDNYGDDPNYVGSMLRPVEFA--TGKNGPISTTTHEHERWIGEVVS-YSSKFGKDDFTRATMLWHVLLREPGQDKRFIDNVASSVAGVHSKELRQKVYGLFNGVEPTLGERIEKAT---------
>V2QCS0	614	0.455	2.806E-192	0	499	500	0	485	500
MDKKYlTTSQGIPVGTDLSSMTTGEKE--GYTLLQDFHLVEKLAHFNRERIPERIVHAKGTGAKGYFEVTNDLSKYTKAKLFSEVGKKTDVFLRFSTVGGERGSADTARDPRGFAIRFYTEEGNYDIVGNNTPVFFIRDALKFPDLIHTQKRNPQTNLHDADMFWDFFSLTPESIHQVTILFSDRGTPYSHRHMDGHSSHTFMWYNEKNEFVWVKYHFKTNQGIKTMTNEEAQKMAGVNPDHSTEDLFNAIKNKEYPSWDVFVQIMTPEEAKTYKFDPFDVTKVWYHSDYPLIPLGRLTLNQNPDNFFADVEQAAFTPANLVPGIAASPDKLLQGRLFAYGDAHRYRLGANSHQIPVNKPRCP-FSNGQRDGAMSVDGNSGAEYHYFPSSLT------NTITDTKFNPPFIDISASLGM----HDRPLEDVDFIQAGVLFDRV-MNDSEKANTVSNIAGHLGDAK-ENIQYRQTALFYKASADYGTKVANALKLDVEKVKK
>A0A2S7Q875	614	0.584	2.806E-192	1	491	500	9	494	500
-KPTYTSAEGVPIADPTTSVRLNTFGQGALLLLQDTQLIEQLAHFARERIPERVVHAQGAGAFGEFEVTHDISDLTSADFLTGVGKKTPCMVRISTVGGERGFPDVVRDVRGFAMKFYTAEGNQDFVFNNTPIFFIRDPIKFPSMNRSHKRHPRTNAPDVNMFWDYHNNNPEGTHQIMYLFSKRGTPASLRNLNAYSGNTYKLTKLDGSFKYVRFHFKADQNVINNTAAEAEKLAGASPDHHKLDLFNAIEKGEYPTWTASVQVMDPKDAESYRWNIFDITKVWPHGDVPLRPFGKMTLNRNPNNVFEDVEQAAFSPSNIVPGIAASPDPILQSRLFSYPDAARYRLGTNYQQLPTNRAHCPVYQPFQRDGRASIHGNYGPDPNYVRASSLPLaPASPNVLAVQQQ-----QHEAWSGKVVA-WTSEVVDDDFVQARMFWKdVLGKQEGEQEALVSNLAENLKSA-DETIRKEAIAIFGRVDLELAQQIEKKIE--------
>UPI00041179CB	614	0.416	2.806E-192	4	492	500	7	485	500
----LTSSSGIPYSDNENSMSVG---PRGPILLQDFILHEKMAHFNRERIPERVVHAKGSGAYGTFTVTNDISQYTRAKVFNQVGKQTRMFLRFSTVGGERGSADTERDPRGFAMKFYTEDGNWDLVGNNTPVFFVKDPKKFGDFIHTQKRDPHTNCKSPTMMWDFWSLNPESLHQVLILMSDRGTPFGYRHMHGFGSHTFSMINADNQRTWVKFHFITQQGIQNFNNEEAGLKKGEDPDWAQRDLVEAIERNDFPKWTMKIQVMSEEEAKTYRWNPFDLTKVWPHADFPLIDVGVIELNENPDNYFAHVEQAAFAPAHVVDGISYSPDKMLQGRILSYPDAQRYRLGGNYEHIPVNR--CPYFvINYQRDGAMRTDGNGGASPNYF-----PNSF------DNIIADGSYKEPAWQLddSLADHYdrNSPGEDDHYTQPGNLFR--LMDTEAKKNTIHNIVQAMKGVSGPkkdEILNRQLCHWFRADLSLGMGIANGLGL-------
>A0A0C2T837	614	0.490	2.806E-192	4	491	500	7	489	512
----YTTSNGAPVGEPYAAQRAGQF---GPLFLQDFHHIDLLAHFDRERIPERVVHAKGAGAHGYFEVTHDLSDITSQPLFHKPGTKVPATVRFSTVGGESGSADTARDPRGFAIKLKTQQGNWDWVFNNTPVFFLRDPAKFPHFIHTQKRDPQTHLKDADMFWDYLSQNPESIHQVMILFSDRGTPAGFQHEHGYSGHTFKWFKDDGSFVYVQVHVRADKGFKTIDNATATRLAGENPDHGIQSLFEDIQSGNFPAWTVYIQTMTPEQAEKFRYNILDLTKIWPHAQYPLRPIGKLVLNQNPQNYFAEIEQAAFSPSHLIPYIEPTADPVLQSRLFSYPDTHRHRLGVNYQQLPINKPVVPV-ANFQRDGPANF-ESQGSRPNYQ-SSIRPLTYIRHKGTLEASandAERAEKHEKFITS-AWRDLSEITELDFEQPRALWSKVWNDK-EREAYVQNVSGNFKNVKSAEIKRRQLSVFAAVDQSLSDRIAKAIG--------
>A0A117DQP9	614	0.419	3.842E-192	23	492	500	1	457	459
-----------------------TAGPRGPMLLEDVWFLEKLAHFDREVIPERRVHAKGSGAFGKFTVTHDITQYTKASIFAQLGKETPVFLRFSTVAGERGAADAERDPRGFAIKFYTDEGNWDLVGNNTPVFFLRDPLKFPDFIHTQKRDPRTNLRSAVAAWDFFSKNPETLHQVTIVMSDRGIPKTYRHMDGFGSHTFSLINEAGERFWVKFHFKTQQGIQNYTNEEAARVVAQDRESAQRDLYESIERGDFPRWNLKVQIMPEADAARYHLNPFDLTKVWPHKDYPLIDVGVLELNRNPTNYFAEVEQAAFTPANVVPGIGFSPDKMLQGRLFSYGDTQRYRLGVNHHQIPVNAPKCPFHNSFHRDGAMRTDGNLGSKLNYEPN--REGAFAQDRCGEEPPLAL--------EGVAARHDHRVDADYYSQAGALFR--LFDEDQRQRLFATIAGGLSQV-PEDIQRAQIEHFTKADPAYGAGVKRALDL-------
>A0A543NA80	614	0.440	3.842E-192	0	491	500	0	477	481
MSVSYTTdDAGHPAPSDAHSQSVG---PNGPLLLQDHYLIQKMAHFNRERVPERVVHAKGGGAYGELEVTEDVSKYTKADLF-QKGKKTPLLIRFSTVAGELGSADTARDPRGFAIKFYTDHGNYDMVGNNTPVFFIRDPSKFSDFIHSQKRRADNQLRDHNMQWDFWTQSPESAHQVSWLMTDRGTPKTWRHMNGYSSHTFMWYNADGQKFWVKYHFKTDQGIENFTGPEAAQL-ESDADLHRRDLWQSIEGGDYPSWTLKVQIMPFEDAENYRFNPFDLTKVWPHEDYPLITVGRMTLNRNPQNYFAEIEQSAFEPSNLVPGIAGSPDKMLQGRLFSYPDTHRYRIGPNYLQLPVNQPKSPV-RSYNYDGPMTYSNN--ADPVYA-----PNTAGG--AAAEPSFYTGEDYHIEGTSCRRAYELHKEDDDFGQPRKLWEKV-LDDSQRTNMVNNIVDHASapSVTDE-MKKRVVQYWTNVHPDLGSRVADGLG--------
>A0A218Q8Y6	614	0.447	3.842E-192	1	492	500	4	479	484
-KEILTTDAGIPVGDNENSLTAG---AHGPVLMQDFHLIEKMAHFNRERIPERSVHAKGSGAYGTFTVTNDITAYTQAKLFAEIGKQTKVIARFSTVAGERGAADAERDVRGFAVKFYTEQGNWDMVGNNTPVFFVRDPMKFSDFIHTQKRDPKTNLRNATSMWDFWSLSPESLHQLTILFSDRGLPKSYRHMNGYGSHTFSFINAENQRFWVKFHFKTMQGHQYLTNDKAAKIMGEDRESAQRDLFYAIEQGEYPQWRLHVQIMPEADADKTSYNPFDLTKVWPHKDYPLIEVGILQLNHNPENYFAEIEQAAFSPSNVVPGISFSPDKMLQARILSYPDAHRYRLGVNYESLPINCPHASRTHNYHRDGMMRFNDNGGGSVNY-----EPNSFGGPV-ADPRFQEPPLK----ISGNADRYDHRAGNEDYKQAGELFRLLSAD--EKQRLFQNISAAMQGV-PQFIIERQLAHFTKADPVYGEGVAKALGL-------
>A0A1S8DI11	614	0.438	3.842E-192	0	489	500	0	479	484
MSEqkpkPTTTDAGIPVSSDEHSLTVG---PDGPILLHDHYLIEQMAQFNRERIPERQPHAKGGGGFGHFEVTHNVSQYTKAAVF-QPGTHTDVLMRFSTVAGERGSPDTWRDPRGFAVKFYTSQGNYDLVGNNTPVFFLRDPMKFQHFIRSQKRRADTNLRDHDMQWDFWSLSPESAHQVTWLMGDRGIPKTWRHMNGYSSHTYMWINAEGERFWVKYHFKTDQGVECLTQEEADKLAGQDADYHTRDLYEALKQGNHPSWTLHVQVMPFAEAEQYRFNPFDLTKVWPHGDYPLIPVGKLTLDRNPTDYHTEIEQAAFEPNNLVPGIGLSPDKMLLGRVFAYADAHRARLGVNYKQIPVNRPKSPVH-SYSKDGAMRM-DNVT-DPVYA-----PNSKGG----PAADPSLNPPVDVWQTsgdMVRQAYTLRTDDDDFGQAGTLVREV-MDDAQRERLVNNVVGHLSAGVSEPVLERALQYWRNIDADIGERIAAG----------
>A0A1C3K6D5	614	0.406	3.842E-192	4	492	500	13	485	487
----LTTAAGAPVPNNNHTLTAG---PRGPALLQDVWFLEKLAHFDRERIPERVVHAKGSGAYGTLTITQDITQYSRAKVFAEIGKQTPLFLRFSTVAGERGAADAERDVRGFALKFYTDEGNWDLVGNNTPVFFVRDPLKFPDFIHTQKRDPRTNLRSAEAAWDFWSLNPESLHQVTILMSDRGLPANLRQQHGFGSHTFSFINAHNERFWVKFHFKSQQGIACLRNEEAATLVGEDRESSQRDLFDAIEQGDFPRWTMYVQVMPEQDAATYHINPFDLTKVWPHGDYPLIEVGVLELNRNPENYFAEVEQAAFTPANVVPGIGFSPDKMLQGRLFSYGDAHRYRLGVNHHQVPVNQPRCP-FHSFHRDGQGRVDGNQGRTLNYEPNSYG--QWRETPSAAEPPLALD-------GQAADRWNHREDTDYYSQPGALFR--LMSDNQKQQLFDNIAAHMGDI-PEVIKRRQLEHFRRADPAYAAGVAKALGL-------
>A0A2U8HM87	614	0.434	3.842E-192	1	491	500	4	480	490
-SPRLTTAFGNPVSDNQNSLTAG---PRGPVLMQDYHLIEKMAHFNRERIPERVVHAKGYGAYGTFRLTRSLSEFTRAKVLTEVGREVPMVARFSTVGGESGSADTARDPRGFALKFYTDEGNWDLVGNNTPIFFVRDAIKFSDFIRTQKRDPRTHLKPHWRRWDFWSLSPEAIHQVMFLYSDRGTPKSARFMNGYGSHTFSLWNDRGERYWVKFHFHTKQGIQNFSADEADEVAGKDPDYSSADLSNAIEQGDFPKWKVSVQIMPELEADTYCINPFDLTKVWPHGDYPLIEIGEMELNRNPDNYFAEIEQSAFEPSNVVPGIGFSPDKMLQNRVLSYADAHRYRLGVNYQQIPVNQPKNASVQTYHRDGAMRTDGNHGAQVDY-----EPNSFGG------PKQDPSFAEPPLRIRGdAGRYGWPGDDEDlYGQPRLFWTRV-LDEGGRKRLVENIVTSMGDSPRN-IQDRMIAHWFKVHEDFGRGVAQGLG--------
>A0A563VNT1	614	0.423	3.842E-192	0	493	500	0	480	496
MEERktLTTKDGYPIADNQNSLTAG---ARGPVVMHDFHLSEKLAHFNRERIPERVVHAKGAGALGTFTVTKDITQYTKAKLFSEVGKQTPVLARFSTVGGEKGSADAERDPRGFAVKFYTEEGNWDMVGNNTPVFFIRDPLKFPDFIHTQKRCPANNLKDPYMRWDYWSQSPEALHQVTILYSDRGIPKTHRHMNGYGSHTYSLINEDNQRVWVKFHFKTVQGIQNLTETEAAKIKAQNSDHATEDLWDAIKESDYPRWRFCIQVMTEEQAKTHPDNPFDLTKVWKHADYPLIEVGILELNRNPDNYFAQIEQAAFSPSAIVPGIDFSPDKTLLARVASYNDAHRYRLGTNYQQLPVNLPQCP-FATYQRDGAMAYGDNGGSTLNY-----EPNS-----DPNAPKPSTDYQEPPLPLGNvaVDRYDHHEGNDEYSQTGDLYRLL--DEDAKQRLVDNIVGSLGQV-PEEIQLRQLCHFFRADTDYGMRIARGLGIK------
>A0A1H9Q3M4	614	0.423	3.842E-192	0	492	500	0	484	496
MSEkkKLTTASGIPYANNEDSLTAG---PRGPILIEDFILHEKMAHFNRERIPERVVHAKGSGAYGTFTVTHDITPYTRAKLFSEIGKQTKTFLRFSTVGGEKGSADSERDPRGFAVKFYTEDGNWDLVGNNTPVFFVKDPKKFGDFIHTQKRDPQTNMKSPTMMWDFWSLNPESLHQVLILMSDRGTPFSYRHMDGFGSHTFSFYNNKQERFYVKFHFKTKQGIQNFSNEEAAQMKAQDPDHAQRDLFESIENGEFPKWTLYIQVMPFEQAKTYHINPFDLTKVWPHGDYPLIEVGELELNENPDNYFAHVEQAAFAPAHVVDGIYYSPDKMLQGRILSYPDAQRYRLGANYEQIPVNR--CPfAVNNYQRDGLMRVDGNGGANPNYF-----PNSF------DNIEADSHYKQAAWPLDslLADHYdrNAEGENDHYTQPGNLYR--LMDFEAKQHTVKNIVSAMGGITGPkkdEIINRQLCHWFRADMSLGLAIAKGLEL-------
>A0A6G1M4L4	614	0.597	3.842E-192	4	487	500	6	484	498
----YTGAEGVPYASASTAQHFGGNNIKGLMLLQDTQLIETLAHFSRERIPERVVHAAGVGAWGEFEVTHDISELTDAKFLNGVGKKSKVLLRVSTVGPERGGADTIRDVRGWGMKIFTEEGNQDFVFNSIPVFFVRDPIKFPSLNRSHKRHPATNQGDPTMFWDFHNNNQEGIHAIMALFSDRGTPKTVRHLNAYSGHTYKITKEDGTFHYVKVHIKSNQGVQTLTNDEATRLAGEAPGIHGADLYESIAKGDFPSWTFFFQVMTPAQAETYRWNIFDMTKVWPHSDFPLIPVGKLTLNKNPGNYFAEIEQAAFSPSNMVPGIAPSADPMLQARMFAYNDAARYRLGVNYQQLPCNRAVSRVYCPFQRDGFMTFTDNYGGDPNYVGSDLKPINYKGKF---GAHGYKIGGHEEWIGSVVG-FTSEVVDDDFVQARMFWDMLGKQEGQQEHFVYNVACHLRGAI-PQVQEKALGMFSNVYPVIAEKLR------------
>A0A1Q3QT98	614	0.448	3.842E-192	1	491	500	6	482	498
-SKVLTTEVGRPVGDNQNSLTMG---PRGPIVFDDYLLFEKMAHFNRERIPERVVHAKGSGAYGTFTCTNpDMKKYTTAKVFDTVGKKTPTLLRFSTVGGEKGSADTERDPRGFALKFYTEEGNWDLVGNNTPVFFIRDPLKFSDFIHTQKRDPETNLKSPTMMWDFWSLSPESLHQVTILFSDRGTPKGFRHMNGYGSHTFSLINANNELFYVKYHFKTKQGIDNFTGEEADHMKSVDLDYSQRDLYGSIEKGDFPKWTVQIQVMPEAEAATYHLNPFDLTKVWPHGDYPVIEIGELELNRNPKNYFAEIEQSAFEPRNVVPGMGFSPDRMLQGRLISYPDAHRYRLGVNYESLPVNQPKCP-YATYHRDGTMVYGDNGGGSPNY-----EPNSFGGPKE-DRSYKERPTTYADAT---VARYDHrELDGDYYTQPGNLFRLL--KPDAQQRLVSNIAGSLGQV-ETRIQDLQINHFYKCDPKYGEGIAKAIG--------
>A0A2R6WPP1	614	0.430	3.842E-192	1	490	500	108	586	601
-KPLYTTLAGHPVSDDNNSLTIGES---GTGLLEDLHLLEKLAHFNRERVPERVVHAKGHGAHGYFEVTKDVSDLCKAKLFSEVGKRTPIFARFSSVTGESGFVDTNRDPRGFSVKFYTEEGNWDMVGNNTPVFFVRDAIKFPDLIHSQKRNPQTHMKDPNAFWDFLSLVPESLHQVLITFSPRGVPDGFRHMHGYGSHTFKWVNSEGKANWVKFHFLSDQGIKNLTHEQGIKISGINPDYATEDLIQNIEKGNFPSWTFFVQVMPLEDAEKYKYDPFDLTKVWLHKDYPLREVGKMVLDRNVTNYFAEVEQSAFSPAHMVPGIEASPDRVLQARLFAYDDAARYRLSGNYLQLPINaCPFAKVQ-NYARDGTMVTTDNGGSKPNYY-----PNSFSDLPQPDSAQkDVHPYNHAAGVVDRKpARRWVE--DDDYEQPRMLWQN--MSSEDQEQTAKNIAGHIMGAKD-FIQKRQIEVFRRCDEKLADKVEEAL---------
>A0A7U7EP83	614	0.417	5.260E-192	0	491	500	0	473	477
MKK-LTTAFGAPVVDDNHILTAG---PRGPALLQDVWLLEKLAHFDREVIPERRMHAKGSGAYGTFTVTHDITRFTKAKVFSAAGKKTDVFVRFSTVAGERGAADAERDIRGFAIKFYTEQGNWDLVGNNTPVFFIRDPLKFPDLNHAVKRDPRTGVRSAQNNWDFWTLLPEALHQVTIVMSDRGIPASYRHMHGFGSHTFSFINAANERHWVKFTLKTQQGIKNLTDAEATTLIGQDRETHQRDLYDSIERGEYPRWTLYVQVMPEDDAASYHTNPFDLTKVWPHSDYPLHEVGVLELNRNPDNYFAEVEQAAFSPANIVPGIGFSPDKMLQGRLFSYGDAQRYRLGVNHASIPVNSARCPVH-SYHRDGQMRVDGNHGGLCPY-----SPNS------AGQWSDQHDFAEPPLSITGpVDHWNPRPDEDHYSQPGALFS--LMTPEQKQALFDNTARAMKGASREVIQ-RHIDNCTRAHPDYGAGVQAAVE--------
>A0A4P8J3M4	614	0.415	5.260E-192	0	493	500	0	477	479
MSEkKLTTAAGCPVVDNQNTMTAG---PRGPALLQDVWLLEKLAHFDREVIPERRMHAKGSGAYGTFTVTHDITKYTRAKIFSTVGKKTDLFARFTTVAGERGAADAERDIRGFAVKFYTEEGNWDLVGNNTPVFFLRDPLKFPDLNHAVKRDPRTNMRSARNNWDFWTSLPEALHQVTIVMSDRGIPSSYRHMHGFGSHTFSFINAANERHWVKFHFKCQQGIKNLTDAEAQATIGKDRESHQRDLYDAIEGKDFPKWTLSVQIMPEKDASKVPYNPFDLTKIWPHKDYPLIEVGVMELNRNPENCFAEVEQSAFNPAQVVPGIGFSPDKMLQARLFSYGDAQRYRLGVNHHQIPVNAPRCPVH-SYHRDGPMRVDGNHGGTLGY-----EPNSYGE------WQEQPDFREPPLSVEGaADHWNHRADEDYYSQPGALFR--LMTPAQQKVLFENTARAMGDA-PEEIKRRHIANCSKADPAYGAGVAAALEGK------
>A0A6G7GMM6	614	0.443	5.260E-192	0	492	500	0	479	481
MSktKVLTTAAGIPVCDNQTSLTAG---ERGPTLLQDHHLLEKLAHFNRERIPERVVHAKAAGAHGTFIVTKDITRYTKASIFSEVGKKTDVFGRFSTVAGEKGSADTVRDVRGFALKFYTEEGNWDMVGNNTPVFFVRDAIKFPDFVHTQKREPQTNLRSKTMMWDFWSQVPESLHQVTILFSDRGIPMGIPFMHGFGSHTYSFINADNERFWVKFHFKTQQGIRNMTPENADRIAGEDADYHTRLLFETIGSGDYPKWTFYVQVMPESEAETYRWNPFDLTRIWSHSDYPLIEVGVLEMNRNPSNYFAEVEQSAFSPANVVPGISFSPCKMLQGRIFAYADAHRYRLGVNFGHLPINRPLATAANTYQRDGSMRFDDNGGASVNY-----EPNSFGGP-KADHAYNEPPLK----ISGDANRYeQKRGIDDDFVQPGNLFRLL--PPDERKRLIENIVASLRKA-PKDIQERMVPYFYKADEAYGEGVAKGLGL-------
>A0A0M2R3E0	614	0.404	5.260E-192	0	492	500	0	475	485
MKNKLTTAFGAPVVDNQNIQTAG---PRGPALLQDVWFLEKMAHFDREVIPERRMHAKGSAAYGTFTVTHDITKYTKAKIFSEIGKKTEMFLRFSTVAGERGAADAERDIRGFAMKFYTEEGNWDLVGNNTPVFFLRDPMKFPDLNHAVKRDPKTNMRSADNNWDFWTSLPEALHQVTIVMSDRGIPATYRHMDGFGSHTFSFISADNERYWVKFHFKTQQGIKNLTDQEAAELVGQDRESHQKDLFDSIENGDFPKWTLFVQVMPEKEAGSYHVNPFDLTKVWPKADYPLIEVGEFELNRNPENYFAEVEQSAFNPGNVVPGISFSPDKMLQGRLFSYGDTQRYRLGVNHSQIPVNAPRCP-FHSYHRDGAMRVDGNGGSRIGYEPN-----------TKDEWNEQPDFAEPPLSIEGAADHWNHREDDDYySQPRALFQ--LMTAEQQQVLFENTARAVGGAR-LDIQHRHIRNCYKADPAYGAGVAKALGL-------
>A0A081B751	614	0.437	5.260E-192	0	492	500	0	477	485
MSdtPRLTTAGGAPVADNQNSMTAG---PRGPLLMQDVHLIEKLAHFNRERIPERVVHAKGSGAFGTFTVTNDISKYTKAKIFGDVGKKTEMLARFSTVAGEAGAADAERDVRGFALKFYTEEGNWDLVGNNTPVFFIRDPLKFPDFIHSQKRDPKSHLRSGTMQWDFWSHSPESLHQVTILFSERGQPKTLRHMNGYGSHTYSFINEENERFWVKFHFKTMQGIETNSGDEVAKLIGEDRESHQRDLFTSIEEGNYPKWRLMVQIMPEADAEKTWYNPFDLTKVWPHGDYPLIEVGIMELNRNPENYFADIEQAAFEPNNTVPGIGFSPDKMLQSRLFAYQDAHRYRLGVNYTQIPANKPRCPVH-SYQRDGAMRVDGNGGAAPVY-----EPNSFGG------PVDGARFKEPPLKISGdADHYDHREGNDDYRQAGDLFR--LMNEVQKTHLLDAIAGAMNGV-PEDIQRRQIGHFLKADKAYGEGVASRLGL-------
>UPI001AE399E4	614	0.411	5.260E-192	1	491	500	8	481	486
-KNNLTTDAGAPIGDNQNSMTAG---SGGPVLIQDVALLEKLAHFNRERVPERVVHAKGAGAHGYFEVTNDLARYTKADFLGEVGKRTDLFARFSTVAGESGSSDTLRDPRGFAVKFYTEEGNYDLVGNNTPIFFIRDAIKFPDFIHTQKRDPQTHLKNHNAIWDFWSLSPESLHQVTILMSDRGIPATLRHMHGFGSHTFKWTNAEGESVWVKYHFKTEQGIQNLTSEVAQTIDGSNPDHHTEDLFNSIEAGDYPAWTLKVQIMPLEDAANYRFNPFDVTKVWSQKDYPLIEVGRMVLDRNPNNYFAEVEQVTFTPGNIVPGIDFSPDKLLQGRLFAYGDAHRHRVGANSHLLPINRPKNEAN-NYHRDGAMRSDSN-GGSSVY----YEPNSLGGPTETPA------NKQASFAISGMADSVAYDDDDHYTQAGDLYRLLPED--EKTRLVANIVGHMMPVADEAIKRRQIAHFVKADPEYGARIAAGLG--------
>A0A362XXT4	614	0.409	5.260E-192	0	498	500	0	482	486
MTKKLTTAAGCPVVDNQNVMTAG---MRGPQLLQDVWFLEKLAHFDREVIPERRMHAKGSGAYGSFTVVNDITRYTRAKIFSEIGKKTDLFVRFSTVAGERGAADAERDIRGFAVKFYTEEGNWDLVGNNTPVFFLRDPLKFPDLNHAVKRDPQTNLRSARNNWDFWTSLPEALHQITIVMSDRGIPASYRTMHGFGSHTFSFINAKNERHWVKFHLKSMQGIKNLTNAEAEAIIGKNRESHQRDLFDAIRNGDFPKWKLYVQVMQEADAAKVPYHPFDLTKVWPHKDYPPIEVGVMELNRNPANYFAEVEQAAFNPANVVPGIGFSPDKMLQGRLFSYGDAQRYRLGVNHGHIPVNAPHCPVH-SYHRDGAMRVDGNFGGTLGY-----EPNSYGE------WPEQPDFREPPLALNGAADHWNfrEDDDDYFSQPRALFK--LMTPAQQQVLFDNTAQAMGDA-PEEIKRRHIANCTRCDPDYGTGVAKALGLSASITK-
>A0A2W7IM04	614	0.436	5.260E-192	0	491	500	0	485	489
MSEkkKLTTASGRPYVENEDSLTVG---RRGPILLEDYVLHEKMAHFNRERIPERVVHAKGSGAFGTFTVTHDITKYTKAKMFSTVGKKTDMLARFSTVGGEKGSADTERDPRGFALKFYTEDGNWDLVGNNTPVFFVKDPKKFSDFIHTQKRHPFTNMKSPTMMWDFWSLNPESLHQVLILMSDRGTPFGYRHMNGYGSHTYSLINANNERHYVKFHFKTDQGIKNFNDAEATKMKGENPDFAQQDLIEHIENGNYPKWNLKIQVMTEEEARNYKWNPFDLSKVWPHGDFPLIDVGVMELNKNADNYFAQIEQSAFAPAHIVDGVGYSPDKMLQGRLLSYPDAHRYRLGVNYEQIPVNR--CPYaVNNYERDGFMRVDGNQGRAENYFPNSFDDIKVDEDYK--LKSPEVNDASADW----YDRNSAAANENDhYTQPGNLYRI--MSDQAKTNLINNTVGAMSGIegpKKEEITKRQLAHWYKADEELGRRIAEGLG--------
>A0A7J3TDS4	614	0.440	5.260E-192	2	493	500	12	489	492
--ESITTQHGIPVGDNQNS---RTAGKEGPALLEDIYLVEKLAHFDRERIPERIVHAKGAGAFGYFDSTANSSQYTKAKFLSSKGKRTPVFVRFSTVAGEKGSADTVRDPRGFAVKFYTEEGNYDLVMNNTPVFFIRDGIKFPDFIHSQKRDPRTNLKDPNMAWDFFANSPESMHQVTILYSDRGIPESFRNMNGYSGHTFKWVNDQGISVWVRYHFKTDSGIKNMDVERASRLAGEDPDYHTRELFESIKKKNFPSWTVYVQIMPYDDAWNYRYNPFDITKVWPHSDYPLHQIGKMVLDKNPENYFADVEQSAFSPGNVVPGIEFSPDRMLQARLFAYADTDRYRLGVNYHLIPVNSPINSPEKNYYRDGFMRTDMNGGGSVNY-----EPNSF------NGPEEDKENKKSPYEVRGMADsvpVEHHSEDNDYVQAGNLFRLLSGD--EKRRLALNIASDLKRVRRG-IVMKQLDHFVKADPDYGRMVADELEIK------
>A0A5C5SQF9	613	0.408	7.203E-192	0	490	500	0	477	481
MSSPsqtkLTTAAGAPVADNQNSLSAG---PRGPLLLEDFWLIEKLAHFDRERIPERVVHAKGSGAYGTLTITHDITRYSKARIFESVGKKTDLFLRFSTVAGERGAADAERDVRGFAIKFYTDDGNWDLVGNNTPVFFVRDPLKFPDFIHTQKRDPRTNLRNPTAAWDFWSRHPESLHQVTILMSDRGLPRNYRQIDGFGSHTFSFINAANERFWVKFHFKTMQGHAHYTDTEATGVVGGDRESAQRDLFDSIERGDFPRWRMCVQVMPEKDAATYRYNPFDLTKVWPHADYPLIDVGVMELNRNPQNYFAEVEQAAFTPANIVPGIGFSPDKMLQGRLFSYGDTHRYRLGINHHQIPVNAPRCP-FHSFHRDGAGRVDGNLGATENYEPNRFG--SFAQTAAAAEPPLALDGA--------AARYDHRVDDDYYSQPGALFR--LFDAAQRQRLFDNIARSIGSV-PADIQDRQIEHFRRAAPAYAEGVIAAL---------
>UPI0015CD65DD	613	0.434	7.203E-192	0	491	500	0	480	484
MSErvPYsTDDAGIPAPSDGFSQSVG---PNGPLLLQDHFLIQKMAHFNRERVPERVVHAKGGGAFGEMEITEDVSQYTKADLF-QKGKKTPLLLRFSTVAGELGSADSARDPRGFALKFYTEQGNYDLVGNNTPIFFIRDPSKFSDFIHSQKRRADNQLRDNNMQWDFWTLNPESAHQVSFLMTDRGTPRTWRHQHGFGSHTFLWYNANGEKFWVKYHFKTEQGIENLTAGEAKALEAEDPDVHRRDLWNSIKNGDFPSWTVNIQVMPFEDAADYRFNPFDLTKVWPHEDYPEITIGRFTLNRNPENYFAEIEQAAFEPSNLVPGIAMSPDKMLQGRLFSYPDTHRYRIGANYLQLPVNRPKSPVN-SYNRDGAMAF-YN-GGDPVYAPNT------AGGPVADPELFKGEGYHVAG-EMVRSAYQLHKEDDDFGQPRALWEKV-LSDSERANMVDNIVGHASapEVTD-DMKKRVVEYWTNVHPDLGGGVAKGLG--------
>A0A7J9WNX2	613	0.419	7.203E-192	0	491	500	0	481	484
MSdeqRPVTtTDAGIPAPSDEHSLTAG---PDGPILLQDHYLIQKMAQFNRERVPERVVHAKGSGAHGYFECFEDVSKWTKAKLF-EKGKRTDVVVRFSTVAGELGSADTARDPRGFALKFYTEEGNYDLVGNNTPVFFIRDPQKFQDFIHSQKRRADTGMRDHNMQWDFWTLSPESAHQVTFLFSDRGTPRTHRHMNGFGSHTFTWVNANGEAFFVKYHFKTDQGIQNFTDAEAKAMAAEDPDFHRRDLYETIAAGQEASWTLEMQIMPAAEAENYRFNPFDLTKVWPHADYPPVKIGRLVLNRNPENHFAEIEQAAFEPANLVPGIETSPDKMLLGRLFSYPDTHRHRIGVNYLQLPVNRPKSPVH-SYNRDGAMRY-ENPG-DPVYA-----PNSYGGPRADAERYGEG---YHMQVNGRLTRspYRLHPDDDDCTQPGTLYREV-LSQTDREHLVGNIVGHVKQGATDEMRQRVIDYWRNVDADLGARVSKGLG--------
>UPI0016686FF2	613	0.433	7.203E-192	0	492	500	0	474	486
MNK-LTTAAGAPVVDNQNTQTAG---PRGPVLLQDVWHLEKLAHFDREVIPERRMHAKGSGAFGSFTVTHDISKYTKAKLFAQVGKSTPIFMRFSTVAGERGAADAERDIRGFAVKFYTEEGNWDLVGNNTPVFFMRDPLKFPDLNHAVKRDPKTNLRSAENNWDFWTLLPEALHQVTVVMSDRGIPASYRHMHGFGSHTFSFISPANERFWVKFHMVTQQGIKNLTDAEATELVGRDRESAQRDLFDSIENKDFPRWQLKIQVMPEKDAAGYHINPFDLTKVWPHKDYPLIDVGVLELNRNPENYFADVEQAAFSPANVVPGISFSPDKMLQSRLFSYGDAQRYRLGVNHHQIPVNKPQCP-FHSYHRDGAMRVDGNYGGAIGY-----EPNSKGE------WQQQPDFSEPPLALEGsATHWNHRSDDDYFSQPGALFR--LMTPAQQQILFDNTARSVGGA-SKAVQQRHIANCSMADPAYGAGVAAALEA-------
>A0A6N2DRS9	613	0.452	7.203E-192	1	492	500	9	486	488
-SRPTTTDAGIPVPSDEHSLTVG---PDGPILLQDHYLIEQMANFNRERIVERQPHAKGGGAFGRFEVTDDVSRYTKANVF-QPGTSVDTLIRFSTVAGERGSPDTWRDPRGFSLKFYTDQGNYDMVGNNTPVFFIRDPMKFQHFIRSQKRRADSNLRDHDMQWDFWTLSPESAHQVTWLMGDRGIPETWRHMNGYSSHTYLWVNADGERFWVKYHFKTDQGIDFLTQGDADRIAGEDGDYHTRDLFDAIERGDHPSWTMHVQVMPFDEAETYRFNPFDLTKVWPHSDYPLIEVGRLTLDRNPTDYHTEIEQAAFEPNNLVPGIGPSPDKMLLARLFAYADAHRARLGVNYKQIPVNAPQCPVH-SYSKDGAMRV-QNVT-DPVYA-----PNSKGG----PAADPESFPYVEKWSASGEfihAAYTPRRDDDDFVQAGALVRDV-MDDAQRDRLVENVAGHLGDGVSDPVLERAFEYWRNIDKEIGDRIEQAVSA-------
>A0A369TAV9	613	0.440	7.203E-192	0	496	500	0	486	489
MSdktKPTTTDGGAPVSSDEYSLTVG---PNGPVVLHDHYLIEQMANFNRERIPERQPHAKGGGAFGHFEVTQDVSAYTKAAFL-QPGAKTDVLLRFSTVAGERGSPDTWRDPRGFALKFYTSEGNFDMVGNNTPVFFIRDPMKFQHFIRSQKRRANNNLRDHDMQWDFWTLSPESAHQVTWLMGDRGIPATWRHMNGYSSHTYMWVNAEGKKFWVKYHFKTDQGIKCLTQEEADRLAGTDGDYHQRDLYSAIERGDYPSWTLYMQIMPFEEAETYRINPFDLTKVWPHADYPLIEVGKLTLDRNPSDYHTEIEQAAFEPNNQVPGTGFSPDKMLLARVFSYADAHRARIGVNYKQIPVNAPKCPVH-NYSKDGVMRV-QN-VSDPVYA-----PNSKGGPKADPESYPES----ATWSANgdfVRNAYTPRKDDDDFSQAGDLIRKV-MDEPARERLVSNVAGHLSAGVSEPVLERAFEYWRNIDKDIGERIERGVRDRaRAA---
>UPI0004753F12	613	0.463	7.203E-192	5	492	500	1	479	506
-----TTAVGRPVTDDQTSVTAKTTENSGYVMLQDTYLVEKLAHFTRERIPERIVHAKGAGAYGYFEVTDDISKYTCAKFLNKVGKKTPLFIRFSTVGGEKGSADSARDPRGFAIKIYTEDGNYDIVGNNTPIFFIRDAIKFPDFIHTQKRDPQTGLKDATMFWDFLSLTPESVHQVTFLFSDRGTPANFRHMNGFASNTWMFYNDKGETWWFKWHFKTDQGIKNLTAQEAEELAGSDPDHSTRDLFESIEKGDYPSWTAYVQIMTPQQAKKYRFDPFDVTKVLFHKDFPLIRVGRIVLNKNPENFFAEVEQAAFAPSNIVPGIYPSPDKMLQARLFAYNDAHRYRLGVNSEMIPVNQPKGTTVYSNERDGHMNTGRNFGPTANYY-----PNSVNPYGEADGIPEAPVITFRD--AAIARHRVPETDDDDFFQAGEIWRRV-LSDYDRDHLISNLAGHMGGAL-KRIQYRQTALFYKADKEYGTRLSEALDL-------
>A0A0A0M9C1	613	0.419	7.203E-192	2	490	500	10	482	509
--PPLTTAAGAPVADNQNVQTAG---RRGPMLLQDVWFLEKLAHFDREVIPERRMHAKGSGAYGTFTVTGDITRYTRAKVFSEIGKKTDMFVRFSTVAGERGAADAERDIRGFSTRFYTEEGNWDLVGNNTPVFFFRDPLKFPDLNHVVKRNPRTNMRDPVANWDFWTLLPEALHQVTIVMSDRGIPASYRHMHGFGSHTYSLVNEAGERFWVKFHHVSQQGIRNLTDAEAGVLVGSDRESHQRDLFDAIERGEFPKWKLFVQVMPEADAATYRFHPFDLTKVWSKKDYPLIEVGEWELNRNPDNYFAEVEQAAFTPANVVPGIGFSPDRMLQGRLFSYGDAQRYRLGVNHHQIPVNKPRCP-FHSYHRDGAMRVDGNPATSVSYEPNSFS--QWREQPQYRQPALALDGPADNW------DYREE-DDDYFTQPGDLFR--LMTPDEQQRLFDNTARAMAGV-PDFIRQRHIDHCTKADPAYGAGVAAAL---------
>UPI00047E79CA	613	0.440	9.862E-192	0	489	500	0	476	480
MTKPTTNNVGIPVGSDNDSLTAGTN---GPILLQDHYLIEKNAQFNRERVPERVVHAKGGGAFGVLEVTEDVSQYTKAALF-QPGARTESLIRFSTVAGELGSPDTWRDPRGFAVKFYTSQGNYDLVGNNTPVFFIRDPIKFPDFIHSQKRRADNNLRDHNMQWDFWTLRPESAHQVTWLMGDRGLPKTWRHMNGYGSHTYLWENARGEKFWVKYHFKTDQGIDYLTQDEADRLAGADSDHHIRDLWNAIEQGDYPSWTLYVQVMPYADAATYRFNPFDLTKVWPHSDYPLIKVGKYTLNRNPENYFAEIEQASFEPSNLVPGIGPSPDKMLQGRLFAYADAHRYRIGANYTQLPVNAAKSEVN-SYSKDGQMRY-RNTG-DPVYVPNTMGGAHADPELASETTATYGIDDEV-----VRSAYTLHAEDDDFGQAGTLVREV-MNDEERERLVNNIVGHASKGVSEPVLERVFEYWRNVDKDLGDRVASA----------
>A0A7J9Q1X6	613	0.440	9.862E-192	1	488	500	5	476	481
-KKKLTTAAGIPVADNQNSLTAG---PRGPTLLQDHHLLEKLAHFNRERIPERVVHAKAAGAHGTLTITNDITRFTKAKVFSEIGKKTSMFGRFSTVAGEKGSADTVRDVRGFSLKFYTDEGNWDMVGNNTPVFFIRDAIKFPDFIHTQKRMAQTNLRSHTMWWDFWSKVPESLHQVTILFSDRGIPYGIPYMNGYGSHTYSFINAKDERFWVKFHFKTQQGVKNFMQEEADKIVGKNPDYHTEQLFNLIEKGEYPKWTLYVQIMPEAEAETYRWNPFDLTKVWPHGDYPLYEVGVMELNRNPQNYFAEVEQSAFSPANVVPGISFSPCKMLQARIFSYADAARYRLGVNYEHLPINRPKVEVH-NYQRDGHMRFDGNGGPSVVY-----EPNSFGGPTADPA------FKEPPLKISGDADWYDQKRgvDEDYVQPGNLYRLMPED--EKQRLVQNISSSLGQVPVE-IQDKMIAHFRKADKDYGDRIAK-----------
>A0A171KQP6	613	0.434	9.862E-192	0	497	500	0	480	482
MTRPtLTTAAGAPVADNQNSLTAG---PRGPLLVQDYQLFEKHAHFNRERIPERVVHAKGSAAFGTFTVTHDITQYTCADIFSSIGLQTDLLLRFSTVAGERGAADAERDVRGFAIKFYTRQGNWDLVGNNTPVFFVRDPYKFPDFIHTQKRDPRNNMRSNTAQWDFWSLSPESLHQVTILMSDRGLPASLRHMHGFGSHTYSMINAQGVRHWVKFHFKSQQGIKNLTNGEAAQIIGGDRESHQRDLFNAVENGDFPRWKLYIQVMTEEQAGQTSYNPFDLTKVWPHGDFPLIEVGTLELNRNPDNYHAQVEQASFSPANVVPGISHSPDKMLQFRIFSYADAARHRLGGNHEQLPVNQPRCPVH-NYYRDGAMRFGDNGGGSVNY-----EPNSFNGPQEAPA------FKEPPLPLEGaADRYDHRAGNDDYTQPGNLFR--LMDASQQQQLFDNIAAAMDGV-PEAIVERQLGHFHLADPAYAAGVRAAL-AQRAKT--
>UPI001A9E9E70	613	0.425	9.862E-192	0	493	500	0	479	482
MSDktRLTTAAGAPVADNQNVQTAG---PRGPMLLQDVWFLEKLAHFDREVIPERRMHAKGSAAYGTFTVTHDITRFSRAKLFSEVGKQTPLFLRFSTVAGERGAADAERDIRGFALKFYTEEGNWDLVGNNTPVFYFRDPLKFPDLNHVVKRDPRTNLRNATLKWDFFSHLPEALHQLTIDFSDRGLPRSYRHVHGFGSHTFSFINASNERFWVKFHFKTQQGIENLSNEEAAKLVGADRESSQRDLFDAIERGDFPRWTMYVQVMPEKEAATYRYNPFDLTKVWPHGDYPLIEVGYFELNRNPANYFAEVEQSAFSPANIVPGIGFSPDRMLQGRLFSYGDAHRYRLGVNHHQIPVNAARNnPRI--YHRDGAMRVDGNNGDMT----VSYEPNSF------NQWQEQPDYSEPPLTLEGtADHWNHRVDDDYYSQPAALFR--LFDEAQRQRLYANIAGDMAGV-PEAIQRRQLALFFKIDPAYGEGVAKALDLK------
>UPI000C9C2E43	613	0.406	9.862E-192	0	491	500	0	477	482
MSdqKNLTTAVGAPVPDNENVLTAG---PRGPMLLQDVWFLEKLAHFDREVIPERRMHAKGSGAFGTFTVTHDITRYTRAALFSGVGKKTDLLMRFSTVAGERGAADAERDIRGFAIKFYTEEGNWDLVGNNTPVFFLRDPLKFPDLNHAIKRDPRTNMRSARNNWDFWTSLPEAFHQVTVVMSDRGIPASYRHMHGFGSHAFSMLNADNERVWVKFHFKTQQGIRNLTDAEAEAIIAKDRESHQRDLYESIERKDFPRWTMYIQVMTQEQAKACPFNPFDLTKVWPHGDYPLIEVGVLELNRNPDNYFAQIEQAAFNPANVVPGISFSPDKMLQGRLFSYGDAQRYRLGVNHNQIPVNAPRCP-FHSYHRDGMMRVDDNAGSTLGYEPNSYGE--WKEQPEFREPPLELDGAAWHW-------DFHEDDHDYYSQPRALFR--LMAPEQREALYGNTARAMGDA-PDFIKQRHIDHCMECDPEYGEGVARALG--------
>A0A1Y0G8G6	613	0.446	9.862E-192	0	491	500	0	478	487
MSKcPFvtmTTTAGVPVADNQNSQTAG---ARGPVLMQDYQLMEKMAHFNRERVPERVVHAKGAGAFGKFTVTGDISRYTVAKLFGKVGNQCEVFARFSTVAGEQGSADTARDPRGFALKFYTEEGNWDMVGNNTPVFFVRDPLKFSDFIHSQKRHPATGLRDNTMQWDFWSLSPESLHQVTTLFSDRGIPADYRHMNGYSSHTYSLWNANGERYWVKWHFKTLQGIKTLTDAEAAKIASTDLDFHRRDLHDAIARGEFPQWKVQVQIMPEREADTYAINPFDLTKVWPHKDYPPMDVGVLELNRNPQNYFAEVEQAAFEPGNTPPGMGVSPDKMLQARILSYPDAHRYRIGINYAALSVNKPHCPVH-TYHRDGQTRFDGNYDGAVNY-----QPNSF------DGPADNAAYKEPPLRVDGdADRYDHRAGNDDYTQAGNLYR--LMNADQQAQLIGNLAGALAPVPR-FIQIRQIAHFYRADPDYGSRVAAALG--------
>A0A7S1PGT7	613	0.429	9.862E-192	4	492	500	9	482	488
----LTDEFGHPIADTRNSLTAGVD---GPTLLQDFELINKLAHFDRERIPERVVHAKGAGAHGYFEVTKDVSQFTKAAFLNKVGKKTPVFLRFSTVGGEKGSADTARDPRGFAIKHYTEDGNYDMVGNATPIFFIRDAQKFPDFIHTQKKNPQSNLPDPDSFWDFFSLNPETMHQMMFLFSNRGTPYSFRHLHGFSSHTYKWVNTQGEQFWIKLHYKTETGIKNFSNDEAKEMAGKDPDWATRDLFNHIQKGGIAAWKAYVQIMPVAEAANYRFDVFDVTKVWPYEDYPLLEYGRLVLNRNPQNYFAETEQSAFSPANLVPGIEASPDKLLQGRLFSYNDTHRHRLGANYTQIPINAPLRSKLNSYYRDGPMCVNGNGGSGPNYY-----PNSFGGPTEAPQ---YKQAPHKVYGTAIRTGRNHP--NSDFEQPAMFYNKA-LQGKEREDLVSNIVGSLGNAKKE-IQIRQTKLFYKVDPKFGAAVAEGLGL-------
>UPI0003FD140D	613	0.423	9.862E-192	3	494	500	9	486	488
---PLTTESGAPVADNQNSQTAG---SGGPVLIQDQLLLEKLAHFNRERIPERIVHARGAGAYGTFTLTADVSQYTRAKFLSEIGKQTEVFLRFSTVAGNLGSADAVRDPRGFALKFYTEDGNYDLVGNNTPVFFIKDAIKFPDFIHTQKRDPYTGSQEADNVWDFWGLSPESTHQVTWLFGDRGIPATLRHMNGYGSHTFQWNNAEGEVFWVKYHFKTDQGIKNLPQAEADVLAGQDPDSHQRDLREAIERGEYPSWTVQVQIMPAADAADYRFNPFDLTKVWPHEDYPPMEIGKLELNRNPQNIFAEVEQAIFSPHHFVPGIGPSPDKMLQGRLFAYGDAHRYRVGINADHLPVNRPHATEANSHGRDGLM-YDGRHGGAKNY-----EPNSFGGPAETGRPL-----WEPTSVAGTTGDHEAPPhaEDNDFVQAGNLYR--LMSEEEKARLIDNLAGFISRVSRDDIAQRAIKNFRQADADYGKRLEAAVQALR-----
>A0A6A5WT32	613	0.557	9.862E-192	4	498	500	10	491	492
----YTLAEGRPIADPttQTALRGSTQRGGGLALLSDTQLIETLAHYPRERIPERVVHAKAAGAFGEFEVTHDITDITSADFLSEVGKKTKVLMRISTVGGEKGSADTVRDVRGWAMKLFTDEGNWDLVGNDLPVFFIRDPIKFPSLNRSHKKHPQTNIPDASMFWDYHNMNLEGMHAIFQLFGQRGIPASLRNINGFGIHTYKLGKPDGSFKYVKFHFKPDAGIKTFTEAEAAKIAGEDPDHHVRDLYEAIAAGNFPTWTMSIQVMDLKDAETYRFNIFDPTKTWPLKDYPLQAVGKLTLNKNPDNYFADVEQAAFSPSTLVPGIGPSADLLLQARMFSYPDAARYRVGTNYQQLPVNK-AKYVYSPFQRDGAGTINGNYGADPSYVRSTAKPLNYGP----------MEVAHDKWVGEVTA-WTSEVTDEDFVQPRELW-TMFKEQGADEEFITNVAGNLSKAT-KDVQAATVRSFALVDEEISQRLEKALK-ERAAAK-
>A0A1S8FN91	613	0.458	9.862E-192	0	492	500	0	481	502
MSqhPPLTTASGIPVVDNQNSLSAG---PRGPLLLQDFHLIEKLQHFNRERIPERVVHAKGSGAYGTFTVTHDISRYTKARLFNAVGKKTETFVRFSTVGGEKGSADTERDPRGFAMRFYTEEGNWDLVGNNTPMFFIKDPIKFPDFVHTQKRDPQTNLKSAQMMWDFWSKAPESLHQVTMLFSDRGTPDGYRHMDGFGSHTFSLINAAGERVWAKWHLKTKQGIKNLSADEAARLAGTDPDHAQRDLFNAIAAGNFPQWDVSIQVMTEAEAVAWenrtGWNPFDLTKVWPYGDFPRIPVGVLELNRNPDNYHAHVEQAAFSPANIVPGMGYSPDKMLQGRLFAYHDAQLYRVGTNHQHLPVNRARCP-FHNQQRDGQMAI-DNGGSAQNY-----------ETVAAAGTSPSGL-GHGDAglsLNGMAGRYDERGTSDDFTQAGNLFRV--MKPDAQDRLTSNIAGALKDVSR-DVQQVQIGHFTKADPAYGAAVARKLAA-------
>M5DDK7	613	0.423	9.862E-192	1	491	500	35	508	513
-KESTTTSTswGAPVDIATASQTVG---PRGPLLLQDANFIDNLAHFDRERIPERVVHAKGAGAFGELVITEDISKYTKALAL-QKGTSTPVAVRFSTVGGEAGSADTVRDPRGFAVKHYTDDGVWDLVGNNTPIFFIRDPILFPNFIHTQKRNPRTHLKDPDMFWDFISLRPETTHQVSFLFSDRGIPDGYRHMNGYGSHTFKLVNSEGVAHYCKFHYKTSES-KNLLPNKAGPISGDDPDYAIRDLYNAIERKEFPTWKFQIQVMTFEQAETYKYNPFDLTKVWSHKDFPLIDVGTMTLNRNPEDYFSEVEQIAFSPSHMVPGIEPSPDKMLQGRLFSYTDTHRHRLGANYQHLPVNASKKTPQANSHRDGPMCM-FNQAGAPNYF-----PNSFKG------PVDRPDARHSKISYSGDVEKYNSADEDNFSQVGVFYREV-LNAEERQRLVENIAGHLKDALPE-IQKRTVANFSQADADYGAGIQKLLD--------
>A0A3N4LRZ4	613	0.508	9.862E-192	4	491	500	23	504	519
----YTTSSGCPVHNPHASQRVG---PNGPLLLQDVHLIDLLSHFDRERIPERVVHAKGAGAYGEFEVTHDIADLTSAQFLLGIGKKTRCLTRFSTVGGEKGSADSARDPRGFAVKFYTEEGNQDWVFNNTPIFFLRDPAKFPSFIHTQKRHPQTNLKDATMFWDYLAQNQESIHQLMHLFSDRGTPYSYRHMHGYSGHTYKFTKPDGSYTYIQIHLKTNQGIKTLTSSQAESLASSNPDHATQDLFSSIASGDFPSWTVYIQTMTPQQAASFPYSIFDLTKVWPQAEFPLRPIGKLTLNQNPTNYFSEIEQAAFSPSHLVPGIEPSADPVLQSRLFSYPDTHRYRLGVNYHSIPANCPL-HSFNPIHRDGSFAgvaplhthAHQNYHSEPNY-PSSFRPISYPPKEKVN---PEAEF----WEGK-ATPFVWELTNADFVQARDLWRVLGRQDGQQGNFVANVSGHLCAAK-EGVRRKVYAMFGRVDGELGKWIEEKTE--------
>A0A223M0M3	613	0.449	9.862E-192	4	493	500	14	510	532
----YTTSTGAPVLKPYAAERVGKH---GPLLLQDFHHIDLIAHFDRERIPERVVHAKGAGAHGVFEVTHDISDLTCAALFNKVGKTAPLTIRFSTVGGELGSADTARDPRGFAVKIKTEEGNLDWVFNNTPVFFIRDPSKFPHFIHTQKRDPQTHLKDADMFWDYLSQNPESIHQVMTLFSDRGTPNGFHNVHGYSGHTFKFVNAEGKFHYVQIHLRKDGGFQTLTDAQAGKLAGENPDYGIQLLFEDIESGRFPSWTVYVQTMTAEQAEKFRYNILDLTKVWPHADYPLRPVGKITLNKNVQNYFAEIEQVAFSPSHLVHGIEPSADPVLQSRLFSYPDTHRHRLGVNYTQLPVNAPLVPV-ANFQRDGSMAF-NNQGNRPNYE-SSIQPLSYKAKV-------YESVEHEVFLGT-AQADLSEITermccndslaflsriltalfppPVDFEQPRALWQKV-FSDVDREHFVGNVAGHLKNAKSAEVKARQLSVFAAVDQSIADRIAQAIGVP------
>UPI000B3460BB	612	0.398	1.350E-191	0	490	500	0	473	478
MKKKLTTVAGCPVADNQN---VKTAGPRGPQLLEDVWFLEKLAHFDREVIPERRMHAKGSGAYGVFTVTHDITCYTRAKIFSEVGKKTELFTRFTTVAGERGAADAERDIRGFAVKFYTEEGNWDLVGNNTPVFFLRDPLKFPDLNHAVKRDPRTNMRSAENNWDFWTSLPEALHQITIVMSDRGIPETYRHMHGFGSHTFSMINKDNERVWVKFHLKSNQGIKNLSDAEAETLIGKDRESHQRDLYESIEKGDYPSWKLYIQVMTEERAQEVTFNPFDLTKIWPHNDFPLIEVGVMELNKNPENFFAEVEQSAFNPANVVPGISFSPDKMLQGRLFSYGDAQRYRLGVNHHQIPVNAPRCPVH-SYHRDGPMRVDGNAGGTIGYEPN-----------TKGEWQEQPNYSEPSLALSGAADRWSHREDEDyFTQPGNLFR--LMSKAQKQVLFENTARSVGGA-SMEIQKRHIAHCLKADPDYGKGVAAAL---------
>A0A7X8D701	612	0.437	1.350E-191	1	496	500	2	479	480
-KRTITTAAGAPVSHNNNSMTAG---PRGPVLLQDTWLLEKLAHFNRERIPERVVHAKGAGAFGHFTVTHDISQYSCADVF-KMGKTTPVLARFSTVAGEAGAADAERDVRGFSLKFYTEEGNWDLVGNNTPVFFIRDPLKFPDFIHTQKRDPRTHLRNMNAAWDFWSLNPESLHQVTILMSDRGLPKNFRQMHGFGSHTYSLINADGVRHWVKFHFKSQQGIANYTNEEAAQVVGQDRESAIRDLFENIEAQNFPRWNLRIQVMTEEQANTYHINPFDLTKVWPHGDFPLIDVGVLELNQNPDNYFAQIEQAAFSPANIVPGIGYSPDRMLQGRLFAYGDTQRYRLGINHHQIPVNAPRCPFHNSFHRDGAMRVDGNQGAKPNYEPNS--ANTWQESS-YNEPPLALD-------GQAADHWNHREDADYYSQPGDLFR--LMSTEQKQQLFNNIADAFAGV-DEAIIQRQLQHFHQADPAYAQGVREAL-AQRNA---
>A0A556AE69	612	0.435	1.350E-191	2	494	500	7	482	483
--KPLTTDAGAPVPDNQNSLTAG---PRGPLLVQDHQLFEKHAHFNRERIPERVVHAKGSAAFGTFTVTHDITRYTKASIFAEVGKRTDLILRFSTVAGERGAADAERDVRGFAIKFYTDQGNWDLVGNNTPVFFVRDPYKFPDFIHTQKRDPRTNMRSATAMWDFWSLSPESLHQVTILMSDRGLPASYRHMHGFGSHTYSFLNAANERYWVKFHFKTQQGIRNWTNAQAAKMVGEDRESHQRDLFESIEQGDFPKWTLYVQVMPEAEADRQRYNPFDLTKVWPHKDFPLIEVGVLELNRNPDNYFAQVEQSSFSPANVVPGIGHSPDKMLQFRIFSYADAARYRLGVNHDYLPVNAARCPVH-NYYRDGTMRFDANGKGSVNY-----EPNSYGG------PVQQPQAKEPPLAIDGaADRYDHREGNDDYTQPGDLFR--LMPDEQKQQLFDNIAAAMQGV-PEEIVERQLGHFAKADPAYAEGVRRALAAAR-----
>A0A2Z4FIC2	612	0.434	1.350E-191	4	493	500	11	483	484
----LTTATGSPVASNQNSLQAG---HRGPLLLQDHHLLSKLAHFNRERIPERVVHAKGSGAFGTLKITHDISKYTRAKVFSEVGKEVPMLARFSTVAGERGAADAERDVRGFALKFYTEEGNWDLVGNNTPVFFVRDPLKFPDFIHTQKRDPKTNLRSATAMWDFWSLSPESLHQVTILFSDRGLPTSYRHINGYGSHTYSLINADNERVWVKFHFKTAQGIKNWTNAEGAERVGEDRETHQRDLYEAIERGDYPRWNFKIQVMTEEQAKQTSYDPFDVTKVWPHGDFPLIDVGYFELNRNPENYFATIEQSAFSPGNVVPGIGYSPDRMLQGRIFAYGDAHRYRIGANAEHLPVNRPKSPVN-NYQRDGVMAYGDNGGPGVNY-----EPNSFNGPTESPENAEPALA-----LDGLAQSYDHREGNDDYTQPGNLYR--LMSESQKQVLADNIVAAMAGV-PEEIQRRQLAHFSAADPDYGARVKKGLGLK------
>A0A3D4Z6W6	612	0.427	1.350E-191	2	490	500	6	480	484
--KPTTTDAGSPVASDEYSLTVG---PDGPILLQDHYLIEQMANFNRERIPERQPHAKGAGAFGYFEVTQDVSKYTKAALF-QPGTRTETLVRFSTVAGESGSPDTWRDPRGFAVKFYTTEGNYDMVGNNTPVFFVRDPMKFQHFIRSQKRRADNGLRDHDMQWDFWTLSPESAHQVTWLMGDRGIPKTWRNMNGYSSHTYMWVNAKGERFWVKYHFKTDQGIECLTQEEADRLAGVDADYHRRDLFEAIGRKDFPSWTLKVQIMPFAEAETYRFNPFDLTKVWPHGDYPVHEVGRLTLDRNPSDFHTEIEQAAFEPNNLVPGIGPSPDKMLLARLFSYADAHRARMGVNYKQIPVNRPKCPVH-SYSKDGVMRV-EN-VSDPVYA-----PNSKGGPRADSERYLEKEIWKASG-EFVRSAYTLRKDDDDWGQPGTLVRKV-MDDAQRDRLVSNVVGHLKAGVSQPVLERAFEYWRNIDREIGDRIEKGV---------
>UPI001880B1DF	612	0.408	1.350E-191	1	491	500	4	483	496
-KKKLTTASGKPYTEHENSQTVG---PRGPILLQDFILHEKMAHFNRERIPERVVHAKGSGAYGTFTVTHDITKYSKAKLFNEIGKQTKTFLRFSTVGGEKGSADTERDPRGFALKFYTEDGNWDIVGNNTPVFFIKDPKKFSDFIHTQKRDPRTNCKSATMMWDFWSLNPESLHQVMILFSDRGTPYSYRHMHGFGSHTFSMINSENERVFVKFHFKTQQKIKNFTDSEAGRMKGMDADWAQRDLVDAIDNGDFPKWDVKIQVMTEEETQTFRWNPFDVTKIWPQGEYPLIDVGTLELNQIPSNYFAEVEQAAFAPAHIVDGIGYSPDKMLQGRLLSYPDAQRYRLGANYEQLPVNR--CPYATNnYQRDGAMRLDGNGGGSPNYFPNSFDNIEI--DYTYKEPAEKMNSLVADW-------YDRNGENDHYTQAGDLFRKV-FNDEERTTQVNNFLGSLKNVsgpKRELILNRQLCHFFRADPELGARIAQGLG--------
>A0A2T2RQJ0	612	0.440	1.350E-191	4	491	500	7	478	499
----LTTADGCPVADNQNSVTAG---ASGPLLMQDVHLLEKMQHFNRERIPERVVHANGAGAYGTFTVTNDITPYTKAKFLSEVGKQTEVFARFSTVAGERGAADAERDARGFALKFYTEEGNWDMVGNNTPVFFVRDPLKFMDFIHSQKRHPETNQRDANMKWDFWSHSPESLHQVTILFSDRGIPKSYRHMNGYGSHTYSLINAQGERIWCKFHFKTFQENQCLTDEEAEQVIAGDRESAQRDLFETIEQGDYPKWRFYVQVMTDQQAKEFQYDPFDLTKVWSHHDFPLIEVGILELNRNPENYFAEVEQAAFSPSATVPGISWSPDKMLQARLMSYADSHRYRVGNNYQQLPVNKPRCPV-MNYQRDGAMSF-GYGGGSPNYEPNSDENTPTEDPSQAEPALPLGNVA--------VDRFDHRKGNDDYTQAGDLYRLL--PPDEQERLVKNIAASLSQAKR-DIQMRQLCHFFRADVNYGKGVAAALG--------
>A0A401ZMI9	612	0.409	1.350E-191	1	492	500	7	485	501
-KPPVTtTDAGIPATSDAHSLTVG---PNGPIVLQDHYLIQKMAQFNRERVPERVVHAKGSGAFGYFEVTADVTQWTSAAFLNQVGKRTPILARFSTVAGELGSADTVRDPRGFAIKFYTEEGNYDLVGNNTPIFFVRDPSKFSDFIHSQKRMPDSDMRSNNAQWDFWSLSPEAMHQVAFLMTDRGIPRTYRHMNGYGSHTFMWINKGGEKFWVKYHFKTEQGIENFTDSDAKAMVAEDPDFHRRDLRESIEKKDFPVWRLEMQIMPFEDAANYRFNPFDLTKVWPHSDYPLIEVGRMVLDRNPENFFAQMEQASFEPANMVPGIGPSPDKMLLGRLFSYPDTHRHRIGANYLQLPVNQPRNEVH-SYNKDGAMRYRNN-GNQPVYA-----PNSYGG------PQANPNIIEPSWESNgelVRSAYTLHAEDDDFGQAGTLYRKV-LSQTDRDHMVDNIVAHMSKGVEPFIQERAIKLWLQVDKDLGSRIAQGLGA-------
>A0A1R1LGE0	612	0.396	1.849E-191	0	492	500	0	475	478
MTKKLTTAAGCPVADNQNVMTAG---SRGPQLLQDVWFLEKLAHFDREVIPERRMHAKGSGAYGTFTVTNDISNYTRAKIFSEVGKETELFARFTTVAGERGAADAERDIRGFALKFYTEEGNWDLVGNNTPVFFLRDPLKFPDLNHAVKRDPRTNMRSAQNNWDFWTSLPEALHQVTIVMSDRGIPASYRHMHGFGSHTFSMINADNERVWVKFHFQTNQGIKNLSDQEAEKLVGQDRESHHRDLYESIEKGDNPSWKLSIQVMSEKQAEESPFNPFDLTKIWPKADYPLIEVGKLELNRNPENFFAEVEQSAFNPANVVPGISFSPDKMLQGRLFSYGDAQRYRLGVNHHQIPVNAPKCPVH-SYHRDGAMRTDGNFGSTIGY-----EPNS------SGQWQQQPDYTEPAMALSGaAAHWDHREDTDYYSQPGNLFR--LMTPEQQQKLFENTARSLGGASV-DIQKRHINNCQQADPAYGEGVAKALGL-------
>A0A257NBH5	612	0.406	1.849E-191	0	493	500	0	478	479
MSdeKKLTTNAGCPVADNQNVLTAG---PRGPQLLQDVWFMEKMSHFDREVIPERRMHAKGSGAYGTFTVTHDITQYTRAKLFSEIGKKTELFARFSTVAGERGAADAERDIRGFALKFYTEEGNWDLVGINTPVFFLRDPLKFPDLNHVVKRDPRTNLHNAKNNWDFWTLLPEALHQITILMSDRGISATYRHMHGFGSHTFSFINANNERHWVKFHFETQQGIKNLTDAEAEAIIGKDRESHQRDLYESIEKGDFPKWIFKVQVMPEADAAKLPYNPFDLTKIWPHKDFPLIEVGVLELNRNPENYFAEVEQAAFNPASVVPGIGFSPDKMLQGRLFSYGDAQRYRLGVNHQQIPVNTPRCPVH-NYHRDGAMRVDGNFGSTLGY-----EPNSEGE------WQEQPDFSEPPLSLDGAADHWNHREDTDYySQPAALFR--LMTPAQQQALFENTARSIADVPRE-IQLRHIDHCLKADPAYGKGIADALNIK------
>UPI0010C0D62F	612	0.439	1.849E-191	0	492	500	0	480	487
MSQPrLTTASGIPVADNQNSLSAG---PRGPLLLQDFHLIEKLQHFNRERIPERVVHAKGSGAYGSFTVTHDISGLTTAKLFAHVGKQTPVFLRFSTVGGEKGSADTERDPRGFALRFYTEEGNWDLVGNNTPIFFIKDPINFPDFIHTQKRDPQTNLKSANMMFDFWSHAPESLHQVTILFSDRGTPDGYRHMDGFGSHAYSLIDEQGERVYVKWHFKTRQGIKNLSAADAARIAGIDPDHAQRDLFNAIAANDFPQWDVKVQVATALELDAWsartGWNPFDLTKVWPHGDFPLQPVGVLELNRNPENYHAEVEQAAFSPSNVVPGLGYSPDKMLQGRLFGYHDAQLYRVGTNHQHLPVNAPRCP-FHNHQRDGAMAI-ANGGSARNYQRL---------DSVGAGATGMGHGERELALDGNAGRFDLRGQEDDYTQAGNLFR--LMTPQARQNLCDNLAGPLSQV-DEDILQRQLGHFDQADPDYGRGVRASLKA-------
>A0A2S7U2C0	612	0.453	1.849E-191	4	492	500	5	478	490
----LTTASGAPVADNQNSQTAGRF---GPVLLQDVHLLEKLAHFNRERIPERVVHAKGAGAFGYLEITEDITDLTKAAPFAEVGKKTPCLLRFSTVGGEQGSADAERDPRGFALKLYTEEGNWDLVGNNTPVFFLRDPLKFPDFIHTQKRHPATHCKDPDMFWDFLSLTPEATHQVTVLFSDRGTPKSFRHMNGYGSHTFAMVNAAGGRVWVKFHFKTLAGIQNFTAVEAQKMCGENADHATQDLYQKIETGGTAEWEMQIQVMSEEEAATYRFDPFDVTKVWQHGDFPVRTIGKLVLDRNPKNYFAEIEQAAFAPSNMIPGVEASPDKMLQGRLFAYQDAHRYRLGANFTQIPVNCPyMARQVANHQRDGAM-YDGAAEGSPNYEPNSVDGIKERPDAE-----VYPHPVH----GEVGSHARDYIQ-DDFVQAGDLYR--LMDPEQKSRLVGNIVGHMKNVTHKGIQLRAICNFFRADSDYGKRIADGLGL-------
>UPI00189EAC30	612	0.425	1.849E-191	2	492	500	16	492	496
--KPTTTDAGIPVASDEHSLSVG---PDGPIVLHDHYLIEQMANFNRERIPERQPHAKGSGAFGRFEVTEDVSAYTRAAVF-QPGTRTEVLIRFSTVAGERGSPDTWRDPRGFSIKFYTSEGNYDMVGNNTPVFFLRDPLKFQHFIRSQKRRADTNLRDHDMQWDFWTLSPESAHQVTWLMGDRGIPRTWRHMNGYSSHTYMWVNAQGEKFWVKYHFKTDQGVECLTQEEADRLAGADGDYHTRDLYQAIEAGEYPSWTLYMQIMPFKEAETYRFNPFDLTKIWPHADYPLVKVGKLTLDRNPTDHHTEIEQAAFEPNNLVPGIGISPDKMLLGRVFAYADAHRHRLGVNYKQIPVNAPRSPVH-SYSKDGAMRV-QN-VADPVYA-----PNSKGGPAADGERYPE-DSSWETGGEMVRAAYTLRQDDDDFGQANTLVNQV-MDDAARERLVANVVGHLSDGVSAPVLERAFDYWRKVDPEIGERIAKGVQA-------
>A0A2V2H0X3	612	0.414	1.849E-191	1	492	500	2	477	499
-KKVLTTASGIPVDNDQASISTG-MRENGYVLMQDQHTVEKLAHFVRERIPERVVHAKGAGAAGYFEVTDDLTKYTCAKLFGKVGKKTELRVRFSTVGGERGSADSARDPRGFAVKFYTEDGIYDIVGNNTPVFFIRDAIKFPDFIHTQKRNPGSNLKDADMFWDFLSLTPESLHQVTILFSDRGTPKNYRENDGFGSHTFMWYNEKKEYVWVKYHFKADLGFHTLNAREAEELAGTDPDHATRDLHDAIARGDYPSWTLYVQIMTPEQAKRYKFNPFDVTQVWYHSDFPLIRLGKMVLNRNPENYFAEVEQIGFSPSNFVPGIGPSPDKLLQGRLFSYADAQRYRIGTNFQQLPVNAPHCPVH-DYQRDGHSQLKSEGG--PNYWPNSAG----GPSPEPSFAPPEIDL-HA-----VIARHDIDTEELDFVQPGELYRRV-LDDGAKHNLISNIVGHLGNAK-QNIQYRQTALFYKADAEYGIRVAEGLKL-------
>A0A2B4SU65	612	0.406	1.849E-191	4	495	500	23	498	499
----LTTGFGCPIDTKTATMTAG---PKGPILLQDAQFLDEMSHFDRERIPERVVHAKGGGAFGYFEVTHDITKYCKAAVFDKIGKKTPLLARFSTVGGESGSADTARDPRGFAVKFYTEEGNWDLVGNNTPIFFIRDPIFFPSFIHTQKRNPVTHLKDPDMFWDFITLRPETTHQVCFLFSDRGIPDGYEHMNGYGSHTFKMVNAKGEAVYCKFHLKTDMGVKNLPADSAERLAGSDADYNNRKLYNTIANGKYPSWTMYLQVMTLDQAEKCSFNPFDLTKIWPHADYPLIPVGKMVLDENPKNYFAQIEQSAFNPASMVPGIEASPDKMLQGRLFSYHETHLHRLGTNYLQLPVNCPYMTRggHKHYQRDGPQCYEIPEG--PNYY-----PNSFSG------PKDDMKYKPHTFKINGdAQRYES-GDEDNYSQVTTFWEKT-LDKGAKERLVNSIAAHLKDAKD-FLQERAVKNFSQVHADFGNRLRAKLNEYRN----
>A0A0W8ENN2	612	0.422	1.849E-191	4	491	500	9	485	503
----LTTASGRPIWDNQNSVSVGQ---RGPLLLQDYLLHEKLAHFNRERLPERVVHAKGSGAYGTFTVTHDLTRYTRAKLFSEVGKQTRVFLRFSTVGGEKGSADTERDPRGFAVKFYTEDGNWDLVGNNTPVFFIKEPVKFPDFIHTQKRDPFTNCKSPTAMWDFWSLNPESLHQVLILMSDRGTPYGYRHMHGFGSHTFSFINQDNERVYVKFHFITQQGIKNFSAEEATAMKGLDPDFAQRDLVEAIERGDFPRWTLKVQIMTEEQAAAFRWNPFDLTKVWPKADFPLHELGVLELNENPVNYHAHVEQSAFAPAHVVDGIGYSPDRMLQGRILSYPDAQRYRLGGNYEQLPVNR--CPYATNnYQRDGLMALGDNGGAGPNYF-----PNSFGGP-QEDRTVGE-PAEHLAGLAA-RHDRNSPGEDDHYTQPGNFYRLL--DLGAQQRLVQNIVGAMSGIagpKRDEIINRQLCHFFRADLGLGMAVAQSLG--------
>A0A0D7BCG6	612	0.456	1.849E-191	4	499	500	14	502	521
----YTTSNGLPVSEPYAAQRVGFN---GPLLLQDFHHIDLLAHFDRERIPERVVHAKGAGAHGVFEVTHDMSDITSSKFLSTVGAKARATARFSTVGGESGSPDTARDPRGFAVKLRTDEGNWDWVFNNTPVFFLRDPAKFPHFIHTQKRDPQTHLKDPDMFWDYLSQNPESIHQVMILFSDRGTPDGYHNMHGYSGHTFKWVKDDGSFVYVQIHAIADEGFKTLDGKTAGELGGSNPDYGTQKLFESIEGGKFPSWTVSVQTMTPEQAEKFRYNILDLTKIWPHSEFPLRPFGKLTLNENVQNYFAEVEQVAFSPSHLIPYVATSEDPVLQSRLFSYPDTHRYRLGVNYQQLPVNAPIVPI-ANFQRDGAAVF-DSQGARPNYQ-STILPLSYAGAKNTlDGGANDISLDHVNFIGR-AYRDLSVLTELDFEQPRALWSKVW-SDEQRAAYVENVAGHLGGVKSAEIKARQLSVFAAVDQELSDRVAKAIGAPTVSPVK
>A0A5N5SWZ8	612	0.422	1.849E-191	11	491	500	440	899	916
-----------PWGDKLNSLTIG---ERGPMLLQDVQYLDEMAHFNRERIPERVVHAKGAGAFGDFEVTHDITKYTKAKLFEKVGKKTPIAIRFSTVGGESGSADTARDPRGFALKFYTEEGNWDLVGNNTPIFFIRDPLLFPSFIHTQKRNPETHLKDPDMFWDFMSLCFETTHQCTFLFTDRGTPYGFRHMHGYGSHTFKLVNAKDEAVYCKFHFKTDQGIKNFTAAKAKKMASVDPDFSIRDLYNAIDSGNFPSWTFYIQVMTYDEAENWEFNPFDVTKVWPHKDYPLIPVGKIILNKNPKNYFAQVEQLALSPSNLVPGIEPSPDKMLQGRLFAYDDTHRHRLGANYLMIPVNCPYKTEVRNYQRDGPMCVTSNQNGAPNYF-----PNSFNGPVDNDS---YL--EHRERLKFTpdIDRFNS-GDDDNFTQV--------LNDQQRQALHENTAGHLINAQN-FIQERAIQNFTNADPKYGEGVRTELE--------
>UPI00197B32AA	612	0.420	2.532E-191	0	490	500	0	473	477
MSdKRLTTAAGAPVSDNQNSMTAGV---RGPVVLQDMWLVEKLAHFDREVIPERRVHAKGSGAFGTLKVTHDISRYTKARVFDQVGKETPIFMRFSTVAGERGAADAERDVRGFSIKFYTEEGNWDIVGNNTPVFFVRDPLKFPDFIHTQKRDPRTNMRNNVAVWDFWARHPESLHQVTILMSDRGIPKNYRQMHGFGSHTFSFVNADNERFYVKFHFKSAQGIENYTDAEAARVVGQDRESAQRDLYEAIEHGNFPKWHFRIQVMPEADASKVPYNPFDITKVWPHKDYPLIDVGTIELNRNSENYFADVEQAAFTPANVVPGIGFSPDRLLQGRLFSYGDAQRYRLGINHHQIPVNAPRCP-FHSFHRDGAMRVDGNLGGTVNYEPS--RQGDFAADPAAAEPPVQAGT---------VDRYDHRDDDDYYSQPRALFRLFSAD--QKERLFGNIGRAINGV-PQDVIDRVLAHFERIDPAYAAGVRTAI---------
>UPI0016679461	612	0.419	2.532E-191	0	489	500	0	477	481
MTEqRFTTTNaGIPVASDEHSLTVG---PNGPILLQDHYLIEKMAQFNRERVPERVVHAKGGGAFGFFETTEDVSQFTKAALF-QPGARTELLVRFSSVAGELGSPDTWRDPRGFAVKFYTNEGNYDLVGNNTPVFFVRDPMKFQDFIRSQKRRADNGRRDNNMQWDFWTLSPESAHQVTWLMGDRGIPKTWRHMNGYGSHTFMWVNAGGEKFWIKYHFKTDQGIDFLTSEDAARIAGENADHHIGDLWNAIDRGEHPSWTLYVQVMPFDDAPNYRFNPFDLTKVWPHGDYPLIKVGRMVLDRNPSNYFAEIEQAAFEPANLVPGIGPSPDKMLLGRLFSYPDTHRYRIGPNYTQLPVNRPKSPVH-SYSKDGPMRY-EN-VADPVYA-----PNSYGG--PHADTQRYGDIAGWAATGEMVrAAYEKHPEDDDFVQPRTLIREV-MDDAQRDRLVKNVIGHLNGGVSRPMMDRVFEYWRNIDKETGDKIADA----------
>A0A7Y6A939	612	0.424	2.532E-191	5	488	500	7	477	483
-----TTDAGIAAPSDEFSQSVG---SNGPLLLQDHYLIQKMAQFNRERVPERVVHAKGGGAYGTLRITEDVSQYTKADLF-QPGRETPLFLRFSTVAGELGFPDTVRDPRGFAIKFYTREGNYDLVGNNTPIFFIRDPSQFSDFIHSQKRRADTHLHDHNMQWDFWTGTPASAHQVTFLMSDRGTPRTWRNMNGYGSHTFMWINAGGEKFWVKYHFKTDQGIANFTDAEAAAMAGEDRDYHLRDLYEAIRSGNHPSWTLQVQVMPFEAAADYRFNPFDLTKVWPHGDFAPIPIGTMTLDRNPENYFAEVEQAAFEPANLVPGIAPSPDKMLQGRLFSYPDTHRYRIGPNYLQLPVNRPKVPVH-SYNKDGAMRY-EN-SRDPVYA-----PNSYDGPV--AAPDRYAHEGYEV-AGEIVrSAYRPHAEDDDFGQPGALYRDV-MTETDREHLASNIVGHMksdGPVTPE-ILPKVIEYWTNVDPDLGARVAK-----------
>UPI00164ED4D3	612	0.432	2.532E-191	2	493	500	4	482	484
--PRLTTASGIPVADNQNSLTAG---PRGPILLQDFHLIEKLQHFNRERIPERVVHAKGSGAYGTFTVTHDITQYTKAKLFDRIGKETDTFVRFSTVGGEKGSADTERDPRGFAVRFYTEEGNWDLAGNNTPMFFIKDPIKFPDFVHTQKRDPQTNMKSPTMMWDFWSRAPESLHQVTMLFSDRGTPDGYRHMDGFGSHTFSMISADGERVWVKWHFKTQQGIRNLTADQAVRIAGEDPDYAQRDLYQAIDRGDFPRWDVSIQVMTDvqrvEWEKRTGWNAFDLTKVWPHKDFPRLPVGVLELNLNPENYHAEVEQAAFSPANVVPGLGYSPDRMLQGRLFAYHDAQLYRVGTNHQHLPVNRPRCP-FHHQQRDGAMTV-DNGGAVANYDNV----NAF----GTDA----RGFGHGDpgWALeGVAGRYDPRGHDDDFTQAGNLFR--LMTADAQDRLTTNIANAMRGV-PQEIRERQLGHFAKADPRYGAEVARKLGVK------
>A9B4C7	612	0.456	2.532E-191	2	492	500	4	477	485
[truncated: 7,705,229 more chars]
