# Supplementary material for: Catalases in the pathogenesis of Sporothrix schenckii research
Source: PeerJ. 2022 Dec 7;10:e14478. doi: 10.7717/peerj.14478 (PMC9745942; doi:10.7717/peerj.14478)
Supplement: Supplemental Information 3 — Sequences and PDB files used in this study. [file peerj-10-14478-s003.zip › Raw data/Cat3 ss/test_991eb_relaxed_rank_2_model_5.pdb]

ATOM      1  N   MET A   1     -18.021  15.861  33.947  1.00 54.27           N  
ATOM      2  H   MET A   1     -19.016  16.010  34.040  1.00 54.27           H  
ATOM      3  H2  MET A   1     -17.548  16.751  33.894  1.00 54.27           H  
ATOM      4  H3  MET A   1     -17.832  15.353  33.095  1.00 54.27           H  
ATOM      5  CA  MET A   1     -17.504  15.077  35.090  1.00 54.27           C  
ATOM      6  HA  MET A   1     -17.607  15.648  36.013  1.00 54.27           H  
ATOM      7  C   MET A   1     -16.025  14.818  34.866  1.00 54.27           C  
ATOM      8  CB  MET A   1     -18.253  13.746  35.252  1.00 54.27           C  
ATOM      9  HB2 MET A   1     -18.354  13.250  34.286  1.00 54.27           H  
ATOM     10  HB3 MET A   1     -17.678  13.097  35.912  1.00 54.27           H  
ATOM     11  O   MET A   1     -15.651  14.563  33.724  1.00 54.27           O  
ATOM     12  CG  MET A   1     -19.634  13.949  35.880  1.00 54.27           C  
ATOM     13  HG2 MET A   1     -19.512  14.482  36.823  1.00 54.27           H  
ATOM     14  HG3 MET A   1     -20.256  14.557  35.222  1.00 54.27           H  
ATOM     15  SD  MET A   1     -20.487  12.394  36.235  1.00 54.27           S  
ATOM     16  CE  MET A   1     -21.850  12.447  35.041  1.00 54.27           C  
ATOM     17  HE1 MET A   1     -22.473  13.321  35.231  1.00 54.27           H  
ATOM     18  HE2 MET A   1     -22.457  11.549  35.150  1.00 54.27           H  
ATOM     19  HE3 MET A   1     -21.454  12.488  34.027  1.00 54.27           H  
ATOM     20  N   SER A   2     -15.192  14.915  35.906  1.00 83.81           N  
ATOM     21  H   SER A   2     -15.545  15.058  36.841  1.00 83.81           H  
ATOM     22  CA  SER A   2     -13.824  14.388  35.845  1.00 83.81           C  
ATOM     23  HA  SER A   2     -13.306  14.833  34.996  1.00 83.81           H  
ATOM     24  C   SER A   2     -13.880  12.872  35.637  1.00 83.81           C  
ATOM     25  CB  SER A   2     -13.037  14.733  37.118  1.00 83.81           C  
ATOM     26  HB2 SER A   2     -12.823  15.802  37.134  1.00 83.81           H  
ATOM     27  HB3 SER A   2     -12.094  14.186  37.122  1.00 83.81           H  
ATOM     28  O   SER A   2     -14.810  12.208  36.096  1.00 83.81           O  
ATOM     29  OG  SER A   2     -13.791  14.395  38.264  1.00 83.81           O  
ATOM     30  HG  SER A   2     -13.205  14.320  39.020  1.00 83.81           H  
ATOM     31  N   ARG A   3     -12.918  12.324  34.892  1.00 92.45           N  
ATOM     32  H   ARG A   3     -12.144  12.904  34.599  1.00 92.45           H  
ATOM     33  CA  ARG A   3     -12.790  10.871  34.719  1.00 92.45           C  
ATOM     34  HA  ARG A   3     -13.781  10.419  34.693  1.00 92.45           H  
ATOM     35  C   ARG A   3     -12.063  10.297  35.936  1.00 92.45           C  
ATOM     36  CB  ARG A   3     -12.061  10.540  33.406  1.00 92.45           C  
ATOM     37  HB2 ARG A   3     -11.906   9.462  33.360  1.00 92.45           H  
ATOM     38  HB3 ARG A   3     -11.084  11.023  33.404  1.00 92.45           H  
ATOM     39  O   ARG A   3     -11.033  10.840  36.325  1.00 92.45           O  
ATOM     40  CG  ARG A   3     -12.857  10.981  32.167  1.00 92.45           C  
ATOM     41  HG2 ARG A   3     -13.834  10.497  32.172  1.00 92.45           H  
ATOM     42  HG3 ARG A   3     -12.994  12.062  32.186  1.00 92.45           H  
ATOM     43  CD  ARG A   3     -12.103  10.593  30.890  1.00 92.45           C  
ATOM     44  HD2 ARG A   3     -11.119  11.061  30.917  1.00 92.45           H  
ATOM     45  HD3 ARG A   3     -11.976   9.511  30.872  1.00 92.45           H  
ATOM     46  NE  ARG A   3     -12.825  11.024  29.678  1.00 92.45           N  
ATOM     47  HE  ARG A   3     -13.779  11.334  29.803  1.00 92.45           H  
ATOM     48  NH1 ARG A   3     -11.130  10.614  28.182  1.00 92.45           N  
ATOM     49 HH11 ARG A   3     -10.767  10.602  27.240  1.00 92.45           H  
ATOM     50 HH12 ARG A   3     -10.565  10.253  28.938  1.00 92.45           H  
ATOM     51  NH2 ARG A   3     -13.070  11.443  27.451  1.00 92.45           N  
ATOM     52 HH21 ARG A   3     -14.025  11.732  27.610  1.00 92.45           H  
ATOM     53 HH22 ARG A   3     -12.673  11.477  26.523  1.00 92.45           H  
ATOM     54  CZ  ARG A   3     -12.340  11.024  28.448  1.00 92.45           C  
ATOM     55  N   GLN A   4     -12.599   9.230  36.524  1.00 94.93           N  
ATOM     56  H   GLN A   4     -13.436   8.824  36.130  1.00 94.93           H  
ATOM     57  CA  GLN A   4     -11.947   8.485  37.603  1.00 94.93           C  
ATOM     58  HA  GLN A   4     -11.395   9.184  38.232  1.00 94.93           H  
ATOM     59  C   GLN A   4     -10.957   7.479  37.008  1.00 94.93           C  
ATOM     60  CB  GLN A   4     -13.021   7.806  38.467  1.00 94.93           C  
ATOM     61  HB2 GLN A   4     -13.538   7.051  37.875  1.00 94.93           H  
ATOM     62  HB3 GLN A   4     -13.747   8.560  38.771  1.00 94.93           H  
ATOM     63  O   GLN A   4     -11.245   6.876  35.976  1.00 94.93           O  
ATOM     64  CG  GLN A   4     -12.449   7.153  39.734  1.00 94.93           C  
ATOM     65  HG2 GLN A   4     -11.826   6.299  39.467  1.00 94.93           H  
ATOM     66  HG3 GLN A   4     -11.834   7.879  40.265  1.00 94.93           H  
ATOM     67  CD  GLN A   4     -13.558   6.665  40.661  1.00 94.93           C  
ATOM     68  NE2 GLN A   4     -13.438   6.858  41.957  1.00 94.93           N  
ATOM     69 HE21 GLN A   4     -14.194   6.493  42.519  1.00 94.93           H  
ATOM     70 HE22 GLN A   4     -12.599   7.260  42.350  1.00 94.93           H  
ATOM     71  OE1 GLN A   4     -14.562   6.116  40.246  1.00 94.93           O  
ATOM     72  N   TYR A   5      -9.797   7.308  37.640  1.00 94.87           N  
ATOM     73  H   TYR A   5      -9.624   7.795  38.508  1.00 94.87           H  
ATOM     74  CA  TYR A   5      -8.828   6.294  37.234  1.00 94.87           C  
ATOM     75  HA  TYR A   5      -8.859   6.189  36.150  1.00 94.87           H  
ATOM     76  C   TYR A   5      -9.195   4.929  37.838  1.00 94.87           C  
ATOM     77  CB  TYR A   5      -7.419   6.766  37.603  1.00 94.87           C  
ATOM     78  HB2 TYR A   5      -7.403   7.054  38.654  1.00 94.87           H  
ATOM     79  HB3 TYR A   5      -7.176   7.649  37.013  1.00 94.87           H  
ATOM     80  O   TYR A   5      -9.520   4.836  39.025  1.00 94.87           O  
ATOM     81  CG  TYR A   5      -6.363   5.715  37.362  1.00 94.87           C  
ATOM     82  CD1 TYR A   5      -5.837   5.026  38.463  1.00 94.87           C  
ATOM     83  HD1 TYR A   5      -6.139   5.295  39.464  1.00 94.87           H  
ATOM     84  CD2 TYR A   5      -5.950   5.385  36.056  1.00 94.87           C  
ATOM     85  HD2 TYR A   5      -6.363   5.907  35.206  1.00 94.87           H  
ATOM     86  CE1 TYR A   5      -4.927   3.979  38.263  1.00 94.87           C  
ATOM     87  HE1 TYR A   5      -4.529   3.461  39.123  1.00 94.87           H  
ATOM     88  CE2 TYR A   5      -5.021   4.343  35.855  1.00 94.87           C  
ATOM     89  HE2 TYR A   5      -4.711   4.054  34.862  1.00 94.87           H  
ATOM     90  OH  TYR A   5      -3.617   2.627  36.793  1.00 94.87           O  
ATOM     91  HH  TYR A   5      -3.437   2.191  37.629  1.00 94.87           H  
ATOM     92  CZ  TYR A   5      -4.518   3.625  36.962  1.00 94.87           C  
ATOM     93  N   THR A   6      -9.165   3.882  37.013  1.00 96.19           N  
ATOM     94  H   THR A   6      -8.836   3.999  36.066  1.00 96.19           H  
ATOM     95  CA  THR A   6      -9.587   2.523  37.368  1.00 96.19           C  
ATOM     96  HA  THR A   6      -9.572   2.425  38.454  1.00 96.19           H  
ATOM     97  C   THR A   6      -8.615   1.492  36.799  1.00 96.19           C  
ATOM     98  CB  THR A   6     -11.015   2.209  36.863  1.00 96.19           C  
ATOM     99  HB  THR A   6     -11.290   1.211  37.204  1.00 96.19           H  
ATOM    100  O   THR A   6      -7.905   1.774  35.833  1.00 96.19           O  
ATOM    101  CG2 THR A   6     -12.086   3.191  37.352  1.00 96.19           C  
ATOM    102 HG21 THR A   6     -12.212   3.097  38.431  1.00 96.19           H  
ATOM    103 HG22 THR A   6     -13.037   2.951  36.877  1.00 96.19           H  
ATOM    104 HG23 THR A   6     -11.819   4.217  37.098  1.00 96.19           H  
ATOM    105  OG1 THR A   6     -11.080   2.205  35.455  1.00 96.19           O  
ATOM    106  HG1 THR A   6     -10.758   1.352  35.156  1.00 96.19           H  
ATOM    107  N   LEU A   7      -8.638   0.274  37.346  1.00 94.83           N  
ATOM    108  H   LEU A   7      -9.218   0.135  38.161  1.00 94.83           H  
ATOM    109  CA  LEU A   7      -8.164  -0.917  36.631  1.00 94.83           C  
ATOM    110  HA  LEU A   7      -7.145  -0.746  36.283  1.00 94.83           H  
ATOM    111  C   LEU A   7      -9.026  -1.175  35.385  1.00 94.83           C  
ATOM    112  CB  LEU A   7      -8.179  -2.147  37.558  1.00 94.83           C  
ATOM    113  HB2 LEU A   7      -7.820  -3.009  36.997  1.00 94.83           H  
ATOM    114  HB3 LEU A   7      -9.209  -2.353  37.851  1.00 94.83           H  
ATOM    115  O   LEU A   7     -10.100  -0.578  35.227  1.00 94.83           O  
ATOM    116  CG  LEU A   7      -7.323  -2.019  38.825  1.00 94.83           C  
ATOM    117  HG  LEU A   7      -7.750  -1.237  39.453  1.00 94.83           H  
ATOM    118  CD1 LEU A   7      -7.346  -3.331  39.604  1.00 94.83           C  
ATOM    119 HD11 LEU A   7      -6.790  -3.233  40.536  1.00 94.83           H  
ATOM    120 HD12 LEU A   7      -8.374  -3.614  39.833  1.00 94.83           H  
ATOM    121 HD13 LEU A   7      -6.904  -4.123  38.999  1.00 94.83           H  
ATOM    122  CD2 LEU A   7      -5.866  -1.676  38.525  1.00 94.83           C  
ATOM    123 HD21 LEU A   7      -5.305  -1.683  39.459  1.00 94.83           H  
ATOM    124 HD22 LEU A   7      -5.791  -0.682  38.083  1.00 94.83           H  
ATOM    125 HD23 LEU A   7      -5.447  -2.414  37.841  1.00 94.83           H  
ATOM    126  N   ALA A   8      -8.579  -2.086  34.521  1.00 93.41           N  
ATOM    127  H   ALA A   8      -7.764  -2.631  34.762  1.00 93.41           H  
ATOM    128  CA  ALA A   8      -9.304  -2.472  33.310  1.00 93.41           C  
ATOM    129  HA  ALA A   8      -9.474  -1.584  32.701  1.00 93.41           H  
ATOM    130  C   ALA A   8     -10.682  -3.087  33.625  1.00 93.41           C  
ATOM    131  CB  ALA A   8      -8.418  -3.444  32.526  1.00 93.41           C  
ATOM    132  HB1 ALA A   8      -8.923  -3.738  31.605  1.00 93.41           H  
ATOM    133  HB2 ALA A   8      -8.229  -4.337  33.121  1.00 93.41           H  
ATOM    134  HB3 ALA A   8      -7.467  -2.971  32.279  1.00 93.41           H  
ATOM    135  O   ALA A   8     -11.641  -2.870  32.890  1.00 93.41           O  
ATOM    136  N   GLU A   9     -10.807  -3.761  34.768  1.00 94.46           N  
ATOM    137  H   GLU A   9      -9.954  -4.015  35.246  1.00 94.46           H  
ATOM    138  CA  GLU A   9     -12.043  -4.347  35.296  1.00 94.46           C  
ATOM    139  HA  GLU A   9     -12.602  -4.783  34.467  1.00 94.46           H  
ATOM    140  C   GLU A   9     -12.962  -3.302  35.959  1.00 94.46           C  
ATOM    141  CB  GLU A   9     -11.713  -5.473  36.296  1.00 94.46           C  
ATOM    142  HB2 GLU A   9     -11.217  -5.049  37.169  1.00 94.46           H  
ATOM    143  HB3 GLU A   9     -12.654  -5.902  36.641  1.00 94.46           H  
ATOM    144  O   GLU A   9     -14.028  -3.638  36.471  1.00 94.46           O  
ATOM    145  CG  GLU A   9     -10.871  -6.634  35.734  1.00 94.46           C  
ATOM    146  HG2 GLU A   9     -10.882  -7.441  36.466  1.00 94.46           H  
ATOM    147  HG3 GLU A   9     -11.357  -7.002  34.830  1.00 94.46           H  
ATOM    148  CD  GLU A   9      -9.407  -6.270  35.435  1.00 94.46           C  
ATOM    149  OE1 GLU A   9      -8.829  -6.948  34.564  1.00 94.46           O  
ATOM    150  OE2 GLU A   9      -8.905  -5.274  36.017  1.00 94.46           O  
ATOM    151  N   GLY A  10     -12.564  -2.024  35.977  1.00 94.48           N  
ATOM    152  H   GLY A  10     -11.696  -1.804  35.510  1.00 94.48           H  
ATOM    153  CA  GLY A  10     -13.375  -0.912  36.476  1.00 94.48           C  
ATOM    154  HA2 GLY A  10     -13.115  -0.018  35.907  1.00 94.48           H  
ATOM    155  HA3 GLY A  10     -14.428  -1.128  36.298  1.00 94.48           H  
ATOM    156  C   GLY A  10     -13.207  -0.584  37.963  1.00 94.48           C  
ATOM    157  O   GLY A  10     -13.875   0.325  38.451  1.00 94.48           O  
ATOM    158  N   GLN A  11     -12.310  -1.258  38.695  1.00 95.43           N  
ATOM    159  H   GLN A  11     -11.804  -2.011  38.250  1.00 95.43           H  
ATOM    160  CA  GLN A  11     -12.043  -0.947  40.107  1.00 95.43           C  
ATOM    161  HA  GLN A  11     -13.000  -0.918  40.627  1.00 95.43           H  
ATOM    162  C   GLN A  11     -11.325   0.410  40.245  1.00 95.43           C  
ATOM    163  CB  GLN A  11     -11.202  -2.060  40.753  1.00 95.43           C  
ATOM    164  HB2 GLN A  11     -10.222  -2.087  40.277  1.00 95.43           H  
ATOM    165  HB3 GLN A  11     -11.690  -3.021  40.592  1.00 95.43           H  
ATOM    166  O   GLN A  11     -10.210   0.537  39.732  1.00 95.43           O  
ATOM    167  CG  GLN A  11     -11.036  -1.836  42.270  1.00 95.43           C  
ATOM    168  HG2 GLN A  11     -12.015  -1.903  42.744  1.00 95.43           H  
ATOM    169  HG3 GLN A  11     -10.631  -0.842  42.465  1.00 95.43           H  
ATOM    170  CD  GLN A  11     -10.093  -2.836  42.931  1.00 95.43           C  
ATOM    171  NE2 GLN A  11     -10.244  -3.100  44.210  1.00 95.43           N  
ATOM    172 HE21 GLN A  11     -10.976  -2.663  44.751  1.00 95.43           H  
ATOM    173 HE22 GLN A  11      -9.587  -3.765  44.592  1.00 95.43           H  
ATOM    174  OE1 GLN A  11      -9.179  -3.373  42.335  1.00 95.43           O  
ATOM    175  N   PRO A  12     -11.885   1.405  40.962  1.00 95.53           N  
ATOM    176  CA  PRO A  12     -11.208   2.675  41.207  1.00 95.53           C  
ATOM    177  HA  PRO A  12     -11.008   3.158  40.250  1.00 95.53           H  
ATOM    178  C   PRO A  12      -9.898   2.502  41.971  1.00 95.53           C  
ATOM    179  CB  PRO A  12     -12.192   3.531  42.005  1.00 95.53           C  
ATOM    180  HB2 PRO A  12     -12.026   3.407  43.075  1.00 95.53           H  
ATOM    181  HB3 PRO A  12     -12.105   4.581  41.726  1.00 95.53           H  
ATOM    182  O   PRO A  12      -9.843   1.754  42.946  1.00 95.53           O  
ATOM    183  CG  PRO A  12     -13.552   2.942  41.641  1.00 95.53           C  
ATOM    184  HG2 PRO A  12     -13.879   3.334  40.678  1.00 95.53           H  
ATOM    185  HG3 PRO A  12     -14.299   3.131  42.411  1.00 95.53           H  
ATOM    186  CD  PRO A  12     -13.234   1.455  41.508  1.00 95.53           C  
ATOM    187  HD2 PRO A  12     -13.245   0.982  42.490  1.00 95.53           H  
ATOM    188  HD3 PRO A  12     -13.965   0.984  40.852  1.00 95.53           H  
ATOM    189  N   GLN A  13      -8.866   3.239  41.563  1.00 94.12           N  
ATOM    190  H   GLN A  13      -8.991   3.853  40.771  1.00 94.12           H  
ATOM    191  CA  GLN A  13      -7.554   3.221  42.210  1.00 94.12           C  
ATOM    192  HA  GLN A  13      -7.580   2.513  43.038  1.00 94.12           H  
ATOM    193  C   GLN A  13      -7.210   4.607  42.779  1.00 94.12           C  
ATOM    194  CB  GLN A  13      -6.492   2.735  41.214  1.00 94.12           C  
ATOM    195  HB2 GLN A  13      -6.581   3.339  40.310  1.00 94.12           H  
ATOM    196  HB3 GLN A  13      -5.497   2.879  41.634  1.00 94.12           H  
ATOM    197  O   GLN A  13      -7.523   5.621  42.147  1.00 94.12           O  
ATOM    198  CG  GLN A  13      -6.658   1.265  40.803  1.00 94.12           C  
ATOM    199  HG2 GLN A  13      -7.626   1.130  40.322  1.00 94.12           H  
ATOM    200  HG3 GLN A  13      -5.888   1.011  40.074  1.00 94.12           H  
ATOM    201  CD  GLN A  13      -6.535   0.305  41.981  1.00 94.12           C  
ATOM    202  NE2 GLN A  13      -7.304  -0.759  42.012  1.00 94.12           N  
ATOM    203 HE21 GLN A  13      -7.936  -0.968  41.251  1.00 94.12           H  
ATOM    204 HE22 GLN A  13      -7.173  -1.404  42.777  1.00 94.12           H  
ATOM    205  OE1 GLN A  13      -5.769   0.508  42.910  1.00 94.12           O  
ATOM    206  N   PRO A  14      -6.562   4.688  43.957  1.00 91.99           N  
ATOM    207  CA  PRO A  14      -6.234   5.966  44.592  1.00 91.99           C  
ATOM    208  HA  PRO A  14      -7.115   6.607  44.616  1.00 91.99           H  
ATOM    209  C   PRO A  14      -5.113   6.726  43.867  1.00 91.99           C  
ATOM    210  CB  PRO A  14      -5.835   5.598  46.026  1.00 91.99           C  
ATOM    211  HB2 PRO A  14      -6.727   5.570  46.652  1.00 91.99           H  
ATOM    212  HB3 PRO A  14      -5.104   6.291  46.443  1.00 91.99           H  
ATOM    213  O   PRO A  14      -5.038   7.947  43.979  1.00 91.99           O  
ATOM    214  CG  PRO A  14      -5.267   4.185  45.890  1.00 91.99           C  
ATOM    215  HG2 PRO A  14      -4.230   4.235  45.559  1.00 91.99           H  
ATOM    216  HG3 PRO A  14      -5.344   3.625  46.822  1.00 91.99           H  
ATOM    217  CD  PRO A  14      -6.129   3.572  44.789  1.00 91.99           C  
ATOM    218  HD2 PRO A  14      -7.000   3.087  45.230  1.00 91.99           H  
ATOM    219  HD3 PRO A  14      -5.546   2.849  44.218  1.00 91.99           H  
ATOM    220  N   ALA A  15      -4.242   6.019  43.140  1.00 92.07           N  
ATOM    221  H   ALA A  15      -4.358   5.017  43.084  1.00 92.07           H  
ATOM    222  CA  ALA A  15      -3.139   6.589  42.373  1.00 92.07           C  
ATOM    223  HA  ALA A  15      -3.472   7.519  41.911  1.00 92.07           H  
ATOM    224  C   ALA A  15      -2.681   5.624  41.265  1.00 92.07           C  
ATOM    225  CB  ALA A  15      -1.983   6.897  43.333  1.00 92.07           C  
ATOM    226  HB1 ALA A  15      -1.177   7.386  42.786  1.00 92.07           H  
ATOM    227  HB2 ALA A  15      -2.319   7.566  44.125  1.00 92.07           H  
ATOM    228  HB3 ALA A  15      -1.608   5.973  43.773  1.00 92.07           H  
ATOM    229  O   ALA A  15      -2.739   4.408  41.432  1.00 92.07           O  
ATOM    230  N   ASN A  16      -2.177   6.166  40.154  1.00 93.09           N  
ATOM    231  H   ASN A  16      -2.123   7.172  40.085  1.00 93.09           H  
ATOM    232  CA  ASN A  16      -1.667   5.406  39.003  1.00 93.09           C  
ATOM    233  HA  ASN A  16      -2.020   4.376  39.070  1.00 93.09           H  
ATOM    234  C   ASN A  16      -0.128   5.333  38.940  1.00 93.09           C  
ATOM    235  CB  ASN A  16      -2.252   6.016  37.718  1.00 93.09           C  
ATOM    236  HB2 ASN A  16      -3.337   6.079  37.800  1.00 93.09           H  
ATOM    237  HB3 ASN A  16      -2.013   5.359  36.881  1.00 93.09           H  
ATOM    238  O   ASN A  16       0.429   4.869  37.951  1.00 93.09           O  
ATOM    239  CG  ASN A  16      -1.738   7.407  37.402  1.00 93.09           C  
ATOM    240  ND2 ASN A  16      -1.984   7.880  36.204  1.00 93.09           N  
ATOM    241 HD21 ASN A  16      -2.417   7.283  35.515  1.00 93.09           H  
ATOM    242 HD22 ASN A  16      -1.605   8.793  35.996  1.00 93.09           H  
ATOM    243  OD1 ASN A  16      -1.158   8.106  38.220  1.00 93.09           O  
ATOM    244  N   ASN A  17       0.566   5.846  39.958  1.00 93.33           N  
ATOM    245  H   ASN A  17       0.052   6.251  40.728  1.00 93.33           H  
ATOM    246  CA  ASN A  17       2.019   6.038  39.963  1.00 93.33           C  
ATOM    247  HA  ASN A  17       2.435   5.587  39.062  1.00 93.33           H  
ATOM    248  C   ASN A  17       2.725   5.337  41.138  1.00 93.33           C  
ATOM    249  CB  ASN A  17       2.318   7.547  39.905  1.00 93.33           C  
ATOM    250  HB2 ASN A  17       3.389   7.685  39.760  1.00 93.33           H  
ATOM    251  HB3 ASN A  17       1.801   7.985  39.051  1.00 93.33           H  
ATOM    252  O   ASN A  17       3.883   5.633  41.432  1.00 93.33           O  
ATOM    253  CG  ASN A  17       1.903   8.302  41.157  1.00 93.33           C  
ATOM    254  ND2 ASN A  17       2.365   9.518  41.319  1.00 93.33           N  
ATOM    255 HD21 ASN A  17       2.059  10.003  42.151  1.00 93.33           H  
ATOM    256 HD22 ASN A  17       2.981   9.924  40.629  1.00 93.33           H  
ATOM    257  OD1 ASN A  17       1.151   7.837  41.997  1.00 93.33           O  
ATOM    258  N   THR A  18       2.038   4.423  41.824  1.00 88.08           N  
ATOM    259  H   THR A  18       1.098   4.200  41.531  1.00 88.08           H  
ATOM    260  CA  THR A  18       2.571   3.667  42.962  1.00 88.08           C  
ATOM    261  HA  THR A  18       3.654   3.784  42.987  1.00 88.08           H  
ATOM    262  C   THR A  18       2.296   2.172  42.813  1.00 88.08           C  
ATOM    263  CB  THR A  18       2.023   4.186  44.304  1.00 88.08           C  
ATOM    264  HB  THR A  18       2.419   3.566  45.108  1.00 88.08           H  
ATOM    265  O   THR A  18       1.418   1.755  42.058  1.00 88.08           O  
ATOM    266  CG2 THR A  18       2.420   5.635  44.581  1.00 88.08           C  
ATOM    267 HG21 THR A  18       3.499   5.749  44.478  1.00 88.08           H  
ATOM    268 HG22 THR A  18       2.127   5.910  45.594  1.00 88.08           H  
ATOM    269 HG23 THR A  18       1.923   6.300  43.875  1.00 88.08           H  
ATOM    270  OG1 THR A  18       0.620   4.123  44.334  1.00 88.08           O  
ATOM    271  HG1 THR A  18       0.314   4.516  45.154  1.00 88.08           H  
ATOM    272  N   SER A  19       3.082   1.373  43.536  1.00 90.88           N  
ATOM    273  H   SER A  19       3.763   1.794  44.152  1.00 90.88           H  
ATOM    274  CA  SER A  19       2.881  -0.066  43.720  1.00 90.88           C  
ATOM    275  HA  SER A  19       1.930  -0.353  43.271  1.00 90.88           H  
ATOM    276  C   SER A  19       2.802  -0.405  45.206  1.00 90.88           C  
ATOM    277  CB  SER A  19       3.981  -0.898  43.043  1.00 90.88           C  
ATOM    278  HB2 SER A  19       3.956  -1.919  43.426  1.00 90.88           H  
ATOM    279  HB3 SER A  19       3.782  -0.934  41.972  1.00 90.88           H  
ATOM    280  O   SER A  19       3.407   0.272  46.046  1.00 90.88           O  
ATOM    281  OG  SER A  19       5.276  -0.352  43.255  1.00 90.88           O  
ATOM    282  HG  SER A  19       5.439   0.194  42.482  1.00 90.88           H  
ATOM    283  N   VAL A  20       2.075  -1.470  45.532  1.00 90.50           N  
ATOM    284  H   VAL A  20       1.685  -1.999  44.766  1.00 90.50           H  
ATOM    285  CA  VAL A  20       1.985  -2.029  46.878  1.00 90.50           C  
ATOM    286  HA  VAL A  20       1.923  -1.201  47.584  1.00 90.50           H  
ATOM    287  C   VAL A  20       3.254  -2.824  47.162  1.00 90.50           C  
ATOM    288  CB  VAL A  20       0.729  -2.895  47.074  1.00 90.50           C  
ATOM    289  HB  VAL A  20       0.782  -3.774  46.431  1.00 90.50           H  
ATOM    290  O   VAL A  20       3.550  -3.842  46.534  1.00 90.50           O  
ATOM    291  CG1 VAL A  20       0.624  -3.368  48.531  1.00 90.50           C  
ATOM    292 HG11 VAL A  20       0.548  -2.510  49.198  1.00 90.50           H  
ATOM    293 HG12 VAL A  20       1.500  -3.959  48.799  1.00 90.50           H  
ATOM    294 HG13 VAL A  20      -0.265  -3.988  48.645  1.00 90.50           H  
ATOM    295  CG2 VAL A  20      -0.549  -2.117  46.741  1.00 90.50           C  
ATOM    296 HG21 VAL A  20      -0.612  -1.209  47.342  1.00 90.50           H  
ATOM    297 HG22 VAL A  20      -0.558  -1.850  45.684  1.00 90.50           H  
ATOM    298 HG23 VAL A  20      -1.423  -2.740  46.930  1.00 90.50           H  
ATOM    299  N   GLN A  21       4.010  -2.350  48.146  1.00 89.75           N  
ATOM    300  H   GLN A  21       3.707  -1.517  48.630  1.00 89.75           H  
ATOM    301  CA  GLN A  21       5.285  -2.938  48.530  1.00 89.75           C  
ATOM    302  HA  GLN A  21       5.417  -3.893  48.022  1.00 89.75           H  
ATOM    303  C   GLN A  21       5.320  -3.195  50.031  1.00 89.75           C  
ATOM    304  CB  GLN A  21       6.439  -2.014  48.118  1.00 89.75           C  
ATOM    305  HB2 GLN A  21       7.376  -2.454  48.461  1.00 89.75           H  
ATOM    306  HB3 GLN A  21       6.311  -1.048  48.606  1.00 89.75           H  
ATOM    307  O   GLN A  21       4.961  -2.327  50.827  1.00 89.75           O  
ATOM    308  CG  GLN A  21       6.520  -1.800  46.600  1.00 89.75           C  
ATOM    309  HG2 GLN A  21       6.708  -2.754  46.107  1.00 89.75           H  
ATOM    310  HG3 GLN A  21       5.573  -1.408  46.230  1.00 89.75           H  
ATOM    311  CD  GLN A  21       7.619  -0.821  46.213  1.00 89.75           C  
ATOM    312  NE2 GLN A  21       7.487  -0.130  45.106  1.00 89.75           N  
ATOM    313 HE21 GLN A  21       6.677  -0.306  44.530  1.00 89.75           H  
ATOM    314 HE22 GLN A  21       8.302   0.326  44.721  1.00 89.75           H  
ATOM    315  OE1 GLN A  21       8.590  -0.591  46.921  1.00 89.75           O  
ATOM    316  N   LEU A  22       5.845  -4.355  50.418  1.00 90.07           N  
ATOM    317  H   LEU A  22       6.129  -5.010  49.704  1.00 90.07           H  
ATOM    318  CA  LEU A  22       6.316  -4.581  51.776  1.00 90.07           C  
ATOM    319  HA  LEU A  22       5.633  -4.092  52.471  1.00 90.07           H  
ATOM    320  C   LEU A  22       7.705  -3.954  51.909  1.00 90.07           C  
ATOM    321  CB  LEU A  22       6.326  -6.088  52.073  1.00 90.07           C  
ATOM    322  HB2 LEU A  22       5.326  -6.490  51.913  1.00 90.07           H  
ATOM    323  HB3 LEU A  22       7.002  -6.576  51.371  1.00 90.07           H  
ATOM    324  O   LEU A  22       8.667  -4.437  51.311  1.00 90.07           O  
ATOM    325  CG  LEU A  22       6.774  -6.414  53.511  1.00 90.07           C  
ATOM    326  HG  LEU A  22       7.723  -5.922  53.724  1.00 90.07           H  
ATOM    327  CD1 LEU A  22       5.740  -5.964  54.545  1.00 90.07           C  
ATOM    328 HD11 LEU A  22       4.771  -6.415  54.330  1.00 90.07           H  
ATOM    329 HD12 LEU A  22       6.060  -6.271  55.541  1.00 90.07           H  
ATOM    330 HD13 LEU A  22       5.643  -4.878  54.544  1.00 90.07           H  
ATOM    331  CD2 LEU A  22       6.984  -7.919  53.655  1.00 90.07           C  
ATOM    332 HD21 LEU A  22       6.052  -8.448  53.459  1.00 90.07           H  
ATOM    333 HD22 LEU A  22       7.742  -8.256  52.947  1.00 90.07           H  
ATOM    334 HD23 LEU A  22       7.322  -8.150  54.665  1.00 90.07           H  
ATOM    335  N   ARG A  23       7.809  -2.876  52.684  1.00 85.77           N  
ATOM    336  H   ARG A  23       6.977  -2.553  53.157  1.00 85.77           H  
ATOM    337  CA  ARG A  23       9.066  -2.154  52.929  1.00 85.77           C  
ATOM    338  HA  ARG A  23       9.857  -2.574  52.308  1.00 85.77           H  
ATOM    339  C   ARG A  23       9.500  -2.320  54.379  1.00 85.77           C  
ATOM    340  CB  ARG A  23       8.904  -0.673  52.555  1.00 85.77           C  
ATOM    341  HB2 ARG A  23       9.821  -0.146  52.817  1.00 85.77           H  
ATOM    342  HB3 ARG A  23       8.080  -0.241  53.123  1.00 85.77           H  
ATOM    343  O   ARG A  23       8.663  -2.308  55.274  1.00 85.77           O  
ATOM    344  CG  ARG A  23       8.645  -0.490  51.053  1.00 85.77           C  
ATOM    345  HG2 ARG A  23       9.460  -0.953  50.495  1.00 85.77           H  
ATOM    346  HG3 ARG A  23       7.706  -0.967  50.773  1.00 85.77           H  
ATOM    347  CD  ARG A  23       8.577   0.997  50.699  1.00 85.77           C  
ATOM    348  HD2 ARG A  23       9.466   1.488  51.094  1.00 85.77           H  
ATOM    349  HD3 ARG A  23       7.691   1.433  51.161  1.00 85.77           H  
ATOM    350  NE  ARG A  23       8.520   1.184  49.241  1.00 85.77           N  
ATOM    351  HE  ARG A  23       8.373   0.364  48.670  1.00 85.77           H  
ATOM    352  NH1 ARG A  23       9.090   3.411  49.157  1.00 85.77           N  
ATOM    353 HH11 ARG A  23       9.267   4.241  48.609  1.00 85.77           H  
ATOM    354 HH12 ARG A  23       9.145   3.432  50.165  1.00 85.77           H  
ATOM    355  NH2 ARG A  23       8.670   2.277  47.275  1.00 85.77           N  
ATOM    356 HH21 ARG A  23       8.841   3.104  46.720  1.00 85.77           H  
ATOM    357 HH22 ARG A  23       8.503   1.383  46.837  1.00 85.77           H  
ATOM    358  CZ  ARG A  23       8.757   2.294  48.571  1.00 85.77           C  
ATOM    359  N   ASN A  24      10.809  -2.413  54.610  1.00 81.59           N  
ATOM    360  H   ASN A  24      11.440  -2.426  53.822  1.00 81.59           H  
ATOM    361  CA  ASN A  24      11.399  -2.479  55.956  1.00 81.59           C  
ATOM    362  HA  ASN A  24      10.604  -2.672  56.677  1.00 81.59           H  
ATOM    363  C   ASN A  24      12.049  -1.154  56.409  1.00 81.59           C  
ATOM    364  CB  ASN A  24      12.367  -3.675  56.029  1.00 81.59           C  
ATOM    365  HB2 ASN A  24      11.857  -4.580  55.697  1.00 81.59           H  
ATOM    366  HB3 ASN A  24      12.665  -3.818  57.067  1.00 81.59           H  
ATOM    367  O   ASN A  24      12.734  -1.126  57.425  1.00 81.59           O  
ATOM    368  CG  ASN A  24      13.629  -3.490  55.203  1.00 81.59           C  
ATOM    369  ND2 ASN A  24      14.523  -4.449  55.237  1.00 81.59           N  
ATOM    370 HD21 ASN A  24      15.361  -4.307  54.691  1.00 81.59           H  
ATOM    371 HD22 ASN A  24      14.391  -5.256  55.830  1.00 81.59           H  
ATOM    372  OD1 ASN A  24      13.821  -2.503  54.506  1.00 81.59           O  
ATOM    373  N   GLY A  25      11.875  -0.067  55.649  1.00 81.63           N  
ATOM    374  H   GLY A  25      11.305  -0.162  54.821  1.00 81.63           H  
ATOM    375  CA  GLY A  25      12.427   1.258  55.965  1.00 81.63           C  
ATOM    376  HA2 GLY A  25      11.853   2.018  55.436  1.00 81.63           H  
ATOM    377  HA3 GLY A  25      12.315   1.438  57.034  1.00 81.63           H  
ATOM    378  C   GLY A  25      13.910   1.463  55.620  1.00 81.63           C  
ATOM    379  O   GLY A  25      14.377   2.594  55.687  1.00 81.63           O  
ATOM    380  N   LEU A  26      14.639   0.424  55.190  1.00 82.80           N  
ATOM    381  H   LEU A  26      14.199  -0.485  55.162  1.00 82.80           H  
ATOM    382  CA  LEU A  26      16.087   0.471  54.916  1.00 82.80           C  
ATOM    383  HA  LEU A  26      16.499   1.362  55.390  1.00 82.80           H  
ATOM    384  C   LEU A  26      16.442   0.629  53.421  1.00 82.80           C  
ATOM    385  CB  LEU A  26      16.770  -0.754  55.559  1.00 82.80           C  
ATOM    386  HB2 LEU A  26      17.831  -0.740  55.308  1.00 82.80           H  
ATOM    387  HB3 LEU A  26      16.343  -1.654  55.117  1.00 82.80           H  
ATOM    388  O   LEU A  26      17.547   0.296  53.006  1.00 82.80           O  
ATOM    389  CG  LEU A  26      16.652  -0.844  57.092  1.00 82.80           C  
ATOM    390  HG  LEU A  26      15.601  -0.831  57.383  1.00 82.80           H  
ATOM    391  CD1 LEU A  26      17.261  -2.164  57.567  1.00 82.80           C  
ATOM    392 HD11 LEU A  26      16.734  -2.999  57.106  1.00 82.80           H  
ATOM    393 HD12 LEU A  26      17.162  -2.244  58.650  1.00 82.80           H  
ATOM    394 HD13 LEU A  26      18.317  -2.208  57.299  1.00 82.80           H  
ATOM    395  CD2 LEU A  26      17.380   0.301  57.799  1.00 82.80           C  
ATOM    396 HD21 LEU A  26      16.907   1.253  57.557  1.00 82.80           H  
ATOM    397 HD22 LEU A  26      18.426   0.327  57.494  1.00 82.80           H  
ATOM    398 HD23 LEU A  26      17.324   0.161  58.879  1.00 82.80           H  
ATOM    399  N   GLY A  27      15.513   1.125  52.596  1.00 75.11           N  
ATOM    400  H   GLY A  27      14.647   1.435  53.012  1.00 75.11           H  
ATOM    401  CA  GLY A  27      15.764   1.414  51.172  1.00 75.11           C  
ATOM    402  HA2 GLY A  27      16.811   1.684  51.038  1.00 75.11           H  
ATOM    403  HA3 GLY A  27      15.164   2.277  50.882  1.00 75.11           H  
ATOM    404  C   GLY A  27      15.450   0.280  50.185  1.00 75.11           C  
ATOM    405  O   GLY A  27      15.721   0.429  48.998  1.00 75.11           O  
ATOM    406  N   GLY A  28      14.835  -0.819  50.639  1.00 79.53           N  
ATOM    407  H   GLY A  28      14.646  -0.877  51.629  1.00 79.53           H  
ATOM    408  CA  GLY A  28      14.345  -1.915  49.791  1.00 79.53           C  
ATOM    409  HA2 GLY A  28      14.932  -2.812  49.991  1.00 79.53           H  
ATOM    410  HA3 GLY A  28      14.476  -1.663  48.739  1.00 79.53           H  
ATOM    411  C   GLY A  28      12.865  -2.245  50.024  1.00 79.53           C  
ATOM    412  O   GLY A  28      12.256  -1.803  51.004  1.00 79.53           O  
ATOM    413  N   GLY A  29      12.281  -3.040  49.126  1.00 84.50           N  
ATOM    414  H   GLY A  29      12.803  -3.364  48.324  1.00 84.50           H  
ATOM    415  CA  GLY A  29      10.915  -3.536  49.277  1.00 84.50           C  
ATOM    416  HA2 GLY A  29      10.204  -2.737  49.068  1.00 84.50           H  
ATOM    417  HA3 GLY A  29      10.784  -3.856  50.311  1.00 84.50           H  
ATOM    418  C   GLY A  29      10.597  -4.716  48.364  1.00 84.50           C  
ATOM    419  O   GLY A  29      11.122  -4.807  47.256  1.00 84.50           O  
ATOM    420  N   TYR A  30       9.728  -5.607  48.838  1.00 89.47           N  
ATOM    421  H   TYR A  30       9.327  -5.439  49.750  1.00 89.47           H  
ATOM    422  CA  TYR A  30       9.153  -6.680  48.031  1.00 89.47           C  
ATOM    423  HA  TYR A  30       9.821  -6.905  47.200  1.00 89.47           H  
ATOM    424  C   TYR A  30       7.819  -6.219  47.465  1.00 89.47           C  
ATOM    425  CB  TYR A  30       8.987  -7.965  48.848  1.00 89.47           C  
ATOM    426  HB2 TYR A  30       8.430  -8.687  48.250  1.00 89.47           H  
ATOM    427  HB3 TYR A  30       8.394  -7.755  49.738  1.00 89.47           H  
ATOM    428  O   TYR A  30       6.918  -5.827  48.210  1.00 89.47           O  
ATOM    429  CG  TYR A  30      10.302  -8.597  49.247  1.00 89.47           C  
ATOM    430  CD1 TYR A  30      11.043  -9.329  48.298  1.00 89.47           C  
ATOM    431  HD1 TYR A  30      10.666  -9.453  47.294  1.00 89.47           H  
ATOM    432  CD2 TYR A  30      10.793  -8.440  50.557  1.00 89.47           C  
ATOM    433  HD2 TYR A  30      10.223  -7.876  51.281  1.00 89.47           H  
ATOM    434  CE1 TYR A  30      12.277  -9.901  48.658  1.00 89.47           C  
ATOM    435  HE1 TYR A  30      12.855 -10.463  47.940  1.00 89.47           H  
ATOM    436  CE2 TYR A  30      12.024  -9.016  50.923  1.00 89.47           C  
ATOM    437  HE2 TYR A  30      12.399  -8.901  51.929  1.00 89.47           H  
ATOM    438  OH  TYR A  30      13.957 -10.307  50.314  1.00 89.47           O  
ATOM    439  HH  TYR A  30      14.178 -10.159  51.236  1.00 89.47           H  
ATOM    440  CZ  TYR A  30      12.768  -9.748  49.971  1.00 89.47           C  
ATOM    441  N   VAL A  31       7.694  -6.278  46.146  1.00 92.94           N  
ATOM    442  H   VAL A  31       8.476  -6.615  45.602  1.00 92.94           H  
ATOM    443  CA  VAL A  31       6.408  -6.138  45.469  1.00 92.94           C  
ATOM    444  HA  VAL A  31       5.887  -5.254  45.835  1.00 92.94           H  
ATOM    445  C   VAL A  31       5.565  -7.368  45.781  1.00 92.94           C  
ATOM    446  CB  VAL A  31       6.625  -5.993  43.962  1.00 92.94           C  
ATOM    447  HB  VAL A  31       7.230  -6.831  43.615  1.00 92.94           H  
ATOM    448  O   VAL A  31       6.064  -8.494  45.765  1.00 92.94           O  
ATOM    449  CG1 VAL A  31       5.312  -6.005  43.191  1.00 92.94           C  
ATOM    450 HG11 VAL A  31       4.731  -6.906  43.389  1.00 92.94           H  
ATOM    451 HG12 VAL A  31       4.712  -5.127  43.427  1.00 92.94           H  
ATOM    452 HG13 VAL A  31       5.570  -6.040  42.132  1.00 92.94           H  
ATOM    453  CG2 VAL A  31       7.364  -4.689  43.632  1.00 92.94           C  
ATOM    454 HG21 VAL A  31       6.754  -3.832  43.917  1.00 92.94           H  
ATOM    455 HG22 VAL A  31       8.321  -4.644  44.153  1.00 92.94           H  
ATOM    456 HG23 VAL A  31       7.554  -4.643  42.560  1.00 92.94           H  
ATOM    457  N   LEU A  32       4.288  -7.153  46.073  1.00 92.09           N  
ATOM    458  H   LEU A  32       3.921  -6.215  46.000  1.00 92.09           H  
ATOM    459  CA  LEU A  32       3.368  -8.235  46.390  1.00 92.09           C  
ATOM    460  HA  LEU A  32       3.933  -9.109  46.716  1.00 92.09           H  
ATOM    461  C   LEU A  32       2.580  -8.645  45.147  1.00 92.09           C  
ATOM    462  CB  LEU A  32       2.458  -7.798  47.546  1.00 92.09           C  
ATOM    463  HB2 LEU A  32       1.844  -6.965  47.202  1.00 92.09           H  
ATOM    464  HB3 LEU A  32       1.809  -8.636  47.800  1.00 92.09           H  
ATOM    465  O   LEU A  32       2.135  -7.792  44.387  1.00 92.09           O  
ATOM    466  CG  LEU A  32       3.208  -7.362  48.818  1.00 92.09           C  
ATOM    467  HG  LEU A  32       3.851  -6.508  48.601  1.00 92.09           H  
ATOM    468  CD1 LEU A  32       2.208  -6.931  49.886  1.00 92.09           C  
ATOM    469 HD11 LEU A  32       1.598  -6.116  49.498  1.00 92.09           H  
ATOM    470 HD12 LEU A  32       1.580  -7.776  50.169  1.00 92.09           H  
ATOM    471 HD13 LEU A  32       2.743  -6.574  50.766  1.00 92.09           H  
ATOM    472  CD2 LEU A  32       4.058  -8.490  49.403  1.00 92.09           C  
ATOM    473 HD21 LEU A  32       4.500  -8.170  50.347  1.00 92.09           H  
ATOM    474 HD22 LEU A  32       4.871  -8.735  48.720  1.00 92.09           H  
ATOM    475 HD23 LEU A  32       3.446  -9.376  49.576  1.00 92.09           H  
ATOM    476  N   LEU A  33       2.320  -9.945  44.987  1.00 94.33           N  
ATOM    477  H   LEU A  33       2.740 -10.612  45.618  1.00 94.33           H  
ATOM    478  CA  LEU A  33       1.469 -10.445  43.897  1.00 94.33           C  
ATOM    479  HA  LEU A  33       1.845 -10.023  42.964  1.00 94.33           H  
ATOM    480  C   LEU A  33       0.003  -9.986  43.997  1.00 94.33           C  
ATOM    481  CB  LEU A  33       1.537 -11.980  43.823  1.00 94.33           C  
ATOM    482  HB2 LEU A  33       0.752 -12.325  43.150  1.00 94.33           H  
ATOM    483  HB3 LEU A  33       1.321 -12.389  44.810  1.00 94.33           H  
ATOM    484  O   LEU A  33      -0.748 -10.133  43.045  1.00 94.33           O  
ATOM    485  CG  LEU A  33       2.867 -12.558  43.312  1.00 94.33           C  
ATOM    486  HG  LEU A  33       3.676 -12.248  43.974  1.00 94.33           H  
ATOM    487  CD1 LEU A  33       2.783 -14.085  43.329  1.00 94.33           C  
ATOM    488 HD11 LEU A  33       3.732 -14.510  43.001  1.00 94.33           H  
ATOM    489 HD12 LEU A  33       2.574 -14.434  44.340  1.00 94.33           H  
ATOM    490 HD13 LEU A  33       1.991 -14.422  42.661  1.00 94.33           H  
ATOM    491  CD2 LEU A  33       3.193 -12.113  41.884  1.00 94.33           C  
ATOM    492 HD21 LEU A  33       3.406 -11.044  41.859  1.00 94.33           H  
ATOM    493 HD22 LEU A  33       4.077 -12.641  41.523  1.00 94.33           H  
ATOM    494 HD23 LEU A  33       2.353 -12.327  41.223  1.00 94.33           H  
ATOM    495  N   GLN A  34      -0.410  -9.427  45.136  1.00 93.99           N  
ATOM    496  H   GLN A  34       0.255  -9.334  45.890  1.00 93.99           H  
ATOM    497  CA  GLN A  34      -1.730  -8.807  45.288  1.00 93.99           C  
ATOM    498  HA  GLN A  34      -2.460  -9.425  44.765  1.00 93.99           H  
ATOM    499  C   GLN A  34      -1.820  -7.406  44.662  1.00 93.99           C  
ATOM    500  CB  GLN A  34      -2.122  -8.785  46.773  1.00 93.99           C  
ATOM    501  HB2 GLN A  34      -1.971  -9.779  47.194  1.00 93.99           H  
ATOM    502  HB3 GLN A  34      -3.182  -8.543  46.851  1.00 93.99           H  
ATOM    503  O   GLN A  34      -2.893  -6.810  44.662  1.00 93.99           O  
ATOM    504  CG  GLN A  34      -1.323  -7.754  47.586  1.00 93.99           C  
ATOM    505  HG2 GLN A  34      -0.257  -7.934  47.443  1.00 93.99           H  
ATOM    506  HG3 GLN A  34      -1.550  -6.749  47.232  1.00 93.99           H  
ATOM    507  CD  GLN A  34      -1.621  -7.800  49.079  1.00 93.99           C  
ATOM    508  NE2 GLN A  34      -0.971  -6.980  49.871  1.00 93.99           N  
ATOM    509 HE21 GLN A  34      -1.241  -7.023  50.844  1.00 93.99           H  
ATOM    510 HE22 GLN A  34      -0.327  -6.300  49.495  1.00 93.99           H  
ATOM    511  OE1 GLN A  34      -2.425  -8.562  49.581  1.00 93.99           O  
ATOM    512  N   ASP A  35      -0.705  -6.843  44.182  1.00 94.76           N  
ATOM    513  H   ASP A  35       0.158  -7.368  44.172  1.00 94.76           H  
ATOM    514  CA  ASP A  35      -0.714  -5.581  43.448  1.00 94.76           C  
ATOM    515  HA  ASP A  35      -1.421  -4.903  43.926  1.00 94.76           H  
ATOM    516  C   ASP A  35      -1.197  -5.804  42.009  1.00 94.76           C  
ATOM    517  CB  ASP A  35       0.661  -4.911  43.506  1.00 94.76           C  
ATOM    518  HB2 ASP A  35       1.001  -4.889  44.542  1.00 94.76           H  
ATOM    519  HB3 ASP A  35       1.383  -5.494  42.935  1.00 94.76           H  
ATOM    520  O   ASP A  35      -0.413  -5.856  41.056  1.00 94.76           O  
ATOM    521  CG  ASP A  35       0.622  -3.480  42.964  1.00 94.76           C  
ATOM    522  OD1 ASP A  35      -0.395  -3.055  42.371  1.00 94.76           O  
ATOM    523  OD2 ASP A  35       1.631  -2.779  43.182  1.00 94.76           O  
ATOM    524  N   THR A  36      -2.515  -5.954  41.864  1.00 95.03           N  
ATOM    525  H   THR A  36      -3.078  -6.057  42.696  1.00 95.03           H  
ATOM    526  CA  THR A  36      -3.173  -6.151  40.570  1.00 95.03           C  
ATOM    527  HA  THR A  36      -2.820  -7.086  40.133  1.00 95.03           H  
ATOM    528  C   THR A  36      -2.844  -5.024  39.593  1.00 95.03           C  
ATOM    529  CB  THR A  36      -4.696  -6.242  40.747  1.00 95.03           C  
ATOM    530  HB  THR A  36      -5.080  -5.273  41.067  1.00 95.03           H  
ATOM    531  O   THR A  36      -2.608  -5.299  38.422  1.00 95.03           O  
ATOM    532  CG2 THR A  36      -5.423  -6.665  39.473  1.00 95.03           C  
ATOM    533 HG21 THR A  36      -6.493  -6.747  39.660  1.00 95.03           H  
ATOM    534 HG22 THR A  36      -5.040  -7.622  39.119  1.00 95.03           H  
ATOM    535 HG23 THR A  36      -5.274  -5.923  38.689  1.00 95.03           H  
ATOM    536  OG1 THR A  36      -5.016  -7.199  41.729  1.00 95.03           O  
ATOM    537  HG1 THR A  36      -5.891  -7.532  41.514  1.00 95.03           H  
ATOM    538  N   GLN A  37      -2.749  -3.768  40.055  1.00 95.15           N  
ATOM    539  H   GLN A  37      -2.795  -3.615  41.052  1.00 95.15           H  
ATOM    540  CA  GLN A  37      -2.405  -2.635  39.188  1.00 95.15           C  
ATOM    541  HA  GLN A  37      -3.155  -2.553  38.401  1.00 95.15           H  
ATOM    542  C   GLN A  37      -1.057  -2.847  38.504  1.00 95.15           C  
ATOM    543  CB  GLN A  37      -2.376  -1.323  39.992  1.00 95.15           C  
ATOM    544  HB2 GLN A  37      -3.382  -1.091  40.341  1.00 95.15           H  
ATOM    545  HB3 GLN A  37      -1.737  -1.434  40.868  1.00 95.15           H  
ATOM    546  O   GLN A  37      -0.949  -2.697  37.285  1.00 95.15           O  
ATOM    547  CG  GLN A  37      -1.841  -0.153  39.147  1.00 95.15           C  
ATOM    548  HG2 GLN A  37      -2.317  -0.166  38.166  1.00 95.15           H  
ATOM    549  HG3 GLN A  37      -0.764  -0.250  39.010  1.00 95.15           H  
ATOM    550  CD  GLN A  37      -2.141   1.186  39.792  1.00 95.15           C  
ATOM    551  NE2 GLN A  37      -1.211   1.872  40.417  1.00 95.15           N  
ATOM    552 HE21 GLN A  37      -1.564   2.672  40.921  1.00 95.15           H  
ATOM    553 HE22 GLN A  37      -0.311   1.468  40.636  1.00 95.15           H  
ATOM    554  OE1 GLN A  37      -3.258   1.657  39.727  1.00 95.15           O  
ATOM    555  N   LEU A  38      -0.025  -3.167  39.286  1.00 95.53           N  
ATOM    556  H   LEU A  38      -0.177  -3.272  40.279  1.00 95.53           H  
ATOM    557  CA  LEU A  38       1.310  -3.363  38.742  1.00 95.53           C  
ATOM    558  HA  LEU A  38       1.582  -2.476  38.169  1.00 95.53           H  
ATOM    559  C   LEU A  38       1.350  -4.561  37.791  1.00 95.53           C  
ATOM    560  CB  LEU A  38       2.290  -3.532  39.903  1.00 95.53           C  
ATOM    561  HB2 LEU A  38       1.962  -4.382  40.501  1.00 95.53           H  
ATOM    562  HB3 LEU A  38       2.253  -2.642  40.531  1.00 95.53           H  
ATOM    563  O   LEU A  38       1.920  -4.448  36.706  1.00 95.53           O  
ATOM    564  CG  LEU A  38       3.736  -3.770  39.442  1.00 95.53           C  
ATOM    565  HG  LEU A  38       3.786  -4.631  38.775  1.00 95.53           H  
ATOM    566  CD1 LEU A  38       4.353  -2.558  38.746  1.00 95.53           C  
ATOM    567 HD11 LEU A  38       3.833  -2.373  37.806  1.00 95.53           H  
ATOM    568 HD12 LEU A  38       5.403  -2.751  38.527  1.00 95.53           H  
ATOM    569 HD13 LEU A  38       4.267  -1.679  39.384  1.00 95.53           H  
ATOM    570  CD2 LEU A  38       4.563  -4.095  40.669  1.00 95.53           C  
ATOM    571 HD21 LEU A  38       4.587  -3.244  41.350  1.00 95.53           H  
ATOM    572 HD22 LEU A  38       4.062  -4.929  41.159  1.00 95.53           H  
ATOM    573 HD23 LEU A  38       5.574  -4.379  40.376  1.00 95.53           H  
ATOM    574  N   ILE A  39       0.742  -5.686  38.181  1.00 95.08           N  
ATOM    575  H   ILE A  39       0.265  -5.692  39.072  1.00 95.08           H  
ATOM    576  CA  ILE A  39       0.721  -6.904  37.362  1.00 95.08           C  
ATOM    577  HA  ILE A  39       1.749  -7.182  37.131  1.00 95.08           H  
ATOM    578  C   ILE A  39       0.036  -6.636  36.023  1.00 95.08           C  
ATOM    579  CB  ILE A  39       0.065  -8.075  38.123  1.00 95.08           C  
ATOM    580  HB  ILE A  39      -0.895  -7.742  38.519  1.00 95.08           H  
ATOM    581  O   ILE A  39       0.634  -6.911  34.984  1.00 95.08           O  
ATOM    582  CG1 ILE A  39       0.982  -8.485  39.294  1.00 95.08           C  
ATOM    583 HG12 ILE A  39       1.217  -7.611  39.902  1.00 95.08           H  
ATOM    584 HG13 ILE A  39       1.919  -8.881  38.903  1.00 95.08           H  
ATOM    585  CG2 ILE A  39      -0.182  -9.279  37.191  1.00 95.08           C  
ATOM    586 HG21 ILE A  39      -0.886  -9.013  36.402  1.00 95.08           H  
ATOM    587 HG22 ILE A  39      -0.645 -10.100  37.739  1.00 95.08           H  
ATOM    588 HG23 ILE A  39       0.754  -9.614  36.745  1.00 95.08           H  
ATOM    589  CD1 ILE A  39       0.354  -9.526  40.220  1.00 95.08           C  
ATOM    590 HD11 ILE A  39       1.016  -9.669  41.073  1.00 95.08           H  
ATOM    591 HD12 ILE A  39       0.241 -10.486  39.715  1.00 95.08           H  
ATOM    592 HD13 ILE A  39      -0.617  -9.172  40.567  1.00 95.08           H  
ATOM    593  N   GLU A  40      -1.161  -6.046  36.034  1.00 94.61           N  
ATOM    594  H   GLU A  40      -1.613  -5.857  36.917  1.00 94.61           H  
ATOM    595  CA  GLU A  40      -1.908  -5.745  34.812  1.00 94.61           C  
ATOM    596  HA  GLU A  40      -1.991  -6.650  34.211  1.00 94.61           H  
ATOM    597  C   GLU A  40      -1.180  -4.722  33.939  1.00 94.61           C  
ATOM    598  CB  GLU A  40      -3.324  -5.250  35.158  1.00 94.61           C  
ATOM    599  HB2 GLU A  40      -3.778  -4.832  34.259  1.00 94.61           H  
ATOM    600  HB3 GLU A  40      -3.261  -4.448  35.893  1.00 94.61           H  
ATOM    601  O   GLU A  40      -1.082  -4.903  32.727  1.00 94.61           O  
ATOM    602  CG  GLU A  40      -4.243  -6.363  35.692  1.00 94.61           C  
ATOM    603  HG2 GLU A  40      -3.875  -6.692  36.664  1.00 94.61           H  
ATOM    604  HG3 GLU A  40      -5.242  -5.951  35.837  1.00 94.61           H  
ATOM    605  CD  GLU A  40      -4.312  -7.570  34.742  1.00 94.61           C  
ATOM    606  OE1 GLU A  40      -4.218  -8.711  35.250  1.00 94.61           O  
ATOM    607  OE2 GLU A  40      -4.315  -7.349  33.507  1.00 94.61           O  
ATOM    608  N   THR A  41      -0.571  -3.691  34.533  1.00 95.09           N  
ATOM    609  H   THR A  41      -0.677  -3.589  35.533  1.00 95.09           H  
ATOM    610  CA  THR A  41       0.205  -2.693  33.776  1.00 95.09           C  
ATOM    611  HA  THR A  41      -0.445  -2.253  33.020  1.00 95.09           H  
ATOM    612  C   THR A  41       1.387  -3.341  33.047  1.00 95.09           C  
ATOM    613  CB  THR A  41       0.706  -1.565  34.691  1.00 95.09           C  
ATOM    614  HB  THR A  41       1.359  -1.979  35.459  1.00 95.09           H  
ATOM    615  O   THR A  41       1.575  -3.129  31.847  1.00 95.09           O  
ATOM    616  CG2 THR A  41       1.463  -0.476  33.928  1.00 95.09           C  
ATOM    617 HG21 THR A  41       2.391  -0.874  33.517  1.00 95.09           H  
ATOM    618 HG22 THR A  41       0.842  -0.094  33.118  1.00 95.09           H  
ATOM    619 HG23 THR A  41       1.704   0.343  34.606  1.00 95.09           H  
ATOM    620  OG1 THR A  41      -0.383  -0.934  35.319  1.00 95.09           O  
ATOM    621  HG1 THR A  41      -0.719  -1.551  35.974  1.00 95.09           H  
ATOM    622  N   LEU A  42       2.173  -4.171  33.743  1.00 96.09           N  
ATOM    623  H   LEU A  42       1.941  -4.349  34.710  1.00 96.09           H  
ATOM    624  CA  LEU A  42       3.325  -4.865  33.155  1.00 96.09           C  
ATOM    625  HA  LEU A  42       3.935  -4.142  32.614  1.00 96.09           H  
ATOM    626  C   LEU A  42       2.900  -5.927  32.127  1.00 96.09           C  
ATOM    627  CB  LEU A  42       4.159  -5.506  34.280  1.00 96.09           C  
ATOM    628  HB2 LEU A  42       3.504  -6.149  34.868  1.00 96.09           H  
ATOM    629  HB3 LEU A  42       4.918  -6.140  33.822  1.00 96.09           H  
ATOM    630  O   LEU A  42       3.541  -6.086  31.078  1.00 96.09           O  
ATOM    631  CG  LEU A  42       4.862  -4.520  35.233  1.00 96.09           C  
ATOM    632  HG  LEU A  42       4.128  -3.884  35.728  1.00 96.09           H  
ATOM    633  CD1 LEU A  42       5.627  -5.309  36.298  1.00 96.09           C  
ATOM    634 HD11 LEU A  42       6.384  -5.937  35.828  1.00 96.09           H  
ATOM    635 HD12 LEU A  42       6.107  -4.621  36.993  1.00 96.09           H  
ATOM    636 HD13 LEU A  42       4.930  -5.936  36.853  1.00 96.09           H  
ATOM    637  CD2 LEU A  42       5.858  -3.608  34.516  1.00 96.09           C  
ATOM    638 HD21 LEU A  42       5.335  -2.969  33.803  1.00 96.09           H  
ATOM    639 HD22 LEU A  42       6.604  -4.205  33.991  1.00 96.09           H  
ATOM    640 HD23 LEU A  42       6.352  -2.964  35.244  1.00 96.09           H  
ATOM    641  N   ALA A  43       1.812  -6.649  32.409  1.00 96.59           N  
ATOM    642  H   ALA A  43       1.336  -6.488  33.285  1.00 96.59           H  
ATOM    643  CA  ALA A  43       1.263  -7.659  31.517  1.00 96.59           C  
ATOM    644  HA  ALA A  43       2.070  -8.335  31.235  1.00 96.59           H  
ATOM    645  C   ALA A  43       0.706  -7.035  30.230  1.00 96.59           C  
ATOM    646  CB  ALA A  43       0.195  -8.468  32.264  1.00 96.59           C  
ATOM    647  HB1 ALA A  43       0.627  -8.930  33.152  1.00 96.59           H  
ATOM    648  HB2 ALA A  43      -0.622  -7.816  32.573  1.00 96.59           H  
ATOM    649  HB3 ALA A  43      -0.208  -9.247  31.617  1.00 96.59           H  
ATOM    650  O   ALA A  43       0.968  -7.568  29.145  1.00 96.59           O  
ATOM    651  N   HIS A  44      -0.002  -5.908  30.334  1.00 96.50           N  
ATOM    652  H   HIS A  44      -0.226  -5.560  31.255  1.00 96.50           H  
ATOM    653  CA  HIS A  44      -0.542  -5.178  29.192  1.00 96.50           C  
ATOM    654  HA  HIS A  44      -1.106  -5.876  28.574  1.00 96.50           H  
ATOM    655  C   HIS A  44       0.574  -4.594  28.330  1.00 96.50           C  
ATOM    656  CB  HIS A  44      -1.505  -4.083  29.663  1.00 96.50           C  
ATOM    657  HB2 HIS A  44      -0.954  -3.281  30.155  1.00 96.50           H  
ATOM    658  HB3 HIS A  44      -2.200  -4.508  30.388  1.00 96.50           H  
ATOM    659  O   HIS A  44       0.592  -4.858  27.131  1.00 96.50           O  
ATOM    660  CG  HIS A  44      -2.315  -3.521  28.524  1.00 96.50           C  
ATOM    661  CD2 HIS A  44      -1.975  -2.501  27.674  1.00 96.50           C  
ATOM    662  HD2 HIS A  44      -1.065  -1.921  27.705  1.00 96.50           H  
ATOM    663  ND1 HIS A  44      -3.545  -3.990  28.128  1.00 96.50           N  
ATOM    664  HD1 HIS A  44      -4.084  -4.699  28.603  1.00 96.50           H  
ATOM    665  CE1 HIS A  44      -3.941  -3.273  27.065  1.00 96.50           C  
ATOM    666  HE1 HIS A  44      -4.881  -3.398  26.549  1.00 96.50           H  
ATOM    667  NE2 HIS A  44      -3.017  -2.355  26.746  1.00 96.50           N  
ATOM    668  N   PHE A  45       1.551  -3.903  28.936  1.00 97.36           N  
ATOM    669  H   PHE A  45       1.459  -3.713  29.924  1.00 97.36           H  
ATOM    670  CA  PHE A  45       2.680  -3.287  28.226  1.00 97.36           C  
ATOM    671  HA  PHE A  45       2.314  -2.452  27.630  1.00 97.36           H  
ATOM    672  C   PHE A  45       3.382  -4.272  27.279  1.00 97.36           C  
ATOM    673  CB  PHE A  45       3.678  -2.744  29.259  1.00 97.36           C  
ATOM    674  HB2 PHE A  45       3.944  -3.538  29.956  1.00 97.36           H  
ATOM    675  HB3 PHE A  45       3.194  -1.952  29.830  1.00 97.36           H  
ATOM    676  O   PHE A  45       3.636  -3.973  26.112  1.00 97.36           O  
ATOM    677  CG  PHE A  45       4.942  -2.184  28.635  1.00 97.36           C  
ATOM    678  CD1 PHE A  45       6.172  -2.856  28.783  1.00 97.36           C  
ATOM    679  HD1 PHE A  45       6.223  -3.769  29.357  1.00 97.36           H  
ATOM    680  CD2 PHE A  45       4.878  -1.006  27.869  1.00 97.36           C  
ATOM    681  HD2 PHE A  45       3.933  -0.500  27.737  1.00 97.36           H  
ATOM    682  CE1 PHE A  45       7.333  -2.345  28.175  1.00 97.36           C  
ATOM    683  HE1 PHE A  45       8.274  -2.862  28.291  1.00 97.36           H  
ATOM    684  CE2 PHE A  45       6.039  -0.493  27.265  1.00 97.36           C  
ATOM    685  HE2 PHE A  45       5.981   0.415  26.683  1.00 97.36           H  
ATOM    686  CZ  PHE A  45       7.267  -1.161  27.419  1.00 97.36           C  
ATOM    687  HZ  PHE A  45       8.160  -0.766  26.956  1.00 97.36           H  
ATOM    688  N   SER A  46       3.611  -5.498  27.755  1.00 97.41           N  
ATOM    689  H   SER A  46       3.348  -5.678  28.713  1.00 97.41           H  
ATOM    690  CA  SER A  46       4.262  -6.563  26.979  1.00 97.41           C  
ATOM    691  HA  SER A  46       5.198  -6.174  26.576  1.00 97.41           H  
ATOM    692  C   SER A  46       3.429  -7.071  25.786  1.00 97.41           C  
ATOM    693  CB  SER A  46       4.595  -7.738  27.905  1.00 97.41           C  
ATOM    694  HB2 SER A  46       5.140  -8.492  27.337  1.00 97.41           H  
ATOM    695  HB3 SER A  46       3.670  -8.180  28.275  1.00 97.41           H  
ATOM    696  O   SER A  46       3.954  -7.788  24.938  1.00 97.41           O  
ATOM    697  OG  SER A  46       5.390  -7.328  29.005  1.00 97.41           O  
ATOM    698  HG  SER A  46       4.847  -6.854  29.638  1.00 97.41           H  
ATOM    699  N   ARG A  47       2.133  -6.736  25.718  1.00 95.22           N  
ATOM    700  H   ARG A  47       1.786  -6.107  26.429  1.00 95.22           H  
ATOM    701  CA  ARG A  47       1.144  -7.228  24.738  1.00 95.22           C  
ATOM    702  HA  ARG A  47       1.637  -7.893  24.029  1.00 95.22           H  
ATOM    703  C   ARG A  47       0.524  -6.119  23.881  1.00 95.22           C  
ATOM    704  CB  ARG A  47       0.055  -8.022  25.478  1.00 95.22           C  
ATOM    705  HB2 ARG A  47      -0.370  -7.393  26.260  1.00 95.22           H  
ATOM    706  HB3 ARG A  47      -0.744  -8.286  24.784  1.00 95.22           H  
ATOM    707  O   ARG A  47      -0.324  -6.403  23.043  1.00 95.22           O  
ATOM    708  CG  ARG A  47       0.600  -9.316  26.096  1.00 95.22           C  
ATOM    709  HG2 ARG A  47       1.493  -9.098  26.683  1.00 95.22           H  
ATOM    710  HG3 ARG A  47       0.865 -10.012  25.300  1.00 95.22           H  
ATOM    711  CD  ARG A  47      -0.451  -9.949  27.013  1.00 95.22           C  
ATOM    712  HD2 ARG A  47      -0.714  -9.244  27.802  1.00 95.22           H  
ATOM    713  HD3 ARG A  47      -1.352 -10.148  26.432  1.00 95.22           H  
ATOM    714  NE  ARG A  47       0.030 -11.210  27.606  1.00 95.22           N  
ATOM    715  HE  ARG A  47      -0.370 -12.060  27.236  1.00 95.22           H  
ATOM    716  NH1 ARG A  47       1.455 -10.312  29.181  1.00 95.22           N  
ATOM    717 HH11 ARG A  47       2.090 -10.430  29.957  1.00 95.22           H  
ATOM    718 HH12 ARG A  47       1.175  -9.379  28.915  1.00 95.22           H  
ATOM    719  NH2 ARG A  47       1.223 -12.516  29.036  1.00 95.22           N  
ATOM    720 HH21 ARG A  47       0.783 -13.338  28.648  1.00 95.22           H  
ATOM    721 HH22 ARG A  47       1.852 -12.600  29.822  1.00 95.22           H  
ATOM    722  CZ  ARG A  47       0.895 -11.334  28.599  1.00 95.22           C  
ATOM    723  N   GLU A  48       0.962  -4.870  24.034  1.00 95.00           N  
ATOM    724  H   GLU A  48       1.583  -4.675  24.807  1.00 95.00           H  
ATOM    725  CA  GLU A  48       0.436  -3.736  23.259  1.00 95.00           C  
ATOM    726  HA  GLU A  48      -0.650  -3.703  23.343  1.00 95.00           H  
ATOM    727  C   GLU A  48       0.799  -3.780  21.764  1.00 95.00           C  
ATOM    728  CB  GLU A  48       1.020  -2.429  23.794  1.00 95.00           C  
ATOM    729  HB2 GLU A  48       0.726  -1.635  23.109  1.00 95.00           H  
ATOM    730  HB3 GLU A  48       2.107  -2.514  23.783  1.00 95.00           H  
ATOM    731  O   GLU A  48       0.218  -3.051  20.956  1.00 95.00           O  
ATOM    732  CG  GLU A  48       0.562  -1.998  25.185  1.00 95.00           C  
ATOM    733  HG2 GLU A  48      -0.520  -1.867  25.172  1.00 95.00           H  
ATOM    734  HG3 GLU A  48       0.821  -2.778  25.901  1.00 95.00           H  
ATOM    735  CD  GLU A  48       1.240  -0.687  25.612  1.00 95.00           C  
ATOM    736  OE1 GLU A  48       0.994  -0.273  26.764  1.00 95.00           O  
ATOM    737  OE2 GLU A  48       2.008  -0.110  24.788  1.00 95.00           O  
ATOM    738  N   ARG A  49       1.826  -4.545  21.373  1.00 93.15           N  
ATOM    739  H   ARG A  49       2.228  -5.171  22.056  1.00 93.15           H  
ATOM    740  CA  ARG A  49       2.325  -4.584  19.991  1.00 93.15           C  
ATOM    741  HA  ARG A  49       1.950  -3.711  19.458  1.00 93.15           H  
ATOM    742  C   ARG A  49       1.763  -5.796  19.253  1.00 93.15           C  
ATOM    743  CB  ARG A  49       3.864  -4.536  19.957  1.00 93.15           C  
ATOM    744  HB2 ARG A  49       4.254  -5.423  20.456  1.00 93.15           H  
ATOM    745  HB3 ARG A  49       4.195  -4.568  18.919  1.00 93.15           H  
ATOM    746  O   ARG A  49       1.985  -6.934  19.651  1.00 93.15           O  
ATOM    747  CG  ARG A  49       4.474  -3.292  20.635  1.00 93.15           C  
ATOM    748  HG2 ARG A  49       5.560  -3.375  20.590  1.00 93.15           H  
ATOM    749  HG3 ARG A  49       4.187  -3.281  21.687  1.00 93.15           H  
ATOM    750  CD  ARG A  49       4.053  -1.965  19.981  1.00 93.15           C  
ATOM    751  HD2 ARG A  49       2.965  -1.899  19.962  1.00 93.15           H  
ATOM    752  HD3 ARG A  49       4.412  -1.957  18.952  1.00 93.15           H  
ATOM    753  NE  ARG A  49       4.607  -0.798  20.703  1.00 93.15           N  
ATOM    754  HE  ARG A  49       5.575  -0.571  20.528  1.00 93.15           H  
ATOM    755  NH1 ARG A  49       2.798  -0.341  22.073  1.00 93.15           N  
ATOM    756 HH11 ARG A  49       2.509  -0.048  22.996  1.00 93.15           H  
ATOM    757 HH12 ARG A  49       2.247  -1.082  21.664  1.00 93.15           H  
ATOM    758  NH2 ARG A  49       4.660   0.799  22.339  1.00 93.15           N  
ATOM    759 HH21 ARG A  49       5.641   0.986  22.184  1.00 93.15           H  
ATOM    760 HH22 ARG A  49       4.192   1.180  23.149  1.00 93.15           H  
ATOM    761  CZ  ARG A  49       4.021  -0.124  21.686  1.00 93.15           C  
ATOM    762  N   ILE A  50       1.080  -5.530  18.144  1.00 95.74           N  
ATOM    763  H   ILE A  50       0.915  -4.560  17.912  1.00 95.74           H  
ATOM    764  CA  ILE A  50       0.684  -6.542  17.157  1.00 95.74           C  
ATOM    765  HA  ILE A  50       0.435  -7.457  17.693  1.00 95.74           H  
ATOM    766  C   ILE A  50       1.853  -6.853  16.209  1.00 95.74           C  
ATOM    767  CB  ILE A  50      -0.573  -6.091  16.380  1.00 95.74           C  
ATOM    768  HB  ILE A  50      -0.828  -6.878  15.670  1.00 95.74           H  
ATOM    769  O   ILE A  50       2.751  -6.012  16.075  1.00 95.74           O  
ATOM    770  CG1 ILE A  50      -0.329  -4.797  15.568  1.00 95.74           C  
ATOM    771 HG12 ILE A  50       0.540  -4.932  14.924  1.00 95.74           H  
ATOM    772 HG13 ILE A  50      -0.123  -3.966  16.242  1.00 95.74           H  
ATOM    773  CG2 ILE A  50      -1.755  -5.960  17.356  1.00 95.74           C  
ATOM    774 HG21 ILE A  50      -2.685  -5.822  16.805  1.00 95.74           H  
ATOM    775 HG22 ILE A  50      -1.850  -6.876  17.939  1.00 95.74           H  
ATOM    776 HG23 ILE A  50      -1.604  -5.122  18.038  1.00 95.74           H  
ATOM    777  CD1 ILE A  50      -1.503  -4.419  14.661  1.00 95.74           C  
ATOM    778 HD11 ILE A  50      -1.742  -5.262  14.013  1.00 95.74           H  
ATOM    779 HD12 ILE A  50      -2.374  -4.141  15.255  1.00 95.74           H  
ATOM    780 HD13 ILE A  50      -1.222  -3.573  14.035  1.00 95.74           H  
ATOM    781  N   PRO A  51       1.847  -8.001  15.504  1.00 97.43           N  
ATOM    782  CA  PRO A  51       2.864  -8.288  14.498  1.00 97.43           C  
ATOM    783  HA  PRO A  51       3.821  -8.410  15.005  1.00 97.43           H  
ATOM    784  C   PRO A  51       2.971  -7.156  13.466  1.00 97.43           C  
ATOM    785  CB  PRO A  51       2.458  -9.624  13.865  1.00 97.43           C  
ATOM    786  HB2 PRO A  51       3.329 -10.228  13.608  1.00 97.43           H  
ATOM    787  HB3 PRO A  51       1.845  -9.452  12.981  1.00 97.43           H  
ATOM    788  O   PRO A  51       1.959  -6.633  12.989  1.00 97.43           O  
ATOM    789  CG  PRO A  51       1.608 -10.298  14.943  1.00 97.43           C  
ATOM    790  HG2 PRO A  51       0.889 -10.996  14.516  1.00 97.43           H  
ATOM    791  HG3 PRO A  51       2.257 -10.805  15.657  1.00 97.43           H  
ATOM    792  CD  PRO A  51       0.918  -9.120  15.627  1.00 97.43           C  
ATOM    793  HD2 PRO A  51       0.712  -9.364  16.669  1.00 97.43           H  
ATOM    794  HD3 PRO A  51      -0.008  -8.888  15.102  1.00 97.43           H  
ATOM    795  N   GLU A  52       4.191  -6.757  13.107  1.00 96.50           N  
ATOM    796  H   GLU A  52       4.995  -7.207  13.521  1.00 96.50           H  
ATOM    797  CA  GLU A  52       4.423  -5.742  12.072  1.00 96.50           C  
ATOM    798  HA  GLU A  52       3.845  -4.857  12.338  1.00 96.50           H  
ATOM    799  C   GLU A  52       3.924  -6.236  10.700  1.00 96.50           C  
ATOM    800  CB  GLU A  52       5.909  -5.332  12.055  1.00 96.50           C  
ATOM    801  HB2 GLU A  52       6.199  -5.043  13.065  1.00 96.50           H  
ATOM    802  HB3 GLU A  52       6.520  -6.180  11.746  1.00 96.50           H  
ATOM    803  O   GLU A  52       3.836  -7.439  10.443  1.00 96.50           O  
ATOM    804  CG  GLU A  52       6.158  -4.148  11.107  1.00 96.50           C  
ATOM    805  HG2 GLU A  52       5.441  -3.359  11.334  1.00 96.50           H  
ATOM    806  HG3 GLU A  52       5.979  -4.469  10.081  1.00 96.50           H  
ATOM    807  CD  GLU A  52       7.574  -3.575  11.197  1.00 96.50           C  
ATOM    808  OE1 GLU A  52       8.292  -3.607  10.174  1.00 96.50           O  
ATOM    809  OE2 GLU A  52       7.883  -2.984  12.253  1.00 96.50           O  
ATOM    810  N   ARG A  53       3.557  -5.316   9.798  1.00 97.04           N  
ATOM    811  H   ARG A  53       3.754  -4.348  10.007  1.00 97.04           H  
ATOM    812  CA  ARG A  53       3.277  -5.691   8.406  1.00 97.04           C  
ATOM    813  HA  ARG A  53       2.607  -6.551   8.401  1.00 97.04           H  
ATOM    814  C   ARG A  53       4.578  -6.105   7.717  1.00 97.04           C  
ATOM    815  CB  ARG A  53       2.636  -4.547   7.611  1.00 97.04           C  
ATOM    816  HB2 ARG A  53       3.327  -3.706   7.550  1.00 97.04           H  
ATOM    817  HB3 ARG A  53       2.447  -4.937   6.611  1.00 97.04           H  
ATOM    818  O   ARG A  53       5.551  -5.367   7.758  1.00 97.04           O  
ATOM    819  CG  ARG A  53       1.291  -4.074   8.145  1.00 97.04           C  
ATOM    820  HG2 ARG A  53       1.422  -3.765   9.183  1.00 97.04           H  
ATOM    821  HG3 ARG A  53       0.596  -4.910   8.070  1.00 97.04           H  
ATOM    822  CD  ARG A  53       0.727  -2.886   7.355  1.00 97.04           C  
ATOM    823  HD2 ARG A  53       1.369  -2.022   7.524  1.00 97.04           H  
ATOM    824  HD3 ARG A  53       0.759  -3.125   6.292  1.00 97.04           H  
ATOM    825  NE  ARG A  53      -0.668  -2.559   7.733  1.00 97.04           N  
ATOM    826  HE  ARG A  53      -1.383  -2.736   7.042  1.00 97.04           H  
ATOM    827  NH1 ARG A  53      -0.281  -1.747   9.856  1.00 97.04           N  
ATOM    828 HH11 ARG A  53       0.723  -1.782   9.751  1.00 97.04           H  
ATOM    829 HH12 ARG A  53      -0.620  -1.442  10.757  1.00 97.04           H  
ATOM    830  NH2 ARG A  53      -2.355  -1.921   9.131  1.00 97.04           N  
ATOM    831 HH21 ARG A  53      -3.098  -2.059   8.461  1.00 97.04           H  
ATOM    832 HH22 ARG A  53      -2.630  -1.569  10.037  1.00 97.04           H  
ATOM    833  CZ  ARG A  53      -1.089  -2.062   8.885  1.00 97.04           C  
ATOM    834  N   VAL A  54       4.567  -7.230   7.003  1.00 95.30           N  
ATOM    835  H   VAL A  54       3.759  -7.832   7.064  1.00 95.30           H  
ATOM    836  CA  VAL A  54       5.734  -7.682   6.217  1.00 95.30           C  
ATOM    837  HA  VAL A  54       6.588  -7.785   6.887  1.00 95.30           H  
ATOM    838  C   VAL A  54       6.126  -6.652   5.148  1.00 95.30           C  
ATOM    839  CB  VAL A  54       5.448  -9.055   5.577  1.00 95.30           C  
ATOM    840  HB  VAL A  54       4.560  -8.975   4.949  1.00 95.30           H  
ATOM    841  O   VAL A  54       7.308  -6.407   4.920  1.00 95.30           O  
ATOM    842  CG1 VAL A  54       6.610  -9.552   4.708  1.00 95.30           C  
ATOM    843 HG11 VAL A  54       6.761  -8.892   3.854  1.00 95.30           H  
ATOM    844 HG12 VAL A  54       6.389 -10.549   4.328  1.00 95.30           H  
ATOM    845 HG13 VAL A  54       7.526  -9.588   5.297  1.00 95.30           H  
ATOM    846  CG2 VAL A  54       5.187 -10.115   6.657  1.00 95.30           C  
ATOM    847 HG21 VAL A  54       4.998 -11.082   6.190  1.00 95.30           H  
ATOM    848 HG22 VAL A  54       6.053 -10.201   7.313  1.00 95.30           H  
ATOM    849 HG23 VAL A  54       4.314  -9.854   7.256  1.00 95.30           H  
ATOM    850  N   VAL A  55       5.130  -6.015   4.532  1.00 96.70           N  
ATOM    851  H   VAL A  55       4.188  -6.229   4.825  1.00 96.70           H  
ATOM    852  CA  VAL A  55       5.262  -4.903   3.580  1.00 96.70           C  
ATOM    853  HA  VAL A  55       6.279  -4.510   3.599  1.00 96.70           H  
ATOM    854  C   VAL A  55       4.324  -3.780   4.000  1.00 96.70           C  
ATOM    855  CB  VAL A  55       4.943  -5.342   2.139  1.00 96.70           C  
ATOM    856  HB  VAL A  55       4.926  -4.458   1.501  1.00 96.70           H  
ATOM    857  O   VAL A  55       3.296  -4.046   4.622  1.00 96.70           O  
ATOM    858  CG1 VAL A  55       6.022  -6.287   1.615  1.00 96.70           C  
ATOM    859 HG11 VAL A  55       6.114  -7.169   2.248  1.00 96.70           H  
ATOM    860 HG12 VAL A  55       5.746  -6.600   0.608  1.00 96.70           H  
ATOM    861 HG13 VAL A  55       6.978  -5.765   1.572  1.00 96.70           H  
ATOM    862  CG2 VAL A  55       3.590  -6.061   2.000  1.00 96.70           C  
ATOM    863 HG21 VAL A  55       3.629  -7.039   2.480  1.00 96.70           H  
ATOM    864 HG22 VAL A  55       3.363  -6.195   0.943  1.00 96.70           H  
ATOM    865 HG23 VAL A  55       2.794  -5.473   2.455  1.00 96.70           H  
ATOM    866  N   HIS A  56       4.632  -2.537   3.644  1.00 97.67           N  
ATOM    867  H   HIS A  56       5.476  -2.382   3.112  1.00 97.67           H  
ATOM    868  CA  HIS A  56       3.810  -1.376   4.000  1.00 97.67           C  
ATOM    869  HA  HIS A  56       4.310  -0.517   3.552  1.00 97.67           H  
ATOM    870  C   HIS A  56       3.776  -1.026   5.493  1.00 97.67           C  
ATOM    871  CB  HIS A  56       2.413  -1.464   3.359  1.00 97.67           C  
ATOM    872  HB2 HIS A  56       1.826  -2.252   3.831  1.00 97.67           H  
ATOM    873  HB3 HIS A  56       1.882  -0.530   3.547  1.00 97.67           H  
ATOM    874  O   HIS A  56       2.735  -0.603   6.010  1.00 97.67           O  
ATOM    875  CG  HIS A  56       2.427  -1.689   1.874  1.00 97.67           C  
ATOM    876  CD2 HIS A  56       2.033  -2.814   1.208  1.00 97.67           C  
ATOM    877  HD2 HIS A  56       1.684  -3.729   1.664  1.00 97.67           H  
ATOM    878  ND1 HIS A  56       2.732  -0.744   0.932  1.00 97.67           N  
ATOM    879  HD1 HIS A  56       3.108   0.171   1.136  1.00 97.67           H  
ATOM    880  CE1 HIS A  56       2.479  -1.269  -0.278  1.00 97.67           C  
ATOM    881  HE1 HIS A  56       2.579  -0.747  -1.218  1.00 97.67           H  
ATOM    882  NE2 HIS A  56       2.059  -2.539  -0.161  1.00 97.67           N  
ATOM    883  N   ALA A  57       4.886  -1.220   6.210  1.00 97.19           N  
ATOM    884  H   ALA A  57       5.719  -1.537   5.735  1.00 97.19           H  
ATOM    885  CA  ALA A  57       4.957  -1.028   7.658  1.00 97.19           C  
ATOM    886  HA  ALA A  57       4.091  -1.507   8.115  1.00 97.19           H  
ATOM    887  C   ALA A  57       4.924   0.454   8.079  1.00 97.19           C  
ATOM    888  CB  ALA A  57       6.202  -1.752   8.170  1.00 97.19           C  
ATOM    889  HB1 ALA A  57       6.258  -1.665   9.255  1.00 97.19           H  
ATOM    890  HB2 ALA A  57       7.097  -1.317   7.725  1.00 97.19           H  
ATOM    891  HB3 ALA A  57       6.160  -2.809   7.908  1.00 97.19           H  
ATOM    892  O   ALA A  57       4.107   0.818   8.928  1.00 97.19           O  
ATOM    893  N   LYS A  58       5.744   1.312   7.459  1.00 97.62           N  
ATOM    894  H   LYS A  58       6.384   0.949   6.767  1.00 97.62           H  
ATOM    895  CA  LYS A  58       5.756   2.767   7.682  1.00 97.62           C  
ATOM    896  HA  LYS A  58       5.602   2.975   8.741  1.00 97.62           H  
ATOM    897  C   LYS A  58       4.641   3.431   6.878  1.00 97.62           C  
ATOM    898  CB  LYS A  58       7.128   3.315   7.260  1.00 97.62           C  
ATOM    899  HB2 LYS A  58       7.260   3.122   6.196  1.00 97.62           H  
ATOM    900  HB3 LYS A  58       7.917   2.778   7.787  1.00 97.62           H  
ATOM    901  O   LYS A  58       4.563   3.232   5.668  1.00 97.62           O  
ATOM    902  CG  LYS A  58       7.308   4.824   7.483  1.00 97.62           C  
ATOM    903  HG2 LYS A  58       6.426   5.377   7.161  1.00 97.62           H  
ATOM    904  HG3 LYS A  58       8.153   5.152   6.877  1.00 97.62           H  
ATOM    905  CD  LYS A  58       7.624   5.134   8.945  1.00 97.62           C  
ATOM    906  HD2 LYS A  58       6.816   4.806   9.599  1.00 97.62           H  
ATOM    907  HD3 LYS A  58       8.535   4.593   9.200  1.00 97.62           H  
ATOM    908  CE  LYS A  58       7.861   6.631   9.130  1.00 97.62           C  
ATOM    909  HE2 LYS A  58       8.166   7.078   8.184  1.00 97.62           H  
ATOM    910  HE3 LYS A  58       6.943   7.123   9.450  1.00 97.62           H  
ATOM    911  NZ  LYS A  58       8.932   6.865  10.112  1.00 97.62           N  
ATOM    912  HZ1 LYS A  58       8.955   7.848  10.344  1.00 97.62           H  
ATOM    913  HZ2 LYS A  58       9.836   6.607   9.742  1.00 97.62           H  
ATOM    914  HZ3 LYS A  58       8.746   6.434  11.007  1.00 97.62           H  
ATOM    915  N   ALA A  59       3.766   4.195   7.530  1.00 97.92           N  
ATOM    916  H   ALA A  59       3.885   4.377   8.516  1.00 97.92           H  
ATOM    917  CA  ALA A  59       2.642   4.829   6.853  1.00 97.92           C  
ATOM    918  HA  ALA A  59       2.949   5.085   5.839  1.00 97.92           H  
ATOM    919  C   ALA A  59       2.187   6.127   7.513  1.00 97.92           C  
ATOM    920  CB  ALA A  59       1.477   3.836   6.800  1.00 97.92           C  
ATOM    921  HB1 ALA A  59       0.672   4.246   6.191  1.00 97.92           H  
ATOM    922  HB2 ALA A  59       1.824   2.898   6.368  1.00 97.92           H  
ATOM    923  HB3 ALA A  59       1.107   3.659   7.811  1.00 97.92           H  
ATOM    924  O   ALA A  59       2.259   6.272   8.729  1.00 97.92           O  
ATOM    925  N   ALA A  60       1.616   7.005   6.697  1.00 98.20           N  
ATOM    926  H   ALA A  60       1.596   6.777   5.714  1.00 98.20           H  
ATOM    927  CA  ALA A  60       0.726   8.070   7.120  1.00 98.20           C  
ATOM    928  HA  ALA A  60       0.807   8.213   8.198  1.00 98.20           H  
ATOM    929  C   ALA A  60      -0.718   7.695   6.770  1.00 98.20           C  
ATOM    930  CB  ALA A  60       1.132   9.370   6.428  1.00 98.20           C  
ATOM    931  HB1 ALA A  60       0.777  10.225   7.004  1.00 98.20           H  
ATOM    932  HB2 ALA A  60       0.677   9.401   5.438  1.00 98.20           H  
ATOM    933  HB3 ALA A  60       2.215   9.431   6.321  1.00 98.20           H  
ATOM    934  O   ALA A  60      -0.981   6.824   5.932  1.00 98.20           O  
ATOM    935  N   GLY A  61      -1.682   8.376   7.369  1.00 98.11           N  
ATOM    936  H   GLY A  61      -1.461   9.114   8.022  1.00 98.11           H  
ATOM    937  CA  GLY A  61      -3.067   8.210   6.972  1.00 98.11           C  
ATOM    938  HA2 GLY A  61      -3.147   8.352   5.894  1.00 98.11           H  
ATOM    939  HA3 GLY A  61      -3.401   7.199   7.207  1.00 98.11           H  
ATOM    940  C   GLY A  61      -3.987   9.206   7.640  1.00 98.11           C  
ATOM    941  O   GLY A  61      -3.579   9.950   8.526  1.00 98.11           O  
ATOM    942  N   GLY A  62      -5.235   9.201   7.200  1.00 98.54           N  
ATOM    943  H   GLY A  62      -5.494   8.522   6.498  1.00 98.54           H  
ATOM    944  CA  GLY A  62      -6.265  10.100   7.686  1.00 98.54           C  
ATOM    945  HA2 GLY A  62      -6.015  11.127   7.420  1.00 98.54           H  
ATOM    946  HA3 GLY A  62      -6.327  10.034   8.772  1.00 98.54           H  
ATOM    947  C   GLY A  62      -7.625   9.755   7.102  1.00 98.54           C  
ATOM    948  O   GLY A  62      -7.770   8.857   6.270  1.00 98.54           O  
ATOM    949  N   TYR A  63      -8.627  10.495   7.540  1.00 98.86           N  
ATOM    950  H   TYR A  63      -8.405  11.269   8.150  1.00 98.86           H  
ATOM    951  CA  TYR A  63     -10.003  10.385   7.093  1.00 98.86           C  
ATOM    952  HA  TYR A  63     -10.138   9.424   6.595  1.00 98.86           H  
ATOM    953  C   TYR A  63     -10.342  11.485   6.085  1.00 98.86           C  
ATOM    954  CB  TYR A  63     -10.931  10.411   8.307  1.00 98.86           C  
ATOM    955  HB2 TYR A  63     -11.964  10.426   7.961  1.00 98.86           H  
ATOM    956  HB3 TYR A  63     -10.752  11.330   8.867  1.00 98.86           H  
ATOM    957  O   TYR A  63      -9.745  12.565   6.070  1.00 98.86           O  
ATOM    958  CG  TYR A  63     -10.755   9.238   9.249  1.00 98.86           C  
ATOM    959  CD1 TYR A  63     -11.413   8.027   8.968  1.00 98.86           C  
ATOM    960  HD1 TYR A  63     -12.002   7.927   8.069  1.00 98.86           H  
ATOM    961  CD2 TYR A  63      -9.944   9.353  10.399  1.00 98.86           C  
ATOM    962  HD2 TYR A  63      -9.409  10.270  10.595  1.00 98.86           H  
ATOM    963  CE1 TYR A  63     -11.286   6.939   9.850  1.00 98.86           C  
ATOM    964  HE1 TYR A  63     -11.778   6.001   9.639  1.00 98.86           H  
ATOM    965  CE2 TYR A  63      -9.821   8.262  11.288  1.00 98.86           C  
ATOM    966  HE2 TYR A  63      -9.208   8.339  12.173  1.00 98.86           H  
ATOM    967  OH  TYR A  63     -10.451   5.984  11.855  1.00 98.86           O  
ATOM    968  HH  TYR A  63      -9.992   6.109  12.689  1.00 98.86           H  
ATOM    969  CZ  TYR A  63     -10.501   7.052  11.015  1.00 98.86           C  
ATOM    970  N   GLY A  64     -11.316  11.199   5.230  1.00 98.66           N  
ATOM    971  H   GLY A  64     -11.769  10.298   5.290  1.00 98.66           H  
ATOM    972  CA  GLY A  64     -11.724  12.103   4.166  1.00 98.66           C  
ATOM    973  HA2 GLY A  64     -10.972  12.069   3.379  1.00 98.66           H  
ATOM    974  HA3 GLY A  64     -11.786  13.125   4.539  1.00 98.66           H  
ATOM    975  C   GLY A  64     -13.064  11.740   3.551  1.00 98.66           C  
ATOM    976  O   GLY A  64     -13.824  10.928   4.083  1.00 98.66           O  
ATOM    977  N   GLU A  65     -13.326  12.333   2.393  1.00 98.81           N  
ATOM    978  H   GLU A  65     -12.648  12.989   2.033  1.00 98.81           H  
ATOM    979  CA  GLU A  65     -14.535  12.113   1.609  1.00 98.81           C  
ATOM    980  HA  GLU A  65     -15.042  11.218   1.970  1.00 98.81           H  
ATOM    981  C   GLU A  65     -14.182  11.894   0.135  1.00 98.81           C  
ATOM    982  CB  GLU A  65     -15.506  13.296   1.769  1.00 98.81           C  
ATOM    983  HB2 GLU A  65     -15.031  14.198   1.384  1.00 98.81           H  
ATOM    984  HB3 GLU A  65     -16.398  13.094   1.176  1.00 98.81           H  
ATOM    985  O   GLU A  65     -13.403  12.648  -0.454  1.00 98.81           O  
ATOM    986  CG  GLU A  65     -15.928  13.534   3.230  1.00 98.81           C  
ATOM    987  HG2 GLU A  65     -15.054  13.802   3.823  1.00 98.81           H  
ATOM    988  HG3 GLU A  65     -16.333  12.603   3.627  1.00 98.81           H  
ATOM    989  CD  GLU A  65     -16.971  14.653   3.385  1.00 98.81           C  
ATOM    990  OE1 GLU A  65     -17.774  14.544   4.338  1.00 98.81           O  
ATOM    991  OE2 GLU A  65     -16.979  15.622   2.579  1.00 98.81           O  
ATOM    992  N   PHE A  66     -14.777  10.861  -0.456  1.00 98.88           N  
ATOM    993  H   PHE A  66     -15.389  10.288   0.108  1.00 98.88           H  
ATOM    994  CA  PHE A  66     -14.883  10.682  -1.897  1.00 98.88           C  
ATOM    995  HA  PHE A  66     -14.062  11.193  -2.399  1.00 98.88           H  
ATOM    996  C   PHE A  66     -16.205  11.293  -2.365  1.00 98.88           C  
ATOM    997  CB  PHE A  66     -14.810   9.188  -2.238  1.00 98.88           C  
ATOM    998  HB2 PHE A  66     -15.503   8.640  -1.599  1.00 98.88           H  
ATOM    999  HB3 PHE A  66     -13.805   8.824  -2.023  1.00 98.88           H  
ATOM   1000  O   PHE A  66     -17.260  10.919  -1.861  1.00 98.88           O  
ATOM   1001  CG  PHE A  66     -15.147   8.893  -3.686  1.00 98.88           C  
ATOM   1002  CD1 PHE A  66     -16.451   8.514  -4.054  1.00 98.88           C  
ATOM   1003  HD1 PHE A  66     -17.219   8.403  -3.303  1.00 98.88           H  
ATOM   1004  CD2 PHE A  66     -14.167   9.059  -4.677  1.00 98.88           C  
ATOM   1005  HD2 PHE A  66     -13.173   9.358  -4.378  1.00 98.88           H  
ATOM   1006  CE1 PHE A  66     -16.770   8.309  -5.406  1.00 98.88           C  
ATOM   1007  HE1 PHE A  66     -17.778   8.031  -5.674  1.00 98.88           H  
ATOM   1008  CE2 PHE A  66     -14.483   8.853  -6.033  1.00 98.88           C  
ATOM   1009  HE2 PHE A  66     -13.734   8.990  -6.799  1.00 98.88           H  
ATOM   1010  CZ  PHE A  66     -15.790   8.484  -6.398  1.00 98.88           C  
ATOM   1011  HZ  PHE A  66     -16.047   8.347  -7.438  1.00 98.88           H  
ATOM   1012  N   GLU A  67     -16.154  12.207  -3.325  1.00 98.88           N  
ATOM   1013  H   GLU A  67     -15.246  12.484  -3.669  1.00 98.88           H  
ATOM   1014  CA  GLU A  67     -17.315  12.862  -3.926  1.00 98.88           C  
ATOM   1015  HA  GLU A  67     -18.227  12.529  -3.431  1.00 98.88           H  
ATOM   1016  C   GLU A  67     -17.412  12.502  -5.409  1.00 98.88           C  
ATOM   1017  CB  GLU A  67     -17.192  14.377  -3.712  1.00 98.88           C  
ATOM   1018  HB2 GLU A  67     -17.097  14.559  -2.641  1.00 98.88           H  
ATOM   1019  HB3 GLU A  67     -16.287  14.736  -4.204  1.00 98.88           H  
ATOM   1020  O   GLU A  67     -16.443  12.666  -6.152  1.00 98.88           O  
ATOM   1021  CG  GLU A  67     -18.400  15.163  -4.244  1.00 98.88           C  
ATOM   1022  HG2 GLU A  67     -19.302  14.795  -3.755  1.00 98.88           H  
ATOM   1023  HG3 GLU A  67     -18.494  14.985  -5.316  1.00 98.88           H  
ATOM   1024  CD  GLU A  67     -18.272  16.677  -4.004  1.00 98.88           C  
ATOM   1025  OE1 GLU A  67     -19.034  17.432  -4.643  1.00 98.88           O  
ATOM   1026  OE2 GLU A  67     -17.426  17.091  -3.173  1.00 98.88           O  
ATOM   1027  N   VAL A  68     -18.579  12.038  -5.854  1.00 98.90           N  
ATOM   1028  H   VAL A  68     -19.330  11.904  -5.192  1.00 98.90           H  
ATOM   1029  CA  VAL A  68     -18.854  11.793  -7.277  1.00 98.90           C  
ATOM   1030  HA  VAL A  68     -18.043  11.199  -7.699  1.00 98.90           H  
ATOM   1031  C   VAL A  68     -18.937  13.130  -8.005  1.00 98.90           C  
ATOM   1032  CB  VAL A  68     -20.170  11.025  -7.471  1.00 98.90           C  
ATOM   1033  HB  VAL A  68     -20.987  11.656  -7.120  1.00 98.90           H  
ATOM   1034  O   VAL A  68     -19.746  13.981  -7.648  1.00 98.90           O  
ATOM   1035  CG1 VAL A  68     -20.401  10.669  -8.946  1.00 98.90           C  
ATOM   1036 HG11 VAL A  68     -20.478  11.566  -9.559  1.00 98.90           H  
ATOM   1037 HG12 VAL A  68     -19.583  10.053  -9.321  1.00 98.90           H  
ATOM   1038 HG13 VAL A  68     -21.331  10.110  -9.050  1.00 98.90           H  
ATOM   1039  CG2 VAL A  68     -20.192   9.722  -6.673  1.00 98.90           C  
ATOM   1040 HG21 VAL A  68     -19.379   9.076  -7.004  1.00 98.90           H  
ATOM   1041 HG22 VAL A  68     -20.088   9.914  -5.605  1.00 98.90           H  
ATOM   1042 HG23 VAL A  68     -21.149   9.223  -6.825  1.00 98.90           H  
ATOM   1043  N   THR A  69     -18.134  13.326  -9.048  1.00 98.81           N  
ATOM   1044  H   THR A  69     -17.518  12.576  -9.327  1.00 98.81           H  
ATOM   1045  CA  THR A  69     -18.104  14.599  -9.794  1.00 98.81           C  
ATOM   1046  HA  THR A  69     -18.689  15.350  -9.262  1.00 98.81           H  
ATOM   1047  C   THR A  69     -18.735  14.499 -11.175  1.00 98.81           C  
ATOM   1048  CB  THR A  69     -16.678  15.156  -9.905  1.00 98.81           C  
ATOM   1049  HB  THR A  69     -16.691  16.046 -10.534  1.00 98.81           H  
ATOM   1050  O   THR A  69     -19.098  15.524 -11.745  1.00 98.81           O  
ATOM   1051  CG2 THR A  69     -16.098  15.543  -8.547  1.00 98.81           C  
ATOM   1052 HG21 THR A  69     -16.753  16.272  -8.069  1.00 98.81           H  
ATOM   1053 HG22 THR A  69     -16.026  14.672  -7.896  1.00 98.81           H  
ATOM   1054 HG23 THR A  69     -15.111  15.988  -8.676  1.00 98.81           H  
ATOM   1055  OG1 THR A  69     -15.795  14.210 -10.470  1.00 98.81           O  
ATOM   1056  HG1 THR A  69     -14.947  14.320 -10.034  1.00 98.81           H  
ATOM   1057  N   HIS A  70     -18.867  13.287 -11.715  1.00 98.74           N  
ATOM   1058  H   HIS A  70     -18.624  12.473 -11.168  1.00 98.74           H  
ATOM   1059  CA  HIS A  70     -19.374  13.040 -13.062  1.00 98.74           C  
ATOM   1060  HA  HIS A  70     -19.947  13.902 -13.402  1.00 98.74           H  
ATOM   1061  C   HIS A  70     -20.300  11.829 -13.057  1.00 98.74           C  
ATOM   1062  CB  HIS A  70     -18.209  12.815 -14.033  1.00 98.74           C  
ATOM   1063  HB2 HIS A  70     -17.634  11.954 -13.689  1.00 98.74           H  
ATOM   1064  HB3 HIS A  70     -18.608  12.574 -15.018  1.00 98.74           H  
ATOM   1065  O   HIS A  70     -20.090  10.887 -12.294  1.00 98.74           O  
ATOM   1066  CG  HIS A  70     -17.288  14.001 -14.160  1.00 98.74           C  
ATOM   1067  CD2 HIS A  70     -17.235  14.902 -15.189  1.00 98.74           C  
ATOM   1068  HD2 HIS A  70     -17.848  14.881 -16.079  1.00 98.74           H  
ATOM   1069  ND1 HIS A  70     -16.363  14.408 -13.230  1.00 98.74           N  
ATOM   1070  HD1 HIS A  70     -16.228  14.003 -12.315  1.00 98.74           H  
ATOM   1071  CE1 HIS A  70     -15.786  15.534 -13.671  1.00 98.74           C  
ATOM   1072  HE1 HIS A  70     -15.044  16.102 -13.131  1.00 98.74           H  
ATOM   1073  NE2 HIS A  70     -16.261  15.861 -14.880  1.00 98.74           N  
ATOM   1074  N   ASP A  71     -21.319  11.867 -13.913  1.00 98.50           N  
ATOM   1075  H   ASP A  71     -21.419  12.651 -14.541  1.00 98.50           H  
ATOM   1076  CA  ASP A  71     -22.210  10.730 -14.115  1.00 98.50           C  
ATOM   1077  HA  ASP A  71     -22.532  10.364 -13.140  1.00 98.50           H  
ATOM   1078  C   ASP A  71     -21.456   9.598 -14.827  1.00 98.50           C  
ATOM   1079  CB  ASP A  71     -23.464  11.177 -14.877  1.00 98.50           C  
ATOM   1080  HB2 ASP A  71     -23.167  11.559 -15.854  1.00 98.50           H  
ATOM   1081  HB3 ASP A  71     -23.938  11.989 -14.326  1.00 98.50           H  
ATOM   1082  O   ASP A  71     -20.800   9.805 -15.852  1.00 98.50           O  
ATOM   1083  CG  ASP A  71     -24.492  10.055 -15.069  1.00 98.50           C  
ATOM   1084  OD1 ASP A  71     -24.358   8.982 -14.434  1.00 98.50           O  
ATOM   1085  OD2 ASP A  71     -25.425  10.264 -15.866  1.00 98.50           O  
ATOM   1086  N   VAL A  72     -21.533   8.408 -14.238  1.00 98.03           N  
ATOM   1087  H   VAL A  72     -22.138   8.346 -13.432  1.00 98.03           H  
ATOM   1088  CA  VAL A  72     -20.919   7.165 -14.722  1.00 98.03           C  
ATOM   1089  HA  VAL A  72     -20.651   7.299 -15.770  1.00 98.03           H  
ATOM   1090  C   VAL A  72     -21.916   6.005 -14.703  1.00 98.03           C  
ATOM   1091  CB  VAL A  72     -19.634   6.826 -13.948  1.00 98.03           C  
ATOM   1092  HB  VAL A  72     -19.247   5.874 -14.310  1.00 98.03           H  
ATOM   1093  O   VAL A  72     -21.526   4.835 -14.679  1.00 98.03           O  
ATOM   1094  CG1 VAL A  72     -18.542   7.865 -14.199  1.00 98.03           C  
ATOM   1095 HG11 VAL A  72     -17.637   7.528 -13.695  1.00 98.03           H  
ATOM   1096 HG12 VAL A  72     -18.837   8.834 -13.797  1.00 98.03           H  
ATOM   1097 HG13 VAL A  72     -18.358   7.959 -15.269  1.00 98.03           H  
ATOM   1098  CG2 VAL A  72     -19.853   6.704 -12.434  1.00 98.03           C  
ATOM   1099 HG21 VAL A  72     -18.924   6.406 -11.950  1.00 98.03           H  
ATOM   1100 HG22 VAL A  72     -20.178   7.657 -12.017  1.00 98.03           H  
ATOM   1101 HG23 VAL A  72     -20.614   5.951 -12.229  1.00 98.03           H  
ATOM   1102  N   SER A  73     -23.215   6.317 -14.717  1.00 97.29           N  
ATOM   1103  H   SER A  73     -23.481   7.291 -14.717  1.00 97.29           H  
ATOM   1104  CA  SER A  73     -24.300   5.332 -14.794  1.00 97.29           C  
ATOM   1105  HA  SER A  73     -24.218   4.659 -13.940  1.00 97.29           H  
ATOM   1106  C   SER A  73     -24.239   4.463 -16.062  1.00 97.29           C  
ATOM   1107  CB  SER A  73     -25.648   6.054 -14.698  1.00 97.29           C  
ATOM   1108  HB2 SER A  73     -25.723   6.557 -13.734  1.00 97.29           H  
ATOM   1109  HB3 SER A  73     -26.450   5.320 -14.770  1.00 97.29           H  
ATOM   1110  O   SER A  73     -24.785   3.359 -16.090  1.00 97.29           O  
ATOM   1111  OG  SER A  73     -25.795   7.008 -15.732  1.00 97.29           O  
ATOM   1112  HG  SER A  73     -25.458   7.848 -15.412  1.00 97.29           H  
ATOM   1113  N   ASP A  74     -23.499   4.895 -17.092  1.00 97.51           N  
ATOM   1114  H   ASP A  74     -23.081   5.812 -17.018  1.00 97.51           H  
ATOM   1115  CA  ASP A  74     -23.184   4.098 -18.281  1.00 97.51           C  
ATOM   1116  HA  ASP A  74     -24.113   3.654 -18.637  1.00 97.51           H  
ATOM   1117  C   ASP A  74     -22.207   2.937 -18.010  1.00 97.51           C  
ATOM   1118  CB  ASP A  74     -22.648   5.015 -19.397  1.00 97.51           C  
ATOM   1119  HB2 ASP A  74     -23.330   5.856 -19.527  1.00 97.51           H  
ATOM   1120  HB3 ASP A  74     -22.646   4.451 -20.330  1.00 97.51           H  
ATOM   1121  O   ASP A  74     -22.123   2.003 -18.813  1.00 97.51           O  
ATOM   1122  CG  ASP A  74     -21.231   5.554 -19.143  1.00 97.51           C  
ATOM   1123  OD1 ASP A  74     -21.023   6.316 -18.177  1.00 97.51           O  
ATOM   1124  OD2 ASP A  74     -20.296   5.246 -19.920  1.00 97.51           O  
ATOM   1125  N   LEU A  75     -21.481   2.974 -16.887  1.00 98.04           N  
ATOM   1126  H   LEU A  75     -21.616   3.768 -16.277  1.00 98.04           H  
ATOM   1127  CA  LEU A  75     -20.435   2.011 -16.537  1.00 98.04           C  
ATOM   1128  HA  LEU A  75     -20.190   1.404 -17.408  1.00 98.04           H  
ATOM   1129  C   LEU A  75     -20.848   1.035 -15.438  1.00 98.04           C  
ATOM   1130  CB  LEU A  75     -19.174   2.769 -16.084  1.00 98.04           C  
ATOM   1131  HB2 LEU A  75     -18.422   2.029 -15.808  1.00 98.04           H  
ATOM   1132  HB3 LEU A  75     -19.410   3.347 -15.191  1.00 98.04           H  
ATOM   1133  O   LEU A  75     -20.444  -0.127 -15.475  1.00 98.04           O  
ATOM   1134  CG  LEU A  75     -18.562   3.712 -17.129  1.00 98.04           C  
ATOM   1135  HG  LEU A  75     -19.266   4.507 -17.376  1.00 98.04           H  
ATOM   1136  CD1 LEU A  75     -17.294   4.354 -16.560  1.00 98.04           C  
ATOM   1137 HD11 LEU A  75     -17.540   4.885 -15.640  1.00 98.04           H  
ATOM   1138 HD12 LEU A  75     -16.896   5.074 -17.275  1.00 98.04           H  
ATOM   1139 HD13 LEU A  75     -16.547   3.589 -16.348  1.00 98.04           H  
ATOM   1140  CD2 LEU A  75     -18.191   2.939 -18.394  1.00 98.04           C  
ATOM   1141 HD21 LEU A  75     -17.606   3.573 -19.060  1.00 98.04           H  
ATOM   1142 HD22 LEU A  75     -17.605   2.060 -18.128  1.00 98.04           H  
ATOM   1143 HD23 LEU A  75     -19.099   2.646 -18.920  1.00 98.04           H  
ATOM   1144  N   THR A  76     -21.593   1.499 -14.436  1.00 98.15           N  
ATOM   1145  H   THR A  76     -21.925   2.452 -14.468  1.00 98.15           H  
ATOM   1146  CA  THR A  76     -21.824   0.728 -13.210  1.00 98.15           C  
ATOM   1147  HA  THR A  76     -21.822  -0.330 -13.471  1.00 98.15           H  
ATOM   1148  C   THR A  76     -23.163   1.036 -12.560  1.00 98.15           C  
ATOM   1149  CB  THR A  76     -20.684   0.959 -12.207  1.00 98.15           C  
ATOM   1150  HB  THR A  76     -19.735   0.774 -12.710  1.00 98.15           H  
ATOM   1151  O   THR A  76     -23.701   2.131 -12.692  1.00 98.15           O  
ATOM   1152  CG2 THR A  76     -20.618   2.377 -11.646  1.00 98.15           C  
ATOM   1153 HG21 THR A  76     -20.585   3.104 -12.458  1.00 98.15           H  
ATOM   1154 HG22 THR A  76     -21.483   2.586 -11.015  1.00 98.15           H  
ATOM   1155 HG23 THR A  76     -19.709   2.475 -11.053  1.00 98.15           H  
ATOM   1156  OG1 THR A  76     -20.787   0.069 -11.118  1.00 98.15           O  
ATOM   1157  HG1 THR A  76     -20.172  -0.658 -11.236  1.00 98.15           H  
ATOM   1158  N   SER A  77     -23.674   0.067 -11.805  1.00 96.48           N  
ATOM   1159  H   SER A  77     -23.190  -0.819 -11.788  1.00 96.48           H  
ATOM   1160  CA  SER A  77     -24.764   0.254 -10.847  1.00 96.48           C  
ATOM   1161  HA  SER A  77     -25.276   1.189 -11.072  1.00 96.48           H  
ATOM   1162  C   SER A  77     -24.274   0.375  -9.398  1.00 96.48           C  
ATOM   1163  CB  SER A  77     -25.788  -0.873 -10.998  1.00 96.48           C  
ATOM   1164  HB2 SER A  77     -26.150  -0.882 -12.026  1.00 96.48           H  
ATOM   1165  HB3 SER A  77     -26.635  -0.689 -10.338  1.00 96.48           H  
ATOM   1166  O   SER A  77     -25.076   0.201  -8.485  1.00 96.48           O  
ATOM   1167  OG  SER A  77     -25.212  -2.128 -10.689  1.00 96.48           O  
ATOM   1168  HG  SER A  77     -24.982  -2.109  -9.758  1.00 96.48           H  
ATOM   1169  N   ALA A  78     -22.974   0.588  -9.168  1.00 98.02           N  
ATOM   1170  H   ALA A  78     -22.340   0.680  -9.948  1.00 98.02           H  
ATOM   1171  CA  ALA A  78     -22.422   0.715  -7.824  1.00 98.02           C  
ATOM   1172  HA  ALA A  78     -22.724  -0.161  -7.250  1.00 98.02           H  
ATOM   1173  C   ALA A  78     -22.985   1.949  -7.109  1.00 98.02           C  
ATOM   1174  CB  ALA A  78     -20.890   0.745  -7.889  1.00 98.02           C  
ATOM   1175  HB1 ALA A  78     -20.492   0.779  -6.875  1.00 98.02           H  
ATOM   1176  HB2 ALA A  78     -20.520  -0.157  -8.375  1.00 98.02           H  
ATOM   1177  HB3 ALA A  78     -20.557   1.623  -8.442  1.00 98.02           H  
ATOM   1178  O   ALA A  78     -22.834   3.079  -7.576  1.00 98.02           O  
ATOM   1179  N   ASP A  79     -23.601   1.733  -5.949  1.00 97.55           N  
ATOM   1180  H   ASP A  79     -23.725   0.781  -5.636  1.00 97.55           H  
ATOM   1181  CA  ASP A  79     -24.372   2.762  -5.252  1.00 97.55           C  
ATOM   1182  HA  ASP A  79     -25.160   3.118  -5.916  1.00 97.55           H  
ATOM   1183  C   ASP A  79     -23.535   3.996  -4.849  1.00 97.55           C  
ATOM   1184  CB  ASP A  79     -25.057   2.104  -4.051  1.00 97.55           C  
ATOM   1185  HB2 ASP A  79     -24.327   1.519  -3.491  1.00 97.55           H  
ATOM   1186  HB3 ASP A  79     -25.847   1.438  -4.397  1.00 97.55           H  
ATOM   1187  O   ASP A  79     -24.013   5.127  -4.946  1.00 97.55           O  
ATOM   1188  CG  ASP A  79     -25.638   3.178  -3.148  1.00 97.55           C  
ATOM   1189  OD1 ASP A  79     -26.614   3.849  -3.547  1.00 97.55           O  
ATOM   1190  OD2 ASP A  79     -24.957   3.489  -2.151  1.00 97.55           O  
ATOM   1191  N   PHE A  80     -22.260   3.827  -4.483  1.00 98.43           N  
ATOM   1192  H   PHE A  80     -21.914   2.882  -4.400  1.00 98.43           H  
ATOM   1193  CA  PHE A  80     -21.381   4.954  -4.129  1.00 98.43           C  
ATOM   1194  HA  PHE A  80     -21.907   5.553  -3.385  1.00 98.43           H  
ATOM   1195  C   PHE A  80     -21.068   5.897  -5.311  1.00 98.43           C  
ATOM   1196  CB  PHE A  80     -20.095   4.433  -3.472  1.00 98.43           C  
ATOM   1197  HB2 PHE A  80     -20.339   3.612  -2.798  1.00 98.43           H  
ATOM   1198  HB3 PHE A  80     -19.685   5.235  -2.857  1.00 98.43           H  
ATOM   1199  O   PHE A  80     -20.580   7.003  -5.089  1.00 98.43           O  
ATOM   1200  CG  PHE A  80     -19.017   3.985  -4.441  1.00 98.43           C  
ATOM   1201  CD1 PHE A  80     -19.098   2.725  -5.061  1.00 98.43           C  
ATOM   1202  HD1 PHE A  80     -19.923   2.064  -4.839  1.00 98.43           H  
ATOM   1203  CD2 PHE A  80     -17.933   4.837  -4.731  1.00 98.43           C  
ATOM   1204  HD2 PHE A  80     -17.875   5.810  -4.266  1.00 98.43           H  
ATOM   1205  CE1 PHE A  80     -18.104   2.322  -5.970  1.00 98.43           C  
ATOM   1206  HE1 PHE A  80     -18.168   1.353  -6.443  1.00 98.43           H  
ATOM   1207  CE2 PHE A  80     -16.929   4.428  -5.626  1.00 98.43           C  
ATOM   1208  HE2 PHE A  80     -16.099   5.085  -5.839  1.00 98.43           H  
ATOM   1209  CZ  PHE A  80     -17.019   3.170  -6.249  1.00 98.43           C  
ATOM   1210  HZ  PHE A  80     -16.256   2.851  -6.944  1.00 98.43           H  
ATOM   1211  N   LEU A  81     -21.359   5.469  -6.549  1.00 98.61           N  
ATOM   1212  H   LEU A  81     -21.774   4.552  -6.636  1.00 98.61           H  
ATOM   1213  CA  LEU A  81     -21.208   6.228  -7.798  1.00 98.61           C  
ATOM   1214  HA  LEU A  81     -20.684   7.161  -7.593  1.00 98.61           H  
ATOM   1215  C   LEU A  81     -22.557   6.634  -8.420  1.00 98.61           C  
ATOM   1216  CB  LEU A  81     -20.374   5.403  -8.800  1.00 98.61           C  
ATOM   1217  HB2 LEU A  81     -20.857   4.435  -8.935  1.00 98.61           H  
ATOM   1218  HB3 LEU A  81     -20.377   5.908  -9.765  1.00 98.61           H  
ATOM   1219  O   LEU A  81     -22.581   7.188  -9.515  1.00 98.61           O  
ATOM   1220  CG  LEU A  81     -18.912   5.180  -8.389  1.00 98.61           C  
ATOM   1221  HG  LEU A  81     -18.896   4.761  -7.383  1.00 98.61           H  
ATOM   1222  CD1 LEU A  81     -18.227   4.192  -9.333  1.00 98.61           C  
ATOM   1223 HD11 LEU A  81     -17.170   4.104  -9.080  1.00 98.61           H  
ATOM   1224 HD12 LEU A  81     -18.331   4.526 -10.365  1.00 98.61           H  
ATOM   1225 HD13 LEU A  81     -18.691   3.214  -9.209  1.00 98.61           H  
ATOM   1226  CD2 LEU A  81     -18.094   6.471  -8.404  1.00 98.61           C  
ATOM   1227 HD21 LEU A  81     -17.059   6.253  -8.142  1.00 98.61           H  
ATOM   1228 HD22 LEU A  81     -18.141   6.935  -9.389  1.00 98.61           H  
ATOM   1229 HD23 LEU A  81     -18.498   7.159  -7.661  1.00 98.61           H  
ATOM   1230  N   SER A  82     -23.677   6.359  -7.745  1.00 97.77           N  
ATOM   1231  H   SER A  82     -23.590   5.923  -6.839  1.00 97.77           H  
ATOM   1232  CA  SER A  82     -25.030   6.458  -8.316  1.00 97.77           C  
ATOM   1233  HA  SER A  82     -25.064   5.863  -9.229  1.00 97.77           H  
ATOM   1234  C   SER A  82     -25.481   7.871  -8.692  1.00 97.77           C  
ATOM   1235  CB  SER A  82     -26.050   5.881  -7.331  1.00 97.77           C  
ATOM   1236  HB2 SER A  82     -27.055   6.010  -7.735  1.00 97.77           H  
ATOM   1237  HB3 SER A  82     -25.865   4.815  -7.201  1.00 97.77           H  
ATOM   1238  O   SER A  82     -26.373   8.023  -9.525  1.00 97.77           O  
ATOM   1239  OG  SER A  82     -25.961   6.532  -6.076  1.00 97.77           O  
ATOM   1240  HG  SER A  82     -25.405   5.983  -5.518  1.00 97.77           H  
ATOM   1241  N   GLN A  83     -24.902   8.907  -8.079  1.00 98.02           N  
ATOM   1242  H   GLN A  83     -24.173   8.718  -7.406  1.00 98.02           H  
ATOM   1243  CA  GLN A  83     -25.334  10.286  -8.278  1.00 98.02           C  
ATOM   1244  HA  GLN A  83     -25.731  10.384  -9.289  1.00 98.02           H  
ATOM   1245  C   GLN A  83     -24.171  11.266  -8.122  1.00 98.02           C  
ATOM   1246  CB  GLN A  83     -26.462  10.595  -7.278  1.00 98.02           C  
ATOM   1247  HB2 GLN A  83     -26.061  10.581  -6.265  1.00 98.02           H  
ATOM   1248  HB3 GLN A  83     -27.229   9.824  -7.353  1.00 98.02           H  
ATOM   1249  O   GLN A  83     -23.431  11.213  -7.140  1.00 98.02           O  
ATOM   1250  CG  GLN A  83     -27.115  11.956  -7.549  1.00 98.02           C  
ATOM   1251  HG2 GLN A  83     -27.579  11.945  -8.535  1.00 98.02           H  
ATOM   1252  HG3 GLN A  83     -26.351  12.734  -7.541  1.00 98.02           H  
ATOM   1253  CD  GLN A  83     -28.171  12.341  -6.521  1.00 98.02           C  
ATOM   1254  NE2 GLN A  83     -28.523  13.605  -6.447  1.00 98.02           N  
ATOM   1255 HE21 GLN A  83     -28.043  14.297  -7.004  1.00 98.02           H  
ATOM   1256 HE22 GLN A  83     -29.218  13.824  -5.748  1.00 98.02           H  
ATOM   1257  OE1 GLN A  83     -28.703  11.543  -5.770  1.00 98.02           O  
ATOM   1258  N   VAL A  84     -24.061  12.223  -9.049  1.00 98.80           N  
ATOM   1259  H   VAL A  84     -24.692  12.199  -9.837  1.00 98.80           H  
ATOM   1260  CA  VAL A  84     -23.147  13.370  -8.924  1.00 98.80           C  
ATOM   1261  HA  VAL A  84     -22.127  12.991  -8.859  1.00 98.80           H  
ATOM   1262  C   VAL A  84     -23.439  14.145  -7.635  1.00 98.80           C  
ATOM   1263  CB  VAL A  84     -23.233  14.293 -10.154  1.00 98.80           C  
ATOM   1264  HB  VAL A  84     -24.256  14.648 -10.275  1.00 98.80           H  
ATOM   1265  O   VAL A  84     -24.587  14.467  -7.336  1.00 98.80           O  
ATOM   1266  CG1 VAL A  84     -22.303  15.506 -10.022  1.00 98.80           C  
ATOM   1267 HG11 VAL A  84     -22.643  16.159  -9.218  1.00 98.80           H  
ATOM   1268 HG12 VAL A  84     -22.306  16.082 -10.948  1.00 98.80           H  
ATOM   1269 HG13 VAL A  84     -21.284  15.178  -9.813  1.00 98.80           H  
ATOM   1270  CG2 VAL A  84     -22.822  13.533 -11.419  1.00 98.80           C  
ATOM   1271 HG21 VAL A  84     -23.514  12.715 -11.619  1.00 98.80           H  
ATOM   1272 HG22 VAL A  84     -21.821  13.126 -11.280  1.00 98.80           H  
ATOM   1273 HG23 VAL A  84     -22.828  14.201 -12.280  1.00 98.80           H  
ATOM   1274  N   GLY A  85     -22.392  14.438  -6.868  1.00 98.73           N  
ATOM   1275  H   GLY A  85     -21.472  14.189  -7.201  1.00 98.73           H  
ATOM   1276  CA  GLY A  85     -22.460  15.066  -5.550  1.00 98.73           C  
ATOM   1277  HA2 GLY A  85     -23.292  15.770  -5.525  1.00 98.73           H  
ATOM   1278  HA3 GLY A  85     -21.538  15.622  -5.381  1.00 98.73           H  
ATOM   1279  C   GLY A  85     -22.635  14.082  -4.387  1.00 98.73           C  
ATOM   1280  O   GLY A  85     -22.515  14.501  -3.235  1.00 98.73           O  
ATOM   1281  N   LYS A  86     -22.874  12.781  -4.636  1.00 98.71           N  
ATOM   1282  H   LYS A  86     -22.967  12.468  -5.592  1.00 98.71           H  
ATOM   1283  CA  LYS A  86     -22.889  11.777  -3.560  1.00 98.71           C  
ATOM   1284  HA  LYS A  86     -23.594  12.128  -2.807  1.00 98.71           H  
ATOM   1285  C   LYS A  86     -21.506  11.713  -2.912  1.00 98.71           C  
ATOM   1286  CB  LYS A  86     -23.378  10.395  -4.052  1.00 98.71           C  
ATOM   1287  HB2 LYS A  86     -24.352  10.520  -4.526  1.00 98.71           H  
ATOM   1288  HB3 LYS A  86     -22.683   9.993  -4.788  1.00 98.71           H  
ATOM   1289  O   LYS A  86     -20.489  11.614  -3.600  1.00 98.71           O  
ATOM   1290  CG  LYS A  86     -23.521   9.395  -2.884  1.00 98.71           C  
ATOM   1291  HG2 LYS A  86     -24.067   9.886  -2.079  1.00 98.71           H  
ATOM   1292  HG3 LYS A  86     -22.528   9.139  -2.514  1.00 98.71           H  
ATOM   1293  CD  LYS A  86     -24.263   8.087  -3.230  1.00 98.71           C  
ATOM   1294  HD2 LYS A  86     -23.710   7.538  -3.992  1.00 98.71           H  
ATOM   1295  HD3 LYS A  86     -25.257   8.324  -3.609  1.00 98.71           H  
ATOM   1296  CE  LYS A  86     -24.380   7.244  -1.943  1.00 98.71           C  
ATOM   1297  HE2 LYS A  86     -24.724   7.896  -1.140  1.00 98.71           H  
ATOM   1298  HE3 LYS A  86     -23.391   6.885  -1.659  1.00 98.71           H  
ATOM   1299  NZ  LYS A  86     -25.312   6.089  -2.015  1.00 98.71           N  
ATOM   1300  HZ1 LYS A  86     -25.436   5.673  -1.103  1.00 98.71           H  
ATOM   1301  HZ2 LYS A  86     -26.226   6.287  -2.396  1.00 98.71           H  
ATOM   1302  HZ3 LYS A  86     -24.960   5.294  -2.528  1.00 98.71           H  
ATOM   1303  N   LYS A  87     -21.483  11.760  -1.578  1.00 98.74           N  
ATOM   1304  H   LYS A  87     -22.368  11.822  -1.095  1.00 98.74           H  
ATOM   1305  CA  LYS A  87     -20.266  11.685  -0.771  1.00 98.74           C  
ATOM   1306  HA  LYS A  87     -19.404  11.727  -1.437  1.00 98.74           H  
ATOM   1307  C   LYS A  87     -20.197  10.376  -0.007  1.00 98.74           C  
ATOM   1308  CB  LYS A  87     -20.163  12.869   0.189  1.00 98.74           C  
ATOM   1309  HB2 LYS A  87     -21.059  12.927   0.807  1.00 98.74           H  
ATOM   1310  HB3 LYS A  87     -19.308  12.692   0.843  1.00 98.74           H  
ATOM   1311  O   LYS A  87     -21.165   9.971   0.627  1.00 98.74           O  
ATOM   1312  CG  LYS A  87     -19.954  14.194  -0.552  1.00 98.74           C  
ATOM   1313  HG2 LYS A  87     -19.112  14.094  -1.237  1.00 98.74           H  
ATOM   1314  HG3 LYS A  87     -20.848  14.464  -1.114  1.00 98.74           H  
ATOM   1315  CD  LYS A  87     -19.652  15.275   0.482  1.00 98.74           C  
ATOM   1316  HD2 LYS A  87     -18.891  14.885   1.157  1.00 98.74           H  
ATOM   1317  HD3 LYS A  87     -20.546  15.496   1.064  1.00 98.74           H  
ATOM   1318  CE  LYS A  87     -19.121  16.547  -0.169  1.00 98.74           C  
ATOM   1319  HE2 LYS A  87     -18.403  16.276  -0.944  1.00 98.74           H  
ATOM   1320  HE3 LYS A  87     -19.933  17.092  -0.650  1.00 98.74           H  
ATOM   1321  NZ  LYS A  87     -18.448  17.361   0.866  1.00 98.74           N  
ATOM   1322  HZ1 LYS A  87     -19.108  17.705   1.549  1.00 98.74           H  
ATOM   1323  HZ2 LYS A  87     -17.799  16.778   1.376  1.00 98.74           H  
ATOM   1324  HZ3 LYS A  87     -17.934  18.118   0.439  1.00 98.74           H  
ATOM   1325  N   THR A  88     -19.024   9.762  -0.019  1.00 98.81           N  
ATOM   1326  H   THR A  88     -18.287  10.180  -0.569  1.00 98.81           H  
ATOM   1327  CA  THR A  88     -18.713   8.543   0.725  1.00 98.81           C  
ATOM   1328  HA  THR A  88     -19.573   8.245   1.325  1.00 98.81           H  
ATOM   1329  C   THR A  88     -17.539   8.820   1.649  1.00 98.81           C  
ATOM   1330  CB  THR A  88     -18.397   7.394  -0.235  1.00 98.81           C  
ATOM   1331  HB  THR A  88     -17.498   7.622  -0.808  1.00 98.81           H  
ATOM   1332  O   THR A  88     -16.516   9.351   1.214  1.00 98.81           O  
ATOM   1333  CG2 THR A  88     -18.211   6.071   0.497  1.00 98.81           C  
ATOM   1334 HG21 THR A  88     -18.117   5.275  -0.242  1.00 98.81           H  
ATOM   1335 HG22 THR A  88     -17.310   6.095   1.109  1.00 98.81           H  
ATOM   1336 HG23 THR A  88     -19.080   5.868   1.123  1.00 98.81           H  
ATOM   1337  OG1 THR A  88     -19.473   7.206  -1.122  1.00 98.81           O  
ATOM   1338  HG1 THR A  88     -19.554   7.982  -1.681  1.00 98.81           H  
ATOM   1339  N   LYS A  89     -17.667   8.470   2.932  1.00 98.80           N  
ATOM   1340  H   LYS A  89     -18.501   7.973   3.210  1.00 98.80           H  
ATOM   1341  CA  LYS A  89     -16.565   8.616   3.892  1.00 98.80           C  
ATOM   1342  HA  LYS A  89     -16.178   9.634   3.838  1.00 98.80           H  
ATOM   1343  C   LYS A  89     -15.430   7.676   3.516  1.00 98.80           C  
ATOM   1344  CB  LYS A  89     -17.031   8.331   5.322  1.00 98.80           C  
ATOM   1345  HB2 LYS A  89     -16.162   8.312   5.980  1.00 98.80           H  
ATOM   1346  HB3 LYS A  89     -17.512   7.353   5.356  1.00 98.80           H  
ATOM   1347  O   LYS A  89     -15.683   6.534   3.125  1.00 98.80           O  
ATOM   1348  CG  LYS A  89     -17.999   9.407   5.821  1.00 98.80           C  
ATOM   1349  HG2 LYS A  89     -17.494  10.373   5.828  1.00 98.80           H  
ATOM   1350  HG3 LYS A  89     -18.860   9.462   5.155  1.00 98.80           H  
ATOM   1351  CD  LYS A  89     -18.482   9.069   7.233  1.00 98.80           C  
ATOM   1352  HD2 LYS A  89     -18.945   8.083   7.219  1.00 98.80           H  
ATOM   1353  HD3 LYS A  89     -17.635   9.062   7.918  1.00 98.80           H  
ATOM   1354  CE  LYS A  89     -19.509  10.116   7.669  1.00 98.80           C  
ATOM   1355  HE2 LYS A  89     -20.251  10.215   6.877  1.00 98.80           H  
ATOM   1356  HE3 LYS A  89     -19.009  11.080   7.771  1.00 98.80           H  
ATOM   1357  NZ  LYS A  89     -20.176   9.724   8.933  1.00 98.80           N  
ATOM   1358  HZ1 LYS A  89     -19.500   9.616   9.676  1.00 98.80           H  
ATOM   1359  HZ2 LYS A  89     -20.861  10.419   9.193  1.00 98.80           H  
ATOM   1360  HZ3 LYS A  89     -20.658   8.846   8.801  1.00 98.80           H  
ATOM   1361  N   VAL A  90     -14.196   8.134   3.695  1.00 98.84           N  
ATOM   1362  H   VAL A  90     -14.064   9.087   4.001  1.00 98.84           H  
ATOM   1363  CA  VAL A  90     -13.012   7.319   3.437  1.00 98.84           C  
ATOM   1364  HA  VAL A  90     -13.356   6.290   3.340  1.00 98.84           H  
ATOM   1365  C   VAL A  90     -12.025   7.317   4.595  1.00 98.84           C  
ATOM   1366  CB  VAL A  90     -12.315   7.669   2.107  1.00 98.84           C  
ATOM   1367  HB  VAL A  90     -11.574   6.890   1.929  1.00 98.84           H  
ATOM   1368  O   VAL A  90     -11.915   8.290   5.343  1.00 98.84           O  
ATOM   1369  CG1 VAL A  90     -13.286   7.652   0.920  1.00 98.84           C  
ATOM   1370 HG11 VAL A  90     -13.859   6.724   0.931  1.00 98.84           H  
ATOM   1371 HG12 VAL A  90     -12.727   7.718  -0.013  1.00 98.84           H  
ATOM   1372 HG13 VAL A  90     -13.982   8.489   0.981  1.00 98.84           H  
ATOM   1373  CG2 VAL A  90     -11.571   9.008   2.103  1.00 98.84           C  
ATOM   1374 HG21 VAL A  90     -10.681   8.888   1.486  1.00 98.84           H  
ATOM   1375 HG22 VAL A  90     -12.195   9.800   1.690  1.00 98.84           H  
ATOM   1376 HG23 VAL A  90     -11.242   9.298   3.101  1.00 98.84           H  
ATOM   1377  N   LEU A  91     -11.270   6.229   4.689  1.00 98.89           N  
ATOM   1378  H   LEU A  91     -11.493   5.462   4.071  1.00 98.89           H  
ATOM   1379  CA  LEU A  91      -9.998   6.153   5.396  1.00 98.89           C  
ATOM   1380  HA  LEU A  91      -9.789   7.094   5.905  1.00 98.89           H  
ATOM   1381  C   LEU A  91      -8.901   5.899   4.363  1.00 98.89           C  
ATOM   1382  CB  LEU A  91     -10.082   5.037   6.443  1.00 98.89           C  
ATOM   1383  HB2 LEU A  91     -10.487   4.145   5.965  1.00 98.89           H  
ATOM   1384  HB3 LEU A  91     -10.778   5.340   7.225  1.00 98.89           H  
ATOM   1385  O   LEU A  91      -8.976   4.923   3.615  1.00 98.89           O  
ATOM   1386  CG  LEU A  91      -8.733   4.668   7.081  1.00 98.89           C  
ATOM   1387  HG  LEU A  91      -8.012   4.393   6.311  1.00 98.89           H  
ATOM   1388  CD1 LEU A  91      -8.141   5.791   7.928  1.00 98.89           C  
ATOM   1389 HD11 LEU A  91      -7.832   6.618   7.288  1.00 98.89           H  
ATOM   1390 HD12 LEU A  91      -8.872   6.142   8.657  1.00 98.89           H  
ATOM   1391 HD13 LEU A  91      -7.262   5.424   8.458  1.00 98.89           H  
ATOM   1392  CD2 LEU A  91      -8.951   3.458   7.963  1.00 98.89           C  
ATOM   1393 HD21 LEU A  91      -9.295   2.608   7.373  1.00 98.89           H  
ATOM   1394 HD22 LEU A  91      -9.707   3.700   8.710  1.00 98.89           H  
ATOM   1395 HD23 LEU A  91      -8.019   3.196   8.464  1.00 98.89           H  
ATOM   1396  N   LEU A  92      -7.885   6.756   4.333  1.00 98.86           N  
ATOM   1397  H   LEU A  92      -7.877   7.509   5.005  1.00 98.86           H  
ATOM   1398  CA  LEU A  92      -6.709   6.613   3.483  1.00 98.86           C  
ATOM   1399  HA  LEU A  92      -6.876   5.799   2.777  1.00 98.86           H  
ATOM   1400  C   LEU A  92      -5.490   6.261   4.336  1.00 98.86           C  
ATOM   1401  CB  LEU A  92      -6.497   7.911   2.682  1.00 98.86           C  
ATOM   1402  HB2 LEU A  92      -6.366   8.725   3.395  1.00 98.86           H  
ATOM   1403  HB3 LEU A  92      -7.389   8.116   2.091  1.00 98.86           H  
ATOM   1404  O   LEU A  92      -5.233   6.893   5.359  1.00 98.86           O  
ATOM   1405  CG  LEU A  92      -5.267   7.891   1.753  1.00 98.86           C  
ATOM   1406  HG  LEU A  92      -4.377   7.667   2.341  1.00 98.86           H  
ATOM   1407  CD1 LEU A  92      -5.390   6.864   0.631  1.00 98.86           C  
ATOM   1408 HD11 LEU A  92      -6.256   7.092   0.009  1.00 98.86           H  
ATOM   1409 HD12 LEU A  92      -4.487   6.891   0.021  1.00 98.86           H  
ATOM   1410 HD13 LEU A  92      -5.484   5.858   1.040  1.00 98.86           H  
ATOM   1411  CD2 LEU A  92      -5.065   9.256   1.102  1.00 98.86           C  
ATOM   1412 HD21 LEU A  92      -4.885  10.005   1.873  1.00 98.86           H  
ATOM   1413 HD22 LEU A  92      -4.199   9.229   0.440  1.00 98.86           H  
ATOM   1414 HD23 LEU A  92      -5.946   9.533   0.523  1.00 98.86           H  
ATOM   1415  N   ARG A  93      -4.702   5.297   3.866  1.00 98.70           N  
ATOM   1416  H   ARG A  93      -5.026   4.787   3.057  1.00 98.70           H  
ATOM   1417  CA  ARG A  93      -3.388   4.940   4.394  1.00 98.70           C  
ATOM   1418  HA  ARG A  93      -3.064   5.701   5.103  1.00 98.70           H  
ATOM   1419  C   ARG A  93      -2.387   4.896   3.247  1.00 98.70           C  
ATOM   1420  CB  ARG A  93      -3.499   3.600   5.130  1.00 98.70           C  
ATOM   1421  HB2 ARG A  93      -3.810   2.826   4.428  1.00 98.70           H  
ATOM   1422  HB3 ARG A  93      -4.263   3.690   5.902  1.00 98.70           H  
ATOM   1423  O   ARG A  93      -2.543   4.103   2.319  1.00 98.70           O  
ATOM   1424  CG  ARG A  93      -2.177   3.192   5.791  1.00 98.70           C  
ATOM   1425  HG2 ARG A  93      -1.874   3.968   6.494  1.00 98.70           H  
ATOM   1426  HG3 ARG A  93      -1.401   3.075   5.035  1.00 98.70           H  
ATOM   1427  CD  ARG A  93      -2.362   1.865   6.536  1.00 98.70           C  
ATOM   1428  HD2 ARG A  93      -2.616   1.080   5.823  1.00 98.70           H  
ATOM   1429  HD3 ARG A  93      -3.192   1.973   7.233  1.00 98.70           H  
ATOM   1430  NE  ARG A  93      -1.164   1.489   7.307  1.00 98.70           N  
ATOM   1431  HE  ARG A  93      -1.190   1.724   8.289  1.00 98.70           H  
ATOM   1432  NH1 ARG A  93       0.078   0.497   5.630  1.00 98.70           N  
ATOM   1433 HH11 ARG A  93       0.979   0.123   5.369  1.00 98.70           H  
ATOM   1434 HH12 ARG A  93      -0.587   0.781   4.926  1.00 98.70           H  
ATOM   1435  NH2 ARG A  93       0.916   0.651   7.673  1.00 98.70           N  
ATOM   1436 HH21 ARG A  93       0.938   1.040   8.605  1.00 98.70           H  
ATOM   1437 HH22 ARG A  93       1.774   0.288   7.282  1.00 98.70           H  
ATOM   1438  CZ  ARG A  93      -0.076   0.884   6.866  1.00 98.70           C  
ATOM   1439  N   VAL A  94      -1.347   5.715   3.337  1.00 98.76           N  
ATOM   1440  H   VAL A  94      -1.246   6.275   4.171  1.00 98.76           H  
ATOM   1441  CA  VAL A  94      -0.246   5.736   2.375  1.00 98.76           C  
ATOM   1442  HA  VAL A  94      -0.450   4.990   1.607  1.00 98.76           H  
ATOM   1443  C   VAL A  94       1.047   5.355   3.073  1.00 98.76           C  
ATOM   1444  CB  VAL A  94      -0.105   7.084   1.665  1.00 98.76           C  
ATOM   1445  HB  VAL A  94       0.181   7.840   2.396  1.00 98.76           H  
ATOM   1446  O   VAL A  94       1.335   5.838   4.159  1.00 98.76           O  
ATOM   1447  CG1 VAL A  94       0.992   6.986   0.598  1.00 98.76           C  
ATOM   1448 HG11 VAL A  94       1.815   7.645   0.875  1.00 98.76           H  
ATOM   1449 HG12 VAL A  94       1.408   5.984   0.496  1.00 98.76           H  
ATOM   1450 HG13 VAL A  94       0.582   7.217  -0.385  1.00 98.76           H  
ATOM   1451  CG2 VAL A  94      -1.421   7.530   1.012  1.00 98.76           C  
ATOM   1452 HG21 VAL A  94      -2.156   7.750   1.786  1.00 98.76           H  
ATOM   1453 HG22 VAL A  94      -1.802   6.746   0.357  1.00 98.76           H  
ATOM   1454 HG23 VAL A  94      -1.264   8.439   0.431  1.00 98.76           H  
ATOM   1455  N   SER A  95       1.817   4.468   2.463  1.00 98.58           N  
ATOM   1456  H   SER A  95       1.551   4.177   1.533  1.00 98.58           H  
ATOM   1457  CA  SER A  95       2.978   3.827   3.079  1.00 98.58           C  
ATOM   1458  HA  SER A  95       3.314   4.400   3.944  1.00 98.58           H  
ATOM   1459  C   SER A  95       4.143   3.734   2.113  1.00 98.58           C  
ATOM   1460  CB  SER A  95       2.569   2.414   3.510  1.00 98.58           C  
ATOM   1461  HB2 SER A  95       1.793   2.478   4.273  1.00 98.58           H  
ATOM   1462  HB3 SER A  95       3.426   1.875   3.914  1.00 98.58           H  
ATOM   1463  O   SER A  95       3.885   3.575   0.923  1.00 98.58           O  
ATOM   1464  OG  SER A  95       2.047   1.728   2.388  1.00 98.58           O  
ATOM   1465  HG  SER A  95       2.405   2.191   1.628  1.00 98.58           H  
ATOM   1466  N   THR A  96       5.378   3.663   2.607  1.00 97.91           N  
ATOM   1467  H   THR A  96       5.515   3.743   3.605  1.00 97.91           H  
ATOM   1468  CA  THR A  96       6.448   2.976   1.858  1.00 97.91           C  
ATOM   1469  HA  THR A  96       6.538   3.411   0.862  1.00 97.91           H  
ATOM   1470  C   THR A  96       6.073   1.491   1.690  1.00 97.91           C  
ATOM   1471  CB  THR A  96       7.807   3.139   2.555  1.00 97.91           C  
ATOM   1472  HB  THR A  96       8.571   2.634   1.964  1.00 97.91           H  
ATOM   1473  O   THR A  96       5.086   1.036   2.265  1.00 97.91           O  
ATOM   1474  CG2 THR A  96       8.221   4.602   2.710  1.00 97.91           C  
ATOM   1475 HG21 THR A  96       9.237   4.656   3.101  1.00 97.91           H  
ATOM   1476 HG22 THR A  96       8.208   5.092   1.737  1.00 97.91           H  
ATOM   1477 HG23 THR A  96       7.545   5.131   3.382  1.00 97.91           H  
ATOM   1478  OG1 THR A  96       7.770   2.576   3.846  1.00 97.91           O  
ATOM   1479  HG1 THR A  96       8.653   2.680   4.208  1.00 97.91           H  
ATOM   1480  N   VAL A  97       6.760   0.706   0.867  1.00 96.27           N  
ATOM   1481  H   VAL A  97       7.558   1.100   0.390  1.00 96.27           H  
ATOM   1482  CA  VAL A  97       6.488  -0.731   0.661  1.00 96.27           C  
ATOM   1483  HA  VAL A  97       5.529  -0.998   1.106  1.00 96.27           H  
ATOM   1484  C   VAL A  97       7.543  -1.596   1.343  1.00 96.27           C  
ATOM   1485  CB  VAL A  97       6.402  -1.077  -0.840  1.00 96.27           C  
ATOM   1486  HB  VAL A  97       7.338  -0.797  -1.324  1.00 96.27           H  
ATOM   1487  O   VAL A  97       7.194  -2.461   2.154  1.00 96.27           O  
ATOM   1488  CG1 VAL A  97       6.183  -2.582  -1.067  1.00 96.27           C  
ATOM   1489 HG11 VAL A  97       6.090  -2.781  -2.134  1.00 96.27           H  
ATOM   1490 HG12 VAL A  97       5.278  -2.912  -0.556  1.00 96.27           H  
ATOM   1491 HG13 VAL A  97       7.036  -3.154  -0.702  1.00 96.27           H  
ATOM   1492  CG2 VAL A  97       5.257  -0.328  -1.542  1.00 96.27           C  
ATOM   1493 HG21 VAL A  97       5.684   0.274  -2.344  1.00 96.27           H  
ATOM   1494 HG22 VAL A  97       4.553  -1.020  -2.004  1.00 96.27           H  
ATOM   1495 HG23 VAL A  97       4.742   0.343  -0.855  1.00 96.27           H  
ATOM   1496  N   GLY A  98       8.809  -1.381   0.988  1.00 93.58           N  
ATOM   1497  H   GLY A  98       8.997  -0.577   0.406  1.00 93.58           H  
ATOM   1498  CA  GLY A  98       9.946  -2.215   1.366  1.00 93.58           C  
ATOM   1499  HA2 GLY A  98       9.681  -3.265   1.241  1.00 93.58           H  
ATOM   1500  HA3 GLY A  98      10.775  -1.992   0.694  1.00 93.58           H  
ATOM   1501  C   GLY A  98      10.431  -1.997   2.802  1.00 93.58           C  
ATOM   1502  O   GLY A  98      10.622  -2.980   3.509  1.00 93.58           O  
ATOM   1503  N   PRO A  99      10.620  -0.765   3.286  1.00 93.35           N  
ATOM   1504  CA  PRO A  99      11.162  -0.511   4.621  1.00 93.35           C  
ATOM   1505  HA  PRO A  99      12.122  -1.021   4.694  1.00 93.35           H  
ATOM   1506  C   PRO A  99      10.281  -0.966   5.810  1.00 93.35           C  
ATOM   1507  CB  PRO A  99      11.421   0.988   4.624  1.00 93.35           C  
ATOM   1508  HB2 PRO A  99      12.295   1.229   5.229  1.00 93.35           H  
ATOM   1509  HB3 PRO A  99      10.516   1.494   4.963  1.00 93.35           H  
ATOM   1510  O   PRO A  99       9.085  -1.237   5.669  1.00 93.35           O  
ATOM   1511  CG  PRO A  99      11.657   1.362   3.168  1.00 93.35           C  
ATOM   1512  HG2 PRO A  99      12.677   1.113   2.875  1.00 93.35           H  
ATOM   1513  HG3 PRO A  99      11.435   2.411   2.972  1.00 93.35           H  
ATOM   1514  CD  PRO A  99      10.674   0.440   2.474  1.00 93.35           C  
ATOM   1515  HD2 PRO A  99       9.685   0.896   2.456  1.00 93.35           H  
ATOM   1516  HD3 PRO A  99      11.026   0.238   1.462  1.00 93.35           H  
ATOM   1517  N   GLU A 100      10.888  -1.092   6.997  1.00 95.08           N  
ATOM   1518  H   GLU A 100      11.864  -0.841   7.063  1.00 95.08           H  
ATOM   1519  CA  GLU A 100      10.201  -1.433   8.260  1.00 95.08           C  
ATOM   1520  HA  GLU A 100       9.438  -2.187   8.066  1.00 95.08           H  
ATOM   1521  C   GLU A 100       9.501  -0.224   8.899  1.00 95.08           C  
ATOM   1522  CB  GLU A 100      11.186  -2.024   9.280  1.00 95.08           C  
ATOM   1523  HB2 GLU A 100      11.874  -1.250   9.620  1.00 95.08           H  
ATOM   1524  HB3 GLU A 100      10.619  -2.334  10.158  1.00 95.08           H  
ATOM   1525  O   GLU A 100       9.720   0.918   8.505  1.00 95.08           O  
ATOM   1526  CG  GLU A 100      11.946  -3.257   8.773  1.00 95.08           C  
ATOM   1527  HG2 GLU A 100      11.315  -3.816   8.082  1.00 95.08           H  
ATOM   1528  HG3 GLU A 100      12.142  -3.902   9.629  1.00 95.08           H  
ATOM   1529  CD  GLU A 100      13.296  -2.946   8.117  1.00 95.08           C  
ATOM   1530  OE1 GLU A 100      13.853  -3.876   7.499  1.00 95.08           O  
ATOM   1531  OE2 GLU A 100      13.872  -1.853   8.319  1.00 95.08           O  
ATOM   1532  N   ARG A 101       8.690  -0.439   9.945  1.00 94.81           N  
ATOM   1533  H   ARG A 101       8.575  -1.391  10.264  1.00 94.81           H  
ATOM   1534  CA  ARG A 101       7.935   0.644  10.611  1.00 94.81           C  
ATOM   1535  HA  ARG A 101       7.233   1.071   9.895  1.00 94.81           H  
ATOM   1536  C   ARG A 101       8.811   1.812  11.087  1.00 94.81           C  
ATOM   1537  CB  ARG A 101       7.161   0.042  11.793  1.00 94.81           C  
ATOM   1538  HB2 ARG A 101       6.497  -0.738  11.423  1.00 94.81           H  
ATOM   1539  HB3 ARG A 101       7.874  -0.407  12.485  1.00 94.81           H  
ATOM   1540  O   ARG A 101       8.335   2.942  11.125  1.00 94.81           O  
ATOM   1541  CG  ARG A 101       6.328   1.078  12.557  1.00 94.81           C  
ATOM   1542  HG2 ARG A 101       6.983   1.838  12.983  1.00 94.81           H  
ATOM   1543  HG3 ARG A 101       5.619   1.553  11.879  1.00 94.81           H  
ATOM   1544  CD  ARG A 101       5.576   0.417  13.709  1.00 94.81           C  
ATOM   1545  HD2 ARG A 101       6.287  -0.153  14.308  1.00 94.81           H  
ATOM   1546  HD3 ARG A 101       4.832  -0.264  13.297  1.00 94.81           H  
ATOM   1547  NE  ARG A 101       4.926   1.439  14.547  1.00 94.81           N  
ATOM   1548  HE  ARG A 101       5.071   2.399  14.269  1.00 94.81           H  
ATOM   1549  NH1 ARG A 101       3.963   0.007  16.051  1.00 94.81           N  
ATOM   1550 HH11 ARG A 101       4.346  -0.758  15.515  1.00 94.81           H  
ATOM   1551 HH12 ARG A 101       3.331  -0.160  16.822  1.00 94.81           H  
ATOM   1552  NH2 ARG A 101       3.666   2.216  16.271  1.00 94.81           N  
ATOM   1553 HH21 ARG A 101       3.119   2.059  17.105  1.00 94.81           H  
ATOM   1554 HH22 ARG A 101       3.841   3.159  15.954  1.00 94.81           H  
ATOM   1555  CZ  ARG A 101       4.190   1.217  15.618  1.00 94.81           C  
ATOM   1556  N   GLY A 102      10.049   1.535  11.493  1.00 93.84           N  
ATOM   1557  H   GLY A 102      10.362   0.579  11.395  1.00 93.84           H  
ATOM   1558  CA  GLY A 102      10.989   2.529  12.021  1.00 93.84           C  
ATOM   1559  HA2 GLY A 102      11.668   2.037  12.718  1.00 93.84           H  
ATOM   1560  HA3 GLY A 102      10.440   3.294  12.570  1.00 93.84           H  
ATOM   1561  C   GLY A 102      11.845   3.243  10.970  1.00 93.84           C  
ATOM   1562  O   GLY A 102      12.719   4.013  11.350  1.00 93.84           O  
ATOM   1563  N   SER A 103      11.659   2.974   9.676  1.00 96.45           N  
ATOM   1564  H   SER A 103      10.901   2.373   9.384  1.00 96.45           H  
ATOM   1565  CA  SER A 103      12.479   3.576   8.622  1.00 96.45           C  
ATOM   1566  HA  SER A 103      13.525   3.532   8.925  1.00 96.45           H  
ATOM   1567  C   SER A 103      12.125   5.040   8.341  1.00 96.45           C  
ATOM   1568  CB  SER A 103      12.322   2.768   7.339  1.00 96.45           C  
ATOM   1569  HB2 SER A 103      13.093   3.058   6.625  1.00 96.45           H  
ATOM   1570  HB3 SER A 103      12.427   1.706   7.562  1.00 96.45           H  
ATOM   1571  O   SER A 103      11.044   5.514   8.704  1.00 96.45           O  
ATOM   1572  OG  SER A 103      11.050   3.017   6.778  1.00 96.45           O  
ATOM   1573  HG  SER A 103      11.052   3.882   6.361  1.00 96.45           H  
ATOM   1574  N   ALA A 104      13.000   5.719   7.593  1.00 98.10           N  
ATOM   1575  H   ALA A 104      13.877   5.289   7.338  1.00 98.10           H  
ATOM   1576  CA  ALA A 104      12.680   6.998   6.973  1.00 98.10           C  
ATOM   1577  HA  ALA A 104      12.221   7.631   7.733  1.00 98.10           H  
ATOM   1578  C   ALA A 104      11.676   6.826   5.820  1.00 98.10           C  
ATOM   1579  CB  ALA A 104      13.970   7.692   6.535  1.00 98.10           C  
ATOM   1580  HB1 ALA A 104      14.556   7.969   7.411  1.00 98.10           H  
ATOM   1581  HB2 ALA A 104      13.723   8.595   5.977  1.00 98.10           H  
ATOM   1582  HB3 ALA A 104      14.566   7.028   5.910  1.00 98.10           H  
ATOM   1583  O   ALA A 104      11.836   5.937   4.976  1.00 98.10           O  
ATOM   1584  N   ASP A 105      10.647   7.672   5.782  1.00 97.86           N  
ATOM   1585  H   ASP A 105      10.584   8.397   6.482  1.00 97.86           H  
ATOM   1586  CA  ASP A 105       9.608   7.663   4.744  1.00 97.86           C  
ATOM   1587  HA  ASP A 105       9.434   6.627   4.455  1.00 97.86           H  
ATOM   1588  C   ASP A 105      10.013   8.378   3.442  1.00 97.86           C  
ATOM   1589  CB  ASP A 105       8.281   8.176   5.324  1.00 97.86           C  
ATOM   1590  HB2 ASP A 105       7.518   8.142   4.546  1.00 97.86           H  
ATOM   1591  HB3 ASP A 105       7.967   7.489   6.110  1.00 97.86           H  
ATOM   1592  O   ASP A 105       9.320   8.267   2.438  1.00 97.86           O  
ATOM   1593  CG  ASP A 105       8.327   9.590   5.910  1.00 97.86           C  
ATOM   1594  OD1 ASP A 105       9.307  10.325   5.672  1.00 97.86           O  
ATOM   1595  OD2 ASP A 105       7.341   9.941   6.591  1.00 97.86           O  
ATOM   1596  N   THR A 106      11.177   9.026   3.418  1.00 97.70           N  
ATOM   1597  H   THR A 106      11.624   9.209   4.305  1.00 97.70           H  
ATOM   1598  CA  THR A 106      11.766   9.681   2.238  1.00 97.70           C  
ATOM   1599  HA  THR A 106      10.969   9.939   1.540  1.00 97.70           H  
ATOM   1600  C   THR A 106      12.755   8.810   1.463  1.00 97.70           C  
ATOM   1601  CB  THR A 106      12.462  10.972   2.668  1.00 97.70           C  
ATOM   1602  HB  THR A 106      13.001  11.408   1.826  1.00 97.70           H  
ATOM   1603  O   THR A 106      13.305   9.241   0.448  1.00 97.70           O  
ATOM   1604  CG2 THR A 106      11.442  11.973   3.201  1.00 97.70           C  
ATOM   1605 HG21 THR A 106      10.564  12.003   2.555  1.00 97.70           H  
ATOM   1606 HG22 THR A 106      11.129  11.678   4.202  1.00 97.70           H  
ATOM   1607 HG23 THR A 106      11.886  12.968   3.227  1.00 97.70           H  
ATOM   1608  OG1 THR A 106      13.375  10.687   3.700  1.00 97.70           O  
ATOM   1609  HG1 THR A 106      13.855  11.496   3.887  1.00 97.70           H  
ATOM   1610  N   THR A 107      12.995   7.578   1.921  1.00 96.22           N  
ATOM   1611  H   THR A 107      12.450   7.264   2.711  1.00 96.22           H  
ATOM   1612  CA  THR A 107      13.837   6.615   1.197  1.00 96.22           C  
ATOM   1613  HA  THR A 107      14.790   7.103   0.991  1.00 96.22           H  
ATOM   1614  C   THR A 107      13.218   6.253  -0.154  1.00 96.22           C  
ATOM   1615  CB  THR A 107      14.133   5.348   2.015  1.00 96.22           C  
ATOM   1616  HB  THR A 107      14.656   4.636   1.378  1.00 96.22           H  
ATOM   1617  O   THR A 107      11.997   6.223  -0.304  1.00 96.22           O  
ATOM   1618  CG2 THR A 107      15.027   5.664   3.210  1.00 96.22           C  
ATOM   1619 HG21 THR A 107      15.177   4.764   3.806  1.00 96.22           H  
ATOM   1620 HG22 THR A 107      14.563   6.438   3.820  1.00 96.22           H  
ATOM   1621 HG23 THR A 107      15.995   6.023   2.859  1.00 96.22           H  
ATOM   1622  OG1 THR A 107      12.973   4.725   2.519  1.00 96.22           O  
ATOM   1623  HG1 THR A 107      12.606   5.264   3.224  1.00 96.22           H  
ATOM   1624  N   ARG A 108      14.067   5.989  -1.159  1.00 97.66           N  
ATOM   1625  H   ARG A 108      15.060   6.015  -0.975  1.00 97.66           H  
ATOM   1626  CA  ARG A 108      13.604   5.659  -2.512  1.00 97.66           C  
ATOM   1627  HA  ARG A 108      12.945   6.467  -2.830  1.00 97.66           H  
ATOM   1628  C   ARG A 108      12.785   4.372  -2.497  1.00 97.66           C  
ATOM   1629  CB  ARG A 108      14.784   5.581  -3.493  1.00 97.66           C  
ATOM   1630  HB2 ARG A 108      15.519   4.864  -3.128  1.00 97.66           H  
ATOM   1631  HB3 ARG A 108      15.251   6.565  -3.538  1.00 97.66           H  
ATOM   1632  O   ARG A 108      13.342   3.297  -2.296  1.00 97.66           O  
ATOM   1633  CG  ARG A 108      14.325   5.152  -4.900  1.00 97.66           C  
ATOM   1634  HG2 ARG A 108      14.033   4.102  -4.877  1.00 97.66           H  
ATOM   1635  HG3 ARG A 108      13.450   5.737  -5.187  1.00 97.66           H  
ATOM   1636  CD  ARG A 108      15.428   5.306  -5.961  1.00 97.66           C  
ATOM   1637  HD2 ARG A 108      16.286   4.707  -5.657  1.00 97.66           H  
ATOM   1638  HD3 ARG A 108      15.068   4.906  -6.908  1.00 97.66           H  
ATOM   1639  NE  ARG A 108      15.857   6.712  -6.138  1.00 97.66           N  
ATOM   1640  HE  ARG A 108      16.770   6.953  -5.779  1.00 97.66           H  
ATOM   1641  NH1 ARG A 108      13.933   7.523  -7.085  1.00 97.66           N  
ATOM   1642 HH11 ARG A 108      13.601   6.581  -7.235  1.00 97.66           H  
ATOM   1643 HH12 ARG A 108      13.448   8.276  -7.552  1.00 97.66           H  
ATOM   1644  NH2 ARG A 108      15.529   8.944  -6.502  1.00 97.66           N  
ATOM   1645 HH21 ARG A 108      14.851   9.690  -6.557  1.00 97.66           H  
ATOM   1646 HH22 ARG A 108      16.470   9.162  -6.206  1.00 97.66           H  
ATOM   1647  CZ  ARG A 108      15.112   7.714  -6.574  1.00 97.66           C  
ATOM   1648  N   ASP A 109      11.489   4.484  -2.768  1.00 97.88           N  
ATOM   1649  H   ASP A 109      11.100   5.409  -2.882  1.00 97.88           H  
ATOM   1650  CA  ASP A 109      10.577   3.344  -2.745  1.00 97.88           C  
ATOM   1651  HA  ASP A 109      11.095   2.489  -3.178  1.00 97.88           H  
ATOM   1652  C   ASP A 109       9.298   3.588  -3.562  1.00 97.88           C  
ATOM   1653  CB  ASP A 109      10.228   2.995  -1.284  1.00 97.88           C  
ATOM   1654  HB2 ASP A 109      11.118   3.089  -0.662  1.00 97.88           H  
ATOM   1655  HB3 ASP A 109       9.487   3.703  -0.913  1.00 97.88           H  
ATOM   1656  O   ASP A 109       8.896   4.716  -3.871  1.00 97.88           O  
ATOM   1657  CG  ASP A 109       9.703   1.564  -1.111  1.00 97.88           C  
ATOM   1658  OD1 ASP A 109       9.724   0.759  -2.071  1.00 97.88           O  
ATOM   1659  OD2 ASP A 109       9.246   1.251   0.006  1.00 97.88           O  
ATOM   1660  N   VAL A 110       8.605   2.498  -3.878  1.00 97.65           N  
ATOM   1661  H   VAL A 110       8.954   1.636  -3.484  1.00 97.65           H  
ATOM   1662  CA  VAL A 110       7.191   2.550  -4.240  1.00 97.65           C  
ATOM   1663  HA  VAL A 110       7.048   3.340  -4.978  1.00 97.65           H  
ATOM   1664  C   VAL A 110       6.387   2.906  -2.994  1.00 97.65           C  
ATOM   1665  CB  VAL A 110       6.728   1.219  -4.855  1.00 97.65           C  
ATOM   1666  HB  VAL A 110       6.903   0.406  -4.150  1.00 97.65           H  
ATOM   1667  O   VAL A 110       6.698   2.485  -1.883  1.00 97.65           O  
ATOM   1668  CG1 VAL A 110       5.240   1.233  -5.242  1.00 97.65           C  
ATOM   1669 HG11 VAL A 110       4.982   0.307  -5.755  1.00 97.65           H  
ATOM   1670 HG12 VAL A 110       4.617   1.303  -4.350  1.00 97.65           H  
ATOM   1671 HG13 VAL A 110       5.035   2.079  -5.897  1.00 97.65           H  
ATOM   1672  CG2 VAL A 110       7.534   0.913  -6.119  1.00 97.65           C  
ATOM   1673 HG21 VAL A 110       7.167  -0.015  -6.558  1.00 97.65           H  
ATOM   1674 HG22 VAL A 110       8.583   0.770  -5.862  1.00 97.65           H  
ATOM   1675 HG23 VAL A 110       7.447   1.741  -6.823  1.00 97.65           H  
ATOM   1676  N   HIS A 111       5.318   3.671  -3.181  1.00 98.27           N  
ATOM   1677  H   HIS A 111       5.091   3.974  -4.117  1.00 98.27           H  
ATOM   1678  CA  HIS A 111       4.413   4.023  -2.102  1.00 98.27           C  
ATOM   1679  HA  HIS A 111       4.833   3.653  -1.167  1.00 98.27           H  
ATOM   1680  C   HIS A 111       3.062   3.338  -2.303  1.00 98.27           C  
ATOM   1681  CB  HIS A 111       4.326   5.542  -1.953  1.00 98.27           C  
ATOM   1682  HB2 HIS A 111       4.107   6.007  -2.914  1.00 98.27           H  
ATOM   1683  HB3 HIS A 111       3.506   5.775  -1.274  1.00 98.27           H  
ATOM   1684  O   HIS A 111       2.389   3.539  -3.315  1.00 98.27           O  
ATOM   1685  CG  HIS A 111       5.590   6.143  -1.390  1.00 98.27           C  
ATOM   1686  CD2 HIS A 111       5.684   6.798  -0.194  1.00 98.27           C  
ATOM   1687  HD2 HIS A 111       4.878   6.987   0.499  1.00 98.27           H  
ATOM   1688  ND1 HIS A 111       6.865   6.108  -1.932  1.00 98.27           N  
ATOM   1689  HD1 HIS A 111       7.189   5.599  -2.742  1.00 98.27           H  
ATOM   1690  CE1 HIS A 111       7.696   6.723  -1.075  1.00 98.27           C  
ATOM   1691  HE1 HIS A 111       8.766   6.811  -1.192  1.00 98.27           H  
ATOM   1692  NE2 HIS A 111       7.012   7.167  -0.012  1.00 98.27           N  
ATOM   1693  N   GLY A 112       2.669   2.517  -1.332  1.00 98.40           N  
ATOM   1694  H   GLY A 112       3.260   2.486  -0.513  1.00 98.40           H  
ATOM   1695  CA  GLY A 112       1.347   1.900  -1.282  1.00 98.40           C  
ATOM   1696  HA2 GLY A 112       1.133   1.419  -2.236  1.00 98.40           H  
ATOM   1697  HA3 GLY A 112       1.311   1.145  -0.496  1.00 98.40           H  
ATOM   1698  C   GLY A 112       0.270   2.934  -0.988  1.00 98.40           C  
ATOM   1699  O   GLY A 112       0.460   3.794  -0.135  1.00 98.40           O  
ATOM   1700  N   TRP A 113      -0.867   2.827  -1.666  1.00 98.70           N  
ATOM   1701  H   TRP A 113      -0.939   2.079  -2.341  1.00 98.70           H  
ATOM   1702  CA  TRP A 113      -2.039   3.682  -1.499  1.00 98.70           C  
ATOM   1703  HA  TRP A 113      -1.891   4.379  -0.675  1.00 98.70           H  
ATOM   1704  C   TRP A 113      -3.246   2.803  -1.180  1.00 98.70           C  
ATOM   1705  CB  TRP A 113      -2.246   4.488  -2.787  1.00 98.70           C  
ATOM   1706  HB2 TRP A 113      -2.333   3.805  -3.632  1.00 98.70           H  
ATOM   1707  HB3 TRP A 113      -1.356   5.093  -2.957  1.00 98.70           H  
ATOM   1708  O   TRP A 113      -3.798   2.160  -2.067  1.00 98.70           O  
ATOM   1709  CG  TRP A 113      -3.437   5.396  -2.786  1.00 98.70           C  
ATOM   1710  CD1 TRP A 113      -4.737   5.020  -2.875  1.00 98.70           C  
ATOM   1711  HD1 TRP A 113      -5.089   4.003  -2.956  1.00 98.70           H  
ATOM   1712  CD2 TRP A 113      -3.448   6.851  -2.694  1.00 98.70           C  
ATOM   1713  CE2 TRP A 113      -4.803   7.286  -2.744  1.00 98.70           C  
ATOM   1714  CE3 TRP A 113      -2.450   7.845  -2.586  1.00 98.70           C  
ATOM   1715  HE3 TRP A 113      -1.412   7.551  -2.544  1.00 98.70           H  
ATOM   1716  NE1 TRP A 113      -5.547   6.133  -2.825  1.00 98.70           N  
ATOM   1717  HE1 TRP A 113      -6.556   6.094  -2.826  1.00 98.70           H  
ATOM   1718  CH2 TRP A 113      -4.144   9.600  -2.574  1.00 98.70           C  
ATOM   1719  HH2 TRP A 113      -4.412  10.644  -2.500  1.00 98.70           H  
ATOM   1720  CZ2 TRP A 113      -5.154   8.635  -2.692  1.00 98.70           C  
ATOM   1721  HZ2 TRP A 113      -6.195   8.920  -2.734  1.00 98.70           H  
ATOM   1722  CZ3 TRP A 113      -2.794   9.209  -2.528  1.00 98.70           C  
ATOM   1723  HZ3 TRP A 113      -2.025   9.961  -2.432  1.00 98.70           H  
ATOM   1724  N   ALA A 114      -3.662   2.742   0.079  1.00 98.71           N  
ATOM   1725  H   ALA A 114      -3.192   3.290   0.785  1.00 98.71           H  
ATOM   1726  CA  ALA A 114      -4.795   1.928   0.503  1.00 98.71           C  
ATOM   1727  HA  ALA A 114      -5.173   1.347  -0.337  1.00 98.71           H  
ATOM   1728  C   ALA A 114      -5.933   2.823   0.996  1.00 98.71           C  
ATOM   1729  CB  ALA A 114      -4.311   0.924   1.549  1.00 98.71           C  
ATOM   1730  HB1 ALA A 114      -3.458   0.368   1.160  1.00 98.71           H  
ATOM   1731  HB2 ALA A 114      -4.019   1.444   2.461  1.00 98.71           H  
ATOM   1732  HB3 ALA A 114      -5.118   0.225   1.769  1.00 98.71           H  
ATOM   1733  O   ALA A 114      -5.767   3.573   1.953  1.00 98.71           O  
ATOM   1734  N   MET A 115      -7.088   2.754   0.340  1.00 98.60           N  
ATOM   1735  H   MET A 115      -7.158   2.123  -0.445  1.00 98.60           H  
ATOM   1736  CA  MET A 115      -8.254   3.575   0.646  1.00 98.60           C  
ATOM   1737  HA  MET A 115      -8.058   4.159   1.546  1.00 98.60           H  
ATOM   1738  C   MET A 115      -9.466   2.687   0.897  1.00 98.60           C  
ATOM   1739  CB  MET A 115      -8.493   4.558  -0.504  1.00 98.60           C  
ATOM   1740  HB2 MET A 115      -8.751   4.008  -1.409  1.00 98.60           H  
ATOM   1741  HB3 MET A 115      -7.568   5.105  -0.689  1.00 98.60           H  
ATOM   1742  O   MET A 115      -9.806   1.869   0.052  1.00 98.60           O  
ATOM   1743  CG  MET A 115      -9.595   5.573  -0.188  1.00 98.60           C  
ATOM   1744  HG2 MET A 115      -9.358   6.052   0.762  1.00 98.60           H  
ATOM   1745  HG3 MET A 115     -10.554   5.064  -0.088  1.00 98.60           H  
ATOM   1746  SD  MET A 115      -9.733   6.870  -1.446  1.00 98.60           S  
ATOM   1747  CE  MET A 115     -10.664   5.987  -2.716  1.00 98.60           C  
ATOM   1748  HE1 MET A 115     -11.697   5.879  -2.387  1.00 98.60           H  
ATOM   1749  HE2 MET A 115     -10.649   6.564  -3.641  1.00 98.60           H  
ATOM   1750  HE3 MET A 115     -10.231   5.000  -2.880  1.00 98.60           H  
ATOM   1751  N   LYS A 116     -10.125   2.865   2.039  1.00 98.86           N  
ATOM   1752  H   LYS A 116      -9.783   3.580   2.665  1.00 98.86           H  
ATOM   1753  CA  LYS A 116     -11.382   2.205   2.396  1.00 98.86           C  
ATOM   1754  HA  LYS A 116     -11.574   1.363   1.731  1.00 98.86           H  
ATOM   1755  C   LYS A 116     -12.511   3.203   2.236  1.00 98.86           C  
ATOM   1756  CB  LYS A 116     -11.273   1.666   3.828  1.00 98.86           C  
ATOM   1757  HB2 LYS A 116     -10.976   2.474   4.496  1.00 98.86           H  
ATOM   1758  HB3 LYS A 116     -10.482   0.916   3.824  1.00 98.86           H  
ATOM   1759  O   LYS A 116     -12.467   4.260   2.859  1.00 98.86           O  
ATOM   1760  CG  LYS A 116     -12.570   1.036   4.370  1.00 98.86           C  
ATOM   1761  HG2 LYS A 116     -12.950   0.281   3.682  1.00 98.86           H  
ATOM   1762  HG3 LYS A 116     -13.334   1.809   4.455  1.00 98.86           H  
ATOM   1763  CD  LYS A 116     -12.369   0.410   5.761  1.00 98.86           C  
ATOM   1764  HD2 LYS A 116     -12.198   1.223   6.467  1.00 98.86           H  
ATOM   1765  HD3 LYS A 116     -13.288  -0.094   6.058  1.00 98.86           H  
ATOM   1766  CE  LYS A 116     -11.181  -0.554   5.896  1.00 98.86           C  
ATOM   1767  HE2 LYS A 116     -11.119  -0.893   6.931  1.00 98.86           H  
ATOM   1768  HE3 LYS A 116     -10.261  -0.008   5.687  1.00 98.86           H  
ATOM   1769  NZ  LYS A 116     -11.281  -1.717   4.988  1.00 98.86           N  
ATOM   1770  HZ1 LYS A 116     -10.457  -2.296   5.070  1.00 98.86           H  
ATOM   1771  HZ2 LYS A 116     -12.105  -2.274   5.165  1.00 98.86           H  
ATOM   1772  HZ3 LYS A 116     -11.326  -1.428   4.022  1.00 98.86           H  
ATOM   1773  N   LEU A 117     -13.498   2.874   1.415  1.00 98.87           N  
ATOM   1774  H   LEU A 117     -13.435   1.987   0.936  1.00 98.87           H  
ATOM   1775  CA  LEU A 117     -14.738   3.619   1.262  1.00 98.87           C  
ATOM   1776  HA  LEU A 117     -14.610   4.628   1.653  1.00 98.87           H  
ATOM   1777  C   LEU A 117     -15.824   2.918   2.083  1.00 98.87           C  
ATOM   1778  CB  LEU A 117     -15.143   3.729  -0.219  1.00 98.87           C  
ATOM   1779  HB2 LEU A 117     -15.395   2.738  -0.597  1.00 98.87           H  
ATOM   1780  HB3 LEU A 117     -16.063   4.314  -0.243  1.00 98.87           H  
ATOM   1781  O   LEU A 117     -16.118   1.742   1.857  1.00 98.87           O  
ATOM   1782  CG  LEU A 117     -14.124   4.389  -1.172  1.00 98.87           C  
ATOM   1783  HG  LEU A 117     -13.557   5.153  -0.641  1.00 98.87           H  
ATOM   1784  CD1 LEU A 117     -13.143   3.378  -1.776  1.00 98.87           C  
ATOM   1785 HD11 LEU A 117     -13.692   2.540  -2.205  1.00 98.87           H  
ATOM   1786 HD12 LEU A 117     -12.553   3.837  -2.570  1.00 98.87           H  
ATOM   1787 HD13 LEU A 117     -12.465   2.999  -1.012  1.00 98.87           H  
ATOM   1788  CD2 LEU A 117     -14.867   5.063  -2.328  1.00 98.87           C  
ATOM   1789 HD21 LEU A 117     -14.157   5.530  -3.011  1.00 98.87           H  
ATOM   1790 HD22 LEU A 117     -15.453   4.325  -2.875  1.00 98.87           H  
ATOM   1791 HD23 LEU A 117     -15.534   5.835  -1.943  1.00 98.87           H  
ATOM   1792  N   TYR A 118     -16.423   3.640   3.025  1.00 98.74           N  
ATOM   1793  H   TYR A 118     -16.145   4.604   3.144  1.00 98.74           H  
ATOM   1794  CA  TYR A 118     -17.527   3.138   3.843  1.00 98.74           C  
ATOM   1795  HA  TYR A 118     -17.424   2.062   3.977  1.00 98.74           H  
ATOM   1796  C   TYR A 118     -18.846   3.406   3.111  1.00 98.74           C  
ATOM   1797  CB  TYR A 118     -17.487   3.790   5.232  1.00 98.74           C  
ATOM   1798  HB2 TYR A 118     -18.294   3.365   5.830  1.00 98.74           H  
ATOM   1799  HB3 TYR A 118     -17.687   4.857   5.131  1.00 98.74           H  
ATOM   1800  O   TYR A 118     -19.471   4.446   3.325  1.00 98.74           O  
ATOM   1801  CG  TYR A 118     -16.186   3.617   5.992  1.00 98.74           C  
ATOM   1802  CD1 TYR A 118     -15.944   2.454   6.750  1.00 98.74           C  
ATOM   1803  HD1 TYR A 118     -16.682   1.666   6.785  1.00 98.74           H  
ATOM   1804  CD2 TYR A 118     -15.223   4.643   5.957  1.00 98.74           C  
ATOM   1805  HD2 TYR A 118     -15.404   5.534   5.374  1.00 98.74           H  
ATOM   1806  CE1 TYR A 118     -14.744   2.323   7.480  1.00 98.74           C  
ATOM   1807  HE1 TYR A 118     -14.570   1.445   8.085  1.00 98.74           H  
ATOM   1808  CE2 TYR A 118     -14.022   4.512   6.673  1.00 98.74           C  
ATOM   1809  HE2 TYR A 118     -13.274   5.290   6.646  1.00 98.74           H  
ATOM   1810  OH  TYR A 118     -12.610   3.271   8.119  1.00 98.74           O  
ATOM   1811  HH  TYR A 118     -12.475   2.431   8.562  1.00 98.74           H  
ATOM   1812  CZ  TYR A 118     -13.781   3.356   7.439  1.00 98.74           C  
ATOM   1813  N   THR A 119     -19.218   2.514   2.191  1.00 98.66           N  
ATOM   1814  H   THR A 119     -18.687   1.660   2.094  1.00 98.66           H  
ATOM   1815  CA  THR A 119     -20.421   2.665   1.355  1.00 98.66           C  
ATOM   1816  HA  THR A 119     -20.581   3.729   1.180  1.00 98.66           H  
ATOM   1817  C   THR A 119     -21.673   2.142   2.064  1.00 98.66           C  
ATOM   1818  CB  THR A 119     -20.273   2.005  -0.032  1.00 98.66           C  
ATOM   1819  HB  THR A 119     -20.958   2.514  -0.710  1.00 98.66           H  
ATOM   1820  O   THR A 119     -21.580   1.393   3.040  1.00 98.66           O  
ATOM   1821  CG2 THR A 119     -18.869   2.076  -0.641  1.00 98.66           C  
ATOM   1822 HG21 THR A 119     -18.534   3.113  -0.675  1.00 98.66           H  
ATOM   1823 HG22 THR A 119     -18.900   1.685  -1.658  1.00 98.66           H  
ATOM   1824 HG23 THR A 119     -18.168   1.480  -0.057  1.00 98.66           H  
ATOM   1825  OG1 THR A 119     -20.643   0.651  -0.009  1.00 98.66           O  
ATOM   1826  HG1 THR A 119     -20.116   0.212   0.662  1.00 98.66           H  
ATOM   1827  N   ASP A 120     -22.846   2.482   1.529  1.00 97.90           N  
ATOM   1828  H   ASP A 120     -22.879   3.117   0.744  1.00 97.90           H  
ATOM   1829  CA  ASP A 120     -24.137   2.004   2.038  1.00 97.90           C  
ATOM   1830  HA  ASP A 120     -24.165   2.156   3.117  1.00 97.90           H  
ATOM   1831  C   ASP A 120     -24.353   0.494   1.781  1.00 97.90           C  
ATOM   1832  CB  ASP A 120     -25.266   2.849   1.414  1.00 97.90           C  
ATOM   1833  HB2 ASP A 120     -26.219   2.517   1.826  1.00 97.90           H  
ATOM   1834  HB3 ASP A 120     -25.287   2.665   0.339  1.00 97.90           H  
ATOM   1835  O   ASP A 120     -25.177  -0.139   2.439  1.00 97.90           O  
ATOM   1836  CG  ASP A 120     -25.126   4.360   1.676  1.00 97.90           C  
ATOM   1837  OD1 ASP A 120     -24.763   4.722   2.819  1.00 97.90           O  
ATOM   1838  OD2 ASP A 120     -25.356   5.160   0.731  1.00 97.90           O  
ATOM   1839  N   GLU A 121     -23.577  -0.109   0.870  1.00 96.62           N  
ATOM   1840  H   GLU A 121     -22.904   0.465   0.381  1.00 96.62           H  
ATOM   1841  CA  GLU A 121     -23.643  -1.532   0.500  1.00 96.62           C  
ATOM   1842  HA  GLU A 121     -24.478  -1.986   1.033  1.00 96.62           H  
ATOM   1843  C   GLU A 121     -22.398  -2.331   0.940  1.00 96.62           C  
ATOM   1844  CB  GLU A 121     -23.935  -1.696  -1.003  1.00 96.62           C  
ATOM   1845  HB2 GLU A 121     -23.954  -2.762  -1.227  1.00 96.62           H  
ATOM   1846  HB3 GLU A 121     -23.132  -1.240  -1.582  1.00 96.62           H  
ATOM   1847  O   GLU A 121     -22.086  -3.380   0.375  1.00 96.62           O  
ATOM   1848  CG  GLU A 121     -25.286  -1.116  -1.454  1.00 96.62           C  
ATOM   1849  HG2 GLU A 121     -26.044  -1.370  -0.714  1.00 96.62           H  
ATOM   1850  HG3 GLU A 121     -25.217  -0.030  -1.519  1.00 96.62           H  
ATOM   1851  CD  GLU A 121     -25.692  -1.703  -2.818  1.00 96.62           C  
ATOM   1852  OE1 GLU A 121     -26.748  -2.387  -2.903  1.00 96.62           O  
ATOM   1853  OE2 GLU A 121     -24.902  -1.620  -3.782  1.00 96.62           O  
ATOM   1854  N   GLY A 122     -21.678  -1.842   1.955  1.00 98.09           N  
ATOM   1855  H   GLY A 122     -21.957  -0.945   2.327  1.00 98.09           H  
ATOM   1856  CA  GLY A 122     -20.491  -2.486   2.521  1.00 98.09           C  
ATOM   1857  HA2 GLY A 122     -20.649  -2.641   3.588  1.00 98.09           H  
ATOM   1858  HA3 GLY A 122     -20.339  -3.464   2.063  1.00 98.09           H  
ATOM   1859  C   GLY A 122     -19.214  -1.669   2.331  1.00 98.09           C  
ATOM   1860  O   GLY A 122     -19.230  -0.535   1.853  1.00 98.09           O  
ATOM   1861  N   ASN A 123     -18.074  -2.232   2.726  1.00 98.69           N  
ATOM   1862  H   ASN A 123     -18.085  -3.200   3.012  1.00 98.69           H  
ATOM   1863  CA  ASN A 123     -16.786  -1.580   2.492  1.00 98.69           C  
ATOM   1864  HA  ASN A 123     -16.917  -0.499   2.543  1.00 98.69           H  
ATOM   1865  C   ASN A 123     -16.263  -1.909   1.091  1.00 98.69           C  
ATOM   1866  CB  ASN A 123     -15.782  -1.972   3.584  1.00 98.69           C  
ATOM   1867  HB2 ASN A 123     -14.794  -1.615   3.293  1.00 98.69           H  
ATOM   1868  HB3 ASN A 123     -15.740  -3.059   3.662  1.00 98.69           H  
ATOM   1869  O   ASN A 123     -16.215  -3.077   0.710  1.00 98.69           O  
ATOM   1870  CG  ASN A 123     -16.103  -1.371   4.939  1.00 98.69           C  
ATOM   1871  ND2 ASN A 123     -15.477  -1.879   5.973  1.00 98.69           N  
ATOM   1872 HD21 ASN A 123     -15.663  -1.496   6.889  1.00 98.69           H  
ATOM   1873 HD22 ASN A 123     -14.907  -2.707   5.880  1.00 98.69           H  
ATOM   1874  OD1 ASN A 123     -16.915  -0.473   5.103  1.00 98.69           O  
ATOM   1875  N   LEU A 124     -15.800  -0.885   0.375  1.00 98.84           N  
ATOM   1876  H   LEU A 124     -15.878   0.041   0.771  1.00 98.84           H  
ATOM   1877  CA  LEU A 124     -14.997  -1.027  -0.838  1.00 98.84           C  
ATOM   1878  HA  LEU A 124     -14.987  -2.070  -1.153  1.00 98.84           H  
ATOM   1879  C   LEU A 124     -13.567  -0.594  -0.522  1.00 98.84           C  
ATOM   1880  CB  LEU A 124     -15.623  -0.187  -1.965  1.00 98.84           C  
ATOM   1881  HB2 LEU A 124     -15.774   0.828  -1.595  1.00 98.84           H  
ATOM   1882  HB3 LEU A 124     -16.607  -0.594  -2.198  1.00 98.84           H  
ATOM   1883  O   LEU A 124     -13.359   0.549  -0.120  1.00 98.84           O  
ATOM   1884  CG  LEU A 124     -14.797  -0.106  -3.263  1.00 98.84           C  
ATOM   1885  HG  LEU A 124     -13.810   0.307  -3.054  1.00 98.84           H  
ATOM   1886  CD1 LEU A 124     -14.622  -1.463  -3.942  1.00 98.84           C  
ATOM   1887 HD11 LEU A 124     -14.036  -2.125  -3.305  1.00 98.84           H  
ATOM   1888 HD12 LEU A 124     -15.596  -1.913  -4.141  1.00 98.84           H  
ATOM   1889 HD13 LEU A 124     -14.086  -1.343  -4.884  1.00 98.84           H  
ATOM   1890  CD2 LEU A 124     -15.510   0.830  -4.239  1.00 98.84           C  
ATOM   1891 HD21 LEU A 124     -16.537   0.496  -4.392  1.00 98.84           H  
ATOM   1892 HD22 LEU A 124     -15.528   1.842  -3.835  1.00 98.84           H  
ATOM   1893 HD23 LEU A 124     -15.005   0.842  -5.205  1.00 98.84           H  
ATOM   1894  N   ASP A 125     -12.585  -1.466  -0.732  1.00 98.87           N  
ATOM   1895  H   ASP A 125     -12.809  -2.382  -1.093  1.00 98.87           H  
ATOM   1896  CA  ASP A 125     -11.180  -1.099  -0.551  1.00 98.87           C  
ATOM   1897  HA  ASP A 125     -11.122  -0.122  -0.069  1.00 98.87           H  
ATOM   1898  C   ASP A 125     -10.449  -1.001  -1.891  1.00 98.87           C  
ATOM   1899  CB  ASP A 125     -10.445  -2.066   0.372  1.00 98.87           C  
ATOM   1900  HB2 ASP A 125     -10.570  -3.059  -0.059  1.00 98.87           H  
ATOM   1901  HB3 ASP A 125      -9.383  -1.821   0.367  1.00 98.87           H  
ATOM   1902  O   ASP A 125     -10.375  -1.944  -2.678  1.00 98.87           O  
ATOM   1903  CG  ASP A 125     -10.915  -2.094   1.822  1.00 98.87           C  
ATOM   1904  OD1 ASP A 125     -11.523  -1.131   2.324  1.00 98.87           O  
ATOM   1905  OD2 ASP A 125     -10.580  -3.064   2.539  1.00 98.87           O  
ATOM   1906  N   TRP A 126      -9.822   0.145  -2.119  1.00 98.66           N  
ATOM   1907  H   TRP A 126      -9.930   0.874  -1.429  1.00 98.66           H  
ATOM   1908  CA  TRP A 126      -8.908   0.393  -3.223  1.00 98.66           C  
ATOM   1909  HA  TRP A 126      -9.055  -0.347  -4.010  1.00 98.66           H  
ATOM   1910  C   TRP A 126      -7.474   0.285  -2.728  1.00 98.66           C  
ATOM   1911  CB  TRP A 126      -9.206   1.769  -3.804  1.00 98.66           C  
ATOM   1912  HB2 TRP A 126      -9.265   2.490  -2.989  1.00 98.66           H  
ATOM   1913  HB3 TRP A 126      -8.367   2.070  -4.431  1.00 98.66           H  
ATOM   1914  O   TRP A 126      -7.002   1.133  -1.973  1.00 98.66           O  
ATOM   1915  CG  TRP A 126     -10.462   1.878  -4.609  1.00 98.66           C  
ATOM   1916  CD1 TRP A 126     -11.367   0.900  -4.852  1.00 98.66           C  
ATOM   1917  HD1 TRP A 126     -11.310  -0.117  -4.492  1.00 98.66           H  
ATOM   1918  CD2 TRP A 126     -10.977   3.066  -5.273  1.00 98.66           C  
ATOM   1919  CE2 TRP A 126     -12.241   2.753  -5.849  1.00 98.66           C  
ATOM   1920  CE3 TRP A 126     -10.498   4.380  -5.440  1.00 98.66           C  
ATOM   1921  HE3 TRP A 126      -9.528   4.636  -5.042  1.00 98.66           H  
ATOM   1922  NE1 TRP A 126     -12.403   1.409  -5.605  1.00 98.66           N  
ATOM   1923  HE1 TRP A 126     -13.179   0.852  -5.934  1.00 98.66           H  
ATOM   1924  CH2 TRP A 126     -12.540   5.027  -6.614  1.00 98.66           C  
ATOM   1925  HH2 TRP A 126     -13.139   5.782  -7.103  1.00 98.66           H  
ATOM   1926  CZ2 TRP A 126     -13.021   3.712  -6.506  1.00 98.66           C  
ATOM   1927  HZ2 TRP A 126     -13.984   3.441  -6.914  1.00 98.66           H  
ATOM   1928  CZ3 TRP A 126     -11.274   5.354  -6.095  1.00 98.66           C  
ATOM   1929  HZ3 TRP A 126     -10.893   6.359  -6.195  1.00 98.66           H  
ATOM   1930  N   VAL A 127      -6.779  -0.773  -3.147  1.00 98.46           N  
ATOM   1931  H   VAL A 127      -7.258  -1.449  -3.725  1.00 98.46           H  
ATOM   1932  CA  VAL A 127      -5.430  -1.093  -2.660  1.00 98.46           C  
ATOM   1933  HA  VAL A 127      -5.145  -0.339  -1.927  1.00 98.46           H  
ATOM   1934  C   VAL A 127      -4.414  -0.998  -3.797  1.00 98.46           C  
ATOM   1935  CB  VAL A 127      -5.402  -2.442  -1.924  1.00 98.46           C  
ATOM   1936  HB  VAL A 127      -5.353  -3.266  -2.636  1.00 98.46           H  
ATOM   1937  O   VAL A 127      -4.148  -1.960  -4.523  1.00 98.46           O  
ATOM   1938  CG1 VAL A 127      -4.172  -2.462  -1.016  1.00 98.46           C  
ATOM   1939 HG11 VAL A 127      -4.252  -1.672  -0.269  1.00 98.46           H  
ATOM   1940 HG12 VAL A 127      -3.253  -2.306  -1.581  1.00 98.46           H  
ATOM   1941 HG13 VAL A 127      -4.149  -3.419  -0.494  1.00 98.46           H  
ATOM   1942  CG2 VAL A 127      -6.623  -2.669  -1.022  1.00 98.46           C  
ATOM   1943 HG21 VAL A 127      -7.514  -2.832  -1.628  1.00 98.46           H  
ATOM   1944 HG22 VAL A 127      -6.784  -1.795  -0.391  1.00 98.46           H  
ATOM   1945 HG23 VAL A 127      -6.479  -3.550  -0.396  1.00 98.46           H  
ATOM   1946  N   PHE A 128      -3.893   0.206  -3.973  1.00 98.70           N  
ATOM   1947  H   PHE A 128      -4.101   0.890  -3.259  1.00 98.70           H  
ATOM   1948  CA  PHE A 128      -3.201   0.747  -5.142  1.00 98.70           C  
ATOM   1949  HA  PHE A 128      -3.191   0.031  -5.964  1.00 98.70           H  
ATOM   1950  C   PHE A 128      -1.740   1.098  -4.814  1.00 98.70           C  
ATOM   1951  CB  PHE A 128      -4.010   1.992  -5.555  1.00 98.70           C  
ATOM   1952  HB2 PHE A 128      -3.454   2.584  -6.282  1.00 98.70           H  
ATOM   1953  HB3 PHE A 128      -4.101   2.637  -4.681  1.00 98.70           H  
ATOM   1954  O   PHE A 128      -1.292   0.894  -3.688  1.00 98.70           O  
ATOM   1955  CG  PHE A 128      -5.419   1.767  -6.090  1.00 98.70           C  
ATOM   1956  CD1 PHE A 128      -5.983   0.481  -6.257  1.00 98.70           C  
ATOM   1957  HD1 PHE A 128      -5.403  -0.413  -6.082  1.00 98.70           H  
ATOM   1958  CD2 PHE A 128      -6.192   2.896  -6.414  1.00 98.70           C  
ATOM   1959  HD2 PHE A 128      -5.778   3.885  -6.289  1.00 98.70           H  
ATOM   1960  CE1 PHE A 128      -7.301   0.329  -6.712  1.00 98.70           C  
ATOM   1961  HE1 PHE A 128      -7.737  -0.654  -6.813  1.00 98.70           H  
ATOM   1962  CE2 PHE A 128      -7.507   2.743  -6.886  1.00 98.70           C  
ATOM   1963  HE2 PHE A 128      -8.104   3.615  -7.111  1.00 98.70           H  
ATOM   1964  CZ  PHE A 128      -8.064   1.461  -7.028  1.00 98.70           C  
ATOM   1965  HZ  PHE A 128      -9.087   1.350  -7.356  1.00 98.70           H  
ATOM   1966  N   ASN A 129      -1.008   1.655  -5.783  1.00 98.42           N  
ATOM   1967  H   ASN A 129      -1.437   1.797  -6.686  1.00 98.42           H  
ATOM   1968  CA  ASN A 129       0.346   2.193  -5.597  1.00 98.42           C  
ATOM   1969  HA  ASN A 129       0.555   2.310  -4.534  1.00 98.42           H  
ATOM   1970  C   ASN A 129       0.487   3.580  -6.240  1.00 98.42           C  
ATOM   1971  CB  ASN A 129       1.376   1.216  -6.196  1.00 98.42           C  
ATOM   1972  HB2 ASN A 129       1.076   0.952  -7.210  1.00 98.42           H  
ATOM   1973  HB3 ASN A 129       2.351   1.701  -6.253  1.00 98.42           H  
ATOM   1974  O   ASN A 129      -0.289   3.951  -7.119  1.00 98.42           O  
ATOM   1975  CG  ASN A 129       1.575  -0.045  -5.375  1.00 98.42           C  
ATOM   1976  ND2 ASN A 129       1.918  -1.137  -6.017  1.00 98.42           N  
ATOM   1977 HD21 ASN A 129       2.075  -1.959  -5.450  1.00 98.42           H  
ATOM   1978 HD22 ASN A 129       2.050  -1.118  -7.018  1.00 98.42           H  
ATOM   1979  OD1 ASN A 129       1.470  -0.073  -4.163  1.00 98.42           O  
ATOM   1980  N   ASN A 130       1.525   4.329  -5.867  1.00 98.22           N  
ATOM   1981  H   ASN A 130       2.094   4.005  -5.098  1.00 98.22           H  
ATOM   1982  CA  ASN A 130       1.885   5.608  -6.489  1.00 98.22           C  
ATOM   1983  HA  ASN A 130       0.963   6.186  -6.560  1.00 98.22           H  
ATOM   1984  C   ASN A 130       2.449   5.481  -7.921  1.00 98.22           C  
ATOM   1985  CB  ASN A 130       2.852   6.380  -5.577  1.00 98.22           C  
ATOM   1986  HB2 ASN A 130       2.870   7.422  -5.898  1.00 98.22           H  
ATOM   1987  HB3 ASN A 130       2.495   6.358  -4.547  1.00 98.22           H  
ATOM   1988  O   ASN A 130       2.739   6.479  -8.585  1.00 98.22           O  
ATOM   1989  CG  ASN A 130       4.268   5.828  -5.633  1.00 98.22           C  
ATOM   1990  ND2 ASN A 130       5.271   6.673  -5.599  1.00 98.22           N  
ATOM   1991 HD21 ASN A 130       5.121   7.657  -5.428  1.00 98.22           H  
ATOM   1992 HD22 ASN A 130       6.215   6.315  -5.615  1.00 98.22           H  
ATOM   1993  OD1 ASN A 130       4.484   4.630  -5.738  1.00 98.22           O  
ATOM   1994  N   THR A 131       2.606   4.252  -8.408  1.00 97.81           N  
ATOM   1995  H   THR A 131       2.287   3.482  -7.837  1.00 97.81           H  
ATOM   1996  CA  THR A 131       3.124   3.896  -9.733  1.00 97.81           C  
ATOM   1997  HA  THR A 131       3.272   4.813 -10.304  1.00 97.81           H  
ATOM   1998  C   THR A 131       2.103   3.024 -10.478  1.00 97.81           C  
ATOM   1999  CB  THR A 131       4.485   3.195  -9.620  1.00 97.81           C  
ATOM   2000  HB  THR A 131       4.747   2.741 -10.577  1.00 97.81           H  
ATOM   2001  O   THR A 131       1.340   2.304  -9.835  1.00 97.81           O  
ATOM   2002  CG2 THR A 131       5.586   4.170  -9.208  1.00 97.81           C  
ATOM   2003 HG21 THR A 131       5.360   4.629  -8.245  1.00 97.81           H  
ATOM   2004 HG22 THR A 131       5.683   4.953  -9.959  1.00 97.81           H  
ATOM   2005 HG23 THR A 131       6.532   3.634  -9.127  1.00 97.81           H  
ATOM   2006  OG1 THR A 131       4.454   2.212  -8.618  1.00 97.81           O  
ATOM   2007  HG1 THR A 131       4.457   2.672  -7.775  1.00 97.81           H  
ATOM   2008  N   PRO A 132       2.014   3.126 -11.820  1.00 97.61           N  
ATOM   2009  CA  PRO A 132       0.926   2.523 -12.595  1.00 97.61           C  
ATOM   2010  HA  PRO A 132      -0.011   2.580 -12.041  1.00 97.61           H  
ATOM   2011  C   PRO A 132       1.132   1.046 -12.954  1.00 97.61           C  
ATOM   2012  CB  PRO A 132       0.821   3.399 -13.844  1.00 97.61           C  
ATOM   2013  HB2 PRO A 132       0.255   4.301 -13.612  1.00 97.61           H  
ATOM   2014  HB3 PRO A 132       0.368   2.878 -14.686  1.00 97.61           H  
ATOM   2015  O   PRO A 132       0.226   0.442 -13.523  1.00 97.61           O  
ATOM   2016  CG  PRO A 132       2.281   3.766 -14.102  1.00 97.61           C  
ATOM   2017  HG2 PRO A 132       2.794   2.930 -14.576  1.00 97.61           H  
ATOM   2018  HG3 PRO A 132       2.374   4.667 -14.709  1.00 97.61           H  
ATOM   2019  CD  PRO A 132       2.823   3.974 -12.687  1.00 97.61           C  
ATOM   2020  HD2 PRO A 132       3.875   3.692 -12.636  1.00 97.61           H  
ATOM   2021  HD3 PRO A 132       2.692   5.018 -12.402  1.00 97.61           H  
ATOM   2022  N   VAL A 133       2.301   0.482 -12.655  1.00 98.15           N  
ATOM   2023  H   VAL A 133       2.972   1.007 -12.112  1.00 98.15           H  
ATOM   2024  CA  VAL A 133       2.657  -0.917 -12.918  1.00 98.15           C  
ATOM   2025  HA  VAL A 133       1.744  -1.490 -13.077  1.00 98.15           H  
ATOM   2026  C   VAL A 133       3.329  -1.524 -11.688  1.00 98.15           C  
ATOM   2027  CB  VAL A 133       3.521  -1.068 -14.191  1.00 98.15           C  
ATOM   2028  HB  VAL A 133       3.777  -2.119 -14.323  1.00 98.15           H  
ATOM   2029  O   VAL A 133       3.534  -0.852 -10.677  1.00 98.15           O  
ATOM   2030  CG1 VAL A 133       2.731  -0.635 -15.425  1.00 98.15           C  
ATOM   2031 HG11 VAL A 133       3.295  -0.874 -16.326  1.00 98.15           H  
ATOM   2032 HG12 VAL A 133       2.553   0.440 -15.379  1.00 98.15           H  
ATOM   2033 HG13 VAL A 133       1.778  -1.163 -15.449  1.00 98.15           H  
ATOM   2034  CG2 VAL A 133       4.823  -0.268 -14.157  1.00 98.15           C  
ATOM   2035 HG21 VAL A 133       5.452  -0.639 -13.348  1.00 98.15           H  
ATOM   2036 HG22 VAL A 133       5.364  -0.399 -15.094  1.00 98.15           H  
ATOM   2037 HG23 VAL A 133       4.609   0.790 -14.009  1.00 98.15           H  
ATOM   2038  N   PHE A 134       3.624  -2.816 -11.746  1.00 97.70           N  
ATOM   2039  H   PHE A 134       3.368  -3.328 -12.577  1.00 97.70           H  
ATOM   2040  CA  PHE A 134       4.286  -3.548 -10.677  1.00 97.70           C  
ATOM   2041  HA  PHE A 134       4.668  -2.830  -9.952  1.00 97.70           H  
ATOM   2042  C   PHE A 134       5.506  -4.317 -11.195  1.00 97.70           C  
ATOM   2043  CB  PHE A 134       3.247  -4.435  -9.981  1.00 97.70           C  
ATOM   2044  HB2 PHE A 134       3.025  -5.295 -10.613  1.00 97.70           H  
ATOM   2045  HB3 PHE A 134       2.327  -3.863  -9.857  1.00 97.70           H  
ATOM   2046  O   PHE A 134       5.716  -4.431 -12.400  1.00 97.70           O  
ATOM   2047  CG  PHE A 134       3.675  -4.888  -8.605  1.00 97.70           C  
ATOM   2048  CD1 PHE A 134       3.843  -6.255  -8.328  1.00 97.70           C  
ATOM   2049  HD1 PHE A 134       3.618  -6.995  -9.082  1.00 97.70           H  
ATOM   2050  CD2 PHE A 134       3.950  -3.929  -7.610  1.00 97.70           C  
ATOM   2051  HD2 PHE A 134       3.818  -2.878  -7.820  1.00 97.70           H  
ATOM   2052  CE1 PHE A 134       4.320  -6.655  -7.070  1.00 97.70           C  
ATOM   2053  HE1 PHE A 134       4.480  -7.705  -6.879  1.00 97.70           H  
ATOM   2054  CE2 PHE A 134       4.420  -4.333  -6.350  1.00 97.70           C  
ATOM   2055  HE2 PHE A 134       4.655  -3.597  -5.594  1.00 97.70           H  
ATOM   2056  CZ  PHE A 134       4.617  -5.698  -6.084  1.00 97.70           C  
ATOM   2057  HZ  PHE A 134       5.018  -6.006  -5.130  1.00 97.70           H  
ATOM   2058  N   PHE A 135       6.336  -4.819 -10.278  1.00 98.10           N  
ATOM   2059  H   PHE A 135       6.114  -4.691  -9.301  1.00 98.10           H  
ATOM   2060  CA  PHE A 135       7.593  -5.495 -10.617  1.00 98.10           C  
ATOM   2061  HA  PHE A 135       8.122  -4.920 -11.377  1.00 98.10           H  
ATOM   2062  C   PHE A 135       7.408  -6.910 -11.170  1.00 98.10           C  
ATOM   2063  CB  PHE A 135       8.469  -5.582  -9.368  1.00 98.10           C  
ATOM   2064  HB2 PHE A 135       9.354  -6.172  -9.606  1.00 98.10           H  
ATOM   2065  HB3 PHE A 135       7.916  -6.116  -8.596  1.00 98.10           H  
ATOM   2066  O   PHE A 135       8.315  -7.435 -11.799  1.00 98.10           O  
ATOM   2067  CG  PHE A 135       8.938  -4.253  -8.826  1.00 98.10           C  
ATOM   2068  CD1 PHE A 135      10.016  -3.596  -9.446  1.00 98.10           C  
ATOM   2069  HD1 PHE A 135      10.489  -4.025 -10.316  1.00 98.10           H  
ATOM   2070  CD2 PHE A 135       8.332  -3.696  -7.684  1.00 98.10           C  
ATOM   2071  HD2 PHE A 135       7.516  -4.206  -7.193  1.00 98.10           H  
ATOM   2072  CE1 PHE A 135      10.502  -2.392  -8.910  1.00 98.10           C  
ATOM   2073  HE1 PHE A 135      11.343  -1.897  -9.372  1.00 98.10           H  
ATOM   2074  CE2 PHE A 135       8.813  -2.487  -7.157  1.00 98.10           C  
ATOM   2075  HE2 PHE A 135       8.381  -2.079  -6.255  1.00 98.10           H  
ATOM   2076  CZ  PHE A 135       9.894  -1.835  -7.771  1.00 98.10           C  
ATOM   2077  HZ  PHE A 135      10.266  -0.913  -7.350  1.00 98.10           H  
ATOM   2078  N   VAL A 136       6.269  -7.548 -10.902  1.00 96.89           N  
ATOM   2079  H   VAL A 136       5.532  -7.045 -10.430  1.00 96.89           H  
ATOM   2080  CA  VAL A 136       5.999  -8.931 -11.309  1.00 96.89           C  
ATOM   2081  HA  VAL A 136       6.659  -9.190 -12.136  1.00 96.89           H  
ATOM   2082  C   VAL A 136       4.570  -9.059 -11.817  1.00 96.89           C  
ATOM   2083  CB  VAL A 136       6.272  -9.944 -10.174  1.00 96.89           C  
ATOM   2084  HB  VAL A 136       5.986 -10.934 -10.531  1.00 96.89           H  
ATOM   2085  O   VAL A 136       3.664  -8.392 -11.313  1.00 96.89           O  
ATOM   2086  CG1 VAL A 136       7.756  -9.995  -9.796  1.00 96.89           C  
ATOM   2087 HG11 VAL A 136       8.346 -10.242 -10.679  1.00 96.89           H  
ATOM   2088 HG12 VAL A 136       8.094  -9.033  -9.409  1.00 96.89           H  
ATOM   2089 HG13 VAL A 136       7.922 -10.760  -9.038  1.00 96.89           H  
ATOM   2090  CG2 VAL A 136       5.479  -9.656  -8.893  1.00 96.89           C  
ATOM   2091 HG21 VAL A 136       4.416  -9.585  -9.122  1.00 96.89           H  
ATOM   2092 HG22 VAL A 136       5.814  -8.715  -8.458  1.00 96.89           H  
ATOM   2093 HG23 VAL A 136       5.632 -10.465  -8.178  1.00 96.89           H  
ATOM   2094  N   ARG A 137       4.370  -9.948 -12.793  1.00 93.80           N  
ATOM   2095  H   ARG A 137       5.182 -10.400 -13.189  1.00 93.80           H  
ATOM   2096  CA  ARG A 137       3.041 -10.340 -13.293  1.00 93.80           C  
ATOM   2097  HA  ARG A 137       2.304  -9.624 -12.931  1.00 93.80           H  
ATOM   2098  C   ARG A 137       2.564 -11.690 -12.755  1.00 93.80           C  
ATOM   2099  CB  ARG A 137       3.015 -10.249 -14.824  1.00 93.80           C  
ATOM   2100  HB2 ARG A 137       1.996 -10.421 -15.170  1.00 93.80           H  
ATOM   2101  HB3 ARG A 137       3.296  -9.236 -15.115  1.00 93.80           H  
ATOM   2102  O   ARG A 137       1.368 -11.954 -12.767  1.00 93.80           O  
ATOM   2103  CG  ARG A 137       3.951 -11.233 -15.533  1.00 93.80           C  
ATOM   2104  HG2 ARG A 137       3.575 -12.244 -15.378  1.00 93.80           H  
ATOM   2105  HG3 ARG A 137       4.961 -11.177 -15.127  1.00 93.80           H  
ATOM   2106  CD  ARG A 137       3.977 -10.937 -17.039  1.00 93.80           C  
ATOM   2107  HD2 ARG A 137       3.902 -11.892 -17.557  1.00 93.80           H  
ATOM   2108  HD3 ARG A 137       3.115 -10.336 -17.329  1.00 93.80           H  
ATOM   2109  NE  ARG A 137       5.212 -10.273 -17.472  1.00 93.80           N  
ATOM   2110  HE  ARG A 137       5.537  -9.482 -16.934  1.00 93.80           H  
ATOM   2111  NH1 ARG A 137       5.573 -11.546 -19.373  1.00 93.80           N  
ATOM   2112 HH11 ARG A 137       6.252 -11.893 -20.035  1.00 93.80           H  
ATOM   2113 HH12 ARG A 137       4.761 -12.109 -19.161  1.00 93.80           H  
ATOM   2114  NH2 ARG A 137       7.066 -10.089 -18.745  1.00 93.80           N  
ATOM   2115 HH21 ARG A 137       7.481 -10.220 -19.656  1.00 93.80           H  
ATOM   2116 HH22 ARG A 137       7.326  -9.245 -18.254  1.00 93.80           H  
ATOM   2117  CZ  ARG A 137       5.928 -10.632 -18.524  1.00 93.80           C  
ATOM   2118  N   ASP A 138       3.479 -12.494 -12.209  1.00 93.47           N  
ATOM   2119  H   ASP A 138       4.452 -12.237 -12.294  1.00 93.47           H  
ATOM   2120  CA  ASP A 138       3.174 -13.783 -11.588  1.00 93.47           C  
ATOM   2121  HA  ASP A 138       2.185 -14.095 -11.925  1.00 93.47           H  
ATOM   2122  C   ASP A 138       3.212 -13.675 -10.055  1.00 93.47           C  
ATOM   2123  CB  ASP A 138       4.139 -14.862 -12.078  1.00 93.47           C  
ATOM   2124  HB2 ASP A 138       3.867 -15.817 -11.629  1.00 93.47           H  
ATOM   2125  HB3 ASP A 138       5.157 -14.616 -11.776  1.00 93.47           H  
ATOM   2126  O   ASP A 138       4.273 -13.407  -9.477  1.00 93.47           O  
ATOM   2127  CG  ASP A 138       4.060 -14.978 -13.590  1.00 93.47           C  
ATOM   2128  OD1 ASP A 138       3.040 -15.506 -14.078  1.00 93.47           O  
ATOM   2129  OD2 ASP A 138       4.998 -14.459 -14.235  1.00 93.47           O  
ATOM   2130  N   PRO A 139       2.089 -13.912  -9.354  1.00 94.83           N  
ATOM   2131  CA  PRO A 139       2.000 -13.710  -7.906  1.00 94.83           C  
ATOM   2132  HA  PRO A 139       2.279 -12.689  -7.646  1.00 94.83           H  
ATOM   2133  C   PRO A 139       2.919 -14.618  -7.088  1.00 94.83           C  
ATOM   2134  CB  PRO A 139       0.525 -13.909  -7.562  1.00 94.83           C  
ATOM   2135  HB2 PRO A 139       0.390 -14.371  -6.584  1.00 94.83           H  
ATOM   2136  HB3 PRO A 139       0.017 -12.946  -7.601  1.00 94.83           H  
ATOM   2137  O   PRO A 139       3.336 -14.234  -5.996  1.00 94.83           O  
ATOM   2138  CG  PRO A 139      -0.001 -14.799  -8.687  1.00 94.83           C  
ATOM   2139  HG2 PRO A 139       0.239 -15.841  -8.475  1.00 94.83           H  
ATOM   2140  HG3 PRO A 139      -1.073 -14.677  -8.842  1.00 94.83           H  
ATOM   2141  CD  PRO A 139       0.799 -14.324  -9.892  1.00 94.83           C  
ATOM   2142  HD2 PRO A 139       0.898 -15.140 -10.608  1.00 94.83           H  
ATOM   2143  HD3 PRO A 139       0.305 -13.471 -10.355  1.00 94.83           H  
ATOM   2144  N   ILE A 140       3.315 -15.779  -7.617  1.00 95.45           N  
ATOM   2145  H   ILE A 140       2.963 -16.035  -8.529  1.00 95.45           H  
ATOM   2146  CA  ILE A 140       4.249 -16.688  -6.939  1.00 95.45           C  
ATOM   2147  HA  ILE A 140       3.819 -16.907  -5.961  1.00 95.45           H  
ATOM   2148  C   ILE A 140       5.624 -16.048  -6.684  1.00 95.45           C  
ATOM   2149  CB  ILE A 140       4.359 -18.008  -7.734  1.00 95.45           C  
ATOM   2150  HB  ILE A 140       3.346 -18.354  -7.939  1.00 95.45           H  
ATOM   2151  O   ILE A 140       6.310 -16.413  -5.731  1.00 95.45           O  
ATOM   2152  CG1 ILE A 140       5.074 -19.135  -6.958  1.00 95.45           C  
ATOM   2153 HG12 ILE A 140       6.110 -18.858  -6.761  1.00 95.45           H  
ATOM   2154 HG13 ILE A 140       5.085 -20.027  -7.583  1.00 95.45           H  
ATOM   2155  CG2 ILE A 140       5.062 -17.807  -9.090  1.00 95.45           C  
ATOM   2156 HG21 ILE A 140       4.579 -17.017  -9.665  1.00 95.45           H  
ATOM   2157 HG22 ILE A 140       5.003 -18.727  -9.671  1.00 95.45           H  
ATOM   2158 HG23 ILE A 140       6.114 -17.560  -8.948  1.00 95.45           H  
ATOM   2159  CD1 ILE A 140       4.396 -19.504  -5.632  1.00 95.45           C  
ATOM   2160 HD11 ILE A 140       3.338 -19.707  -5.797  1.00 95.45           H  
ATOM   2161 HD12 ILE A 140       4.508 -18.698  -4.907  1.00 95.45           H  
ATOM   2162 HD13 ILE A 140       4.868 -20.399  -5.226  1.00 95.45           H  
ATOM   2163  N   LYS A 141       6.014 -15.050  -7.489  1.00 96.50           N  
ATOM   2164  H   LYS A 141       5.394 -14.768  -8.235  1.00 96.50           H  
ATOM   2165  CA  LYS A 141       7.282 -14.323  -7.337  1.00 96.50           C  
ATOM   2166  HA  LYS A 141       8.060 -15.025  -7.038  1.00 96.50           H  
ATOM   2167  C   LYS A 141       7.228 -13.248  -6.248  1.00 96.50           C  
ATOM   2168  CB  LYS A 141       7.686 -13.704  -8.684  1.00 96.50           C  
ATOM   2169  HB2 LYS A 141       8.619 -13.159  -8.546  1.00 96.50           H  
ATOM   2170  HB3 LYS A 141       6.918 -12.995  -8.993  1.00 96.50           H  
ATOM   2171  O   LYS A 141       8.279 -12.778  -5.816  1.00 96.50           O  
ATOM   2172  CG  LYS A 141       7.893 -14.739  -9.803  1.00 96.50           C  
ATOM   2173  HG2 LYS A 141       6.963 -15.272  -9.999  1.00 96.50           H  
ATOM   2174  HG3 LYS A 141       8.662 -15.450  -9.501  1.00 96.50           H  
ATOM   2175  CD  LYS A 141       8.336 -14.022 -11.082  1.00 96.50           C  
ATOM   2176  HD2 LYS A 141       7.578 -13.295 -11.374  1.00 96.50           H  
ATOM   2177  HD3 LYS A 141       9.257 -13.478 -10.870  1.00 96.50           H  
ATOM   2178  CE  LYS A 141       8.566 -14.985 -12.253  1.00 96.50           C  
ATOM   2179  HE2 LYS A 141       9.168 -15.829 -11.916  1.00 96.50           H  
ATOM   2180  HE3 LYS A 141       7.600 -15.352 -12.601  1.00 96.50           H  
ATOM   2181  NZ  LYS A 141       9.263 -14.288 -13.357  1.00 96.50           N  
ATOM   2182  HZ1 LYS A 141       9.298 -14.816 -14.217  1.00 96.50           H  
ATOM   2183  HZ2 LYS A 141      10.197 -14.029 -13.073  1.00 96.50           H  
ATOM   2184  HZ3 LYS A 141       8.825 -13.397 -13.545  1.00 96.50           H  
ATOM   2185  N   PHE A 142       6.037 -12.863  -5.777  1.00 97.01           N  
ATOM   2186  H   PHE A 142       5.213 -13.332  -6.123  1.00 97.01           H  
ATOM   2187  CA  PHE A 142       5.858 -11.749  -4.840  1.00 97.01           C  
ATOM   2188  HA  PHE A 142       6.234 -10.850  -5.329  1.00 97.01           H  
ATOM   2189  C   PHE A 142       6.669 -11.899  -3.538  1.00 97.01           C  
ATOM   2190  CB  PHE A 142       4.360 -11.522  -4.575  1.00 97.01           C  
ATOM   2191  HB2 PHE A 142       3.900 -12.423  -4.167  1.00 97.01           H  
ATOM   2192  HB3 PHE A 142       3.869 -11.328  -5.529  1.00 97.01           H  
ATOM   2193  O   PHE A 142       7.330 -10.934  -3.148  1.00 97.01           O  
ATOM   2194  CG  PHE A 142       4.058 -10.369  -3.638  1.00 97.01           C  
ATOM   2195  CD1 PHE A 142       3.852 -10.589  -2.262  1.00 97.01           C  
ATOM   2196  HD1 PHE A 142       3.912 -11.588  -1.858  1.00 97.01           H  
ATOM   2197  CD2 PHE A 142       3.957  -9.068  -4.155  1.00 97.01           C  
ATOM   2198  HD2 PHE A 142       4.086  -8.908  -5.215  1.00 97.01           H  
ATOM   2199  CE1 PHE A 142       3.547  -9.507  -1.414  1.00 97.01           C  
ATOM   2200  HE1 PHE A 142       3.384  -9.675  -0.360  1.00 97.01           H  
ATOM   2201  CE2 PHE A 142       3.652  -7.987  -3.310  1.00 97.01           C  
ATOM   2202  HE2 PHE A 142       3.547  -6.991  -3.715  1.00 97.01           H  
ATOM   2203  CZ  PHE A 142       3.448  -8.205  -1.938  1.00 97.01           C  
ATOM   2204  HZ  PHE A 142       3.209  -7.375  -1.290  1.00 97.01           H  
ATOM   2205  N   PRO A 143       6.719 -13.064  -2.858  1.00 97.82           N  
ATOM   2206  CA  PRO A 143       7.559 -13.205  -1.668  1.00 97.82           C  
ATOM   2207  HA  PRO A 143       7.252 -12.459  -0.936  1.00 97.82           H  
ATOM   2208  C   PRO A 143       9.053 -13.019  -1.962  1.00 97.82           C  
ATOM   2209  CB  PRO A 143       7.259 -14.601  -1.111  1.00 97.82           C  
ATOM   2210  HB2 PRO A 143       7.286 -14.613  -0.021  1.00 97.82           H  
ATOM   2211  HB3 PRO A 143       7.959 -15.331  -1.516  1.00 97.82           H  
ATOM   2212  O   PRO A 143       9.747 -12.374  -1.178  1.00 97.82           O  
ATOM   2213  CG  PRO A 143       5.859 -14.901  -1.643  1.00 97.82           C  
ATOM   2214  HG2 PRO A 143       5.666 -15.972  -1.704  1.00 97.82           H  
ATOM   2215  HG3 PRO A 143       5.110 -14.406  -1.025  1.00 97.82           H  
ATOM   2216  CD  PRO A 143       5.897 -14.256  -3.024  1.00 97.82           C  
ATOM   2217  HD2 PRO A 143       6.383 -14.930  -3.729  1.00 97.82           H  
ATOM   2218  HD3 PRO A 143       4.882 -14.039  -3.356  1.00 97.82           H  
ATOM   2219  N   SER A 144       9.549 -13.547  -3.085  1.00 98.12           N  
ATOM   2220  H   SER A 144       8.930 -14.045  -3.709  1.00 98.12           H  
ATOM   2221  CA  SER A 144      10.955 -13.411  -3.490  1.00 98.12           C  
ATOM   2222  HA  SER A 144      11.594 -13.696  -2.654  1.00 98.12           H  
ATOM   2223  C   SER A 144      11.311 -11.971  -3.857  1.00 98.12           C  
ATOM   2224  CB  SER A 144      11.276 -14.348  -4.656  1.00 98.12           C  
ATOM   2225  HB2 SER A 144      10.627 -14.121  -5.502  1.00 98.12           H  
ATOM   2226  HB3 SER A 144      12.315 -14.209  -4.955  1.00 98.12           H  
ATOM   2227  O   SER A 144      12.342 -11.483  -3.404  1.00 98.12           O  
ATOM   2228  OG  SER A 144      11.078 -15.689  -4.247  1.00 98.12           O  
ATOM   2229  HG  SER A 144      11.320 -16.262  -4.979  1.00 98.12           H  
ATOM   2230  N   LEU A 145      10.420 -11.270  -4.570  1.00 98.03           N  
ATOM   2231  H   LEU A 145       9.614 -11.752  -4.941  1.00 98.03           H  
ATOM   2232  CA  LEU A 145      10.544  -9.836  -4.844  1.00 98.03           C  
ATOM   2233  HA  LEU A 145      11.430  -9.660  -5.454  1.00 98.03           H  
ATOM   2234  C   LEU A 145      10.708  -9.047  -3.542  1.00 98.03           C  
ATOM   2235  CB  LEU A 145       9.286  -9.363  -5.602  1.00 98.03           C  
ATOM   2236  HB2 LEU A 145       8.409  -9.701  -5.051  1.00 98.03           H  
ATOM   2237  HB3 LEU A 145       9.255  -9.832  -6.585  1.00 98.03           H  
ATOM   2238  O   LEU A 145      11.634  -8.264  -3.391  1.00 98.03           O  
ATOM   2239  CG  LEU A 145       9.178  -7.833  -5.761  1.00 98.03           C  
ATOM   2240  HG  LEU A 145       9.343  -7.334  -4.806  1.00 98.03           H  
ATOM   2241  CD1 LEU A 145      10.178  -7.297  -6.777  1.00 98.03           C  
ATOM   2242 HD11 LEU A 145       9.935  -7.669  -7.772  1.00 98.03           H  
ATOM   2243 HD12 LEU A 145      10.145  -6.207  -6.781  1.00 98.03           H  
ATOM   2244 HD13 LEU A 145      11.184  -7.623  -6.511  1.00 98.03           H  
ATOM   2245  CD2 LEU A 145       7.765  -7.473  -6.209  1.00 98.03           C  
ATOM   2246 HD21 LEU A 145       7.555  -7.931  -7.175  1.00 98.03           H  
ATOM   2247 HD22 LEU A 145       7.677  -6.389  -6.280  1.00 98.03           H  
ATOM   2248 HD23 LEU A 145       7.045  -7.828  -5.471  1.00 98.03           H  
ATOM   2249  N   ASN A 146       9.820  -9.252  -2.569  1.00 97.23           N  
ATOM   2250  H   ASN A 146       9.051  -9.887  -2.731  1.00 97.23           H  
ATOM   2251  CA  ASN A 146       9.903  -8.485  -1.329  1.00 97.23           C  
ATOM   2252  HA  ASN A 146       9.997  -7.428  -1.577  1.00 97.23           H  
ATOM   2253  C   ASN A 146      11.155  -8.842  -0.523  1.00 97.23           C  
ATOM   2254  CB  ASN A 146       8.620  -8.668  -0.521  1.00 97.23           C  
ATOM   2255  HB2 ASN A 146       8.396  -9.728  -0.399  1.00 97.23           H  
ATOM   2256  HB3 ASN A 146       8.751  -8.221   0.465  1.00 97.23           H  
ATOM   2257  O   ASN A 146      11.767  -7.959   0.064  1.00 97.23           O  
ATOM   2258  CG  ASN A 146       7.467  -7.952  -1.189  1.00 97.23           C  
ATOM   2259  ND2 ASN A 146       6.539  -8.674  -1.757  1.00 97.23           N  
ATOM   2260 HD21 ASN A 146       6.706  -9.651  -1.953  1.00 97.23           H  
ATOM   2261 HD22 ASN A 146       5.769  -8.182  -2.186  1.00 97.23           H  
ATOM   2262  OD1 ASN A 146       7.390  -6.741  -1.223  1.00 97.23           O  
ATOM   2263  N   ARG A 147      11.585 -10.111  -0.527  1.00 97.33           N  
ATOM   2264  H   ARG A 147      11.055 -10.793  -1.050  1.00 97.33           H  
ATOM   2265  CA  ARG A 147      12.843 -10.521   0.118  1.00 97.33           C  
ATOM   2266  HA  ARG A 147      12.838 -10.190   1.156  1.00 97.33           H  
ATOM   2267  C   ARG A 147      14.061  -9.846  -0.510  1.00 97.33           C  
ATOM   2268  CB  ARG A 147      12.991 -12.045   0.077  1.00 97.33           C  
ATOM   2269  HB2 ARG A 147      12.785 -12.394  -0.935  1.00 97.33           H  
ATOM   2270  HB3 ARG A 147      14.018 -12.312   0.325  1.00 97.33           H  
ATOM   2271  O   ARG A 147      14.955  -9.476   0.240  1.00 97.33           O  
ATOM   2272  CG  ARG A 147      12.057 -12.737   1.077  1.00 97.33           C  
ATOM   2273  HG2 ARG A 147      12.417 -12.560   2.091  1.00 97.33           H  
ATOM   2274  HG3 ARG A 147      11.046 -12.339   0.992  1.00 97.33           H  
ATOM   2275  CD  ARG A 147      12.036 -14.239   0.785  1.00 97.33           C  
ATOM   2276  HD2 ARG A 147      13.045 -14.636   0.896  1.00 97.33           H  
ATOM   2277  HD3 ARG A 147      11.714 -14.377  -0.247  1.00 97.33           H  
ATOM   2278  NE  ARG A 147      11.115 -14.959   1.684  1.00 97.33           N  
ATOM   2279  HE  ARG A 147      10.766 -14.447   2.481  1.00 97.33           H  
ATOM   2280  NH1 ARG A 147      11.080 -16.931   0.509  1.00 97.33           N  
ATOM   2281 HH11 ARG A 147      10.739 -17.873   0.377  1.00 97.33           H  
ATOM   2282 HH12 ARG A 147      11.729 -16.535  -0.156  1.00 97.33           H  
ATOM   2283  NH2 ARG A 147       9.849 -16.729   2.362  1.00 97.33           N  
ATOM   2284 HH21 ARG A 147       9.527 -17.677   2.225  1.00 97.33           H  
ATOM   2285 HH22 ARG A 147       9.537 -16.203   3.165  1.00 97.33           H  
ATOM   2286  CZ  ARG A 147      10.689 -16.199   1.516  1.00 97.33           C  
ATOM   2287  N   SER A 148      14.086  -9.639  -1.830  1.00 97.34           N  
ATOM   2288  H   SER A 148      13.323  -9.967  -2.404  1.00 97.34           H  
ATOM   2289  CA  SER A 148      15.199  -8.945  -2.496  1.00 97.34           C  
ATOM   2290  HA  SER A 148      16.131  -9.384  -2.141  1.00 97.34           H  
ATOM   2291  C   SER A 148      15.279  -7.450  -2.175  1.00 97.34           C  
ATOM   2292  CB  SER A 148      15.164  -9.157  -4.010  1.00 97.34           C  
ATOM   2293  HB2 SER A 148      16.100  -8.786  -4.426  1.00 97.34           H  
ATOM   2294  HB3 SER A 148      15.083 -10.223  -4.225  1.00 97.34           H  
ATOM   2295  O   SER A 148      16.346  -6.863  -2.303  1.00 97.34           O  
ATOM   2296  OG  SER A 148      14.110  -8.462  -4.640  1.00 97.34           O  
ATOM   2297  HG  SER A 148      14.279  -8.493  -5.585  1.00 97.34           H  
ATOM   2298  N   HIS A 149      14.181  -6.842  -1.712  1.00 96.34           N  
ATOM   2299  H   HIS A 149      13.327  -7.379  -1.670  1.00 96.34           H  
ATOM   2300  CA  HIS A 149      14.120  -5.435  -1.282  1.00 96.34           C  
ATOM   2301  HA  HIS A 149      14.944  -4.885  -1.737  1.00 96.34           H  
ATOM   2302  C   HIS A 149      14.265  -5.268   0.240  1.00 96.34           C  
ATOM   2303  CB  HIS A 149      12.803  -4.807  -1.770  1.00 96.34           C  
ATOM   2304  HB2 HIS A 149      11.964  -5.381  -1.377  1.00 96.34           H  
ATOM   2305  HB3 HIS A 149      12.728  -3.794  -1.376  1.00 96.34           H  
ATOM   2306  O   HIS A 149      14.188  -4.155   0.759  1.00 96.34           O  
ATOM   2307  CG  HIS A 149      12.680  -4.732  -3.269  1.00 96.34           C  
ATOM   2308  CD2 HIS A 149      12.483  -3.608  -4.027  1.00 96.34           C  
ATOM   2309  HD2 HIS A 149      12.394  -2.600  -3.652  1.00 96.34           H  
ATOM   2310  ND1 HIS A 149      12.717  -5.795  -4.135  1.00 96.34           N  
ATOM   2311  HD1 HIS A 149      12.817  -6.770  -3.892  1.00 96.34           H  
ATOM   2312  CE1 HIS A 149      12.561  -5.332  -5.374  1.00 96.34           C  
ATOM   2313  HE1 HIS A 149      12.552  -5.960  -6.252  1.00 96.34           H  
ATOM   2314  NE2 HIS A 149      12.408  -4.000  -5.372  1.00 96.34           N  
ATOM   2315  N   LYS A 150      14.421  -6.374   0.975  1.00 95.47           N  
ATOM   2316  H   LYS A 150      14.565  -7.240   0.476  1.00 95.47           H  
ATOM   2317  CA  LYS A 150      14.505  -6.412   2.439  1.00 95.47           C  
ATOM   2318  HA  LYS A 150      14.273  -5.425   2.841  1.00 95.47           H  
ATOM   2319  C   LYS A 150      15.933  -6.721   2.888  1.00 95.47           C  
ATOM   2320  CB  LYS A 150      13.470  -7.425   2.969  1.00 95.47           C  
ATOM   2321  HB2 LYS A 150      13.689  -7.707   3.999  1.00 95.47           H  
ATOM   2322  HB3 LYS A 150      13.541  -8.333   2.370  1.00 95.47           H  
ATOM   2323  O   LYS A 150      16.870  -6.804   2.099  1.00 95.47           O  
ATOM   2324  CG  LYS A 150      12.023  -6.911   2.922  1.00 95.47           C  
ATOM   2325  HG2 LYS A 150      11.365  -7.778   2.982  1.00 95.47           H  
ATOM   2326  HG3 LYS A 150      11.835  -6.398   1.979  1.00 95.47           H  
ATOM   2327  CD  LYS A 150      11.671  -5.951   4.064  1.00 95.47           C  
ATOM   2328  HD2 LYS A 150      11.991  -6.373   5.017  1.00 95.47           H  
ATOM   2329  HD3 LYS A 150      12.174  -4.997   3.908  1.00 95.47           H  
ATOM   2330  CE  LYS A 150      10.149  -5.766   4.075  1.00 95.47           C  
ATOM   2331  HE2 LYS A 150       9.678  -6.740   4.212  1.00 95.47           H  
ATOM   2332  HE3 LYS A 150       9.838  -5.375   3.106  1.00 95.47           H  
ATOM   2333  NZ  LYS A 150       9.693  -4.843   5.142  1.00 95.47           N  
ATOM   2334  HZ1 LYS A 150       8.691  -4.921   5.248  1.00 95.47           H  
ATOM   2335  HZ2 LYS A 150       9.914  -3.898   4.862  1.00 95.47           H  
ATOM   2336  HZ3 LYS A 150      10.143  -5.027   6.027  1.00 95.47           H  
ATOM   2337  N   ARG A 151      16.094  -6.869   4.201  1.00 95.93           N  
ATOM   2338  H   ARG A 151      15.273  -6.767   4.781  1.00 95.93           H  
ATOM   2339  CA  ARG A 151      17.368  -7.171   4.848  1.00 95.93           C  
ATOM   2340  HA  ARG A 151      18.087  -6.407   4.552  1.00 95.93           H  
ATOM   2341  C   ARG A 151      17.927  -8.518   4.397  1.00 95.93           C  
ATOM   2342  CB  ARG A 151      17.187  -7.136   6.369  1.00 95.93           C  
ATOM   2343  HB2 ARG A 151      16.387  -7.816   6.661  1.00 95.93           H  
ATOM   2344  HB3 ARG A 151      18.111  -7.466   6.844  1.00 95.93           H  
ATOM   2345  O   ARG A 151      17.240  -9.537   4.453  1.00 95.93           O  
ATOM   2346  CG  ARG A 151      16.863  -5.717   6.839  1.00 95.93           C  
ATOM   2347  HG2 ARG A 151      15.951  -5.367   6.355  1.00 95.93           H  
ATOM   2348  HG3 ARG A 151      17.681  -5.053   6.562  1.00 95.93           H  
ATOM   2349  CD  ARG A 151      16.655  -5.658   8.350  1.00 95.93           C  
ATOM   2350  HD2 ARG A 151      15.862  -6.351   8.630  1.00 95.93           H  
ATOM   2351  HD3 ARG A 151      17.565  -5.950   8.874  1.00 95.93           H  
ATOM   2352  NE  ARG A 151      16.257  -4.302   8.725  1.00 95.93           N  
ATOM   2353  HE  ARG A 151      15.308  -4.057   8.478  1.00 95.93           H  
ATOM   2354  NH1 ARG A 151      18.316  -3.382   9.196  1.00 95.93           N  
ATOM   2355 HH11 ARG A 151      18.862  -2.575   9.462  1.00 95.93           H  
ATOM   2356 HH12 ARG A 151      18.770  -4.269   9.028  1.00 95.93           H  
ATOM   2357  NH2 ARG A 151      16.476  -2.119   9.240  1.00 95.93           N  
ATOM   2358 HH21 ARG A 151      15.512  -2.003   8.963  1.00 95.93           H  
ATOM   2359 HH22 ARG A 151      17.021  -1.295   9.450  1.00 95.93           H  
ATOM   2360  CZ  ARG A 151      17.022  -3.285   9.058  1.00 95.93           C  
ATOM   2361  N   HIS A 152      19.204  -8.524   4.038  1.00 97.20           N  
ATOM   2362  H   HIS A 152      19.685  -7.640   3.955  1.00 97.20           H  
ATOM   2363  CA  HIS A 152      19.949  -9.731   3.721  1.00 97.20           C  
ATOM   2364  HA  HIS A 152      19.410 -10.234   2.919  1.00 97.20           H  
ATOM   2365  C   HIS A 152      20.019 -10.657   4.948  1.00 97.20           C  
ATOM   2366  CB  HIS A 152      21.335  -9.324   3.201  1.00 97.20           C  
ATOM   2367  HB2 HIS A 152      21.184  -8.727   2.302  1.00 97.20           H  
ATOM   2368  HB3 HIS A 152      21.815  -8.682   3.940  1.00 97.20           H  
ATOM   2369  O   HIS A 152      20.361 -10.200   6.042  1.00 97.20           O  
ATOM   2370  CG  HIS A 152      22.250 -10.474   2.856  1.00 97.20           C  
ATOM   2371  CD2 HIS A 152      22.644 -10.860   1.602  1.00 97.20           C  
ATOM   2372  HD2 HIS A 152      22.400 -10.362   0.675  1.00 97.20           H  
ATOM   2373  ND1 HIS A 152      22.819 -11.358   3.740  1.00 97.20           N  
ATOM   2374  HD1 HIS A 152      22.843 -11.227   4.741  1.00 97.20           H  
ATOM   2375  CE1 HIS A 152      23.473 -12.295   3.033  1.00 97.20           C  
ATOM   2376  HE1 HIS A 152      24.025 -13.133   3.432  1.00 97.20           H  
ATOM   2377  NE2 HIS A 152      23.393 -12.035   1.731  1.00 97.20           N  
ATOM   2378  N   PRO A 153      19.773 -11.972   4.799  1.00 96.97           N  
ATOM   2379  CA  PRO A 153      19.602 -12.888   5.932  1.00 96.97           C  
ATOM   2380  HA  PRO A 153      18.780 -12.536   6.556  1.00 96.97           H  
ATOM   2381  C   PRO A 153      20.841 -13.024   6.832  1.00 96.97           C  
ATOM   2382  CB  PRO A 153      19.209 -14.229   5.298  1.00 96.97           C  
ATOM   2383  HB2 PRO A 153      19.630 -15.080   5.833  1.00 96.97           H  
ATOM   2384  HB3 PRO A 153      18.122 -14.306   5.271  1.00 96.97           H  
ATOM   2385  O   PRO A 153      20.712 -13.321   8.014  1.00 96.97           O  
ATOM   2386  CG  PRO A 153      19.743 -14.141   3.867  1.00 96.97           C  
ATOM   2387  HG2 PRO A 153      20.804 -14.392   3.851  1.00 96.97           H  
ATOM   2388  HG3 PRO A 153      19.185 -14.781   3.184  1.00 96.97           H  
ATOM   2389  CD  PRO A 153      19.559 -12.666   3.538  1.00 96.97           C  
ATOM   2390  HD2 PRO A 153      18.541 -12.486   3.191  1.00 96.97           H  
ATOM   2391  HD3 PRO A 153      20.274 -12.363   2.773  1.00 96.97           H  
ATOM   2392  N   ARG A 154      22.048 -12.807   6.290  1.00 97.62           N  
ATOM   2393  H   ARG A 154      22.063 -12.689   5.287  1.00 97.62           H  
ATOM   2394  CA  ARG A 154      23.311 -12.843   7.056  1.00 97.62           C  
ATOM   2395  HA  ARG A 154      23.204 -13.579   7.852  1.00 97.62           H  
ATOM   2396  C   ARG A 154      23.661 -11.532   7.762  1.00 97.62           C  
ATOM   2397  CB  ARG A 154      24.466 -13.278   6.143  1.00 97.62           C  
ATOM   2398  HB2 ARG A 154      24.640 -12.497   5.403  1.00 97.62           H  
ATOM   2399  HB3 ARG A 154      24.192 -14.205   5.637  1.00 97.62           H  
ATOM   2400  O   ARG A 154      24.131 -11.566   8.892  1.00 97.62           O  
ATOM   2401  CG  ARG A 154      25.786 -13.486   6.894  1.00 97.62           C  
ATOM   2402  HG2 ARG A 154      25.656 -14.251   7.661  1.00 97.62           H  
ATOM   2403  HG3 ARG A 154      26.097 -12.554   7.366  1.00 97.62           H  
ATOM   2404  CD  ARG A 154      26.875 -13.921   5.911  1.00 97.62           C  
ATOM   2405  HD2 ARG A 154      26.600 -14.891   5.496  1.00 97.62           H  
ATOM   2406  HD3 ARG A 154      26.934 -13.194   5.101  1.00 97.62           H  
ATOM   2407  NE  ARG A 154      28.185 -14.008   6.578  1.00 97.62           N  
ATOM   2408  HE  ARG A 154      28.261 -13.573   7.486  1.00 97.62           H  
ATOM   2409  NH1 ARG A 154      29.279 -15.170   4.926  1.00 97.62           N  
ATOM   2410 HH11 ARG A 154      30.122 -15.588   4.559  1.00 97.62           H  
ATOM   2411 HH12 ARG A 154      28.442 -15.151   4.362  1.00 97.62           H  
ATOM   2412  NH2 ARG A 154      30.378 -14.580   6.777  1.00 97.62           N  
ATOM   2413 HH21 ARG A 154      31.209 -15.010   6.396  1.00 97.62           H  
ATOM   2414 HH22 ARG A 154      30.417 -14.127   7.678  1.00 97.62           H  
ATOM   2415  CZ  ARG A 154      29.270 -14.584   6.092  1.00 97.62           C  
ATOM   2416  N   THR A 155      23.544 -10.400   7.072  1.00 97.35           N  
ATOM   2417  H   THR A 155      23.079 -10.393   6.176  1.00 97.35           H  
ATOM   2418  CA  THR A 155      24.032  -9.097   7.557  1.00 97.35           C  
ATOM   2419  HA  THR A 155      24.821  -9.243   8.294  1.00 97.35           H  
ATOM   2420  C   THR A 155      22.931  -8.301   8.242  1.00 97.35           C  
ATOM   2421  CB  THR A 155      24.608  -8.263   6.405  1.00 97.35           C  
ATOM   2422  HB  THR A 155      24.918  -7.288   6.782  1.00 97.35           H  
ATOM   2423  O   THR A 155      23.223  -7.369   8.981  1.00 97.35           O  
ATOM   2424  CG2 THR A 155      25.800  -8.939   5.726  1.00 97.35           C  
ATOM   2425 HG21 THR A 155      25.491  -9.861   5.233  1.00 97.35           H  
ATOM   2426 HG22 THR A 155      26.568  -9.156   6.468  1.00 97.35           H  
ATOM   2427 HG23 THR A 155      26.217  -8.265   4.978  1.00 97.35           H  
ATOM   2428  OG1 THR A 155      23.611  -8.094   5.433  1.00 97.35           O  
ATOM   2429  HG1 THR A 155      23.960  -7.560   4.715  1.00 97.35           H  
ATOM   2430  N   ASN A 156      21.670  -8.673   8.006  1.00 96.68           N  
ATOM   2431  H   ASN A 156      21.510  -9.442   7.371  1.00 96.68           H  
ATOM   2432  CA  ASN A 156      20.481  -7.966   8.451  1.00 96.68           C  
ATOM   2433  HA  ASN A 156      19.650  -8.459   7.947  1.00 96.68           H  
ATOM   2434  C   ASN A 156      20.446  -6.491   7.990  1.00 96.68           C  
ATOM   2435  CB  ASN A 156      20.294  -8.197   9.958  1.00 96.68           C  
ATOM   2436  HB2 ASN A 156      20.995  -7.570  10.509  1.00 96.68           H  
ATOM   2437  HB3 ASN A 156      20.499  -9.240  10.199  1.00 96.68           H  
ATOM   2438  O   ASN A 156      19.936  -5.617   8.690  1.00 96.68           O  
ATOM   2439  CG  ASN A 156      18.878  -7.905  10.404  1.00 96.68           C  
ATOM   2440  ND2 ASN A 156      18.701  -7.279  11.543  1.00 96.68           N  
ATOM   2441 HD21 ASN A 156      19.497  -6.979  12.088  1.00 96.68           H  
ATOM   2442 HD22 ASN A 156      17.744  -7.107  11.816  1.00 96.68           H  
ATOM   2443  OD1 ASN A 156      17.909  -8.242   9.744  1.00 96.68           O  
ATOM   2444  N   MET A 157      20.989  -6.209   6.803  1.00 95.91           N  
ATOM   2445  H   MET A 157      21.382  -6.971   6.268  1.00 95.91           H  
ATOM   2446  CA  MET A 157      21.046  -4.883   6.175  1.00 95.91           C  
ATOM   2447  HA  MET A 157      20.413  -4.186   6.724  1.00 95.91           H  
ATOM   2448  C   MET A 157      20.542  -4.960   4.727  1.00 95.91           C  
ATOM   2449  CB  MET A 157      22.491  -4.361   6.198  1.00 95.91           C  
ATOM   2450  HB2 MET A 157      22.546  -3.424   5.642  1.00 95.91           H  
ATOM   2451  HB3 MET A 157      23.139  -5.085   5.705  1.00 95.91           H  
ATOM   2452  O   MET A 157      20.538  -6.061   4.171  1.00 95.91           O  
ATOM   2453  CG  MET A 157      22.995  -4.104   7.622  1.00 95.91           C  
ATOM   2454  HG2 MET A 157      23.031  -5.045   8.171  1.00 95.91           H  
ATOM   2455  HG3 MET A 157      22.282  -3.451   8.125  1.00 95.91           H  
ATOM   2456  SD  MET A 157      24.627  -3.319   7.718  1.00 95.91           S  
ATOM   2457  CE  MET A 157      25.696  -4.633   7.074  1.00 95.91           C  
ATOM   2458  HE1 MET A 157      26.725  -4.275   7.053  1.00 95.91           H  
ATOM   2459  HE2 MET A 157      25.632  -5.500   7.732  1.00 95.91           H  
ATOM   2460  HE3 MET A 157      25.393  -4.901   6.062  1.00 95.91           H  
ATOM   2461  N   PRO A 158      20.112  -3.844   4.109  1.00 95.25           N  
ATOM   2462  CA  PRO A 158      19.883  -3.795   2.666  1.00 95.25           C  
ATOM   2463  HA  PRO A 158      19.017  -4.410   2.421  1.00 95.25           H  
ATOM   2464  C   PRO A 158      21.108  -4.296   1.890  1.00 95.25           C  
ATOM   2465  CB  PRO A 158      19.580  -2.328   2.340  1.00 95.25           C  
ATOM   2466  HB2 PRO A 158      18.841  -2.236   1.544  1.00 95.25           H  
ATOM   2467  HB3 PRO A 158      20.498  -1.806   2.068  1.00 95.25           H  
ATOM   2468  O   PRO A 158      22.241  -4.079   2.320  1.00 95.25           O  
ATOM   2469  CG  PRO A 158      19.060  -1.770   3.664  1.00 95.25           C  
ATOM   2470  HG2 PRO A 158      19.211  -0.693   3.738  1.00 95.25           H  
ATOM   2471  HG3 PRO A 158      18.005  -2.021   3.778  1.00 95.25           H  
ATOM   2472  CD  PRO A 158      19.884  -2.532   4.699  1.00 95.25           C  
ATOM   2473  HD2 PRO A 158      20.839  -2.027   4.849  1.00 95.25           H  
ATOM   2474  HD3 PRO A 158      19.334  -2.599   5.637  1.00 95.25           H  
ATOM   2475  N   ASP A 159      20.882  -4.973   0.767  1.00 97.61           N  
ATOM   2476  H   ASP A 159      19.933  -5.130   0.456  1.00 97.61           H  
ATOM   2477  CA  ASP A 159      21.951  -5.532  -0.060  1.00 97.61           C  
ATOM   2478  HA  ASP A 159      22.882  -5.006   0.153  1.00 97.61           H  
ATOM   2479  C   ASP A 159      21.636  -5.340  -1.548  1.00 97.61           C  
ATOM   2480  CB  ASP A 159      22.167  -7.004   0.313  1.00 97.61           C  
ATOM   2481  HB2 ASP A 159      22.387  -7.062   1.379  1.00 97.61           H  
ATOM   2482  HB3 ASP A 159      21.259  -7.574   0.113  1.00 97.61           H  
ATOM   2483  O   ASP A 159      20.637  -5.846  -2.066  1.00 97.61           O  
ATOM   2484  CG  ASP A 159      23.334  -7.612  -0.461  1.00 97.61           C  
ATOM   2485  OD1 ASP A 159      23.128  -7.969  -1.638  1.00 97.61           O  
ATOM   2486  OD2 ASP A 159      24.448  -7.697   0.096  1.00 97.61           O  
ATOM   2487  N   ALA A 160      22.499  -4.592  -2.239  1.00 98.23           N  
ATOM   2488  H   ALA A 160      23.269  -4.152  -1.755  1.00 98.23           H  
ATOM   2489  CA  ALA A 160      22.323  -4.298  -3.655  1.00 98.23           C  
ATOM   2490  HA  ALA A 160      21.308  -3.933  -3.811  1.00 98.23           H  
ATOM   2491  C   ALA A 160      22.497  -5.541  -4.543  1.00 98.23           C  
ATOM   2492  CB  ALA A 160      23.294  -3.180  -4.043  1.00 98.23           C  
ATOM   2493  HB1 ALA A 160      23.157  -2.918  -5.092  1.00 98.23           H  
ATOM   2494  HB2 ALA A 160      23.094  -2.295  -3.439  1.00 98.23           H  
ATOM   2495  HB3 ALA A 160      24.324  -3.501  -3.884  1.00 98.23           H  
ATOM   2496  O   ALA A 160      21.854  -5.621  -5.588  1.00 98.23           O  
ATOM   2497  N   ASN A 161      23.303  -6.536  -4.145  1.00 98.51           N  
ATOM   2498  H   ASN A 161      23.660  -6.533  -3.200  1.00 98.51           H  
ATOM   2499  CA  ASN A 161      23.410  -7.775  -4.918  1.00 98.51           C  
ATOM   2500  HA  ASN A 161      23.630  -7.516  -5.954  1.00 98.51           H  
ATOM   2501  C   ASN A 161      22.068  -8.510  -4.922  1.00 98.51           C  
ATOM   2502  CB  ASN A 161      24.528  -8.703  -4.412  1.00 98.51           C  
ATOM   2503  HB2 ASN A 161      24.267  -9.121  -3.440  1.00 98.51           H  
ATOM   2504  HB3 ASN A 161      24.613  -9.540  -5.104  1.00 98.51           H  
ATOM   2505  O   ASN A 161      21.598  -8.873  -5.990  1.00 98.51           O  
ATOM   2506  CG  ASN A 161      25.884  -8.048  -4.325  1.00 98.51           C  
ATOM   2507  ND2 ASN A 161      26.275  -7.603  -3.153  1.00 98.51           N  
ATOM   2508 HD21 ASN A 161      27.238  -7.309  -3.067  1.00 98.51           H  
ATOM   2509 HD22 ASN A 161      25.663  -7.705  -2.357  1.00 98.51           H  
ATOM   2510  OD1 ASN A 161      26.611  -7.931  -5.301  1.00 98.51           O  
ATOM   2511  N   MET A 162      21.405  -8.660  -3.770  1.00 98.30           N  
ATOM   2512  H   MET A 162      21.854  -8.340  -2.924  1.00 98.30           H  
ATOM   2513  CA  MET A 162      20.077  -9.281  -3.696  1.00 98.30           C  
ATOM   2514  HA  MET A 162      20.139 -10.301  -4.075  1.00 98.30           H  
ATOM   2515  C   MET A 162      19.046  -8.549  -4.554  1.00 98.30           C  
ATOM   2516  CB  MET A 162      19.570  -9.306  -2.250  1.00 98.30           C  
ATOM   2517  HB2 MET A 162      19.725  -8.336  -1.778  1.00 98.30           H  
ATOM   2518  HB3 MET A 162      18.499  -9.508  -2.274  1.00 98.30           H  
ATOM   2519  O   MET A 162      18.287  -9.192  -5.283  1.00 98.30           O  
ATOM   2520  CG  MET A 162      20.247 -10.396  -1.424  1.00 98.30           C  
ATOM   2521  HG2 MET A 162      21.318 -10.194  -1.397  1.00 98.30           H  
ATOM   2522  HG3 MET A 162      20.099 -11.354  -1.923  1.00 98.30           H  
ATOM   2523  SD  MET A 162      19.646 -10.541   0.284  1.00 98.30           S  
ATOM   2524  CE  MET A 162      17.867 -10.765   0.053  1.00 98.30           C  
ATOM   2525  HE1 MET A 162      17.682 -11.571  -0.657  1.00 98.30           H  
ATOM   2526  HE2 MET A 162      17.435  -9.837  -0.320  1.00 98.30           H  
ATOM   2527  HE3 MET A 162      17.402 -11.001   1.011  1.00 98.30           H  
ATOM   2528  N   PHE A 163      19.019  -7.215  -4.470  1.00 98.55           N  
ATOM   2529  H   PHE A 163      19.643  -6.761  -3.818  1.00 98.55           H  
ATOM   2530  CA  PHE A 163      18.095  -6.392  -5.245  1.00 98.55           C  
ATOM   2531  HA  PHE A 163      17.073  -6.673  -4.990  1.00 98.55           H  
ATOM   2532  C   PHE A 163      18.279  -6.628  -6.749  1.00 98.55           C  
ATOM   2533  CB  PHE A 163      18.295  -4.918  -4.867  1.00 98.55           C  
ATOM   2534  HB2 PHE A 163      18.121  -4.804  -3.797  1.00 98.55           H  
ATOM   2535  HB3 PHE A 163      19.329  -4.632  -5.060  1.00 98.55           H  
ATOM   2536  O   PHE A 163      17.320  -6.965  -7.448  1.00 98.55           O  
ATOM   2537  CG  PHE A 163      17.383  -3.966  -5.617  1.00 98.55           C  
ATOM   2538  CD1 PHE A 163      17.766  -3.476  -6.880  1.00 98.55           C  
ATOM   2539  HD1 PHE A 163      18.718  -3.761  -7.302  1.00 98.55           H  
ATOM   2540  CD2 PHE A 163      16.156  -3.566  -5.059  1.00 98.55           C  
ATOM   2541  HD2 PHE A 163      15.860  -3.929  -4.086  1.00 98.55           H  
ATOM   2542  CE1 PHE A 163      16.918  -2.617  -7.597  1.00 98.55           C  
ATOM   2543  HE1 PHE A 163      17.221  -2.258  -8.570  1.00 98.55           H  
ATOM   2544  CE2 PHE A 163      15.326  -2.673  -5.762  1.00 98.55           C  
ATOM   2545  HE2 PHE A 163      14.406  -2.323  -5.318  1.00 98.55           H  
ATOM   2546  CZ  PHE A 163      15.695  -2.217  -7.037  1.00 98.55           C  
ATOM   2547  HZ  PHE A 163      15.047  -1.546  -7.581  1.00 98.55           H  
ATOM   2548  N   TRP A 164      19.511  -6.491  -7.249  1.00 98.78           N  
ATOM   2549  H   TRP A 164      20.270  -6.249  -6.628  1.00 98.78           H  
ATOM   2550  CA  TRP A 164      19.785  -6.594  -8.681  1.00 98.78           C  
ATOM   2551  HA  TRP A 164      18.984  -6.080  -9.214  1.00 98.78           H  
ATOM   2552  C   TRP A 164      19.761  -8.028  -9.205  1.00 98.78           C  
ATOM   2553  CB  TRP A 164      21.088  -5.869  -9.024  1.00 98.78           C  
ATOM   2554  HB2 TRP A 164      21.885  -6.220  -8.369  1.00 98.78           H  
ATOM   2555  HB3 TRP A 164      21.366  -6.125 -10.046  1.00 98.78           H  
ATOM   2556  O   TRP A 164      19.301  -8.224 -10.325  1.00 98.78           O  
ATOM   2557  CG  TRP A 164      20.974  -4.377  -8.934  1.00 98.78           C  
ATOM   2558  CD1 TRP A 164      21.529  -3.603  -7.979  1.00 98.78           C  
ATOM   2559  HD1 TRP A 164      22.130  -3.962  -7.157  1.00 98.78           H  
ATOM   2560  CD2 TRP A 164      20.159  -3.469  -9.741  1.00 98.78           C  
ATOM   2561  CE2 TRP A 164      20.282  -2.156  -9.198  1.00 98.78           C  
ATOM   2562  CE3 TRP A 164      19.283  -3.622 -10.838  1.00 98.78           C  
ATOM   2563  HE3 TRP A 164      19.144  -4.605 -11.264  1.00 98.78           H  
ATOM   2564  NE1 TRP A 164      21.140  -2.298  -8.138  1.00 98.78           N  
ATOM   2565  HE1 TRP A 164      21.239  -1.608  -7.407  1.00 98.78           H  
ATOM   2566  CH2 TRP A 164      18.740  -1.236 -10.808  1.00 98.78           C  
ATOM   2567  HH2 TRP A 164      18.189  -0.390 -11.189  1.00 98.78           H  
ATOM   2568  CZ2 TRP A 164      19.591  -1.054  -9.710  1.00 98.78           C  
ATOM   2569  HZ2 TRP A 164      19.708  -0.084  -9.250  1.00 98.78           H  
ATOM   2570  CZ3 TRP A 164      18.585  -2.518 -11.370  1.00 98.78           C  
ATOM   2571  HZ3 TRP A 164      17.918  -2.665 -12.207  1.00 98.78           H  
ATOM   2572  N   ASP A 165      20.163  -9.026  -8.415  1.00 98.62           N  
ATOM   2573  H   ASP A 165      20.553  -8.811  -7.509  1.00 98.62           H  
ATOM   2574  CA  ASP A 165      20.090 -10.446  -8.791  1.00 98.62           C  
ATOM   2575  HA  ASP A 165      20.666 -10.617  -9.700  1.00 98.62           H  
ATOM   2576  C   ASP A 165      18.642 -10.862  -9.084  1.00 98.62           C  
ATOM   2577  CB  ASP A 165      20.707 -11.294  -7.667  1.00 98.62           C  
ATOM   2578  HB2 ASP A 165      20.132 -11.151  -6.752  1.00 98.62           H  
ATOM   2579  HB3 ASP A 165      21.727 -10.955  -7.488  1.00 98.62           H  
ATOM   2580  O   ASP A 165      18.342 -11.434 -10.135  1.00 98.62           O  
ATOM   2581  CG  ASP A 165      20.773 -12.784  -8.003  1.00 98.62           C  
ATOM   2582  OD1 ASP A 165      21.175 -13.103  -9.143  1.00 98.62           O  
ATOM   2583  OD2 ASP A 165      20.442 -13.591  -7.104  1.00 98.62           O  
ATOM   2584  N   PHE A 166      17.699 -10.454  -8.224  1.00 98.66           N  
ATOM   2585  H   PHE A 166      17.989  -9.962  -7.390  1.00 98.66           H  
ATOM   2586  CA  PHE A 166      16.280 -10.706  -8.468  1.00 98.66           C  
ATOM   2587  HA  PHE A 166      16.143 -11.782  -8.576  1.00 98.66           H  
ATOM   2588  C   PHE A 166      15.790 -10.059  -9.768  1.00 98.66           C  
ATOM   2589  CB  PHE A 166      15.439 -10.223  -7.281  1.00 98.66           C  
ATOM   2590  HB2 PHE A 166      15.754 -10.767  -6.391  1.00 98.66           H  
ATOM   2591  HB3 PHE A 166      15.631  -9.163  -7.114  1.00 98.66           H  
ATOM   2592  O   PHE A 166      15.099 -10.712 -10.549  1.00 98.66           O  
ATOM   2593  CG  PHE A 166      13.951 -10.434  -7.501  1.00 98.66           C  
ATOM   2594  CD1 PHE A 166      13.179  -9.437  -8.127  1.00 98.66           C  
ATOM   2595  HD1 PHE A 166      13.629  -8.497  -8.409  1.00 98.66           H  
ATOM   2596  CD2 PHE A 166      13.366 -11.677  -7.193  1.00 98.66           C  
ATOM   2597  HD2 PHE A 166      13.967 -12.453  -6.742  1.00 98.66           H  
ATOM   2598  CE1 PHE A 166      11.843  -9.697  -8.477  1.00 98.66           C  
ATOM   2599  HE1 PHE A 166      11.286  -8.958  -9.035  1.00 98.66           H  
ATOM   2600  CE2 PHE A 166      12.021 -11.927  -7.521  1.00 98.66           C  
ATOM   2601  HE2 PHE A 166      11.584 -12.895  -7.325  1.00 98.66           H  
ATOM   2602  CZ  PHE A 166      11.263 -10.939  -8.171  1.00 98.66           C  
ATOM   2603  HZ  PHE A 166      10.247 -11.147  -8.473  1.00 98.66           H  
ATOM   2604  N   HIS A 167      16.115  -8.785  -9.998  1.00 98.57           N  
ATOM   2605  H   HIS A 167      16.707  -8.313  -9.330  1.00 98.57           H  
ATOM   2606  CA  HIS A 167      15.594  -8.029 -11.144  1.00 98.57           C  
ATOM   2607  HA  HIS A 167      14.531  -8.237 -11.263  1.00 98.57           H  
ATOM   2608  C   HIS A 167      16.245  -8.412 -12.475  1.00 98.57           C  
ATOM   2609  CB  HIS A 167      15.755  -6.536 -10.872  1.00 98.57           C  
ATOM   2610  HB2 HIS A 167      15.620  -6.013 -11.819  1.00 98.57           H  
ATOM   2611  HB3 HIS A 167      16.768  -6.332 -10.525  1.00 98.57           H  
ATOM   2612  O   HIS A 167      15.579  -8.393 -13.507  1.00 98.57           O  
ATOM   2613  CG  HIS A 167      14.757  -5.999  -9.876  1.00 98.57           C  
ATOM   2614  CD2 HIS A 167      15.063  -5.320  -8.735  1.00 98.57           C  
ATOM   2615  HD2 HIS A 167      16.056  -5.085  -8.382  1.00 98.57           H  
ATOM   2616  ND1 HIS A 167      13.364  -6.082  -9.984  1.00 98.57           N  
ATOM   2617  CE1 HIS A 167      12.875  -5.454  -8.906  1.00 98.57           C  
ATOM   2618  HE1 HIS A 167      11.824  -5.347  -8.681  1.00 98.57           H  
ATOM   2619  NE2 HIS A 167      13.872  -4.976  -8.144  1.00 98.57           N  
ATOM   2620  HE2 HIS A 167      13.767  -4.439  -7.295  1.00 98.57           H  
ATOM   2621  N   VAL A 168      17.515  -8.818 -12.462  1.00 98.33           N  
ATOM   2622  H   VAL A 168      18.027  -8.783 -11.592  1.00 98.33           H  
ATOM   2623  CA  VAL A 168      18.175  -9.436 -13.620  1.00 98.33           C  
ATOM   2624  HA  VAL A 168      18.037  -8.804 -14.497  1.00 98.33           H  
ATOM   2625  C   VAL A 168      17.523 -10.782 -13.945  1.00 98.33           C  
ATOM   2626  CB  VAL A 168      19.686  -9.576 -13.352  1.00 98.33           C  
ATOM   2627  HB  VAL A 168      19.838  -9.945 -12.338  1.00 98.33           H  
ATOM   2628  O   VAL A 168      17.243 -11.060 -15.110  1.00 98.33           O  
ATOM   2629  CG1 VAL A 168      20.374 -10.556 -14.306  1.00 98.33           C  
ATOM   2630 HG11 VAL A 168      20.225 -10.251 -15.342  1.00 98.33           H  
ATOM   2631 HG12 VAL A 168      19.987 -11.565 -14.165  1.00 98.33           H  
ATOM   2632 HG13 VAL A 168      21.438 -10.594 -14.073  1.00 98.33           H  
ATOM   2633  CG2 VAL A 168      20.360  -8.203 -13.495  1.00 98.33           C  
ATOM   2634 HG21 VAL A 168      21.422  -8.289 -13.266  1.00 98.33           H  
ATOM   2635 HG22 VAL A 168      20.248  -7.833 -14.514  1.00 98.33           H  
ATOM   2636 HG23 VAL A 168      19.913  -7.492 -12.799  1.00 98.33           H  
ATOM   2637  N   GLY A 169      17.217 -11.590 -12.924  1.00 97.05           N  
ATOM   2638  H   GLY A 169      17.537 -11.343 -11.999  1.00 97.05           H  
ATOM   2639  CA  GLY A 169      16.514 -12.865 -13.087  1.00 97.05           C  
ATOM   2640  HA2 GLY A 169      17.005 -13.447 -13.867  1.00 97.05           H  
ATOM   2641  HA3 GLY A 169      16.585 -13.416 -12.150  1.00 97.05           H  
ATOM   2642  C   GLY A 169      15.028 -12.737 -13.448  1.00 97.05           C  
ATOM   2643  O   GLY A 169      14.433 -13.706 -13.917  1.00 97.05           O  
ATOM   2644  N   ASN A 170      14.420 -11.561 -13.253  1.00 97.19           N  
ATOM   2645  H   ASN A 170      14.968 -10.815 -12.849  1.00 97.19           H  
ATOM   2646  CA  ASN A 170      13.001 -11.293 -13.525  1.00 97.19           C  
ATOM   2647  HA  ASN A 170      12.601 -12.075 -14.170  1.00 97.19           H  
ATOM   2648  C   ASN A 170      12.810  -9.968 -14.295  1.00 97.19           C  
ATOM   2649  CB  ASN A 170      12.214 -11.353 -12.205  1.00 97.19           C  
ATOM   2650  HB2 ASN A 170      11.162 -11.146 -12.401  1.00 97.19           H  
ATOM   2651  HB3 ASN A 170      12.585 -10.590 -11.521  1.00 97.19           H  
ATOM   2652  O   ASN A 170      12.297  -8.986 -13.743  1.00 97.19           O  
ATOM   2653  CG  ASN A 170      12.312 -12.716 -11.552  1.00 97.19           C  
ATOM   2654  ND2 ASN A 170      13.248 -12.892 -10.652  1.00 97.19           N  
ATOM   2655 HD21 ASN A 170      13.429 -13.837 -10.343  1.00 97.19           H  
ATOM   2656 HD22 ASN A 170      13.903 -12.137 -10.504  1.00 97.19           H  
ATOM   2657  OD1 ASN A 170      11.565 -13.641 -11.848  1.00 97.19           O  
ATOM   2658  N   PRO A 171      13.211  -9.916 -15.584  1.00 97.61           N  
ATOM   2659  CA  PRO A 171      13.190  -8.694 -16.388  1.00 97.61           C  
ATOM   2660  HA  PRO A 171      13.804  -7.947 -15.883  1.00 97.61           H  
ATOM   2661  C   PRO A 171      11.804  -8.098 -16.642  1.00 97.61           C  
ATOM   2662  CB  PRO A 171      13.840  -9.066 -17.724  1.00 97.61           C  
ATOM   2663  HB2 PRO A 171      14.415  -8.238 -18.139  1.00 97.61           H  
ATOM   2664  HB3 PRO A 171      13.076  -9.383 -18.433  1.00 97.61           H  
ATOM   2665  O   PRO A 171      11.717  -6.967 -17.119  1.00 97.61           O  
ATOM   2666  CG  PRO A 171      14.725 -10.255 -17.376  1.00 97.61           C  
ATOM   2667  HG2 PRO A 171      14.924 -10.889 -18.240  1.00 97.61           H  
ATOM   2668  HG3 PRO A 171      15.654  -9.902 -16.928  1.00 97.61           H  
ATOM   2669  CD  PRO A 171      13.886 -10.972 -16.328  1.00 97.61           C  
ATOM   2670  HD2 PRO A 171      13.139 -11.605 -16.807  1.00 97.61           H  
ATOM   2671  HD3 PRO A 171      14.552 -11.581 -15.717  1.00 97.61           H  
ATOM   2672  N   GLU A 172      10.711  -8.808 -16.340  1.00 96.83           N  
ATOM   2673  H   GLU A 172      10.811  -9.709 -15.895  1.00 96.83           H  
ATOM   2674  CA  GLU A 172       9.357  -8.279 -16.520  1.00 96.83           C  
ATOM   2675  HA  GLU A 172       9.228  -8.040 -17.576  1.00 96.83           H  
ATOM   2676  C   GLU A 172       9.103  -6.985 -15.738  1.00 96.83           C  
ATOM   2677  CB  GLU A 172       8.307  -9.327 -16.126  1.00 96.83           C  
ATOM   2678  HB2 GLU A 172       8.476 -10.237 -16.701  1.00 96.83           H  
ATOM   2679  HB3 GLU A 172       7.341  -8.912 -16.414  1.00 96.83           H  
ATOM   2680  O   GLU A 172       8.250  -6.183 -16.121  1.00 96.83           O  
ATOM   2681  CG  GLU A 172       8.191  -9.718 -14.648  1.00 96.83           C  
ATOM   2682  HG2 GLU A 172       7.140  -9.929 -14.454  1.00 96.83           H  
ATOM   2683  HG3 GLU A 172       8.467  -8.888 -13.997  1.00 96.83           H  
ATOM   2684  CD  GLU A 172       9.004 -10.959 -14.279  1.00 96.83           C  
ATOM   2685  OE1 GLU A 172       8.494 -11.730 -13.435  1.00 96.83           O  
ATOM   2686  OE2 GLU A 172      10.098 -11.183 -14.840  1.00 96.83           O  
ATOM   2687  N   GLY A 173       9.856  -6.781 -14.655  1.00 97.09           N  
ATOM   2688  H   GLY A 173      10.512  -7.506 -14.400  1.00 97.09           H  
ATOM   2689  CA  GLY A 173       9.755  -5.626 -13.777  1.00 97.09           C  
ATOM   2690  HA2 GLY A 173       8.703  -5.379 -13.635  1.00 97.09           H  
ATOM   2691  HA3 GLY A 173      10.186  -5.892 -12.811  1.00 97.09           H  
ATOM   2692  C   GLY A 173      10.476  -4.381 -14.282  1.00 97.09           C  
ATOM   2693  O   GLY A 173      10.429  -3.355 -13.602  1.00 97.09           O  
ATOM   2694  N   ILE A 174      11.125  -4.418 -15.454  1.00 98.62           N  
ATOM   2695  H   ILE A 174      11.148  -5.290 -15.963  1.00 98.62           H  
ATOM   2696  CA  ILE A 174      11.950  -3.303 -15.945  1.00 98.62           C  
ATOM   2697  HA  ILE A 174      12.714  -3.127 -15.187  1.00 98.62           H  
ATOM   2698  C   ILE A 174      11.165  -1.994 -16.077  1.00 98.62           C  
ATOM   2699  CB  ILE A 174      12.670  -3.691 -17.254  1.00 98.62           C  
ATOM   2700  HB  ILE A 174      13.192  -4.630 -17.071  1.00 98.62           H  
ATOM   2701  O   ILE A 174      11.660  -0.931 -15.711  1.00 98.62           O  
ATOM   2702  CG1 ILE A 174      13.729  -2.658 -17.688  1.00 98.62           C  
ATOM   2703 HG12 ILE A 174      14.241  -3.056 -18.564  1.00 98.62           H  
ATOM   2704 HG13 ILE A 174      13.241  -1.726 -17.974  1.00 98.62           H  
ATOM   2705  CG2 ILE A 174      11.695  -3.922 -18.424  1.00 98.62           C  
ATOM   2706 HG21 ILE A 174      10.917  -4.633 -18.146  1.00 98.62           H  
ATOM   2707 HG22 ILE A 174      12.236  -4.349 -19.269  1.00 98.62           H  
ATOM   2708 HG23 ILE A 174      11.233  -2.989 -18.747  1.00 98.62           H  
ATOM   2709  CD1 ILE A 174      14.796  -2.349 -16.630  1.00 98.62           C  
ATOM   2710 HD11 ILE A 174      15.619  -1.807 -17.095  1.00 98.62           H  
ATOM   2711 HD12 ILE A 174      14.377  -1.726 -15.839  1.00 98.62           H  
ATOM   2712 HD13 ILE A 174      15.176  -3.275 -16.199  1.00 98.62           H  
ATOM   2713  N   HIS A 175       9.901  -2.055 -16.495  1.00 98.60           N  
ATOM   2714  H   HIS A 175       9.532  -2.954 -16.771  1.00 98.60           H  
ATOM   2715  CA  HIS A 175       9.046  -0.870 -16.563  1.00 98.60           C  
ATOM   2716  HA  HIS A 175       9.553  -0.118 -17.168  1.00 98.60           H  
ATOM   2717  C   HIS A 175       8.796  -0.256 -15.175  1.00 98.60           C  
ATOM   2718  CB  HIS A 175       7.740  -1.263 -17.257  1.00 98.60           C  
ATOM   2719  HB2 HIS A 175       7.201  -1.969 -16.626  1.00 98.60           H  
ATOM   2720  HB3 HIS A 175       7.979  -1.769 -18.192  1.00 98.60           H  
ATOM   2721  O   HIS A 175       8.783   0.966 -15.022  1.00 98.60           O  
ATOM   2722  CG  HIS A 175       6.820  -0.116 -17.587  1.00 98.60           C  
ATOM   2723  CD2 HIS A 175       7.113   1.222 -17.660  1.00 98.60           C  
ATOM   2724  HD2 HIS A 175       8.072   1.679 -17.463  1.00 98.60           H  
ATOM   2725  ND1 HIS A 175       5.503  -0.261 -17.941  1.00 98.60           N  
ATOM   2726  HD1 HIS A 175       5.000  -1.136 -17.986  1.00 98.60           H  
ATOM   2727  CE1 HIS A 175       5.015   0.956 -18.222  1.00 98.60           C  
ATOM   2728  HE1 HIS A 175       4.010   1.149 -18.566  1.00 98.60           H  
ATOM   2729  NE2 HIS A 175       5.957   1.898 -18.066  1.00 98.60           N  
ATOM   2730  N   GLN A 176       8.676  -1.087 -14.139  1.00 98.73           N  
ATOM   2731  H   GLN A 176       8.801  -2.079 -14.285  1.00 98.73           H  
ATOM   2732  CA  GLN A 176       8.549  -0.605 -12.770  1.00 98.73           C  
ATOM   2733  HA  GLN A 176       7.865   0.244 -12.792  1.00 98.73           H  
ATOM   2734  C   GLN A 176       9.879  -0.080 -12.209  1.00 98.73           C  
ATOM   2735  CB  GLN A 176       7.924  -1.705 -11.904  1.00 98.73           C  
ATOM   2736  HB2 GLN A 176       6.976  -2.016 -12.344  1.00 98.73           H  
ATOM   2737  HB3 GLN A 176       8.587  -2.569 -11.881  1.00 98.73           H  
ATOM   2738  O   GLN A 176       9.871   0.914 -11.483  1.00 98.73           O  
ATOM   2739  CG  GLN A 176       7.676  -1.242 -10.465  1.00 98.73           C  
ATOM   2740  HG2 GLN A 176       8.633  -0.996 -10.005  1.00 98.73           H  
ATOM   2741  HG3 GLN A 176       7.232  -2.064  -9.901  1.00 98.73           H  
ATOM   2742  CD  GLN A 176       6.775  -0.024 -10.314  1.00 98.73           C  
ATOM   2743  NE2 GLN A 176       6.764   0.572  -9.152  1.00 98.73           N  
ATOM   2744 HE21 GLN A 176       7.352   0.239  -8.402  1.00 98.73           H  
ATOM   2745 HE22 GLN A 176       6.001   1.218  -9.009  1.00 98.73           H  
ATOM   2746  OE1 GLN A 176       6.076   0.428 -11.205  1.00 98.73           O  
ATOM   2747  N   LEU A 177      11.026  -0.656 -12.586  1.00 98.73           N  
ATOM   2748  H   LEU A 177      10.981  -1.497 -13.143  1.00 98.73           H  
ATOM   2749  CA  LEU A 177      12.346  -0.091 -12.259  1.00 98.73           C  
ATOM   2750  HA  LEU A 177      12.421   0.028 -11.178  1.00 98.73           H  
ATOM   2751  C   LEU A 177      12.544   1.302 -12.869  1.00 98.73           C  
ATOM   2752  CB  LEU A 177      13.462  -1.027 -12.746  1.00 98.73           C  
ATOM   2753  HB2 LEU A 177      14.413  -0.498 -12.684  1.00 98.73           H  
ATOM   2754  HB3 LEU A 177      13.291  -1.260 -13.797  1.00 98.73           H  
ATOM   2755  O   LEU A 177      13.073   2.201 -12.209  1.00 98.73           O  
ATOM   2756  CG  LEU A 177      13.588  -2.334 -11.956  1.00 98.73           C  
ATOM   2757  HG  LEU A 177      12.619  -2.828 -11.887  1.00 98.73           H  
ATOM   2758  CD1 LEU A 177      14.568  -3.250 -12.677  1.00 98.73           C  
ATOM   2759 HD11 LEU A 177      15.544  -2.775 -12.769  1.00 98.73           H  
ATOM   2760 HD12 LEU A 177      14.658  -4.171 -12.101  1.00 98.73           H  
ATOM   2761 HD13 LEU A 177      14.193  -3.507 -13.668  1.00 98.73           H  
ATOM   2762  CD2 LEU A 177      14.137  -2.088 -10.551  1.00 98.73           C  
ATOM   2763 HD21 LEU A 177      13.495  -1.416  -9.982  1.00 98.73           H  
ATOM   2764 HD22 LEU A 177      14.197  -3.039 -10.021  1.00 98.73           H  
ATOM   2765 HD23 LEU A 177      15.142  -1.671 -10.618  1.00 98.73           H  
ATOM   2766  N   MET A 178      12.050   1.522 -14.093  1.00 98.75           N  
ATOM   2767  H   MET A 178      11.714   0.729 -14.621  1.00 98.75           H  
ATOM   2768  CA  MET A 178      12.016   2.853 -14.708  1.00 98.75           C  
ATOM   2769  HA  MET A 178      13.029   3.252 -14.765  1.00 98.75           H  
ATOM   2770  C   MET A 178      11.197   3.854 -13.878  1.00 98.75           C  
ATOM   2771  CB  MET A 178      11.490   2.783 -16.144  1.00 98.75           C  
ATOM   2772  HB2 MET A 178      11.368   3.802 -16.513  1.00 98.75           H  
ATOM   2773  HB3 MET A 178      10.516   2.294 -16.140  1.00 98.75           H  
ATOM   2774  O   MET A 178      11.552   5.029 -13.810  1.00 98.75           O  
ATOM   2775  CG  MET A 178      12.378   2.025 -17.133  1.00 98.75           C  
ATOM   2776  HG2 MET A 178      12.461   0.986 -16.813  1.00 98.75           H  
ATOM   2777  HG3 MET A 178      11.872   2.034 -18.098  1.00 98.75           H  
ATOM   2778  SD  MET A 178      14.060   2.635 -17.384  1.00 98.75           S  
ATOM   2779  CE  MET A 178      13.727   4.264 -18.085  1.00 98.75           C  
ATOM   2780  HE1 MET A 178      12.995   4.169 -18.887  1.00 98.75           H  
ATOM   2781  HE2 MET A 178      14.660   4.665 -18.480  1.00 98.75           H  
ATOM   2782  HE3 MET A 178      13.349   4.930 -17.309  1.00 98.75           H  
ATOM   2783  N   HIS A 179      10.139   3.419 -13.188  1.00 98.53           N  
ATOM   2784  H   HIS A 179       9.873   2.448 -13.269  1.00 98.53           H  
ATOM   2785  CA  HIS A 179       9.423   4.278 -12.246  1.00 98.53           C  
ATOM   2786  HA  HIS A 179       9.335   5.271 -12.688  1.00 98.53           H  
ATOM   2787  C   HIS A 179      10.170   4.477 -10.922  1.00 98.53           C  
ATOM   2788  CB  HIS A 179       8.010   3.747 -12.001  1.00 98.53           C  
ATOM   2789  HB2 HIS A 179       8.034   2.676 -11.799  1.00 98.53           H  
ATOM   2790  HB3 HIS A 179       7.615   4.245 -11.115  1.00 98.53           H  
ATOM   2791  O   HIS A 179      10.303   5.623 -10.488  1.00 98.53           O  
ATOM   2792  CG  HIS A 179       7.063   4.030 -13.132  1.00 98.53           C  
ATOM   2793  CD2 HIS A 179       6.333   3.113 -13.835  1.00 98.53           C  
ATOM   2794  HD2 HIS A 179       6.355   2.044 -13.685  1.00 98.53           H  
ATOM   2795  ND1 HIS A 179       6.789   5.272 -13.657  1.00 98.53           N  
ATOM   2796  HD1 HIS A 179       7.363   6.089 -13.508  1.00 98.53           H  
ATOM   2797  CE1 HIS A 179       5.912   5.104 -14.659  1.00 98.53           C  
ATOM   2798  HE1 HIS A 179       5.599   5.872 -15.351  1.00 98.53           H  
ATOM   2799  NE2 HIS A 179       5.569   3.818 -14.774  1.00 98.53           N  
ATOM   2800  N   LEU A 180      10.667   3.405 -10.298  1.00 98.49           N  
ATOM   2801  H   LEU A 180      10.518   2.500 -10.721  1.00 98.49           H  
ATOM   2802  CA  LEU A 180      11.341   3.446  -8.995  1.00 98.49           C  
ATOM   2803  HA  LEU A 180      10.642   3.829  -8.252  1.00 98.49           H  
ATOM   2804  C   LEU A 180      12.565   4.374  -8.996  1.00 98.49           C  
ATOM   2805  CB  LEU A 180      11.749   2.011  -8.610  1.00 98.49           C  
ATOM   2806  HB2 LEU A 180      12.361   1.601  -9.413  1.00 98.49           H  
ATOM   2807  HB3 LEU A 180      10.854   1.395  -8.521  1.00 98.49           H  
ATOM   2808  O   LEU A 180      12.749   5.154  -8.063  1.00 98.49           O  
ATOM   2809  CG  LEU A 180      12.559   1.920  -7.298  1.00 98.49           C  
ATOM   2810  HG  LEU A 180      13.438   2.560  -7.366  1.00 98.49           H  
ATOM   2811  CD1 LEU A 180      11.737   2.342  -6.081  1.00 98.49           C  
ATOM   2812 HD11 LEU A 180      12.333   2.199  -5.179  1.00 98.49           H  
ATOM   2813 HD12 LEU A 180      11.470   3.397  -6.144  1.00 98.49           H  
ATOM   2814 HD13 LEU A 180      10.835   1.736  -6.001  1.00 98.49           H  
ATOM   2815  CD2 LEU A 180      13.063   0.497  -7.088  1.00 98.49           C  
ATOM   2816 HD21 LEU A 180      12.239  -0.188  -6.887  1.00 98.49           H  
ATOM   2817 HD22 LEU A 180      13.611   0.170  -7.971  1.00 98.49           H  
ATOM   2818 HD23 LEU A 180      13.742   0.479  -6.235  1.00 98.49           H  
ATOM   2819  N   PHE A 181      13.393   4.310 -10.039  1.00 98.67           N  
ATOM   2820  H   PHE A 181      13.226   3.609 -10.746  1.00 98.67           H  
ATOM   2821  CA  PHE A 181      14.606   5.130 -10.146  1.00 98.67           C  
ATOM   2822  HA  PHE A 181      14.954   5.372  -9.142  1.00 98.67           H  
ATOM   2823  C   PHE A 181      14.380   6.490 -10.819  1.00 98.67           C  
ATOM   2824  CB  PHE A 181      15.721   4.312 -10.800  1.00 98.67           C  
ATOM   2825  HB2 PHE A 181      16.542   4.982 -11.055  1.00 98.67           H  
ATOM   2826  HB3 PHE A 181      15.357   3.864 -11.725  1.00 98.67           H  
ATOM   2827  O   PHE A 181      15.290   7.319 -10.864  1.00 98.67           O  
ATOM   2828  CG  PHE A 181      16.268   3.229  -9.894  1.00 98.67           C  
ATOM   2829  CD1 PHE A 181      17.176   3.570  -8.875  1.00 98.67           C  
ATOM   2830  HD1 PHE A 181      17.492   4.595  -8.748  1.00 98.67           H  
ATOM   2831  CD2 PHE A 181      15.884   1.885 -10.062  1.00 98.67           C  
ATOM   2832  HD2 PHE A 181      15.200   1.608 -10.851  1.00 98.67           H  
ATOM   2833  CE1 PHE A 181      17.701   2.580  -8.029  1.00 98.67           C  
ATOM   2834  HE1 PHE A 181      18.411   2.848  -7.261  1.00 98.67           H  
ATOM   2835  CE2 PHE A 181      16.407   0.895  -9.211  1.00 98.67           C  
ATOM   2836  HE2 PHE A 181      16.124  -0.139  -9.336  1.00 98.67           H  
ATOM   2837  CZ  PHE A 181      17.314   1.240  -8.195  1.00 98.67           C  
ATOM   2838  HZ  PHE A 181      17.720   0.475  -7.549  1.00 98.67           H  
ATOM   2839  N   SER A 182      13.158   6.771 -11.281  1.00 98.10           N  
ATOM   2840  H   SER A 182      12.440   6.069 -11.176  1.00 98.10           H  
ATOM   2841  CA  SER A 182      12.756   8.144 -11.596  1.00 98.10           C  
ATOM   2842  HA  SER A 182      13.569   8.634 -12.133  1.00 98.10           H  
ATOM   2843  C   SER A 182      12.512   8.939 -10.313  1.00 98.10           C  
ATOM   2844  CB  SER A 182      11.520   8.175 -12.506  1.00 98.10           C  
ATOM   2845  HB2 SER A 182      11.631   7.438 -13.301  1.00 98.10           H  
ATOM   2846  HB3 SER A 182      11.459   9.157 -12.975  1.00 98.10           H  
ATOM   2847  O   SER A 182      12.354   8.379  -9.229  1.00 98.10           O  
ATOM   2848  OG  SER A 182      10.313   7.951 -11.790  1.00 98.10           O  
ATOM   2849  HG  SER A 182      10.418   7.142 -11.283  1.00 98.10           H  
ATOM   2850  N   ASP A 183      12.384  10.252 -10.440  1.00 96.35           N  
ATOM   2851  H   ASP A 183      12.894  10.690 -11.195  1.00 96.35           H  
ATOM   2852  CA  ASP A 183      12.014  11.138  -9.331  1.00 96.35           C  
ATOM   2853  HA  ASP A 183      12.831  11.156  -8.609  1.00 96.35           H  
ATOM   2854  C   ASP A 183      10.747  10.687  -8.574  1.00 96.35           C  
ATOM   2855  CB  ASP A 183      11.844  12.561  -9.881  1.00 96.35           C  
ATOM   2856  HB2 ASP A 183      11.584  13.219  -9.052  1.00 96.35           H  
ATOM   2857  HB3 ASP A 183      11.023  12.569 -10.597  1.00 96.35           H  
ATOM   2858  O   ASP A 183      10.632  10.927  -7.381  1.00 96.35           O  
ATOM   2859  CG  ASP A 183      13.100  13.133 -10.548  1.00 96.35           C  
ATOM   2860  OD1 ASP A 183      14.138  12.443 -10.619  1.00 96.35           O  
ATOM   2861  OD2 ASP A 183      12.992  14.225 -11.132  1.00 96.35           O  
ATOM   2862  N   ARG A 184       9.827   9.931  -9.198  1.00 96.13           N  
ATOM   2863  H   ARG A 184      10.026   9.642 -10.145  1.00 96.13           H  
ATOM   2864  CA  ARG A 184       8.639   9.390  -8.502  1.00 96.13           C  
ATOM   2865  HA  ARG A 184       8.111  10.216  -8.026  1.00 96.13           H  
ATOM   2866  C   ARG A 184       8.951   8.422  -7.358  1.00 96.13           C  
ATOM   2867  CB  ARG A 184       7.712   8.673  -9.485  1.00 96.13           C  
ATOM   2868  HB2 ARG A 184       6.915   8.192  -8.917  1.00 96.13           H  
ATOM   2869  HB3 ARG A 184       8.267   7.895 -10.010  1.00 96.13           H  
ATOM   2870  O   ARG A 184       8.060   8.156  -6.554  1.00 96.13           O  
ATOM   2871  CG  ARG A 184       7.071   9.630 -10.486  1.00 96.13           C  
ATOM   2872  HG2 ARG A 184       6.572  10.438  -9.951  1.00 96.13           H  
ATOM   2873  HG3 ARG A 184       7.833  10.043 -11.147  1.00 96.13           H  
ATOM   2874  CD  ARG A 184       6.047   8.838 -11.298  1.00 96.13           C  
ATOM   2875  HD2 ARG A 184       5.315   8.409 -10.614  1.00 96.13           H  
ATOM   2876  HD3 ARG A 184       6.568   8.030 -11.812  1.00 96.13           H  
ATOM   2877  NE  ARG A 184       5.365   9.697 -12.279  1.00 96.13           N  
ATOM   2878  HE  ARG A 184       5.658  10.663 -12.298  1.00 96.13           H  
ATOM   2879  NH1 ARG A 184       4.106   8.043 -13.250  1.00 96.13           N  
ATOM   2880 HH11 ARG A 184       4.511   7.385 -12.600  1.00 96.13           H  
ATOM   2881 HH12 ARG A 184       3.504   7.710 -13.989  1.00 96.13           H  
ATOM   2882  NH2 ARG A 184       4.017  10.134 -14.050  1.00 96.13           N  
ATOM   2883 HH21 ARG A 184       3.497   9.789 -14.844  1.00 96.13           H  
ATOM   2884 HH22 ARG A 184       4.404  11.067 -14.079  1.00 96.13           H  
ATOM   2885  CZ  ARG A 184       4.499   9.288 -13.184  1.00 96.13           C  
ATOM   2886  N   GLY A 185      10.160   7.863  -7.308  1.00 97.62           N  
ATOM   2887  H   GLY A 185      10.834   8.104  -8.021  1.00 97.62           H  
ATOM   2888  CA  GLY A 185      10.597   7.024  -6.193  1.00 97.62           C  
ATOM   2889  HA2 GLY A 185       9.826   6.291  -5.957  1.00 97.62           H  
ATOM   2890  HA3 GLY A 185      11.501   6.484  -6.477  1.00 97.62           H  
ATOM   2891  C   GLY A 185      10.905   7.809  -4.919  1.00 97.62           C  
ATOM   2892  O   GLY A 185      11.015   7.199  -3.865  1.00 97.62           O  
ATOM   2893  N   THR A 186      11.015   9.138  -4.992  1.00 98.25           N  
ATOM   2894  H   THR A 186      10.936   9.593  -5.890  1.00 98.25           H  
ATOM   2895  CA  THR A 186      11.299  10.022  -3.852  1.00 98.25           C  
ATOM   2896  HA  THR A 186      11.190   9.467  -2.920  1.00 98.25           H  
ATOM   2897  C   THR A 186      10.275  11.167  -3.782  1.00 98.25           C  
ATOM   2898  CB  THR A 186      12.760  10.526  -3.917  1.00 98.25           C  
ATOM   2899  HB  THR A 186      12.889  11.383  -3.255  1.00 98.25           H  
ATOM   2900  O   THR A 186      10.636  12.324  -4.000  1.00 98.25           O  
ATOM   2901  CG2 THR A 186      13.724   9.429  -3.465  1.00 98.25           C  
ATOM   2902 HG21 THR A 186      13.494   9.144  -2.438  1.00 98.25           H  
ATOM   2903 HG22 THR A 186      14.746   9.806  -3.498  1.00 98.25           H  
ATOM   2904 HG23 THR A 186      13.634   8.554  -4.108  1.00 98.25           H  
ATOM   2905  OG1 THR A 186      13.165  10.870  -5.234  1.00 98.25           O  
ATOM   2906  HG1 THR A 186      13.258  11.825  -5.259  1.00 98.25           H  
ATOM   2907  N   PRO A 187       8.978  10.890  -3.519  1.00 98.30           N  
ATOM   2908  CA  PRO A 187       7.949  11.931  -3.446  1.00 98.30           C  
ATOM   2909  HA  PRO A 187       7.866  12.416  -4.418  1.00 98.30           H  
ATOM   2910  C   PRO A 187       8.273  12.968  -2.368  1.00 98.30           C  
ATOM   2911  CB  PRO A 187       6.632  11.215  -3.114  1.00 98.30           C  
ATOM   2912  HB2 PRO A 187       6.425  11.274  -2.046  1.00 98.30           H  
ATOM   2913  HB3 PRO A 187       5.799  11.629  -3.681  1.00 98.30           H  
ATOM   2914  O   PRO A 187       8.691  12.602  -1.278  1.00 98.30           O  
ATOM   2915  CG  PRO A 187       6.896   9.758  -3.483  1.00 98.30           C  
ATOM   2916  HG2 PRO A 187       6.296   9.072  -2.886  1.00 98.30           H  
ATOM   2917  HG3 PRO A 187       6.709   9.610  -4.547  1.00 98.30           H  
ATOM   2918  CD  PRO A 187       8.386   9.597  -3.201  1.00 98.30           C  
ATOM   2919  HD2 PRO A 187       8.541   9.381  -2.143  1.00 98.30           H  
ATOM   2920  HD3 PRO A 187       8.779   8.783  -3.811  1.00 98.30           H  
ATOM   2921  N   GLN A 188       8.027  14.252  -2.634  1.00 98.25           N  
ATOM   2922  H   GLN A 188       7.662  14.500  -3.542  1.00 98.25           H  
ATOM   2923  CA  GLN A 188       8.279  15.324  -1.656  1.00 98.25           C  
ATOM   2924  HA  GLN A 188       9.237  15.143  -1.168  1.00 98.25           H  
ATOM   2925  C   GLN A 188       7.211  15.378  -0.552  1.00 98.25           C  
ATOM   2926  CB  GLN A 188       8.352  16.658  -2.416  1.00 98.25           C  
ATOM   2927  HB2 GLN A 188       7.374  16.884  -2.840  1.00 98.25           H  
ATOM   2928  HB3 GLN A 188       9.071  16.560  -3.230  1.00 98.25           H  
ATOM   2929  O   GLN A 188       7.464  15.840   0.558  1.00 98.25           O  
ATOM   2930  CG  GLN A 188       8.803  17.821  -1.520  1.00 98.25           C  
ATOM   2931  HG2 GLN A 188       9.771  17.572  -1.086  1.00 98.25           H  
ATOM   2932  HG3 GLN A 188       8.093  17.974  -0.707  1.00 98.25           H  
ATOM   2933  CD  GLN A 188       8.921  19.142  -2.272  1.00 98.25           C  
ATOM   2934  NE2 GLN A 188       9.823  20.003  -1.858  1.00 98.25           N  
ATOM   2935 HE21 GLN A 188       9.995  20.806  -2.445  1.00 98.25           H  
ATOM   2936 HE22 GLN A 188      10.525  19.709  -1.194  1.00 98.25           H  
ATOM   2937  OE1 GLN A 188       8.200  19.435  -3.220  1.00 98.25           O  
ATOM   2938  N   SER A 189       5.995  14.947  -0.887  1.00 98.62           N  
ATOM   2939  H   SER A 189       5.878  14.555  -1.811  1.00 98.62           H  
ATOM   2940  CA  SER A 189       4.820  14.978  -0.022  1.00 98.62           C  
ATOM   2941  HA  SER A 189       5.106  14.746   1.004  1.00 98.62           H  
ATOM   2942  C   SER A 189       3.797  13.958  -0.514  1.00 98.62           C  
ATOM   2943  CB  SER A 189       4.213  16.384  -0.051  1.00 98.62           C  
ATOM   2944  HB2 SER A 189       4.176  16.734  -1.082  1.00 98.62           H  
ATOM   2945  HB3 SER A 189       4.834  17.066   0.529  1.00 98.62           H  
ATOM   2946  O   SER A 189       3.587  13.808  -1.722  1.00 98.62           O  
ATOM   2947  OG  SER A 189       2.901  16.367   0.463  1.00 98.62           O  
ATOM   2948  HG  SER A 189       2.967  16.573   1.399  1.00 98.62           H  
ATOM   2949  N   ILE A 190       3.073  13.327   0.417  1.00 98.57           N  
ATOM   2950  H   ILE A 190       3.292  13.500   1.387  1.00 98.57           H  
ATOM   2951  CA  ILE A 190       1.920  12.472   0.089  1.00 98.57           C  
ATOM   2952  HA  ILE A 190       2.285  11.678  -0.562  1.00 98.57           H  
ATOM   2953  C   ILE A 190       0.854  13.259  -0.686  1.00 98.57           C  
ATOM   2954  CB  ILE A 190       1.339  11.855   1.384  1.00 98.57           C  
ATOM   2955  HB  ILE A 190       1.262  12.648   2.128  1.00 98.57           H  
ATOM   2956  O   ILE A 190       0.184  12.729  -1.571  1.00 98.57           O  
ATOM   2957  CG1 ILE A 190       2.337  10.799   1.901  1.00 98.57           C  
ATOM   2958 HG12 ILE A 190       2.385   9.957   1.210  1.00 98.57           H  
ATOM   2959 HG13 ILE A 190       3.332  11.241   1.940  1.00 98.57           H  
ATOM   2960  CG2 ILE A 190      -0.075  11.256   1.207  1.00 98.57           C  
ATOM   2961 HG21 ILE A 190      -0.786  12.026   0.907  1.00 98.57           H  
ATOM   2962 HG22 ILE A 190      -0.436  10.848   2.151  1.00 98.57           H  
ATOM   2963 HG23 ILE A 190      -0.073  10.454   0.470  1.00 98.57           H  
ATOM   2964  CD1 ILE A 190       2.018  10.261   3.294  1.00 98.57           C  
ATOM   2965 HD11 ILE A 190       2.824   9.604   3.620  1.00 98.57           H  
ATOM   2966 HD12 ILE A 190       1.090   9.690   3.272  1.00 98.57           H  
ATOM   2967 HD13 ILE A 190       1.928  11.089   3.998  1.00 98.57           H  
ATOM   2968  N   ARG A 191       0.721  14.553  -0.393  1.00 98.60           N  
ATOM   2969  H   ARG A 191       1.376  14.946   0.268  1.00 98.60           H  
ATOM   2970  CA  ARG A 191      -0.247  15.464  -1.015  1.00 98.60           C  
ATOM   2971  HA  ARG A 191      -1.241  15.018  -0.981  1.00 98.60           H  
ATOM   2972  C   ARG A 191       0.074  15.729  -2.486  1.00 98.60           C  
ATOM   2973  CB  ARG A 191      -0.265  16.777  -0.214  1.00 98.60           C  
ATOM   2974  HB2 ARG A 191      -1.082  17.396  -0.585  1.00 98.60           H  
ATOM   2975  HB3 ARG A 191       0.663  17.322  -0.386  1.00 98.60           H  
ATOM   2976  O   ARG A 191      -0.813  16.096  -3.253  1.00 98.60           O  
ATOM   2977  CG  ARG A 191      -0.452  16.550   1.300  1.00 98.60           C  
ATOM   2978  HG2 ARG A 191       0.382  15.984   1.714  1.00 98.60           H  
ATOM   2979  HG3 ARG A 191      -1.360  15.970   1.465  1.00 98.60           H  
ATOM   2980  CD  ARG A 191      -0.551  17.865   2.072  1.00 98.60           C  
ATOM   2981  HD2 ARG A 191      -1.313  18.498   1.616  1.00 98.60           H  
ATOM   2982  HD3 ARG A 191      -0.862  17.627   3.089  1.00 98.60           H  
ATOM   2983  NE  ARG A 191       0.750  18.555   2.136  1.00 98.60           N  
ATOM   2984  HE  ARG A 191       1.555  17.990   2.368  1.00 98.60           H  
ATOM   2985  NH1 ARG A 191      -0.007  20.726   2.157  1.00 98.60           N  
ATOM   2986 HH11 ARG A 191       0.198  21.689   2.381  1.00 98.60           H  
ATOM   2987 HH12 ARG A 191      -0.952  20.383   2.253  1.00 98.60           H  
ATOM   2988  NH2 ARG A 191       2.171  20.313   2.338  1.00 98.60           N  
ATOM   2989 HH21 ARG A 191       2.329  21.265   2.637  1.00 98.60           H  
ATOM   2990 HH22 ARG A 191       2.888  19.658   2.613  1.00 98.60           H  
ATOM   2991  CZ  ARG A 191       0.965  19.854   2.202  1.00 98.60           C  
ATOM   2992  N   MET A 192       1.327  15.529  -2.889  1.00 98.60           N  
ATOM   2993  H   MET A 192       1.978  15.173  -2.203  1.00 98.60           H  
ATOM   2994  CA  MET A 192       1.877  15.874  -4.202  1.00 98.60           C  
ATOM   2995  HA  MET A 192       1.105  16.369  -4.793  1.00 98.60           H  
ATOM   2996  C   MET A 192       2.294  14.630  -4.994  1.00 98.60           C  
ATOM   2997  CB  MET A 192       3.027  16.878  -4.044  1.00 98.60           C  
ATOM   2998  HB2 MET A 192       3.392  17.173  -5.028  1.00 98.60           H  
ATOM   2999  HB3 MET A 192       3.846  16.409  -3.499  1.00 98.60           H  
ATOM   3000  O   MET A 192       3.251  14.660  -5.764  1.00 98.60           O  
ATOM   3001  CG  MET A 192       2.585  18.139  -3.297  1.00 98.60           C  
ATOM   3002  HG2 MET A 192       2.262  17.860  -2.294  1.00 98.60           H  
ATOM   3003  HG3 MET A 192       1.742  18.591  -3.821  1.00 98.60           H  
ATOM   3004  SD  MET A 192       3.895  19.370  -3.134  1.00 98.60           S  
ATOM   3005  CE  MET A 192       3.194  20.390  -1.815  1.00 98.60           C  
ATOM   3006  HE1 MET A 192       2.248  20.822  -2.142  1.00 98.60           H  
ATOM   3007  HE2 MET A 192       3.024  19.775  -0.931  1.00 98.60           H  
ATOM   3008  HE3 MET A 192       3.893  21.186  -1.557  1.00 98.60           H  
ATOM   3009  N   MET A 193       1.570  13.522  -4.835  1.00 98.30           N  
ATOM   3010  H   MET A 193       0.843  13.515  -4.134  1.00 98.30           H  
ATOM   3011  CA  MET A 193       1.752  12.326  -5.658  1.00 98.30           C  
ATOM   3012  HA  MET A 193       2.343  12.599  -6.532  1.00 98.30           H  
ATOM   3013  C   MET A 193       0.424  11.786  -6.188  1.00 98.30           C  
ATOM   3014  CB  MET A 193       2.555  11.258  -4.910  1.00 98.30           C  
ATOM   3015  HB2 MET A 193       3.464  11.704  -4.508  1.00 98.30           H  
ATOM   3016  HB3 MET A 193       2.835  10.461  -5.598  1.00 98.30           H  
ATOM   3017  O   MET A 193      -0.656  12.066  -5.668  1.00 98.30           O  
ATOM   3018  CG  MET A 193       1.739  10.664  -3.776  1.00 98.30           C  
ATOM   3019  HG2 MET A 193       0.830  10.202  -4.161  1.00 98.30           H  
ATOM   3020  HG3 MET A 193       1.467  11.485  -3.112  1.00 98.30           H  
ATOM   3021  SD  MET A 193       2.633   9.441  -2.819  1.00 98.30           S  
ATOM   3022  CE  MET A 193       1.402   9.379  -1.524  1.00 98.30           C  
ATOM   3023  HE1 MET A 193       0.609   8.696  -1.828  1.00 98.30           H  
ATOM   3024  HE2 MET A 193       1.900   9.053  -0.611  1.00 98.30           H  
ATOM   3025  HE3 MET A 193       0.956  10.363  -1.377  1.00 98.30           H  
ATOM   3026  N   ASN A 194       0.531  10.993  -7.248  1.00 98.61           N  
ATOM   3027  H   ASN A 194       1.465  10.708  -7.507  1.00 98.61           H  
ATOM   3028  CA  ASN A 194      -0.587  10.275  -7.849  1.00 98.61           C  
ATOM   3029  HA  ASN A 194      -1.523  10.788  -7.630  1.00 98.61           H  
ATOM   3030  C   ASN A 194      -0.684   8.860  -7.269  1.00 98.61           C  
ATOM   3031  CB  ASN A 194      -0.366  10.239  -9.369  1.00 98.61           C  
ATOM   3032  HB2 ASN A 194       0.604   9.782  -9.565  1.00 98.61           H  
ATOM   3033  HB3 ASN A 194      -1.138   9.622  -9.829  1.00 98.61           H  
ATOM   3034  O   ASN A 194       0.287   8.368  -6.705  1.00 98.61           O  
ATOM   3035  CG  ASN A 194      -0.422  11.609 -10.013  1.00 98.61           C  
ATOM   3036  ND2 ASN A 194       0.177  11.780 -11.169  1.00 98.61           N  
ATOM   3037 HD21 ASN A 194       0.839  11.082 -11.476  1.00 98.61           H  
ATOM   3038 HD22 ASN A 194       0.246  12.754 -11.426  1.00 98.61           H  
ATOM   3039  OD1 ASN A 194      -1.008  12.555  -9.529  1.00 98.61           O  
ATOM   3040  N   ALA A 195      -1.807   8.185  -7.509  1.00 98.72           N  
ATOM   3041  H   ALA A 195      -2.559   8.657  -7.989  1.00 98.72           H  
ATOM   3042  CA  ALA A 195      -1.963   6.752  -7.279  1.00 98.72           C  
ATOM   3043  HA  ALA A 195      -0.973   6.297  -7.259  1.00 98.72           H  
ATOM   3044  C   ALA A 195      -2.721   6.072  -8.425  1.00 98.72           C  
ATOM   3045  CB  ALA A 195      -2.607   6.513  -5.913  1.00 98.72           C  
ATOM   3046  HB1 ALA A 195      -3.581   6.999  -5.848  1.00 98.72           H  
ATOM   3047  HB2 ALA A 195      -2.724   5.444  -5.738  1.00 98.72           H  
ATOM   3048  HB3 ALA A 195      -1.954   6.922  -5.142  1.00 98.72           H  
ATOM   3049  O   ALA A 195      -3.419   6.722  -9.205  1.00 98.72           O  
ATOM   3050  N   TYR A 196      -2.547   4.762  -8.557  1.00 98.80           N  
ATOM   3051  H   TYR A 196      -1.924   4.295  -7.914  1.00 98.80           H  
ATOM   3052  CA  TYR A 196      -3.013   3.983  -9.698  1.00 98.80           C  
ATOM   3053  HA  TYR A 196      -3.867   4.477 -10.161  1.00 98.80           H  
ATOM   3054  C   TYR A 196      -3.422   2.587  -9.253  1.00 98.80           C  
ATOM   3055  CB  TYR A 196      -1.890   3.850 -10.729  1.00 98.80           C  
ATOM   3056  HB2 TYR A 196      -2.279   3.338 -11.609  1.00 98.80           H  
ATOM   3057  HB3 TYR A 196      -1.115   3.218 -10.295  1.00 98.80           H  
ATOM   3058  O   TYR A 196      -2.724   1.965  -8.449  1.00 98.80           O  
ATOM   3059  CG  TYR A 196      -1.252   5.154 -11.156  1.00 98.80           C  
ATOM   3060  CD1 TYR A 196      -1.737   5.846 -12.279  1.00 98.80           C  
ATOM   3061  HD1 TYR A 196      -2.557   5.427 -12.843  1.00 98.80           H  
ATOM   3062  CD2 TYR A 196      -0.181   5.679 -10.411  1.00 98.80           C  
ATOM   3063  HD2 TYR A 196       0.167   5.144  -9.540  1.00 98.80           H  
ATOM   3064  CE1 TYR A 196      -1.141   7.061 -12.666  1.00 98.80           C  
ATOM   3065  HE1 TYR A 196      -1.494   7.551 -13.561  1.00 98.80           H  
ATOM   3066  CE2 TYR A 196       0.398   6.905 -10.774  1.00 98.80           C  
ATOM   3067  HE2 TYR A 196       1.195   7.316 -10.173  1.00 98.80           H  
ATOM   3068  OH  TYR A 196       0.519   8.766 -12.252  1.00 98.80           O  
ATOM   3069  HH  TYR A 196       1.273   8.865 -11.666  1.00 98.80           H  
ATOM   3070  CZ  TYR A 196      -0.077   7.593 -11.905  1.00 98.80           C  
ATOM   3071  N   SER A 197      -4.506   2.062  -9.824  1.00 98.49           N  
ATOM   3072  H   SER A 197      -5.040   2.605 -10.488  1.00 98.49           H  
ATOM   3073  CA  SER A 197      -4.933   0.700  -9.509  1.00 98.49           C  
ATOM   3074  HA  SER A 197      -5.051   0.633  -8.428  1.00 98.49           H  
ATOM   3075  C   SER A 197      -3.884  -0.341  -9.868  1.00 98.49           C  
ATOM   3076  CB  SER A 197      -6.277   0.349 -10.153  1.00 98.49           C  
ATOM   3077  HB2 SER A 197      -6.555  -0.660  -9.847  1.00 98.49           H  
ATOM   3078  HB3 SER A 197      -7.039   1.039  -9.791  1.00 98.49           H  
ATOM   3079  O   SER A 197      -3.751  -1.332  -9.149  1.00 98.49           O  
ATOM   3080  OG  SER A 197      -6.230   0.389 -11.567  1.00 98.49           O  
ATOM   3081  HG  SER A 197      -6.304  -0.510 -11.896  1.00 98.49           H  
ATOM   3082  N   GLY A 198      -3.163  -0.121 -10.974  1.00 96.68           N  
ATOM   3083  H   GLY A 198      -3.361   0.731 -11.479  1.00 96.68           H  
ATOM   3084  CA  GLY A 198      -2.300  -1.103 -11.633  1.00 96.68           C  
ATOM   3085  HA2 GLY A 198      -1.735  -0.620 -12.429  1.00 96.68           H  
ATOM   3086  HA3 GLY A 198      -1.600  -1.521 -10.909  1.00 96.68           H  
ATOM   3087  C   GLY A 198      -3.127  -2.238 -12.239  1.00 96.68           C  
ATOM   3088  O   GLY A 198      -3.121  -2.440 -13.454  1.00 96.68           O  
ATOM   3089  N   HIS A 199      -3.909  -2.892 -11.383  1.00 97.24           N  
ATOM   3090  H   HIS A 199      -3.818  -2.649 -10.407  1.00 97.24           H  
ATOM   3091  CA  HIS A 199      -4.912  -3.885 -11.709  1.00 97.24           C  
ATOM   3092  HA  HIS A 199      -4.417  -4.706 -12.227  1.00 97.24           H  
ATOM   3093  C   HIS A 199      -6.024  -3.360 -12.588  1.00 97.24           C  
ATOM   3094  CB  HIS A 199      -5.571  -4.405 -10.432  1.00 97.24           C  
ATOM   3095  HB2 HIS A 199      -6.008  -3.571  -9.882  1.00 97.24           H  
ATOM   3096  HB3 HIS A 199      -6.367  -5.103 -10.690  1.00 97.24           H  
ATOM   3097  O   HIS A 199      -6.488  -2.221 -12.445  1.00 97.24           O  
ATOM   3098  CG  HIS A 199      -4.603  -5.117  -9.561  1.00 97.24           C  
ATOM   3099  CD2 HIS A 199      -4.342  -4.858  -8.252  1.00 97.24           C  
ATOM   3100  HD2 HIS A 199      -4.811  -4.094  -7.649  1.00 97.24           H  
ATOM   3101  ND1 HIS A 199      -3.799  -6.151  -9.959  1.00 97.24           N  
ATOM   3102  HD1 HIS A 199      -3.785  -6.581 -10.873  1.00 97.24           H  
ATOM   3103  CE1 HIS A 199      -3.081  -6.527  -8.905  1.00 97.24           C  
ATOM   3104  HE1 HIS A 199      -2.358  -7.329  -8.913  1.00 97.24           H  
ATOM   3105  NE2 HIS A 199      -3.365  -5.764  -7.843  1.00 97.24           N  
ATOM   3106  N   THR A 200      -6.508  -4.286 -13.400  1.00 97.60           N  
ATOM   3107  H   THR A 200      -6.043  -5.183 -13.418  1.00 97.60           H  
ATOM   3108  CA  THR A 200      -7.781  -4.174 -14.090  1.00 97.60           C  
ATOM   3109  HA  THR A 200      -7.966  -3.125 -14.321  1.00 97.60           H  
ATOM   3110  C   THR A 200      -8.891  -4.680 -13.172  1.00 97.60           C  
ATOM   3111  CB  THR A 200      -7.698  -4.925 -15.419  1.00 97.60           C  
ATOM   3112  HB  THR A 200      -7.412  -5.963 -15.249  1.00 97.60           H  
ATOM   3113  O   THR A 200      -8.829  -5.800 -12.667  1.00 97.60           O  
ATOM   3114  CG2 THR A 200      -8.996  -4.864 -16.212  1.00 97.60           C  
ATOM   3115 HG21 THR A 200      -9.776  -5.407 -15.679  1.00 97.60           H  
ATOM   3116 HG22 THR A 200      -8.852  -5.327 -17.188  1.00 97.60           H  
ATOM   3117 HG23 THR A 200      -9.298  -3.824 -16.337  1.00 97.60           H  
ATOM   3118  OG1 THR A 200      -6.708  -4.268 -16.172  1.00 97.60           O  
ATOM   3119  HG1 THR A 200      -6.254  -4.911 -16.722  1.00 97.60           H  
ATOM   3120  N   TYR A 201      -9.912  -3.863 -12.948  1.00 98.54           N  
ATOM   3121  H   TYR A 201      -9.902  -2.969 -13.418  1.00 98.54           H  
ATOM   3122  CA  TYR A 201     -11.150  -4.247 -12.262  1.00 98.54           C  
ATOM   3123  HA  TYR A 201     -11.051  -5.238 -11.820  1.00 98.54           H  
ATOM   3124  C   TYR A 201     -12.293  -4.321 -13.270  1.00 98.54           C  
ATOM   3125  CB  TYR A 201     -11.452  -3.261 -11.123  1.00 98.54           C  
ATOM   3126  HB2 TYR A 201     -12.463  -3.432 -10.755  1.00 98.54           H  
ATOM   3127  HB3 TYR A 201     -11.421  -2.239 -11.502  1.00 98.54           H  
ATOM   3128  O   TYR A 201     -12.131  -3.931 -14.429  1.00 98.54           O  
ATOM   3129  CG  TYR A 201     -10.506  -3.378  -9.949  1.00 98.54           C  
ATOM   3130  CD1 TYR A 201     -10.805  -4.263  -8.894  1.00 98.54           C  
ATOM   3131  HD1 TYR A 201     -11.701  -4.864  -8.932  1.00 98.54           H  
ATOM   3132  CD2 TYR A 201      -9.329  -2.607  -9.911  1.00 98.54           C  
ATOM   3133  HD2 TYR A 201      -9.093  -1.948 -10.734  1.00 98.54           H  
ATOM   3134  CE1 TYR A 201      -9.938  -4.361  -7.791  1.00 98.54           C  
ATOM   3135  HE1 TYR A 201     -10.152  -5.029  -6.970  1.00 98.54           H  
ATOM   3136  CE2 TYR A 201      -8.456  -2.716  -8.813  1.00 98.54           C  
ATOM   3137  HE2 TYR A 201      -7.543  -2.139  -8.782  1.00 98.54           H  
ATOM   3138  OH  TYR A 201      -7.906  -3.697  -6.699  1.00 98.54           O  
ATOM   3139  HH  TYR A 201      -7.121  -3.160  -6.823  1.00 98.54           H  
ATOM   3140  CZ  TYR A 201      -8.758  -3.594  -7.753  1.00 98.54           C  
ATOM   3141  N   THR A 202     -13.452  -4.802 -12.837  1.00 98.30           N  
ATOM   3142  H   THR A 202     -13.529  -5.146 -11.891  1.00 98.30           H  
ATOM   3143  CA  THR A 202     -14.690  -4.724 -13.610  1.00 98.30           C  
ATOM   3144  HA  THR A 202     -14.460  -4.317 -14.595  1.00 98.30           H  
ATOM   3145  C   THR A 202     -15.685  -3.776 -12.954  1.00 98.30           C  
ATOM   3146  CB  THR A 202     -15.324  -6.099 -13.847  1.00 98.30           C  
ATOM   3147  HB  THR A 202     -16.269  -5.964 -14.372  1.00 98.30           H  
ATOM   3148  O   THR A 202     -15.817  -3.723 -11.731  1.00 98.30           O  
ATOM   3149  CG2 THR A 202     -14.428  -7.008 -14.680  1.00 98.30           C  
ATOM   3150 HG21 THR A 202     -13.479  -7.178 -14.170  1.00 98.30           H  
ATOM   3151 HG22 THR A 202     -14.257  -6.541 -15.650  1.00 98.30           H  
ATOM   3152 HG23 THR A 202     -14.928  -7.965 -14.831  1.00 98.30           H  
ATOM   3153  OG1 THR A 202     -15.565  -6.755 -12.633  1.00 98.30           O  
ATOM   3154  HG1 THR A 202     -16.428  -7.168 -12.705  1.00 98.30           H  
ATOM   3155  N   LEU A 203     -16.412  -3.034 -13.782  1.00 98.50           N  
ATOM   3156  H   LEU A 203     -16.222  -3.109 -14.772  1.00 98.50           H  
ATOM   3157  CA  LEU A 203     -17.619  -2.317 -13.394  1.00 98.50           C  
ATOM   3158  HA  LEU A 203     -17.749  -2.370 -12.313  1.00 98.50           H  
ATOM   3159  C   LEU A 203     -18.823  -2.999 -14.033  1.00 98.50           C  
ATOM   3160  CB  LEU A 203     -17.522  -0.847 -13.819  1.00 98.50           C  
ATOM   3161  HB2 LEU A 203     -17.211  -0.801 -14.863  1.00 98.50           H  
ATOM   3162  HB3 LEU A 203     -18.525  -0.424 -13.771  1.00 98.50           H  
ATOM   3163  O   LEU A 203     -18.812  -3.247 -15.236  1.00 98.50           O  
ATOM   3164  CG  LEU A 203     -16.574   0.021 -12.976  1.00 98.50           C  
ATOM   3165  HG  LEU A 203     -15.551  -0.310 -13.157  1.00 98.50           H  
ATOM   3166  CD1 LEU A 203     -16.703   1.480 -13.421  1.00 98.50           C  
ATOM   3167 HD11 LEU A 203     -17.711   1.846 -13.224  1.00 98.50           H  
ATOM   3168 HD12 LEU A 203     -16.498   1.557 -14.488  1.00 98.50           H  
ATOM   3169 HD13 LEU A 203     -15.991   2.101 -12.877  1.00 98.50           H  
ATOM   3170  CD2 LEU A 203     -16.842  -0.032 -11.471  1.00 98.50           C  
ATOM   3171 HD21 LEU A 203     -16.218   0.706 -10.967  1.00 98.50           H  
ATOM   3172 HD22 LEU A 203     -16.580  -1.014 -11.078  1.00 98.50           H  
ATOM   3173 HD23 LEU A 203     -17.890   0.180 -11.259  1.00 98.50           H  
ATOM   3174  N   HIS A 204     -19.837  -3.313 -13.229  1.00 96.46           N  
ATOM   3175  H   HIS A 204     -19.773  -3.032 -12.261  1.00 96.46           H  
ATOM   3176  CA  HIS A 204     -21.039  -4.026 -13.657  1.00 96.46           C  
ATOM   3177  HA  HIS A 204     -20.935  -4.328 -14.699  1.00 96.46           H  
ATOM   3178  C   HIS A 204     -22.269  -3.132 -13.549  1.00 96.46           C  
ATOM   3179  CB  HIS A 204     -21.240  -5.296 -12.821  1.00 96.46           C  
ATOM   3180  HB2 HIS A 204     -21.284  -5.036 -11.763  1.00 96.46           H  
ATOM   3181  HB3 HIS A 204     -22.196  -5.744 -13.091  1.00 96.46           H  
ATOM   3182  O   HIS A 204     -22.464  -2.455 -12.538  1.00 96.46           O  
ATOM   3183  CG  HIS A 204     -20.166  -6.329 -13.017  1.00 96.46           C  
ATOM   3184  CD2 HIS A 204     -18.936  -6.361 -12.416  1.00 96.46           C  
ATOM   3185  HD2 HIS A 204     -18.554  -5.643 -11.706  1.00 96.46           H  
ATOM   3186  ND1 HIS A 204     -20.244  -7.422 -13.847  1.00 96.46           N  
ATOM   3187  HD1 HIS A 204     -21.018  -7.656 -14.452  1.00 96.46           H  
ATOM   3188  CE1 HIS A 204     -19.081  -8.087 -13.770  1.00 96.46           C  
ATOM   3189  HE1 HIS A 204     -18.835  -8.977 -14.331  1.00 96.46           H  
ATOM   3190  NE2 HIS A 204     -18.254  -7.481 -12.905  1.00 96.46           N  
ATOM   3191  N   LYS A 205     -23.127  -3.183 -14.566  1.00 95.51           N  
ATOM   3192  H   LYS A 205     -22.897  -3.778 -15.349  1.00 95.51           H  
ATOM   3193  CA  LYS A 205     -24.455  -2.568 -14.545  1.00 95.51           C  
ATOM   3194  HA  LYS A 205     -24.454  -1.724 -13.856  1.00 95.51           H  
ATOM   3195  C   LYS A 205     -25.519  -3.549 -14.052  1.00 95.51           C  
ATOM   3196  CB  LYS A 205     -24.803  -2.061 -15.946  1.00 95.51           C  
ATOM   3197  HB2 LYS A 205     -24.640  -2.884 -16.641  1.00 95.51           H  
ATOM   3198  HB3 LYS A 205     -25.858  -1.792 -15.973  1.00 95.51           H  
ATOM   3199  O   LYS A 205     -25.334  -4.766 -14.058  1.00 95.51           O  
ATOM   3200  CG  LYS A 205     -23.984  -0.833 -16.383  1.00 95.51           C  
ATOM   3201  HG2 LYS A 205     -22.956  -1.126 -16.592  1.00 95.51           H  
ATOM   3202  HG3 LYS A 205     -23.982  -0.097 -15.579  1.00 95.51           H  
ATOM   3203  CD  LYS A 205     -24.610  -0.185 -17.629  1.00 95.51           C  
ATOM   3204  HD2 LYS A 205     -24.056   0.717 -17.889  1.00 95.51           H  
ATOM   3205  HD3 LYS A 205     -25.636   0.102 -17.399  1.00 95.51           H  
ATOM   3206  CE  LYS A 205     -24.581  -1.174 -18.794  1.00 95.51           C  
ATOM   3207  HE2 LYS A 205     -24.829  -2.156 -18.393  1.00 95.51           H  
ATOM   3208  HE3 LYS A 205     -23.571  -1.230 -19.201  1.00 95.51           H  
ATOM   3209  NZ  LYS A 205     -25.575  -0.901 -19.849  1.00 95.51           N  
ATOM   3210  HZ1 LYS A 205     -26.502  -1.008 -19.465  1.00 95.51           H  
ATOM   3211  HZ2 LYS A 205     -25.541  -1.648 -20.528  1.00 95.51           H  
ATOM   3212  HZ3 LYS A 205     -25.447   0.007 -20.273  1.00 95.51           H  
ATOM   3213  N   ALA A 206     -26.687  -3.002 -13.723  1.00 91.85           N  
ATOM   3214  H   ALA A 206     -26.756  -1.994 -13.729  1.00 91.85           H  
ATOM   3215  CA  ALA A 206     -27.855  -3.766 -13.290  1.00 91.85           C  
ATOM   3216  HA  ALA A 206     -27.566  -4.385 -12.441  1.00 91.85           H  
ATOM   3217  C   ALA A 206     -28.420  -4.715 -14.368  1.00 91.85           C  
ATOM   3218  CB  ALA A 206     -28.922  -2.770 -12.824  1.00 91.85           C  
ATOM   3219  HB1 ALA A 206     -29.790  -3.315 -12.452  1.00 91.85           H  
ATOM   3220  HB2 ALA A 206     -28.528  -2.150 -12.018  1.00 91.85           H  
ATOM   3221  HB3 ALA A 206     -29.234  -2.135 -13.653  1.00 91.85           H  
ATOM   3222  O   ALA A 206     -29.153  -5.635 -14.027  1.00 91.85           O  
ATOM   3223  N   ASP A 207     -28.085  -4.518 -15.649  1.00 92.62           N  
ATOM   3224  H   ASP A 207     -27.441  -3.771 -15.869  1.00 92.62           H  
ATOM   3225  CA  ASP A 207     -28.477  -5.405 -16.757  1.00 92.62           C  
ATOM   3226  HA  ASP A 207     -29.460  -5.816 -16.529  1.00 92.62           H  
ATOM   3227  C   ASP A 207     -27.542  -6.620 -16.935  1.00 92.62           C  
ATOM   3228  CB  ASP A 207     -28.623  -4.583 -18.057  1.00 92.62           C  
ATOM   3229  HB2 ASP A 207     -29.365  -3.803 -17.888  1.00 92.62           H  
ATOM   3230  HB3 ASP A 207     -29.008  -5.234 -18.842  1.00 92.62           H  
ATOM   3231  O   ASP A 207     -27.791  -7.475 -17.787  1.00 92.62           O  
ATOM   3232  CG  ASP A 207     -27.328  -3.925 -18.562  1.00 92.62           C  
ATOM   3233  OD1 ASP A 207     -26.228  -4.288 -18.088  1.00 92.62           O  
ATOM   3234  OD2 ASP A 207     -27.394  -2.996 -19.400  1.00 92.62           O  
ATOM   3235  N   GLY A 208     -26.471  -6.707 -16.136  1.00 92.32           N  
ATOM   3236  H   GLY A 208     -26.320  -5.961 -15.472  1.00 92.32           H  
ATOM   3237  CA  GLY A 208     -25.467  -7.769 -16.185  1.00 92.32           C  
ATOM   3238  HA2 GLY A 208     -25.948  -8.705 -16.470  1.00 92.32           H  
ATOM   3239  HA3 GLY A 208     -25.044  -7.891 -15.188  1.00 92.32           H  
ATOM   3240  C   GLY A 208     -24.312  -7.517 -17.156  1.00 92.32           C  
ATOM   3241  O   GLY A 208     -23.356  -8.295 -17.158  1.00 92.32           O  
ATOM   3242  N   THR A 209     -24.351  -6.450 -17.960  1.00 95.60           N  
ATOM   3243  H   THR A 209     -25.135  -5.817 -17.888  1.00 95.60           H  
ATOM   3244  CA  THR A 209     -23.199  -6.051 -18.780  1.00 95.60           C  
ATOM   3245  HA  THR A 209     -22.776  -6.950 -19.228  1.00 95.60           H  
ATOM   3246  C   THR A 209     -22.113  -5.422 -17.912  1.00 95.60           C  
ATOM   3247  CB  THR A 209     -23.565  -5.107 -19.933  1.00 95.60           C  
ATOM   3248  HB  THR A 209     -22.667  -4.919 -20.521  1.00 95.60           H  
ATOM   3249  O   THR A 209     -22.381  -4.895 -16.826  1.00 95.60           O  
ATOM   3250  CG2 THR A 209     -24.631  -5.668 -20.865  1.00 95.60           C  
ATOM   3251 HG21 THR A 209     -24.269  -6.600 -21.299  1.00 95.60           H  
ATOM   3252 HG22 THR A 209     -24.828  -4.956 -21.666  1.00 95.60           H  
ATOM   3253 HG23 THR A 209     -25.555  -5.855 -20.319  1.00 95.60           H  
ATOM   3254  OG1 THR A 209     -24.042  -3.883 -19.464  1.00 95.60           O  
ATOM   3255  HG1 THR A 209     -24.843  -4.069 -18.969  1.00 95.60           H  
ATOM   3256  N   PHE A 210     -20.867  -5.485 -18.379  1.00 97.25           N  
ATOM   3257  H   PHE A 210     -20.676  -5.919 -19.271  1.00 97.25           H  
ATOM   3258  CA  PHE A 210     -19.725  -4.982 -17.627  1.00 97.25           C  
ATOM   3259  HA  PHE A 210     -20.084  -4.190 -16.970  1.00 97.25           H  
ATOM   3260  C   PHE A 210     -18.660  -4.357 -18.527  1.00 97.25           C  
ATOM   3261  CB  PHE A 210     -19.161  -6.114 -16.755  1.00 97.25           C  
ATOM   3262  HB2 PHE A 210     -19.998  -6.627 -16.282  1.00 97.25           H  
ATOM   3263  HB3 PHE A 210     -18.554  -5.684 -15.958  1.00 97.25           H  
ATOM   3264  O   PHE A 210     -18.632  -4.584 -19.739  1.00 97.25           O  
ATOM   3265  CG  PHE A 210     -18.326  -7.134 -17.495  1.00 97.25           C  
ATOM   3266  CD1 PHE A 210     -18.945  -8.187 -18.195  1.00 97.25           C  
ATOM   3267  HD1 PHE A 210     -20.020  -8.287 -18.201  1.00 97.25           H  
ATOM   3268  CD2 PHE A 210     -16.924  -7.015 -17.493  1.00 97.25           C  
ATOM   3269  HD2 PHE A 210     -16.445  -6.205 -16.964  1.00 97.25           H  
ATOM   3270  CE1 PHE A 210     -18.162  -9.111 -18.906  1.00 97.25           C  
ATOM   3271  HE1 PHE A 210     -18.636  -9.908 -19.459  1.00 97.25           H  
ATOM   3272  CE2 PHE A 210     -16.144  -7.947 -18.193  1.00 97.25           C  
ATOM   3273  HE2 PHE A 210     -15.068  -7.850 -18.210  1.00 97.25           H  
ATOM   3274  CZ  PHE A 210     -16.763  -8.987 -18.903  1.00 97.25           C  
ATOM   3275  HZ  PHE A 210     -16.155  -9.683 -19.461  1.00 97.25           H  
ATOM   3276  N   LYS A 211     -17.782  -3.563 -17.914  1.00 98.29           N  
ATOM   3277  H   LYS A 211     -17.919  -3.415 -16.924  1.00 98.29           H  
ATOM   3278  CA  LYS A 211     -16.597  -2.957 -18.531  1.00 98.29           C  
ATOM   3279  HA  LYS A 211     -16.437  -3.380 -19.523  1.00 98.29           H  
ATOM   3280  C   LYS A 211     -15.367  -3.265 -17.692  1.00 98.29           C  
ATOM   3281  CB  LYS A 211     -16.763  -1.434 -18.646  1.00 98.29           C  
ATOM   3282  HB2 LYS A 211     -15.881  -1.033 -19.145  1.00 98.29           H  
ATOM   3283  HB3 LYS A 211     -16.798  -1.011 -17.641  1.00 98.29           H  
ATOM   3284  O   LYS A 211     -15.466  -3.342 -16.468  1.00 98.29           O  
ATOM   3285  CG  LYS A 211     -18.012  -0.957 -19.398  1.00 98.29           C  
ATOM   3286  HG2 LYS A 211     -18.055   0.130 -19.316  1.00 98.29           H  
ATOM   3287  HG3 LYS A 211     -18.905  -1.357 -18.919  1.00 98.29           H  
ATOM   3288  CD  LYS A 211     -18.017  -1.321 -20.885  1.00 98.29           C  
ATOM   3289  HD2 LYS A 211     -18.020  -2.404 -21.008  1.00 98.29           H  
ATOM   3290  HD3 LYS A 211     -17.133  -0.905 -21.368  1.00 98.29           H  
ATOM   3291  CE  LYS A 211     -19.286  -0.719 -21.498  1.00 98.29           C  
ATOM   3292  HE2 LYS A 211     -20.146  -1.057 -20.920  1.00 98.29           H  
ATOM   3293  HE3 LYS A 211     -19.228   0.366 -21.409  1.00 98.29           H  
ATOM   3294  NZ  LYS A 211     -19.449  -1.099 -22.915  1.00 98.29           N  
ATOM   3295  HZ1 LYS A 211     -18.595  -0.884 -23.411  1.00 98.29           H  
ATOM   3296  HZ2 LYS A 211     -19.525  -2.100 -23.019  1.00 98.29           H  
ATOM   3297  HZ3 LYS A 211     -20.211  -0.619 -23.371  1.00 98.29           H  
ATOM   3298  N   TYR A 212     -14.208  -3.374 -18.328  1.00 98.56           N  
ATOM   3299  H   TYR A 212     -14.191  -3.249 -19.330  1.00 98.56           H  
ATOM   3300  CA  TYR A 212     -12.928  -3.368 -17.631  1.00 98.56           C  
ATOM   3301  HA  TYR A 212     -13.045  -3.881 -16.676  1.00 98.56           H  
ATOM   3302  C   TYR A 212     -12.480  -1.941 -17.345  1.00 98.56           C  
ATOM   3303  CB  TYR A 212     -11.877  -4.111 -18.455  1.00 98.56           C  
ATOM   3304  HB2 TYR A 212     -11.868  -3.713 -19.470  1.00 98.56           H  
ATOM   3305  HB3 TYR A 212     -10.895  -3.938 -18.015  1.00 98.56           H  
ATOM   3306  O   TYR A 212     -12.658  -1.056 -18.183  1.00 98.56           O  
ATOM   3307  CG  TYR A 212     -12.084  -5.601 -18.500  1.00 98.56           C  
ATOM   3308  CD1 TYR A 212     -12.084  -6.328 -17.295  1.00 98.56           C  
ATOM   3309  HD1 TYR A 212     -11.944  -5.817 -16.353  1.00 98.56           H  
ATOM   3310  CD2 TYR A 212     -12.277  -6.258 -19.730  1.00 98.56           C  
ATOM   3311  HD2 TYR A 212     -12.271  -5.702 -20.656  1.00 98.56           H  
ATOM   3312  CE1 TYR A 212     -12.300  -7.713 -17.310  1.00 98.56           C  
ATOM   3313  HE1 TYR A 212     -12.334  -8.272 -16.387  1.00 98.56           H  
ATOM   3314  CE2 TYR A 212     -12.474  -7.651 -19.747  1.00 98.56           C  
ATOM   3315  HE2 TYR A 212     -12.616  -8.185 -20.675  1.00 98.56           H  
ATOM   3316  OH  TYR A 212     -12.708  -9.709 -18.528  1.00 98.56           O  
ATOM   3317  HH  TYR A 212     -12.746 -10.094 -17.649  1.00 98.56           H  
ATOM   3318  CZ  TYR A 212     -12.493  -8.374 -18.537  1.00 98.56           C  
ATOM   3319  N   ILE A 213     -11.870  -1.718 -16.182  1.00 98.76           N  
ATOM   3320  H   ILE A 213     -11.776  -2.482 -15.528  1.00 98.76           H  
ATOM   3321  CA  ILE A 213     -11.354  -0.406 -15.799  1.00 98.76           C  
ATOM   3322  HA  ILE A 213     -11.230   0.161 -16.722  1.00 98.76           H  
ATOM   3323  C   ILE A 213      -9.968  -0.459 -15.161  1.00 98.76           C  
ATOM   3324  CB  ILE A 213     -12.338   0.368 -14.893  1.00 98.76           C  
ATOM   3325  HB  ILE A 213     -11.869   1.327 -14.673  1.00 98.76           H  
ATOM   3326  O   ILE A 213      -9.619  -1.419 -14.473  1.00 98.76           O  
ATOM   3327  CG1 ILE A 213     -12.606  -0.353 -13.553  1.00 98.76           C  
ATOM   3328 HG12 ILE A 213     -11.717  -0.898 -13.236  1.00 98.76           H  
ATOM   3329 HG13 ILE A 213     -13.406  -1.083 -13.675  1.00 98.76           H  
ATOM   3330  CG2 ILE A 213     -13.659   0.669 -15.619  1.00 98.76           C  
ATOM   3331 HG21 ILE A 213     -13.446   1.114 -16.591  1.00 98.76           H  
ATOM   3332 HG22 ILE A 213     -14.246   1.378 -15.035  1.00 98.76           H  
ATOM   3333 HG23 ILE A 213     -14.236  -0.244 -15.766  1.00 98.76           H  
ATOM   3334  CD1 ILE A 213     -12.949   0.619 -12.420  1.00 98.76           C  
ATOM   3335 HD11 ILE A 213     -12.088   1.251 -12.206  1.00 98.76           H  
ATOM   3336 HD12 ILE A 213     -13.793   1.250 -12.698  1.00 98.76           H  
ATOM   3337 HD13 ILE A 213     -13.207   0.051 -11.526  1.00 98.76           H  
ATOM   3338  N   LYS A 214      -9.222   0.638 -15.310  1.00 98.67           N  
ATOM   3339  H   LYS A 214      -9.590   1.356 -15.918  1.00 98.67           H  
ATOM   3340  CA  LYS A 214      -8.069   0.987 -14.466  1.00 98.67           C  
ATOM   3341  HA  LYS A 214      -7.986   0.261 -13.658  1.00 98.67           H  
ATOM   3342  C   LYS A 214      -8.306   2.350 -13.828  1.00 98.67           C  
ATOM   3343  CB  LYS A 214      -6.752   0.961 -15.264  1.00 98.67           C  
ATOM   3344  HB2 LYS A 214      -6.841   1.575 -16.160  1.00 98.67           H  
ATOM   3345  HB3 LYS A 214      -5.968   1.386 -14.638  1.00 98.67           H  
ATOM   3346  O   LYS A 214      -8.750   3.273 -14.507  1.00 98.67           O  
ATOM   3347  CG  LYS A 214      -6.344  -0.469 -15.655  1.00 98.67           C  
ATOM   3348  HG2 LYS A 214      -7.003  -0.834 -16.443  1.00 98.67           H  
ATOM   3349  HG3 LYS A 214      -6.461  -1.115 -14.785  1.00 98.67           H  
ATOM   3350  CD  LYS A 214      -4.881  -0.553 -16.123  1.00 98.67           C  
ATOM   3351  HD2 LYS A 214      -4.755   0.010 -17.049  1.00 98.67           H  
ATOM   3352  HD3 LYS A 214      -4.240  -0.130 -15.349  1.00 98.67           H  
ATOM   3353  CE  LYS A 214      -4.508  -2.027 -16.345  1.00 98.67           C  
ATOM   3354  HE2 LYS A 214      -4.968  -2.613 -15.549  1.00 98.67           H  
ATOM   3355  HE3 LYS A 214      -4.956  -2.369 -17.277  1.00 98.67           H  
ATOM   3356  NZ  LYS A 214      -3.043  -2.291 -16.327  1.00 98.67           N  
ATOM   3357  HZ1 LYS A 214      -2.506  -1.739 -16.981  1.00 98.67           H  
ATOM   3358  HZ2 LYS A 214      -2.688  -2.148 -15.393  1.00 98.67           H  
ATOM   3359  HZ3 LYS A 214      -2.853  -3.262 -16.530  1.00 98.67           H  
ATOM   3360  N   VAL A 215      -8.021   2.484 -12.535  1.00 98.86           N  
ATOM   3361  H   VAL A 215      -7.553   1.714 -12.080  1.00 98.86           H  
ATOM   3362  CA  VAL A 215      -8.276   3.707 -11.755  1.00 98.86           C  
ATOM   3363  HA  VAL A 215      -9.050   4.286 -12.259  1.00 98.86           H  
ATOM   3364  C   VAL A 215      -7.013   4.553 -11.680  1.00 98.86           C  
ATOM   3365  CB  VAL A 215      -8.783   3.411 -10.333  1.00 98.86           C  
ATOM   3366  HB  VAL A 215      -7.969   2.977  -9.752  1.00 98.86           H  
ATOM   3367  O   VAL A 215      -5.925   4.039 -11.423  1.00 98.86           O  
ATOM   3368  CG1 VAL A 215      -9.245   4.692  -9.622  1.00 98.86           C  
ATOM   3369 HG11 VAL A 215      -9.694   4.443  -8.660  1.00 98.86           H  
ATOM   3370 HG12 VAL A 215      -8.400   5.356  -9.441  1.00 98.86           H  
ATOM   3371 HG13 VAL A 215      -9.990   5.208 -10.226  1.00 98.86           H  
ATOM   3372  CG2 VAL A 215      -9.953   2.427 -10.325  1.00 98.86           C  
ATOM   3373 HG21 VAL A 215      -9.676   1.484 -10.796  1.00 98.86           H  
ATOM   3374 HG22 VAL A 215     -10.812   2.856 -10.842  1.00 98.86           H  
ATOM   3375 HG23 VAL A 215     -10.215   2.216  -9.288  1.00 98.86           H  
ATOM   3376  N   HIS A 216      -7.162   5.857 -11.885  1.00 98.87           N  
ATOM   3377  H   HIS A 216      -8.093   6.197 -12.078  1.00 98.87           H  
ATOM   3378  CA  HIS A 216      -6.092   6.845 -11.832  1.00 98.87           C  
ATOM   3379  HA  HIS A 216      -5.175   6.388 -11.462  1.00 98.87           H  
ATOM   3380  C   HIS A 216      -6.497   7.961 -10.869  1.00 98.87           C  
ATOM   3381  CB  HIS A 216      -5.829   7.397 -13.243  1.00 98.87           C  
ATOM   3382  HB2 HIS A 216      -5.206   8.287 -13.156  1.00 98.87           H  
ATOM   3383  HB3 HIS A 216      -6.779   7.694 -13.688  1.00 98.87           H  
ATOM   3384  O   HIS A 216      -7.484   8.652 -11.090  1.00 98.87           O  
ATOM   3385  CG  HIS A 216      -5.151   6.430 -14.182  1.00 98.87           C  
ATOM   3386  CD2 HIS A 216      -5.575   5.170 -14.516  1.00 98.87           C  
ATOM   3387  HD2 HIS A 216      -6.469   4.672 -14.172  1.00 98.87           H  
ATOM   3388  ND1 HIS A 216      -4.027   6.681 -14.940  1.00 98.87           N  
ATOM   3389  HD1 HIS A 216      -3.644   7.592 -15.150  1.00 98.87           H  
ATOM   3390  CE1 HIS A 216      -3.765   5.587 -15.676  1.00 98.87           C  
ATOM   3391  HE1 HIS A 216      -3.003   5.504 -16.437  1.00 98.87           H  
ATOM   3392  NE2 HIS A 216      -4.667   4.638 -15.424  1.00 98.87           N  
ATOM   3393  N   ILE A 217      -5.713   8.166  -9.818  1.00 98.84           N  
ATOM   3394  H   ILE A 217      -4.912   7.563  -9.695  1.00 98.84           H  
ATOM   3395  CA  ILE A 217      -5.909   9.203  -8.806  1.00 98.84           C  
ATOM   3396  HA  ILE A 217      -6.879   9.681  -8.942  1.00 98.84           H  
ATOM   3397  C   ILE A 217      -4.816  10.249  -9.015  1.00 98.84           C  
ATOM   3398  CB  ILE A 217      -5.875   8.580  -7.392  1.00 98.84           C  
ATOM   3399  HB  ILE A 217      -4.878   8.169  -7.230  1.00 98.84           H  
ATOM   3400  O   ILE A 217      -3.624   9.931  -8.960  1.00 98.84           O  
ATOM   3401  CG1 ILE A 217      -6.889   7.417  -7.268  1.00 98.84           C  
ATOM   3402 HG12 ILE A 217      -6.618   6.632  -7.973  1.00 98.84           H  
ATOM   3403 HG13 ILE A 217      -7.887   7.766  -7.533  1.00 98.84           H  
ATOM   3404  CG2 ILE A 217      -6.107   9.673  -6.338  1.00 98.84           C  
ATOM   3405 HG21 ILE A 217      -6.044   9.255  -5.333  1.00 98.84           H  
ATOM   3406 HG22 ILE A 217      -5.322  10.426  -6.406  1.00 98.84           H  
ATOM   3407 HG23 ILE A 217      -7.083  10.139  -6.475  1.00 98.84           H  
ATOM   3408  CD1 ILE A 217      -6.949   6.758  -5.887  1.00 98.84           C  
ATOM   3409 HD11 ILE A 217      -5.946   6.460  -5.579  1.00 98.84           H  
ATOM   3410 HD12 ILE A 217      -7.579   5.871  -5.940  1.00 98.84           H  
ATOM   3411 HD13 ILE A 217      -7.377   7.439  -5.152  1.00 98.84           H  
ATOM   3412  N   LYS A 218      -5.200  11.491  -9.311  1.00 98.81           N  
ATOM   3413  H   LYS A 218      -6.189  11.697  -9.329  1.00 98.81           H  
ATOM   3414  CA  LYS A 218      -4.277  12.563  -9.696  1.00 98.81           C  
ATOM   3415  HA  LYS A 218      -3.259  12.173  -9.694  1.00 98.81           H  
ATOM   3416  C   LYS A 218      -4.312  13.699  -8.687  1.00 98.81           C  
ATOM   3417  CB  LYS A 218      -4.608  13.072 -11.106  1.00 98.81           C  
ATOM   3418  HB2 LYS A 218      -3.936  13.894 -11.350  1.00 98.81           H  
ATOM   3419  HB3 LYS A 218      -5.620  13.477 -11.096  1.00 98.81           H  
ATOM   3420  O   LYS A 218      -5.375  14.258  -8.445  1.00 98.81           O  
ATOM   3421  CG  LYS A 218      -4.511  12.007 -12.211  1.00 98.81           C  
ATOM   3422  HG2 LYS A 218      -5.183  11.176 -11.997  1.00 98.81           H  
ATOM   3423  HG3 LYS A 218      -4.825  12.464 -13.149  1.00 98.81           H  
ATOM   3424  CD  LYS A 218      -3.078  11.489 -12.365  1.00 98.81           C  
ATOM   3425  HD2 LYS A 218      -2.804  10.922 -11.475  1.00 98.81           H  
ATOM   3426  HD3 LYS A 218      -2.409  12.342 -12.470  1.00 98.81           H  
ATOM   3427  CE  LYS A 218      -2.958  10.583 -13.587  1.00 98.81           C  
ATOM   3428  HE2 LYS A 218      -3.369  11.110 -14.448  1.00 98.81           H  
ATOM   3429  HE3 LYS A 218      -3.560   9.690 -13.415  1.00 98.81           H  
ATOM   3430  NZ  LYS A 218      -1.539  10.229 -13.818  1.00 98.81           N  
ATOM   3431  HZ1 LYS A 218      -1.433   9.672 -14.654  1.00 98.81           H  
ATOM   3432  HZ2 LYS A 218      -1.175   9.710 -13.033  1.00 98.81           H  
ATOM   3433  HZ3 LYS A 218      -0.992  11.074 -13.902  1.00 98.81           H  
ATOM   3434  N   THR A 219      -3.161  14.046  -8.113  1.00 98.80           N  
ATOM   3435  H   THR A 219      -2.310  13.586  -8.404  1.00 98.80           H  
ATOM   3436  CA  THR A 219      -3.075  15.173  -7.170  1.00 98.80           C  
ATOM   3437  HA  THR A 219      -3.810  15.018  -6.380  1.00 98.80           H  
ATOM   3438  C   THR A 219      -3.436  16.486  -7.859  1.00 98.80           C  
ATOM   3439  CB  THR A 219      -1.705  15.284  -6.479  1.00 98.80           C  
ATOM   3440  HB  THR A 219      -1.577  14.439  -5.802  1.00 98.80           H  
ATOM   3441  O   THR A 219      -3.011  16.742  -8.988  1.00 98.80           O  
ATOM   3442  CG2 THR A 219      -0.516  15.334  -7.440  1.00 98.80           C  
ATOM   3443 HG21 THR A 219      -0.401  14.372  -7.941  1.00 98.80           H  
ATOM   3444 HG22 THR A 219       0.395  15.527  -6.873  1.00 98.80           H  
ATOM   3445 HG23 THR A 219      -0.647  16.124  -8.179  1.00 98.80           H  
ATOM   3446  OG1 THR A 219      -1.680  16.471  -5.724  1.00 98.80           O  
ATOM   3447  HG1 THR A 219      -1.380  16.263  -4.836  1.00 98.80           H  
ATOM   3448  N   LYS A 220      -4.185  17.342  -7.159  1.00 98.54           N  
ATOM   3449  H   LYS A 220      -4.518  17.053  -6.250  1.00 98.54           H  
ATOM   3450  CA  LYS A 220      -4.486  18.706  -7.615  1.00 98.54           C  
ATOM   3451  HA  LYS A 220      -4.646  18.690  -8.693  1.00 98.54           H  
ATOM   3452  C   LYS A 220      -3.335  19.689  -7.392  1.00 98.54           C  
ATOM   3453  CB  LYS A 220      -5.771  19.204  -6.946  1.00 98.54           C  
ATOM   3454  HB2 LYS A 220      -5.898  20.257  -7.199  1.00 98.54           H  
ATOM   3455  HB3 LYS A 220      -5.684  19.118  -5.862  1.00 98.54           H  
ATOM   3456  O   LYS A 220      -3.355  20.772  -7.964  1.00 98.54           O  
ATOM   3457  CG  LYS A 220      -6.992  18.413  -7.440  1.00 98.54           C  
ATOM   3458  HG2 LYS A 220      -7.010  18.412  -8.530  1.00 98.54           H  
ATOM   3459  HG3 LYS A 220      -6.916  17.381  -7.098  1.00 98.54           H  
ATOM   3460  CD  LYS A 220      -8.308  18.996  -6.924  1.00 98.54           C  
ATOM   3461  HD2 LYS A 220      -9.110  18.298  -7.164  1.00 98.54           H  
ATOM   3462  HD3 LYS A 220      -8.242  19.100  -5.841  1.00 98.54           H  
ATOM   3463  CE  LYS A 220      -8.630  20.363  -7.525  1.00 98.54           C  
ATOM   3464  HE2 LYS A 220      -7.762  21.013  -7.418  1.00 98.54           H  
ATOM   3465  HE3 LYS A 220      -8.835  20.234  -8.588  1.00 98.54           H  
ATOM   3466  NZ  LYS A 220      -9.791  20.956  -6.821  1.00 98.54           N  
ATOM   3467  HZ1 LYS A 220     -10.617  20.400  -6.991  1.00 98.54           H  
ATOM   3468  HZ2 LYS A 220      -9.629  20.953  -5.824  1.00 98.54           H  
ATOM   3469  HZ3 LYS A 220      -9.947  21.909  -7.118  1.00 98.54           H  
ATOM   3470  N   LEU A 221      -2.334  19.322  -6.588  1.00 98.32           N  
ATOM   3471  H   LEU A 221      -2.364  18.398  -6.181  1.00 98.32           H  
ATOM   3472  CA  LEU A 221      -1.171  20.167  -6.284  1.00 98.32           C  
ATOM   3473  HA  LEU A 221      -1.464  21.215  -6.347  1.00 98.32           H  
ATOM   3474  C   LEU A 221      -0.022  20.003  -7.291  1.00 98.32           C  
ATOM   3475  CB  LEU A 221      -0.701  19.875  -4.848  1.00 98.32           C  
ATOM   3476  HB2 LEU A 221      -0.423  18.823  -4.783  1.00 98.32           H  
ATOM   3477  HB3 LEU A 221       0.194  20.465  -4.650  1.00 98.32           H  
ATOM   3478  O   LEU A 221       0.983  20.710  -7.204  1.00 98.32           O  
ATOM   3479  CG  LEU A 221      -1.737  20.187  -3.753  1.00 98.32           C  
ATOM   3480  HG  LEU A 221      -2.625  19.574  -3.904  1.00 98.32           H  
ATOM   3481  CD1 LEU A 221      -1.142  19.839  -2.390  1.00 98.32           C  
ATOM   3482 HD11 LEU A 221      -0.284  20.476  -2.177  1.00 98.32           H  
ATOM   3483 HD12 LEU A 221      -1.893  19.977  -1.612  1.00 98.32           H  
ATOM   3484 HD13 LEU A 221      -0.822  18.797  -2.394  1.00 98.32           H  
ATOM   3485  CD2 LEU A 221      -2.148  21.662  -3.737  1.00 98.32           C  
ATOM   3486 HD21 LEU A 221      -2.805  21.849  -2.887  1.00 98.32           H  
ATOM   3487 HD22 LEU A 221      -1.267  22.297  -3.650  1.00 98.32           H  
ATOM   3488 HD23 LEU A 221      -2.692  21.913  -4.647  1.00 98.32           H  
ATOM   3489  N   GLY A 222      -0.168  19.080  -8.245  1.00 98.16           N  
ATOM   3490  H   GLY A 222      -1.024  18.544  -8.248  1.00 98.16           H  
ATOM   3491  CA  GLY A 222       0.913  18.663  -9.130  1.00 98.16           C  
ATOM   3492  HA2 GLY A 222       1.486  19.531  -9.455  1.00 98.16           H  
ATOM   3493  HA3 GLY A 222       0.481  18.187 -10.011  1.00 98.16           H  
ATOM   3494  C   GLY A 222       1.867  17.680  -8.449  1.00 98.16           C  
ATOM   3495  O   GLY A 222       1.964  17.618  -7.225  1.00 98.16           O  
ATOM   3496  N   VAL A 223       2.550  16.869  -9.260  1.00 98.05           N  
ATOM   3497  H   VAL A 223       2.519  17.036 -10.256  1.00 98.05           H  
ATOM   3498  CA  VAL A 223       3.521  15.897  -8.744  1.00 98.05           C  
ATOM   3499  HA  VAL A 223       3.106  15.485  -7.824  1.00 98.05           H  
ATOM   3500  C   VAL A 223       4.824  16.612  -8.406  1.00 98.05           C  
ATOM   3501  CB  VAL A 223       3.744  14.717  -9.705  1.00 98.05           C  
ATOM   3502  HB  VAL A 223       4.056  15.094 -10.679  1.00 98.05           H  
ATOM   3503  O   VAL A 223       5.395  17.249  -9.290  1.00 98.05           O  
ATOM   3504  CG1 VAL A 223       4.813  13.742  -9.191  1.00 98.05           C  
ATOM   3505 HG11 VAL A 223       4.900  12.883  -9.857  1.00 98.05           H  
ATOM   3506 HG12 VAL A 223       5.781  14.243  -9.151  1.00 98.05           H  
ATOM   3507 HG13 VAL A 223       4.562  13.402  -8.187  1.00 98.05           H  
ATOM   3508  CG2 VAL A 223       2.445  13.918  -9.885  1.00 98.05           C  
ATOM   3509 HG21 VAL A 223       2.624  13.078 -10.557  1.00 98.05           H  
ATOM   3510 HG22 VAL A 223       2.105  13.548  -8.918  1.00 98.05           H  
ATOM   3511 HG23 VAL A 223       1.670  14.557 -10.308  1.00 98.05           H  
ATOM   3512  N   LYS A 224       5.303  16.480  -7.164  1.00 98.22           N  
ATOM   3513  H   LYS A 224       4.783  15.915  -6.508  1.00 98.22           H  
ATOM   3514  CA  LYS A 224       6.604  17.007  -6.726  1.00 98.22           C  
ATOM   3515  HA  LYS A 224       7.175  17.313  -7.603  1.00 98.22           H  
ATOM   3516  C   LYS A 224       7.417  15.938  -6.012  1.00 98.22           C  
ATOM   3517  CB  LYS A 224       6.460  18.231  -5.816  1.00 98.22           C  
ATOM   3518  HB2 LYS A 224       5.995  17.936  -4.876  1.00 98.22           H  
ATOM   3519  HB3 LYS A 224       7.465  18.593  -5.596  1.00 98.22           H  
ATOM   3520  O   LYS A 224       6.876  15.138  -5.249  1.00 98.22           O  
ATOM   3521  CG  LYS A 224       5.652  19.374  -6.442  1.00 98.22           C  
ATOM   3522  HG2 LYS A 224       4.592  19.126  -6.400  1.00 98.22           H  
ATOM   3523  HG3 LYS A 224       5.947  19.517  -7.481  1.00 98.22           H  
ATOM   3524  CD  LYS A 224       5.923  20.664  -5.665  1.00 98.22           C  
ATOM   3525  HD2 LYS A 224       5.906  20.457  -4.595  1.00 98.22           H  
ATOM   3526  HD3 LYS A 224       6.921  21.024  -5.914  1.00 98.22           H  
ATOM   3527  CE  LYS A 224       4.881  21.727  -6.007  1.00 98.22           C  
ATOM   3528  HE2 LYS A 224       3.891  21.292  -5.872  1.00 98.22           H  
ATOM   3529  HE3 LYS A 224       4.989  22.006  -7.056  1.00 98.22           H  
ATOM   3530  NZ  LYS A 224       5.046  22.904  -5.123  1.00 98.22           N  
ATOM   3531  HZ1 LYS A 224       5.969  23.298  -5.237  1.00 98.22           H  
ATOM   3532  HZ2 LYS A 224       4.347  23.606  -5.322  1.00 98.22           H  
ATOM   3533  HZ3 LYS A 224       4.956  22.610  -4.161  1.00 98.22           H  
ATOM   3534  N   ASN A 225       8.720  15.947  -6.259  1.00 98.05           N  
ATOM   3535  H   ASN A 225       9.121  16.721  -6.769  1.00 98.05           H  
ATOM   3536  CA  ASN A 225       9.654  14.936  -5.788  1.00 98.05           C  
ATOM   3537  HA  ASN A 225       9.225  14.363  -4.965  1.00 98.05           H  
ATOM   3538  C   ASN A 225      10.939  15.601  -5.294  1.00 98.05           C  
ATOM   3539  CB  ASN A 225       9.976  13.977  -6.933  1.00 98.05           C  
ATOM   3540  HB2 ASN A 225      10.559  14.533  -7.668  1.00 98.05           H  
ATOM   3541  HB3 ASN A 225      10.610  13.180  -6.544  1.00 98.05           H  
ATOM   3542  O   ASN A 225      11.271  16.696  -5.742  1.00 98.05           O  
ATOM   3543  CG  ASN A 225       8.761  13.367  -7.614  1.00 98.05           C  
ATOM   3544  ND2 ASN A 225       8.577  13.660  -8.882  1.00 98.05           N  
ATOM   3545 HD21 ASN A 225       9.247  14.252  -9.353  1.00 98.05           H  
ATOM   3546 HD22 ASN A 225       7.729  13.314  -9.306  1.00 98.05           H  
ATOM   3547  OD1 ASN A 225       7.932  12.669  -7.052  1.00 98.05           O  
ATOM   3548  N   MET A 226      11.652  14.905  -4.419  1.00 98.10           N  
ATOM   3549  H   MET A 226      11.316  13.990  -4.155  1.00 98.10           H  
ATOM   3550  CA  MET A 226      13.006  15.242  -3.998  1.00 98.10           C  
ATOM   3551  HA  MET A 226      13.142  16.323  -3.999  1.00 98.10           H  
ATOM   3552  C   MET A 226      14.019  14.618  -4.956  1.00 98.10           C  
ATOM   3553  CB  MET A 226      13.245  14.714  -2.581  1.00 98.10           C  
ATOM   3554  HB2 MET A 226      13.080  13.637  -2.574  1.00 98.10           H  
ATOM   3555  HB3 MET A 226      14.281  14.898  -2.296  1.00 98.10           H  
ATOM   3556  O   MET A 226      13.796  13.516  -5.478  1.00 98.10           O  
ATOM   3557  CG  MET A 226      12.335  15.371  -1.541  1.00 98.10           C  
ATOM   3558  HG2 MET A 226      11.294  15.286  -1.854  1.00 98.10           H  
ATOM   3559  HG3 MET A 226      12.580  16.432  -1.479  1.00 98.10           H  
ATOM   3560  SD  MET A 226      12.509  14.635   0.103  1.00 98.10           S  
ATOM   3561  CE  MET A 226      11.426  13.205  -0.118  1.00 98.10           C  
ATOM   3562  HE1 MET A 226      11.453  12.854  -1.150  1.00 98.10           H  
ATOM   3563  HE2 MET A 226      11.743  12.391   0.534  1.00 98.10           H  
ATOM   3564  HE3 MET A 226      10.410  13.496   0.150  1.00 98.10           H  
ATOM   3565  N   ASP A 227      15.158  15.279  -5.140  1.00 96.61           N  
ATOM   3566  H   ASP A 227      15.291  16.150  -4.646  1.00 96.61           H  
ATOM   3567  CA  ASP A 227      16.332  14.608  -5.695  1.00 96.61           C  
ATOM   3568  HA  ASP A 227      15.993  13.987  -6.523  1.00 96.61           H  
ATOM   3569  C   ASP A 227      16.963  13.644  -4.666  1.00 96.61           C  
ATOM   3570  CB  ASP A 227      17.309  15.625  -6.312  1.00 96.61           C  
ATOM   3571  HB2 ASP A 227      18.031  15.075  -6.916  1.00 96.61           H  
ATOM   3572  HB3 ASP A 227      16.752  16.272  -6.989  1.00 96.61           H  
ATOM   3573  O   ASP A 227      16.547  13.567  -3.507  1.00 96.61           O  
ATOM   3574  CG  ASP A 227      18.093  16.486  -5.316  1.00 96.61           C  
ATOM   3575  OD1 ASP A 227      18.467  15.955  -4.247  1.00 96.61           O  
ATOM   3576  OD2 ASP A 227      18.420  17.630  -5.687  1.00 96.61           O  
ATOM   3577  N   ALA A 228      17.956  12.858  -5.091  1.00 95.46           N  
ATOM   3578  H   ALA A 228      18.301  12.966  -6.034  1.00 95.46           H  
ATOM   3579  CA  ALA A 228      18.583  11.861  -4.223  1.00 95.46           C  
ATOM   3580  HA  ALA A 228      17.805  11.209  -3.825  1.00 95.46           H  
ATOM   3581  C   ALA A 228      19.318  12.473  -3.015  1.00 95.46           C  
ATOM   3582  CB  ALA A 228      19.540  11.017  -5.071  1.00 95.46           C  
ATOM   3583  HB1 ALA A 228      20.006  10.252  -4.448  1.00 95.46           H  
ATOM   3584  HB2 ALA A 228      20.322  11.644  -5.499  1.00 95.46           H  
ATOM   3585  HB3 ALA A 228      18.992  10.526  -5.874  1.00 95.46           H  
ATOM   3586  O   ALA A 228      19.325  11.871  -1.938  1.00 95.46           O  
ATOM   3587  N   ALA A 229      19.925  13.652  -3.173  1.00 96.79           N  
ATOM   3588  H   ALA A 229      19.685  14.215  -3.976  1.00 96.79           H  
ATOM   3589  CA  ALA A 229      20.687  14.302  -2.111  1.00 96.79           C  
ATOM   3590  HA  ALA A 229      21.313  13.560  -1.616  1.00 96.79           H  
ATOM   3591  C   ALA A 229      19.745  14.896  -1.055  1.00 96.79           C  
ATOM   3592  CB  ALA A 229      21.598  15.365  -2.737  1.00 96.79           C  
ATOM   3593  HB1 ALA A 229      22.245  14.906  -3.484  1.00 96.79           H  
ATOM   3594  HB2 ALA A 229      20.997  16.140  -3.212  1.00 96.79           H  
ATOM   3595  HB3 ALA A 229      22.215  15.820  -1.962  1.00 96.79           H  
ATOM   3596  O   ALA A 229      19.953  14.695   0.142  1.00 96.79           O  
ATOM   3597  N   GLU A 230      18.676  15.562  -1.495  1.00 98.16           N  
ATOM   3598  H   GLU A 230      18.573  15.699  -2.490  1.00 98.16           H  
ATOM   3599  CA  GLU A 230      17.609  16.061  -0.634  1.00 98.16           C  
ATOM   3600  HA  GLU A 230      18.045  16.720   0.117  1.00 98.16           H  
ATOM   3601  C   GLU A 230      16.925  14.910   0.109  1.00 98.16           C  
ATOM   3602  CB  GLU A 230      16.609  16.873  -1.470  1.00 98.16           C  
ATOM   3603  HB2 GLU A 230      17.146  17.668  -1.987  1.00 98.16           H  
ATOM   3604  HB3 GLU A 230      16.159  16.217  -2.216  1.00 98.16           H  
ATOM   3605  O   GLU A 230      16.834  14.964   1.334  1.00 98.16           O  
ATOM   3606  CG  GLU A 230      15.512  17.508  -0.596  1.00 98.16           C  
ATOM   3607  HG2 GLU A 230      15.013  16.729  -0.020  1.00 98.16           H  
ATOM   3608  HG3 GLU A 230      15.987  18.191   0.109  1.00 98.16           H  
ATOM   3609  CD  GLU A 230      14.441  18.263  -1.402  1.00 98.16           C  
ATOM   3610  OE1 GLU A 230      13.668  19.011  -0.759  1.00 98.16           O  
ATOM   3611  OE2 GLU A 230      14.361  18.067  -2.635  1.00 98.16           O  
ATOM   3612  N   ALA A 231      16.531  13.841  -0.592  1.00 98.22           N  
ATOM   3613  H   ALA A 231      16.624  13.862  -1.597  1.00 98.22           H  
ATOM   3614  CA  ALA A 231      15.888  12.681   0.024  1.00 98.22           C  
ATOM   3615  HA  ALA A 231      14.966  13.007   0.506  1.00 98.22           H  
ATOM   3616  C   ALA A 231      16.772  12.037   1.104  1.00 98.22           C  
ATOM   3617  CB  ALA A 231      15.533  11.677  -1.079  1.00 98.22           C  
ATOM   3618  HB1 ALA A 231      14.853  12.142  -1.793  1.00 98.22           H  
ATOM   3619  HB2 ALA A 231      15.045  10.808  -0.639  1.00 98.22           H  
ATOM   3620  HB3 ALA A 231      16.435  11.356  -1.601  1.00 98.22           H  
ATOM   3621  O   ALA A 231      16.301  11.755   2.205  1.00 98.22           O  
ATOM   3622  N   THR A 232      18.070  11.870   0.824  1.00 97.40           N  
ATOM   3623  H   THR A 232      18.390  12.128  -0.099  1.00 97.40           H  
ATOM   3624  CA  THR A 232      19.046  11.322   1.783  1.00 97.40           C  
ATOM   3625  HA  THR A 232      18.691  10.355   2.138  1.00 97.40           H  
ATOM   3626  C   THR A 232      19.208  12.227   3.002  1.00 97.40           C  
ATOM   3627  CB  THR A 232      20.414  11.115   1.116  1.00 97.40           C  
ATOM   3628  HB  THR A 232      20.796  12.070   0.755  1.00 97.40           H  
ATOM   3629  O   THR A 232      19.218  11.748   4.135  1.00 97.40           O  
ATOM   3630  CG2 THR A 232      21.449  10.495   2.057  1.00 97.40           C  
ATOM   3631 HG21 THR A 232      22.364  10.288   1.503  1.00 97.40           H  
ATOM   3632 HG22 THR A 232      21.685  11.182   2.871  1.00 97.40           H  
ATOM   3633 HG23 THR A 232      21.063   9.563   2.471  1.00 97.40           H  
ATOM   3634  OG1 THR A 232      20.281  10.239   0.022  1.00 97.40           O  
ATOM   3635  HG1 THR A 232      19.940  10.749  -0.716  1.00 97.40           H  
ATOM   3636  N   ARG A 233      19.304  13.544   2.792  1.00 98.37           N  
ATOM   3637  H   ARG A 233      19.274  13.883   1.841  1.00 98.37           H  
ATOM   3638  CA  ARG A 233      19.425  14.522   3.878  1.00 98.37           C  
ATOM   3639  HA  ARG A 233      20.263  14.247   4.517  1.00 98.37           H  
ATOM   3640  C   ARG A 233      18.182  14.514   4.770  1.00 98.37           C  
ATOM   3641  CB  ARG A 233      19.694  15.897   3.256  1.00 98.37           C  
ATOM   3642  HB2 ARG A 233      20.577  15.834   2.620  1.00 98.37           H  
ATOM   3643  HB3 ARG A 233      18.842  16.173   2.634  1.00 98.37           H  
ATOM   3644  O   ARG A 233      18.306  14.392   5.986  1.00 98.37           O  
ATOM   3645  CG  ARG A 233      19.934  16.974   4.321  1.00 98.37           C  
ATOM   3646  HG2 ARG A 233      20.845  16.739   4.871  1.00 98.37           H  
ATOM   3647  HG3 ARG A 233      19.102  16.983   5.024  1.00 98.37           H  
ATOM   3648  CD  ARG A 233      20.074  18.366   3.690  1.00 98.37           C  
ATOM   3649  HD2 ARG A 233      20.326  19.077   4.476  1.00 98.37           H  
ATOM   3650  HD3 ARG A 233      20.896  18.350   2.974  1.00 98.37           H  
ATOM   3651  NE  ARG A 233      18.830  18.788   3.009  1.00 98.37           N  
ATOM   3652  HE  ARG A 233      18.787  18.681   2.006  1.00 98.37           H  
ATOM   3653  NH1 ARG A 233      17.692  19.358   4.908  1.00 98.37           N  
ATOM   3654 HH11 ARG A 233      18.474  19.114   5.499  1.00 98.37           H  
ATOM   3655 HH12 ARG A 233      16.850  19.457   5.456  1.00 98.37           H  
ATOM   3656  NH2 ARG A 233      16.630  19.390   2.946  1.00 98.37           N  
ATOM   3657 HH21 ARG A 233      15.794  19.642   3.454  1.00 98.37           H  
ATOM   3658 HH22 ARG A 233      16.568  19.186   1.959  1.00 98.37           H  
ATOM   3659  CZ  ARG A 233      17.726  19.179   3.621  1.00 98.37           C  
ATOM   3660  N   VAL A 234      16.990  14.580   4.172  1.00 98.37           N  
ATOM   3661  H   VAL A 234      16.962  14.647   3.165  1.00 98.37           H  
ATOM   3662  CA  VAL A 234      15.721  14.567   4.914  1.00 98.37           C  
ATOM   3663  HA  VAL A 234      15.761  15.342   5.679  1.00 98.37           H  
ATOM   3664  C   VAL A 234      15.533  13.241   5.647  1.00 98.37           C  
ATOM   3665  CB  VAL A 234      14.521  14.882   3.998  1.00 98.37           C  
ATOM   3666  HB  VAL A 234      14.492  14.164   3.178  1.00 98.37           H  
ATOM   3667  O   VAL A 234      15.106  13.258   6.792  1.00 98.37           O  
ATOM   3668  CG1 VAL A 234      13.195  14.820   4.764  1.00 98.37           C  
ATOM   3669 HG11 VAL A 234      12.375  15.118   4.111  1.00 98.37           H  
ATOM   3670 HG12 VAL A 234      13.220  15.494   5.620  1.00 98.37           H  
ATOM   3671 HG13 VAL A 234      12.997  13.810   5.126  1.00 98.37           H  
ATOM   3672  CG2 VAL A 234      14.623  16.303   3.425  1.00 98.37           C  
ATOM   3673 HG21 VAL A 234      15.557  16.437   2.880  1.00 98.37           H  
ATOM   3674 HG22 VAL A 234      13.798  16.477   2.734  1.00 98.37           H  
ATOM   3675 HG23 VAL A 234      14.575  17.034   4.233  1.00 98.37           H  
ATOM   3676  N   ALA A 235      15.934  12.104   5.068  1.00 97.95           N  
ATOM   3677  H   ALA A 235      16.282  12.124   4.120  1.00 97.95           H  
ATOM   3678  CA  ALA A 235      15.883  10.810   5.756  1.00 97.95           C  
ATOM   3679  HA  ALA A 235      14.844  10.599   6.010  1.00 97.95           H  
ATOM   3680  C   ALA A 235      16.682  10.782   7.075  1.00 97.95           C  
ATOM   3681  CB  ALA A 235      16.394   9.723   4.799  1.00 97.95           C  
ATOM   3682  HB1 ALA A 235      15.782   9.690   3.897  1.00 97.95           H  
ATOM   3683  HB2 ALA A 235      17.428   9.924   4.520  1.00 97.95           H  
ATOM   3684  HB3 ALA A 235      16.349   8.751   5.291  1.00 97.95           H  
ATOM   3685  O   ALA A 235      16.330  10.027   7.981  1.00 97.95           O  
ATOM   3686  N   GLY A 236      17.748  11.585   7.182  1.00 97.66           N  
ATOM   3687  H   GLY A 236      17.986  12.165   6.391  1.00 97.66           H  
ATOM   3688  CA  GLY A 236      18.547  11.726   8.402  1.00 97.66           C  
ATOM   3689  HA2 GLY A 236      19.560  12.009   8.118  1.00 97.66           H  
ATOM   3690  HA3 GLY A 236      18.590  10.772   8.927  1.00 97.66           H  
ATOM   3691  C   GLY A 236      18.025  12.787   9.375  1.00 97.66           C  
ATOM   3692  O   GLY A 236      18.082  12.579  10.584  1.00 97.66           O  
ATOM   3693  N   GLU A 237      17.524  13.916   8.869  1.00 98.26           N  
ATOM   3694  H   GLU A 237      17.542  14.040   7.867  1.00 98.26           H  
ATOM   3695  CA  GLU A 237      17.032  15.028   9.699  1.00 98.26           C  
ATOM   3696  HA  GLU A 237      17.669  15.143  10.576  1.00 98.26           H  
ATOM   3697  C   GLU A 237      15.601  14.807  10.215  1.00 98.26           C  
ATOM   3698  CB  GLU A 237      17.075  16.334   8.890  1.00 98.26           C  
ATOM   3699  HB2 GLU A 237      16.548  16.175   7.950  1.00 98.26           H  
ATOM   3700  HB3 GLU A 237      16.542  17.100   9.453  1.00 98.26           H  
ATOM   3701  O   GLU A 237      15.290  15.165  11.350  1.00 98.26           O  
ATOM   3702  CG  GLU A 237      18.491  16.860   8.595  1.00 98.26           C  
ATOM   3703  HG2 GLU A 237      19.073  16.079   8.106  1.00 98.26           H  
ATOM   3704  HG3 GLU A 237      18.981  17.108   9.537  1.00 98.26           H  
ATOM   3705  CD  GLU A 237      18.459  18.105   7.689  1.00 98.26           C  
ATOM   3706  OE1 GLU A 237      19.501  18.466   7.091  1.00 98.26           O  
ATOM   3707  OE2 GLU A 237      17.373  18.694   7.491  1.00 98.26           O  
ATOM   3708  N   ASN A 238      14.734  14.224   9.385  1.00 98.32           N  
ATOM   3709  H   ASN A 238      15.068  13.937   8.476  1.00 98.32           H  
ATOM   3710  CA  ASN A 238      13.332  13.954   9.680  1.00 98.32           C  
ATOM   3711  HA  ASN A 238      13.211  13.861  10.759  1.00 98.32           H  
ATOM   3712  C   ASN A 238      12.867  12.640   9.010  1.00 98.32           C  
ATOM   3713  CB  ASN A 238      12.479  15.155   9.239  1.00 98.32           C  
ATOM   3714  HB2 ASN A 238      12.513  15.261   8.154  1.00 98.32           H  
ATOM   3715  HB3 ASN A 238      12.876  16.064   9.691  1.00 98.32           H  
ATOM   3716  O   ASN A 238      12.322  12.663   7.903  1.00 98.32           O  
ATOM   3717  CG  ASN A 238      11.034  15.000   9.683  1.00 98.32           C  
ATOM   3718  ND2 ASN A 238      10.199  15.952   9.348  1.00 98.32           N  
ATOM   3719 HD21 ASN A 238       9.311  15.974   9.827  1.00 98.32           H  
ATOM   3720 HD22 ASN A 238      10.491  16.719   8.758  1.00 98.32           H  
ATOM   3721  OD1 ASN A 238      10.660  14.052  10.359  1.00 98.32           O  
ATOM   3722  N   PRO A 239      13.040  11.478   9.668  1.00 98.08           N  
ATOM   3723  CA  PRO A 239      12.609  10.184   9.129  1.00 98.08           C  
ATOM   3724  HA  PRO A 239      13.002  10.068   8.119  1.00 98.08           H  
ATOM   3725  C   PRO A 239      11.076  10.007   9.061  1.00 98.08           C  
ATOM   3726  CB  PRO A 239      13.265   9.149  10.052  1.00 98.08           C  
ATOM   3727  HB2 PRO A 239      12.684   8.230  10.131  1.00 98.08           H  
ATOM   3728  HB3 PRO A 239      14.271   8.931   9.694  1.00 98.08           H  
ATOM   3729  O   PRO A 239      10.592   8.980   8.576  1.00 98.08           O  
ATOM   3730  CG  PRO A 239      13.356   9.877  11.392  1.00 98.08           C  
ATOM   3731  HG2 PRO A 239      12.391   9.840  11.897  1.00 98.08           H  
ATOM   3732  HG3 PRO A 239      14.141   9.464  12.026  1.00 98.08           H  
ATOM   3733  CD  PRO A 239      13.663  11.312  10.975  1.00 98.08           C  
ATOM   3734  HD2 PRO A 239      13.248  11.999  11.713  1.00 98.08           H  
ATOM   3735  HD3 PRO A 239      14.740  11.454  10.885  1.00 98.08           H  
ATOM   3736  N   ASP A 240      10.302  10.967   9.567  1.00 98.37           N  
ATOM   3737  H   ASP A 240      10.747  11.789   9.950  1.00 98.37           H  
ATOM   3738  CA  ASP A 240       8.836  10.985   9.567  1.00 98.37           C  
ATOM   3739  HA  ASP A 240       8.457  10.063   9.127  1.00 98.37           H  
ATOM   3740  C   ASP A 240       8.277  12.126   8.693  1.00 98.37           C  
ATOM   3741  CB  ASP A 240       8.338  11.065  11.024  1.00 98.37           C  
ATOM   3742  HB2 ASP A 240       8.754  11.953  11.500  1.00 98.37           H  
ATOM   3743  HB3 ASP A 240       7.252  11.161  11.031  1.00 98.37           H  
ATOM   3744  O   ASP A 240       7.137  12.550   8.879  1.00 98.37           O  
ATOM   3745  CG  ASP A 240       8.700   9.825  11.841  1.00 98.37           C  
ATOM   3746  OD1 ASP A 240       8.075   8.767  11.593  1.00 98.37           O  
ATOM   3747  OD2 ASP A 240       9.599   9.877  12.703  1.00 98.37           O  
ATOM   3748  N   HIS A 241       9.072  12.651   7.754  1.00 98.66           N  
ATOM   3749  H   HIS A 241       9.979  12.227   7.619  1.00 98.66           H  
ATOM   3750  CA  HIS A 241       8.755  13.847   6.969  1.00 98.66           C  
ATOM   3751  HA  HIS A 241       8.661  14.699   7.643  1.00 98.66           H  
ATOM   3752  C   HIS A 241       7.427  13.759   6.210  1.00 98.66           C  
ATOM   3753  CB  HIS A 241       9.918  14.118   6.007  1.00 98.66           C  
ATOM   3754  HB2 HIS A 241      10.152  13.197   5.472  1.00 98.66           H  
ATOM   3755  HB3 HIS A 241      10.797  14.409   6.584  1.00 98.66           H  
ATOM   3756  O   HIS A 241       6.622  14.686   6.282  1.00 98.66           O  
ATOM   3757  CG  HIS A 241       9.627  15.197   4.997  1.00 98.66           C  
ATOM   3758  CD2 HIS A 241       9.188  14.985   3.724  1.00 98.66           C  
ATOM   3759  HD2 HIS A 241       9.029  14.020   3.266  1.00 98.66           H  
ATOM   3760  ND1 HIS A 241       9.680  16.569   5.236  1.00 98.66           N  
ATOM   3761  CE1 HIS A 241       9.243  17.151   4.109  1.00 98.66           C  
ATOM   3762  HE1 HIS A 241       9.127  18.217   3.981  1.00 98.66           H  
ATOM   3763  NE2 HIS A 241       8.941  16.224   3.181  1.00 98.66           N  
ATOM   3764  HE2 HIS A 241       8.531  16.394   2.274  1.00 98.66           H  
ATOM   3765  N   LEU A 242       7.158  12.662   5.495  1.00 98.61           N  
ATOM   3766  H   LEU A 242       7.786  11.876   5.587  1.00 98.61           H  
ATOM   3767  CA  LEU A 242       5.906  12.519   4.740  1.00 98.61           C  
ATOM   3768  HA  LEU A 242       5.734  13.434   4.174  1.00 98.61           H  
ATOM   3769  C   LEU A 242       4.693  12.352   5.659  1.00 98.61           C  
ATOM   3770  CB  LEU A 242       5.979  11.325   3.774  1.00 98.61           C  
ATOM   3771  HB2 LEU A 242       6.132  10.413   4.352  1.00 98.61           H  
ATOM   3772  HB3 LEU A 242       5.007  11.235   3.290  1.00 98.61           H  
ATOM   3773  O   LEU A 242       3.604  12.837   5.338  1.00 98.61           O  
ATOM   3774  CG  LEU A 242       7.055  11.397   2.682  1.00 98.61           C  
ATOM   3775  HG  LEU A 242       8.047  11.373   3.135  1.00 98.61           H  
ATOM   3776  CD1 LEU A 242       6.886  10.194   1.753  1.00 98.61           C  
ATOM   3777 HD11 LEU A 242       5.927  10.227   1.236  1.00 98.61           H  
ATOM   3778 HD12 LEU A 242       6.951   9.272   2.331  1.00 98.61           H  
ATOM   3779 HD13 LEU A 242       7.694  10.181   1.021  1.00 98.61           H  
ATOM   3780  CD2 LEU A 242       6.922  12.645   1.808  1.00 98.61           C  
ATOM   3781 HD21 LEU A 242       7.736  12.656   1.085  1.00 98.61           H  
ATOM   3782 HD22 LEU A 242       6.997  13.549   2.412  1.00 98.61           H  
ATOM   3783 HD23 LEU A 242       5.967  12.628   1.282  1.00 98.61           H  
ATOM   3784  N   VAL A 243       4.875  11.663   6.789  1.00 98.48           N  
ATOM   3785  H   VAL A 243       5.796  11.286   6.961  1.00 98.48           H  
ATOM   3786  CA  VAL A 243       3.846  11.535   7.830  1.00 98.48           C  
ATOM   3787  HA  VAL A 243       2.926  11.174   7.371  1.00 98.48           H  
ATOM   3788  C   VAL A 243       3.520  12.902   8.422  1.00 98.48           C  
ATOM   3789  CB  VAL A 243       4.275  10.545   8.933  1.00 98.48           C  
ATOM   3790  HB  VAL A 243       5.210  10.879   9.382  1.00 98.48           H  
ATOM   3791  O   VAL A 243       2.344  13.261   8.504  1.00 98.48           O  
ATOM   3792  CG1 VAL A 243       3.216  10.439  10.041  1.00 98.48           C  
ATOM   3793 HG11 VAL A 243       3.125  11.393  10.562  1.00 98.48           H  
ATOM   3794 HG12 VAL A 243       2.251  10.166   9.616  1.00 98.48           H  
ATOM   3795 HG13 VAL A 243       3.523   9.689  10.770  1.00 98.48           H  
ATOM   3796  CG2 VAL A 243       4.481   9.125   8.388  1.00 98.48           C  
ATOM   3797 HG21 VAL A 243       4.881   8.491   9.179  1.00 98.48           H  
ATOM   3798 HG22 VAL A 243       3.535   8.712   8.038  1.00 98.48           H  
ATOM   3799 HG23 VAL A 243       5.198   9.136   7.567  1.00 98.48           H  
ATOM   3800  N   GLN A 244       4.549  13.662   8.790  1.00 98.67           N  
ATOM   3801  H   GLN A 244       5.484  13.295   8.681  1.00 98.67           H  
ATOM   3802  CA  GLN A 244       4.416  14.991   9.363  1.00 98.67           C  
ATOM   3803  HA  GLN A 244       3.768  14.930  10.238  1.00 98.67           H  
ATOM   3804  C   GLN A 244       3.758  15.964   8.379  1.00 98.67           C  
ATOM   3805  CB  GLN A 244       5.798  15.471   9.823  1.00 98.67           C  
ATOM   3806  HB2 GLN A 244       6.198  14.768  10.553  1.00 98.67           H  
ATOM   3807  HB3 GLN A 244       6.478  15.529   8.973  1.00 98.67           H  
ATOM   3808  O   GLN A 244       2.768  16.594   8.732  1.00 98.67           O  
ATOM   3809  CG  GLN A 244       5.662  16.850  10.470  1.00 98.67           C  
ATOM   3810  HG2 GLN A 244       4.904  16.806  11.252  1.00 98.67           H  
ATOM   3811  HG3 GLN A 244       5.333  17.569   9.719  1.00 98.67           H  
ATOM   3812  CD  GLN A 244       6.939  17.394  11.075  1.00 98.67           C  
ATOM   3813  NE2 GLN A 244       6.814  18.489  11.785  1.00 98.67           N  
ATOM   3814 HE21 GLN A 244       5.911  18.941  11.758  1.00 98.67           H  
ATOM   3815 HE22 GLN A 244       7.653  18.925  12.140  1.00 98.67           H  
ATOM   3816  OE1 GLN A 244       8.039  16.885  10.910  1.00 98.67           O  
ATOM   3817  N   ASP A 245       4.231  16.034   7.130  1.00 98.75           N  
ATOM   3818  H   ASP A 245       5.065  15.513   6.901  1.00 98.75           H  
ATOM   3819  CA  ASP A 245       3.672  16.933   6.111  1.00 98.75           C  
ATOM   3820  HA  ASP A 245       3.795  17.964   6.444  1.00 98.75           H  
ATOM   3821  C   ASP A 245       2.171  16.701   5.884  1.00 98.75           C  
ATOM   3822  CB  ASP A 245       4.436  16.750   4.790  1.00 98.75           C  
ATOM   3823  HB2 ASP A 245       5.462  17.095   4.917  1.00 98.75           H  
ATOM   3824  HB3 ASP A 245       4.463  15.691   4.535  1.00 98.75           H  
ATOM   3825  O   ASP A 245       1.407  17.656   5.728  1.00 98.75           O  
ATOM   3826  CG  ASP A 245       3.779  17.514   3.636  1.00 98.75           C  
ATOM   3827  OD1 ASP A 245       2.956  16.922   2.895  1.00 98.75           O  
ATOM   3828  OD2 ASP A 245       4.060  18.710   3.415  1.00 98.75           O  
ATOM   3829  N   LEU A 246       1.727  15.438   5.871  1.00 98.78           N  
ATOM   3830  H   LEU A 246       2.395  14.695   6.019  1.00 98.78           H  
ATOM   3831  CA  LEU A 246       0.308  15.125   5.730  1.00 98.78           C  
ATOM   3832  HA  LEU A 246      -0.074  15.698   4.886  1.00 98.78           H  
ATOM   3833  C   LEU A 246      -0.489  15.546   6.968  1.00 98.78           C  
ATOM   3834  CB  LEU A 246       0.136  13.622   5.456  1.00 98.78           C  
ATOM   3835  HB2 LEU A 246       0.767  13.341   4.613  1.00 98.78           H  
ATOM   3836  HB3 LEU A 246       0.482  13.067   6.328  1.00 98.78           H  
ATOM   3837  O   LEU A 246      -1.574  16.111   6.824  1.00 98.78           O  
ATOM   3838  CG  LEU A 246      -1.324  13.230   5.156  1.00 98.78           C  
ATOM   3839  HG  LEU A 246      -1.983  13.555   5.962  1.00 98.78           H  
ATOM   3840  CD1 LEU A 246      -1.795  13.864   3.842  1.00 98.78           C  
ATOM   3841 HD11 LEU A 246      -1.974  14.927   4.006  1.00 98.78           H  
ATOM   3842 HD12 LEU A 246      -2.720  13.398   3.503  1.00 98.78           H  
ATOM   3843 HD13 LEU A 246      -1.032  13.735   3.074  1.00 98.78           H  
ATOM   3844  CD2 LEU A 246      -1.447  11.710   5.054  1.00 98.78           C  
ATOM   3845 HD21 LEU A 246      -1.220  11.277   6.028  1.00 98.78           H  
ATOM   3846 HD22 LEU A 246      -0.741  11.327   4.317  1.00 98.78           H  
ATOM   3847 HD23 LEU A 246      -2.466  11.435   4.781  1.00 98.78           H  
ATOM   3848  N   PHE A 247       0.034  15.242   8.158  1.00 98.78           N  
ATOM   3849  H   PHE A 247       0.959  14.839   8.194  1.00 98.78           H  
ATOM   3850  CA  PHE A 247      -0.634  15.527   9.421  1.00 98.78           C  
ATOM   3851  HA  PHE A 247      -1.633  15.093   9.389  1.00 98.78           H  
ATOM   3852  C   PHE A 247      -0.796  17.035   9.631  1.00 98.78           C  
ATOM   3853  CB  PHE A 247       0.146  14.867  10.567  1.00 98.78           C  
ATOM   3854  HB2 PHE A 247       1.129  15.329  10.653  1.00 98.78           H  
ATOM   3855  HB3 PHE A 247       0.300  13.815  10.326  1.00 98.78           H  
ATOM   3856  O   PHE A 247      -1.919  17.508   9.824  1.00 98.78           O  
ATOM   3857  CG  PHE A 247      -0.559  14.956  11.905  1.00 98.78           C  
ATOM   3858  CD1 PHE A 247      -0.397  16.094  12.715  1.00 98.78           C  
ATOM   3859  HD1 PHE A 247       0.247  16.902  12.398  1.00 98.78           H  
ATOM   3860  CD2 PHE A 247      -1.402  13.910  12.328  1.00 98.78           C  
ATOM   3861  HD2 PHE A 247      -1.539  13.046  11.694  1.00 98.78           H  
ATOM   3862  CE1 PHE A 247      -1.090  16.193  13.934  1.00 98.78           C  
ATOM   3863  HE1 PHE A 247      -0.979  17.083  14.535  1.00 98.78           H  
ATOM   3864  CE2 PHE A 247      -2.084  14.003  13.555  1.00 98.78           C  
ATOM   3865  HE2 PHE A 247      -2.741  13.207  13.874  1.00 98.78           H  
ATOM   3866  CZ  PHE A 247      -1.937  15.152  14.351  1.00 98.78           C  
ATOM   3867  HZ  PHE A 247      -2.485  15.249  15.277  1.00 98.78           H  
ATOM   3868  N   ASP A 248       0.297  17.787   9.509  1.00 98.82           N  
ATOM   3869  H   ASP A 248       1.184  17.327   9.357  1.00 98.82           H  
ATOM   3870  CA  ASP A 248       0.337  19.233   9.730  1.00 98.82           C  
ATOM   3871  HA  ASP A 248      -0.053  19.453  10.723  1.00 98.82           H  
ATOM   3872  C   ASP A 248      -0.556  19.958   8.715  1.00 98.82           C  
ATOM   3873  CB  ASP A 248       1.798  19.729   9.667  1.00 98.82           C  
ATOM   3874  HB2 ASP A 248       1.789  20.819   9.688  1.00 98.82           H  
ATOM   3875  HB3 ASP A 248       2.241  19.419   8.721  1.00 98.82           H  
ATOM   3876  O   ASP A 248      -1.366  20.806   9.086  1.00 98.82           O  
ATOM   3877  CG  ASP A 248       2.687  19.243  10.831  1.00 98.82           C  
ATOM   3878  OD1 ASP A 248       2.142  18.666  11.801  1.00 98.82           O  
ATOM   3879  OD2 ASP A 248       3.924  19.451  10.768  1.00 98.82           O  
ATOM   3880  N   ALA A 249      -0.534  19.544   7.442  1.00 98.78           N  
ATOM   3881  H   ALA A 249       0.138  18.840   7.174  1.00 98.78           H  
ATOM   3882  CA  ALA A 249      -1.413  20.125   6.431  1.00 98.78           C  
ATOM   3883  HA  ALA A 249      -1.208  21.194   6.376  1.00 98.78           H  
ATOM   3884  C   ALA A 249      -2.905  19.953   6.757  1.00 98.78           C  
ATOM   3885  CB  ALA A 249      -1.093  19.479   5.086  1.00 98.78           C  
ATOM   3886  HB1 ALA A 249      -0.051  19.680   4.838  1.00 98.78           H  
ATOM   3887  HB2 ALA A 249      -1.245  18.403   5.160  1.00 98.78           H  
ATOM   3888  HB3 ALA A 249      -1.749  19.892   4.320  1.00 98.78           H  
ATOM   3889  O   ALA A 249      -3.702  20.844   6.469  1.00 98.78           O  
ATOM   3890  N   ILE A 250      -3.308  18.820   7.336  1.00 98.72           N  
ATOM   3891  H   ILE A 250      -2.610  18.140   7.602  1.00 98.72           H  
ATOM   3892  CA  ILE A 250      -4.703  18.607   7.733  1.00 98.72           C  
ATOM   3893  HA  ILE A 250      -5.350  18.979   6.939  1.00 98.72           H  
ATOM   3894  C   ILE A 250      -5.049  19.424   8.984  1.00 98.72           C  
ATOM   3895  CB  ILE A 250      -4.993  17.105   7.905  1.00 98.72           C  
ATOM   3896  HB  ILE A 250      -4.234  16.686   8.566  1.00 98.72           H  
ATOM   3897  O   ILE A 250      -6.130  20.011   9.012  1.00 98.72           O  
ATOM   3898  CG1 ILE A 250      -4.915  16.378   6.546  1.00 98.72           C  
ATOM   3899 HG12 ILE A 250      -5.763  16.659   5.922  1.00 98.72           H  
ATOM   3900 HG13 ILE A 250      -4.006  16.679   6.024  1.00 98.72           H  
ATOM   3901  CG2 ILE A 250      -6.381  16.873   8.528  1.00 98.72           C  
ATOM   3902 HG21 ILE A 250      -6.585  15.804   8.564  1.00 98.72           H  
ATOM   3903 HG22 ILE A 250      -7.146  17.379   7.939  1.00 98.72           H  
ATOM   3904 HG23 ILE A 250      -6.399  17.254   9.549  1.00 98.72           H  
ATOM   3905  CD1 ILE A 250      -4.871  14.855   6.696  1.00 98.72           C  
ATOM   3906 HD11 ILE A 250      -5.854  14.454   6.941  1.00 98.72           H  
ATOM   3907 HD12 ILE A 250      -4.148  14.573   7.462  1.00 98.72           H  
ATOM   3908 HD13 ILE A 250      -4.530  14.434   5.750  1.00 98.72           H  
ATOM   3909  N   GLU A 251      -4.155  19.508   9.977  1.00 98.58           N  
ATOM   3910  H   GLU A 251      -3.266  19.040   9.879  1.00 98.58           H  
ATOM   3911  CA  GLU A 251      -4.360  20.359  11.164  1.00 98.58           C  
ATOM   3912  HA  GLU A 251      -5.277  20.063  11.675  1.00 98.58           H  
ATOM   3913  C   GLU A 251      -4.530  21.836  10.781  1.00 98.58           C  
ATOM   3914  CB  GLU A 251      -3.179  20.247  12.148  1.00 98.58           C  
ATOM   3915  HB2 GLU A 251      -3.253  21.067  12.863  1.00 98.58           H  
ATOM   3916  HB3 GLU A 251      -2.243  20.375  11.606  1.00 98.58           H  
ATOM   3917  O   GLU A 251      -5.383  22.534  11.326  1.00 98.58           O  
ATOM   3918  CG  GLU A 251      -3.106  18.947  12.957  1.00 98.58           C  
ATOM   3919  HG2 GLU A 251      -2.277  19.032  13.660  1.00 98.58           H  
ATOM   3920  HG3 GLU A 251      -2.863  18.126  12.282  1.00 98.58           H  
ATOM   3921  CD  GLU A 251      -4.392  18.648  13.745  1.00 98.58           C  
ATOM   3922  OE1 GLU A 251      -5.042  17.613  13.446  1.00 98.58           O  
ATOM   3923  OE2 GLU A 251      -4.732  19.442  14.651  1.00 98.58           O  
ATOM   3924  N   GLU A 252      -3.767  22.303   9.793  1.00 98.59           N  
ATOM   3925  H   GLU A 252      -3.023  21.709   9.456  1.00 98.59           H  
ATOM   3926  CA  GLU A 252      -3.821  23.677   9.286  1.00 98.59           C  
ATOM   3927  HA  GLU A 252      -3.899  24.365  10.127  1.00 98.59           H  
ATOM   3928  C   GLU A 252      -5.022  23.957   8.363  1.00 98.59           C  
ATOM   3929  CB  GLU A 252      -2.518  23.971   8.537  1.00 98.59           C  
ATOM   3930  HB2 GLU A 252      -2.611  24.930   8.027  1.00 98.59           H  
ATOM   3931  HB3 GLU A 252      -2.378  23.197   7.783  1.00 98.59           H  
ATOM   3932  O   GLU A 252      -5.207  25.086   7.909  1.00 98.59           O  
ATOM   3933  CG  GLU A 252      -1.284  24.046   9.448  1.00 98.59           C  
ATOM   3934  HG2 GLU A 252      -1.397  24.907  10.107  1.00 98.59           H  
ATOM   3935  HG3 GLU A 252      -1.219  23.157  10.075  1.00 98.59           H  
ATOM   3936  CD  GLU A 252       0.011  24.195   8.633  1.00 98.59           C  
ATOM   3937  OE1 GLU A 252       1.078  24.312   9.274  1.00 98.59           O  
ATOM   3938  OE2 GLU A 252      -0.073  24.258   7.376  1.00 98.59           O  
ATOM   3939  N   GLY A 253      -5.841  22.950   8.042  1.00 98.55           N  
ATOM   3940  H   GLY A 253      -5.678  22.054   8.480  1.00 98.55           H  
ATOM   3941  CA  GLY A 253      -6.958  23.087   7.099  1.00 98.55           C  
ATOM   3942  HA2 GLY A 253      -7.644  22.254   7.256  1.00 98.55           H  
ATOM   3943  HA3 GLY A 253      -7.490  24.015   7.308  1.00 98.55           H  
ATOM   3944  C   GLY A 253      -6.549  23.097   5.618  1.00 98.55           C  
ATOM   3945  O   GLY A 253      -7.394  23.293   4.741  1.00 98.55           O  
ATOM   3946  N   ASN A 254      -5.277  22.832   5.311  1.00 98.50           N  
ATOM   3947  H   ASN A 254      -4.670  22.587   6.080  1.00 98.50           H  
ATOM   3948  CA  ASN A 254      -4.712  22.709   3.964  1.00 98.50           C  
ATOM   3949  HA  ASN A 254      -5.203  23.440   3.322  1.00 98.50           H  
ATOM   3950  C   ASN A 254      -5.006  21.321   3.357  1.00 98.50           C  
ATOM   3951  CB  ASN A 254      -3.209  23.053   4.019  1.00 98.50           C  
ATOM   3952  HB2 ASN A 254      -2.714  22.444   4.774  1.00 98.50           H  
ATOM   3953  HB3 ASN A 254      -2.751  22.839   3.053  1.00 98.50           H  
ATOM   3954  O   ASN A 254      -4.100  20.574   2.970  1.00 98.50           O  
ATOM   3955  CG  ASN A 254      -2.955  24.519   4.314  1.00 98.50           C  
ATOM   3956  ND2 ASN A 254      -1.965  24.851   5.112  1.00 98.50           N  
ATOM   3957 HD21 ASN A 254      -1.886  25.828   5.355  1.00 98.50           H  
ATOM   3958 HD22 ASN A 254      -1.451  24.203   5.691  1.00 98.50           H  
ATOM   3959  OD1 ASN A 254      -3.612  25.390   3.764  1.00 98.50           O  
ATOM   3960  N   PHE A 255      -6.293  20.973   3.281  1.00 98.70           N  
ATOM   3961  H   PHE A 255      -6.963  21.639   3.640  1.00 98.70           H  
ATOM   3962  CA  PHE A 255      -6.775  19.642   2.912  1.00 98.70           C  
ATOM   3963  HA  PHE A 255      -6.378  18.934   3.640  1.00 98.70           H  
ATOM   3964  C   PHE A 255      -6.320  19.216   1.510  1.00 98.70           C  
ATOM   3965  CB  PHE A 255      -8.306  19.609   3.004  1.00 98.70           C  
ATOM   3966  HB2 PHE A 255      -8.706  20.310   2.272  1.00 98.70           H  
ATOM   3967  HB3 PHE A 255      -8.656  18.615   2.724  1.00 98.70           H  
ATOM   3968  O   PHE A 255      -6.713  19.839   0.515  1.00 98.70           O  
ATOM   3969  CG  PHE A 255      -8.880  19.949   4.366  1.00 98.70           C  
ATOM   3970  CD1 PHE A 255      -8.221  19.572   5.555  1.00 98.70           C  
ATOM   3971  HD1 PHE A 255      -7.291  19.024   5.530  1.00 98.70           H  
ATOM   3972  CD2 PHE A 255     -10.090  20.664   4.442  1.00 98.70           C  
ATOM   3973  HD2 PHE A 255     -10.590  20.978   3.538  1.00 98.70           H  
ATOM   3974  CE1 PHE A 255      -8.775  19.896   6.802  1.00 98.70           C  
ATOM   3975  HE1 PHE A 255      -8.268  19.612   7.712  1.00 98.70           H  
ATOM   3976  CE2 PHE A 255     -10.636  21.000   5.692  1.00 98.70           C  
ATOM   3977  HE2 PHE A 255     -11.551  21.571   5.750  1.00 98.70           H  
ATOM   3978  CZ  PHE A 255      -9.979  20.613   6.872  1.00 98.70           C  
ATOM   3979  HZ  PHE A 255     -10.387  20.875   7.837  1.00 98.70           H  
ATOM   3980  N   PRO A 256      -5.523  18.139   1.385  1.00 98.46           N  
ATOM   3981  CA  PRO A 256      -5.093  17.675   0.082  1.00 98.46           C  
ATOM   3982  HA  PRO A 256      -4.691  18.515  -0.484  1.00 98.46           H  
ATOM   3983  C   PRO A 256      -6.262  17.069  -0.695  1.00 98.46           C  
ATOM   3984  CB  PRO A 256      -3.967  16.690   0.357  1.00 98.46           C  
ATOM   3985  HB2 PRO A 256      -3.046  17.260   0.479  1.00 98.46           H  
ATOM   3986  HB3 PRO A 256      -3.859  15.950  -0.436  1.00 98.46           H  
ATOM   3987  O   PRO A 256      -7.159  16.420  -0.143  1.00 98.46           O  
ATOM   3988  CG  PRO A 256      -4.367  16.090   1.701  1.00 98.46           C  
ATOM   3989  HG2 PRO A 256      -5.140  15.339   1.534  1.00 98.46           H  
ATOM   3990  HG3 PRO A 256      -3.520  15.663   2.238  1.00 98.46           H  
ATOM   3991  CD  PRO A 256      -4.952  17.297   2.431  1.00 98.46           C  
ATOM   3992  HD2 PRO A 256      -5.699  16.967   3.152  1.00 98.46           H  
ATOM   3993  HD3 PRO A 256      -4.158  17.842   2.942  1.00 98.46           H  
ATOM   3994  N   GLN A 257      -6.227  17.290  -2.006  1.00 98.80           N  
ATOM   3995  H   GLN A 257      -5.437  17.788  -2.389  1.00 98.80           H  
ATOM   3996  CA  GLN A 257      -7.261  16.847  -2.927  1.00 98.80           C  
ATOM   3997  HA  GLN A 257      -7.912  16.148  -2.403  1.00 98.80           H  
ATOM   3998  C   GLN A 257      -6.669  16.124  -4.132  1.00 98.80           C  
ATOM   3999  CB  GLN A 257      -8.106  18.030  -3.407  1.00 98.80           C  
ATOM   4000  HB2 GLN A 257      -7.443  18.777  -3.844  1.00 98.80           H  
ATOM   4001  HB3 GLN A 257      -8.791  17.659  -4.169  1.00 98.80           H  
ATOM   4002  O   GLN A 257      -5.639  16.527  -4.681  1.00 98.80           O  
ATOM   4003  CG  GLN A 257      -8.942  18.700  -2.317  1.00 98.80           C  
ATOM   4004  HG2 GLN A 257      -9.456  17.921  -1.754  1.00 98.80           H  
ATOM   4005  HG3 GLN A 257      -8.299  19.251  -1.631  1.00 98.80           H  
ATOM   4006  CD  GLN A 257      -9.975  19.655  -2.913  1.00 98.80           C  
ATOM   4007  NE2 GLN A 257     -11.207  19.573  -2.462  1.00 98.80           N  
ATOM   4008 HE21 GLN A 257     -11.429  18.874  -1.768  1.00 98.80           H  
ATOM   4009 HE22 GLN A 257     -11.868  20.288  -2.731  1.00 98.80           H  
ATOM   4010  OE1 GLN A 257      -9.731  20.421  -3.846  1.00 98.80           O  
ATOM   4011  N   TRP A 258      -7.394  15.109  -4.595  1.00 98.88           N  
ATOM   4012  H   TRP A 258      -8.238  14.860  -4.099  1.00 98.88           H  
ATOM   4013  CA  TRP A 258      -7.079  14.370  -5.810  1.00 98.88           C  
ATOM   4014  HA  TRP A 258      -6.340  14.932  -6.381  1.00 98.88           H  
ATOM   4015  C   TRP A 258      -8.325  14.217  -6.673  1.00 98.88           C  
ATOM   4016  CB  TRP A 258      -6.488  12.997  -5.477  1.00 98.88           C  
ATOM   4017  HB2 TRP A 258      -6.283  12.497  -6.424  1.00 98.88           H  
ATOM   4018  HB3 TRP A 258      -7.236  12.406  -4.948  1.00 98.88           H  
ATOM   4019  O   TRP A 258      -9.389  13.866  -6.167  1.00 98.88           O  
ATOM   4020  CG  TRP A 258      -5.231  12.996  -4.662  1.00 98.88           C  
ATOM   4021  CD1 TRP A 258      -3.991  12.713  -5.119  1.00 98.88           C  
ATOM   4022  HD1 TRP A 258      -3.750  12.441  -6.136  1.00 98.88           H  
ATOM   4023  CD2 TRP A 258      -5.079  13.208  -3.225  1.00 98.88           C  
ATOM   4024  CE2 TRP A 258      -3.696  13.082  -2.895  1.00 98.88           C  
ATOM   4025  CE3 TRP A 258      -5.977  13.440  -2.160  1.00 98.88           C  
ATOM   4026  HE3 TRP A 258      -7.033  13.537  -2.364  1.00 98.88           H  
ATOM   4027  NE1 TRP A 258      -3.076  12.805  -4.093  1.00 98.88           N  
ATOM   4028  HE1 TRP A 258      -2.096  12.589  -4.211  1.00 98.88           H  
ATOM   4029  CH2 TRP A 258      -4.157  13.359  -0.535  1.00 98.88           C  
ATOM   4030  HH2 TRP A 258      -3.817  13.390   0.490  1.00 98.88           H  
ATOM   4031  CZ2 TRP A 258      -3.237  13.148  -1.574  1.00 98.88           C  
ATOM   4032  HZ2 TRP A 258      -2.193  12.986  -1.352  1.00 98.88           H  
ATOM   4033  CZ3 TRP A 258      -5.520  13.524  -0.833  1.00 98.88           C  
ATOM   4034  HZ3 TRP A 258      -6.227  13.707  -0.036  1.00 98.88           H  
ATOM   4035  N   ASP A 259      -8.191  14.435  -7.977  1.00 98.90           N  
ATOM   4036  H   ASP A 259      -7.268  14.634  -8.334  1.00 98.90           H  
ATOM   4037  CA  ASP A 259      -9.232  14.086  -8.941  1.00 98.90           C  
ATOM   4038  HA  ASP A 259     -10.207  14.164  -8.460  1.00 98.90           H  
ATOM   4039  C   ASP A 259      -9.047  12.620  -9.369  1.00 98.90           C  
ATOM   4040  CB  ASP A 259      -9.247  15.075 -10.116  1.00 98.90           C  
ATOM   4041  HB2 ASP A 259      -8.259  15.091 -10.576  1.00 98.90           H  
ATOM   4042  HB3 ASP A 259      -9.958  14.717 -10.860  1.00 98.90           H  
ATOM   4043  O   ASP A 259      -7.927  12.143  -9.578  1.00 98.90           O  
ATOM   4044  CG  ASP A 259      -9.652  16.511  -9.719  1.00 98.90           C  
ATOM   4045  OD1 ASP A 259     -10.646  16.721  -8.972  1.00 98.90           O  
ATOM   4046  OD2 ASP A 259      -8.984  17.456 -10.185  1.00 98.90           O  
ATOM   4047  N   ILE A 260     -10.151  11.882  -9.454  1.00 98.88           N  
ATOM   4048  H   ILE A 260     -11.042  12.337  -9.314  1.00 98.88           H  
ATOM   4049  CA  ILE A 260     -10.169  10.438  -9.696  1.00 98.88           C  
ATOM   4050  HA  ILE A 260      -9.145  10.066  -9.705  1.00 98.88           H  
ATOM   4051  C   ILE A 260     -10.770  10.174 -11.069  1.00 98.88           C  
ATOM   4052  CB  ILE A 260     -10.914   9.685  -8.573  1.00 98.88           C  
ATOM   4053  HB  ILE A 260     -11.938  10.054  -8.521  1.00 98.88           H  
ATOM   4054  O   ILE A 260     -11.836  10.687 -11.412  1.00 98.88           O  
ATOM   4055  CG1 ILE A 260     -10.210   9.941  -7.221  1.00 98.88           C  
ATOM   4056 HG12 ILE A 260     -10.012  11.005  -7.086  1.00 98.88           H  
ATOM   4057 HG13 ILE A 260      -9.245   9.433  -7.221  1.00 98.88           H  
ATOM   4058  CG2 ILE A 260     -10.938   8.169  -8.867  1.00 98.88           C  
ATOM   4059 HG21 ILE A 260     -11.405   7.963  -9.830  1.00 98.88           H  
ATOM   4060 HG22 ILE A 260     -11.525   7.640  -8.116  1.00 98.88           H  
ATOM   4061 HG23 ILE A 260      -9.925   7.768  -8.882  1.00 98.88           H  
ATOM   4062  CD1 ILE A 260     -11.003   9.498  -5.996  1.00 98.88           C  
ATOM   4063 HD11 ILE A 260     -11.789  10.232  -5.815  1.00 98.88           H  
ATOM   4064 HD12 ILE A 260     -11.440   8.508  -6.125  1.00 98.88           H  
ATOM   4065 HD13 ILE A 260     -10.333   9.465  -5.137  1.00 98.88           H  
ATOM   4066  N   PHE A 261     -10.082   9.333 -11.831  1.00 98.91           N  
ATOM   4067  H   PHE A 261      -9.231   8.945 -11.449  1.00 98.91           H  
ATOM   4068  CA  PHE A 261     -10.400   8.972 -13.199  1.00 98.91           C  
ATOM   4069  HA  PHE A 261     -11.396   9.347 -13.435  1.00 98.91           H  
ATOM   4070  C   PHE A 261     -10.398   7.456 -13.377  1.00 98.91           C  
ATOM   4071  CB  PHE A 261      -9.377   9.592 -14.164  1.00 98.91           C  
ATOM   4072  HB2 PHE A 261      -9.697   9.364 -15.181  1.00 98.91           H  
ATOM   4073  HB3 PHE A 261      -8.414   9.104 -14.010  1.00 98.91           H  
ATOM   4074  O   PHE A 261      -9.743   6.730 -12.625  1.00 98.91           O  
ATOM   4075  CG  PHE A 261      -9.157  11.085 -14.038  1.00 98.91           C  
ATOM   4076  CD1 PHE A 261      -9.770  11.970 -14.943  1.00 98.91           C  
ATOM   4077  HD1 PHE A 261     -10.389  11.590 -15.743  1.00 98.91           H  
ATOM   4078  CD2 PHE A 261      -8.330  11.595 -13.018  1.00 98.91           C  
ATOM   4079  HD2 PHE A 261      -7.863  10.928 -12.309  1.00 98.91           H  
ATOM   4080  CE1 PHE A 261      -9.586  13.357 -14.809  1.00 98.91           C  
ATOM   4081  HE1 PHE A 261     -10.068  14.036 -15.497  1.00 98.91           H  
ATOM   4082  CE2 PHE A 261      -8.158  12.980 -12.879  1.00 98.91           C  
ATOM   4083  HE2 PHE A 261      -7.572  13.372 -12.060  1.00 98.91           H  
ATOM   4084  CZ  PHE A 261      -8.788  13.863 -13.769  1.00 98.91           C  
ATOM   4085  HZ  PHE A 261      -8.670  14.930 -13.646  1.00 98.91           H  
ATOM   4086  N   VAL A 262     -11.052   6.994 -14.436  1.00 98.85           N  
ATOM   4087  H   VAL A 262     -11.597   7.645 -14.982  1.00 98.85           H  
ATOM   4088  CA  VAL A 262     -10.951   5.622 -14.934  1.00 98.85           C  
ATOM   4089  HA  VAL A 262     -10.133   5.134 -14.404  1.00 98.85           H  
ATOM   4090  C   VAL A 262     -10.592   5.607 -16.416  1.00 98.85           C  
ATOM   4091  CB  VAL A 262     -12.220   4.795 -14.652  1.00 98.85           C  
ATOM   4092  HB  VAL A 262     -12.067   3.792 -15.050  1.00 98.85           H  
ATOM   4093  O   VAL A 262     -11.042   6.454 -17.184  1.00 98.85           O  
ATOM   4094  CG1 VAL A 262     -12.446   4.660 -13.143  1.00 98.85           C  
ATOM   4095 HG11 VAL A 262     -12.619   5.642 -12.702  1.00 98.85           H  
ATOM   4096 HG12 VAL A 262     -13.309   4.022 -12.953  1.00 98.85           H  
ATOM   4097 HG13 VAL A 262     -11.567   4.210 -12.681  1.00 98.85           H  
ATOM   4098  CG2 VAL A 262     -13.478   5.376 -15.310  1.00 98.85           C  
ATOM   4099 HG21 VAL A 262     -13.630   6.412 -15.005  1.00 98.85           H  
ATOM   4100 HG22 VAL A 262     -14.350   4.786 -15.030  1.00 98.85           H  
ATOM   4101 HG23 VAL A 262     -13.376   5.346 -16.395  1.00 98.85           H  
ATOM   4102  N   GLN A 263      -9.789   4.633 -16.826  1.00 98.77           N  
ATOM   4103  H   GLN A 263      -9.423   4.008 -16.122  1.00 98.77           H  
ATOM   4104  CA  GLN A 263      -9.768   4.152 -18.208  1.00 98.77           C  
ATOM   4105  HA  GLN A 263     -10.008   4.963 -18.895  1.00 98.77           H  
ATOM   4106  C   GLN A 263     -10.827   3.059 -18.342  1.00 98.77           C  
ATOM   4107  CB  GLN A 263      -8.385   3.595 -18.562  1.00 98.77           C  
ATOM   4108  HB2 GLN A 263      -8.142   2.776 -17.885  1.00 98.77           H  
ATOM   4109  HB3 GLN A 263      -8.421   3.200 -19.577  1.00 98.77           H  
ATOM   4110  O   GLN A 263     -11.035   2.316 -17.386  1.00 98.77           O  
ATOM   4111  CG  GLN A 263      -7.285   4.656 -18.486  1.00 98.77           C  
ATOM   4112  HG2 GLN A 263      -7.556   5.505 -19.114  1.00 98.77           H  
ATOM   4113  HG3 GLN A 263      -7.180   4.996 -17.456  1.00 98.77           H  
ATOM   4114  CD  GLN A 263      -5.941   4.096 -18.930  1.00 98.77           C  
ATOM   4115  NE2 GLN A 263      -5.482   4.391 -20.121  1.00 98.77           N  
ATOM   4116 HE21 GLN A 263      -4.600   3.972 -20.378  1.00 98.77           H  
ATOM   4117 HE22 GLN A 263      -6.045   4.937 -20.757  1.00 98.77           H  
ATOM   4118  OE1 GLN A 263      -5.281   3.356 -18.227  1.00 98.77           O  
ATOM   4119  N   VAL A 264     -11.479   2.944 -19.500  1.00 98.71           N  
ATOM   4120  H   VAL A 264     -11.230   3.547 -20.270  1.00 98.71           H  
ATOM   4121  CA  VAL A 264     -12.580   1.991 -19.717  1.00 98.71           C  
ATOM   4122  HA  VAL A 264     -12.644   1.306 -18.872  1.00 98.71           H  
ATOM   4123  C   VAL A 264     -12.312   1.173 -20.972  1.00 98.71           C  
ATOM   4124  CB  VAL A 264     -13.937   2.711 -19.840  1.00 98.71           C  
ATOM   4125  HB  VAL A 264     -13.940   3.325 -20.741  1.00 98.71           H  
ATOM   4126  O   VAL A 264     -12.116   1.750 -22.035  1.00 98.71           O  
ATOM   4127  CG1 VAL A 264     -15.089   1.704 -19.930  1.00 98.71           C  
ATOM   4128 HG11 VAL A 264     -14.947   1.025 -20.771  1.00 98.71           H  
ATOM   4129 HG12 VAL A 264     -16.028   2.233 -20.093  1.00 98.71           H  
ATOM   4130 HG13 VAL A 264     -15.147   1.132 -19.004  1.00 98.71           H  
ATOM   4131  CG2 VAL A 264     -14.211   3.630 -18.642  1.00 98.71           C  
ATOM   4132 HG21 VAL A 264     -14.150   3.064 -17.712  1.00 98.71           H  
ATOM   4133 HG22 VAL A 264     -13.483   4.441 -18.617  1.00 98.71           H  
ATOM   4134 HG23 VAL A 264     -15.207   4.063 -18.729  1.00 98.71           H  
ATOM   4135  N   MET A 265     -12.345  -0.151 -20.854  1.00 98.42           N  
ATOM   4136  H   MET A 265     -12.535  -0.542 -19.942  1.00 98.42           H  
ATOM   4137  CA  MET A 265     -12.161  -1.094 -21.954  1.00 98.42           C  
ATOM   4138  HA  MET A 265     -12.092  -0.543 -22.892  1.00 98.42           H  
ATOM   4139  C   MET A 265     -13.366  -2.032 -22.052  1.00 98.42           C  
ATOM   4140  CB  MET A 265     -10.832  -1.838 -21.755  1.00 98.42           C  
ATOM   4141  HB2 MET A 265     -10.026  -1.105 -21.779  1.00 98.42           H  
ATOM   4142  HB3 MET A 265     -10.826  -2.306 -20.770  1.00 98.42           H  
ATOM   4143  O   MET A 265     -13.826  -2.590 -21.053  1.00 98.42           O  
ATOM   4144  CG  MET A 265     -10.553  -2.915 -22.811  1.00 98.42           C  
ATOM   4145  HG2 MET A 265     -10.453  -2.447 -23.790  1.00 98.42           H  
ATOM   4146  HG3 MET A 265     -11.402  -3.598 -22.847  1.00 98.42           H  
ATOM   4147  SD  MET A 265      -9.087  -3.930 -22.475  1.00 98.42           S  
ATOM   4148  CE  MET A 265      -7.748  -2.715 -22.594  1.00 98.42           C  
ATOM   4149  HE1 MET A 265      -7.948  -1.860 -21.948  1.00 98.42           H  
ATOM   4150  HE2 MET A 265      -6.806  -3.173 -22.291  1.00 98.42           H  
ATOM   4151  HE3 MET A 265      -7.650  -2.390 -23.630  1.00 98.42           H  
ATOM   4152  N   ASP A 266     -13.873  -2.216 -23.268  1.00 97.16           N  
ATOM   4153  H   ASP A 266     -13.482  -1.715 -24.053  1.00 97.16           H  
ATOM   4154  CA  ASP A 266     -14.922  -3.195 -23.538  1.00 97.16           C  
ATOM   4155  HA  ASP A 266     -15.694  -3.067 -22.779  1.00 97.16           H  
ATOM   4156  C   ASP A 266     -14.379  -4.625 -23.465  1.00 97.16           C  
ATOM   4157  CB  ASP A 266     -15.551  -2.946 -24.914  1.00 97.16           C  
ATOM   4158  HB2 ASP A 266     -14.771  -2.889 -25.673  1.00 97.16           H  
ATOM   4159  HB3 ASP A 266     -16.205  -3.783 -25.162  1.00 97.16           H  
ATOM   4160  O   ASP A 266     -13.270  -4.867 -23.949  1.00 97.16           O  
ATOM   4161  CG  ASP A 266     -16.387  -1.675 -24.910  1.00 97.16           C  
ATOM   4162  OD1 ASP A 266     -17.137  -1.508 -23.927  1.00 97.16           O  
ATOM   4163  OD2 ASP A 266     -16.313  -0.881 -25.863  1.00 97.16           O  
ATOM   4164  N   PRO A 267     -15.157  -5.596 -22.949  1.00 95.95           N  
ATOM   4165  CA  PRO A 267     -14.730  -6.994 -22.903  1.00 95.95           C  
ATOM   4166  HA  PRO A 267     -13.887  -7.076 -22.216  1.00 95.95           H  
ATOM   4167  C   PRO A 267     -14.295  -7.532 -24.272  1.00 95.95           C  
ATOM   4168  CB  PRO A 267     -15.922  -7.761 -22.323  1.00 95.95           C  
ATOM   4169  HB2 PRO A 267     -15.602  -8.612 -21.723  1.00 95.95           H  
ATOM   4170  HB3 PRO A 267     -16.593  -8.086 -23.118  1.00 95.95           H  
ATOM   4171  O   PRO A 267     -13.245  -8.152 -24.379  1.00 95.95           O  
ATOM   4172  CG  PRO A 267     -16.622  -6.712 -21.462  1.00 95.95           C  
ATOM   4173  HG2 PRO A 267     -16.097  -6.610 -20.511  1.00 95.95           H  
ATOM   4174  HG3 PRO A 267     -17.674  -6.946 -21.302  1.00 95.95           H  
ATOM   4175  CD  PRO A 267     -16.433  -5.432 -22.263  1.00 95.95           C  
ATOM   4176  HD2 PRO A 267     -17.235  -5.326 -22.994  1.00 95.95           H  
ATOM   4177  HD3 PRO A 267     -16.424  -4.583 -21.579  1.00 95.95           H  
ATOM   4178  N   ALA A 268     -15.021  -7.198 -25.343  1.00 94.57           N  
ATOM   4179  H   ALA A 268     -15.873  -6.673 -25.209  1.00 94.57           H  
ATOM   4180  CA  ALA A 268     -14.654  -7.602 -26.702  1.00 94.57           C  
ATOM   4181  HA  ALA A 268     -14.570  -8.689 -26.733  1.00 94.57           H  
ATOM   4182  C   ALA A 268     -13.299  -7.028 -27.162  1.00 94.57           C  
ATOM   4183  CB  ALA A 268     -15.781  -7.171 -27.648  1.00 94.57           C  
ATOM   4184  HB1 ALA A 268     -15.544  -7.500 -28.660  1.00 94.57           H  
ATOM   4185  HB2 ALA A 268     -15.883  -6.086 -27.645  1.00 94.57           H  
ATOM   4186  HB3 ALA A 268     -16.721  -7.631 -27.341  1.00 94.57           H  
ATOM   4187  O   ALA A 268     -12.562  -7.696 -27.879  1.00 94.57           O  
ATOM   4188  N   ASN A 269     -12.937  -5.815 -26.724  1.00 96.44           N  
ATOM   4189  H   ASN A 269     -13.530  -5.338 -26.060  1.00 96.44           H  
ATOM   4190  CA  ASN A 269     -11.643  -5.220 -27.064  1.00 96.44           C  
ATOM   4191  HA  ASN A 269     -11.461  -5.362 -28.129  1.00 96.44           H  
ATOM   4192  C   ASN A 269     -10.503  -5.920 -26.317  1.00 96.44           C  
ATOM   4193  CB  ASN A 269     -11.644  -3.711 -26.760  1.00 96.44           C  
ATOM   4194  HB2 ASN A 269     -10.647  -3.314 -26.952  1.00 96.44           H  
ATOM   4195  HB3 ASN A 269     -11.870  -3.552 -25.706  1.00 96.44           H  
ATOM   4196  O   ASN A 269      -9.417  -6.054 -26.875  1.00 96.44           O  
ATOM   4197  CG  ASN A 269     -12.620  -2.908 -27.600  1.00 96.44           C  
ATOM   4198  ND2 ASN A 269     -12.852  -1.669 -27.236  1.00 96.44           N  
ATOM   4199 HD21 ASN A 269     -12.335  -1.248 -26.478  1.00 96.44           H  
ATOM   4200 HD22 ASN A 269     -13.591  -1.191 -27.731  1.00 96.44           H  
ATOM   4201  OD1 ASN A 269     -13.190  -3.364 -28.575  1.00 96.44           O  
ATOM   4202  N   ALA A 270     -10.747  -6.382 -25.084  1.00 93.83           N  
ATOM   4203  H   ALA A 270     -11.674  -6.261 -24.700  1.00 93.83           H  
ATOM   4204  CA  ALA A 270      -9.764  -7.107 -24.279  1.00 93.83           C  
ATOM   4205  HA  ALA A 270      -8.892  -6.468 -24.140  1.00 93.83           H  
ATOM   4206  C   ALA A 270      -9.281  -8.398 -24.963  1.00 93.83           C  
ATOM   4207  CB  ALA A 270     -10.379  -7.404 -22.903  1.00 93.83           C  
ATOM   4208  HB1 ALA A 270     -10.720  -6.479 -22.437  1.00 93.83           H  
ATOM   4209  HB2 ALA A 270      -9.643  -7.884 -22.258  1.00 93.83           H  
ATOM   4210  HB3 ALA A 270     -11.218  -8.093 -23.003  1.00 93.83           H  
ATOM   4211  O   ALA A 270      -8.107  -8.739 -24.841  1.00 93.83           O  
ATOM   4212  N   GLU A 271     -10.157  -9.064 -25.726  1.00 91.62           N  
ATOM   4213  H   GLU A 271     -11.109  -8.728 -25.758  1.00 91.62           H  
ATOM   4214  CA  GLU A 271      -9.866 -10.324 -26.429  1.00 91.62           C  
ATOM   4215  HA  GLU A 271      -9.474 -11.046 -25.713  1.00 91.62           H  
ATOM   4216  C   GLU A 271      -8.798 -10.180 -27.520  1.00 91.62           C  
ATOM   4217  CB  GLU A 271     -11.160 -10.912 -27.028  1.00 91.62           C  
ATOM   4218  HB2 GLU A 271     -10.906 -11.823 -27.570  1.00 91.62           H  
ATOM   4219  HB3 GLU A 271     -11.587 -10.199 -27.733  1.00 91.62           H  
ATOM   4220  O   GLU A 271      -8.069 -11.129 -27.807  1.00 91.62           O  
ATOM   4221  CG  GLU A 271     -12.207 -11.257 -25.954  1.00 91.62           C  
ATOM   4222  HG2 GLU A 271     -12.430 -10.356 -25.382  1.00 91.62           H  
ATOM   4223  HG3 GLU A 271     -11.773 -11.982 -25.266  1.00 91.62           H  
ATOM   4224  CD  GLU A 271     -13.532 -11.827 -26.491  1.00 91.62           C  
ATOM   4225  OE1 GLU A 271     -14.526 -11.766 -25.725  1.00 91.62           O  
ATOM   4226  OE2 GLU A 271     -13.589 -12.324 -27.641  1.00 91.62           O  
ATOM   4227  N   THR A 272      -8.684  -8.991 -28.118  1.00 92.68           N  
ATOM   4228  H   THR A 272      -9.344  -8.274 -27.852  1.00 92.68           H  
ATOM   4229  CA  THR A 272      -7.793  -8.727 -29.259  1.00 92.68           C  
ATOM   4230  HA  THR A 272      -7.191  -9.615 -29.453  1.00 92.68           H  
ATOM   4231  C   THR A 272      -6.798  -7.596 -29.011  1.00 92.68           C  
ATOM   4232  CB  THR A 272      -8.606  -8.441 -30.532  1.00 92.68           C  
ATOM   4233  HB  THR A 272      -7.918  -8.253 -31.356  1.00 92.68           H  
ATOM   4234  O   THR A 272      -6.078  -7.198 -29.930  1.00 92.68           O  
ATOM   4235  CG2 THR A 272      -9.508  -9.610 -30.924  1.00 92.68           C  
ATOM   4236 HG21 THR A 272      -9.978  -9.395 -31.884  1.00 92.68           H  
ATOM   4237 HG22 THR A 272      -8.917 -10.522 -31.008  1.00 92.68           H  
ATOM   4238 HG23 THR A 272     -10.287  -9.754 -30.176  1.00 92.68           H  
ATOM   4239  OG1 THR A 272      -9.431  -7.308 -30.359  1.00 92.68           O  
ATOM   4240  HG1 THR A 272      -8.897  -6.591 -30.011  1.00 92.68           H  
ATOM   4241  N   TYR A 273      -6.770  -7.015 -27.809  1.00 95.15           N  
ATOM   4242  H   TYR A 273      -7.372  -7.369 -27.079  1.00 95.15           H  
ATOM   4243  CA  TYR A 273      -5.896  -5.881 -27.526  1.00 95.15           C  
ATOM   4244  HA  TYR A 273      -6.048  -5.173 -28.340  1.00 95.15           H  
ATOM   4245  C   TYR A 273      -4.419  -6.301 -27.556  1.00 95.15           C  
ATOM   4246  CB  TYR A 273      -6.285  -5.178 -26.216  1.00 95.15           C  
ATOM   4247  HB2 TYR A 273      -7.364  -5.023 -26.189  1.00 95.15           H  
ATOM   4248  HB3 TYR A 273      -6.023  -5.823 -25.377  1.00 95.15           H  
ATOM   4249  O   TYR A 273      -4.039  -7.376 -27.099  1.00 95.15           O  
ATOM   4250  CG  TYR A 273      -5.653  -3.810 -26.042  1.00 95.15           C  
ATOM   4251  CD1 TYR A 273      -4.942  -3.511 -24.867  1.00 95.15           C  
ATOM   4252  HD1 TYR A 273      -4.893  -4.238 -24.069  1.00 95.15           H  
ATOM   4253  CD2 TYR A 273      -5.797  -2.823 -27.041  1.00 95.15           C  
ATOM   4254  HD2 TYR A 273      -6.397  -3.022 -27.917  1.00 95.15           H  
ATOM   4255  CE1 TYR A 273      -4.318  -2.261 -24.715  1.00 95.15           C  
ATOM   4256  HE1 TYR A 273      -3.777  -2.023 -23.811  1.00 95.15           H  
ATOM   4257  CE2 TYR A 273      -5.167  -1.571 -26.896  1.00 95.15           C  
ATOM   4258  HE2 TYR A 273      -5.276  -0.805 -27.649  1.00 95.15           H  
ATOM   4259  OH  TYR A 273      -3.822  -0.090 -25.560  1.00 95.15           O  
ATOM   4260  HH  TYR A 273      -3.829   0.481 -26.332  1.00 95.15           H  
ATOM   4261  CZ  TYR A 273      -4.403  -1.301 -25.742  1.00 95.15           C  
ATOM   4262  N   HIS A 274      -3.563  -5.439 -28.106  1.00 92.52           N  
ATOM   4263  H   HIS A 274      -3.921  -4.556 -28.440  1.00 92.52           H  
ATOM   4264  CA  HIS A 274      -2.156  -5.767 -28.366  1.00 92.52           C  
ATOM   4265  HA  HIS A 274      -2.126  -6.744 -28.847  1.00 92.52           H  
ATOM   4266  C   HIS A 274      -1.293  -5.876 -27.092  1.00 92.52           C  
ATOM   4267  CB  HIS A 274      -1.586  -4.737 -29.352  1.00 92.52           C  
ATOM   4268  HB2 HIS A 274      -0.576  -5.040 -29.627  1.00 92.52           H  
ATOM   4269  HB3 HIS A 274      -2.189  -4.742 -30.260  1.00 92.52           H  
ATOM   4270  O   HIS A 274      -0.215  -6.480 -27.130  1.00 92.52           O  
ATOM   4271  CG  HIS A 274      -1.536  -3.331 -28.807  1.00 92.52           C  
ATOM   4272  CD2 HIS A 274      -0.440  -2.709 -28.273  1.00 92.52           C  
ATOM   4273  HD2 HIS A 274       0.544  -3.139 -28.162  1.00 92.52           H  
ATOM   4274  ND1 HIS A 274      -2.574  -2.425 -28.761  1.00 92.52           N  
ATOM   4275  HD1 HIS A 274      -3.500  -2.537 -29.149  1.00 92.52           H  
ATOM   4276  CE1 HIS A 274      -2.113  -1.293 -28.205  1.00 92.52           C  
ATOM   4277  HE1 HIS A 274      -2.682  -0.385 -28.075  1.00 92.52           H  
ATOM   4278  NE2 HIS A 274      -0.819  -1.423 -27.881  1.00 92.52           N  
ATOM   4279  N   VAL A 275      -1.775  -5.311 -25.979  1.00 92.42           N  
ATOM   4280  H   VAL A 275      -2.687  -4.883 -26.046  1.00 92.42           H  
ATOM   4281  CA  VAL A 275      -1.224  -5.454 -24.625  1.00 92.42           C  
ATOM   4282  HA  VAL A 275      -0.259  -5.959 -24.669  1.00 92.42           H  
ATOM   4283  C   VAL A 275      -2.187  -6.304 -23.807  1.00 92.42           C  
ATOM   4284  CB  VAL A 275      -1.032  -4.076 -23.958  1.00 92.42           C  
ATOM   4285  HB  VAL A 275      -1.981  -3.540 -23.967  1.00 92.42           H  
ATOM   4286  O   VAL A 275      -3.385  -6.042 -23.822  1.00 92.42           O  
ATOM   4287  CG1 VAL A 275      -0.559  -4.173 -22.503  1.00 92.42           C  
ATOM   4288 HG11 VAL A 275      -1.318  -4.656 -21.887  1.00 92.42           H  
ATOM   4289 HG12 VAL A 275      -0.404  -3.170 -22.107  1.00 92.42           H  
ATOM   4290 HG13 VAL A 275       0.371  -4.739 -22.445  1.00 92.42           H  
ATOM   4291  CG2 VAL A 275       0.004  -3.233 -24.704  1.00 92.42           C  
ATOM   4292 HG21 VAL A 275       0.964  -3.749 -24.735  1.00 92.42           H  
ATOM   4293 HG22 VAL A 275      -0.342  -3.055 -25.723  1.00 92.42           H  
ATOM   4294 HG23 VAL A 275       0.120  -2.265 -24.218  1.00 92.42           H  
ATOM   4295  N   ASN A 276      -1.677  -7.275 -23.046  1.00 91.84           N  
ATOM   4296  H   ASN A 276      -0.681  -7.439 -23.044  1.00 91.84           H  
ATOM   4297  CA  ASN A 276      -2.517  -8.047 -22.133  1.00 91.84           C  
ATOM   4298  HA  ASN A 276      -3.299  -8.524 -22.724  1.00 91.84           H  
ATOM   4299  C   ASN A 276      -3.155  -7.104 -21.087  1.00 91.84           C  
ATOM   4300  CB  ASN A 276      -1.684  -9.164 -21.482  1.00 91.84           C  
ATOM   4301  HB2 ASN A 276      -0.837  -8.726 -20.954  1.00 91.84           H  
ATOM   4302  HB3 ASN A 276      -1.301  -9.827 -22.258  1.00 91.84           H  
ATOM   4303  O   ASN A 276      -2.429  -6.516 -20.278  1.00 91.84           O  
ATOM   4304  CG  ASN A 276      -2.484 -10.007 -20.496  1.00 91.84           C  
ATOM   4305  ND2 ASN A 276      -1.873 -10.999 -19.898  1.00 91.84           N  
ATOM   4306 HD21 ASN A 276      -2.415 -11.549 -19.247  1.00 91.84           H  
ATOM   4307 HD22 ASN A 276      -0.889 -11.172 -20.045  1.00 91.84           H  
ATOM   4308  OD1 ASN A 276      -3.657  -9.785 -20.243  1.00 91.84           O  
ATOM   4309  N   PRO A 277      -4.491  -6.951 -21.061  1.00 93.21           N  
ATOM   4310  CA  PRO A 277      -5.146  -6.037 -20.135  1.00 93.21           C  
ATOM   4311  HA  PRO A 277      -4.688  -5.055 -20.244  1.00 93.21           H  
ATOM   4312  C   PRO A 277      -5.014  -6.463 -18.670  1.00 93.21           C  
ATOM   4313  CB  PRO A 277      -6.603  -5.967 -20.594  1.00 93.21           C  
ATOM   4314  HB2 PRO A 277      -6.709  -5.140 -21.296  1.00 93.21           H  
ATOM   4315  HB3 PRO A 277      -7.301  -5.851 -19.764  1.00 93.21           H  
ATOM   4316  O   PRO A 277      -5.201  -5.627 -17.790  1.00 93.21           O  
ATOM   4317  CG  PRO A 277      -6.828  -7.279 -21.338  1.00 93.21           C  
ATOM   4318  HG2 PRO A 277      -7.570  -7.163 -22.129  1.00 93.21           H  
ATOM   4319  HG3 PRO A 277      -7.123  -8.058 -20.635  1.00 93.21           H  
ATOM   4320  CD  PRO A 277      -5.464  -7.604 -21.925  1.00 93.21           C  
ATOM   4321  HD2 PRO A 277      -5.326  -8.685 -21.947  1.00 93.21           H  
ATOM   4322  HD3 PRO A 277      -5.402  -7.199 -22.935  1.00 93.21           H  
ATOM   4323  N   PHE A 278      -4.666  -7.720 -18.403  1.00 93.46           N  
ATOM   4324  H   PHE A 278      -4.531  -8.350 -19.181  1.00 93.46           H  
ATOM   4325  CA  PHE A 278      -4.520  -8.310 -17.072  1.00 93.46           C  
ATOM   4326  HA  PHE A 278      -5.063  -7.711 -16.341  1.00 93.46           H  
ATOM   4327  C   PHE A 278      -3.066  -8.369 -16.579  1.00 93.46           C  
ATOM   4328  CB  PHE A 278      -5.152  -9.705 -17.131  1.00 93.46           C  
ATOM   4329  HB2 PHE A 278      -4.552 -10.321 -17.801  1.00 93.46           H  
ATOM   4330  HB3 PHE A 278      -5.101 -10.187 -16.154  1.00 93.46           H  
ATOM   4331  O   PHE A 278      -2.808  -8.884 -15.495  1.00 93.46           O  
ATOM   4332  CG  PHE A 278      -6.595  -9.735 -17.590  1.00 93.46           C  
ATOM   4333  CD1 PHE A 278      -7.536  -8.803 -17.107  1.00 93.46           C  
ATOM   4334  HD1 PHE A 278      -7.252  -8.079 -16.356  1.00 93.46           H  
ATOM   4335  CD2 PHE A 278      -6.983 -10.688 -18.546  1.00 93.46           C  
ATOM   4336  HD2 PHE A 278      -6.272 -11.414 -18.912  1.00 93.46           H  
ATOM   4337  CE1 PHE A 278      -8.838  -8.784 -17.635  1.00 93.46           C  
ATOM   4338  HE1 PHE A 278      -9.539  -8.024 -17.326  1.00 93.46           H  
ATOM   4339  CE2 PHE A 278      -8.296 -10.698 -19.036  1.00 93.46           C  
ATOM   4340  HE2 PHE A 278      -8.588 -11.440 -19.765  1.00 93.46           H  
ATOM   4341  CZ  PHE A 278      -9.216  -9.734 -18.600  1.00 93.46           C  
ATOM   4342  HZ  PHE A 278     -10.207  -9.721 -19.029  1.00 93.46           H  
ATOM   4343  N   ASP A 279      -2.110  -7.856 -17.359  1.00 93.87           N  
ATOM   4344  H   ASP A 279      -2.371  -7.431 -18.237  1.00 93.87           H  
ATOM   4345  CA  ASP A 279      -0.696  -7.826 -16.984  1.00 93.87           C  
ATOM   4346  HA  ASP A 279      -0.476  -8.701 -16.372  1.00 93.87           H  
ATOM   4347  C   ASP A 279      -0.378  -6.574 -16.151  1.00 93.87           C  
ATOM   4348  CB  ASP A 279       0.166  -7.946 -18.250  1.00 93.87           C  
ATOM   4349  HB2 ASP A 279      -0.124  -8.857 -18.773  1.00 93.87           H  
ATOM   4350  HB3 ASP A 279      -0.030  -7.096 -18.904  1.00 93.87           H  
ATOM   4351  O   ASP A 279      -0.385  -5.442 -16.648  1.00 93.87           O  
ATOM   4352  CG  ASP A 279       1.669  -8.022 -17.974  1.00 93.87           C  
ATOM   4353  OD1 ASP A 279       2.099  -7.782 -16.821  1.00 93.87           O  
ATOM   4354  OD2 ASP A 279       2.427  -8.266 -18.934  1.00 93.87           O  
ATOM   4355  N   MET A 280      -0.068  -6.775 -14.867  1.00 95.00           N  
ATOM   4356  H   MET A 280      -0.122  -7.720 -14.513  1.00 95.00           H  
ATOM   4357  CA  MET A 280       0.252  -5.689 -13.935  1.00 95.00           C  
ATOM   4358  HA  MET A 280      -0.520  -4.930 -14.060  1.00 95.00           H  
ATOM   4359  C   MET A 280       1.602  -5.007 -14.225  1.00 95.00           C  
ATOM   4360  CB  MET A 280       0.181  -6.205 -12.488  1.00 95.00           C  
ATOM   4361  HB2 MET A 280      -0.627  -6.931 -12.397  1.00 95.00           H  
ATOM   4362  HB3 MET A 280       1.119  -6.689 -12.218  1.00 95.00           H  
ATOM   4363  O   MET A 280       1.881  -3.944 -13.676  1.00 95.00           O  
ATOM   4364  CG  MET A 280      -0.114  -5.049 -11.527  1.00 95.00           C  
ATOM   4365  HG2 MET A 280       0.639  -4.269 -11.638  1.00 95.00           H  
ATOM   4366  HG3 MET A 280      -1.081  -4.628 -11.804  1.00 95.00           H  
ATOM   4367  SD  MET A 280      -0.176  -5.506  -9.782  1.00 95.00           S  
ATOM   4368  CE  MET A 280      -0.994  -4.022  -9.148  1.00 95.00           C  
ATOM   4369  HE1 MET A 280      -0.382  -3.146  -9.362  1.00 95.00           H  
ATOM   4370  HE2 MET A 280      -1.124  -4.113  -8.069  1.00 95.00           H  
ATOM   4371  HE3 MET A 280      -1.969  -3.907  -9.623  1.00 95.00           H  
ATOM   4372  N   THR A 281       2.435  -5.558 -15.109  1.00 96.94           N  
ATOM   4373  H   THR A 281       2.160  -6.423 -15.554  1.00 96.94           H  
ATOM   4374  CA  THR A 281       3.676  -4.913 -15.578  1.00 96.94           C  
ATOM   4375  HA  THR A 281       4.097  -4.334 -14.755  1.00 96.94           H  
ATOM   4376  C   THR A 281       3.424  -3.924 -16.725  1.00 96.94           C  
ATOM   4377  CB  THR A 281       4.755  -5.938 -15.966  1.00 96.94           C  
ATOM   4378  HB  THR A 281       5.673  -5.390 -16.182  1.00 96.94           H  
ATOM   4379  O   THR A 281       4.357  -3.277 -17.214  1.00 96.94           O  
ATOM   4380  CG2 THR A 281       5.069  -6.930 -14.843  1.00 96.94           C  
ATOM   4381 HG21 THR A 281       5.609  -6.414 -14.050  1.00 96.94           H  
ATOM   4382 HG22 THR A 281       5.708  -7.726 -15.225  1.00 96.94           H  
ATOM   4383 HG23 THR A 281       4.158  -7.359 -14.426  1.00 96.94           H  
ATOM   4384  OG1 THR A 281       4.416  -6.655 -17.133  1.00 96.94           O  
ATOM   4385  HG1 THR A 281       3.601  -7.138 -16.976  1.00 96.94           H  
ATOM   4386  N   LYS A 282       2.163  -3.782 -17.166  1.00 96.99           N  
ATOM   4387  H   LYS A 282       1.445  -4.351 -16.741  1.00 96.99           H  
ATOM   4388  CA  LYS A 282       1.783  -3.003 -18.347  1.00 96.99           C  
ATOM   4389  HA  LYS A 282       2.667  -2.476 -18.706  1.00 96.99           H  
ATOM   4390  C   LYS A 282       0.727  -1.937 -18.048  1.00 96.99           C  
ATOM   4391  CB  LYS A 282       1.320  -3.951 -19.468  1.00 96.99           C  
ATOM   4392  HB2 LYS A 282       0.396  -4.437 -19.154  1.00 96.99           H  
ATOM   4393  HB3 LYS A 282       1.101  -3.354 -20.353  1.00 96.99           H  
ATOM   4394  O   LYS A 282      -0.246  -2.145 -17.316  1.00 96.99           O  
ATOM   4395  CG  LYS A 282       2.331  -5.049 -19.853  1.00 96.99           C  
ATOM   4396  HG2 LYS A 282       1.841  -5.731 -20.547  1.00 96.99           H  
ATOM   4397  HG3 LYS A 282       2.601  -5.621 -18.965  1.00 96.99           H  
ATOM   4398  CD  LYS A 282       3.612  -4.519 -20.517  1.00 96.99           C  
ATOM   4399  HD2 LYS A 282       3.328  -3.977 -21.419  1.00 96.99           H  
ATOM   4400  HD3 LYS A 282       4.132  -3.827 -19.853  1.00 96.99           H  
ATOM   4401  CE  LYS A 282       4.558  -5.662 -20.920  1.00 96.99           C  
ATOM   4402  HE2 LYS A 282       5.242  -5.300 -21.687  1.00 96.99           H  
ATOM   4403  HE3 LYS A 282       3.970  -6.470 -21.353  1.00 96.99           H  
ATOM   4404  NZ  LYS A 282       5.346  -6.187 -19.782  1.00 96.99           N  
ATOM   4405  HZ1 LYS A 282       5.924  -6.961 -20.076  1.00 96.99           H  
ATOM   4406  HZ2 LYS A 282       4.748  -6.554 -19.055  1.00 96.99           H  
ATOM   4407  HZ3 LYS A 282       5.948  -5.492 -19.364  1.00 96.99           H  
ATOM   4408  N   VAL A 283       0.882  -0.778 -18.684  1.00 97.73           N  
ATOM   4409  H   VAL A 283       1.687  -0.691 -19.288  1.00 97.73           H  
ATOM   4410  CA  VAL A 283      -0.144   0.274 -18.721  1.00 97.73           C  
ATOM   4411  HA  VAL A 283      -0.792   0.159 -17.853  1.00 97.73           H  
ATOM   4412  C   VAL A 283      -1.024   0.137 -19.957  1.00 97.73           C  
ATOM   4413  CB  VAL A 283       0.444   1.695 -18.638  1.00 97.73           C  
ATOM   4414  HB  VAL A 283      -0.388   2.398 -18.599  1.00 97.73           H  
ATOM   4415  O   VAL A 283      -0.609  -0.439 -20.964  1.00 97.73           O  
ATOM   4416  CG1 VAL A 283       1.246   1.874 -17.352  1.00 97.73           C  
ATOM   4417 HG11 VAL A 283       2.167   1.293 -17.410  1.00 97.73           H  
ATOM   4418 HG12 VAL A 283       1.501   2.925 -17.214  1.00 97.73           H  
ATOM   4419 HG13 VAL A 283       0.659   1.527 -16.502  1.00 97.73           H  
ATOM   4420  CG2 VAL A 283       1.321   2.081 -19.835  1.00 97.73           C  
ATOM   4421 HG21 VAL A 283       2.181   1.415 -19.906  1.00 97.73           H  
ATOM   4422 HG22 VAL A 283       1.682   3.103 -19.712  1.00 97.73           H  
ATOM   4423 HG23 VAL A 283       0.751   2.023 -20.762  1.00 97.73           H  
ATOM   4424  N   TRP A 284      -2.215   0.731 -19.902  1.00 97.79           N  
ATOM   4425  H   TRP A 284      -2.507   1.184 -19.048  1.00 97.79           H  
ATOM   4426  CA  TRP A 284      -2.995   1.034 -21.098  1.00 97.79           C  
ATOM   4427  HA  TRP A 284      -2.774   0.313 -21.885  1.00 97.79           H  
ATOM   4428  C   TRP A 284      -2.632   2.449 -21.558  1.00 97.79           C  
ATOM   4429  CB  TRP A 284      -4.487   0.920 -20.796  1.00 97.79           C  
ATOM   4430  HB2 TRP A 284      -5.041   1.164 -21.703  1.00 97.79           H  
ATOM   4431  HB3 TRP A 284      -4.750   1.663 -20.043  1.00 97.79           H  
ATOM   4432  O   TRP A 284      -2.857   3.404 -20.804  1.00 97.79           O  
ATOM   4433  CG  TRP A 284      -4.979  -0.400 -20.299  1.00 97.79           C  
ATOM   4434  CD1 TRP A 284      -4.298  -1.571 -20.259  1.00 97.79           C  
ATOM   4435  HD1 TRP A 284      -3.286  -1.720 -20.606  1.00 97.79           H  
ATOM   4436  CD2 TRP A 284      -6.305  -0.689 -19.771  1.00 97.79           C  
ATOM   4437  CE2 TRP A 284      -6.353  -2.064 -19.405  1.00 97.79           C  
ATOM   4438  CE3 TRP A 284      -7.474   0.077 -19.580  1.00 97.79           C  
ATOM   4439  HE3 TRP A 284      -7.469   1.117 -19.874  1.00 97.79           H  
ATOM   4440  NE1 TRP A 284      -5.100  -2.548 -19.707  1.00 97.79           N  
ATOM   4441  HE1 TRP A 284      -4.812  -3.507 -19.578  1.00 97.79           H  
ATOM   4442  CH2 TRP A 284      -8.644  -1.856 -18.671  1.00 97.79           C  
ATOM   4443  HH2 TRP A 284      -9.539  -2.285 -18.246  1.00 97.79           H  
ATOM   4444  CZ2 TRP A 284      -7.502  -2.650 -18.866  1.00 97.79           C  
ATOM   4445  HZ2 TRP A 284      -7.511  -3.697 -18.602  1.00 97.79           H  
ATOM   4446  CZ3 TRP A 284      -8.634  -0.499 -19.031  1.00 97.79           C  
ATOM   4447  HZ3 TRP A 284      -9.525   0.097 -18.895  1.00 97.79           H  
ATOM   4448  N   PRO A 285      -2.054   2.630 -22.756  1.00 96.26           N  
ATOM   4449  CA  PRO A 285      -1.780   3.952 -23.293  1.00 96.26           C  
ATOM   4450  HA  PRO A 285      -0.969   4.396 -22.715  1.00 96.26           H  
ATOM   4451  C   PRO A 285      -3.017   4.854 -23.237  1.00 96.26           C  
ATOM   4452  CB  PRO A 285      -1.305   3.716 -24.732  1.00 96.26           C  
ATOM   4453  HB2 PRO A 285      -0.588   4.472 -25.053  1.00 96.26           H  
ATOM   4454  HB3 PRO A 285      -2.154   3.683 -25.414  1.00 96.26           H  
ATOM   4455  O   PRO A 285      -4.081   4.508 -23.745  1.00 96.26           O  
ATOM   4456  CG  PRO A 285      -0.670   2.328 -24.667  1.00 96.26           C  
ATOM   4457  HG2 PRO A 285       0.346   2.402 -24.278  1.00 96.26           H  
ATOM   4458  HG3 PRO A 285      -0.679   1.832 -25.637  1.00 96.26           H  
ATOM   4459  CD  PRO A 285      -1.553   1.603 -23.657  1.00 96.26           C  
ATOM   4460  HD2 PRO A 285      -2.399   1.144 -24.169  1.00 96.26           H  
ATOM   4461  HD3 PRO A 285      -0.972   0.845 -23.132  1.00 96.26           H  
ATOM   4462  N   HIS A 286      -2.872   6.053 -22.663  1.00 96.91           N  
ATOM   4463  H   HIS A 286      -2.012   6.254 -22.173  1.00 96.91           H  
ATOM   4464  CA  HIS A 286      -3.969   7.028 -22.598  1.00 96.91           C  
ATOM   4465  HA  HIS A 286      -4.809   6.588 -22.060  1.00 96.91           H  
ATOM   4466  C   HIS A 286      -4.483   7.449 -23.987  1.00 96.91           C  
ATOM   4467  CB  HIS A 286      -3.510   8.291 -21.861  1.00 96.91           C  
ATOM   4468  HB2 HIS A 286      -2.634   8.693 -22.371  1.00 96.91           H  
ATOM   4469  HB3 HIS A 286      -4.303   9.034 -21.949  1.00 96.91           H  
ATOM   4470  O   HIS A 286      -5.591   7.964 -24.094  1.00 96.91           O  
ATOM   4471  CG  HIS A 286      -3.194   8.176 -20.390  1.00 96.91           C  
ATOM   4472  CD2 HIS A 286      -3.362   7.116 -19.534  1.00 96.91           C  
ATOM   4473  HD2 HIS A 286      -3.731   6.135 -19.794  1.00 96.91           H  
ATOM   4474  ND1 HIS A 286      -2.706   9.220 -19.643  1.00 96.91           N  
ATOM   4475  HD1 HIS A 286      -2.535  10.153 -19.989  1.00 96.91           H  
ATOM   4476  CE1 HIS A 286      -2.578   8.807 -18.377  1.00 96.91           C  
ATOM   4477  HE1 HIS A 286      -2.232   9.426 -17.562  1.00 96.91           H  
ATOM   4478  NE2 HIS A 286      -2.960   7.532 -18.253  1.00 96.91           N  
ATOM   4479  N   LYS A 287      -3.673   7.261 -25.040  1.00 96.55           N  
ATOM   4480  H   LYS A 287      -2.789   6.802 -24.870  1.00 96.55           H  
ATOM   4481  CA  LYS A 287      -4.073   7.494 -26.433  1.00 96.55           C  
ATOM   4482  HA  LYS A 287      -4.468   8.505 -26.531  1.00 96.55           H  
ATOM   4483  C   LYS A 287      -5.204   6.556 -26.863  1.00 96.55           C  
ATOM   4484  CB  LYS A 287      -2.845   7.328 -27.344  1.00 96.55           C  
ATOM   4485  HB2 LYS A 287      -2.472   6.307 -27.254  1.00 96.55           H  
ATOM   4486  HB3 LYS A 287      -2.064   8.016 -27.021  1.00 96.55           H  
ATOM   4487  O   LYS A 287      -6.090   6.990 -27.589  1.00 96.55           O  
ATOM   4488  CG  LYS A 287      -3.181   7.608 -28.817  1.00 96.55           C  
ATOM   4489  HG2 LYS A 287      -3.965   6.926 -29.148  1.00 96.55           H  
ATOM   4490  HG3 LYS A 287      -3.538   8.633 -28.920  1.00 96.55           H  
ATOM   4491  CD  LYS A 287      -1.966   7.392 -29.722  1.00 96.55           C  
ATOM   4492  HD2 LYS A 287      -1.190   8.118 -29.478  1.00 96.55           H  
ATOM   4493  HD3 LYS A 287      -1.588   6.383 -29.563  1.00 96.55           H  
ATOM   4494  CE  LYS A 287      -2.409   7.548 -31.180  1.00 96.55           C  
ATOM   4495  HE2 LYS A 287      -2.747   8.572 -31.341  1.00 96.55           H  
ATOM   4496  HE3 LYS A 287      -3.261   6.888 -31.342  1.00 96.55           H  
ATOM   4497  NZ  LYS A 287      -1.319   7.196 -32.121  1.00 96.55           N  
ATOM   4498  HZ1 LYS A 287      -0.517   7.796 -31.992  1.00 96.55           H  
ATOM   4499  HZ2 LYS A 287      -1.040   6.238 -31.968  1.00 96.55           H  
ATOM   4500  HZ3 LYS A 287      -1.643   7.272 -33.075  1.00 96.55           H  
ATOM   4501  N   ASP A 288      -5.161   5.308 -26.408  1.00 97.58           N  
ATOM   4502  H   ASP A 288      -4.404   5.029 -25.801  1.00 97.58           H  
ATOM   4503  CA  ASP A 288      -6.137   4.283 -26.777  1.00 97.58           C  
ATOM   4504  HA  ASP A 288      -6.508   4.463 -27.786  1.00 97.58           H  
ATOM   4505  C   ASP A 288      -7.327   4.311 -25.816  1.00 97.58           C  
ATOM   4506  CB  ASP A 288      -5.471   2.901 -26.741  1.00 97.58           C  
ATOM   4507  HB2 ASP A 288      -6.217   2.152 -27.007  1.00 97.58           H  
ATOM   4508  HB3 ASP A 288      -5.146   2.696 -25.721  1.00 97.58           H  
ATOM   4509  O   ASP A 288      -8.476   4.190 -26.227  1.00 97.58           O  
ATOM   4510  CG  ASP A 288      -4.267   2.730 -27.671  1.00 97.58           C  
ATOM   4511  OD1 ASP A 288      -3.956   3.634 -28.483  1.00 97.58           O  
ATOM   4512  OD2 ASP A 288      -3.625   1.668 -27.513  1.00 97.58           O  
ATOM   4513  N   TYR A 289      -7.040   4.525 -24.530  1.00 98.20           N  
ATOM   4514  H   TYR A 289      -6.064   4.585 -24.275  1.00 98.20           H  
ATOM   4515  CA  TYR A 289      -8.034   4.569 -23.467  1.00 98.20           C  
ATOM   4516  HA  TYR A 289      -9.035   4.540 -23.898  1.00 98.20           H  
ATOM   4517  C   TYR A 289      -7.885   5.870 -22.670  1.00 98.20           C  
ATOM   4518  CB  TYR A 289      -7.897   3.308 -22.610  1.00 98.20           C  
ATOM   4519  HB2 TYR A 289      -8.616   3.369 -21.793  1.00 98.20           H  
ATOM   4520  HB3 TYR A 289      -6.895   3.256 -22.185  1.00 98.20           H  
ATOM   4521  O   TYR A 289      -7.138   5.908 -21.690  1.00 98.20           O  
ATOM   4522  CG  TYR A 289      -8.176   2.039 -23.385  1.00 98.20           C  
ATOM   4523  CD1 TYR A 289      -9.500   1.703 -23.713  1.00 98.20           C  
ATOM   4524  HD1 TYR A 289     -10.304   2.367 -23.431  1.00 98.20           H  
ATOM   4525  CD2 TYR A 289      -7.120   1.227 -23.834  1.00 98.20           C  
ATOM   4526  HD2 TYR A 289      -6.094   1.500 -23.636  1.00 98.20           H  
ATOM   4527  CE1 TYR A 289      -9.783   0.543 -24.455  1.00 98.20           C  
ATOM   4528  HE1 TYR A 289     -10.801   0.300 -24.721  1.00 98.20           H  
ATOM   4529  CE2 TYR A 289      -7.402   0.068 -24.576  1.00 98.20           C  
ATOM   4530  HE2 TYR A 289      -6.595  -0.570 -24.906  1.00 98.20           H  
ATOM   4531  OH  TYR A 289      -8.990  -1.398 -25.619  1.00 98.20           O  
ATOM   4532  HH  TYR A 289      -8.184  -1.867 -25.850  1.00 98.20           H  
ATOM   4533  CZ  TYR A 289      -8.729  -0.279 -24.892  1.00 98.20           C  
ATOM   4534  N   PRO A 290      -8.542   6.968 -23.078  1.00 98.52           N  
ATOM   4535  CA  PRO A 290      -8.434   8.243 -22.380  1.00 98.52           C  
ATOM   4536  HA  PRO A 290      -7.383   8.515 -22.291  1.00 98.52           H  
ATOM   4537  C   PRO A 290      -9.038   8.178 -20.971  1.00 98.52           C  
ATOM   4538  CB  PRO A 290      -9.132   9.264 -23.281  1.00 98.52           C  
ATOM   4539  HB2 PRO A 290      -9.619  10.057 -22.713  1.00 98.52           H  
ATOM   4540  HB3 PRO A 290      -8.407   9.685 -23.977  1.00 98.52           H  
ATOM   4541  O   PRO A 290      -9.929   7.379 -20.680  1.00 98.52           O  
ATOM   4542  CG  PRO A 290     -10.142   8.419 -24.055  1.00 98.52           C  
ATOM   4543  HG2 PRO A 290     -11.034   8.266 -23.447  1.00 98.52           H  
ATOM   4544  HG3 PRO A 290     -10.402   8.871 -25.012  1.00 98.52           H  
ATOM   4545  CD  PRO A 290      -9.416   7.089 -24.237  1.00 98.52           C  
ATOM   4546  HD2 PRO A 290      -8.813   7.112 -25.145  1.00 98.52           H  
ATOM   4547  HD3 PRO A 290     -10.144   6.279 -24.289  1.00 98.52           H  
ATOM   4548  N   LEU A 291      -8.546   9.049 -20.089  1.00 98.75           N  
ATOM   4549  H   LEU A 291      -7.862   9.720 -20.410  1.00 98.75           H  
ATOM   4550  CA  LEU A 291      -9.046   9.165 -18.721  1.00 98.75           C  
ATOM   4551  HA  LEU A 291      -9.142   8.166 -18.296  1.00 98.75           H  
ATOM   4552  C   LEU A 291     -10.441   9.796 -18.708  1.00 98.75           C  
ATOM   4553  CB  LEU A 291      -8.063   9.995 -17.870  1.00 98.75           C  
ATOM   4554  HB2 LEU A 291      -7.939  10.971 -18.339  1.00 98.75           H  
ATOM   4555  HB3 LEU A 291      -8.514  10.163 -16.892  1.00 98.75           H  
ATOM   4556  O   LEU A 291     -10.630  10.906 -19.205  1.00 98.75           O  
ATOM   4557  CG  LEU A 291      -6.674   9.369 -17.661  1.00 98.75           C  
ATOM   4558  HG  LEU A 291      -6.175   9.261 -18.624  1.00 98.75           H  
ATOM   4559  CD1 LEU A 291      -5.823  10.281 -16.774  1.00 98.75           C  
ATOM   4560 HD11 LEU A 291      -4.833   9.841 -16.648  1.00 98.75           H  
ATOM   4561 HD12 LEU A 291      -6.303  10.403 -15.803  1.00 98.75           H  
ATOM   4562 HD13 LEU A 291      -5.727  11.258 -17.248  1.00 98.75           H  
ATOM   4563  CD2 LEU A 291      -6.747   8.002 -16.986  1.00 98.75           C  
ATOM   4564 HD21 LEU A 291      -7.305   7.311 -17.618  1.00 98.75           H  
ATOM   4565 HD22 LEU A 291      -5.744   7.592 -16.867  1.00 98.75           H  
ATOM   4566 HD23 LEU A 291      -7.243   8.076 -16.019  1.00 98.75           H  
ATOM   4567  N   ARG A 292     -11.396   9.117 -18.074  1.00 98.58           N  
ATOM   4568  H   ARG A 292     -11.179   8.182 -17.758  1.00 98.58           H  
ATOM   4569  CA  ARG A 292     -12.733   9.633 -17.771  1.00 98.58           C  
ATOM   4570  HA  ARG A 292     -12.929  10.511 -18.387  1.00 98.58           H  
ATOM   4571  C   ARG A 292     -12.809  10.018 -16.293  1.00 98.58           C  
ATOM   4572  CB  ARG A 292     -13.791   8.571 -18.097  1.00 98.58           C  
ATOM   4573  HB2 ARG A 292     -13.551   7.641 -17.581  1.00 98.58           H  
ATOM   4574  HB3 ARG A 292     -14.748   8.929 -17.717  1.00 98.58           H  
ATOM   4575  O   ARG A 292     -12.544   9.153 -15.460  1.00 98.58           O  
ATOM   4576  CG  ARG A 292     -13.910   8.301 -19.606  1.00 98.58           C  
ATOM   4577  HG2 ARG A 292     -12.969   7.900 -19.982  1.00 98.58           H  
ATOM   4578  HG3 ARG A 292     -14.122   9.235 -20.126  1.00 98.58           H  
ATOM   4579  CD  ARG A 292     -15.029   7.293 -19.914  1.00 98.58           C  
ATOM   4580  HD2 ARG A 292     -15.065   7.132 -20.991  1.00 98.58           H  
ATOM   4581  HD3 ARG A 292     -14.786   6.347 -19.430  1.00 98.58           H  
ATOM   4582  NE  ARG A 292     -16.354   7.761 -19.442  1.00 98.58           N  
ATOM   4583  HE  ARG A 292     -16.396   8.671 -19.006  1.00 98.58           H  
ATOM   4584  NH1 ARG A 292     -17.618   5.922 -19.999  1.00 98.58           N  
ATOM   4585 HH11 ARG A 292     -18.549   5.532 -20.002  1.00 98.58           H  
ATOM   4586 HH12 ARG A 292     -16.875   5.520 -20.553  1.00 98.58           H  
ATOM   4587  NH2 ARG A 292     -18.562   7.555 -18.871  1.00 98.58           N  
ATOM   4588 HH21 ARG A 292     -18.593   8.424 -18.358  1.00 98.58           H  
ATOM   4589 HH22 ARG A 292     -19.396   6.987 -18.827  1.00 98.58           H  
ATOM   4590  CZ  ARG A 292     -17.493   7.084 -19.440  1.00 98.58           C  
ATOM   4591  N   PRO A 293     -13.126  11.271 -15.934  1.00 98.76           N  
ATOM   4592  CA  PRO A 293     -13.261  11.663 -14.533  1.00 98.76           C  
ATOM   4593  HA  PRO A 293     -12.379  11.366 -13.965  1.00 98.76           H  
ATOM   4594  C   PRO A 293     -14.501  11.013 -13.908  1.00 98.76           C  
ATOM   4595  CB  PRO A 293     -13.351  13.187 -14.559  1.00 98.76           C  
ATOM   4596  HB2 PRO A 293     -13.910  13.574 -13.707  1.00 98.76           H  
ATOM   4597  HB3 PRO A 293     -12.349  13.614 -14.566  1.00 98.76           H  
ATOM   4598  O   PRO A 293     -15.517  10.855 -14.580  1.00 98.76           O  
ATOM   4599  CG  PRO A 293     -14.032  13.466 -15.900  1.00 98.76           C  
ATOM   4600  HG2 PRO A 293     -13.817  14.470 -16.268  1.00 98.76           H  
ATOM   4601  HG3 PRO A 293     -15.107  13.310 -15.810  1.00 98.76           H  
ATOM   4602  CD  PRO A 293     -13.454  12.387 -16.811  1.00 98.76           C  
ATOM   4603  HD2 PRO A 293     -14.194  12.104 -17.559  1.00 98.76           H  
ATOM   4604  HD3 PRO A 293     -12.546  12.752 -17.291  1.00 98.76           H  
ATOM   4605  N   ILE A 294     -14.411  10.638 -12.629  1.00 98.69           N  
ATOM   4606  H   ILE A 294     -13.516  10.739 -12.173  1.00 98.69           H  
ATOM   4607  CA  ILE A 294     -15.516  10.006 -11.883  1.00 98.69           C  
ATOM   4608  HA  ILE A 294     -16.440  10.131 -12.447  1.00 98.69           H  
ATOM   4609  C   ILE A 294     -15.769  10.667 -10.527  1.00 98.69           C  
ATOM   4610  CB  ILE A 294     -15.295   8.481 -11.720  1.00 98.69           C  
ATOM   4611  HB  ILE A 294     -16.227   8.068 -11.334  1.00 98.69           H  
ATOM   4612  O   ILE A 294     -16.890  10.667 -10.026  1.00 98.69           O  
ATOM   4613  CG1 ILE A 294     -14.155   8.100 -10.743  1.00 98.69           C  
ATOM   4614 HG12 ILE A 294     -14.213   8.698  -9.834  1.00 98.69           H  
ATOM   4615 HG13 ILE A 294     -13.194   8.297 -11.218  1.00 98.69           H  
ATOM   4616  CG2 ILE A 294     -15.011   7.832 -13.087  1.00 98.69           C  
ATOM   4617 HG21 ILE A 294     -15.641   8.277 -13.858  1.00 98.69           H  
ATOM   4618 HG22 ILE A 294     -15.211   6.761 -13.045  1.00 98.69           H  
ATOM   4619 HG23 ILE A 294     -13.973   7.999 -13.374  1.00 98.69           H  
ATOM   4620  CD1 ILE A 294     -14.206   6.635 -10.291  1.00 98.69           C  
ATOM   4621 HD11 ILE A 294     -15.112   6.465  -9.710  1.00 98.69           H  
ATOM   4622 HD12 ILE A 294     -14.206   5.959 -11.145  1.00 98.69           H  
ATOM   4623 HD13 ILE A 294     -13.342   6.415  -9.664  1.00 98.69           H  
ATOM   4624  N   GLY A 295     -14.738  11.246  -9.912  1.00 98.73           N  
ATOM   4625  H   GLY A 295     -13.831  11.267 -10.354  1.00 98.73           H  
ATOM   4626  CA  GLY A 295     -14.868  11.757  -8.557  1.00 98.73           C  
ATOM   4627  HA2 GLY A 295     -15.013  10.926  -7.867  1.00 98.73           H  
ATOM   4628  HA3 GLY A 295     -15.754  12.389  -8.497  1.00 98.73           H  
ATOM   4629  C   GLY A 295     -13.685  12.579  -8.088  1.00 98.73           C  
ATOM   4630  O   GLY A 295     -12.741  12.837  -8.835  1.00 98.73           O  
ATOM   4631  N   ARG A 296     -13.755  12.994  -6.830  1.00 98.89           N  
ATOM   4632  H   ARG A 296     -14.606  12.785  -6.328  1.00 98.89           H  
ATOM   4633  CA  ARG A 296     -12.723  13.745  -6.125  1.00 98.89           C  
ATOM   4634  HA  ARG A 296     -11.773  13.628  -6.647  1.00 98.89           H  
ATOM   4635  C   ARG A 296     -12.568  13.198  -4.718  1.00 98.89           C  
ATOM   4636  CB  ARG A 296     -13.103  15.229  -6.121  1.00 98.89           C  
ATOM   4637  HB2 ARG A 296     -13.176  15.554  -7.159  1.00 98.89           H  
ATOM   4638  HB3 ARG A 296     -14.078  15.355  -5.651  1.00 98.89           H  
ATOM   4639  O   ARG A 296     -13.551  13.011  -4.014  1.00 98.89           O  
ATOM   4640  CG  ARG A 296     -12.069  16.094  -5.379  1.00 98.89           C  
ATOM   4641  HG2 ARG A 296     -12.087  15.855  -4.315  1.00 98.89           H  
ATOM   4642  HG3 ARG A 296     -11.071  15.892  -5.767  1.00 98.89           H  
ATOM   4643  CD  ARG A 296     -12.375  17.581  -5.547  1.00 98.89           C  
ATOM   4644  HD2 ARG A 296     -13.392  17.764  -5.200  1.00 98.89           H  
ATOM   4645  HD3 ARG A 296     -11.686  18.151  -4.923  1.00 98.89           H  
ATOM   4646  NE  ARG A 296     -12.210  17.982  -6.955  1.00 98.89           N  
ATOM   4647  HE  ARG A 296     -11.575  17.429  -7.513  1.00 98.89           H  
ATOM   4648  NH1 ARG A 296     -13.882  19.558  -7.094  1.00 98.89           N  
ATOM   4649 HH11 ARG A 296     -14.165  19.343  -6.148  1.00 98.89           H  
ATOM   4650 HH12 ARG A 296     -14.496  20.116  -7.669  1.00 98.89           H  
ATOM   4651  NH2 ARG A 296     -12.671  18.961  -8.901  1.00 98.89           N  
ATOM   4652 HH21 ARG A 296     -11.984  18.325  -9.279  1.00 98.89           H  
ATOM   4653 HH22 ARG A 296     -13.252  19.510  -9.519  1.00 98.89           H  
ATOM   4654  CZ  ARG A 296     -12.939  18.834  -7.637  1.00 98.89           C  
ATOM   4655  N   LEU A 297     -11.330  12.987  -4.301  1.00 98.88           N  
ATOM   4656  H   LEU A 297     -10.579  13.208  -4.940  1.00 98.88           H  
ATOM   4657  CA  LEU A 297     -10.973  12.693  -2.921  1.00 98.88           C  
ATOM   4658  HA  LEU A 297     -11.840  12.297  -2.392  1.00 98.88           H  
ATOM   4659  C   LEU A 297     -10.519  13.978  -2.231  1.00 98.88           C  
ATOM   4660  CB  LEU A 297      -9.876  11.623  -2.931  1.00 98.88           C  
ATOM   4661  HB2 LEU A 297      -9.076  11.955  -3.592  1.00 98.88           H  
ATOM   4662  HB3 LEU A 297     -10.297  10.701  -3.332  1.00 98.88           H  
ATOM   4663  O   LEU A 297      -9.679  14.693  -2.775  1.00 98.88           O  
ATOM   4664  CG  LEU A 297      -9.270  11.322  -1.554  1.00 98.88           C  
ATOM   4665  HG  LEU A 297      -8.877  12.235  -1.107  1.00 98.88           H  
ATOM   4666  CD1 LEU A 297     -10.282  10.700  -0.601  1.00 98.88           C  
ATOM   4667 HD11 LEU A 297     -10.668   9.766  -1.008  1.00 98.88           H  
ATOM   4668 HD12 LEU A 297     -11.111  11.383  -0.415  1.00 98.88           H  
ATOM   4669 HD13 LEU A 297      -9.783  10.512   0.350  1.00 98.88           H  
ATOM   4670  CD2 LEU A 297      -8.115  10.351  -1.733  1.00 98.88           C  
ATOM   4671 HD21 LEU A 297      -7.337  10.827  -2.330  1.00 98.88           H  
ATOM   4672 HD22 LEU A 297      -7.700  10.096  -0.757  1.00 98.88           H  
ATOM   4673 HD23 LEU A 297      -8.461   9.442  -2.225  1.00 98.88           H  
ATOM   4674  N   THR A 298     -11.026  14.236  -1.027  1.00 98.88           N  
ATOM   4675  H   THR A 298     -11.756  13.629  -0.681  1.00 98.88           H  
ATOM   4676  CA  THR A 298     -10.514  15.270  -0.116  1.00 98.88           C  
ATOM   4677  HA  THR A 298      -9.597  15.703  -0.517  1.00 98.88           H  
ATOM   4678  C   THR A 298     -10.194  14.633   1.231  1.00 98.88           C  
ATOM   4679  CB  THR A 298     -11.534  16.404   0.069  1.00 98.88           C  
ATOM   4680  HB  THR A 298     -12.433  16.010   0.544  1.00 98.88           H  
ATOM   4681  O   THR A 298     -11.088  14.066   1.857  1.00 98.88           O  
ATOM   4682  CG2 THR A 298     -10.984  17.548   0.921  1.00 98.88           C  
ATOM   4683 HG21 THR A 298     -11.708  18.362   0.953  1.00 98.88           H  
ATOM   4684 HG22 THR A 298     -10.044  17.914   0.507  1.00 98.88           H  
ATOM   4685 HG23 THR A 298     -10.806  17.202   1.939  1.00 98.88           H  
ATOM   4686  OG1 THR A 298     -11.895  16.951  -1.183  1.00 98.88           O  
ATOM   4687  HG1 THR A 298     -12.431  16.279  -1.609  1.00 98.88           H  
ATOM   4688  N   LEU A 299      -8.943  14.721   1.688  1.00 98.59           N  
ATOM   4689  H   LEU A 299      -8.267  15.255   1.159  1.00 98.59           H  
ATOM   4690  CA  LEU A 299      -8.547  14.250   3.019  1.00 98.59           C  
ATOM   4691  HA  LEU A 299      -9.249  13.483   3.347  1.00 98.59           H  
ATOM   4692  C   LEU A 299      -8.626  15.417   4.003  1.00 98.59           C  
ATOM   4693  CB  LEU A 299      -7.140  13.640   2.954  1.00 98.59           C  
ATOM   4694  HB2 LEU A 299      -6.416  14.452   3.018  1.00 98.59           H  
ATOM   4695  HB3 LEU A 299      -7.005  13.131   2.000  1.00 98.59           H  
ATOM   4696  O   LEU A 299      -7.950  16.422   3.810  1.00 98.59           O  
ATOM   4697  CG  LEU A 299      -6.846  12.639   4.079  1.00 98.59           C  
ATOM   4698  HG  LEU A 299      -7.104  13.067   5.047  1.00 98.59           H  
ATOM   4699  CD1 LEU A 299      -7.610  11.338   3.847  1.00 98.59           C  
ATOM   4700 HD11 LEU A 299      -8.685  11.496   3.929  1.00 98.59           H  
ATOM   4701 HD12 LEU A 299      -7.301  10.604   4.591  1.00 98.59           H  
ATOM   4702 HD13 LEU A 299      -7.389  10.943   2.855  1.00 98.59           H  
ATOM   4703  CD2 LEU A 299      -5.364  12.281   4.057  1.00 98.59           C  
ATOM   4704 HD21 LEU A 299      -5.118  11.654   4.914  1.00 98.59           H  
ATOM   4705 HD22 LEU A 299      -4.777  13.198   4.104  1.00 98.59           H  
ATOM   4706 HD23 LEU A 299      -5.108  11.768   3.130  1.00 98.59           H  
ATOM   4707  N   ASN A 300      -9.480  15.316   5.018  1.00 98.61           N  
ATOM   4708  H   ASN A 300      -9.958  14.441   5.176  1.00 98.61           H  
ATOM   4709  CA  ASN A 300      -9.891  16.476   5.815  1.00 98.61           C  
ATOM   4710  HA  ASN A 300      -9.176  17.283   5.650  1.00 98.61           H  
ATOM   4711  C   ASN A 300      -9.867  16.254   7.328  1.00 98.61           C  
ATOM   4712  CB  ASN A 300     -11.259  16.967   5.311  1.00 98.61           C  
ATOM   4713  HB2 ASN A 300     -11.524  17.882   5.842  1.00 98.61           H  
ATOM   4714  HB3 ASN A 300     -11.176  17.215   4.253  1.00 98.61           H  
ATOM   4715  O   ASN A 300     -10.332  17.110   8.080  1.00 98.61           O  
ATOM   4716  CG  ASN A 300     -12.388  15.965   5.496  1.00 98.61           C  
ATOM   4717  ND2 ASN A 300     -13.522  16.218   4.887  1.00 98.61           N  
ATOM   4718 HD21 ASN A 300     -13.635  17.059   4.339  1.00 98.61           H  
ATOM   4719 HD22 ASN A 300     -14.266  15.544   5.000  1.00 98.61           H  
ATOM   4720  OD1 ASN A 300     -12.280  14.943   6.155  1.00 98.61           O  
ATOM   4721  N   LYS A 301      -9.362  15.108   7.794  1.00 98.72           N  
ATOM   4722  H   LYS A 301      -9.064  14.403   7.136  1.00 98.72           H  
ATOM   4723  CA  LYS A 301      -9.320  14.810   9.222  1.00 98.72           C  
ATOM   4724  HA  LYS A 301      -9.148  15.739   9.765  1.00 98.72           H  
ATOM   4725  C   LYS A 301      -8.189  13.855   9.579  1.00 98.72           C  
ATOM   4726  CB  LYS A 301     -10.701  14.273   9.608  1.00 98.72           C  
ATOM   4727  HB2 LYS A 301     -11.438  15.060   9.445  1.00 98.72           H  
ATOM   4728  HB3 LYS A 301     -10.962  13.440   8.954  1.00 98.72           H  
ATOM   4729  O   LYS A 301      -8.090  12.763   9.026  1.00 98.72           O  
ATOM   4730  CG  LYS A 301     -10.763  13.838  11.070  1.00 98.72           C  
ATOM   4731  HG2 LYS A 301     -10.084  13.002  11.232  1.00 98.72           H  
ATOM   4732  HG3 LYS A 301     -10.479  14.672  11.713  1.00 98.72           H  
ATOM   4733  CD  LYS A 301     -12.176  13.379  11.407  1.00 98.72           C  
ATOM   4734  HD2 LYS A 301     -12.433  12.531  10.773  1.00 98.72           H  
ATOM   4735  HD3 LYS A 301     -12.875  14.197  11.229  1.00 98.72           H  
ATOM   4736  CE  LYS A 301     -12.203  12.971  12.876  1.00 98.72           C  
ATOM   4737  HE2 LYS A 301     -11.424  12.226  13.038  1.00 98.72           H  
ATOM   4738  HE3 LYS A 301     -11.964  13.845  13.482  1.00 98.72           H  
ATOM   4739  NZ  LYS A 301     -13.532  12.426  13.224  1.00 98.72           N  
ATOM   4740  HZ1 LYS A 301     -14.241  13.118  13.027  1.00 98.72           H  
ATOM   4741  HZ2 LYS A 301     -13.565  12.173  14.201  1.00 98.72           H  
ATOM   4742  HZ3 LYS A 301     -13.711  11.607  12.660  1.00 98.72           H  
ATOM   4743  N   ASN A 302      -7.388  14.238  10.564  1.00 98.75           N  
ATOM   4744  H   ASN A 302      -7.486  15.168  10.946  1.00 98.75           H  
ATOM   4745  CA  ASN A 302      -6.320  13.401  11.094  1.00 98.75           C  
ATOM   4746  HA  ASN A 302      -5.787  12.968  10.247  1.00 98.75           H  
ATOM   4747  C   ASN A 302      -6.847  12.223  11.929  1.00 98.75           C  
ATOM   4748  CB  ASN A 302      -5.353  14.294  11.889  1.00 98.75           C  
ATOM   4749  HB2 ASN A 302      -4.788  13.703  12.610  1.00 98.75           H  
ATOM   4750  HB3 ASN A 302      -5.898  15.052  12.452  1.00 98.75           H  
ATOM   4751  O   ASN A 302      -7.970  12.273  12.454  1.00 98.75           O  
ATOM   4752  CG  ASN A 302      -4.347  14.955  10.973  1.00 98.75           C  
ATOM   4753  ND2 ASN A 302      -4.058  16.204  11.202  1.00 98.75           N  
ATOM   4754 HD21 ASN A 302      -3.307  16.632  10.680  1.00 98.75           H  
ATOM   4755 HD22 ASN A 302      -4.415  16.680  12.018  1.00 98.75           H  
ATOM   4756  OD1 ASN A 302      -3.855  14.338  10.042  1.00 98.75           O  
ATOM   4757  N   PRO A 303      -6.049  11.148  12.074  1.00 98.49           N  
ATOM   4758  CA  PRO A 303      -6.347  10.093  13.029  1.00 98.49           C  
ATOM   4759  HA  PRO A 303      -7.314   9.645  12.805  1.00 98.49           H  
ATOM   4760  C   PRO A 303      -6.373  10.671  14.447  1.00 98.49           C  
ATOM   4761  CB  PRO A 303      -5.245   9.047  12.844  1.00 98.49           C  
ATOM   4762  HB2 PRO A 303      -5.008   8.525  13.771  1.00 98.49           H  
ATOM   4763  HB3 PRO A 303      -5.553   8.339  12.075  1.00 98.49           H  
ATOM   4764  O   PRO A 303      -5.530  11.481  14.826  1.00 98.49           O  
ATOM   4765  CG  PRO A 303      -4.058   9.862  12.331  1.00 98.49           C  
ATOM   4766  HG2 PRO A 303      -3.372   9.256  11.739  1.00 98.49           H  
ATOM   4767  HG3 PRO A 303      -3.536  10.325  13.168  1.00 98.49           H  
ATOM   4768  CD  PRO A 303      -4.730  10.940  11.485  1.00 98.49           C  
ATOM   4769  HD2 PRO A 303      -4.860  10.582  10.464  1.00 98.49           H  
ATOM   4770  HD3 PRO A 303      -4.120  11.844  11.487  1.00 98.49           H  
ATOM   4771  N   ARG A 304      -7.325  10.221  15.265  1.00 97.90           N  
ATOM   4772  H   ARG A 304      -7.862   9.432  14.935  1.00 97.90           H  
ATOM   4773  CA  ARG A 304      -7.353  10.540  16.700  1.00 97.90           C  
ATOM   4774  HA  ARG A 304      -7.096  11.589  16.847  1.00 97.90           H  
ATOM   4775  C   ARG A 304      -6.313   9.737  17.464  1.00 97.90           C  
ATOM   4776  CB  ARG A 304      -8.731  10.234  17.281  1.00 97.90           C  
ATOM   4777  HB2 ARG A 304      -8.663  10.334  18.364  1.00 97.90           H  
ATOM   4778  HB3 ARG A 304      -9.004   9.204  17.050  1.00 97.90           H  
ATOM   4779  O   ARG A 304      -5.807  10.192  18.485  1.00 97.90           O  
ATOM   4780  CG  ARG A 304      -9.808  11.183  16.745  1.00 97.90           C  
ATOM   4781  HG2 ARG A 304      -9.494  12.218  16.885  1.00 97.90           H  
ATOM   4782  HG3 ARG A 304      -9.952  11.003  15.680  1.00 97.90           H  
ATOM   4783  CD  ARG A 304     -11.132  10.940  17.477  1.00 97.90           C  
ATOM   4784  HD2 ARG A 304     -11.404   9.892  17.350  1.00 97.90           H  
ATOM   4785  HD3 ARG A 304     -11.900  11.562  17.016  1.00 97.90           H  
ATOM   4786  NE  ARG A 304     -11.027  11.280  18.910  1.00 97.90           N  
ATOM   4787  HE  ARG A 304     -10.237  11.854  19.168  1.00 97.90           H  
ATOM   4788  NH1 ARG A 304     -12.856  10.110  19.659  1.00 97.90           N  
ATOM   4789 HH11 ARG A 304     -13.435   9.775  20.415  1.00 97.90           H  
ATOM   4790 HH12 ARG A 304     -12.993   9.756  18.722  1.00 97.90           H  
ATOM   4791  NH2 ARG A 304     -11.582  11.232  21.113  1.00 97.90           N  
ATOM   4792 HH21 ARG A 304     -12.182  10.908  21.858  1.00 97.90           H  
ATOM   4793 HH22 ARG A 304     -10.769  11.797  21.311  1.00 97.90           H  
ATOM   4794  CZ  ARG A 304     -11.821  10.873  19.883  1.00 97.90           C  
ATOM   4795  N   ASN A 305      -6.044   8.520  17.004  1.00 98.44           N  
ATOM   4796  H   ASN A 305      -6.562   8.193  16.201  1.00 98.44           H  
ATOM   4797  CA  ASN A 305      -5.004   7.670  17.546  1.00 98.44           C  
ATOM   4798  HA  ASN A 305      -4.199   8.292  17.935  1.00 98.44           H  
ATOM   4799  C   ASN A 305      -4.443   6.799  16.424  1.00 98.44           C  
ATOM   4800  CB  ASN A 305      -5.590   6.844  18.700  1.00 98.44           C  
ATOM   4801  HB2 ASN A 305      -5.870   7.510  19.516  1.00 98.44           H  
ATOM   4802  HB3 ASN A 305      -6.491   6.331  18.365  1.00 98.44           H  
ATOM   4803  O   ASN A 305      -5.154   5.971  15.853  1.00 98.44           O  
ATOM   4804  CG  ASN A 305      -4.603   5.815  19.208  1.00 98.44           C  
ATOM   4805  ND2 ASN A 305      -3.842   6.135  20.226  1.00 98.44           N  
ATOM   4806 HD21 ASN A 305      -3.221   5.418  20.573  1.00 98.44           H  
ATOM   4807 HD22 ASN A 305      -3.945   7.029  20.684  1.00 98.44           H  
ATOM   4808  OD1 ASN A 305      -4.442   4.743  18.654  1.00 98.44           O  
ATOM   4809  N   TYR A 306      -3.148   6.965  16.147  1.00 98.00           N  
ATOM   4810  H   TYR A 306      -2.642   7.703  16.616  1.00 98.00           H  
ATOM   4811  CA  TYR A 306      -2.462   6.248  15.074  1.00 98.00           C  
ATOM   4812  HA  TYR A 306      -2.861   6.582  14.116  1.00 98.00           H  
ATOM   4813  C   TYR A 306      -2.666   4.731  15.159  1.00 98.00           C  
ATOM   4814  CB  TYR A 306      -0.963   6.579  15.124  1.00 98.00           C  
ATOM   4815  HB2 TYR A 306      -0.835   7.656  15.022  1.00 98.00           H  
ATOM   4816  HB3 TYR A 306      -0.561   6.291  16.095  1.00 98.00           H  
ATOM   4817  O   TYR A 306      -2.899   4.091  14.137  1.00 98.00           O  
ATOM   4818  CG  TYR A 306      -0.163   5.884  14.036  1.00 98.00           C  
ATOM   4819  CD1 TYR A 306       0.346   4.585  14.248  1.00 98.00           C  
ATOM   4820  HD1 TYR A 306       0.186   4.090  15.194  1.00 98.00           H  
ATOM   4821  CD2 TYR A 306       0.024   6.515  12.792  1.00 98.00           C  
ATOM   4822  HD2 TYR A 306      -0.358   7.511  12.621  1.00 98.00           H  
ATOM   4823  CE1 TYR A 306       1.019   3.910  13.211  1.00 98.00           C  
ATOM   4824  HE1 TYR A 306       1.367   2.897  13.350  1.00 98.00           H  
ATOM   4825  CE2 TYR A 306       0.716   5.850  11.762  1.00 98.00           C  
ATOM   4826  HE2 TYR A 306       0.876   6.334  10.810  1.00 98.00           H  
ATOM   4827  OH  TYR A 306       1.823   3.862  10.961  1.00 98.00           O  
ATOM   4828  HH  TYR A 306       2.086   2.981  11.238  1.00 98.00           H  
ATOM   4829  CZ  TYR A 306       1.205   4.542  11.963  1.00 98.00           C  
ATOM   4830  N   PHE A 307      -2.613   4.143  16.360  1.00 97.86           N  
ATOM   4831  H   PHE A 307      -2.571   4.714  17.192  1.00 97.86           H  
ATOM   4832  CA  PHE A 307      -2.740   2.697  16.505  1.00 97.86           C  
ATOM   4833  HA  PHE A 307      -1.995   2.254  15.843  1.00 97.86           H  
ATOM   4834  C   PHE A 307      -4.121   2.203  16.056  1.00 97.86           C  
ATOM   4835  CB  PHE A 307      -2.392   2.245  17.928  1.00 97.86           C  
ATOM   4836  HB2 PHE A 307      -1.374   2.559  18.159  1.00 97.86           H  
ATOM   4837  HB3 PHE A 307      -3.054   2.726  18.648  1.00 97.86           H  
ATOM   4838  O   PHE A 307      -4.221   1.349  15.180  1.00 97.86           O  
ATOM   4839  CG  PHE A 307      -2.488   0.745  18.117  1.00 97.86           C  
ATOM   4840  CD1 PHE A 307      -3.578   0.186  18.811  1.00 97.86           C  
ATOM   4841  HD1 PHE A 307      -4.355   0.822  19.210  1.00 97.86           H  
ATOM   4842  CD2 PHE A 307      -1.481  -0.094  17.606  1.00 97.86           C  
ATOM   4843  HD2 PHE A 307      -0.646   0.330  17.069  1.00 97.86           H  
ATOM   4844  CE1 PHE A 307      -3.639  -1.201  19.022  1.00 97.86           C  
ATOM   4845  HE1 PHE A 307      -4.450  -1.619  19.601  1.00 97.86           H  
ATOM   4846  CE2 PHE A 307      -1.555  -1.484  17.802  1.00 97.86           C  
ATOM   4847  HE2 PHE A 307      -0.773  -2.127  17.426  1.00 97.86           H  
ATOM   4848  CZ  PHE A 307      -2.630  -2.038  18.518  1.00 97.86           C  
ATOM   4849  HZ  PHE A 307      -2.666  -3.100  18.707  1.00 97.86           H  
ATOM   4850  N   THR A 308      -5.190   2.778  16.601  1.00 97.78           N  
ATOM   4851  H   THR A 308      -5.053   3.480  17.313  1.00 97.78           H  
ATOM   4852  CA  THR A 308      -6.556   2.335  16.292  1.00 97.78           C  
ATOM   4853  HA  THR A 308      -6.589   1.246  16.328  1.00 97.78           H  
ATOM   4854  C   THR A 308      -7.021   2.730  14.893  1.00 97.78           C  
ATOM   4855  CB  THR A 308      -7.551   2.857  17.333  1.00 97.78           C  
ATOM   4856  HB  THR A 308      -8.560   2.565  17.041  1.00 97.78           H  
ATOM   4857  O   THR A 308      -7.736   1.964  14.254  1.00 97.78           O  
ATOM   4858  CG2 THR A 308      -7.257   2.292  18.723  1.00 97.78           C  
ATOM   4859 HG21 THR A 308      -8.033   2.619  19.415  1.00 97.78           H  
ATOM   4860 HG22 THR A 308      -7.255   1.203  18.682  1.00 97.78           H  
ATOM   4861 HG23 THR A 308      -6.290   2.644  19.083  1.00 97.78           H  
ATOM   4862  OG1 THR A 308      -7.484   4.260  17.455  1.00 97.78           O  
ATOM   4863  HG1 THR A 308      -6.939   4.610  16.746  1.00 97.78           H  
ATOM   4864  N   ASP A 309      -6.608   3.899  14.396  1.00 98.55           N  
ATOM   4865  H   ASP A 309      -6.002   4.490  14.946  1.00 98.55           H  
ATOM   4866  CA  ASP A 309      -7.092   4.421  13.117  1.00 98.55           C  
ATOM   4867  HA  ASP A 309      -8.115   4.084  12.949  1.00 98.55           H  
ATOM   4868  C   ASP A 309      -6.255   3.923  11.934  1.00 98.55           C  
ATOM   4869  CB  ASP A 309      -7.111   5.957  13.154  1.00 98.55           C  
ATOM   4870  HB2 ASP A 309      -6.116   6.315  13.416  1.00 98.55           H  
ATOM   4871  HB3 ASP A 309      -7.341   6.326  12.155  1.00 98.55           H  
ATOM   4872  O   ASP A 309      -6.823   3.584  10.900  1.00 98.55           O  
ATOM   4873  CG  ASP A 309      -8.148   6.546  14.118  1.00 98.55           C  
ATOM   4874  OD1 ASP A 309      -9.272   6.009  14.189  1.00 98.55           O  
ATOM   4875  OD2 ASP A 309      -7.868   7.612  14.712  1.00 98.55           O  
ATOM   4876  N   ILE A 310      -4.922   3.861  12.075  1.00 98.43           N  
ATOM   4877  H   ILE A 310      -4.531   4.099  12.975  1.00 98.43           H  
ATOM   4878  CA  ILE A 310      -3.982   3.606  10.967  1.00 98.43           C  
ATOM   4879  HA  ILE A 310      -4.543   3.579  10.033  1.00 98.43           H  
ATOM   4880  C   ILE A 310      -3.288   2.245  11.098  1.00 98.43           C  
ATOM   4881  CB  ILE A 310      -2.939   4.749  10.854  1.00 98.43           C  
ATOM   4882  HB  ILE A 310      -2.291   4.715  11.730  1.00 98.43           H  
ATOM   4883  O   ILE A 310      -3.205   1.490  10.126  1.00 98.43           O  
ATOM   4884  CG1 ILE A 310      -3.563   6.164  10.818  1.00 98.43           C  
ATOM   4885 HG12 ILE A 310      -3.984   6.388  11.798  1.00 98.43           H  
ATOM   4886 HG13 ILE A 310      -2.772   6.892  10.639  1.00 98.43           H  
ATOM   4887  CG2 ILE A 310      -2.031   4.546   9.627  1.00 98.43           C  
ATOM   4888 HG21 ILE A 310      -1.414   3.657   9.757  1.00 98.43           H  
ATOM   4889 HG22 ILE A 310      -1.360   5.399   9.516  1.00 98.43           H  
ATOM   4890 HG23 ILE A 310      -2.633   4.448   8.723  1.00 98.43           H  
ATOM   4891  CD1 ILE A 310      -4.661   6.373   9.766  1.00 98.43           C  
ATOM   4892 HD11 ILE A 310      -5.558   5.818  10.041  1.00 98.43           H  
ATOM   4893 HD12 ILE A 310      -4.325   6.041   8.783  1.00 98.43           H  
ATOM   4894 HD13 ILE A 310      -4.919   7.431   9.721  1.00 98.43           H  
ATOM   4895  N   GLU A 311      -2.785   1.895  12.284  1.00 98.02           N  
ATOM   4896  H   GLU A 311      -2.868   2.548  13.051  1.00 98.02           H  
ATOM   4897  CA  GLU A 311      -2.043   0.645  12.483  1.00 98.02           C  
ATOM   4898  HA  GLU A 311      -1.336   0.559  11.658  1.00 98.02           H  
ATOM   4899  C   GLU A 311      -2.961  -0.581  12.433  1.00 98.02           C  
ATOM   4900  CB  GLU A 311      -1.249   0.693  13.798  1.00 98.02           C  
ATOM   4901  HB2 GLU A 311      -0.681   1.622  13.839  1.00 98.02           H  
ATOM   4902  HB3 GLU A 311      -1.963   0.674  14.622  1.00 98.02           H  
ATOM   4903  O   GLU A 311      -2.595  -1.589  11.827  1.00 98.02           O  
ATOM   4904  CG  GLU A 311      -0.302  -0.482  14.066  1.00 98.02           C  
ATOM   4905  HG2 GLU A 311      -0.900  -1.343  14.362  1.00 98.02           H  
ATOM   4906  HG3 GLU A 311       0.343  -0.226  14.907  1.00 98.02           H  
ATOM   4907  CD  GLU A 311       0.559  -0.843  12.858  1.00 98.02           C  
ATOM   4908  OE1 GLU A 311       0.688  -2.051  12.575  1.00 98.02           O  
ATOM   4909  OE2 GLU A 311       0.997   0.063  12.121  1.00 98.02           O  
ATOM   4910  N   GLN A 312      -4.171  -0.477  12.985  1.00 98.05           N  
ATOM   4911  H   GLN A 312      -4.365   0.353  13.526  1.00 98.05           H  
ATOM   4912  CA  GLN A 312      -5.207  -1.514  12.954  1.00 98.05           C  
ATOM   4913  HA  GLN A 312      -4.728  -2.490  13.024  1.00 98.05           H  
ATOM   4914  C   GLN A 312      -6.034  -1.536  11.656  1.00 98.05           C  
ATOM   4915  CB  GLN A 312      -6.118  -1.340  14.175  1.00 98.05           C  
ATOM   4916  HB2 GLN A 312      -6.406  -0.293  14.269  1.00 98.05           H  
ATOM   4917  HB3 GLN A 312      -7.027  -1.922  14.023  1.00 98.05           H  
ATOM   4918  O   GLN A 312      -6.829  -2.457  11.451  1.00 98.05           O  
ATOM   4919  CG  GLN A 312      -5.452  -1.815  15.477  1.00 98.05           C  
ATOM   4920  HG2 GLN A 312      -5.099  -2.837  15.341  1.00 98.05           H  
ATOM   4921  HG3 GLN A 312      -4.592  -1.189  15.714  1.00 98.05           H  
ATOM   4922  CD  GLN A 312      -6.416  -1.794  16.660  1.00 98.05           C  
ATOM   4923  NE2 GLN A 312      -6.159  -2.568  17.689  1.00 98.05           N  
ATOM   4924 HE21 GLN A 312      -6.840  -2.558  18.435  1.00 98.05           H  
ATOM   4925 HE22 GLN A 312      -5.327  -3.141  17.711  1.00 98.05           H  
ATOM   4926  OE1 GLN A 312      -7.424  -1.107  16.688  1.00 98.05           O  
ATOM   4927  N   ALA A 313      -5.846  -0.566  10.756  1.00 98.54           N  
ATOM   4928  H   ALA A 313      -5.202   0.184  10.962  1.00 98.54           H  
ATOM   4929  CA  ALA A 313      -6.566  -0.532   9.489  1.00 98.54           C  
ATOM   4930  HA  ALA A 313      -7.631  -0.627   9.695  1.00 98.54           H  
ATOM   4931  C   ALA A 313      -6.151  -1.697   8.575  1.00 98.54           C  
ATOM   4932  CB  ALA A 313      -6.363   0.826   8.823  1.00 98.54           C  
ATOM   4933  HB1 ALA A 313      -6.984   0.885   7.930  1.00 98.54           H  
ATOM   4934  HB2 ALA A 313      -6.674   1.609   9.514  1.00 98.54           H  
ATOM   4935  HB3 ALA A 313      -5.315   0.972   8.562  1.00 98.54           H  
ATOM   4936  O   ALA A 313      -4.974  -1.870   8.228  1.00 98.54           O  
ATOM   4937  N   ALA A 314      -7.135  -2.492   8.171  1.00 98.43           N  
ATOM   4938  H   ALA A 314      -8.068  -2.278   8.492  1.00 98.43           H
[truncated: 232,560 more chars]
