# Supplementary material for: Catalases in the pathogenesis of Sporothrix schenckii research
Source: PeerJ. 2022 Dec 7;10:e14478. doi: 10.7717/peerj.14478 (PMC9745942; doi:10.7717/peerj.14478)
Supplement: Supplemental Information 3 — Sequences and PDB files used in this study. [file peerj-10-14478-s003.zip › Raw data/Cat3 ss/test_991eb_relaxed_rank_3_model_4.pdb]

ATOM      1  N   MET A   1     -11.966  26.921 -33.054  1.00 67.61           N  
ATOM      2  H   MET A   1     -12.304  27.625 -32.412  1.00 67.61           H  
ATOM      3  H2  MET A   1     -11.385  26.276 -32.537  1.00 67.61           H  
ATOM      4  H3  MET A   1     -11.421  27.360 -33.782  1.00 67.61           H  
ATOM      5  CA  MET A   1     -13.102  26.174 -33.636  1.00 67.61           C  
ATOM      6  HA  MET A   1     -13.792  26.867 -34.117  1.00 67.61           H  
ATOM      7  C   MET A   1     -13.849  25.484 -32.506  1.00 67.61           C  
ATOM      8  CB  MET A   1     -12.626  25.157 -34.686  1.00 67.61           C  
ATOM      9  HB2 MET A   1     -13.467  24.523 -34.967  1.00 67.61           H  
ATOM     10  HB3 MET A   1     -11.839  24.527 -34.272  1.00 67.61           H  
ATOM     11  O   MET A   1     -13.190  24.974 -31.605  1.00 67.61           O  
ATOM     12  CG  MET A   1     -12.118  25.869 -35.946  1.00 67.61           C  
ATOM     13  HG2 MET A   1     -11.234  26.463 -35.710  1.00 67.61           H  
ATOM     14  HG3 MET A   1     -12.899  26.547 -36.290  1.00 67.61           H  
ATOM     15  SD  MET A   1     -11.724  24.764 -37.323  1.00 67.61           S  
ATOM     16  CE  MET A   1      -9.985  24.368 -36.998  1.00 67.61           C  
ATOM     17  HE1 MET A   1      -9.889  23.877 -36.029  1.00 67.61           H  
ATOM     18  HE2 MET A   1      -9.389  25.281 -37.011  1.00 67.61           H  
ATOM     19  HE3 MET A   1      -9.620  23.696 -37.774  1.00 67.61           H  
ATOM     20  N   SER A   2     -15.183  25.523 -32.500  1.00 86.34           N  
ATOM     21  H   SER A   2     -15.693  25.882 -33.294  1.00 86.34           H  
ATOM     22  CA  SER A   2     -15.986  24.707 -31.581  1.00 86.34           C  
ATOM     23  HA  SER A   2     -15.679  24.913 -30.555  1.00 86.34           H  
ATOM     24  C   SER A   2     -15.744  23.221 -31.865  1.00 86.34           C  
ATOM     25  CB  SER A   2     -17.477  25.056 -31.712  1.00 86.34           C  
ATOM     26  HB2 SER A   2     -18.079  24.299 -31.208  1.00 86.34           H  
ATOM     27  HB3 SER A   2     -17.663  26.022 -31.244  1.00 86.34           H  
ATOM     28  O   SER A   2     -15.398  22.846 -32.986  1.00 86.34           O  
ATOM     29  OG  SER A   2     -17.843  25.132 -33.075  1.00 86.34           O  
ATOM     30  HG  SER A   2     -18.787  24.980 -33.160  1.00 86.34           H  
ATOM     31  N   ARG A   3     -15.877  22.367 -30.844  1.00 91.82           N  
ATOM     32  H   ARG A   3     -16.227  22.716 -29.962  1.00 91.82           H  
ATOM     33  CA  ARG A   3     -15.809  20.912 -31.042  1.00 91.82           C  
ATOM     34  HA  ARG A   3     -14.955  20.677 -31.677  1.00 91.82           H  
ATOM     35  C   ARG A   3     -17.063  20.454 -31.791  1.00 91.82           C  
ATOM     36  CB  ARG A   3     -15.656  20.173 -29.703  1.00 91.82           C  
ATOM     37  HB2 ARG A   3     -16.478  20.451 -29.043  1.00 91.82           H  
ATOM     38  HB3 ARG A   3     -15.721  19.101 -29.891  1.00 91.82           H  
ATOM     39  O   ARG A   3     -18.159  20.889 -31.447  1.00 91.82           O  
ATOM     40  CG  ARG A   3     -14.315  20.467 -29.014  1.00 91.82           C  
ATOM     41  HG2 ARG A   3     -14.231  21.535 -28.814  1.00 91.82           H  
ATOM     42  HG3 ARG A   3     -13.499  20.161 -29.668  1.00 91.82           H  
ATOM     43  CD  ARG A   3     -14.225  19.699 -27.690  1.00 91.82           C  
ATOM     44  HD2 ARG A   3     -14.279  18.630 -27.897  1.00 91.82           H  
ATOM     45  HD3 ARG A   3     -15.080  19.979 -27.075  1.00 91.82           H  
ATOM     46  NE  ARG A   3     -12.970  19.998 -26.973  1.00 91.82           N  
ATOM     47  HE  ARG A   3     -12.201  20.337 -27.534  1.00 91.82           H  
ATOM     48  NH1 ARG A   3     -13.668  19.377 -24.872  1.00 91.82           N  
ATOM     49 HH11 ARG A   3     -14.537  19.045 -25.265  1.00 91.82           H  
ATOM     50 HH12 ARG A   3     -13.516  19.297 -23.876  1.00 91.82           H  
ATOM     51  NH2 ARG A   3     -11.634  20.250 -25.148  1.00 91.82           N  
ATOM     52 HH21 ARG A   3     -11.536  20.255 -24.143  1.00 91.82           H  
ATOM     53 HH22 ARG A   3     -10.924  20.666 -25.735  1.00 91.82           H  
ATOM     54  CZ  ARG A   3     -12.764  19.868 -25.674  1.00 91.82           C  
ATOM     55  N   GLN A   4     -16.895  19.586 -32.786  1.00 93.98           N  
ATOM     56  H   GLN A   4     -15.963  19.257 -32.995  1.00 93.98           H  
ATOM     57  CA  GLN A   4     -17.991  18.984 -33.547  1.00 93.98           C  
ATOM     58  HA  GLN A   4     -18.866  19.630 -33.480  1.00 93.98           H  
ATOM     59  C   GLN A   4     -18.351  17.619 -32.951  1.00 93.98           C  
ATOM     60  CB  GLN A   4     -17.580  18.895 -35.025  1.00 93.98           C  
ATOM     61  HB2 GLN A   4     -16.771  18.173 -35.135  1.00 93.98           H  
ATOM     62  HB3 GLN A   4     -17.212  19.872 -35.339  1.00 93.98           H  
ATOM     63  O   GLN A   4     -17.463  16.843 -32.600  1.00 93.98           O  
ATOM     64  CG  GLN A   4     -18.741  18.505 -35.952  1.00 93.98           C  
ATOM     65  HG2 GLN A   4     -19.042  17.475 -35.762  1.00 93.98           H  
ATOM     66  HG3 GLN A   4     -19.591  19.159 -35.758  1.00 93.98           H  
ATOM     67  CD  GLN A   4     -18.343  18.628 -37.420  1.00 93.98           C  
ATOM     68  NE2 GLN A   4     -19.188  19.171 -38.270  1.00 93.98           N  
ATOM     69 HE21 GLN A   4     -18.875  19.201 -39.229  1.00 93.98           H  
ATOM     70 HE22 GLN A   4     -20.116  19.445 -37.982  1.00 93.98           H  
ATOM     71  OE1 GLN A   4     -17.262  18.254 -37.834  1.00 93.98           O  
ATOM     72  N   TYR A   5     -19.646  17.328 -32.828  1.00 94.13           N  
ATOM     73  H   TYR A   5     -20.337  17.984 -33.165  1.00 94.13           H  
ATOM     74  CA  TYR A   5     -20.117  16.004 -32.428  1.00 94.13           C  
ATOM     75  HA  TYR A   5     -19.492  15.641 -31.613  1.00 94.13           H  
ATOM     76  C   TYR A   5     -19.976  15.025 -33.602  1.00 94.13           C  
ATOM     77  CB  TYR A   5     -21.555  16.104 -31.911  1.00 94.13           C  
ATOM     78  HB2 TYR A   5     -22.174  16.560 -32.683  1.00 94.13           H  
ATOM     79  HB3 TYR A   5     -21.573  16.759 -31.040  1.00 94.13           H  
ATOM     80  O   TYR A   5     -20.376  15.335 -34.727  1.00 94.13           O  
ATOM     81  CG  TYR A   5     -22.155  14.770 -31.516  1.00 94.13           C  
ATOM     82  CD1 TYR A   5     -23.281  14.286 -32.204  1.00 94.13           C  
ATOM     83  HD1 TYR A   5     -23.738  14.877 -32.983  1.00 94.13           H  
ATOM     84  CD2 TYR A   5     -21.577  14.000 -30.486  1.00 94.13           C  
ATOM     85  HD2 TYR A   5     -20.715  14.365 -29.949  1.00 94.13           H  
ATOM     86  CE1 TYR A   5     -23.808  13.021 -31.891  1.00 94.13           C  
ATOM     87  HE1 TYR A   5     -24.662  12.635 -32.428  1.00 94.13           H  
ATOM     88  CE2 TYR A   5     -22.106  12.732 -30.169  1.00 94.13           C  
ATOM     89  HE2 TYR A   5     -21.649  12.127 -29.400  1.00 94.13           H  
ATOM     90  OH  TYR A   5     -23.744  11.017 -30.589  1.00 94.13           O  
ATOM     91  HH  TYR A   5     -23.221  10.516 -29.959  1.00 94.13           H  
ATOM     92  CZ  TYR A   5     -23.219  12.235 -30.881  1.00 94.13           C  
ATOM     93  N   THR A   6     -19.363  13.871 -33.349  1.00 95.40           N  
ATOM     94  H   THR A   6     -19.159  13.613 -32.394  1.00 95.40           H  
ATOM     95  CA  THR A   6     -18.976  12.884 -34.364  1.00 95.40           C  
ATOM     96  HA  THR A   6     -19.617  13.002 -35.239  1.00 95.40           H  
ATOM     97  C   THR A   6     -19.176  11.462 -33.832  1.00 95.40           C  
ATOM     98  CB  THR A   6     -17.505  13.059 -34.802  1.00 95.40           C  
ATOM     99  HB  THR A   6     -17.243  12.253 -35.487  1.00 95.40           H  
ATOM    100  O   THR A   6     -19.264  11.262 -32.619  1.00 95.40           O  
ATOM    101  CG2 THR A   6     -17.190  14.394 -35.480  1.00 95.40           C  
ATOM    102 HG21 THR A   6     -17.478  15.237 -34.852  1.00 95.40           H  
ATOM    103 HG22 THR A   6     -16.121  14.447 -35.686  1.00 95.40           H  
ATOM    104 HG23 THR A   6     -17.709  14.449 -36.437  1.00 95.40           H  
ATOM    105  OG1 THR A   6     -16.643  13.009 -33.693  1.00 95.40           O  
ATOM    106  HG1 THR A   6     -16.722  13.849 -33.235  1.00 95.40           H  
ATOM    107  N   LEU A   7     -19.241  10.479 -34.734  1.00 94.19           N  
ATOM    108  H   LEU A   7     -19.206  10.738 -35.709  1.00 94.19           H  
ATOM    109  CA  LEU A   7     -19.035   9.064 -34.393  1.00 94.19           C  
ATOM    110  HA  LEU A   7     -19.559   8.838 -33.465  1.00 94.19           H  
ATOM    111  C   LEU A   7     -17.546   8.775 -34.149  1.00 94.19           C  
ATOM    112  CB  LEU A   7     -19.581   8.159 -35.513  1.00 94.19           C  
ATOM    113  HB2 LEU A   7     -19.438   7.117 -35.226  1.00 94.19           H  
ATOM    114  HB3 LEU A   7     -19.002   8.338 -36.419  1.00 94.19           H  
ATOM    115  O   LEU A   7     -16.697   9.620 -34.429  1.00 94.19           O  
ATOM    116  CG  LEU A   7     -21.066   8.365 -35.833  1.00 94.19           C  
ATOM    117  HG  LEU A   7     -21.196   9.389 -36.183  1.00 94.19           H  
ATOM    118  CD1 LEU A   7     -21.490   7.408 -36.942  1.00 94.19           C  
ATOM    119 HD11 LEU A   7     -22.541   7.556 -37.189  1.00 94.19           H  
ATOM    120 HD12 LEU A   7     -21.337   6.378 -36.618  1.00 94.19           H  
ATOM    121 HD13 LEU A   7     -20.891   7.584 -37.836  1.00 94.19           H  
ATOM    122  CD2 LEU A   7     -21.977   8.140 -34.629  1.00 94.19           C  
ATOM    123 HD21 LEU A   7     -21.860   7.123 -34.254  1.00 94.19           H  
ATOM    124 HD22 LEU A   7     -23.008   8.307 -34.940  1.00 94.19           H  
ATOM    125 HD23 LEU A   7     -21.749   8.854 -33.838  1.00 94.19           H  
ATOM    126  N   ALA A   8     -17.222   7.566 -33.681  1.00 92.49           N  
ATOM    127  H   ALA A   8     -17.957   6.900 -33.493  1.00 92.49           H  
ATOM    128  CA  ALA A   8     -15.849   7.160 -33.365  1.00 92.49           C  
ATOM    129  HA  ALA A   8     -15.477   7.795 -32.561  1.00 92.49           H  
ATOM    130  C   ALA A   8     -14.867   7.313 -34.547  1.00 92.49           C  
ATOM    131  CB  ALA A   8     -15.891   5.714 -32.855  1.00 92.49           C  
ATOM    132  HB1 ALA A   8     -14.885   5.398 -32.579  1.00 92.49           H  
ATOM    133  HB2 ALA A   8     -16.539   5.638 -31.982  1.00 92.49           H  
ATOM    134  HB3 ALA A   8     -16.260   5.048 -33.635  1.00 92.49           H  
ATOM    135  O   ALA A   8     -13.741   7.757 -34.346  1.00 92.49           O  
ATOM    136  N   GLU A   9     -15.321   7.049 -35.776  1.00 93.24           N  
ATOM    137  H   GLU A   9     -16.222   6.599 -35.853  1.00 93.24           H  
ATOM    138  CA  GLU A   9     -14.535   7.209 -37.015  1.00 93.24           C  
ATOM    139  HA  GLU A   9     -13.493   6.971 -36.800  1.00 93.24           H  
ATOM    140  C   GLU A   9     -14.534   8.653 -37.564  1.00 93.24           C  
ATOM    141  CB  GLU A   9     -15.038   6.206 -38.069  1.00 93.24           C  
ATOM    142  HB2 GLU A   9     -14.473   6.335 -38.993  1.00 93.24           H  
ATOM    143  HB3 GLU A   9     -16.083   6.426 -38.289  1.00 93.24           H  
ATOM    144  O   GLU A   9     -14.129   8.915 -38.695  1.00 93.24           O  
ATOM    145  CG  GLU A   9     -14.929   4.734 -37.633  1.00 93.24           C  
ATOM    146  HG2 GLU A   9     -15.581   4.571 -36.775  1.00 93.24           H  
ATOM    147  HG3 GLU A   9     -15.304   4.112 -38.445  1.00 93.24           H  
ATOM    148  CD  GLU A   9     -13.494   4.297 -37.292  1.00 93.24           C  
ATOM    149  OE1 GLU A   9     -13.358   3.380 -36.453  1.00 93.24           O  
ATOM    150  OE2 GLU A   9     -12.548   4.882 -37.866  1.00 93.24           O  
ATOM    151  N   GLY A  10     -15.031   9.622 -36.790  1.00 94.40           N  
ATOM    152  H   GLY A  10     -15.338   9.370 -35.861  1.00 94.40           H  
ATOM    153  CA  GLY A  10     -14.969  11.047 -37.119  1.00 94.40           C  
ATOM    154  HA2 GLY A  10     -14.982  11.612 -36.187  1.00 94.40           H  
ATOM    155  HA3 GLY A  10     -14.026  11.253 -37.626  1.00 94.40           H  
ATOM    156  C   GLY A  10     -16.101  11.579 -38.002  1.00 94.40           C  
ATOM    157  O   GLY A  10     -16.096  12.768 -38.317  1.00 94.40           O  
ATOM    158  N   GLN A  11     -17.098  10.763 -38.376  1.00 94.50           N  
ATOM    159  H   GLN A  11     -17.025   9.787 -38.126  1.00 94.50           H  
ATOM    160  CA  GLN A  11     -18.257  11.231 -39.150  1.00 94.50           C  
ATOM    161  HA  GLN A  11     -17.880  11.708 -40.054  1.00 94.50           H  
ATOM    162  C   GLN A  11     -19.093  12.231 -38.328  1.00 94.50           C  
ATOM    163  CB  GLN A  11     -19.139  10.051 -39.593  1.00 94.50           C  
ATOM    164  HB2 GLN A  11     -19.556   9.567 -38.709  1.00 94.50           H  
ATOM    165  HB3 GLN A  11     -18.528   9.323 -40.127  1.00 94.50           H  
ATOM    166  O   GLN A  11     -19.659  11.828 -37.305  1.00 94.50           O  
ATOM    167  CG  GLN A  11     -20.282  10.520 -40.518  1.00 94.50           C  
ATOM    168  HG2 GLN A  11     -20.835  11.337 -40.053  1.00 94.50           H  
ATOM    169  HG3 GLN A  11     -19.855  10.888 -41.451  1.00 94.50           H  
ATOM    170  CD  GLN A  11     -21.297   9.428 -40.839  1.00 94.50           C  
ATOM    171  NE2 GLN A  11     -22.223   9.671 -41.738  1.00 94.50           N  
ATOM    172 HE21 GLN A  11     -22.274  10.566 -42.204  1.00 94.50           H  
ATOM    173 HE22 GLN A  11     -22.868   8.913 -41.908  1.00 94.50           H  
ATOM    174  OE1 GLN A  11     -21.314   8.353 -40.271  1.00 94.50           O  
ATOM    175  N   PRO A  12     -19.245  13.496 -38.767  1.00 95.05           N  
ATOM    176  CA  PRO A  12     -20.087  14.469 -38.082  1.00 95.05           C  
ATOM    177  HA  PRO A  12     -19.724  14.598 -37.062  1.00 95.05           H  
ATOM    178  C   PRO A  12     -21.547  14.045 -38.042  1.00 95.05           C  
ATOM    179  CB  PRO A  12     -19.921  15.783 -38.841  1.00 95.05           C  
ATOM    180  HB2 PRO A  12     -19.961  16.630 -38.156  1.00 95.05           H  
ATOM    181  HB3 PRO A  12     -20.689  15.881 -39.609  1.00 95.05           H  
ATOM    182  O   PRO A  12     -22.090  13.586 -39.046  1.00 95.05           O  
ATOM    183  CG  PRO A  12     -18.559  15.628 -39.514  1.00 95.05           C  
ATOM    184  HG2 PRO A  12     -17.762  15.827 -38.797  1.00 95.05           H  
ATOM    185  HG3 PRO A  12     -18.461  16.262 -40.395  1.00 95.05           H  
ATOM    186  CD  PRO A  12     -18.556  14.146 -39.873  1.00 95.05           C  
ATOM    187  HD2 PRO A  12     -17.528  13.804 -39.994  1.00 95.05           H  
ATOM    188  HD3 PRO A  12     -19.116  13.984 -40.794  1.00 95.05           H  
ATOM    189  N   GLN A  13     -22.188  14.254 -36.895  1.00 93.22           N  
ATOM    190  H   GLN A  13     -21.685  14.660 -36.119  1.00 93.22           H  
ATOM    191  CA  GLN A  13     -23.601  13.945 -36.709  1.00 93.22           C  
ATOM    192  HA  GLN A  13     -23.955  13.410 -37.590  1.00 93.22           H  
ATOM    193  C   GLN A  13     -24.423  15.230 -36.562  1.00 93.22           C  
ATOM    194  CB  GLN A  13     -23.782  13.009 -35.511  1.00 93.22           C  
ATOM    195  HB2 GLN A  13     -24.848  12.898 -35.309  1.00 93.22           H  
ATOM    196  HB3 GLN A  13     -23.301  13.461 -34.644  1.00 93.22           H  
ATOM    197  O   GLN A  13     -24.005  16.148 -35.851  1.00 93.22           O  
ATOM    198  CG  GLN A  13     -23.155  11.626 -35.735  1.00 93.22           C  
ATOM    199  HG2 GLN A  13     -23.326  11.002 -34.857  1.00 93.22           H  
ATOM    200  HG3 GLN A  13     -22.077  11.737 -35.847  1.00 93.22           H  
ATOM    201  CD  GLN A  13     -23.726  10.914 -36.958  1.00 93.22           C  
ATOM    202  NE2 GLN A  13     -22.889  10.362 -37.806  1.00 93.22           N  
ATOM    203 HE21 GLN A  13     -21.894  10.397 -37.637  1.00 93.22           H  
ATOM    204 HE22 GLN A  13     -23.293   9.857 -38.582  1.00 93.22           H  
ATOM    205  OE1 GLN A  13     -24.918  10.885 -37.212  1.00 93.22           O  
ATOM    206  N   PRO A  14     -25.594  15.322 -37.218  1.00 91.60           N  
ATOM    207  CA  PRO A  14     -26.415  16.529 -37.183  1.00 91.60           C  
ATOM    208  HA  PRO A  14     -25.799  17.406 -37.382  1.00 91.60           H  
ATOM    209  C   PRO A  14     -27.114  16.739 -35.831  1.00 91.60           C  
ATOM    210  CB  PRO A  14     -27.419  16.347 -38.326  1.00 91.60           C  
ATOM    211  HB2 PRO A  14     -28.369  16.841 -38.125  1.00 91.60           H  
ATOM    212  HB3 PRO A  14     -26.985  16.729 -39.250  1.00 91.60           H  
ATOM    213  O   PRO A  14     -27.429  17.875 -35.485  1.00 91.60           O  
ATOM    214  CG  PRO A  14     -27.579  14.830 -38.432  1.00 91.60           C  
ATOM    215  HG2 PRO A  14     -27.891  14.522 -39.429  1.00 91.60           H  
ATOM    216  HG3 PRO A  14     -28.290  14.480 -37.683  1.00 91.60           H  
ATOM    217  CD  PRO A  14     -26.184  14.315 -38.093  1.00 91.60           C  
ATOM    218  HD2 PRO A  14     -25.591  14.231 -39.003  1.00 91.60           H  
ATOM    219  HD3 PRO A  14     -26.252  13.345 -37.599  1.00 91.60           H  
ATOM    220  N   ALA A  15     -27.371  15.666 -35.072  1.00 90.49           N  
ATOM    221  H   ALA A  15     -27.079  14.757 -35.400  1.00 90.49           H  
ATOM    222  CA  ALA A  15     -28.055  15.711 -33.782  1.00 90.49           C  
ATOM    223  HA  ALA A  15     -27.728  16.596 -33.236  1.00 90.49           H  
ATOM    224  C   ALA A  15     -27.742  14.466 -32.934  1.00 90.49           C  
ATOM    225  CB  ALA A  15     -29.565  15.813 -34.037  1.00 90.49           C  
ATOM    226  HB1 ALA A  15     -30.092  15.889 -33.087  1.00 90.49           H  
ATOM    227  HB2 ALA A  15     -29.785  16.704 -34.626  1.00 90.49           H  
ATOM    228  HB3 ALA A  15     -29.914  14.932 -34.575  1.00 90.49           H  
ATOM    229  O   ALA A  15     -27.614  13.369 -33.464  1.00 90.49           O  
ATOM    230  N   ASN A  16     -27.691  14.615 -31.609  1.00 89.46           N  
ATOM    231  H   ASN A  16     -27.856  15.530 -31.215  1.00 89.46           H  
ATOM    232  CA  ASN A  16     -27.389  13.536 -30.654  1.00 89.46           C  
ATOM    233  HA  ASN A  16     -26.873  12.731 -31.177  1.00 89.46           H  
ATOM    234  C   ASN A  16     -28.636  12.907 -29.997  1.00 89.46           C  
ATOM    235  CB  ASN A  16     -26.431  14.091 -29.585  1.00 89.46           C  
ATOM    236  HB2 ASN A  16     -25.566  14.552 -30.063  1.00 89.46           H  
ATOM    237  HB3 ASN A  16     -26.072  13.257 -28.983  1.00 89.46           H  
ATOM    238  O   ASN A  16     -28.508  12.092 -29.088  1.00 89.46           O  
ATOM    239  CG  ASN A  16     -27.088  15.112 -28.667  1.00 89.46           C  
ATOM    240  ND2 ASN A  16     -26.604  15.249 -27.456  1.00 89.46           N  
ATOM    241 HD21 ASN A  16     -27.075  15.910 -26.854  1.00 89.46           H  
ATOM    242 HD22 ASN A  16     -25.867  14.637 -27.137  1.00 89.46           H  
ATOM    243  OD1 ASN A  16     -28.023  15.814 -29.022  1.00 89.46           O  
ATOM    244  N   ASN A  17     -29.840  13.333 -30.384  1.00 89.61           N  
ATOM    245  H   ASN A  17     -29.883  14.036 -31.108  1.00 89.61           H  
ATOM    246  CA  ASN A  17     -31.078  13.078 -29.638  1.00 89.61           C  
ATOM    247  HA  ASN A  17     -30.862  12.404 -28.810  1.00 89.61           H  
ATOM    248  C   ASN A  17     -32.176  12.384 -30.460  1.00 89.61           C  
ATOM    249  CB  ASN A  17     -31.567  14.408 -29.037  1.00 89.61           C  
ATOM    250  HB2 ASN A  17     -32.391  14.201 -28.354  1.00 89.61           H  
ATOM    251  HB3 ASN A  17     -30.762  14.870 -28.466  1.00 89.61           H  
ATOM    252  O   ASN A  17     -33.334  12.360 -30.044  1.00 89.61           O  
ATOM    253  CG  ASN A  17     -32.048  15.399 -30.085  1.00 89.61           C  
ATOM    254  ND2 ASN A  17     -32.780  16.410 -29.683  1.00 89.61           N  
ATOM    255 HD21 ASN A  17     -33.014  16.514 -28.706  1.00 89.61           H  
ATOM    256 HD22 ASN A  17     -33.069  17.062 -30.398  1.00 89.61           H  
ATOM    257  OD1 ASN A  17     -31.763  15.301 -31.268  1.00 89.61           O  
ATOM    258  N   THR A  18     -31.843  11.842 -31.630  1.00 85.96           N  
ATOM    259  H   THR A  18     -30.868  11.804 -31.891  1.00 85.96           H  
ATOM    260  CA  THR A  18     -32.803  11.137 -32.487  1.00 85.96           C  
ATOM    261  HA  THR A  18     -33.685  10.887 -31.899  1.00 85.96           H  
ATOM    262  C   THR A  18     -32.224   9.818 -32.973  1.00 85.96           C  
ATOM    263  CB  THR A  18     -33.281  11.997 -33.670  1.00 85.96           C  
ATOM    264  HB  THR A  18     -33.940  11.393 -34.293  1.00 85.96           H  
ATOM    265  O   THR A  18     -31.011   9.689 -33.122  1.00 85.96           O  
ATOM    266  CG2 THR A  18     -34.057  13.233 -33.217  1.00 85.96           C  
ATOM    267 HG21 THR A  18     -34.457  13.746 -34.092  1.00 85.96           H  
ATOM    268 HG22 THR A  18     -33.404  13.917 -32.675  1.00 85.96           H  
ATOM    269 HG23 THR A  18     -34.881  12.935 -32.568  1.00 85.96           H  
ATOM    270  OG1 THR A  18     -32.212  12.452 -34.459  1.00 85.96           O  
ATOM    271  HG1 THR A  18     -31.622  12.955 -33.892  1.00 85.96           H  
ATOM    272  N   SER A  19     -33.113   8.847 -33.194  1.00 89.36           N  
ATOM    273  H   SER A  19     -34.093   9.031 -33.037  1.00 89.36           H  
ATOM    274  CA  SER A  19     -32.807   7.614 -33.911  1.00 89.36           C  
ATOM    275  HA  SER A  19     -31.750   7.636 -34.178  1.00 89.36           H  
ATOM    276  C   SER A  19     -33.596   7.537 -35.211  1.00 89.36           C  
ATOM    277  CB  SER A  19     -33.026   6.366 -33.048  1.00 89.36           C  
ATOM    278  HB2 SER A  19     -32.338   6.410 -32.204  1.00 89.36           H  
ATOM    279  HB3 SER A  19     -32.780   5.482 -33.636  1.00 89.36           H  
ATOM    280  O   SER A  19     -34.722   8.041 -35.308  1.00 89.36           O  
ATOM    281  OG  SER A  19     -34.357   6.227 -32.555  1.00 89.36           O  
ATOM    282  HG  SER A  19     -34.305   5.517 -31.911  1.00 89.36           H  
ATOM    283  N   VAL A  20     -33.015   6.893 -36.216  1.00 89.81           N  
ATOM    284  H   VAL A  20     -32.113   6.477 -36.031  1.00 89.81           H  
ATOM    285  CA  VAL A  20     -33.656   6.646 -37.503  1.00 89.81           C  
ATOM    286  HA  VAL A  20     -34.169   7.562 -37.798  1.00 89.81           H  
ATOM    287  C   VAL A  20     -34.687   5.539 -37.328  1.00 89.81           C  
ATOM    288  CB  VAL A  20     -32.645   6.308 -38.611  1.00 89.81           C  
ATOM    289  HB  VAL A  20     -32.185   5.340 -38.412  1.00 89.81           H  
ATOM    290  O   VAL A  20     -34.371   4.395 -36.990  1.00 89.81           O  
ATOM    291  CG1 VAL A  20     -33.363   6.243 -39.965  1.00 89.81           C  
ATOM    292 HG11 VAL A  20     -33.810   7.210 -40.197  1.00 89.81           H  
ATOM    293 HG12 VAL A  20     -34.145   5.485 -39.943  1.00 89.81           H  
ATOM    294 HG13 VAL A  20     -32.642   5.994 -40.744  1.00 89.81           H  
ATOM    295  CG2 VAL A  20     -31.544   7.369 -38.723  1.00 89.81           C  
ATOM    296 HG21 VAL A  20     -31.978   8.357 -38.880  1.00 89.81           H  
ATOM    297 HG22 VAL A  20     -30.945   7.384 -37.812  1.00 89.81           H  
ATOM    298 HG23 VAL A  20     -30.877   7.130 -39.551  1.00 89.81           H  
ATOM    299  N   GLN A  21     -35.946   5.890 -37.571  1.00 89.98           N  
ATOM    300  H   GLN A  21     -36.134   6.841 -37.854  1.00 89.98           H  
ATOM    301  CA  GLN A  21     -37.079   4.990 -37.413  1.00 89.98           C  
ATOM    302  HA  GLN A  21     -36.712   3.982 -37.218  1.00 89.98           H  
ATOM    303  C   GLN A  21     -37.916   4.946 -38.685  1.00 89.98           C  
ATOM    304  CB  GLN A  21     -37.949   5.427 -36.224  1.00 89.98           C  
ATOM    305  HB2 GLN A  21     -38.256   6.461 -36.376  1.00 89.98           H  
ATOM    306  HB3 GLN A  21     -38.842   4.803 -36.192  1.00 89.98           H  
ATOM    307  O   GLN A  21     -38.210   5.984 -39.279  1.00 89.98           O  
ATOM    308  CG  GLN A  21     -37.221   5.309 -34.878  1.00 89.98           C  
ATOM    309  HG2 GLN A  21     -37.031   4.259 -34.659  1.00 89.98           H  
ATOM    310  HG3 GLN A  21     -36.261   5.822 -34.931  1.00 89.98           H  
ATOM    311  CD  GLN A  21     -38.016   5.914 -33.727  1.00 89.98           C  
ATOM    312  NE2 GLN A  21     -37.352   6.318 -32.669  1.00 89.98           N  
ATOM    313 HE21 GLN A  21     -37.864   6.593 -31.842  1.00 89.98           H  
ATOM    314 HE22 GLN A  21     -36.343   6.283 -32.683  1.00 89.98           H  
ATOM    315  OE1 GLN A  21     -39.227   6.105 -33.772  1.00 89.98           O  
ATOM    316  N   LEU A  22     -38.384   3.753 -39.042  1.00 89.28           N  
ATOM    317  H   LEU A  22     -38.105   2.952 -38.494  1.00 89.28           H  
ATOM    318  CA  LEU A  22     -39.517   3.602 -39.945  1.00 89.28           C  
ATOM    319  HA  LEU A  22     -39.422   4.332 -40.750  1.00 89.28           H  
ATOM    320  C   LEU A  22     -40.799   3.882 -39.157  1.00 89.28           C  
ATOM    321  CB  LEU A  22     -39.506   2.192 -40.553  1.00 89.28           C  
ATOM    322  HB2 LEU A  22     -38.556   2.036 -41.065  1.00 89.28           H  
ATOM    323  HB3 LEU A  22     -39.578   1.465 -39.744  1.00 89.28           H  
ATOM    324  O   LEU A  22     -41.112   3.170 -38.201  1.00 89.28           O  
ATOM    325  CG  LEU A  22     -40.651   1.946 -41.553  1.00 89.28           C  
ATOM    326  HG  LEU A  22     -41.606   2.200 -41.093  1.00 89.28           H  
ATOM    327  CD1 LEU A  22     -40.478   2.771 -42.830  1.00 89.28           C  
ATOM    328 HD11 LEU A  22     -41.270   2.521 -43.537  1.00 89.28           H  
ATOM    329 HD12 LEU A  22     -40.547   3.836 -42.610  1.00 89.28           H  
ATOM    330 HD13 LEU A  22     -39.513   2.556 -43.290  1.00 89.28           H  
ATOM    331  CD2 LEU A  22     -40.689   0.467 -41.930  1.00 89.28           C  
ATOM    332 HD21 LEU A  22     -41.508   0.284 -42.627  1.00 89.28           H  
ATOM    333 HD22 LEU A  22     -39.750   0.174 -42.398  1.00 89.28           H  
ATOM    334 HD23 LEU A  22     -40.849  -0.139 -41.038  1.00 89.28           H  
ATOM    335  N   ARG A  23     -41.539   4.917 -39.556  1.00 87.59           N  
ATOM    336  H   ARG A  23     -41.230   5.431 -40.369  1.00 87.59           H  
ATOM    337  CA  ARG A  23     -42.799   5.333 -38.924  1.00 87.59           C  
ATOM    338  HA  ARG A  23     -43.046   4.649 -38.113  1.00 87.59           H  
ATOM    339  C   ARG A  23     -43.941   5.266 -39.934  1.00 87.59           C  
ATOM    340  CB  ARG A  23     -42.650   6.744 -38.335  1.00 87.59           C  
ATOM    341  HB2 ARG A  23     -43.613   7.050 -37.925  1.00 87.59           H  
ATOM    342  HB3 ARG A  23     -42.374   7.442 -39.126  1.00 87.59           H  
ATOM    343  O   ARG A  23     -43.735   5.554 -41.107  1.00 87.59           O  
ATOM    344  CG  ARG A  23     -41.601   6.800 -37.215  1.00 87.59           C  
ATOM    345  HG2 ARG A  23     -40.613   6.568 -37.612  1.00 87.59           H  
ATOM    346  HG3 ARG A  23     -41.857   6.064 -36.453  1.00 87.59           H  
ATOM    347  CD  ARG A  23     -41.570   8.191 -36.578  1.00 87.59           C  
ATOM    348  HD2 ARG A  23     -41.176   8.903 -37.303  1.00 87.59           H  
ATOM    349  HD3 ARG A  23     -42.588   8.477 -36.313  1.00 87.59           H  
ATOM    350  NE  ARG A  23     -40.740   8.197 -35.363  1.00 87.59           N  
ATOM    351  HE  ARG A  23     -40.318   7.322 -35.084  1.00 87.59           H  
ATOM    352  NH1 ARG A  23     -41.061  10.392 -34.756  1.00 87.59           N  
ATOM    353 HH11 ARG A  23     -40.870  11.156 -34.123  1.00 87.59           H  
ATOM    354 HH12 ARG A  23     -41.623  10.534 -35.583  1.00 87.59           H  
ATOM    355  NH2 ARG A  23     -39.789   9.034 -33.504  1.00 87.59           N  
ATOM    356 HH21 ARG A  23     -39.412   8.108 -33.356  1.00 87.59           H  
ATOM    357 HH22 ARG A  23     -39.574   9.790 -32.870  1.00 87.59           H  
ATOM    358  CZ  ARG A  23     -40.536   9.214 -34.551  1.00 87.59           C  
ATOM    359  N   ASN A  24     -45.148   4.944 -39.470  1.00 80.75           N  
ATOM    360  H   ASN A  24     -45.250   4.722 -38.490  1.00 80.75           H  
ATOM    361  CA  ASN A  24     -46.367   4.912 -40.295  1.00 80.75           C  
ATOM    362  HA  ASN A  24     -46.077   4.897 -41.345  1.00 80.75           H  
ATOM    363  C   ASN A  24     -47.255   6.167 -40.129  1.00 80.75           C  
ATOM    364  CB  ASN A  24     -47.129   3.599 -40.021  1.00 80.75           C  
ATOM    365  HB2 ASN A  24     -46.460   2.750 -40.160  1.00 80.75           H  
ATOM    366  HB3 ASN A  24     -47.945   3.509 -40.738  1.00 80.75           H  
ATOM    367  O   ASN A  24     -48.403   6.169 -40.559  1.00 80.75           O  
ATOM    368  CG  ASN A  24     -47.725   3.534 -38.625  1.00 80.75           C  
ATOM    369  ND2 ASN A  24     -48.388   2.455 -38.285  1.00 80.75           N  
ATOM    370 HD21 ASN A  24     -48.533   1.702 -38.941  1.00 80.75           H  
ATOM    371 HD22 ASN A  24     -48.755   2.442 -37.344  1.00 80.75           H  
ATOM    372  OD1 ASN A  24     -47.581   4.439 -37.818  1.00 80.75           O  
ATOM    373  N   GLY A  25     -46.749   7.220 -39.476  1.00 82.52           N  
ATOM    374  H   GLY A  25     -45.799   7.148 -39.142  1.00 82.52           H  
ATOM    375  CA  GLY A  25     -47.469   8.481 -39.248  1.00 82.52           C  
ATOM    376  HA2 GLY A  25     -48.001   8.750 -40.161  1.00 82.52           H  
ATOM    377  HA3 GLY A  25     -46.748   9.270 -39.037  1.00 82.52           H  
ATOM    378  C   GLY A  25     -48.499   8.469 -38.108  1.00 82.52           C  
ATOM    379  O   GLY A  25     -48.954   9.538 -37.717  1.00 82.52           O  
ATOM    380  N   LEU A  26     -48.828   7.305 -37.531  1.00 82.12           N  
ATOM    381  H   LEU A  26     -48.415   6.458 -37.894  1.00 82.12           H  
ATOM    382  CA  LEU A  26     -49.886   7.139 -36.516  1.00 82.12           C  
ATOM    383  HA  LEU A  26     -50.511   8.031 -36.510  1.00 82.12           H  
ATOM    384  C   LEU A  26     -49.359   7.015 -35.071  1.00 82.12           C  
ATOM    385  CB  LEU A  26     -50.769   5.940 -36.916  1.00 82.12           C  
ATOM    386  HB2 LEU A  26     -51.486   5.742 -36.119  1.00 82.12           H  
ATOM    387  HB3 LEU A  26     -50.131   5.061 -37.006  1.00 82.12           H  
ATOM    388  O   LEU A  26     -50.115   6.698 -34.156  1.00 82.12           O  
ATOM    389  CG  LEU A  26     -51.555   6.131 -38.227  1.00 82.12           C  
ATOM    390  HG  LEU A  26     -50.876   6.421 -39.030  1.00 82.12           H  
ATOM    391  CD1 LEU A  26     -52.217   4.811 -38.622  1.00 82.12           C  
ATOM    392 HD11 LEU A  26     -52.761   4.939 -39.558  1.00 82.12           H  
ATOM    393 HD12 LEU A  26     -51.452   4.048 -38.765  1.00 82.12           H  
ATOM    394 HD13 LEU A  26     -52.908   4.491 -37.843  1.00 82.12           H  
ATOM    395  CD2 LEU A  26     -52.648   7.194 -38.091  1.00 82.12           C  
ATOM    396 HD21 LEU A  26     -52.200   8.172 -37.913  1.00 82.12           H  
ATOM    397 HD22 LEU A  26     -53.224   7.249 -39.016  1.00 82.12           H  
ATOM    398 HD23 LEU A  26     -53.315   6.944 -37.266  1.00 82.12           H  
ATOM    399  N   GLY A  27     -48.068   7.280 -34.857  1.00 78.99           N  
ATOM    400  H   GLY A  27     -47.516   7.515 -35.669  1.00 78.99           H  
ATOM    401  CA  GLY A  27     -47.376   7.016 -33.593  1.00 78.99           C  
ATOM    402  HA2 GLY A  27     -48.073   7.093 -32.758  1.00 78.99           H  
ATOM    403  HA3 GLY A  27     -46.598   7.766 -33.456  1.00 78.99           H  
ATOM    404  C   GLY A  27     -46.742   5.620 -33.565  1.00 78.99           C  
ATOM    405  O   GLY A  27     -47.252   4.670 -34.150  1.00 78.99           O  
ATOM    406  N   GLY A  28     -45.585   5.509 -32.908  1.00 79.01           N  
ATOM    407  H   GLY A  28     -45.222   6.326 -32.438  1.00 79.01           H  
ATOM    408  CA  GLY A  28     -44.744   4.307 -32.951  1.00 79.01           C  
ATOM    409  HA2 GLY A  28     -44.136   4.271 -32.047  1.00 79.01           H  
ATOM    410  HA3 GLY A  28     -45.374   3.418 -32.961  1.00 79.01           H  
ATOM    411  C   GLY A  28     -43.808   4.244 -34.168  1.00 79.01           C  
ATOM    412  O   GLY A  28     -43.922   5.023 -35.119  1.00 79.01           O  
ATOM    413  N   GLY A  29     -42.831   3.337 -34.111  1.00 85.48           N  
ATOM    414  H   GLY A  29     -42.746   2.748 -33.295  1.00 85.48           H  
ATOM    415  CA  GLY A  29     -41.868   3.110 -35.187  1.00 85.48           C  
ATOM    416  HA2 GLY A  29     -41.328   4.032 -35.404  1.00 85.48           H  
ATOM    417  HA3 GLY A  29     -42.415   2.813 -36.081  1.00 85.48           H  
ATOM    418  C   GLY A  29     -40.844   2.024 -34.858  1.00 85.48           C  
ATOM    419  O   GLY A  29     -40.575   1.751 -33.688  1.00 85.48           O  
ATOM    420  N   TYR A  30     -40.275   1.417 -35.899  1.00 89.17           N  
ATOM    421  H   TYR A  30     -40.527   1.732 -36.824  1.00 89.17           H  
ATOM    422  CA  TYR A  30     -39.177   0.456 -35.779  1.00 89.17           C  
ATOM    423  HA  TYR A  30     -39.176   0.032 -34.774  1.00 89.17           H  
ATOM    424  C   TYR A  30     -37.849   1.167 -36.001  1.00 89.17           C  
ATOM    425  CB  TYR A  30     -39.338  -0.704 -36.768  1.00 89.17           C  
ATOM    426  HB2 TYR A  30     -38.444  -1.326 -36.725  1.00 89.17           H  
ATOM    427  HB3 TYR A  30     -39.409  -0.307 -37.780  1.00 89.17           H  
ATOM    428  O   TYR A  30     -37.657   1.823 -37.025  1.00 89.17           O  
ATOM    429  CG  TYR A  30     -40.539  -1.579 -36.481  1.00 89.17           C  
ATOM    430  CD1 TYR A  30     -40.478  -2.540 -35.452  1.00 89.17           C  
ATOM    431  HD1 TYR A  30     -39.570  -2.664 -34.881  1.00 89.17           H  
ATOM    432  CD2 TYR A  30     -41.720  -1.418 -37.229  1.00 89.17           C  
ATOM    433  HD2 TYR A  30     -41.767  -0.681 -38.018  1.00 89.17           H  
ATOM    434  CE1 TYR A  30     -41.600  -3.342 -35.169  1.00 89.17           C  
ATOM    435  HE1 TYR A  30     -41.553  -4.080 -34.382  1.00 89.17           H  
ATOM    436  CE2 TYR A  30     -42.843  -2.219 -36.950  1.00 89.17           C  
ATOM    437  HE2 TYR A  30     -43.755  -2.110 -37.517  1.00 89.17           H  
ATOM    438  OH  TYR A  30     -43.874  -3.945 -35.653  1.00 89.17           O  
ATOM    439  HH  TYR A  30     -43.710  -4.570 -34.943  1.00 89.17           H  
ATOM    440  CZ  TYR A  30     -42.785  -3.180 -35.919  1.00 89.17           C  
ATOM    441  N   VAL A  31     -36.935   1.021 -35.049  1.00 92.87           N  
ATOM    442  H   VAL A  31     -37.161   0.448 -34.249  1.00 92.87           H  
ATOM    443  CA  VAL A  31     -35.545   1.451 -35.206  1.00 92.87           C  
ATOM    444  HA  VAL A  31     -35.513   2.495 -35.516  1.00 92.87           H  
ATOM    445  C   VAL A  31     -34.883   0.605 -36.288  1.00 92.87           C  
ATOM    446  CB  VAL A  31     -34.802   1.307 -33.876  1.00 92.87           C  
ATOM    447  HB  VAL A  31     -34.939   0.290 -33.508  1.00 92.87           H  
ATOM    448  O   VAL A  31     -35.061  -0.613 -36.331  1.00 92.87           O  
ATOM    449  CG1 VAL A  31     -33.307   1.560 -34.010  1.00 92.87           C  
ATOM    450 HG11 VAL A  31     -33.102   2.606 -34.241  1.00 92.87           H  
ATOM    451 HG12 VAL A  31     -32.848   0.924 -34.767  1.00 92.87           H  
ATOM    452 HG13 VAL A  31     -32.858   1.265 -33.061  1.00 92.87           H  
ATOM    453  CG2 VAL A  31     -35.357   2.283 -32.828  1.00 92.87           C  
ATOM    454 HG21 VAL A  31     -35.234   3.309 -33.175  1.00 92.87           H  
ATOM    455 HG22 VAL A  31     -34.816   2.155 -31.890  1.00 92.87           H  
ATOM    456 HG23 VAL A  31     -36.413   2.085 -32.646  1.00 92.87           H  
ATOM    457  N   LEU A  32     -34.116   1.254 -37.158  1.00 91.77           N  
ATOM    458  H   LEU A  32     -33.974   2.246 -37.038  1.00 91.77           H  
ATOM    459  CA  LEU A  32     -33.410   0.578 -38.237  1.00 91.77           C  
ATOM    460  HA  LEU A  32     -33.912  -0.362 -38.463  1.00 91.77           H  
ATOM    461  C   LEU A  32     -31.975   0.233 -37.827  1.00 91.77           C  
ATOM    462  CB  LEU A  32     -33.459   1.460 -39.493  1.00 91.77           C  
ATOM    463  HB2 LEU A  32     -32.934   0.939 -40.294  1.00 91.77           H  
ATOM    464  HB3 LEU A  32     -32.937   2.392 -39.276  1.00 91.77           H  
ATOM    465  O   LEU A  32     -31.283   1.050 -37.230  1.00 91.77           O  
ATOM    466  CG  LEU A  32     -34.878   1.802 -39.984  1.00 91.77           C  
ATOM    467  HG  LEU A  32     -35.409   2.374 -39.224  1.00 91.77           H  
ATOM    468  CD1 LEU A  32     -34.791   2.656 -41.245  1.00 91.77           C  
ATOM    469 HD11 LEU A  32     -34.302   2.099 -42.045  1.00 91.77           H  
ATOM    470 HD12 LEU A  32     -35.793   2.942 -41.566  1.00 91.77           H  
ATOM    471 HD13 LEU A  32     -34.222   3.560 -41.029  1.00 91.77           H  
ATOM    472  CD2 LEU A  32     -35.687   0.549 -40.322  1.00 91.77           C  
ATOM    473 HD21 LEU A  32     -35.132  -0.084 -41.015  1.00 91.77           H  
ATOM    474 HD22 LEU A  32     -36.635   0.831 -40.781  1.00 91.77           H  
ATOM    475 HD23 LEU A  32     -35.907  -0.007 -39.411  1.00 91.77           H  
ATOM    476  N   LEU A  33     -31.490  -0.940 -38.247  1.00 92.38           N  
ATOM    477  H   LEU A  33     -32.117  -1.587 -38.703  1.00 92.38           H  
ATOM    478  CA  LEU A  33     -30.089  -1.351 -38.054  1.00 92.38           C  
ATOM    479  HA  LEU A  33     -29.858  -1.244 -36.994  1.00 92.38           H  
ATOM    480  C   LEU A  33     -29.091  -0.459 -38.826  1.00 92.38           C  
ATOM    481  CB  LEU A  33     -29.956  -2.834 -38.455  1.00 92.38           C  
ATOM    482  HB2 LEU A  33     -30.761  -3.400 -37.986  1.00 92.38           H  
ATOM    483  HB3 LEU A  33     -30.084  -2.903 -39.536  1.00 92.38           H  
ATOM    484  O   LEU A  33     -27.894  -0.515 -38.595  1.00 92.38           O  
ATOM    485  CG  LEU A  33     -28.619  -3.509 -38.075  1.00 92.38           C  
ATOM    486  HG  LEU A  33     -27.773  -2.946 -38.470  1.00 92.38           H  
ATOM    487  CD1 LEU A  33     -28.461  -3.670 -36.561  1.00 92.38           C  
ATOM    488 HD11 LEU A  33     -29.256  -4.300 -36.162  1.00 92.38           H  
ATOM    489 HD12 LEU A  33     -27.495  -4.126 -36.344  1.00 92.38           H  
ATOM    490 HD13 LEU A  33     -28.495  -2.699 -36.067  1.00 92.38           H  
ATOM    491  CD2 LEU A  33     -28.560  -4.905 -38.693  1.00 92.38           C  
ATOM    492 HD21 LEU A  33     -28.623  -4.827 -39.779  1.00 92.38           H  
ATOM    493 HD22 LEU A  33     -27.611  -5.377 -38.437  1.00 92.38           H  
ATOM    494 HD23 LEU A  33     -29.380  -5.520 -38.323  1.00 92.38           H  
ATOM    495  N   GLN A  34     -29.566   0.380 -39.747  1.00 92.76           N  
ATOM    496  H   GLN A  34     -30.562   0.399 -39.913  1.00 92.76           H  
ATOM    497  CA  GLN A  34     -28.719   1.365 -40.425  1.00 92.76           C  
ATOM    498  HA  GLN A  34     -27.768   0.890 -40.667  1.00 92.76           H  
ATOM    499  C   GLN A  34     -28.386   2.586 -39.550  1.00 92.76           C  
ATOM    500  CB  GLN A  34     -29.375   1.778 -41.750  1.00 92.76           C  
ATOM    501  HB2 GLN A  34     -28.627   2.266 -42.375  1.00 92.76           H  
ATOM    502  HB3 GLN A  34     -29.716   0.883 -42.269  1.00 92.76           H  
ATOM    503  O   GLN A  34     -27.590   3.424 -39.962  1.00 92.76           O  
ATOM    504  CG  GLN A  34     -30.552   2.748 -41.553  1.00 92.76           C  
ATOM    505  HG2 GLN A  34     -30.180   3.696 -41.166  1.00 92.76           H  
ATOM    506  HG3 GLN A  34     -31.246   2.334 -40.822  1.00 92.76           H  
ATOM    507  CD  GLN A  34     -31.316   3.038 -42.837  1.00 92.76           C  
ATOM    508  NE2 GLN A  34     -32.251   3.959 -42.808  1.00 92.76           N  
ATOM    509 HE21 GLN A  34     -32.410   4.504 -41.973  1.00 92.76           H  
ATOM    510 HE22 GLN A  34     -32.705   4.140 -43.692  1.00 92.76           H  
ATOM    511  OE1 GLN A  34     -31.117   2.450 -43.883  1.00 92.76           O  
ATOM    512  N   ASP A  35     -29.019   2.734 -38.380  1.00 93.37           N  
ATOM    513  H   ASP A  35     -29.647   2.013 -38.055  1.00 93.37           H  
ATOM    514  CA  ASP A  35     -28.722   3.822 -37.451  1.00 93.37           C  
ATOM    515  HA  ASP A  35     -28.606   4.746 -38.018  1.00 93.37           H  
ATOM    516  C   ASP A  35     -27.399   3.563 -36.718  1.00 93.37           C  
ATOM    517  CB  ASP A  35     -29.894   4.028 -36.490  1.00 93.37           C  
ATOM    518  HB2 ASP A  35     -30.814   4.098 -37.070  1.00 93.37           H  
ATOM    519  HB3 ASP A  35     -29.986   3.170 -35.824  1.00 93.37           H  
ATOM    520  O   ASP A  35     -27.358   3.059 -35.592  1.00 93.37           O  
ATOM    521  CG  ASP A  35     -29.741   5.303 -35.658  1.00 93.37           C  
ATOM    522  OD1 ASP A  35     -28.624   5.856 -35.541  1.00 93.37           O  
ATOM    523  OD2 ASP A  35     -30.788   5.735 -35.136  1.00 93.37           O  
ATOM    524  N   THR A  36     -26.297   3.901 -37.386  1.00 93.87           N  
ATOM    525  H   THR A  36     -26.389   4.158 -38.358  1.00 93.87           H  
ATOM    526  CA  THR A  36     -24.945   3.737 -36.847  1.00 93.87           C  
ATOM    527  HA  THR A  36     -24.783   2.682 -36.623  1.00 93.87           H  
ATOM    528  C   THR A  36     -24.753   4.517 -35.549  1.00 93.87           C  
ATOM    529  CB  THR A  36     -23.897   4.185 -37.877  1.00 93.87           C  
ATOM    530  HB  THR A  36     -23.949   5.267 -37.995  1.00 93.87           H  
ATOM    531  O   THR A  36     -24.131   3.997 -34.629  1.00 93.87           O  
ATOM    532  CG2 THR A  36     -22.477   3.787 -37.485  1.00 93.87           C  
ATOM    533 HG21 THR A  36     -21.778   4.124 -38.250  1.00 93.87           H  
ATOM    534 HG22 THR A  36     -22.400   2.705 -37.376  1.00 93.87           H  
ATOM    535 HG23 THR A  36     -22.202   4.249 -36.537  1.00 93.87           H  
ATOM    536  OG1 THR A  36     -24.156   3.582 -39.124  1.00 93.87           O  
ATOM    537  HG1 THR A  36     -23.907   2.658 -39.056  1.00 93.87           H  
ATOM    538  N   GLN A  37     -25.322   5.723 -35.419  1.00 94.11           N  
ATOM    539  H   GLN A  37     -25.955   6.043 -36.138  1.00 94.11           H  
ATOM    540  CA  GLN A  37     -25.201   6.514 -34.190  1.00 94.11           C  
ATOM    541  HA  GLN A  37     -24.142   6.658 -33.972  1.00 94.11           H  
ATOM    542  C   GLN A  37     -25.797   5.779 -32.992  1.00 94.11           C  
ATOM    543  CB  GLN A  37     -25.869   7.887 -34.368  1.00 94.11           C  
ATOM    544  HB2 GLN A  37     -25.370   8.425 -35.175  1.00 94.11           H  
ATOM    545  HB3 GLN A  37     -26.915   7.755 -34.642  1.00 94.11           H  
ATOM    546  O   GLN A  37     -25.156   5.688 -31.941  1.00 94.11           O  
ATOM    547  CG  GLN A  37     -25.793   8.722 -33.078  1.00 94.11           C  
ATOM    548  HG2 GLN A  37     -24.754   8.806 -32.759  1.00 94.11           H  
ATOM    549  HG3 GLN A  37     -26.361   8.241 -32.281  1.00 94.11           H  
ATOM    550  CD  GLN A  37     -26.343  10.123 -33.283  1.00 94.11           C  
ATOM    551  NE2 GLN A  37     -27.538  10.445 -32.843  1.00 94.11           N  
ATOM    552 HE21 GLN A  37     -28.180   9.737 -32.518  1.00 94.11           H  
ATOM    553 HE22 GLN A  37     -27.827  11.368 -33.134  1.00 94.11           H  
ATOM    554  OE1 GLN A  37     -25.703  10.973 -33.869  1.00 94.11           O  
ATOM    555  N   LEU A  38     -27.013   5.251 -33.142  1.00 94.47           N  
ATOM    556  H   LEU A  38     -27.497   5.379 -34.019  1.00 94.47           H  
ATOM    557  CA  LEU A  38     -27.659   4.492 -32.081  1.00 94.47           C  
ATOM    558  HA  LEU A  38     -27.705   5.117 -31.190  1.00 94.47           H  
ATOM    559  C   LEU A  38     -26.861   3.232 -31.730  1.00 94.47           C  
ATOM    560  CB  LEU A  38     -29.080   4.141 -32.527  1.00 94.47           C  
ATOM    561  HB2 LEU A  38     -29.629   5.062 -32.725  1.00 94.47           H  
ATOM    562  HB3 LEU A  38     -29.020   3.573 -33.455  1.00 94.47           H  
ATOM    563  O   LEU A  38     -26.643   2.960 -30.549  1.00 94.47           O  
ATOM    564  CG  LEU A  38     -29.839   3.308 -31.485  1.00 94.47           C  
ATOM    565  HG  LEU A  38     -29.287   2.399 -31.246  1.00 94.47           H  
ATOM    566  CD1 LEU A  38     -30.122   4.078 -30.196  1.00 94.47           C  
ATOM    567 HD11 LEU A  38     -29.184   4.286 -29.682  1.00 94.47           H  
ATOM    568 HD12 LEU A  38     -30.749   3.481 -29.534  1.00 94.47           H  
ATOM    569 HD13 LEU A  38     -30.622   5.019 -30.425  1.00 94.47           H  
ATOM    570  CD2 LEU A  38     -31.162   2.891 -32.086  1.00 94.47           C  
ATOM    571 HD21 LEU A  38     -31.750   3.770 -32.349  1.00 94.47           H  
ATOM    572 HD22 LEU A  38     -31.705   2.268 -31.375  1.00 94.47           H  
ATOM    573 HD23 LEU A  38     -30.941   2.320 -32.988  1.00 94.47           H  
ATOM    574  N   ILE A  39     -26.418   2.479 -32.739  1.00 94.10           N  
ATOM    575  H   ILE A  39     -26.624   2.775 -33.683  1.00 94.10           H  
ATOM    576  CA  ILE A  39     -25.671   1.231 -32.540  1.00 94.10           C  
ATOM    577  HA  ILE A  39     -26.260   0.572 -31.903  1.00 94.10           H  
ATOM    578  C   ILE A  39     -24.362   1.492 -31.799  1.00 94.10           C  
ATOM    579  CB  ILE A  39     -25.445   0.521 -33.889  1.00 94.10           C  
ATOM    580  HB  ILE A  39     -25.045   1.244 -34.599  1.00 94.10           H  
ATOM    581  O   ILE A  39     -24.114   0.840 -30.788  1.00 94.10           O  
ATOM    582  CG1 ILE A  39     -26.805   0.005 -34.395  1.00 94.10           C  
ATOM    583 HG12 ILE A  39     -27.561   0.784 -34.301  1.00 94.10           H  
ATOM    584 HG13 ILE A  39     -27.129  -0.842 -33.791  1.00 94.10           H  
ATOM    585  CG2 ILE A  39     -24.446  -0.647 -33.770  1.00 94.10           C  
ATOM    586 HG21 ILE A  39     -23.457  -0.274 -33.503  1.00 94.10           H  
ATOM    587 HG22 ILE A  39     -24.340  -1.156 -34.729  1.00 94.10           H  
ATOM    588 HG23 ILE A  39     -24.779  -1.358 -33.015  1.00 94.10           H  
ATOM    589  CD1 ILE A  39     -26.772  -0.405 -35.860  1.00 94.10           C  
ATOM    590 HD11 ILE A  39     -27.805  -0.582 -36.160  1.00 94.10           H  
ATOM    591 HD12 ILE A  39     -26.357   0.399 -36.468  1.00 94.10           H  
ATOM    592 HD13 ILE A  39     -26.193  -1.318 -36.002  1.00 94.10           H  
ATOM    593  N   GLU A  40     -23.566   2.468 -32.239  1.00 93.00           N  
ATOM    594  H   GLU A  40     -23.822   2.959 -33.084  1.00 93.00           H  
ATOM    595  CA  GLU A  40     -22.298   2.836 -31.599  1.00 93.00           C  
ATOM    596  HA  GLU A  40     -21.640   1.969 -31.556  1.00 93.00           H  
ATOM    597  C   GLU A  40     -22.508   3.313 -30.157  1.00 93.00           C  
ATOM    598  CB  GLU A  40     -21.610   3.942 -32.420  1.00 93.00           C  
ATOM    599  HB2 GLU A  40     -20.814   4.386 -31.824  1.00 93.00           H  
ATOM    600  HB3 GLU A  40     -22.330   4.733 -32.632  1.00 93.00           H  
ATOM    601  O   GLU A  40     -21.811   2.872 -29.242  1.00 93.00           O  
ATOM    602  CG  GLU A  40     -21.012   3.438 -33.745  1.00 93.00           C  
ATOM    603  HG2 GLU A  40     -21.808   3.023 -34.364  1.00 93.00           H  
ATOM    604  HG3 GLU A  40     -20.585   4.289 -34.275  1.00 93.00           H  
ATOM    605  CD  GLU A  40     -19.927   2.373 -33.541  1.00 93.00           C  
ATOM    606  OE1 GLU A  40     -19.860   1.454 -34.385  1.00 93.00           O  
ATOM    607  OE2 GLU A  40     -19.208   2.463 -32.519  1.00 93.00           O  
ATOM    608  N   THR A  41     -23.525   4.150 -29.922  1.00 92.75           N  
ATOM    609  H   THR A  41     -24.075   4.457 -30.712  1.00 92.75           H  
ATOM    610  CA  THR A  41     -23.851   4.661 -28.580  1.00 92.75           C  
ATOM    611  HA  THR A  41     -22.979   5.182 -28.184  1.00 92.75           H  
ATOM    612  C   THR A  41     -24.180   3.519 -27.613  1.00 92.75           C  
ATOM    613  CB  THR A  41     -25.017   5.662 -28.644  1.00 92.75           C  
ATOM    614  HB  THR A  41     -25.901   5.168 -29.048  1.00 92.75           H  
ATOM    615  O   THR A  41     -23.633   3.457 -26.510  1.00 92.75           O  
ATOM    616  CG2 THR A  41     -25.364   6.255 -27.278  1.00 92.75           C  
ATOM    617 HG21 THR A  41     -24.479   6.711 -26.836  1.00 92.75           H  
ATOM    618 HG22 THR A  41     -25.742   5.479 -26.612  1.00 92.75           H  
ATOM    619 HG23 THR A  41     -26.136   7.014 -27.401  1.00 92.75           H  
ATOM    620  OG1 THR A  41     -24.683   6.748 -29.477  1.00 92.75           O  
ATOM    621  HG1 THR A  41     -24.742   6.436 -30.383  1.00 92.75           H  
ATOM    622  N   LEU A  42     -25.036   2.576 -28.024  1.00 94.38           N  
ATOM    623  H   LEU A  42     -25.421   2.654 -28.955  1.00 94.38           H  
ATOM    624  CA  LEU A  42     -25.412   1.421 -27.200  1.00 94.38           C  
ATOM    625  HA  LEU A  42     -25.663   1.766 -26.197  1.00 94.38           H  
ATOM    626  C   LEU A  42     -24.257   0.417 -27.041  1.00 94.38           C  
ATOM    627  CB  LEU A  42     -26.638   0.732 -27.827  1.00 94.38           C  
ATOM    628  HB2 LEU A  42     -26.392   0.467 -28.856  1.00 94.38           H  
ATOM    629  HB3 LEU A  42     -26.824  -0.194 -27.283  1.00 94.38           H  
ATOM    630  O   LEU A  42     -24.070  -0.166 -25.964  1.00 94.38           O  
ATOM    631  CG  LEU A  42     -27.937   1.560 -27.830  1.00 94.38           C  
ATOM    632  HG  LEU A  42     -27.786   2.499 -28.362  1.00 94.38           H  
ATOM    633  CD1 LEU A  42     -29.033   0.765 -28.544  1.00 94.38           C  
ATOM    634 HD11 LEU A  42     -29.203  -0.185 -28.036  1.00 94.38           H  
ATOM    635 HD12 LEU A  42     -29.958   1.341 -28.556  1.00 94.38           H  
ATOM    636 HD13 LEU A  42     -28.726   0.577 -29.573  1.00 94.38           H  
ATOM    637  CD2 LEU A  42     -28.425   1.893 -26.419  1.00 94.38           C  
ATOM    638 HD21 LEU A  42     -28.540   0.981 -25.834  1.00 94.38           H  
ATOM    639 HD22 LEU A  42     -29.383   2.411 -26.476  1.00 94.38           H  
ATOM    640 HD23 LEU A  42     -27.713   2.555 -25.927  1.00 94.38           H  
ATOM    641  N   ALA A  43     -23.475   0.210 -28.103  1.00 94.80           N  
ATOM    642  H   ALA A  43     -23.677   0.702 -28.961  1.00 94.80           H  
ATOM    643  CA  ALA A  43     -22.352  -0.716 -28.103  1.00 94.80           C  
ATOM    644  HA  ALA A  43     -22.710  -1.674 -27.724  1.00 94.80           H  
ATOM    645  C   ALA A  43     -21.226  -0.242 -27.178  1.00 94.80           C  
ATOM    646  CB  ALA A  43     -21.854  -0.925 -29.538  1.00 94.80           C  
ATOM    647  HB1 ALA A  43     -21.017  -1.623 -29.546  1.00 94.80           H  
ATOM    648  HB2 ALA A  43     -22.657  -1.324 -30.157  1.00 94.80           H  
ATOM    649  HB3 ALA A  43     -21.522   0.023 -29.961  1.00 94.80           H  
ATOM    650  O   ALA A  43     -20.711  -1.057 -26.403  1.00 94.80           O  
ATOM    651  N   HIS A  44     -20.878   1.049 -27.216  1.00 94.81           N  
ATOM    652  H   HIS A  44     -21.309   1.652 -27.901  1.00 94.81           H  
ATOM    653  CA  HIS A  44     -19.853   1.622 -26.349  1.00 94.81           C  
ATOM    654  HA  HIS A  44     -18.951   1.017 -26.442  1.00 94.81           H  
ATOM    655  C   HIS A  44     -20.278   1.584 -24.880  1.00 94.81           C  
ATOM    656  CB  HIS A  44     -19.507   3.048 -26.788  1.00 94.81           C  
ATOM    657  HB2 HIS A  44     -19.321   3.056 -27.862  1.00 94.81           H  
ATOM    658  HB3 HIS A  44     -20.346   3.715 -26.588  1.00 94.81           H  
ATOM    659  O   HIS A  44     -19.521   1.070 -24.060  1.00 94.81           O  
ATOM    660  CG  HIS A  44     -18.271   3.560 -26.091  1.00 94.81           C  
ATOM    661  CD2 HIS A  44     -18.206   4.393 -25.003  1.00 94.81           C  
ATOM    662  HD2 HIS A  44     -19.045   4.820 -24.473  1.00 94.81           H  
ATOM    663  ND1 HIS A  44     -16.979   3.223 -26.420  1.00 94.81           N  
ATOM    664  HD1 HIS A  44     -16.698   2.671 -27.218  1.00 94.81           H  
ATOM    665  CE1 HIS A  44     -16.154   3.839 -25.560  1.00 94.81           C  
ATOM    666  HE1 HIS A  44     -15.075   3.783 -25.585  1.00 94.81           H  
ATOM    667  NE2 HIS A  44     -16.853   4.568 -24.680  1.00 94.81           N  
ATOM    668  N   PHE A  45     -21.510   2.010 -24.565  1.00 95.27           N  
ATOM    669  H   PHE A  45     -22.072   2.427 -25.293  1.00 95.27           H  
ATOM    670  CA  PHE A  45     -22.039   2.050 -23.194  1.00 95.27           C  
ATOM    671  HA  PHE A  45     -21.507   2.819 -22.632  1.00 95.27           H  
ATOM    672  C   PHE A  45     -21.869   0.717 -22.445  1.00 95.27           C  
ATOM    673  CB  PHE A  45     -23.523   2.437 -23.254  1.00 95.27           C  
ATOM    674  HB2 PHE A  45     -23.607   3.437 -23.681  1.00 95.27           H  
ATOM    675  HB3 PHE A  45     -24.047   1.751 -23.919  1.00 95.27           H  
ATOM    676  O   PHE A  45     -21.447   0.678 -21.290  1.00 95.27           O  
ATOM    677  CG  PHE A  45     -24.204   2.435 -21.899  1.00 95.27           C  
ATOM    678  CD1 PHE A  45     -25.111   1.413 -21.555  1.00 95.27           C  
ATOM    679  HD1 PHE A  45     -25.340   0.631 -22.264  1.00 95.27           H  
ATOM    680  CD2 PHE A  45     -23.896   3.440 -20.964  1.00 95.27           C  
ATOM    681  HD2 PHE A  45     -23.182   4.209 -21.216  1.00 95.27           H  
ATOM    682  CE1 PHE A  45     -25.717   1.406 -20.285  1.00 95.27           C  
ATOM    683  HE1 PHE A  45     -26.413   0.622 -20.025  1.00 95.27           H  
ATOM    684  CE2 PHE A  45     -24.505   3.434 -19.697  1.00 95.27           C  
ATOM    685  HE2 PHE A  45     -24.265   4.211 -18.986  1.00 95.27           H  
ATOM    686  CZ  PHE A  45     -25.416   2.419 -19.357  1.00 95.27           C  
ATOM    687  HZ  PHE A  45     -25.884   2.416 -18.384  1.00 95.27           H  
ATOM    688  N   SER A  46     -22.121  -0.402 -23.129  1.00 95.35           N  
ATOM    689  H   SER A  46     -22.432  -0.300 -24.085  1.00 95.35           H  
ATOM    690  CA  SER A  46     -22.005  -1.746 -22.543  1.00 95.35           C  
ATOM    691  HA  SER A  46     -22.509  -1.745 -21.577  1.00 95.35           H  
ATOM    692  C   SER A  46     -20.554  -2.202 -22.297  1.00 95.35           C  
ATOM    693  CB  SER A  46     -22.713  -2.766 -23.440  1.00 95.35           C  
ATOM    694  HB2 SER A  46     -22.709  -3.736 -22.943  1.00 95.35           H  
ATOM    695  HB3 SER A  46     -22.174  -2.854 -24.383  1.00 95.35           H  
ATOM    696  O   SER A  46     -20.339  -3.226 -21.652  1.00 95.35           O  
ATOM    697  OG  SER A  46     -24.056  -2.396 -23.704  1.00 95.35           O  
ATOM    698  HG  SER A  46     -24.076  -1.627 -24.279  1.00 95.35           H  
ATOM    699  N   ARG A  47     -19.554  -1.487 -22.835  1.00 93.40           N  
ATOM    700  H   ARG A  47     -19.804  -0.632 -23.310  1.00 93.40           H  
ATOM    701  CA  ARG A  47     -18.128  -1.874 -22.879  1.00 93.40           C  
ATOM    702  HA  ARG A  47     -17.985  -2.803 -22.328  1.00 93.40           H  
ATOM    703  C   ARG A  47     -17.193  -0.864 -22.203  1.00 93.40           C  
ATOM    704  CB  ARG A  47     -17.715  -2.105 -24.345  1.00 93.40           C  
ATOM    705  HB2 ARG A  47     -16.639  -2.268 -24.404  1.00 93.40           H  
ATOM    706  HB3 ARG A  47     -17.953  -1.209 -24.919  1.00 93.40           H  
ATOM    707  O   ARG A  47     -15.981  -1.044 -22.235  1.00 93.40           O  
ATOM    708  CG  ARG A  47     -18.418  -3.317 -24.970  1.00 93.40           C  
ATOM    709  HG2 ARG A  47     -18.049  -4.230 -24.503  1.00 93.40           H  
ATOM    710  HG3 ARG A  47     -19.493  -3.247 -24.799  1.00 93.40           H  
ATOM    711  CD  ARG A  47     -18.160  -3.364 -26.481  1.00 93.40           C  
ATOM    712  HD2 ARG A  47     -17.085  -3.422 -26.652  1.00 93.40           H  
ATOM    713  HD3 ARG A  47     -18.519  -2.442 -26.938  1.00 93.40           H  
ATOM    714  NE  ARG A  47     -18.813  -4.526 -27.115  1.00 93.40           N  
ATOM    715  HE  ARG A  47     -18.203  -5.275 -27.410  1.00 93.40           H  
ATOM    716  NH1 ARG A  47     -20.985  -3.758 -27.059  1.00 93.40           N  
ATOM    717 HH11 ARG A  47     -20.666  -2.873 -26.692  1.00 93.40           H  
ATOM    718 HH12 ARG A  47     -21.967  -3.886 -27.258  1.00 93.40           H  
ATOM    719  NH2 ARG A  47     -20.548  -5.757 -27.925  1.00 93.40           N  
ATOM    720 HH21 ARG A  47     -21.531  -5.850 -28.136  1.00 93.40           H  
ATOM    721 HH22 ARG A  47     -19.899  -6.477 -28.210  1.00 93.40           H  
ATOM    722  CZ  ARG A  47     -20.105  -4.669 -27.360  1.00 93.40           C  
ATOM    723  N   GLU A  48     -17.725   0.177 -21.564  1.00 92.94           N  
ATOM    724  H   GLU A  48     -18.719   0.330 -21.659  1.00 92.94           H  
ATOM    725  CA  GLU A  48     -16.911   1.254 -20.976  1.00 92.94           C  
ATOM    726  HA  GLU A  48     -16.210   1.628 -21.723  1.00 92.94           H  
ATOM    727  C   GLU A  48     -16.106   0.841 -19.733  1.00 92.94           C  
ATOM    728  CB  GLU A  48     -17.811   2.404 -20.521  1.00 92.94           C  
ATOM    729  HB2 GLU A  48     -18.469   2.030 -19.737  1.00 92.94           H  
ATOM    730  HB3 GLU A  48     -17.169   3.178 -20.100  1.00 92.94           H  
ATOM    731  O   GLU A  48     -15.223   1.578 -19.290  1.00 92.94           O  
ATOM    732  CG  GLU A  48     -18.663   3.060 -21.605  1.00 92.94           C  
ATOM    733  HG2 GLU A  48     -19.379   2.322 -21.965  1.00 92.94           H  
ATOM    734  HG3 GLU A  48     -18.012   3.367 -22.423  1.00 92.94           H  
ATOM    735  CD  GLU A  48     -19.444   4.267 -21.064  1.00 92.94           C  
ATOM    736  OE1 GLU A  48     -19.965   5.034 -21.899  1.00 92.94           O  
ATOM    737  OE2 GLU A  48     -19.523   4.420 -19.811  1.00 92.94           O  
ATOM    738  N   ARG A  49     -16.465  -0.268 -19.075  1.00 91.93           N  
ATOM    739  H   ARG A  49     -17.131  -0.883 -19.520  1.00 91.93           H  
ATOM    740  CA  ARG A  49     -15.912  -0.637 -17.765  1.00 91.93           C  
ATOM    741  HA  ARG A  49     -15.369   0.219 -17.363  1.00 91.93           H  
ATOM    742  C   ARG A  49     -14.883  -1.753 -17.898  1.00 91.93           C  
ATOM    743  CB  ARG A  49     -17.035  -0.993 -16.773  1.00 91.93           C  
ATOM    744  HB2 ARG A  49     -16.587  -1.246 -15.812  1.00 91.93           H  
ATOM    745  HB3 ARG A  49     -17.555  -1.878 -17.139  1.00 91.93           H  
ATOM    746  O   ARG A  49     -15.157  -2.799 -18.474  1.00 91.93           O  
ATOM    747  CG  ARG A  49     -18.074   0.126 -16.559  1.00 91.93           C  
ATOM    748  HG2 ARG A  49     -18.828  -0.238 -15.862  1.00 91.93           H  
ATOM    749  HG3 ARG A  49     -18.573   0.340 -17.504  1.00 91.93           H  
ATOM    750  CD  ARG A  49     -17.473   1.429 -16.002  1.00 91.93           C  
ATOM    751  HD2 ARG A  49     -16.699   1.785 -16.683  1.00 91.93           H  
ATOM    752  HD3 ARG A  49     -17.000   1.219 -15.043  1.00 91.93           H  
ATOM    753  NE  ARG A  49     -18.508   2.473 -15.822  1.00 91.93           N  
ATOM    754  HE  ARG A  49     -19.219   2.313 -15.122  1.00 91.93           H  
ATOM    755  NH1 ARG A  49     -17.950   3.826 -17.611  1.00 91.93           N  
ATOM    756 HH11 ARG A  49     -18.385   4.302 -18.388  1.00 91.93           H  
ATOM    757 HH12 ARG A  49     -17.125   3.284 -17.824  1.00 91.93           H  
ATOM    758  NH2 ARG A  49     -19.799   4.234 -16.509  1.00 91.93           N  
ATOM    759 HH21 ARG A  49     -20.526   4.033 -15.838  1.00 91.93           H  
ATOM    760 HH22 ARG A  49     -19.987   4.855 -17.283  1.00 91.93           H  
ATOM    761  CZ  ARG A  49     -18.733   3.501 -16.629  1.00 91.93           C  
ATOM    762  N   ILE A  50     -13.721  -1.534 -17.290  1.00 94.89           N  
ATOM    763  H   ILE A  50     -13.576  -0.633 -16.857  1.00 94.89           H  
ATOM    764  CA  ILE A  50     -12.710  -2.569 -17.052  1.00 94.89           C  
ATOM    765  HA  ILE A  50     -12.720  -3.252 -17.901  1.00 94.89           H  
ATOM    766  C   ILE A  50     -13.057  -3.375 -15.790  1.00 94.89           C  
ATOM    767  CB  ILE A  50     -11.299  -1.947 -16.962  1.00 94.89           C  
ATOM    768  HB  ILE A  50     -10.589  -2.757 -16.795  1.00 94.89           H  
ATOM    769  O   ILE A  50     -13.811  -2.876 -14.945  1.00 94.89           O  
ATOM    770  CG1 ILE A  50     -11.165  -0.963 -15.776  1.00 94.89           C  
ATOM    771 HG12 ILE A  50     -11.829  -0.112 -15.922  1.00 94.89           H  
ATOM    772 HG13 ILE A  50     -11.457  -1.466 -14.854  1.00 94.89           H  
ATOM    773  CG2 ILE A  50     -10.939  -1.297 -18.309  1.00 94.89           C  
ATOM    774 HG21 ILE A  50     -11.546  -0.408 -18.487  1.00 94.89           H  
ATOM    775 HG22 ILE A  50      -9.883  -1.028 -18.327  1.00 94.89           H  
ATOM    776 HG23 ILE A  50     -11.110  -2.008 -19.117  1.00 94.89           H  
ATOM    777  CD1 ILE A  50      -9.739  -0.444 -15.576  1.00 94.89           C  
ATOM    778 HD11 ILE A  50      -9.055  -1.287 -15.478  1.00 94.89           H  
ATOM    779 HD12 ILE A  50      -9.441   0.186 -16.413  1.00 94.89           H  
ATOM    780 HD13 ILE A  50      -9.694   0.149 -14.662  1.00 94.89           H  
ATOM    781  N   PRO A  51     -12.490  -4.582 -15.604  1.00 96.93           N  
ATOM    782  CA  PRO A  51     -12.661  -5.327 -14.363  1.00 96.93           C  
ATOM    783  HA  PRO A  51     -13.713  -5.596 -14.271  1.00 96.93           H  
ATOM    784  C   PRO A  51     -12.236  -4.507 -13.132  1.00 96.93           C  
ATOM    785  CB  PRO A  51     -11.834  -6.607 -14.532  1.00 96.93           C  
ATOM    786  HB2 PRO A  51     -10.831  -6.464 -14.132  1.00 96.93           H  
ATOM    787  HB3 PRO A  51     -12.312  -7.460 -14.050  1.00 96.93           H  
ATOM    788  O   PRO A  51     -11.191  -3.846 -13.129  1.00 96.93           O  
ATOM    789  CG  PRO A  51     -11.749  -6.792 -16.048  1.00 96.93           C  
ATOM    790  HG2 PRO A  51     -10.860  -7.350 -16.340  1.00 96.93           H  
ATOM    791  HG3 PRO A  51     -12.651  -7.288 -16.409  1.00 96.93           H  
ATOM    792  CD  PRO A  51     -11.712  -5.356 -16.566  1.00 96.93           C  
ATOM    793  HD2 PRO A  51     -12.139  -5.313 -17.568  1.00 96.93           H  
ATOM    794  HD3 PRO A  51     -10.682  -5.001 -16.577  1.00 96.93           H  
ATOM    795  N   GLU A  52     -13.030  -4.553 -12.063  1.00 95.99           N  
ATOM    796  H   GLU A  52     -13.876  -5.103 -12.107  1.00 95.99           H  
ATOM    797  CA  GLU A  52     -12.692  -3.917 -10.783  1.00 95.99           C  
ATOM    798  HA  GLU A  52     -12.456  -2.871 -10.980  1.00 95.99           H  
ATOM    799  C   GLU A  52     -11.445  -4.571 -10.157  1.00 95.99           C  
ATOM    800  CB  GLU A  52     -13.916  -3.943  -9.846  1.00 95.99           C  
ATOM    801  HB2 GLU A  52     -14.756  -3.491 -10.373  1.00 95.99           H  
ATOM    802  HB3 GLU A  52     -14.172  -4.975  -9.606  1.00 95.99           H  
ATOM    803  O   GLU A  52     -11.137  -5.739 -10.411  1.00 95.99           O  
ATOM    804  CG  GLU A  52     -13.667  -3.164  -8.544  1.00 95.99           C  
ATOM    805  HG2 GLU A  52     -13.232  -2.196  -8.792  1.00 95.99           H  
ATOM    806  HG3 GLU A  52     -12.940  -3.708  -7.942  1.00 95.99           H  
ATOM    807  CD  GLU A  52     -14.936  -2.939  -7.713  1.00 95.99           C  
ATOM    808  OE1 GLU A  52     -14.957  -3.355  -6.534  1.00 95.99           O  
ATOM    809  OE2 GLU A  52     -15.841  -2.244  -8.224  1.00 95.99           O  
ATOM    810  N   ARG A  53     -10.684  -3.820  -9.349  1.00 96.53           N  
ATOM    811  H   ARG A  53     -11.037  -2.914  -9.078  1.00 96.53           H  
ATOM    812  CA  ARG A  53      -9.585  -4.408  -8.572  1.00 96.53           C  
ATOM    813  HA  ARG A  53      -9.010  -5.066  -9.224  1.00 96.53           H  
ATOM    814  C   ARG A  53     -10.156  -5.263  -7.435  1.00 96.53           C  
ATOM    815  CB  ARG A  53      -8.648  -3.339  -7.991  1.00 96.53           C  
ATOM    816  HB2 ARG A  53      -9.192  -2.739  -7.262  1.00 96.53           H  
ATOM    817  HB3 ARG A  53      -7.843  -3.876  -7.490  1.00 96.53           H  
ATOM    818  O   ARG A  53     -11.022  -4.804  -6.704  1.00 96.53           O  
ATOM    819  CG  ARG A  53      -7.981  -2.418  -9.010  1.00 96.53           C  
ATOM    820  HG2 ARG A  53      -8.756  -1.916  -9.590  1.00 96.53           H  
ATOM    821  HG3 ARG A  53      -7.355  -3.021  -9.667  1.00 96.53           H  
ATOM    822  CD  ARG A  53      -7.109  -1.361  -8.311  1.00 96.53           C  
ATOM    823  HD2 ARG A  53      -6.430  -1.866  -7.624  1.00 96.53           H  
ATOM    824  HD3 ARG A  53      -7.753  -0.707  -7.723  1.00 96.53           H  
ATOM    825  NE  ARG A  53      -6.315  -0.553  -9.266  1.00 96.53           N  
ATOM    826  HE  ARG A  53      -5.314  -0.687  -9.268  1.00 96.53           H  
ATOM    827  NH1 ARG A  53      -8.059   0.607 -10.199  1.00 96.53           N  
ATOM    828 HH11 ARG A  53      -8.449   1.341 -10.773  1.00 96.53           H  
ATOM    829 HH12 ARG A  53      -8.721   0.182  -9.566  1.00 96.53           H  
ATOM    830  NH2 ARG A  53      -6.004   0.965 -10.948  1.00 96.53           N  
ATOM    831 HH21 ARG A  53      -6.427   1.588 -11.621  1.00 96.53           H  
ATOM    832 HH22 ARG A  53      -4.994   0.942 -10.922  1.00 96.53           H  
ATOM    833  CZ  ARG A  53      -6.787   0.341 -10.120  1.00 96.53           C  
ATOM    834  N   VAL A  54      -9.617  -6.467  -7.229  1.00 94.58           N  
ATOM    835  H   VAL A  54      -8.950  -6.814  -7.903  1.00 94.58           H  
ATOM    836  CA  VAL A  54     -10.036  -7.357  -6.122  1.00 94.58           C  
ATOM    837  HA  VAL A  54     -11.107  -7.541  -6.208  1.00 94.58           H  
ATOM    838  C   VAL A  54      -9.801  -6.708  -4.751  1.00 94.58           C  
ATOM    839  CB  VAL A  54      -9.297  -8.708  -6.209  1.00 94.58           C  
ATOM    840  HB  VAL A  54      -8.222  -8.526  -6.187  1.00 94.58           H  
ATOM    841  O   VAL A  54     -10.616  -6.851  -3.844  1.00 94.58           O  
ATOM    842  CG1 VAL A  54      -9.648  -9.653  -5.051  1.00 94.58           C  
ATOM    843 HG11 VAL A  54      -9.316  -9.236  -4.100  1.00 94.58           H  
ATOM    844 HG12 VAL A  54      -9.147 -10.610  -5.189  1.00 94.58           H  
ATOM    845 HG13 VAL A  54     -10.726  -9.814  -5.015  1.00 94.58           H  
ATOM    846  CG2 VAL A  54      -9.640  -9.432  -7.518  1.00 94.58           C  
ATOM    847 HG21 VAL A  54      -9.119 -10.389  -7.561  1.00 94.58           H  
ATOM    848 HG22 VAL A  54     -10.714  -9.609  -7.578  1.00 94.58           H  
ATOM    849 HG23 VAL A  54      -9.330  -8.842  -8.381  1.00 94.58           H  
ATOM    850  N   VAL A  55      -8.706  -5.962  -4.624  1.00 95.94           N  
ATOM    851  H   VAL A  55      -8.124  -5.850  -5.441  1.00 95.94           H  
ATOM    852  CA  VAL A  55      -8.358  -5.109  -3.480  1.00 95.94           C  
ATOM    853  HA  VAL A  55      -9.212  -5.013  -2.810  1.00 95.94           H  
ATOM    854  C   VAL A  55      -8.017  -3.720  -4.000  1.00 95.94           C  
ATOM    855  CB  VAL A  55      -7.174  -5.682  -2.677  1.00 95.94           C  
ATOM    856  HB  VAL A  55      -6.870  -4.943  -1.936  1.00 95.94           H  
ATOM    857  O   VAL A  55      -7.602  -3.585  -5.151  1.00 95.94           O  
ATOM    858  CG1 VAL A  55      -7.586  -6.954  -1.937  1.00 95.94           C  
ATOM    859 HG11 VAL A  55      -8.393  -6.725  -1.241  1.00 95.94           H  
ATOM    860 HG12 VAL A  55      -7.913  -7.725  -2.634  1.00 95.94           H  
ATOM    861 HG13 VAL A  55      -6.734  -7.323  -1.366  1.00 95.94           H  
ATOM    862  CG2 VAL A  55      -5.952  -6.020  -3.547  1.00 95.94           C  
ATOM    863 HG21 VAL A  55      -5.688  -5.174  -4.182  1.00 95.94           H  
ATOM    864 HG22 VAL A  55      -6.159  -6.885  -4.177  1.00 95.94           H  
ATOM    865 HG23 VAL A  55      -5.105  -6.247  -2.900  1.00 95.94           H  
ATOM    866  N   HIS A  56      -8.140  -2.684  -3.176  1.00 97.33           N  
ATOM    867  H   HIS A  56      -8.478  -2.846  -2.238  1.00 97.33           H  
ATOM    868  CA  HIS A  56      -7.825  -1.309  -3.587  1.00 97.33           C  
ATOM    869  HA  HIS A  56      -7.998  -0.679  -2.715  1.00 97.33           H  
ATOM    870  C   HIS A  56      -8.769  -0.702  -4.632  1.00 97.33           C  
ATOM    871  CB  HIS A  56      -6.336  -1.153  -3.940  1.00 97.33           C  
ATOM    872  HB2 HIS A  56      -6.139  -1.595  -4.917  1.00 97.33           H  
ATOM    873  HB3 HIS A  56      -6.105  -0.092  -4.029  1.00 97.33           H  
ATOM    874  O   HIS A  56      -8.337   0.110  -5.461  1.00 97.33           O  
ATOM    875  CG  HIS A  56      -5.384  -1.751  -2.940  1.00 97.33           C  
ATOM    876  CD2 HIS A  56      -4.516  -2.782  -3.165  1.00 97.33           C  
ATOM    877  HD2 HIS A  56      -4.429  -3.342  -4.084  1.00 97.33           H  
ATOM    878  ND1 HIS A  56      -5.125  -1.270  -1.683  1.00 97.33           N  
ATOM    879  HD1 HIS A  56      -5.636  -0.527  -1.228  1.00 97.33           H  
ATOM    880  CE1 HIS A  56      -4.083  -1.959  -1.184  1.00 97.33           C  
ATOM    881  HE1 HIS A  56      -3.607  -1.769  -0.234  1.00 97.33           H  
ATOM    882  NE2 HIS A  56      -3.685  -2.905  -2.049  1.00 97.33           N  
ATOM    883  N   ALA A  57     -10.045  -1.095  -4.617  1.00 97.00           N  
ATOM    884  H   ALA A  57     -10.344  -1.734  -3.894  1.00 97.00           H  
ATOM    885  CA  ALA A  57     -11.037  -0.672  -5.601  1.00 97.00           C  
ATOM    886  HA  ALA A  57     -10.634  -0.846  -6.599  1.00 97.00           H  
ATOM    887  C   ALA A  57     -11.363   0.828  -5.501  1.00 97.00           C  
ATOM    888  CB  ALA A  57     -12.280  -1.549  -5.445  1.00 97.00           C  
ATOM    889  HB1 ALA A  57     -12.024  -2.598  -5.590  1.00 97.00           H  
ATOM    890  HB2 ALA A  57     -12.710  -1.426  -4.451  1.00 97.00           H  
ATOM    891  HB3 ALA A  57     -13.022  -1.267  -6.193  1.00 97.00           H  
ATOM    892  O   ALA A  57     -11.186   1.544  -6.488  1.00 97.00           O  
ATOM    893  N   LYS A  58     -11.762   1.316  -4.319  1.00 97.47           N  
ATOM    894  H   LYS A  58     -11.858   0.686  -3.536  1.00 97.47           H  
ATOM    895  CA  LYS A  58     -12.039   2.739  -4.088  1.00 97.47           C  
ATOM    896  HA  LYS A  58     -12.461   3.158  -5.002  1.00 97.47           H  
ATOM    897  C   LYS A  58     -10.759   3.502  -3.770  1.00 97.47           C  
ATOM    898  CB  LYS A  58     -13.089   2.901  -2.980  1.00 97.47           C  
ATOM    899  HB2 LYS A  58     -13.973   2.322  -3.245  1.00 97.47           H  
ATOM    900  HB3 LYS A  58     -12.703   2.532  -2.030  1.00 97.47           H  
ATOM    901  O   LYS A  58      -9.975   3.076  -2.925  1.00 97.47           O  
ATOM    902  CG  LYS A  58     -13.475   4.377  -2.834  1.00 97.47           C  
ATOM    903  HG2 LYS A  58     -13.624   4.799  -3.828  1.00 97.47           H  
ATOM    904  HG3 LYS A  58     -12.675   4.925  -2.335  1.00 97.47           H  
ATOM    905  CD  LYS A  58     -14.771   4.548  -2.046  1.00 97.47           C  
ATOM    906  HD2 LYS A  58     -14.629   4.268  -1.003  1.00 97.47           H  
ATOM    907  HD3 LYS A  58     -15.541   3.918  -2.491  1.00 97.47           H  
ATOM    908  CE  LYS A  58     -15.191   6.014  -2.158  1.00 97.47           C  
ATOM    909  HE2 LYS A  58     -15.140   6.316  -3.204  1.00 97.47           H  
ATOM    910  HE3 LYS A  58     -14.513   6.656  -1.596  1.00 97.47           H  
ATOM    911  NZ  LYS A  58     -16.571   6.219  -1.703  1.00 97.47           N  
ATOM    912  HZ1 LYS A  58     -16.590   6.600  -0.768  1.00 97.47           H  
ATOM    913  HZ2 LYS A  58     -17.016   6.910  -2.289  1.00 97.47           H  
ATOM    914  HZ3 LYS A  58     -17.108   5.364  -1.700  1.00 97.47           H  
ATOM    915  N   ALA A  59     -10.530   4.618  -4.456  1.00 97.64           N  
ATOM    916  H   ALA A  59     -11.227   4.951  -5.107  1.00 97.64           H  
ATOM    917  CA  ALA A  59      -9.319   5.407  -4.273  1.00 97.64           C  
ATOM    918  HA  ALA A  59      -9.032   5.368  -3.222  1.00 97.64           H  
ATOM    919  C   ALA A  59      -9.491   6.877  -4.635  1.00 97.64           C  
ATOM    920  CB  ALA A  59      -8.210   4.801  -5.136  1.00 97.64           C  
ATOM    921  HB1 ALA A  59      -7.265   5.302  -4.925  1.00 97.64           H  
ATOM    922  HB2 ALA A  59      -8.120   3.740  -4.906  1.00 97.64           H  
ATOM    923  HB3 ALA A  59      -8.460   4.931  -6.189  1.00 97.64           H  
ATOM    924  O   ALA A  59     -10.253   7.209  -5.543  1.00 97.64           O  
ATOM    925  N   ALA A  60      -8.671   7.708  -4.003  1.00 97.95           N  
ATOM    926  H   ALA A  60      -8.063   7.312  -3.300  1.00 97.95           H  
ATOM    927  CA  ALA A  60      -8.350   9.058  -4.431  1.00 97.95           C  
ATOM    928  HA  ALA A  60      -9.046   9.374  -5.209  1.00 97.95           H  
ATOM    929  C   ALA A  60      -6.922   9.087  -4.991  1.00 97.95           C  
ATOM    930  CB  ALA A  60      -8.496  10.005  -3.240  1.00 97.95           C  
ATOM    931  HB1 ALA A  60      -7.579   9.994  -2.651  1.00 97.95           H  
ATOM    932  HB2 ALA A  60      -8.680  11.021  -3.589  1.00 97.95           H  
ATOM    933  HB3 ALA A  60      -9.317   9.688  -2.598  1.00 97.95           H  
ATOM    934  O   ALA A  60      -6.102   8.204  -4.717  1.00 97.95           O  
ATOM    935  N   GLY A  61      -6.590  10.114  -5.758  1.00 97.97           N  
ATOM    936  H   GLY A  61      -7.252  10.854  -5.943  1.00 97.97           H  
ATOM    937  CA  GLY A  61      -5.226  10.290  -6.224  1.00 97.97           C  
ATOM    938  HA2 GLY A  61      -4.972   9.502  -6.932  1.00 97.97           H  
ATOM    939  HA3 GLY A  61      -4.548  10.218  -5.374  1.00 97.97           H  
ATOM    940  C   GLY A  61      -5.010  11.634  -6.882  1.00 97.97           C  
ATOM    941  O   GLY A  61      -5.959  12.351  -7.181  1.00 97.97           O  
ATOM    942  N   GLY A  62      -3.745  11.955  -7.101  1.00 98.43           N  
ATOM    943  H   GLY A  62      -3.033  11.273  -6.879  1.00 98.43           H  
ATOM    944  CA  GLY A  62      -3.315  13.219  -7.673  1.00 98.43           C  
ATOM    945  HA2 GLY A  62      -3.931  13.457  -8.540  1.00 98.43           H  
ATOM    946  HA3 GLY A  62      -3.433  14.018  -6.941  1.00 98.43           H  
ATOM    947  C   GLY A  62      -1.860  13.157  -8.107  1.00 98.43           C  
ATOM    948  O   GLY A  62      -1.110  12.244  -7.749  1.00 98.43           O  
ATOM    949  N   TYR A  63      -1.469  14.140  -8.901  1.00 98.80           N  
ATOM    950  H   TYR A  63      -2.121  14.894  -9.067  1.00 98.80           H  
ATOM    951  CA  TYR A  63      -0.100  14.334  -9.340  1.00 98.80           C  
ATOM    952  HA  TYR A  63       0.410  13.371  -9.323  1.00 98.80           H  
ATOM    953  C   TYR A  63       0.648  15.272  -8.389  1.00 98.80           C  
ATOM    954  CB  TYR A  63      -0.085  14.837 -10.785  1.00 98.80           C  
ATOM    955  HB2 TYR A  63       0.944  15.061 -11.067  1.00 98.80           H  
ATOM    956  HB3 TYR A  63      -0.654  15.765 -10.839  1.00 98.80           H  
ATOM    957  O   TYR A  63       0.062  16.104  -7.690  1.00 98.80           O  
ATOM    958  CG  TYR A  63      -0.659  13.866 -11.797  1.00 98.80           C  
ATOM    959  CD1 TYR A  63       0.152  12.835 -12.309  1.00 98.80           C  
ATOM    960  HD1 TYR A  63       1.153  12.701 -11.927  1.00 98.80           H  
ATOM    961  CD2 TYR A  63      -1.995  13.994 -12.230  1.00 98.80           C  
ATOM    962  HD2 TYR A  63      -2.627  14.763 -11.812  1.00 98.80           H  
ATOM    963  CE1 TYR A  63      -0.363  11.953 -13.279  1.00 98.80           C  
ATOM    964  HE1 TYR A  63       0.235  11.137 -13.658  1.00 98.80           H  
ATOM    965  CE2 TYR A  63      -2.511  13.112 -13.204  1.00 98.80           C  
ATOM    966  HE2 TYR A  63      -3.531  13.210 -13.544  1.00 98.80           H  
ATOM    967  OH  TYR A  63      -2.128  11.257 -14.718  1.00 98.80           O  
ATOM    968  HH  TYR A  63      -3.001  11.442 -15.073  1.00 98.80           H  
ATOM    969  CZ  TYR A  63      -1.692  12.092 -13.737  1.00 98.80           C  
ATOM    970  N   GLY A  64       1.966  15.128  -8.374  1.00 98.58           N  
ATOM    971  H   GLY A  64       2.385  14.413  -8.951  1.00 98.58           H  
ATOM    972  CA  GLY A  64       2.839  15.892  -7.502  1.00 98.58           C  
ATOM    973  HA2 GLY A  64       2.713  15.508  -6.490  1.00 98.58           H  
ATOM    974  HA3 GLY A  64       2.568  16.948  -7.510  1.00 98.58           H  
ATOM    975  C   GLY A  64       4.304  15.766  -7.870  1.00 98.58           C  
ATOM    976  O   GLY A  64       4.662  15.350  -8.975  1.00 98.58           O  
ATOM    977  N   GLU A  65       5.148  16.097  -6.903  1.00 98.72           N  
ATOM    978  H   GLU A  65       4.763  16.425  -6.029  1.00 98.72           H  
ATOM    979  CA  GLU A  65       6.599  16.033  -7.018  1.00 98.72           C  
ATOM    980  HA  GLU A  65       6.866  15.414  -7.874  1.00 98.72           H  
ATOM    981  C   GLU A  65       7.203  15.393  -5.766  1.00 98.72           C  
ATOM    982  CB  GLU A  65       7.189  17.435  -7.251  1.00 98.72           C  
ATOM    983  HB2 GLU A  65       6.951  18.064  -6.394  1.00 98.72           H  
ATOM    984  HB3 GLU A  65       8.273  17.346  -7.326  1.00 98.72           H  
ATOM    985  O   GLU A  65       6.806  15.692  -4.636  1.00 98.72           O  
ATOM    986  CG  GLU A  65       6.662  18.103  -8.533  1.00 98.72           C  
ATOM    987  HG2 GLU A  65       6.870  17.441  -9.374  1.00 98.72           H  
ATOM    988  HG3 GLU A  65       5.582  18.229  -8.461  1.00 98.72           H  
ATOM    989  CD  GLU A  65       7.284  19.484  -8.798  1.00 98.72           C  
ATOM    990  OE1 GLU A  65       7.379  19.842  -9.990  1.00 98.72           O  
ATOM    991  OE2 GLU A  65       7.655  20.205  -7.833  1.00 98.72           O  
ATOM    992  N   PHE A  66       8.181  14.521  -5.987  1.00 98.78           N  
ATOM    993  H   PHE A  66       8.419  14.319  -6.948  1.00 98.78           H  
ATOM    994  CA  PHE A  66       9.146  14.093  -4.985  1.00 98.78           C  
ATOM    995  HA  PHE A  66       8.728  14.219  -3.987  1.00 98.78           H  
ATOM    996  C   PHE A  66      10.397  14.962  -5.113  1.00 98.78           C  
ATOM    997  CB  PHE A  66       9.472  12.608  -5.190  1.00 98.78           C  
ATOM    998  HB2 PHE A  66       8.596  12.014  -4.933  1.00 98.78           H  
ATOM    999  HB3 PHE A  66       9.698  12.431  -6.241  1.00 98.78           H  
ATOM   1000  O   PHE A  66      10.985  15.020  -6.190  1.00 98.78           O  
ATOM   1001  CG  PHE A  66      10.645  12.138  -4.354  1.00 98.78           C  
ATOM   1002  CD1 PHE A  66      11.937  12.086  -4.906  1.00 98.78           C  
ATOM   1003  HD1 PHE A  66      12.101  12.362  -5.938  1.00 98.78           H  
ATOM   1004  CD2 PHE A  66      10.451  11.805  -3.005  1.00 98.78           C  
ATOM   1005  HD2 PHE A  66       9.453  11.860  -2.596  1.00 98.78           H  
ATOM   1006  CE1 PHE A  66      13.028  11.705  -4.109  1.00 98.78           C  
ATOM   1007  HE1 PHE A  66      14.016  11.682  -4.544  1.00 98.78           H  
ATOM   1008  CE2 PHE A  66      11.543  11.420  -2.204  1.00 98.78           C  
ATOM   1009  HE2 PHE A  66      11.400  11.170  -1.163  1.00 98.78           H  
ATOM   1010  CZ  PHE A  66      12.834  11.376  -2.757  1.00 98.78           C  
ATOM   1011  HZ  PHE A  66      13.680  11.104  -2.143  1.00 98.78           H  
ATOM   1012  N   GLU A  67      10.809  15.614  -4.031  1.00 98.83           N  
ATOM   1013  H   GLU A  67      10.252  15.534  -3.192  1.00 98.83           H  
ATOM   1014  CA  GLU A  67      12.016  16.436  -3.950  1.00 98.83           C  
ATOM   1015  HA  GLU A  67      12.481  16.502  -4.934  1.00 98.83           H  
ATOM   1016  C   GLU A  67      13.021  15.810  -2.979  1.00 98.83           C  
ATOM   1017  CB  GLU A  67      11.629  17.858  -3.523  1.00 98.83           C  
ATOM   1018  HB2 GLU A  67      10.882  18.233  -4.222  1.00 98.83           H  
ATOM   1019  HB3 GLU A  67      11.185  17.822  -2.528  1.00 98.83           H  
ATOM   1020  O   GLU A  67      12.677  15.518  -1.832  1.00 98.83           O  
ATOM   1021  CG  GLU A  67      12.824  18.826  -3.506  1.00 98.83           C  
ATOM   1022  HG2 GLU A  67      13.594  18.430  -2.843  1.00 98.83           H  
ATOM   1023  HG3 GLU A  67      13.240  18.890  -4.512  1.00 98.83           H  
ATOM   1024  CD  GLU A  67      12.435  20.233  -3.024  1.00 98.83           C  
ATOM   1025  OE1 GLU A  67      13.345  20.966  -2.584  1.00 98.83           O  
ATOM   1026  OE2 GLU A  67      11.231  20.582  -3.095  1.00 98.83           O  
ATOM   1027  N   VAL A  68      14.270  15.632  -3.409  1.00 98.84           N  
ATOM   1028  H   VAL A  68      14.487  15.870  -4.366  1.00 98.84           H  
ATOM   1029  CA  VAL A  68      15.365  15.184  -2.534  1.00 98.84           C  
ATOM   1030  HA  VAL A  68      15.038  14.309  -1.973  1.00 98.84           H  
ATOM   1031  C   VAL A  68      15.719  16.304  -1.560  1.00 98.84           C  
ATOM   1032  CB  VAL A  68      16.610  14.800  -3.347  1.00 98.84           C  
ATOM   1033  HB  VAL A  68      16.967  15.690  -3.865  1.00 98.84           H  
ATOM   1034  O   VAL A  68      16.077  17.400  -1.979  1.00 98.84           O  
ATOM   1035  CG1 VAL A  68      17.728  14.253  -2.447  1.00 98.84           C  
ATOM   1036 HG11 VAL A  68      18.587  13.973  -3.056  1.00 98.84           H  
ATOM   1037 HG12 VAL A  68      18.057  15.005  -1.730  1.00 98.84           H  
ATOM   1038 HG13 VAL A  68      17.384  13.372  -1.905  1.00 98.84           H  
ATOM   1039  CG2 VAL A  68      16.295  13.729  -4.390  1.00 98.84           C  
ATOM   1040 HG21 VAL A  68      15.944  12.825  -3.892  1.00 98.84           H  
ATOM   1041 HG22 VAL A  68      17.196  13.510  -4.963  1.00 98.84           H  
ATOM   1042 HG23 VAL A  68      15.535  14.075  -5.090  1.00 98.84           H  
ATOM   1043  N   THR A  69      15.661  16.041  -0.257  1.00 98.70           N  
ATOM   1044  H   THR A  69      15.417  15.104   0.032  1.00 98.70           H  
ATOM   1045  CA  THR A  69      15.931  17.067   0.771  1.00 98.70           C  
ATOM   1046  HA  THR A  69      15.980  18.050   0.303  1.00 98.70           H  
ATOM   1047  C   THR A  69      17.269  16.879   1.472  1.00 98.70           C  
ATOM   1048  CB  THR A  69      14.811  17.133   1.816  1.00 98.70           C  
ATOM   1049  HB  THR A  69      15.090  17.851   2.588  1.00 98.70           H  
ATOM   1050  O   THR A  69      17.768  17.819   2.082  1.00 98.70           O  
ATOM   1051  CG2 THR A  69      13.476  17.577   1.220  1.00 98.70           C  
ATOM   1052 HG21 THR A  69      12.723  17.646   2.005  1.00 98.70           H  
ATOM   1053 HG22 THR A  69      13.597  18.557   0.759  1.00 98.70           H  
ATOM   1054 HG23 THR A  69      13.144  16.879   0.452  1.00 98.70           H  
ATOM   1055  OG1 THR A  69      14.597  15.876   2.425  1.00 98.70           O  
ATOM   1056  HG1 THR A  69      13.650  15.720   2.418  1.00 98.70           H  
ATOM   1057  N   HIS A  70      17.844  15.679   1.402  1.00 98.61           N  
ATOM   1058  H   HIS A  70      17.427  14.966   0.821  1.00 98.61           H  
ATOM   1059  CA  HIS A  70      19.088  15.326   2.077  1.00 98.61           C  
ATOM   1060  HA  HIS A  70      19.644  16.230   2.323  1.00 98.61           H  
ATOM   1061  C   HIS A  70      19.948  14.476   1.152  1.00 98.61           C  
ATOM   1062  CB  HIS A  70      18.790  14.561   3.373  1.00 98.61           C  
ATOM   1063  HB2 HIS A  70      19.731  14.227   3.810  1.00 98.61           H  
ATOM   1064  HB3 HIS A  70      18.204  13.676   3.127  1.00 98.61           H  
ATOM   1065  O   HIS A  70      19.424  13.677   0.378  1.00 98.61           O  
ATOM   1066  CG  HIS A  70      18.045  15.373   4.401  1.00 98.61           C  
ATOM   1067  CD2 HIS A  70      18.559  15.936   5.538  1.00 98.61           C  
ATOM   1068  HD2 HIS A  70      19.584  15.867   5.871  1.00 98.61           H  
ATOM   1069  ND1 HIS A  70      16.717  15.723   4.348  1.00 98.61           N  
ATOM   1070  HD1 HIS A  70      16.087  15.537   3.581  1.00 98.61           H  
ATOM   1071  CE1 HIS A  70      16.443  16.494   5.409  1.00 98.61           C  
ATOM   1072  HE1 HIS A  70      15.486  16.951   5.611  1.00 98.61           H  
ATOM   1073  NE2 HIS A  70      17.527  16.628   6.185  1.00 98.61           N  
ATOM   1074  N   ASP A  71      21.265  14.642   1.252  1.00 98.17           N  
ATOM   1075  H   ASP A  71      21.642  15.303   1.916  1.00 98.17           H  
ATOM   1076  CA  ASP A  71      22.204  13.794   0.529  1.00 98.17           C  
ATOM   1077  HA  ASP A  71      21.904  13.764  -0.518  1.00 98.17           H  
ATOM   1078  C   ASP A  71      22.147  12.361   1.083  1.00 98.17           C  
ATOM   1079  CB  ASP A  71      23.612  14.401   0.586  1.00 98.17           C  
ATOM   1080  HB2 ASP A  71      23.575  15.412   0.180  1.00 98.17           H  
ATOM   1081  HB3 ASP A  71      23.931  14.462   1.626  1.00 98.17           H  
ATOM   1082  O   ASP A  71      22.174  12.134   2.300  1.00 98.17           O  
ATOM   1083  CG  ASP A  71      24.643  13.593  -0.211  1.00 98.17           C  
ATOM   1084  OD1 ASP A  71      24.244  12.750  -1.048  1.00 98.17           O  
ATOM   1085  OD2 ASP A  71      25.846  13.791   0.037  1.00 98.17           O  
ATOM   1086  N   VAL A  72      22.020  11.403   0.169  1.00 97.75           N  
ATOM   1087  H   VAL A  72      22.068  11.701  -0.794  1.00 97.75           H  
ATOM   1088  CA  VAL A  72      21.936   9.957   0.423  1.00 97.75           C  
ATOM   1089  HA  VAL A  72      22.327   9.757   1.420  1.00 97.75           H  
ATOM   1090  C   VAL A  72      22.847   9.162  -0.514  1.00 97.75           C  
ATOM   1091  CB  VAL A  72      20.482   9.450   0.382  1.00 97.75           C  
ATOM   1092  HB  VAL A  72      20.482   8.372   0.541  1.00 97.75           H  
ATOM   1093  O   VAL A  72      22.656   7.958  -0.700  1.00 97.75           O  
ATOM   1094  CG1 VAL A  72      19.633  10.059   1.499  1.00 97.75           C  
ATOM   1095 HG11 VAL A  72      20.062   9.812   2.470  1.00 97.75           H  
ATOM   1096 HG12 VAL A  72      18.628   9.643   1.422  1.00 97.75           H  
ATOM   1097 HG13 VAL A  72      19.573  11.141   1.389  1.00 97.75           H  
ATOM   1098  CG2 VAL A  72      19.792   9.730  -0.957  1.00 97.75           C  
ATOM   1099 HG21 VAL A  72      20.374   9.300  -1.772  1.00 97.75           H  
ATOM   1100 HG22 VAL A  72      18.798   9.283  -0.961  1.00 97.75           H  
ATOM   1101 HG23 VAL A  72      19.697  10.804  -1.122  1.00 97.75           H  
ATOM   1102  N   SER A  73      23.847   9.825  -1.101  1.00 97.16           N  
ATOM   1103  H   SER A  73      23.948  10.813  -0.916  1.00 97.16           H  
ATOM   1104  CA  SER A  73      24.836   9.225  -2.004  1.00 97.16           C  
ATOM   1105  HA  SER A  73      24.312   8.793  -2.857  1.00 97.16           H  
ATOM   1106  C   SER A  73      25.658   8.096  -1.360  1.00 97.16           C  
ATOM   1107  CB  SER A  73      25.766  10.327  -2.524  1.00 97.16           C  
ATOM   1108  HB2 SER A  73      26.517   9.884  -3.178  1.00 97.16           H  
ATOM   1109  HB3 SER A  73      25.185  11.047  -3.101  1.00 97.16           H  
ATOM   1110  O   SER A  73      26.174   7.220  -2.055  1.00 97.16           O  
ATOM   1111  OG  SER A  73      26.411  11.000  -1.459  1.00 97.16           O  
ATOM   1112  HG  SER A  73      25.897  11.781  -1.240  1.00 97.16           H  
ATOM   1113  N   ASP A  74      25.730   8.042  -0.028  1.00 97.61           N  
ATOM   1114  H   ASP A  74      25.287   8.778   0.502  1.00 97.61           H  
ATOM   1115  CA  ASP A  74      26.326   6.935   0.728  1.00 97.61           C  
ATOM   1116  HA  ASP A  74      27.283   6.686   0.269  1.00 97.61           H  
ATOM   1117  C   ASP A  74      25.470   5.654   0.724  1.00 97.61           C  
ATOM   1118  CB  ASP A  74      26.594   7.388   2.171  1.00 97.61           C  
ATOM   1119  HB2 ASP A  74      27.190   8.300   2.160  1.00 97.61           H  
ATOM   1120  HB3 ASP A  74      27.172   6.616   2.680  1.00 97.61           H  
ATOM   1121  O   ASP A  74      25.992   4.571   0.998  1.00 97.61           O  
ATOM   1122  CG  ASP A  74      25.297   7.638   2.938  1.00 97.61           C  
ATOM   1123  OD1 ASP A  74      24.489   8.476   2.485  1.00 97.61           O  
ATOM   1124  OD2 ASP A  74      25.052   6.996   3.981  1.00 97.61           O  
ATOM   1125  N   LEU A  75      24.174   5.756   0.410  1.00 97.86           N  
ATOM   1126  H   LEU A  75      23.821   6.675   0.183  1.00 97.86           H  
ATOM   1127  CA  LEU A  75      23.239   4.629   0.403  1.00 97.86           C  
ATOM   1128  HA  LEU A  75      23.638   3.823   1.020  1.00 97.86           H  
ATOM   1129  C   LEU A  75      23.024   4.044  -0.991  1.00 97.86           C  
ATOM   1130  CB  LEU A  75      21.880   5.062   0.980  1.00 97.86           C  
ATOM   1131  HB2 LEU A  75      21.438   5.805   0.316  1.00 97.86           H  
ATOM   1132  HB3 LEU A  75      21.230   4.187   0.979  1.00 97.86           H  
ATOM   1133  O   LEU A  75      22.850   2.834  -1.124  1.00 97.86           O  
ATOM   1134  CG  LEU A  75      21.907   5.642   2.401  1.00 97.86           C  
ATOM   1135  HG  LEU A  75      22.469   6.576   2.401  1.00 97.86           H  
ATOM   1136  CD1 LEU A  75      20.470   5.936   2.846  1.00 97.86           C  
ATOM   1137 HD11 LEU A  75      20.475   6.386   3.839  1.00 97.86           H  
ATOM   1138 HD12 LEU A  75      19.889   5.015   2.867  1.00 97.86           H  
ATOM   1139 HD13 LEU A  75      20.011   6.636   2.148  1.00 97.86           H  
ATOM   1140  CD2 LEU A  75      22.529   4.667   3.402  1.00 97.86           C  
ATOM   1141 HD21 LEU A  75      22.029   3.701   3.342  1.00 97.86           H  
ATOM   1142 HD22 LEU A  75      23.590   4.551   3.180  1.00 97.86           H  
ATOM   1143 HD23 LEU A  75      22.449   5.069   4.412  1.00 97.86           H  
ATOM   1144  N   THR A  76      22.969   4.888  -2.023  1.00 97.97           N  
ATOM   1145  H   THR A  76      23.160   5.868  -1.867  1.00 97.97           H  
ATOM   1146  CA  THR A  76      22.500   4.476  -3.349  1.00 97.97           C  
ATOM   1147  HA  THR A  76      22.772   3.430  -3.491  1.00 97.97           H  
ATOM   1148  C   THR A  76      23.131   5.265  -4.488  1.00 97.97           C  
ATOM   1149  CB  THR A  76      20.968   4.564  -3.436  1.00 97.97           C  
ATOM   1150  HB  THR A  76      20.538   4.030  -2.589  1.00 97.97           H  
ATOM   1151  O   THR A  76      23.577   6.394  -4.329  1.00 97.97           O  
ATOM   1152  CG2 THR A  76      20.424   5.988  -3.386  1.00 97.97           C  
ATOM   1153 HG21 THR A  76      19.339   5.942  -3.303  1.00 97.97           H  
ATOM   1154 HG22 THR A  76      20.818   6.515  -2.516  1.00 97.97           H  
ATOM   1155 HG23 THR A  76      20.693   6.538  -4.288  1.00 97.97           H  
ATOM   1156  OG1 THR A  76      20.506   3.959  -4.625  1.00 97.97           O  
ATOM   1157  HG1 THR A  76      20.013   3.163  -4.415  1.00 97.97           H  
ATOM   1158  N   SER A  77      23.114   4.645  -5.663  1.00 96.30           N  
ATOM   1159  H   SER A  77      22.684   3.731  -5.668  1.00 96.30           H  
ATOM   1160  CA  SER A  77      23.421   5.250  -6.960  1.00 96.30           C  
ATOM   1161  HA  SER A  77      23.944   6.192  -6.795  1.00 96.30           H  
ATOM   1162  C   SER A  77      22.169   5.598  -7.776  1.00 96.30           C  
ATOM   1163  CB  SER A  77      24.361   4.330  -7.743  1.00 96.30           C  
ATOM   1164  HB2 SER A  77      25.316   4.289  -7.219  1.00 96.30           H  
ATOM   1165  HB3 SER A  77      24.539   4.743  -8.736  1.00 96.30           H  
ATOM   1166  O   SER A  77      22.295   5.977  -8.936  1.00 96.30           O  
ATOM   1167  OG  SER A  77      23.846   3.011  -7.865  1.00 96.30           O  
ATOM   1168  HG  SER A  77      23.569   2.685  -7.006  1.00 96.30           H  
ATOM   1169  N   ALA A  78      20.970   5.455  -7.198  1.00 97.44           N  
ATOM   1170  H   ALA A  78      20.918   5.142  -6.239  1.00 97.44           H  
ATOM   1171  CA  ALA A  78      19.717   5.735  -7.890  1.00 97.44           C  
ATOM   1172  HA  ALA A  78      19.696   5.139  -8.802  1.00 97.44           H  
ATOM   1173  C   ALA A  78      19.616   7.210  -8.298  1.00 97.44           C  
ATOM   1174  CB  ALA A  78      18.540   5.313  -7.003  1.00 97.44           C  
ATOM   1175  HB1 ALA A  78      17.612   5.449  -7.558  1.00 97.44           H  
ATOM   1176  HB2 ALA A  78      18.633   4.260  -6.736  1.00 97.44           H  
ATOM   1177  HB3 ALA A  78      18.519   5.919  -6.097  1.00 97.44           H  
ATOM   1178  O   ALA A  78      19.647   8.107  -7.454  1.00 97.44           O  
ATOM   1179  N   ASP A  79      19.443   7.461  -9.595  1.00 97.06           N  
ATOM   1180  H   ASP A  79      19.467   6.689 -10.246  1.00 97.06           H  
ATOM   1181  CA  ASP A  79      19.560   8.806 -10.159  1.00 97.06           C  
ATOM   1182  HA  ASP A  79      20.531   9.211  -9.877  1.00 97.06           H  
ATOM   1183  C   ASP A  79      18.493   9.793  -9.641  1.00 97.06           C  
ATOM   1184  CB  ASP A  79      19.544   8.691 -11.686  1.00 97.06           C  
ATOM   1185  HB2 ASP A  79      20.431   8.155 -12.022  1.00 97.06           H  
ATOM   1186  HB3 ASP A  79      18.660   8.134 -11.997  1.00 97.06           H  
ATOM   1187  O   ASP A  79      18.765  10.981  -9.479  1.00 97.06           O  
ATOM   1188  CG  ASP A  79      19.518  10.078 -12.308  1.00 97.06           C  
ATOM   1189  OD1 ASP A  79      20.409  10.900 -11.989  1.00 97.06           O  
ATOM   1190  OD2 ASP A  79      18.481  10.404 -12.915  1.00 97.06           O  
ATOM   1191  N   PHE A  80      17.287   9.336  -9.294  1.00 97.97           N  
ATOM   1192  H   PHE A  80      17.089   8.357  -9.441  1.00 97.97           H  
ATOM   1193  CA  PHE A  80      16.258  10.215  -8.715  1.00 97.97           C  
ATOM   1194  HA  PHE A  80      16.177  11.091  -9.358  1.00 97.97           H  
ATOM   1195  C   PHE A  80      16.613  10.740  -7.306  1.00 97.97           C  
ATOM   1196  CB  PHE A  80      14.894   9.515  -8.737  1.00 97.97           C  
ATOM   1197  HB2 PHE A  80      14.122  10.285  -8.716  1.00 97.97           H  
ATOM   1198  HB3 PHE A  80      14.778   8.975  -9.676  1.00 97.97           H  
ATOM   1199  O   PHE A  80      15.969  11.672  -6.826  1.00 97.97           O  
ATOM   1200  CG  PHE A  80      14.649   8.570  -7.578  1.00 97.97           C  
ATOM   1201  CD1 PHE A  80      15.220   7.285  -7.578  1.00 97.97           C  
ATOM   1202  HD1 PHE A  80      15.819   6.956  -8.414  1.00 97.97           H  
ATOM   1203  CD2 PHE A  80      13.863   8.988  -6.487  1.00 97.97           C  
ATOM   1204  HD2 PHE A  80      13.433   9.979  -6.481  1.00 97.97           H  
ATOM   1205  CE1 PHE A  80      15.013   6.425  -6.486  1.00 97.97           C  
ATOM   1206  HE1 PHE A  80      15.452   5.438  -6.485  1.00 97.97           H  
ATOM   1207  CE2 PHE A  80      13.643   8.123  -5.401  1.00 97.97           C  
ATOM   1208  HE2 PHE A  80      13.037   8.449  -4.569  1.00 97.97           H  
ATOM   1209  CZ  PHE A  80      14.223   6.842  -5.401  1.00 97.97           C  
ATOM   1210  HZ  PHE A  80      14.071   6.173  -4.567  1.00 97.97           H  
ATOM   1211  N   LEU A  81      17.637  10.164  -6.661  1.00 98.35           N  
ATOM   1212  H   LEU A  81      18.128   9.422  -7.139  1.00 98.35           H  
ATOM   1213  CA  LEU A  81      18.172  10.545  -5.347  1.00 98.35           C  
ATOM   1214  HA  LEU A  81      17.520  11.295  -4.897  1.00 98.35           H  
ATOM   1215  C   LEU A  81      19.565  11.201  -5.429  1.00 98.35           C  
ATOM   1216  CB  LEU A  81      18.201   9.303  -4.430  1.00 98.35           C  
ATOM   1217  HB2 LEU A  81      18.724   9.557  -3.508  1.00 98.35           H  
ATOM   1218  HB3 LEU A  81      18.776   8.522  -4.927  1.00 98.35           H  
ATOM   1219  O   LEU A  81      20.174  11.455  -4.393  1.00 98.35           O  
ATOM   1220  CG  LEU A  81      16.822   8.746  -4.051  1.00 98.35           C  
ATOM   1221  HG  LEU A  81      16.254   8.578  -4.966  1.00 98.35           H  
ATOM   1222  CD1 LEU A  81      16.954   7.412  -3.315  1.00 98.35           C  
ATOM   1223 HD11 LEU A  81      17.611   7.522  -2.453  1.00 98.35           H  
ATOM   1224 HD12 LEU A  81      17.363   6.674  -4.006  1.00 98.35           H  
ATOM   1225 HD13 LEU A  81      15.973   7.067  -2.988  1.00 98.35           H  
ATOM   1226  CD2 LEU A  81      16.032   9.687  -3.142  1.00 98.35           C  
ATOM   1227 HD21 LEU A  81      16.599   9.903  -2.236  1.00 98.35           H  
ATOM   1228 HD22 LEU A  81      15.076   9.231  -2.885  1.00 98.35           H  
ATOM   1229 HD23 LEU A  81      15.836  10.617  -3.676  1.00 98.35           H  
ATOM   1230  N   SER A  82      20.087  11.464  -6.632  1.00 97.34           N  
ATOM   1231  H   SER A  82      19.535  11.273  -7.456  1.00 97.34           H  
ATOM   1232  CA  SER A  82      21.506  11.796  -6.844  1.00 97.34           C  
ATOM   1233  HA  SER A  82      22.107  11.059  -6.312  1.00 97.34           H  
ATOM   1234  C   SER A  82      21.952  13.166  -6.329  1.00 97.34           C  
ATOM   1235  CB  SER A  82      21.843  11.683  -8.334  1.00 97.34           C  
ATOM   1236  HB2 SER A  82      22.895  11.924  -8.491  1.00 97.34           H  
ATOM   1237  HB3 SER A  82      21.677  10.652  -8.647  1.00 97.34           H  
ATOM   1238  O   SER A  82      23.143  13.368  -6.103  1.00 97.34           O  
ATOM   1239  OG  SER A  82      21.041  12.544  -9.125  1.00 97.34           O  
ATOM   1240  HG  SER A  82      20.828  12.061  -9.926  1.00 97.34           H  
ATOM   1241  N   GLN A  83      21.030  14.113  -6.144  1.00 97.42           N  
ATOM   1242  H   GLN A  83      20.063  13.877  -6.316  1.00 97.42           H  
ATOM   1243  CA  GLN A  83      21.353  15.463  -5.681  1.00 97.42           C  
ATOM   1244  HA  GLN A  83      22.213  15.393  -5.015  1.00 97.42           H  
ATOM   1245  C   GLN A  83      20.202  16.076  -4.879  1.00 97.42           C  
ATOM   1246  CB  GLN A  83      21.763  16.358  -6.870  1.00 97.42           C  
ATOM   1247  HB2 GLN A  83      22.590  15.886  -7.400  1.00 97.42           H  
ATOM   1248  HB3 GLN A  83      22.111  17.317  -6.487  1.00 97.42           H  
ATOM   1249  O   GLN A  83      19.030  15.933  -5.239  1.00 97.42           O  
ATOM   1250  CG  GLN A  83      20.614  16.607  -7.856  1.00 97.42           C  
ATOM   1251  HG2 GLN A  83      19.839  17.177  -7.343  1.00 97.42           H  
ATOM   1252  HG3 GLN A  83      20.222  15.643  -8.182  1.00 97.42           H  
ATOM   1253  CD  GLN A  83      20.978  17.396  -9.105  1.00 97.42           C  
ATOM   1254  NE2 GLN A  83      20.057  17.533 -10.037  1.00 97.42           N  
ATOM   1255 HE21 GLN A  83      20.348  18.049 -10.855  1.00 97.42           H  
ATOM   1256 HE22 GLN A  83      19.139  17.129  -9.920  1.00 97.42           H  
ATOM   1257  OE1 GLN A  83      22.065  17.916  -9.279  1.00 97.42           O  
ATOM   1258  N   VAL A  84      20.541  16.814  -3.819  1.00 98.71           N  
ATOM   1259  H   VAL A  84      21.522  16.909  -3.599  1.00 98.71           H  
ATOM   1260  CA  VAL A  84      19.577  17.618  -3.051  1.00 98.71           C  
ATOM   1261  HA  VAL A  84      18.791  16.956  -2.686  1.00 98.71           H  
ATOM   1262  C   VAL A  84      18.923  18.656  -3.966  1.00 98.71           C  
ATOM   1263  CB  VAL A  84      20.246  18.279  -1.830  1.00 98.71           C  
ATOM   1264  HB  VAL A  84      21.080  18.897  -2.161  1.00 98.71           H  
ATOM   1265  O   VAL A  84      19.592  19.295  -4.774  1.00 98.71           O  
ATOM   1266  CG1 VAL A  84      19.267  19.157  -1.040  1.00 98.71           C  
ATOM   1267 HG11 VAL A  84      18.390  18.578  -0.750  1.00 98.71           H  
ATOM   1268 HG12 VAL A  84      18.952  20.009  -1.643  1.00 98.71           H  
ATOM   1269 HG13 VAL A  84      19.751  19.543  -0.143  1.00 98.71           H  
ATOM   1270  CG2 VAL A  84      20.775  17.205  -0.873  1.00 98.71           C  
ATOM   1271 HG21 VAL A  84      21.195  17.670   0.019  1.00 98.71           H  
ATOM   1272 HG22 VAL A  84      21.556  16.615  -1.352  1.00 98.71           H  
ATOM   1273 HG23 VAL A  84      19.955  16.545  -0.589  1.00 98.71           H  
ATOM   1274  N   GLY A  85      17.604  18.807  -3.854  1.00 98.51           N  
ATOM   1275  H   GLY A  85      17.120  18.277  -3.144  1.00 98.51           H  
ATOM   1276  CA  GLY A  85      16.783  19.674  -4.697  1.00 98.51           C  
ATOM   1277  HA2 GLY A  85      17.340  20.580  -4.936  1.00 98.51           H  
ATOM   1278  HA3 GLY A  85      15.892  19.961  -4.139  1.00 98.51           H  
ATOM   1279  C   GLY A  85      16.329  19.035  -6.014  1.00 98.51           C  
ATOM   1280  O   GLY A  85      15.506  19.631  -6.711  1.00 98.51           O  
ATOM   1281  N   LYS A  86      16.799  17.825  -6.373  1.00 98.53           N  
ATOM   1282  H   LYS A  86      17.473  17.362  -5.780  1.00 98.53           H  
ATOM   1283  CA  LYS A  86      16.268  17.115  -7.549  1.00 98.53           C  
ATOM   1284  HA  LYS A  86      16.359  17.790  -8.400  1.00 98.53           H  
ATOM   1285  C   LYS A  86      14.794  16.807  -7.344  1.00 98.53           C  
ATOM   1286  CB  LYS A  86      17.046  15.828  -7.864  1.00 98.53           C  
ATOM   1287  HB2 LYS A  86      18.100  16.090  -7.958  1.00 98.53           H  
ATOM   1288  HB3 LYS A  86      16.937  15.111  -7.050  1.00 98.53           H  
ATOM   1289  O   LYS A  86      14.405  16.257  -6.314  1.00 98.53           O  
ATOM   1290  CG  LYS A  86      16.599  15.183  -9.188  1.00 98.53           C  
ATOM   1291  HG2 LYS A  86      15.621  14.721  -9.050  1.00 98.53           H  
ATOM   1292  HG3 LYS A  86      16.515  15.958  -9.950  1.00 98.53           H  
ATOM   1293  CD  LYS A  86      17.588  14.119  -9.691  1.00 98.53           C  
ATOM   1294  HD2 LYS A  86      17.691  13.334  -8.943  1.00 98.53           H  
ATOM   1295  HD3 LYS A  86      18.562  14.579  -9.855  1.00 98.53           H  
ATOM   1296  CE  LYS A  86      17.074  13.518 -11.011  1.00 98.53           C  
ATOM   1297  HE2 LYS A  86      16.195  12.908 -10.802  1.00 98.53           H  
ATOM   1298  HE3 LYS A  86      16.764  14.316 -11.685  1.00 98.53           H  
ATOM   1299  NZ  LYS A  86      18.093  12.690 -11.691  1.00 98.53           N  
ATOM   1300  HZ1 LYS A  86      18.469  11.959 -11.104  1.00 98.53           H  
ATOM   1301  HZ2 LYS A  86      18.887  13.202 -12.048  1.00 98.53           H  
ATOM   1302  HZ3 LYS A  86      17.730  12.188 -12.489  1.00 98.53           H  
ATOM   1303  N   LYS A  87      13.995  17.129  -8.359  1.00 98.58           N  
ATOM   1304  H   LYS A  87      14.414  17.562  -9.170  1.00 98.58           H  
ATOM   1305  CA  LYS A  87      12.558  16.877  -8.392  1.00 98.58           C  
ATOM   1306  HA  LYS A  87      12.239  16.542  -7.405  1.00 98.58           H  
ATOM   1307  C   LYS A  87      12.224  15.780  -9.386  1.00 98.58           C  
ATOM   1308  CB  LYS A  87      11.800  18.164  -8.709  1.00 98.58           C  
ATOM   1309  HB2 LYS A  87      10.752  17.916  -8.879  1.00 98.58           H  
ATOM   1310  HB3 LYS A  87      12.201  18.616  -9.616  1.00 98.58           H  
ATOM   1311  O   LYS A  87      12.725  15.778 -10.504  1.00 98.58           O  
ATOM   1312  CG  LYS A  87      11.891  19.153  -7.542  1.00 98.58           C  
ATOM   1313  HG2 LYS A  87      12.926  19.441  -7.355  1.00 98.58           H  
ATOM   1314  HG3 LYS A  87      11.481  18.682  -6.649  1.00 98.58           H  
ATOM   1315  CD  LYS A  87      11.075  20.394  -7.886  1.00 98.58           C  
ATOM   1316  HD2 LYS A  87      10.122  20.067  -8.302  1.00 98.58           H  
ATOM   1317  HD3 LYS A  87      11.594  20.986  -8.640  1.00 98.58           H  
ATOM   1318  CE  LYS A  87      10.821  21.234  -6.637  1.00 98.58           C  
ATOM   1319  HE2 LYS A  87      10.702  20.569  -5.782  1.00 98.58           H  
ATOM   1320  HE3 LYS A  87      11.676  21.880  -6.436  1.00 98.58           H  
ATOM   1321  NZ  LYS A  87       9.574  22.006  -6.826  1.00 98.58           N  
ATOM   1322  HZ1 LYS A  87       9.667  22.687  -7.567  1.00 98.58           H  
ATOM   1323  HZ2 LYS A  87       8.841  21.372  -7.111  1.00 98.58           H  
ATOM   1324  HZ3 LYS A  87       9.292  22.441  -5.959  1.00 98.58           H  
ATOM   1325  N   THR A  88      11.346  14.875  -8.977  1.00 98.65           N  
ATOM   1326  H   THR A  88      11.012  14.952  -8.028  1.00 98.65           H  
ATOM   1327  CA  THR A  88      10.812  13.797  -9.810  1.00 98.65           C  
ATOM   1328  HA  THR A  88      11.170  13.907 -10.834  1.00 98.65           H  
ATOM   1329  C   THR A  88       9.295  13.884  -9.807  1.00 98.65           C  
ATOM   1330  CB  THR A  88      11.276  12.431  -9.296  1.00 98.65           C  
ATOM   1331  HB  THR A  88      10.866  12.249  -8.303  1.00 98.65           H  
ATOM   1332  O   THR A  88       8.685  13.974  -8.740  1.00 98.65           O  
ATOM   1333  CG2 THR A  88      10.869  11.296 -10.229  1.00 98.65           C  
ATOM   1334 HG21 THR A  88      11.343  10.375  -9.892  1.00 98.65           H  
ATOM   1335 HG22 THR A  88       9.787  11.165 -10.224  1.00 98.65           H  
ATOM   1336 HG23 THR A  88      11.210  11.512 -11.242  1.00 98.65           H  
ATOM   1337  OG1 THR A  88      12.680  12.399  -9.222  1.00 98.65           O  
ATOM   1338  HG1 THR A  88      12.968  13.099  -8.630  1.00 98.65           H  
ATOM   1339  N   LYS A  89       8.669  13.854 -10.987  1.00 98.61           N  
ATOM   1340  H   LYS A  89       9.224  13.739 -11.823  1.00 98.61           H  
ATOM   1341  CA  LYS A  89       7.206  13.854 -11.093  1.00 98.61           C  
ATOM   1342  HA  LYS A  89       6.824  14.714 -10.544  1.00 98.61           H  
ATOM   1343  C   LYS A  89       6.640  12.593 -10.441  1.00 98.61           C  
ATOM   1344  CB  LYS A  89       6.784  13.979 -12.564  1.00 98.61           C  
ATOM   1345  HB2 LYS A  89       7.163  13.118 -13.115  1.00 98.61           H  
ATOM   1346  HB3 LYS A  89       7.231  14.880 -12.984  1.00 98.61           H  
ATOM   1347  O   LYS A  89       7.180  11.500 -10.620  1.00 98.61           O  
ATOM   1348  CG  LYS A  89       5.257  14.060 -12.721  1.00 98.61           C  
ATOM   1349  HG2 LYS A  89       4.885  14.956 -12.226  1.00 98.61           H  
ATOM   1350  HG3 LYS A  89       4.791  13.186 -12.267  1.00 98.61           H  
ATOM   1351  CD  LYS A  89       4.861  14.082 -14.198  1.00 98.61           C  
ATOM   1352  HD2 LYS A  89       5.307  13.217 -14.690  1.00 98.61           H  
ATOM   1353  HD3 LYS A  89       5.232  14.994 -14.665  1.00 98.61           H  
ATOM   1354  CE  LYS A  89       3.336  14.006 -14.305  1.00 98.61           C  
ATOM   1355  HE2 LYS A  89       2.990  13.203 -13.654  1.00 98.61           H  
ATOM   1356  HE3 LYS A  89       2.906  14.938 -13.940  1.00 98.61           H  
ATOM   1357  NZ  LYS A  89       2.913  13.724 -15.697  1.00 98.61           N  
ATOM   1358  HZ1 LYS A  89       1.910  13.617 -15.747  1.00 98.61           H  
ATOM   1359  HZ2 LYS A  89       3.225  14.451 -16.326  1.00 98.61           H  
ATOM   1360  HZ3 LYS A  89       3.319  12.850 -15.997  1.00 98.61           H  
ATOM   1361  N   VAL A  90       5.517  12.746  -9.747  1.00 98.72           N  
ATOM   1362  H   VAL A  90       5.156  13.682  -9.629  1.00 98.72           H  
ATOM   1363  CA  VAL A  90       4.824  11.662  -9.052  1.00 98.72           C  
ATOM   1364  HA  VAL A  90       5.288  10.720  -9.344  1.00 98.72           H  
ATOM   1365  C   VAL A  90       3.353  11.583  -9.455  1.00 98.72           C  
ATOM   1366  CB  VAL A  90       5.006  11.808  -7.529  1.00 98.72           C  
ATOM   1367  HB  VAL A  90       4.763  12.828  -7.228  1.00 98.72           H  
ATOM   1368  O   VAL A  90       2.697  12.606  -9.651  1.00 98.72           O  
ATOM   1369  CG1 VAL A  90       4.117  10.853  -6.734  1.00 98.72           C  
ATOM   1370 HG11 VAL A  90       4.248   9.837  -7.106  1.00 98.72           H  
ATOM   1371 HG12 VAL A  90       3.072  11.151  -6.821  1.00 98.72           H  
ATOM   1372 HG13 VAL A  90       4.382  10.899  -5.678  1.00 98.72           H  
ATOM   1373  CG2 VAL A  90       6.458  11.509  -7.143  1.00 98.72           C  
ATOM   1374 HG21 VAL A  90       6.576  11.577  -6.061  1.00 98.72           H  
ATOM   1375 HG22 VAL A  90       7.130  12.230  -7.607  1.00 98.72           H  
ATOM   1376 HG23 VAL A  90       6.725  10.506  -7.477  1.00 98.72           H  
ATOM   1377  N   LEU A  91       2.831  10.360  -9.532  1.00 98.82           N  
ATOM   1378  H   LEU A  91       3.471   9.585  -9.436  1.00 98.82           H  
ATOM   1379  CA  LEU A  91       1.408  10.054  -9.381  1.00 98.82           C  
ATOM   1380  HA  LEU A  91       0.829  10.977  -9.338  1.00 98.82           H  
ATOM   1381  C   LEU A  91       1.207   9.292  -8.066  1.00 98.82           C  
ATOM   1382  CB  LEU A  91       0.940   9.235 -10.594  1.00 98.82           C  
ATOM   1383  HB2 LEU A  91       0.984   9.863 -11.484  1.00 98.82           H  
ATOM   1384  HB3 LEU A  91       1.632   8.406 -10.738  1.00 98.82           H  
ATOM   1385  O   LEU A  91       1.834   8.252  -7.863  1.00 98.82           O  
ATOM   1386  CG  LEU A  91      -0.479   8.655 -10.454  1.00 98.82           C  
ATOM   1387  HG  LEU A  91      -0.557   8.064  -9.542  1.00 98.82           H  
ATOM   1388  CD1 LEU A  91      -1.559   9.735 -10.430  1.00 98.82           C  
ATOM   1389 HD11 LEU A  91      -2.538   9.262 -10.353  1.00 98.82           H  
ATOM   1390 HD12 LEU A  91      -1.427  10.390  -9.569  1.00 98.82           H  
ATOM   1391 HD13 LEU A  91      -1.526  10.323 -11.347  1.00 98.82           H  
ATOM   1392  CD2 LEU A  91      -0.738   7.728 -11.629  1.00 98.82           C  
ATOM   1393 HD21 LEU A  91      -0.587   8.277 -12.558  1.00 98.82           H  
ATOM   1394 HD22 LEU A  91      -1.765   7.363 -11.593  1.00 98.82           H  
ATOM   1395 HD23 LEU A  91      -0.053   6.880 -11.602  1.00 98.82           H  
ATOM   1396  N   LEU A  92       0.324   9.784  -7.195  1.00 98.78           N  
ATOM   1397  H   LEU A  92      -0.168  10.633  -7.434  1.00 98.78           H  
ATOM   1398  CA  LEU A  92      -0.093   9.096  -5.973  1.00 98.78           C  
ATOM   1399  HA  LEU A  92       0.553   8.232  -5.818  1.00 98.78           H  
ATOM   1400  C   LEU A  92      -1.531   8.594  -6.109  1.00 98.78           C  
ATOM   1401  CB  LEU A  92       0.051  10.038  -4.761  1.00 98.78           C  
ATOM   1402  HB2 LEU A  92       1.079  10.397  -4.711  1.00 98.78           H  
ATOM   1403  HB3 LEU A  92      -0.611  10.886  -4.931  1.00 98.78           H  
ATOM   1404  O   LEU A  92      -2.409   9.324  -6.565  1.00 98.78           O  
ATOM   1405  CG  LEU A  92      -0.322   9.401  -3.404  1.00 98.78           C  
ATOM   1406  HG  LEU A  92      -1.308   8.941  -3.476  1.00 98.78           H  
ATOM   1407  CD1 LEU A  92       0.677   8.325  -2.995  1.00 98.78           C  
ATOM   1408 HD11 LEU A  92       0.785   7.574  -3.778  1.00 98.78           H  
ATOM   1409 HD12 LEU A  92       1.648   8.778  -2.794  1.00 98.78           H  
ATOM   1410 HD13 LEU A  92       0.310   7.821  -2.101  1.00 98.78           H  
ATOM   1411  CD2 LEU A  92      -0.373  10.419  -2.265  1.00 98.78           C  
ATOM   1412 HD21 LEU A  92      -0.309   9.915  -1.301  1.00 98.78           H  
ATOM   1413 HD22 LEU A  92       0.443  11.136  -2.346  1.00 98.78           H  
ATOM   1414 HD23 LEU A  92      -1.335  10.931  -2.279  1.00 98.78           H  
ATOM   1415  N   ARG A  93      -1.777   7.373  -5.634  1.00 98.57           N  
ATOM   1416  H   ARG A  93      -0.983   6.823  -5.338  1.00 98.57           H  
ATOM   1417  CA  ARG A  93      -3.101   6.779  -5.453  1.00 98.57           C  
ATOM   1418  HA  ARG A  93      -3.860   7.555  -5.557  1.00 98.57           H  
ATOM   1419  C   ARG A  93      -3.206   6.194  -4.046  1.00 98.57           C  
ATOM   1420  CB  ARG A  93      -3.319   5.732  -6.554  1.00 98.57           C  
ATOM   1421  HB2 ARG A  93      -3.168   6.211  -7.521  1.00 98.57           H  
ATOM   1422  HB3 ARG A  93      -2.581   4.937  -6.446  1.00 98.57           H  
ATOM   1423  O   ARG A  93      -2.457   5.281  -3.702  1.00 98.57           O  
ATOM   1424  CG  ARG A  93      -4.729   5.127  -6.525  1.00 98.57           C  
ATOM   1425  HG2 ARG A  93      -4.896   4.624  -5.572  1.00 98.57           H  
ATOM   1426  HG3 ARG A  93      -5.463   5.925  -6.637  1.00 98.57           H  
ATOM   1427  CD  ARG A  93      -4.885   4.116  -7.669  1.00 98.57           C  
ATOM   1428  HD2 ARG A  93      -4.647   4.618  -8.607  1.00 98.57           H  
ATOM   1429  HD3 ARG A  93      -4.174   3.302  -7.531  1.00 98.57           H  
ATOM   1430  NE  ARG A  93      -6.255   3.579  -7.772  1.00 98.57           N  
ATOM   1431  HE  ARG A  93      -6.832   3.987  -8.494  1.00 98.57           H  
ATOM   1432  NH1 ARG A  93      -6.166   1.982  -6.106  1.00 98.57           N  
ATOM   1433 HH11 ARG A  93      -5.259   2.307  -5.802  1.00 98.57           H  
ATOM   1434 HH12 ARG A  93      -6.680   1.294  -5.575  1.00 98.57           H  
ATOM   1435  NH2 ARG A  93      -8.032   2.239  -7.265  1.00 98.57           N  
ATOM   1436 HH21 ARG A  93      -8.636   2.730  -7.908  1.00 98.57           H  
ATOM   1437 HH22 ARG A  93      -8.453   1.565  -6.642  1.00 98.57           H  
ATOM   1438  CZ  ARG A  93      -6.801   2.611  -7.055  1.00 98.57           C  
ATOM   1439  N   VAL A  94      -4.152   6.694  -3.257  1.00 98.59           N  
ATOM   1440  H   VAL A  94      -4.780   7.383  -3.645  1.00 98.59           H  
ATOM   1441  CA  VAL A  94      -4.469   6.185  -1.916  1.00 98.59           C  
ATOM   1442  HA  VAL A  94      -3.760   5.395  -1.668  1.00 98.59           H  
ATOM   1443  C   VAL A  94      -5.862   5.578  -1.939  1.00 98.59           C  
ATOM   1444  CB  VAL A  94      -4.335   7.266  -0.830  1.00 98.59           C  
ATOM   1445  HB  VAL A  94      -5.014   8.087  -1.060  1.00 98.59           H  
ATOM   1446  O   VAL A  94      -6.793   6.173  -2.472  1.00 98.59           O  
ATOM   1447  CG1 VAL A  94      -4.671   6.714   0.561  1.00 98.59           C  
ATOM   1448 HG11 VAL A  94      -5.714   6.400   0.607  1.00 98.59           H  
ATOM   1449 HG12 VAL A  94      -4.026   5.868   0.799  1.00 98.59           H  
ATOM   1450 HG13 VAL A  94      -4.532   7.495   1.309  1.00 98.59           H  
ATOM   1451  CG2 VAL A  94      -2.903   7.814  -0.795  1.00 98.59           C  
ATOM   1452 HG21 VAL A  94      -2.784   8.518   0.028  1.00 98.59           H  
ATOM   1453 HG22 VAL A  94      -2.686   8.342  -1.724  1.00 98.59           H  
ATOM   1454 HG23 VAL A  94      -2.191   6.998  -0.665  1.00 98.59           H  
ATOM   1455  N   SER A  95      -6.001   4.374  -1.402  1.00 98.39           N  
ATOM   1456  H   SER A  95      -5.210   3.966  -0.926  1.00 98.39           H  
ATOM   1457  CA  SER A  95      -7.209   3.559  -1.545  1.00 98.39           C  
ATOM   1458  HA  SER A  95      -8.045   4.177  -1.872  1.00 98.39           H  
ATOM   1459  C   SER A  95      -7.610   2.916  -0.232  1.00 98.39           C  
ATOM   1460  CB  SER A  95      -6.949   2.461  -2.582  1.00 98.39           C  
ATOM   1461  HB2 SER A  95      -7.840   1.846  -2.710  1.00 98.39           H  
ATOM   1462  HB3 SER A  95      -6.681   2.916  -3.535  1.00 98.39           H  
ATOM   1463  O   SER A  95      -6.722   2.580   0.546  1.00 98.39           O  
ATOM   1464  OG  SER A  95      -5.878   1.648  -2.146  1.00 98.39           O  
ATOM   1465  HG  SER A  95      -5.999   1.586  -1.195  1.00 98.39           H  
ATOM   1466  N   THR A  96      -8.886   2.583  -0.065  1.00 97.40           N  
ATOM   1467  H   THR A  96      -9.558   2.828  -0.778  1.00 97.40           H  
ATOM   1468  CA  THR A  96      -9.267   1.489   0.845  1.00 97.40           C  
ATOM   1469  HA  THR A  96      -8.876   1.687   1.842  1.00 97.40           H  
ATOM   1470  C   THR A  96      -8.639   0.171   0.354  1.00 97.40           C  
ATOM   1471  CB  THR A  96     -10.795   1.388   0.961  1.00 97.40           C  
ATOM   1472  HB  THR A  96     -11.042   0.586   1.658  1.00 97.40           H  
ATOM   1473  O   THR A  96      -8.070   0.124  -0.735  1.00 97.40           O  
ATOM   1474  CG2 THR A  96     -11.423   2.680   1.486  1.00 97.40           C  
ATOM   1475 HG21 THR A  96     -12.481   2.515   1.688  1.00 97.40           H  
ATOM   1476 HG22 THR A  96     -11.315   3.489   0.763  1.00 97.40           H  
ATOM   1477 HG23 THR A  96     -10.940   2.972   2.419  1.00 97.40           H  
ATOM   1478  OG1 THR A  96     -11.380   1.117  -0.296  1.00 97.40           O  
ATOM   1479  HG1 THR A  96     -12.318   0.991  -0.136  1.00 97.40           H  
ATOM   1480  N   VAL A  97      -8.633  -0.902   1.134  1.00 95.76           N  
ATOM   1481  H   VAL A  97      -9.057  -0.821   2.047  1.00 95.76           H  
ATOM   1482  CA  VAL A  97      -8.112  -2.226   0.748  1.00 95.76           C  
ATOM   1483  HA  VAL A  97      -7.567  -2.158  -0.193  1.00 95.76           H  
ATOM   1484  C   VAL A  97      -9.258  -3.207   0.526  1.00 95.76           C  
ATOM   1485  CB  VAL A  97      -7.130  -2.765   1.809  1.00 95.76           C  
ATOM   1486  HB  VAL A  97      -7.602  -2.730   2.791  1.00 95.76           H  
ATOM   1487  O   VAL A  97      -9.367  -3.777  -0.565  1.00 95.76           O  
ATOM   1488  CG1 VAL A  97      -6.696  -4.212   1.518  1.00 95.76           C  
ATOM   1489 HG11 VAL A  97      -7.542  -4.891   1.628  1.00 95.76           H  
ATOM   1490 HG12 VAL A  97      -5.936  -4.518   2.237  1.00 95.76           H  
ATOM   1491 HG13 VAL A  97      -6.296  -4.295   0.507  1.00 95.76           H  
ATOM   1492  CG2 VAL A  97      -5.845  -1.934   1.853  1.00 95.76           C  
ATOM   1493 HG21 VAL A  97      -6.065  -0.868   1.799  1.00 95.76           H  
ATOM   1494 HG22 VAL A  97      -5.202  -2.221   1.020  1.00 95.76           H  
ATOM   1495 HG23 VAL A  97      -5.312  -2.142   2.780  1.00 95.76           H  
ATOM   1496  N   GLY A  98     -10.082  -3.408   1.556  1.00 93.14           N  
ATOM   1497  H   GLY A  98      -9.970  -2.813   2.365  1.00 93.14           H  
ATOM   1498  CA  GLY A  98     -11.101  -4.454   1.626  1.00 93.14           C  
ATOM   1499  HA2 GLY A  98     -10.690  -5.384   1.232  1.00 93.14           H  
ATOM   1500  HA3 GLY A  98     -11.353  -4.616   2.674  1.00 93.14           H  
ATOM   1501  C   GLY A  98     -12.399  -4.134   0.874  1.00 93.14           C  
ATOM   1502  O   GLY A  98     -12.878  -4.995   0.142  1.00 93.14           O  
ATOM   1503  N   PRO A  99     -12.984  -2.936   0.997  1.00 93.44           N  
ATOM   1504  CA  PRO A  99     -14.255  -2.595   0.355  1.00 93.44           C  
ATOM   1505  HA  PRO A  99     -14.985  -3.357   0.628  1.00 93.44           H  
ATOM   1506  C   PRO A  99     -14.231  -2.478  -1.186  1.00 93.44           C  
ATOM   1507  CB  PRO A  99     -14.661  -1.287   1.022  1.00 93.44           C  
ATOM   1508  HB2 PRO A  99     -14.240  -0.464   0.446  1.00 93.44           H  
ATOM   1509  HB3 PRO A  99     -15.744  -1.225   1.126  1.00 93.44           H  
ATOM   1510  O   PRO A  99     -13.172  -2.412  -1.817  1.00 93.44           O  
ATOM   1511  CG  PRO A  99     -13.990  -1.301   2.388  1.00 93.44           C  
ATOM   1512  HG2 PRO A  99     -13.843  -0.296   2.784  1.00 93.44           H  
ATOM   1513  HG3 PRO A  99     -14.558  -1.921   3.082  1.00 93.44           H  
ATOM   1514  CD  PRO A  99     -12.676  -1.974   2.041  1.00 93.44           C  
ATOM   1515  HD2 PRO A  99     -11.978  -1.240   1.638  1.00 93.44           H  
ATOM   1516  HD3 PRO A  99     -12.268  -2.448   2.934  1.00 93.44           H  
ATOM   1517  N   GLU A 100     -15.418  -2.479  -1.806  1.00 94.55           N  
ATOM   1518  H   GLU A 100     -16.251  -2.532  -1.238  1.00 94.55           H  
ATOM   1519  CA  GLU A 100     -15.617  -2.315  -3.260  1.00 94.55           C  
ATOM   1520  HA  GLU A 100     -14.838  -2.860  -3.794  1.00 94.55           H  
ATOM   1521  C   GLU A 100     -15.541  -0.847  -3.716  1.00 94.55           C  
ATOM   1522  CB  GLU A 100     -16.975  -2.900  -3.687  1.00 94.55           C  
ATOM   1523  HB2 GLU A 100     -17.784  -2.293  -3.283  1.00 94.55           H  
ATOM   1524  HB3 GLU A 100     -17.042  -2.826  -4.773  1.00 94.55           H  
ATOM   1525  O   GLU A 100     -15.568   0.072  -2.901  1.00 94.55           O  
ATOM   1526  CG  GLU A 100     -17.174  -4.379  -3.323  1.00 94.55           C  
ATOM   1527  HG2 GLU A 100     -17.863  -4.807  -4.051  1.00 94.55           H  
ATOM   1528  HG3 GLU A 100     -16.225  -4.906  -3.427  1.00 94.55           H  
ATOM   1529  CD  GLU A 100     -17.764  -4.635  -1.927  1.00 94.55           C  
ATOM   1530  OE1 GLU A 100     -17.712  -5.805  -1.491  1.00 94.55           O  
ATOM   1531  OE2 GLU A 100     -18.381  -3.737  -1.307  1.00 94.55           O  
ATOM   1532  N   ARG A 101     -15.513  -0.590  -5.034  1.00 94.55           N  
ATOM   1533  H   ARG A 101     -15.505  -1.378  -5.666  1.00 94.55           H  
ATOM   1534  CA  ARG A 101     -15.416   0.782  -5.585  1.00 94.55           C  
ATOM   1535  HA  ARG A 101     -14.462   1.210  -5.276  1.00 94.55           H  
ATOM   1536  C   ARG A 101     -16.493   1.742  -5.058  1.00 94.55           C  
ATOM   1537  CB  ARG A 101     -15.457   0.708  -7.119  1.00 94.55           C  
ATOM   1538  HB2 ARG A 101     -16.425   0.312  -7.427  1.00 94.55           H  
ATOM   1539  HB3 ARG A 101     -14.682   0.020  -7.456  1.00 94.55           H  
ATOM   1540  O   ARG A 101     -16.230   2.934  -4.946  1.00 94.55           O  
ATOM   1541  CG  ARG A 101     -15.212   2.068  -7.798  1.00 94.55           C  
ATOM   1542  HG2 ARG A 101     -15.948   2.804  -7.472  1.00 94.55           H  
ATOM   1543  HG3 ARG A 101     -14.220   2.423  -7.518  1.00 94.55           H  
ATOM   1544  CD  ARG A 101     -15.285   1.960  -9.323  1.00 94.55           C  
ATOM   1545  HD2 ARG A 101     -14.914   2.892  -9.749  1.00 94.55           H  
ATOM   1546  HD3 ARG A 101     -14.635   1.145  -9.643  1.00 94.55           H  
ATOM   1547  NE  ARG A 101     -16.667   1.729  -9.785  1.00 94.55           N  
ATOM   1548  HE  ARG A 101     -17.384   1.766  -9.075  1.00 94.55           H  
ATOM   1549  NH1 ARG A 101     -16.167   1.295 -11.976  1.00 94.55           N  
ATOM   1550 HH11 ARG A 101     -15.195   1.438 -11.740  1.00 94.55           H  
ATOM   1551 HH12 ARG A 101     -16.424   0.903 -12.870  1.00 94.55           H  
ATOM   1552  NH2 ARG A 101     -18.287   1.140 -11.268  1.00 94.55           N  
ATOM   1553 HH21 ARG A 101     -18.557   0.765 -12.166  1.00 94.55           H  
ATOM   1554 HH22 ARG A 101     -18.954   1.166 -10.511  1.00 94.55           H  
ATOM   1555  CZ  ARG A 101     -17.035   1.395 -11.006  1.00 94.55           C  
ATOM   1556  N   GLY A 102     -17.695   1.235  -4.779  1.00 94.13           N  
ATOM   1557  H   GLY A 102     -17.794   0.232  -4.846  1.00 94.13           H  
ATOM   1558  CA  GLY A 102     -18.844   2.022  -4.312  1.00 94.13           C  
ATOM   1559  HA2 GLY A 102     -19.757   1.593  -4.723  1.00 94.13           H  
ATOM   1560  HA3 GLY A 102     -18.758   3.045  -4.680  1.00 94.13           H  
ATOM   1561  C   GLY A 102     -19.015   2.101  -2.791  1.00 94.13           C  
ATOM   1562  O   GLY A 102     -20.045   2.591  -2.341  1.00 94.13           O  
ATOM   1563  N   SER A 103     -18.077   1.585  -1.993  1.00 96.16           N  
ATOM   1564  H   SER A 103     -17.215   1.234  -2.386  1.00 96.16           H  
ATOM   1565  CA  SER A 103     -18.172   1.641  -0.528  1.00 96.16           C  
ATOM   1566  HA  SER A 103     -19.159   1.298  -0.221  1.00 96.16           H  
ATOM   1567  C   SER A 103     -17.959   3.055   0.017  1.00 96.16           C  
ATOM   1568  CB  SER A 103     -17.123   0.717   0.076  1.00 96.16           C  
ATOM   1569  HB2 SER A 103     -17.163  -0.249  -0.428  1.00 96.16           H  
ATOM   1570  HB3 SER A 103     -17.330   0.572   1.136  1.00 96.16           H  
ATOM   1571  O   SER A 103     -17.432   3.906  -0.690  1.00 96.16           O  
ATOM   1572  OG  SER A 103     -15.833   1.281  -0.073  1.00 96.16           O  
ATOM   1573  HG  SER A 103     -15.696   1.932   0.619  1.00 96.16           H  
ATOM   1574  N   ALA A 104     -18.259   3.296   1.296  1.00 97.70           N  
ATOM   1575  H   ALA A 104     -18.691   2.577   1.859  1.00 97.70           H  
ATOM   1576  CA  ALA A 104     -17.766   4.491   1.982  1.00 97.70           C  
ATOM   1577  HA  ALA A 104     -17.979   5.353   1.350  1.00 97.70           H  
ATOM   1578  C   ALA A 104     -16.243   4.404   2.199  1.00 97.70           C  
ATOM   1579  CB  ALA A 104     -18.530   4.687   3.292  1.00 97.70           C  
ATOM   1580  HB1 ALA A 104     -18.145   5.569   3.804  1.00 97.70           H  
ATOM   1581  HB2 ALA A 104     -19.589   4.839   3.085  1.00 97.70           H  
ATOM   1582  HB3 ALA A 104     -18.408   3.817   3.938  1.00 97.70           H  
ATOM   1583  O   ALA A 104     -15.734   3.332   2.538  1.00 97.70           O  
ATOM   1584  N   ASP A 105     -15.512   5.504   2.007  1.00 97.66           N  
ATOM   1585  H   ASP A 105     -15.975   6.371   1.774  1.00 97.66           H  
ATOM   1586  CA  ASP A 105     -14.056   5.564   2.220  1.00 97.66           C  
ATOM   1587  HA  ASP A 105     -13.644   4.579   2.000  1.00 97.66           H  
ATOM   1588  C   ASP A 105     -13.649   5.841   3.677  1.00 97.66           C  
ATOM   1589  CB  ASP A 105     -13.399   6.526   1.219  1.00 97.66           C  
ATOM   1590  HB2 ASP A 105     -12.324   6.542   1.398  1.00 97.66           H  
ATOM   1591  HB3 ASP A 105     -13.547   6.123   0.217  1.00 97.66           H  
ATOM   1592  O   ASP A 105     -12.484   5.699   4.029  1.00 97.66           O  
ATOM   1593  CG  ASP A 105     -13.923   7.963   1.250  1.00 97.66           C  
ATOM   1594  OD1 ASP A 105     -14.579   8.357   2.234  1.00 97.66           O  
ATOM   1595  OD2 ASP A 105     -13.640   8.676   0.264  1.00 97.66           O  
ATOM   1596  N   THR A 106     -14.614   6.126   4.551  1.00 97.62           N  
ATOM   1597  H   THR A 106     -15.518   6.381   4.181  1.00 97.62           H  
ATOM   1598  CA  THR A 106     -14.424   6.290   6.002  1.00 97.62           C  
ATOM   1599  HA  THR A 106     -13.398   6.603   6.192  1.00 97.62           H  
ATOM   1600  C   THR A 106     -14.650   5.012   6.811  1.00 97.62           C  
ATOM   1601  CB  THR A 106     -15.359   7.384   6.521  1.00 97.62           C  
ATOM   1602  HB  THR A 106     -15.298   7.441   7.607  1.00 97.62           H  
ATOM   1603  O   THR A 106     -14.483   5.016   8.032  1.00 97.62           O  
ATOM   1604  CG2 THR A 106     -14.997   8.737   5.918  1.00 97.62           C  
ATOM   1605 HG21 THR A 106     -15.328   8.780   4.881  1.00 97.62           H  
ATOM   1606 HG22 THR A 106     -15.476   9.530   6.493  1.00 97.62           H  
ATOM   1607 HG23 THR A 106     -13.918   8.888   5.950  1.00 97.62           H  
ATOM   1608  OG1 THR A 106     -16.681   7.075   6.146  1.00 97.62           O  
ATOM   1609  HG1 THR A 106     -17.261   7.649   6.652  1.00 97.62           H  
ATOM   1610  N   THR A 107     -15.023   3.904   6.159  1.00 96.02           N  
ATOM   1611  H   THR A 107     -15.022   3.945   5.150  1.00 96.02           H  
ATOM   1612  CA  THR A 107     -15.151   2.601   6.832  1.00 96.02           C  
ATOM   1613  HA  THR A 107     -15.832   2.716   7.676  1.00 96.02           H  
ATOM   1614  C   THR A 107     -13.790   2.158   7.368  1.00 96.02           C  
ATOM   1615  CB  THR A 107     -15.728   1.530   5.895  1.00 96.02           C  
ATOM   1616  HB  THR A 107     -15.072   1.408   5.033  1.00 96.02           H  
ATOM   1617  O   THR A 107     -12.771   2.356   6.709  1.00 96.02           O  
ATOM   1618  CG2 THR A 107     -15.932   0.174   6.574  1.00 96.02           C  
ATOM   1619 HG21 THR A 107     -16.470  -0.490   5.897  1.00 96.02           H  
ATOM   1620 HG22 THR A 107     -14.970  -0.282   6.804  1.00 96.02           H  
ATOM   1621 HG23 THR A 107     -16.513   0.296   7.488  1.00 96.02           H  
ATOM   1622  OG1 THR A 107     -16.999   1.943   5.452  1.00 96.02           O  
ATOM   1623  HG1 THR A 107     -16.901   2.835   5.111  1.00 96.02           H  
ATOM   1624  N   ARG A 108     -13.769   1.541   8.558  1.00 97.35           N  
ATOM   1625  H   ARG A 108     -14.647   1.397   9.036  1.00 97.35           H  
ATOM   1626  CA  ARG A 108     -12.533   1.070   9.193  1.00 97.35           C  
ATOM   1627  HA  ARG A 108     -11.903   1.946   9.352  1.00 97.35           H  
ATOM   1628  C   ARG A 108     -11.776   0.110   8.278  1.00 97.35           C  
ATOM   1629  CB  ARG A 108     -12.844   0.435  10.555  1.00 97.35           C  
ATOM   1630  HB2 ARG A 108     -13.558  -0.378  10.426  1.00 97.35           H  
ATOM   1631  HB3 ARG A 108     -13.300   1.198  11.185  1.00 97.35           H  
ATOM   1632  O   ARG A 108     -12.259  -0.986   8.010  1.00 97.35           O  
ATOM   1633  CG  ARG A 108     -11.578  -0.118  11.234  1.00 97.35           C  
ATOM   1634  HG2 ARG A 108     -11.237  -1.000  10.691  1.00 97.35           H  
ATOM   1635  HG3 ARG A 108     -10.787   0.631  11.187  1.00 97.35           H  
ATOM   1636  CD  ARG A 108     -11.831  -0.529  12.694  1.00 97.35           C  
ATOM   1637  HD2 ARG A 108     -12.616  -1.286  12.710  1.00 97.35           H  
ATOM   1638  HD3 ARG A 108     -10.929  -0.990  13.096  1.00 97.35           H  
ATOM   1639  NE  ARG A 108     -12.239   0.611  13.547  1.00 97.35           N  
ATOM   1640  HE  ARG A 108     -13.203   0.630  13.848  1.00 97.35           H  
ATOM   1641  NH1 ARG A 108     -10.255   1.753  13.514  1.00 97.35           N  
ATOM   1642 HH11 ARG A 108      -9.679   2.480  13.913  1.00 97.35           H  
ATOM   1643 HH12 ARG A 108      -9.792   0.940  13.133  1.00 97.35           H  
ATOM   1644  NH2 ARG A 108     -12.039   2.716  14.414  1.00 97.35           N  
ATOM   1645 HH21 ARG A 108     -12.981   2.692  14.777  1.00 97.35           H  
ATOM   1646 HH22 ARG A 108     -11.555   3.601  14.357  1.00 97.35           H  
ATOM   1647  CZ  ARG A 108     -11.515   1.682  13.824  1.00 97.35           C  
ATOM   1648  N   ASP A 109     -10.581   0.507   7.850  1.00 97.25           N  
ATOM   1649  H   ASP A 109     -10.274   1.441   8.080  1.00 97.25           H  
ATOM   1650  CA  ASP A 109      -9.774  -0.275   6.917  1.00 97.25           C  
ATOM   1651  HA  ASP A 109      -9.851  -1.325   7.197  1.00 97.25           H  
ATOM   1652  C   ASP A 109      -8.290   0.122   6.949  1.00 97.25           C  
ATOM   1653  CB  ASP A 109     -10.342  -0.116   5.493  1.00 97.25           C  
ATOM   1654  HB2 ASP A 109     -11.431  -0.145   5.527  1.00 97.25           H  
ATOM   1655  HB3 ASP A 109     -10.048   0.856   5.096  1.00 97.25           H  
ATOM   1656  O   ASP A 109      -7.897   1.217   7.368  1.00 97.25           O  
ATOM   1657  CG  ASP A 109      -9.892  -1.219   4.529  1.00 97.25           C  
ATOM   1658  OD1 ASP A 109      -9.271  -2.218   4.956  1.00 97.25           O  
ATOM   1659  OD2 ASP A 109     -10.172  -1.074   3.323  1.00 97.25           O  
ATOM   1660  N   VAL A 110      -7.443  -0.769   6.440  1.00 97.18           N  
ATOM   1661  H   VAL A 110      -7.874  -1.571   6.001  1.00 97.18           H  
ATOM   1662  CA  VAL A 110      -6.104  -0.393   5.989  1.00 97.18           C  
ATOM   1663  HA  VAL A 110      -5.637   0.234   6.748  1.00 97.18           H  
ATOM   1664  C   VAL A 110      -6.246   0.422   4.709  1.00 97.18           C  
ATOM   1665  CB  VAL A 110      -5.218  -1.628   5.762  1.00 97.18           C  
ATOM   1666  HB  VAL A 110      -5.676  -2.274   5.014  1.00 97.18           H  
ATOM   1667  O   VAL A 110      -7.068   0.124   3.849  1.00 97.18           O  
ATOM   1668  CG1 VAL A 110      -3.800  -1.255   5.299  1.00 97.18           C  
ATOM   1669 HG11 VAL A 110      -3.832  -0.780   4.319  1.00 97.18           H  
ATOM   1670 HG12 VAL A 110      -3.338  -0.578   6.018  1.00 97.18           H  
ATOM   1671 HG13 VAL A 110      -3.191  -2.155   5.212  1.00 97.18           H  
ATOM   1672  CG2 VAL A 110      -5.083  -2.425   7.062  1.00 97.18           C  
ATOM   1673 HG21 VAL A 110      -4.402  -3.261   6.902  1.00 97.18           H  
ATOM   1674 HG22 VAL A 110      -6.055  -2.829   7.347  1.00 97.18           H  
ATOM   1675 HG23 VAL A 110      -4.719  -1.771   7.854  1.00 97.18           H  
ATOM   1676  N   HIS A 111      -5.414   1.444   4.564  1.00 97.94           N  
ATOM   1677  H   HIS A 111      -4.742   1.633   5.294  1.00 97.94           H  
ATOM   1678  CA  HIS A 111      -5.368   2.252   3.358  1.00 97.94           C  
ATOM   1679  HA  HIS A 111      -6.226   1.994   2.737  1.00 97.94           H  
ATOM   1680  C   HIS A 111      -4.103   1.935   2.565  1.00 97.94           C  
ATOM   1681  CB  HIS A 111      -5.527   3.732   3.703  1.00 97.94           C  
ATOM   1682  HB2 HIS A 111      -5.310   4.320   2.811  1.00 97.94           H  
ATOM   1683  HB3 HIS A 111      -4.817   4.018   4.479  1.00 97.94           H  
ATOM   1684  O   HIS A 111      -2.983   2.116   3.050  1.00 97.94           O  
ATOM   1685  CG  HIS A 111      -6.923   4.069   4.163  1.00 97.94           C  
ATOM   1686  CD2 HIS A 111      -7.800   4.881   3.497  1.00 97.94           C  
ATOM   1687  HD2 HIS A 111      -7.611   5.406   2.572  1.00 97.94           H  
ATOM   1688  ND1 HIS A 111      -7.586   3.587   5.278  1.00 97.94           N  
ATOM   1689  HD1 HIS A 111      -7.290   2.860   5.913  1.00 97.94           H  
ATOM   1690  CE1 HIS A 111      -8.828   4.097   5.272  1.00 97.94           C  
ATOM   1691  HE1 HIS A 111      -9.606   3.859   5.983  1.00 97.94           H  
ATOM   1692  NE2 HIS A 111      -8.992   4.899   4.212  1.00 97.94           N  
ATOM   1693  N   GLY A 112      -4.288   1.463   1.334  1.00 98.04           N  
ATOM   1694  H   GLY A 112      -5.245   1.437   1.011  1.00 98.04           H  
ATOM   1695  CA  GLY A 112      -3.209   1.270   0.373  1.00 98.04           C  
ATOM   1696  HA2 GLY A 112      -3.580   0.749  -0.510  1.00 98.04           H  
ATOM   1697  HA3 GLY A 112      -2.420   0.670   0.827  1.00 98.04           H  
ATOM   1698  C   GLY A 112      -2.629   2.608  -0.072  1.00 98.04           C  
ATOM   1699  O   GLY A 112      -3.367   3.567  -0.286  1.00 98.04           O  
ATOM   1700  N   TRP A 113      -1.311   2.665  -0.235  1.00 98.51           N  
ATOM   1701  H   TRP A 113      -0.776   1.835  -0.021  1.00 98.51           H  
ATOM   1702  CA  TRP A 113      -0.570   3.841  -0.684  1.00 98.51           C  
ATOM   1703  HA  TRP A 113      -1.254   4.627  -1.001  1.00 98.51           H  
ATOM   1704  C   TRP A 113       0.307   3.456  -1.870  1.00 98.51           C  
ATOM   1705  CB  TRP A 113       0.271   4.369   0.483  1.00 98.51           C  
ATOM   1706  HB2 TRP A 113      -0.405   4.605   1.304  1.00 98.51           H  
ATOM   1707  HB3 TRP A 113       0.934   3.582   0.841  1.00 98.51           H  
ATOM   1708  O   TRP A 113       1.331   2.803  -1.695  1.00 98.51           O  
ATOM   1709  CG  TRP A 113       1.087   5.589   0.180  1.00 98.51           C  
ATOM   1710  CD1 TRP A 113       2.175   5.671  -0.625  1.00 98.51           C  
ATOM   1711  HD1 TRP A 113       2.609   4.846  -1.171  1.00 98.51           H  
ATOM   1712  CD2 TRP A 113       0.882   6.933   0.697  1.00 98.51           C  
ATOM   1713  CE2 TRP A 113       1.882   7.787   0.158  1.00 98.51           C  
ATOM   1714  CE3 TRP A 113      -0.039   7.497   1.597  1.00 98.51           C  
ATOM   1715  HE3 TRP A 113      -0.784   6.846   2.028  1.00 98.51           H  
ATOM   1716  NE1 TRP A 113       2.633   6.972  -0.657  1.00 98.51           N  
ATOM   1717  HE1 TRP A 113       3.403   7.282  -1.232  1.00 98.51           H  
ATOM   1718  CH2 TRP A 113       0.993   9.679   1.351  1.00 98.51           C  
ATOM   1719  HH2 TRP A 113       1.018  10.738   1.564  1.00 98.51           H  
ATOM   1720  CZ2 TRP A 113       1.941   9.145   0.470  1.00 98.51           C  
ATOM   1721  HZ2 TRP A 113       2.696   9.775   0.023  1.00 98.51           H  
ATOM   1722  CZ3 TRP A 113       0.009   8.861   1.931  1.00 98.51           C  
ATOM   1723  HZ3 TRP A 113      -0.715   9.288   2.609  1.00 98.51           H  
ATOM   1724  N   ALA A 114      -0.070   3.841  -3.083  1.00 98.44           N  
ATOM   1725  H   ALA A 114      -0.914   4.384  -3.192  1.00 98.44           H  
ATOM   1726  CA  ALA A 114       0.686   3.519  -4.287  1.00 98.44           C  
ATOM   1727  HA  ALA A 114       1.553   2.910  -4.033  1.00 98.44           H  
ATOM   1728  C   ALA A 114       1.201   4.796  -4.951  1.00 98.44           C  
ATOM   1729  CB  ALA A 114      -0.192   2.671  -5.206  1.00 98.44           C  
ATOM   1730  HB1 ALA A 114       0.406   2.334  -6.052  1.00 98.44           H  
ATOM   1731  HB2 ALA A 114      -1.036   3.261  -5.564  1.00 98.44           H  
ATOM   1732  HB3 ALA A 114      -0.561   1.800  -4.664  1.00 98.44           H  
ATOM   1733  O   ALA A 114       0.422   5.680  -5.298  1.00 98.44           O  
ATOM   1734  N   MET A 115       2.515   4.892  -5.124  1.00 97.95           N  
ATOM   1735  H   MET A 115       3.100   4.137  -4.798  1.00 97.95           H  
ATOM   1736  CA  MET A 115       3.183   6.071  -5.661  1.00 97.95           C  
ATOM   1737  HA  MET A 115       2.438   6.779  -6.026  1.00 97.95           H  
ATOM   1738  C   MET A 115       4.088   5.674  -6.823  1.00 97.95           C  
ATOM   1739  CB  MET A 115       3.963   6.738  -4.525  1.00 97.95           C  
ATOM   1740  HB2 MET A 115       4.792   6.099  -4.222  1.00 97.95           H  
ATOM   1741  HB3 MET A 115       3.300   6.871  -3.670  1.00 97.95           H  
ATOM   1742  O   MET A 115       4.949   4.820  -6.649  1.00 97.95           O  
ATOM   1743  CG  MET A 115       4.486   8.109  -4.937  1.00 97.95           C  
ATOM   1744  HG2 MET A 115       5.166   8.010  -5.783  1.00 97.95           H  
ATOM   1745  HG3 MET A 115       3.623   8.699  -5.246  1.00 97.95           H  
ATOM   1746  SD  MET A 115       5.320   9.008  -3.606  1.00 97.95           S  
ATOM   1747  CE  MET A 115       6.893   8.134  -3.609  1.00 97.95           C  
ATOM   1748  HE1 MET A 115       6.718   7.067  -3.467  1.00 97.95           H  
ATOM   1749  HE2 MET A 115       7.520   8.529  -2.809  1.00 97.95           H  
ATOM   1750  HE3 MET A 115       7.389   8.300  -4.565  1.00 97.95           H  
ATOM   1751  N   LYS A 116       3.909   6.300  -7.986  1.00 98.74           N  
ATOM   1752  H   LYS A 116       3.184   7.003  -8.029  1.00 98.74           H  
ATOM   1753  CA  LYS A 116       4.753   6.128  -9.174  1.00 98.74           C  
ATOM   1754  HA  LYS A 116       5.396   5.256  -9.056  1.00 98.74           H  
ATOM   1755  C   LYS A 116       5.638   7.349  -9.333  1.00 98.74           C  
ATOM   1756  CB  LYS A 116       3.863   5.898 -10.405  1.00 98.74           C  
ATOM   1757  HB2 LYS A 116       3.157   6.723 -10.499  1.00 98.74           H  
ATOM   1758  HB3 LYS A 116       3.299   4.982 -10.229  1.00 98.74           H  
ATOM   1759  O   LYS A 116       5.115   8.448  -9.505  1.00 98.74           O  
ATOM   1760  CG  LYS A 116       4.648   5.769 -11.725  1.00 98.74           C  
ATOM   1761  HG2 LYS A 116       5.425   5.011 -11.632  1.00 98.74           H  
ATOM   1762  HG3 LYS A 116       5.142   6.715 -11.944  1.00 98.74           H  
ATOM   1763  CD  LYS A 116       3.735   5.424 -12.915  1.00 98.74           C  
ATOM   1764  HD2 LYS A 116       4.354   5.279 -13.801  1.00 98.74           H  
ATOM   1765  HD3 LYS A 116       3.090   6.282 -13.103  1.00 98.74           H  
ATOM   1766  CE  LYS A 116       2.822   4.205 -12.719  1.00 98.74           C  
ATOM   1767  HE2 LYS A 116       2.225   4.065 -13.621  1.00 98.74           H  
ATOM   1768  HE3 LYS A 116       2.125   4.416 -11.907  1.00 98.74           H  
ATOM   1769  NZ  LYS A 116       3.571   2.968 -12.411  1.00 98.74           N  
ATOM   1770  HZ1 LYS A 116       4.225   2.723 -13.140  1.00 98.74           H  
ATOM   1771  HZ2 LYS A 116       2.931   2.201 -12.260  1.00 98.74           H  
ATOM   1772  HZ3 LYS A 116       4.105   3.062 -11.559  1.00 98.74           H  
ATOM   1773  N   LEU A 117       6.950   7.155  -9.284  1.00 98.79           N  
ATOM   1774  H   LEU A 117       7.281   6.212  -9.145  1.00 98.79           H  
ATOM   1775  CA  LEU A 117       7.943   8.161  -9.636  1.00 98.79           C  
ATOM   1776  HA  LEU A 117       7.508   9.154  -9.529  1.00 98.79           H  
ATOM   1777  C   LEU A 117       8.339   7.956 -11.102  1.00 98.79           C  
ATOM   1778  CB  LEU A 117       9.176   8.085  -8.717  1.00 98.79           C  
ATOM   1779  HB2 LEU A 117       9.725   7.166  -8.924  1.00 98.79           H  
ATOM   1780  HB3 LEU A 117       9.826   8.907  -9.014  1.00 98.79           H  
ATOM   1781  O   LEU A 117       8.820   6.884 -11.475  1.00 98.79           O  
ATOM   1782  CG  LEU A 117       8.922   8.192  -7.199  1.00 98.79           C  
ATOM   1783  HG  LEU A 117       8.055   8.825  -7.008  1.00 98.79           H  
ATOM   1784  CD1 LEU A 117       8.690   6.822  -6.551  1.00 98.79           C  
ATOM   1785 HD11 LEU A 117       8.760   6.886  -5.465  1.00 98.79           H  
ATOM   1786 HD12 LEU A 117       9.449   6.118  -6.891  1.00 98.79           H  
ATOM   1787 HD13 LEU A 117       7.708   6.434  -6.821  1.00 98.79           H  
ATOM   1788  CD2 LEU A 117      10.133   8.834  -6.521  1.00 98.79           C  
ATOM   1789 HD21 LEU A 117      11.019   8.224  -6.695  1.00 98.79           H  
ATOM   1790 HD22 LEU A 117       9.963   8.919  -5.448  1.00 98.79           H  
ATOM   1791 HD23 LEU A 117      10.301   9.833  -6.924  1.00 98.79           H  
ATOM   1792  N   TYR A 118       8.142   8.982 -11.925  1.00 98.62           N  
ATOM   1793  H   TYR A 118       7.765   9.838 -11.544  1.00 98.62           H  
ATOM   1794  CA  TYR A 118       8.566   8.977 -13.325  1.00 98.62           C  
ATOM   1795  HA  TYR A 118       8.507   7.965 -13.725  1.00 98.62           H  
ATOM   1796  C   TYR A 118      10.027   9.439 -13.397  1.00 98.62           C  
ATOM   1797  CB  TYR A 118       7.635   9.874 -14.157  1.00 98.62           C  
ATOM   1798  HB2 TYR A 118       7.967   9.827 -15.194  1.00 98.62           H  
ATOM   1799  HB3 TYR A 118       7.751  10.907 -13.828  1.00 98.62           H  
ATOM   1800  O   TYR A 118      10.282  10.632 -13.555  1.00 98.62           O  
ATOM   1801  CG  TYR A 118       6.160   9.522 -14.107  1.00 98.62           C  
ATOM   1802  CD1 TYR A 118       5.619   8.561 -14.984  1.00 98.62           C  
ATOM   1803  HD1 TYR A 118       6.258   8.048 -15.687  1.00 98.62           H  
ATOM   1804  CD2 TYR A 118       5.319  10.182 -13.191  1.00 98.62           C  
ATOM   1805  HD2 TYR A 118       5.740  10.899 -12.502  1.00 98.62           H  
ATOM   1806  CE1 TYR A 118       4.240   8.265 -14.947  1.00 98.62           C  
ATOM   1807  HE1 TYR A 118       3.824   7.541 -15.631  1.00 98.62           H  
ATOM   1808  CE2 TYR A 118       3.946   9.888 -13.146  1.00 98.62           C  
ATOM   1809  HE2 TYR A 118       3.303  10.366 -12.422  1.00 98.62           H  
ATOM   1810  OH  TYR A 118       2.073   8.674 -13.955  1.00 98.62           O  
ATOM   1811  HH  TYR A 118       1.793   7.929 -14.492  1.00 98.62           H  
ATOM   1812  CZ  TYR A 118       3.404   8.930 -14.024  1.00 98.62           C  
ATOM   1813  N   THR A 119      10.973   8.520 -13.194  1.00 98.54           N  
ATOM   1814  H   THR A 119      10.722   7.542 -13.156  1.00 98.54           H  
ATOM   1815  CA  THR A 119      12.409   8.838 -13.161  1.00 98.54           C  
ATOM   1816  HA  THR A 119      12.520   9.854 -12.782  1.00 98.54           H  
ATOM   1817  C   THR A 119      13.016   8.833 -14.566  1.00 98.54           C  
ATOM   1818  CB  THR A 119      13.214   7.926 -12.208  1.00 98.54           C  
ATOM   1819  HB  THR A 119      14.058   8.511 -11.842  1.00 98.54           H  
ATOM   1820  O   THR A 119      12.436   8.290 -15.511  1.00 98.54           O  
ATOM   1821  CG2 THR A 119      12.444   7.407 -10.988  1.00 98.54           C  
ATOM   1822 HG21 THR A 119      11.665   6.711 -11.301  1.00 98.54           H  
ATOM   1823 HG22 THR A 119      11.990   8.245 -10.459  1.00 98.54           H  
ATOM   1824 HG23 THR A 119      13.129   6.898 -10.311  1.00 98.54           H  
ATOM   1825  OG1 THR A 119      13.754   6.811 -12.869  1.00 98.54           O  
ATOM   1826  HG1 THR A 119      13.785   6.077 -12.251  1.00 98.54           H  
ATOM   1827  N   ASP A 120      14.217   9.398 -14.691  1.00 97.24           N  
ATOM   1828  H   ASP A 120      14.630   9.879 -13.905  1.00 97.24           H  
ATOM   1829  CA  ASP A 120      14.982   9.419 -15.943  1.00 97.24           C  
ATOM   1830  HA  ASP A 120      14.343   9.806 -16.737  1.00 97.24           H  
ATOM   1831  C   ASP A 120      15.460   8.014 -16.378  1.00 97.24           C  
ATOM   1832  CB  ASP A 120      16.171  10.386 -15.777  1.00 97.24           C  
ATOM   1833  HB2 ASP A 120      16.835   9.994 -15.007  1.00 97.24           H  
ATOM   1834  HB3 ASP A 120      16.727  10.424 -16.714  1.00 97.24           H  
ATOM   1835  O   ASP A 120      15.805   7.803 -17.539  1.00 97.24           O  
ATOM   1836  CG  ASP A 120      15.740  11.816 -15.409  1.00 97.24           C  
ATOM   1837  OD1 ASP A 120      14.784  12.313 -16.047  1.00 97.24           O  
ATOM   1838  OD2 ASP A 120      16.332  12.401 -14.466  1.00 97.24           O  
ATOM   1839  N   GLU A 121      15.435   7.031 -15.469  1.00 96.21           N  
ATOM   1840  H   GLU A 121      15.085   7.261 -14.550  1.00 96.21           H  
ATOM   1841  CA  GLU A 121      15.856   5.641 -15.706  1.00 96.21           C  
ATOM   1842  HA  GLU A 121      16.262   5.571 -16.715  1.00 96.21           H  
ATOM   1843  C   GLU A 121      14.688   4.635 -15.665  1.00 96.21           C  
ATOM   1844  CB  GLU A 121      16.984   5.238 -14.739  1.00 96.21           C  
ATOM   1845  HB2 GLU A 121      16.630   5.328 -13.713  1.00 96.21           H  
ATOM   1846  HB3 GLU A 121      17.229   4.191 -14.921  1.00 96.21           H  
ATOM   1847  O   GLU A 121      14.902   3.431 -15.514  1.00 96.21           O  
ATOM   1848  CG  GLU A 121      18.288   6.035 -14.905  1.00 96.21           C  
ATOM   1849  HG2 GLU A 121      18.521   6.120 -15.966  1.00 96.21           H  
ATOM   1850  HG3 GLU A 121      18.162   7.037 -14.495  1.00 96.21           H  
ATOM   1851  CD  GLU A 121      19.436   5.307 -14.185  1.00 96.21           C  
ATOM   1852  OE1 GLU A 121      20.349   4.764 -14.868  1.00 96.21           O  
ATOM   1853  OE2 GLU A 121      19.365   5.146 -12.947  1.00 96.21           O  
ATOM   1854  N   GLY A 122      13.448   5.114 -15.791  1.00 97.70           N  
ATOM   1855  H   GLY A 122      13.334   6.117 -15.812  1.00 97.70           H  
ATOM   1856  CA  GLY A 122      12.242   4.288 -15.821  1.00 97.70           C  
ATOM   1857  HA2 GLY A 122      12.500   3.237 -15.699  1.00 97.70           H  
ATOM   1858  HA3 GLY A 122      11.763   4.401 -16.794  1.00 97.70           H  
ATOM   1859  C   GLY A 122      11.236   4.656 -14.733  1.00 97.70           C  
ATOM   1860  O   GLY A 122      11.385   5.626 -13.994  1.00 97.70           O  
ATOM   1861  N   ASN A 123      10.166   3.875 -14.621  1.00 98.41           N  
ATOM   1862  H   ASN A 123      10.127   3.024 -15.165  1.00 98.41           H  
ATOM   1863  CA  ASN A 123       9.223   4.056 -13.520  1.00 98.41           C  
ATOM   1864  HA  ASN A 123       9.158   5.114 -13.267  1.00 98.41           H  
ATOM   1865  C   ASN A 123       9.717   3.317 -12.274  1.00 98.41           C  
ATOM   1866  CB  ASN A 123       7.824   3.596 -13.942  1.00 98.41           C  
ATOM   1867  HB2 ASN A 123       7.883   2.584 -14.343  1.00 98.41           H  
ATOM   1868  HB3 ASN A 123       7.183   3.576 -13.060  1.00 98.41           H  
ATOM   1869  O   ASN A 123      10.037   2.132 -12.346  1.00 98.41           O  
ATOM   1870  CG  ASN A 123       7.172   4.516 -14.958  1.00 98.41           C  
ATOM   1871  ND2 ASN A 123       6.144   4.027 -15.607  1.00 98.41           N  
ATOM   1872 HD21 ASN A 123       5.672   4.607 -16.286  1.00 98.41           H  
ATOM   1873 HD22 ASN A 123       5.900   3.051 -15.527  1.00 98.41           H  
ATOM   1874  OD1 ASN A 123       7.557   5.651 -15.189  1.00 98.41           O  
ATOM   1875  N   LEU A 124       9.698   4.003 -11.132  1.00 98.70           N  
ATOM   1876  H   LEU A 124       9.427   4.975 -11.168  1.00 98.70           H  
ATOM   1877  CA  LEU A 124       9.841   3.398  -9.809  1.00 98.70           C  
ATOM   1878  HA  LEU A 124      10.129   2.352  -9.913  1.00 98.70           H  
ATOM   1879  C   LEU A 124       8.495   3.472  -9.093  1.00 98.70           C  
ATOM   1880  CB  LEU A 124      10.949   4.128  -9.031  1.00 98.70           C  
ATOM   1881  HB2 LEU A 124      10.737   5.196  -9.053  1.00 98.70           H  
ATOM   1882  HB3 LEU A 124      11.897   3.974  -9.546  1.00 98.70           H  
ATOM   1883  O   LEU A 124       7.967   4.568  -8.912  1.00 98.70           O  
ATOM   1884  CG  LEU A 124      11.102   3.700  -7.558  1.00 98.70           C  
ATOM   1885  HG  LEU A 124      10.163   3.847  -7.025  1.00 98.70           H  
ATOM   1886  CD1 LEU A 124      11.528   2.241  -7.399  1.00 98.70           C  
ATOM   1887 HD11 LEU A 124      12.455   2.057  -7.941  1.00 98.70           H  
ATOM   1888 HD12 LEU A 124      10.744   1.583  -7.775  1.00 98.70           H  
ATOM   1889 HD13 LEU A 124      11.678   2.011  -6.344  1.00 98.70           H  
ATOM   1890  CD2 LEU A 124      12.165   4.576  -6.897  1.00 98.70           C  
ATOM   1891 HD21 LEU A 124      13.105   4.497  -7.443  1.00 98.70           H  
ATOM   1892 HD22 LEU A 124      11.843   5.617  -6.902  1.00 98.70           H  
ATOM   1893 HD23 LEU A 124      12.336   4.264  -5.867  1.00 98.70           H  
ATOM   1894  N   ASP A 125       7.961   2.336  -8.651  1.00 98.75           N  
ATOM   1895  H   ASP A 125       8.454   1.468  -8.802  1.00 98.75           H  
ATOM   1896  CA  ASP A 125       6.721   2.319  -7.876  1.00 98.75           C  
ATOM   1897  HA  ASP A 125       6.286   3.318  -7.879  1.00 98.75           H  
ATOM   1898  C   ASP A 125       6.963   1.922  -6.420  1.00 98.75           C  
ATOM   1899  CB  ASP A 125       5.674   1.400  -8.494  1.00 98.75           C  
ATOM   1900  HB2 ASP A 125       4.822   1.325  -7.817  1.00 98.75           H  
ATOM   1901  HB3 ASP A 125       6.137   0.417  -8.577  1.00 98.75           H  
ATOM   1902  O   ASP A 125       7.537   0.882  -6.102  1.00 98.75           O  
ATOM   1903  CG  ASP A 125       5.156   1.828  -9.860  1.00 98.75           C  
ATOM   1904  OD1 ASP A 125       5.137   3.026 -10.191  1.00 98.75           O  
ATOM   1905  OD2 ASP A 125       4.633   0.968 -10.603  1.00 98.75           O  
ATOM   1906  N   TRP A 126       6.434   2.733  -5.514  1.00 98.45           N  
ATOM   1907  H   TRP A 126       5.981   3.569  -5.852  1.00 98.45           H  
ATOM   1908  CA  TRP A 126       6.369   2.461  -4.086  1.00 98.45           C  
ATOM   1909  HA  TRP A 126       7.031   1.636  -3.823  1.00 98.45           H  
ATOM   1910  C   TRP A 126       4.944   2.069  -3.716  1.00 98.45           C  
ATOM   1911  CB  TRP A 126       6.839   3.705  -3.337  1.00 98.45           C  
ATOM   1912  HB2 TRP A 126       6.530   3.621  -2.295  1.00 98.45           H  
ATOM   1913  HB3 TRP A 126       6.319   4.572  -3.744  1.00 98.45           H  
ATOM   1914  O   TRP A 126       4.034   2.897  -3.769  1.00 98.45           O  
ATOM   1915  CG  TRP A 126       8.308   3.994  -3.387  1.00 98.45           C  
ATOM   1916  CD1 TRP A 126       9.260   3.287  -4.043  1.00 98.45           C  
ATOM   1917  HD1 TRP A 126       9.094   2.390  -4.620  1.00 98.45           H  
ATOM   1918  CD2 TRP A 126       9.004   5.124  -2.788  1.00 98.45           C  
ATOM   1919  CE2 TRP A 126      10.364   5.095  -3.205  1.00 98.45           C  
ATOM   1920  CE3 TRP A 126       8.614   6.180  -1.941  1.00 98.45           C  
ATOM   1921  HE3 TRP A 126       7.599   6.207  -1.576  1.00 98.45           H  
ATOM   1922  NE1 TRP A 126      10.477   3.923  -3.914  1.00 98.45           N  
ATOM   1923  HE1 TRP A 126      11.337   3.564  -4.304  1.00 98.45           H  
ATOM   1924  CH2 TRP A 126      10.838   7.183  -2.076  1.00 98.45           C  
ATOM   1925  HH2 TRP A 126      11.522   7.979  -1.823  1.00 98.45           H  
ATOM   1926  CZ2 TRP A 126      11.272   6.108  -2.868  1.00 98.45           C  
ATOM   1927  HZ2 TRP A 126      12.290   6.062  -3.224  1.00 98.45           H  
ATOM   1928  CZ3 TRP A 126       9.515   7.203  -1.598  1.00 98.45           C  
ATOM   1929  HZ3 TRP A 126       9.182   8.012  -0.965  1.00 98.45           H  
ATOM   1930  N   VAL A 127       4.742   0.796  -3.364  1.00 98.10           N  
ATOM   1931  H   VAL A 127       5.533   0.170  -3.384  1.00 98.10           H  
ATOM   1932  CA  VAL A 127       3.409   0.233  -3.096  1.00 98.10           C  
ATOM   1933  HA  VAL A 127       2.672   1.026  -3.230  1.00 98.10           H  
ATOM   1934  C   VAL A 127       3.289  -0.243  -1.650  1.00 98.10           C  
ATOM   1935  CB  VAL A 127       3.037  -0.871  -4.096  1.00 98.10           C  
ATOM   1936  HB  VAL A 127       3.538  -1.802  -3.834  1.00 98.10           H  
ATOM   1937  O   VAL A 127       3.688  -1.351  -1.282  1.00 98.10           O  
ATOM   1938  CG1 VAL A 127       1.520  -1.070  -4.038  1.00 98.10           C  
ATOM   1939 HG11 VAL A 127       1.014  -0.210  -4.477  1.00 98.10           H  
ATOM   1940 HG12 VAL A 127       1.167  -1.184  -3.013  1.00 98.10           H  
ATOM   1941 HG13 VAL A 127       1.273  -1.962  -4.613  1.00 98.10           H  
ATOM   1942  CG2 VAL A 127       3.392  -0.524  -5.549  1.00 98.10           C  
ATOM   1943 HG21 VAL A 127       3.006   0.464  -5.801  1.00 98.10           H  
ATOM   1944 HG22 VAL A 127       2.970  -1.265  -6.227  1.00 98.10           H  
ATOM   1945 HG23 VAL A 127       4.475  -0.523  -5.679  1.00 98.10           H  
ATOM   1946  N   PHE A 128       2.738   0.631  -0.825  1.00 98.37           N  
ATOM   1947  H   PHE A 128       2.349   1.460  -1.252  1.00 98.37           H  
ATOM   1948  CA  PHE A 128       2.819   0.687   0.632  1.00 98.37           C  
ATOM   1949  HA  PHE A 128       3.392  -0.149   1.033  1.00 98.37           H  
ATOM   1950  C   PHE A 128       1.418   0.645   1.268  1.00 98.37           C  
ATOM   1951  CB  PHE A 128       3.547   2.009   0.944  1.00 98.37           C  
ATOM   1952  HB2 PHE A 128       3.484   2.241   2.007  1.00 98.37           H  
ATOM   1953  HB3 PHE A 128       3.007   2.813   0.445  1.00 98.37           H  
ATOM   1954  O   PHE A 128       0.417   0.534   0.561  1.00 98.37           O  
ATOM   1955  CG  PHE A 128       5.002   2.132   0.510  1.00 98.37           C  
ATOM   1956  CD1 PHE A 128       5.730   1.064  -0.062  1.00 98.37           C  
ATOM   1957  HD1 PHE A 128       5.304   0.075  -0.141  1.00 98.37           H  
ATOM   1958  CD2 PHE A 128       5.641   3.373   0.681  1.00 98.37           C  
ATOM   1959  HD2 PHE A 128       5.096   4.202   1.107  1.00 98.37           H  
ATOM   1960  CE1 PHE A 128       7.063   1.235  -0.465  1.00 98.37           C  
ATOM   1961  HE1 PHE A 128       7.609   0.420  -0.916  1.00 98.37           H  
ATOM   1962  CE2 PHE A 128       6.982   3.540   0.295  1.00 98.37           C  
ATOM   1963  HE2 PHE A 128       7.464   4.498   0.416  1.00 98.37           H  
ATOM   1964  CZ  PHE A 128       7.693   2.473  -0.281  1.00 98.37           C  
ATOM   1965  HZ  PHE A 128       8.712   2.615  -0.608  1.00 98.37           H  
ATOM   1966  N   ASN A 129       1.346   0.766   2.596  1.00 97.99           N  
ATOM   1967  H   ASN A 129       2.208   0.847   3.116  1.00 97.99           H  
ATOM   1968  CA  ASN A 129       0.098   0.933   3.352  1.00 97.99           C  
ATOM   1969  HA  ASN A 129      -0.709   1.212   2.674  1.00 97.99           H  
ATOM   1970  C   ASN A 129       0.228   2.052   4.396  1.00 97.99           C  
ATOM   1971  CB  ASN A 129      -0.272  -0.397   4.033  1.00 97.99           C  
ATOM   1972  HB2 ASN A 129       0.580  -0.756   4.610  1.00 97.99           H  
ATOM   1973  HB3 ASN A 129      -1.099  -0.238   4.725  1.00 97.99           H  
ATOM   1974  O   ASN A 129       1.335   2.456   4.750  1.00 97.99           O  
ATOM   1975  CG  ASN A 129      -0.724  -1.467   3.056  1.00 97.99           C  
ATOM   1976  ND2 ASN A 129      -0.284  -2.689   3.242  1.00 97.99           N  
ATOM   1977 HD21 ASN A 129      -0.636  -3.391   2.608  1.00 97.99           H  
ATOM   1978 HD22 ASN A 129       0.313  -2.897   4.031  1.00 97.99           H  
ATOM   1979  OD1 ASN A 129      -1.490  -1.241   2.136  1.00 97.99           O  
ATOM   1980  N   ASN A 130      -0.894   2.520   4.948  1.00 98.00           N  
ATOM   1981  H   ASN A 130      -1.779   2.203   4.579  1.00 98.00           H  
ATOM   1982  CA  ASN A 130      -0.914   3.472   6.065  1.00 98.00           C  
ATOM   1983  HA  ASN A 130      -0.168   4.232   5.832  1.00 98.00           H  
ATOM   1984  C   ASN A 130      -0.496   2.865   7.423  1.00 98.00           C  
ATOM   1985  CB  ASN A 130      -2.281   4.173   6.141  1.00 98.00           C  
ATOM   1986  HB2 ASN A 130      -2.175   5.077   6.741  1.00 98.00           H  
ATOM   1987  HB3 ASN A 130      -2.605   4.467   5.143  1.00 98.00           H  
ATOM   1988  O   ASN A 130      -0.386   3.579   8.425  1.00 98.00           O  
ATOM   1989  CG  ASN A 130      -3.353   3.295   6.760  1.00 98.00           C  
ATOM   1990  ND2 ASN A 130      -4.177   3.828   7.631  1.00 98.00           N  
ATOM   1991 HD21 ASN A 130      -4.191   4.823   7.800  1.00 98.00           H  
ATOM   1992 HD22 ASN A 130      -4.909   3.253   8.023  1.00 98.00           H  
ATOM   1993  OD1 ASN A 130      -3.442   2.113   6.477  1.00 98.00           O  
ATOM   1994  N   THR A 131      -0.227   1.559   7.466  1.00 97.28           N  
ATOM   1995  H   THR A 131      -0.374   1.018   6.625  1.00 97.28           H  
ATOM   1996  CA  THR A 131       0.263   0.817   8.635  1.00 97.28           C  
ATOM   1997  HA  THR A 131       0.344   1.514   9.469  1.00 97.28           H  
ATOM   1998  C   THR A 131       1.653   0.220   8.370  1.00 97.28           C  
ATOM   1999  CB  THR A 131      -0.730  -0.276   9.059  1.00 97.28           C  
ATOM   2000  HB  THR A 131      -0.348  -0.784   9.944  1.00 97.28           H  
ATOM   2001  O   THR A 131       1.971  -0.100   7.226  1.00 97.28           O  
ATOM   2002  CG2 THR A 131      -2.105   0.312   9.387  1.00 97.28           C  
ATOM   2003 HG21 THR A 131      -2.573   0.706   8.485  1.00 97.28           H  
ATOM   2004 HG22 THR A 131      -2.751  -0.467   9.791  1.00 97.28           H  
ATOM   2005 HG23 THR A 131      -2.008   1.113  10.120  1.00 97.28           H  
ATOM   2006  OG1 THR A 131      -0.906  -1.215   8.027  1.00 97.28           O  
ATOM   2007  HG1 THR A 131      -0.505  -2.042   8.304  1.00 97.28           H  
ATOM   2008  N   PRO A 132       2.518   0.088   9.397  1.00 97.22           N  
ATOM   2009  CA  PRO A 132       3.922  -0.299   9.219  1.00 97.22           C  
ATOM   2010  HA  PRO A 132       4.328   0.157   8.317  1.00 97.22           H  
ATOM   2011  C   PRO A 132       4.171  -1.807   9.088  1.00 97.22           C  
ATOM   2012  CB  PRO A 132       4.635   0.289  10.437  1.00 97.22           C  
ATOM   2013  HB2 PRO A 132       4.841   1.346  10.267  1.00 97.22           H  
ATOM   2014  HB3 PRO A 132       5.558  -0.239  10.677  1.00 97.22           H  
ATOM   2015  O   PRO A 132       5.309  -2.204   8.847  1.00 97.22           O  
ATOM   2016  CG  PRO A 132       3.581   0.144  11.531  1.00 97.22           C  
ATOM   2017  HG2 PRO A 132       3.559  -0.886  11.889  1.00 97.22           H  
ATOM   2018  HG3 PRO A 132       3.754   0.833  12.358  1.00 97.22           H  
ATOM   2019  CD  PRO A 132       2.284   0.462  10.785  1.00 97.22           C  
ATOM   2020  HD2 PRO A 132       1.455  -0.105  11.209  1.00 97.22           H  
ATOM   2021  HD3 PRO A 132       2.086   1.532  10.844  1.00 97.22           H  
ATOM   2022  N   VAL A 133       3.138  -2.629   9.269  1.00 97.37           N  
ATOM   2023  H   VAL A 133       2.218  -2.228   9.376  1.00 97.37           H  
ATOM   2024  CA  VAL A 133       3.189  -4.095   9.215  1.00 97.37           C  
ATOM   2025  HA  VAL A 133       4.088  -4.403   8.681  1.00 97.37           H  
ATOM   2026  C   VAL A 133       2.004  -4.630   8.411  1.00 97.37           C  
ATOM   2027  CB  VAL A 133       3.251  -4.717  10.629  1.00 97.37           C  
ATOM   2028  HB  VAL A 133       3.197  -5.803  10.543  1.00 97.37           H  
ATOM   2029  O   VAL A 133       1.147  -3.864   7.965  1.00 97.37           O  
ATOM   2030  CG1 VAL A 133       4.579  -4.371  11.299  1.00 97.37           C  
ATOM   2031 HG11 VAL A 133       4.631  -3.297  11.477  1.00 97.37           H  
ATOM   2032 HG12 VAL A 133       4.663  -4.902  12.248  1.00 97.37           H  
ATOM   2033 HG13 VAL A 133       5.400  -4.672  10.648  1.00 97.37           H  
ATOM   2034  CG2 VAL A 133       2.123  -4.254  11.554  1.00 97.37           C  
ATOM   2035 HG21 VAL A 133       2.178  -4.797  12.498  1.00 97.37           H  
ATOM   2036 HG22 VAL A 133       1.157  -4.459  11.092  1.00 97.37           H  
ATOM   2037 HG23 VAL A 133       2.218  -3.186  11.754  1.00 97.37           H  
ATOM   2038  N   PHE A 134       1.970  -5.940   8.186  1.00 96.97           N  
ATOM   2039  H   PHE A 134       2.739  -6.503   8.521  1.00 96.97           H  
ATOM   2040  CA  PHE A 134       0.896  -6.621   7.471  1.00 96.97           C  
ATOM   2041  HA  PHE A 134       0.061  -5.929   7.366  1.00 96.97           H  
ATOM   2042  C   PHE A 134       0.359  -7.826   8.252  1.00 96.97           C  
ATOM   2043  CB  PHE A 134       1.398  -6.984   6.069  1.00 96.97           C  
ATOM   2044  HB2 PHE A 134       1.976  -6.143   5.686  1.00 96.97           H  
ATOM   2045  HB3 PHE A 134       2.062  -7.845   6.136  1.00 96.97           H  
ATOM   2046  O   PHE A 134       0.924  -8.219   9.268  1.00 96.97           O  
ATOM   2047  CG  PHE A 134       0.290  -7.247   5.072  1.00 96.97           C  
ATOM   2048  CD1 PHE A 134       0.176  -8.501   4.448  1.00 96.97           C  
ATOM   2049  HD1 PHE A 134       0.901  -9.277   4.650  1.00 96.97           H  
ATOM   2050  CD2 PHE A 134      -0.644  -6.232   4.785  1.00 96.97           C  
ATOM   2051  HD2 PHE A 134      -0.556  -5.264   5.255  1.00 96.97           H  
ATOM   2052  CE1 PHE A 134      -0.884  -8.744   3.559  1.00 96.97           C  
ATOM   2053  HE1 PHE A 134      -0.977  -9.716   3.098  1.00 96.97           H  
ATOM   2054  CE2 PHE A 134      -1.703  -6.478   3.895  1.00 96.97           C  
ATOM   2055  HE2 PHE A 134      -2.431  -5.707   3.688  1.00 96.97           H  
ATOM   2056  CZ  PHE A 134      -1.827  -7.738   3.286  1.00 96.97           C  
ATOM   2057  HZ  PHE A 134      -2.655  -7.935   2.621  1.00 96.97           H  
ATOM   2058  N   PHE A 135      -0.766  -8.384   7.799  1.00 96.96           N  
ATOM   2059  H   PHE A 135      -1.182  -8.018   6.955  1.00 96.96           H  
ATOM   2060  CA  PHE A 135      -1.457  -9.479   8.490  1.00 96.96           C  
ATOM   2061  HA  PHE A 135      -1.478  -9.279   9.561  1.00 96.96           H  
ATOM   2062  C   PHE A 135      -0.796 -10.847   8.297  1.00 96.96           C  
ATOM   2063  CB  PHE A 135      -2.895  -9.568   7.977  1.00 96.96           C  
ATOM   2064  HB2 PHE A 135      -3.362 -10.456   8.402  1.00 96.96           H  
ATOM   2065  HB3 PHE A 135      -2.862  -9.702   6.896  1.00 96.96           H  
ATOM   2066  O   PHE A 135      -1.035 -11.752   9.085  1.00 96.96           O  
ATOM   2067  CG  PHE A 135      -3.774  -8.386   8.308  1.00 96.96           C  
ATOM   2068  CD1 PHE A 135      -4.321  -8.273   9.599  1.00 96.96           C  
ATOM   2069  HD1 PHE A 135      -4.089  -9.008  10.355  1.00 96.96           H  
ATOM   2070  CD2 PHE A 135      -4.088  -7.429   7.323  1.00 96.96           C  
ATOM   2071  HD2 PHE A 135      -3.686  -7.521   6.325  1.00 96.96           H  
ATOM   2072  CE1 PHE A 135      -5.191  -7.212   9.900  1.00 96.96           C  
ATOM   2073  HE1 PHE A 135      -5.614  -7.128  10.890  1.00 96.96           H  
ATOM   2074  CE2 PHE A 135      -4.950  -6.362   7.629  1.00 96.96           C  
ATOM   2075  HE2 PHE A 135      -5.213  -5.643   6.868  1.00 96.96           H  
ATOM   2076  CZ  PHE A 135      -5.500  -6.255   8.918  1.00 96.96           C  
ATOM   2077  HZ  PHE A 135      -6.160  -5.433   9.152  1.00 96.96           H  
ATOM   2078  N   VAL A 136      -0.014 -11.021   7.231  1.00 95.47           N  
ATOM   2079  H   VAL A 136       0.203 -10.223   6.651  1.00 95.47           H  
ATOM   2080  CA  VAL A 136       0.625 -12.296   6.891  1.00 95.47           C  
ATOM   2081  HA  VAL A 136       0.648 -12.921   7.785  1.00 95.47           H  
ATOM   2082  C   VAL A 136       2.070 -12.067   6.473  1.00 95.47           C  
ATOM   2083  CB  VAL A 136      -0.147 -13.084   5.808  1.00 95.47           C  
ATOM   2084  HB  VAL A 136       0.402 -14.005   5.609  1.00 95.47           H  
ATOM   2085  O   VAL A 136       2.408 -11.036   5.891  1.00 95.47           O  
ATOM   2086  CG1 VAL A 136      -1.550 -13.479   6.286  1.00 95.47           C  
ATOM   2087 HG11 VAL A 136      -1.469 -14.079   7.192  1.00 95.47           H  
ATOM   2088 HG12 VAL A 136      -2.149 -12.596   6.507  1.00 95.47           H  
ATOM   2089 HG13 VAL A 136      -2.054 -14.065   5.518  1.00 95.47           H  
ATOM   2090  CG2 VAL A 136      -0.290 -12.327   4.483  1.00 95.47           C  
ATOM   2091 HG21 VAL A 136       0.693 -12.058   4.098  1.00 95.47           H  
ATOM   2092 HG22 VAL A 136      -0.777 -12.969   3.748  1.00 95.47           H  
ATOM   2093 HG23 VAL A 136      -0.887 -11.428   4.634  1.00 95.47           H  
ATOM   2094  N   ARG A 137       2.905 -13.059   6.766  1.00 92.34           N  
ATOM   2095  H   ARG A 137       2.534 -13.814   7.325  1.00 92.34           H  
ATOM   2096  CA  ARG A 137       4.319 -13.141   6.369  1.00 92.34           C  
ATOM   2097  HA  ARG A 137       4.623 -12.199   5.912  1.00 92.34           H  
ATOM   2098  C   ARG A 137       4.593 -14.205   5.306  1.00 92.34           C  
ATOM   2099  CB  ARG A 137       5.167 -13.334   7.631  1.00 92.34           C  
ATOM   2100  HB2 ARG A 137       5.039 -12.455   8.262  1.00 92.34           H  
ATOM   2101  HB3 ARG A 137       6.219 -13.375   7.349  1.00 92.34           H  
ATOM   2102  O   ARG A 137       5.648 -14.188   4.685  1.00 92.34           O  
ATOM   2103  CG  ARG A 137       4.794 -14.589   8.443  1.00 92.34           C  
ATOM   2104  HG2 ARG A 137       3.721 -14.780   8.419  1.00 92.34           H  
ATOM   2105  HG3 ARG A 137       5.283 -15.461   8.011  1.00 92.34           H  
ATOM   2106  CD  ARG A 137       5.190 -14.429   9.910  1.00 92.34           C  
ATOM   2107  HD2 ARG A 137       4.453 -13.791  10.397  1.00 92.34           H  
ATOM   2108  HD3 ARG A 137       6.144 -13.910  10.005  1.00 92.34           H  
ATOM   2109  NE  ARG A 137       5.224 -15.730  10.591  1.00 92.34           N  
ATOM   2110  HE  ARG A 137       4.759 -16.504  10.138  1.00 92.34           H  
ATOM   2111  NH1 ARG A 137       6.381 -15.066  12.451  1.00 92.34           N  
ATOM   2112 HH11 ARG A 137       6.272 -15.037  13.455  1.00 92.34           H  
ATOM   2113 HH12 ARG A 137       6.669 -14.230  11.963  1.00 92.34           H  
ATOM   2114  NH2 ARG A 137       5.326 -17.040  12.410  1.00 92.34           N  
ATOM   2115 HH21 ARG A 137       5.696 -17.272  13.321  1.00 92.34           H  
ATOM   2116 HH22 ARG A 137       4.728 -17.713  11.953  1.00 92.34           H  
ATOM   2117  CZ  ARG A 137       5.661 -15.941  11.812  1.00 92.34           C  
ATOM   2118  N   ASP A 138       3.618 -15.084   5.070  1.00 92.52           N  
ATOM   2119  H   ASP A 138       2.759 -14.992   5.592  1.00 92.52           H  
ATOM   2120  CA  ASP A 138       3.619 -16.049   3.974  1.00 92.52           C  
ATOM   2121  HA  ASP A 138       4.624 -16.099   3.555  1.00 92.52           H  
ATOM   2122  C   ASP A 138       2.606 -15.613   2.894  1.00 92.52           C  
ATOM   2123  CB  ASP A 138       3.313 -17.449   4.517  1.00 92.52           C  
ATOM   2124  HB2 ASP A 138       4.007 -17.665   5.329  1.00 92.52           H  
ATOM   2125  HB3 ASP A 138       2.303 -17.468   4.926  1.00 92.52           H  
ATOM   2126  O   ASP A 138       1.402 -15.516   3.183  1.00 92.52           O  
ATOM   2127  CG  ASP A 138       3.443 -18.548   3.455  1.00 92.52           C  
ATOM   2128  OD1 ASP A 138       3.333 -18.238   2.245  1.00 92.52           O  
ATOM   2129  OD2 ASP A 138       3.571 -19.711   3.885  1.00 92.52           O  
ATOM   2130  N   PRO A 139       3.053 -15.351   1.652  1.00 94.18           N  
ATOM   2131  CA  PRO A 139       2.184 -14.877   0.582  1.00 94.18           C  
ATOM   2132  HA  PRO A 139       1.674 -13.967   0.899  1.00 94.18           H  
ATOM   2133  C   PRO A 139       1.093 -15.865   0.168  1.00 94.18           C  
ATOM   2134  CB  PRO A 139       3.125 -14.545  -0.577  1.00 94.18           C  
ATOM   2135  HB2 PRO A 139       2.664 -14.730  -1.547  1.00 94.18           H  
ATOM   2136  HB3 PRO A 139       3.437 -13.503  -0.496  1.00 94.18           H  
ATOM   2137  O   PRO A 139       0.062 -15.417  -0.340  1.00 94.18           O  
ATOM   2138  CG  PRO A 139       4.331 -15.451  -0.340  1.00 94.18           C  
ATOM   2139  HG2 PRO A 139       4.116 -16.456  -0.704  1.00 94.18           H  
ATOM   2140  HG3 PRO A 139       5.240 -15.061  -0.797  1.00 94.18           H  
ATOM   2141  CD  PRO A 139       4.428 -15.467   1.178  1.00 94.18           C  
ATOM   2142  HD2 PRO A 139       4.901 -16.395   1.498  1.00 94.18           H  
ATOM   2143  HD3 PRO A 139       5.004 -14.609   1.523  1.00 94.18           H  
ATOM   2144  N   ILE A 140       1.234 -17.175   0.416  1.00 93.74           N  
ATOM   2145  H   ILE A 140       2.058 -17.506   0.898  1.00 93.74           H  
ATOM   2146  CA  ILE A 140       0.188 -18.146   0.047  1.00 93.74           C  
ATOM   2147  HA  ILE A 140      -0.027 -17.982  -1.009  1.00 93.74           H  
ATOM   2148  C   ILE A 140      -1.122 -17.906   0.810  1.00 93.74           C  
ATOM   2149  CB  ILE A 140       0.697 -19.594   0.226  1.00 93.74           C  
ATOM   2150  HB  ILE A 140       1.721 -19.637  -0.147  1.00 93.74           H  
ATOM   2151  O   ILE A 140      -2.204 -18.238   0.326  1.00 93.74           O  
ATOM   2152  CG1 ILE A 140      -0.133 -20.637  -0.554  1.00 93.74           C  
ATOM   2153 HG12 ILE A 140      -1.155 -20.660  -0.174  1.00 93.74           H  
ATOM   2154 HG13 ILE A 140       0.307 -21.619  -0.378  1.00 93.74           H  
ATOM   2155  CG2 ILE A 140       0.708 -20.027   1.702  1.00 93.74           C  
ATOM   2156 HG21 ILE A 140       1.359 -20.893   1.823  1.00 93.74           H  
ATOM   2157 HG22 ILE A 140      -0.294 -20.282   2.046  1.00 93.74           H  
ATOM   2158 HG23 ILE A 140       1.098 -19.230   2.335  1.00 93.74           H  
ATOM   2159  CD1 ILE A 140      -0.181 -20.417  -2.071  1.00 93.74           C  
ATOM   2160 HD11 ILE A 140       0.829 -20.296  -2.461  1.00 93.74           H  
ATOM   2161 HD12 ILE A 140      -0.777 -19.536  -2.311  1.00 93.74           H  
ATOM   2162 HD13 ILE A 140      -0.643 -21.283  -2.544  1.00 93.74           H  
ATOM   2163  N   LYS A 141      -1.043 -17.270   1.987  1.00 95.32           N  
ATOM   2164  H   LYS A 141      -0.120 -17.018   2.312  1.00 95.32           H  
ATOM   2165  CA  LYS A 141      -2.199 -16.925   2.823  1.00 95.32           C  
ATOM   2166  HA  LYS A 141      -2.918 -17.744   2.781  1.00 95.32           H  
ATOM   2167  C   LYS A 141      -2.937 -15.674   2.339  1.00 95.32           C  
ATOM   2168  CB  LYS A 141      -1.741 -16.756   4.279  1.00 95.32           C  
ATOM   2169  HB2 LYS A 141      -1.013 -15.947   4.331  1.00 95.32           H  
ATOM   2170  HB3 LYS A 141      -2.605 -16.475   4.881  1.00 95.32           H  
ATOM   2171  O   LYS A 141      -4.071 -15.445   2.760  1.00 95.32           O  
ATOM   2172  CG  LYS A 141      -1.121 -18.028   4.883  1.00 95.32           C  
ATOM   2173  HG2 LYS A 141      -0.225 -18.310   4.331  1.00 95.32           H  
ATOM   2174  HG3 LYS A 141      -1.846 -18.841   4.835  1.00 95.32           H  
ATOM   2175  CD  LYS A 141      -0.745 -17.763   6.345  1.00 95.32           C  
ATOM   2176  HD2 LYS A 141      -1.633 -17.407   6.867  1.00 95.32           H  
ATOM   2177  HD3 LYS A 141       0.009 -16.978   6.392  1.00 95.32           H  
ATOM   2178  CE  LYS A 141      -0.204 -19.016   7.045  1.00 95.32           C  
ATOM   2179  HE2 LYS A 141      -0.843 -19.863   6.797  1.00 95.32           H  
ATOM   2180  HE3 LYS A 141       0.801 -19.221   6.676  1.00 95.32           H  
ATOM   2181  NZ  LYS A 141      -0.198 -18.818   8.515  1.00 95.32           N  
ATOM   2182  HZ1 LYS A 141       0.236 -19.571   9.029  1.00 95.32           H  
ATOM   2183  HZ2 LYS A 141       0.232 -17.942   8.778  1.00 95.32           H  
ATOM   2184  HZ3 LYS A 141      -1.146 -18.712   8.846  1.00 95.32           H  
ATOM   2185  N   PHE A 142      -2.340 -14.869   1.452  1.00 96.19           N  
ATOM   2186  H   PHE A 142      -1.435 -15.143   1.097  1.00 96.19           H  
ATOM   2187  CA  PHE A 142      -2.905 -13.590   1.007  1.00 96.19           C  
ATOM   2188  HA  PHE A 142      -3.008 -12.956   1.888  1.00 96.19           H  
ATOM   2189  C   PHE A 142      -4.319 -13.715   0.404  1.00 96.19           C  
ATOM   2190  CB  PHE A 142      -1.925 -12.882   0.055  1.00 96.19           C  
ATOM   2191  HB2 PHE A 142      -1.683 -13.524  -0.791  1.00 96.19           H  
ATOM   2192  HB3 PHE A 142      -0.991 -12.710   0.590  1.00 96.19           H  
ATOM   2193  O   PHE A 142      -5.186 -12.925   0.787  1.00 96.19           O  
ATOM   2194  CG  PHE A 142      -2.424 -11.556  -0.490  1.00 96.19           C  
ATOM   2195  CD1 PHE A 142      -3.152 -11.504  -1.696  1.00 96.19           C  
ATOM   2196  HD1 PHE A 142      -3.358 -12.411  -2.243  1.00 96.19           H  
ATOM   2197  CD2 PHE A 142      -2.145 -10.367   0.205  1.00 96.19           C  
ATOM   2198  HD2 PHE A 142      -1.576 -10.406   1.122  1.00 96.19           H  
ATOM   2199  CE1 PHE A 142      -3.599 -10.267  -2.196  1.00 96.19           C  
ATOM   2200  HE1 PHE A 142      -4.157 -10.228  -3.120  1.00 96.19           H  
ATOM   2201  CE2 PHE A 142      -2.585  -9.129  -0.297  1.00 96.19           C  
ATOM   2202  HE2 PHE A 142      -2.358  -8.216   0.232  1.00 96.19           H  
ATOM   2203  CZ  PHE A 142      -3.314  -9.079  -1.498  1.00 96.19           C  
ATOM   2204  HZ  PHE A 142      -3.656  -8.130  -1.883  1.00 96.19           H  
ATOM   2205  N   PRO A 143      -4.635 -14.684  -0.482  1.00 97.12           N  
ATOM   2206  CA  PRO A 143      -5.997 -14.823  -0.998  1.00 97.12           C  
ATOM   2207  HA  PRO A 143      -6.282 -13.887  -1.479  1.00 97.12           H  
ATOM   2208  C   PRO A 143      -7.022 -15.145   0.096  1.00 97.12           C  
ATOM   2209  CB  PRO A 143      -5.932 -15.927  -2.059  1.00 97.12           C  
ATOM   2210  HB2 PRO A 143      -6.609 -15.727  -2.889  1.00 97.12           H  
ATOM   2211  HB3 PRO A 143      -6.153 -16.897  -1.613  1.00 97.12           H  
ATOM   2212  O   PRO A 143      -8.111 -14.576   0.084  1.00 97.12           O  
ATOM   2213  CG  PRO A 143      -4.471 -15.903  -2.503  1.00 97.12           C  
ATOM   2214  HG2 PRO A 143      -4.156 -16.859  -2.921  1.00 97.12           H  
ATOM   2215  HG3 PRO A 143      -4.310 -15.094  -3.216  1.00 97.12           H  
ATOM   2216  CD  PRO A 143      -3.748 -15.593  -1.197  1.00 97.12           C  
ATOM   2217  HD2 PRO A 143      -3.640 -16.510  -0.617  1.00 97.12           H  
ATOM   2218  HD3 PRO A 143      -2.768 -15.167  -1.408  1.00 97.12           H  
ATOM   2219  N   SER A 144      -6.680 -16.016   1.050  1.00 97.36           N  
ATOM   2220  H   SER A 144      -5.767 -16.447   1.020  1.00 97.36           H  
ATOM   2221  CA  SER A 144      -7.567 -16.377   2.165  1.00 97.36           C  
ATOM   2222  HA  SER A 144      -8.542 -16.655   1.764  1.00 97.36           H  
ATOM   2223  C   SER A 144      -7.790 -15.206   3.121  1.00 97.36           C  
ATOM   2224  CB  SER A 144      -7.021 -17.587   2.925  1.00 97.36           C  
ATOM   2225  HB2 SER A 144      -7.674 -17.808   3.769  1.00 97.36           H  
ATOM   2226  HB3 SER A 144      -6.019 -17.369   3.293  1.00 97.36           H  
ATOM   2227  O   SER A 144      -8.935 -14.949   3.479  1.00 97.36           O  
ATOM   2228  OG  SER A 144      -6.979 -18.704   2.057  1.00 97.36           O  
ATOM   2229  HG  SER A 144      -6.667 -19.463   2.555  1.00 97.36           H  
ATOM   2230  N   LEU A 145      -6.735 -14.444   3.441  1.00 97.40           N  
ATOM   2231  H   LEU A 145      -5.819 -14.740   3.135  1.00 97.40           H  
ATOM   2232  CA  LEU A 145      -6.824 -13.204   4.221  1.00 97.40           C  
ATOM   2233  HA  LEU A 145      -7.180 -13.431   5.226  1.00 97.40           H  
ATOM   2234  C   LEU A 145      -7.809 -12.218   3.588  1.00 97.40           C  
ATOM   2235  CB  LEU A 145      -5.422 -12.563   4.300  1.00 97.40           C  
ATOM   2236  HB2 LEU A 145      -4.770 -13.184   4.914  1.00 97.40           H  
ATOM   2237  HB3 LEU A 145      -5.000 -12.546   3.295  1.00 97.40           H  
ATOM   2238  O   LEU A 145      -8.690 -11.689   4.250  1.00 97.40           O  
ATOM   2239  CG  LEU A 145      -5.405 -11.116   4.838  1.00 97.40           C  
ATOM   2240  HG  LEU A 145      -6.114 -10.496   4.289  1.00 97.40           H  
ATOM   2241  CD1 LEU A 145      -5.742 -11.040   6.325  1.00 97.40           C  
ATOM   2242 HD11 LEU A 145      -6.718 -11.493   6.504  1.00 97.40           H  
ATOM   2243 HD12 LEU A 145      -5.779  -9.995   6.633  1.00 97.40           H  
ATOM   2244 HD13 LEU A 145      -4.984 -11.565   6.906  1.00 97.40           H  
ATOM   2245  CD2 LEU A 145      -4.027 -10.511   4.586  1.00 97.40           C  
ATOM   2246 HD21 LEU A 145      -3.814 -10.523   3.517  1.00 97.40           H  
ATOM   2247 HD22 LEU A 145      -4.023  -9.474   4.923  1.00 97.40           H  
ATOM   2248 HD23 LEU A 145      -3.266 -11.086   5.113  1.00 97.40           H  
ATOM   2249  N   ASN A 146      -7.663 -11.941   2.293  1.00 96.51           N  
ATOM   2250  H   ASN A 146      -6.908 -12.370   1.777  1.00 96.51           H  
ATOM   2251  CA  ASN A 146      -8.535 -10.955   1.660  1.00 96.51           C  
ATOM   2252  HA  ASN A 146      -8.604 -10.080   2.307  1.00 96.51           H  
ATOM   2253  C   ASN A 146      -9.963 -11.487   1.517  1.00 96.51           C  
ATOM   2254  CB  ASN A 146      -7.941 -10.501   0.326  1.00 96.51           C  
ATOM   2255  HB2 ASN A 146      -7.701 -11.364  -0.295  1.00 96.51           H  
ATOM   2256  HB3 ASN A 146      -8.672  -9.885  -0.197  1.00 96.51           H  
ATOM   2257  O   ASN A 146     -10.908 -10.725   1.664  1.00 96.51           O  
ATOM   2258  CG  ASN A 146      -6.710  -9.648   0.543  1.00 96.51           C  
ATOM   2259  ND2 ASN A 146      -5.540 -10.200   0.366  1.00 96.51           N  
ATOM   2260 HD21 ASN A 146      -4.729  -9.604   0.452  1.00 96.51           H  
ATOM   2261 HD22 ASN A 146      -5.454 -11.199   0.246  1.00 96.51           H  
ATOM   2262  OD1 ASN A 146      -6.776  -8.481   0.874  1.00 96.51           O  
ATOM   2263  N   ARG A 147     -10.149 -12.792   1.280  1.00 96.66           N  
ATOM   2264  H   ARG A 147      -9.336 -13.385   1.188  1.00 96.66           H  
ATOM   2265  CA  ARG A 147     -11.485 -13.405   1.244  1.00 96.66           C  
ATOM   2266  HA  ARG A 147     -12.123 -12.830   0.574  1.00 96.66           H  
ATOM   2267  C   ARG A 147     -12.190 -13.354   2.598  1.00 96.66           C  
ATOM   2268  CB  ARG A 147     -11.401 -14.849   0.743  1.00 96.66           C  
ATOM   2269  HB2 ARG A 147     -10.580 -15.360   1.246  1.00 96.66           H  
ATOM   2270  HB3 ARG A 147     -12.327 -15.367   0.993  1.00 96.66           H  
ATOM   2271  O   ARG A 147     -13.400 -13.157   2.600  1.00 96.66           O  
ATOM   2272  CG  ARG A 147     -11.216 -14.908  -0.777  1.00 96.66           C  
ATOM   2273  HG2 ARG A 147     -12.111 -14.519  -1.262  1.00 96.66           H  
ATOM   2274  HG3 ARG A 147     -10.361 -14.303  -1.080  1.00 96.66           H  
ATOM   2275  CD  ARG A 147     -10.993 -16.361  -1.200  1.00 96.66           C  
ATOM   2276  HD2 ARG A 147     -11.845 -16.957  -0.873  1.00 96.66           H  
ATOM   2277  HD3 ARG A 147     -10.095 -16.725  -0.700  1.00 96.66           H  
ATOM   2278  NE  ARG A 147     -10.833 -16.485  -2.660  1.00 96.66           N  
ATOM   2279  HE  ARG A 147     -11.038 -15.662  -3.209  1.00 96.66           H  
ATOM   2280  NH1 ARG A 147     -10.158 -18.678  -2.674  1.00 96.66           N  
ATOM   2281 HH11 ARG A 147      -9.853 -19.502  -3.172  1.00 96.66           H  
ATOM   2282 HH12 ARG A 147     -10.235 -18.696  -1.668  1.00 96.66           H  
ATOM   2283  NH2 ARG A 147     -10.321 -17.564  -4.601  1.00 96.66           N  
ATOM   2284 HH21 ARG A 147     -10.533 -16.728  -5.127  1.00 96.66           H  
ATOM   2285 HH22 ARG A 147     -10.021 -18.398  -5.085  1.00 96.66           H  
ATOM   2286  CZ  ARG A 147     -10.441 -17.571  -3.303  1.00 96.66           C  
ATOM   2287  N   SER A 148     -11.473 -13.479   3.716  1.00 96.98           N  
ATOM   2288  H   SER A 148     -10.480 -13.656   3.667  1.00 96.98           H  
ATOM   2289  CA  SER A 148     -12.080 -13.355   5.048  1.00 96.98           C  
ATOM   2290  HA  SER A 148     -12.986 -13.961   5.066  1.00 96.98           H  
ATOM   2291  C   SER A 148     -12.517 -11.928   5.389  1.00 96.98           C  
ATOM   2292  CB  SER A 148     -11.160 -13.912   6.136  1.00 96.98           C  
ATOM   2293  HB2 SER A 148     -11.678 -13.841   7.092  1.00 96.98           H  
ATOM   2294  HB3 SER A 148     -10.949 -14.960   5.924  1.00 96.98           H  
ATOM   2295  O   SER A 148     -13.391 -11.749   6.228  1.00 96.98           O  
ATOM   2296  OG  SER A 148      -9.951 -13.202   6.246  1.00 96.98           O  
ATOM   2297  HG  SER A 148      -9.459 -13.573   6.982  1.00 96.98           H  
ATOM   2298  N   HIS A 149     -11.966 -10.914   4.712  1.00 96.03           N  
ATOM   2299  H   HIS A 149     -11.188 -11.125   4.104  1.00 96.03           H  
ATOM   2300  CA  HIS A 149     -12.374  -9.505   4.846  1.00 96.03           C  
ATOM   2301  HA  HIS A 149     -12.804  -9.341   5.834  1.00 96.03           H  
ATOM   2302  C   HIS A 149     -13.459  -9.101   3.835  1.00 96.03           C  
ATOM   2303  CB  HIS A 149     -11.141  -8.594   4.703  1.00 96.03           C  
ATOM   2304  HB2 HIS A 149     -10.639  -8.816   3.762  1.00 96.03           H  
ATOM   2305  HB3 HIS A 149     -11.481  -7.559   4.654  1.00 96.03           H  
ATOM   2306  O   HIS A 149     -13.962  -7.980   3.875  1.00 96.03           O  
ATOM   2307  CG  HIS A 149     -10.122  -8.667   5.816  1.00 96.03           C  
ATOM   2308  CD2 HIS A 149      -9.704  -9.785   6.477  1.00 96.03           C  
ATOM   2309  HD2 HIS A 149     -10.054 -10.794   6.320  1.00 96.03           H  
ATOM   2310  ND1 HIS A 149      -9.357  -7.588   6.263  1.00 96.03           N  
ATOM   2311  CE1 HIS A 149      -8.499  -8.082   7.166  1.00 96.03           C  
ATOM   2312  HE1 HIS A 149      -7.747  -7.497   7.675  1.00 96.03           H  
ATOM   2313  NE2 HIS A 149      -8.685  -9.403   7.309  1.00 96.03           N  
ATOM   2314  HE2 HIS A 149      -8.114 -10.037   7.850  1.00 96.03           H  
ATOM   2315  N   LYS A 150     -13.807  -9.988   2.897  1.00 94.56           N  
ATOM   2316  H   LYS A 150     -13.417 -10.916   2.976  1.00 94.56           H  
ATOM   2317  CA  LYS A 150     -14.803  -9.748   1.847  1.00 94.56           C  
ATOM   2318  HA  LYS A 150     -14.962  -8.673   1.754  1.00 94.56           H  
ATOM   2319  C   LYS A 150     -16.160 -10.332   2.232  1.00 94.56           C  
ATOM   2320  CB  LYS A 150     -14.276 -10.291   0.506  1.00 94.56           C  
ATOM   2321  HB2 LYS A 150     -13.907 -11.305   0.663  1.00 94.56           H  
ATOM   2322  HB3 LYS A 150     -15.079 -10.350  -0.229  1.00 94.56           H  
ATOM   2323  O   LYS A 150     -16.345 -10.950   3.276  1.00 94.56           O  
ATOM   2324  CG  LYS A 150     -13.148  -9.435  -0.089  1.00 94.56           C  
ATOM   2325  HG2 LYS A 150     -12.432  -9.170   0.688  1.00 94.56           H  
ATOM   2326  HG3 LYS A 150     -12.640 -10.031  -0.847  1.00 94.56           H  
ATOM   2327  CD  LYS A 150     -13.623  -8.125  -0.726  1.00 94.56           C  
ATOM   2328  HD2 LYS A 150     -13.996  -7.450   0.044  1.00 94.56           H  
ATOM   2329  HD3 LYS A 150     -14.417  -8.331  -1.444  1.00 94.56           H  
ATOM   2330  CE  LYS A 150     -12.425  -7.494  -1.444  1.00 94.56           C  
ATOM   2331  HE2 LYS A 150     -11.657  -7.262  -0.706  1.00 94.56           H  
ATOM   2332  HE3 LYS A 150     -12.012  -8.220  -2.144  1.00 94.56           H  
ATOM   2333  NZ  LYS A 150     -12.791  -6.260  -2.178  1.00 94.56           N  
ATOM   2334  HZ1 LYS A 150     -12.943  -5.515  -1.513  1.00 94.56           H  
ATOM   2335  HZ2 LYS A 150     -13.633  -6.373  -2.725  1.00 94.56           H  
ATOM   2336  HZ3 LYS A 150     -12.029  -5.994  -2.785  1.00 94.56           H  
ATOM   2337  N   ARG A 151     -17.136 -10.107   1.354  1.00 95.36           N  
ATOM   2338  H   ARG A 151     -16.901  -9.586   0.521  1.00 95.36           H  
ATOM   2339  CA  ARG A 151     -18.511 -10.572   1.522  1.00 95.36           C  
ATOM   2340  HA  ARG A 151     -18.887 -10.172   2.464  1.00 95.36           H  
ATOM   2341  C   ARG A 151     -18.583 -12.096   1.616  1.00 95.36           C  
ATOM   2342  CB  ARG A 151     -19.372 -10.053   0.365  1.00 95.36           C  
ATOM   2343  HB2 ARG A 151     -20.365 -10.495   0.439  1.00 95.36           H  
ATOM   2344  HB3 ARG A 151     -18.929 -10.361  -0.582  1.00 95.36           H  
ATOM   2345  O   ARG A 151     -17.985 -12.806   0.808  1.00 95.36           O  
ATOM   2346  CG  ARG A 151     -19.504  -8.528   0.404  1.00 95.36           C  
ATOM   2347  HG2 ARG A 151     -18.516  -8.069   0.427  1.00 95.36           H  
ATOM   2348  HG3 ARG A 151     -20.046  -8.236   1.303  1.00 95.36           H  
ATOM   2349  CD  ARG A 151     -20.240  -8.008  -0.829  1.00 95.36           C  
ATOM   2350  HD2 ARG A 151     -19.700  -8.324  -1.722  1.00 95.36           H  
ATOM   2351  HD3 ARG A 151     -21.247  -8.421  -0.883  1.00 95.36           H  
ATOM   2352  NE  ARG A 151     -20.273  -6.545  -0.801  1.00 95.36           N  
ATOM   2353  HE  ARG A 151     -19.411  -6.098  -1.077  1.00 95.36           H  
ATOM   2354  NH1 ARG A 151     -22.323  -6.195   0.186  1.00 95.36           N  
ATOM   2355 HH11 ARG A 151     -23.009  -5.553   0.558  1.00 95.36           H  
ATOM   2356 HH12 ARG A 151     -22.512  -7.187   0.173  1.00 95.36           H  
ATOM   2357  NH2 ARG A 151     -20.966  -4.471  -0.305  1.00 95.36           N  
ATOM   2358 HH21 ARG A 151     -21.614  -3.806   0.093  1.00 95.36           H  
ATOM   2359 HH22 ARG A 151     -20.064  -4.154  -0.631  1.00 95.36           H  
ATOM   2360  CZ  ARG A 151     -21.197  -5.751  -0.308  1.00 95.36           C  
ATOM   2361  N   HIS A 152     -19.390 -12.587   2.551  1.00 97.03           N  
ATOM   2362  H   HIS A 152     -19.814 -11.946   3.205  1.00 97.03           H  
ATOM   2363  CA  HIS A 152     -19.701 -14.003   2.676  1.00 97.03           C  
ATOM   2364  HA  HIS A 152     -18.753 -14.529   2.789  1.00 97.03           H  
ATOM   2365  C   HIS A 152     -20.416 -14.508   1.408  1.00 97.03           C  
ATOM   2366  CB  HIS A 152     -20.522 -14.217   3.957  1.00 97.03           C  
ATOM   2367  HB2 HIS A 152     -21.378 -13.543   3.952  1.00 97.03           H  
ATOM   2368  HB3 HIS A 152     -19.891 -13.935   4.800  1.00 97.03           H  
ATOM   2369  O   HIS A 152     -21.382 -13.885   0.959  1.00 97.03           O  
ATOM   2370  CG  HIS A 152     -20.993 -15.633   4.188  1.00 97.03           C  
ATOM   2371  CD2 HIS A 152     -20.587 -16.486   5.180  1.00 97.03           C  
ATOM   2372  HD2 HIS A 152     -19.903 -16.249   5.982  1.00 97.03           H  
ATOM   2373  ND1 HIS A 152     -21.851 -16.338   3.383  1.00 97.03           N  
ATOM   2374  HD1 HIS A 152     -22.314 -15.944   2.576  1.00 97.03           H  
ATOM   2375  CE1 HIS A 152     -21.897 -17.605   3.826  1.00 97.03           C  
ATOM   2376  HE1 HIS A 152     -22.418 -18.429   3.361  1.00 97.03           H  
ATOM   2377  NE2 HIS A 152     -21.166 -17.739   4.930  1.00 97.03           N  
ATOM   2378  N   PRO A 153     -20.035 -15.673   0.848  1.00 96.84           N  
ATOM   2379  CA  PRO A 153     -20.505 -16.130  -0.466  1.00 96.84           C  
ATOM   2380  HA  PRO A 153     -20.237 -15.386  -1.217  1.00 96.84           H  
ATOM   2381  C   PRO A 153     -22.023 -16.356  -0.564  1.00 96.84           C  
ATOM   2382  CB  PRO A 153     -19.718 -17.419  -0.741  1.00 96.84           C  
ATOM   2383  HB2 PRO A 153     -20.318 -18.169  -1.256  1.00 96.84           H  
ATOM   2384  HB3 PRO A 153     -18.835 -17.178  -1.334  1.00 96.84           H  
ATOM   2385  O   PRO A 153     -22.603 -16.182  -1.628  1.00 96.84           O  
ATOM   2386  CG  PRO A 153     -19.278 -17.901   0.643  1.00 96.84           C  
ATOM   2387  HG2 PRO A 153     -18.373 -18.506   0.595  1.00 96.84           H  
ATOM   2388  HG3 PRO A 153     -20.089 -18.454   1.118  1.00 96.84           H  
ATOM   2389  CD  PRO A 153     -19.044 -16.593   1.386  1.00 96.84           C  
ATOM   2390  HD2 PRO A 153     -18.044 -16.216   1.171  1.00 96.84           H  
ATOM   2391  HD3 PRO A 153     -19.161 -16.748   2.459  1.00 96.84           H  
ATOM   2392  N   ARG A 154     -22.683 -16.738   0.540  1.00 97.37           N  
ATOM   2393  H   ARG A 154     -22.104 -17.016   1.319  1.00 97.37           H  
ATOM   2394  CA  ARG A 154     -24.150 -16.917   0.603  1.00 97.37           C  
ATOM   2395  HA  ARG A 154     -24.482 -17.314  -0.356  1.00 97.37           H  
ATOM   2396  C   ARG A 154     -24.940 -15.620   0.796  1.00 97.37           C  
ATOM   2397  CB  ARG A 154     -24.508 -17.931   1.698  1.00 97.37           C  
ATOM   2398  HB2 ARG A 154     -23.931 -18.842   1.540  1.00 97.37           H  
ATOM   2399  HB3 ARG A 154     -24.249 -17.497   2.664  1.00 97.37           H  
ATOM   2400  O   ARG A 154     -25.941 -15.421   0.123  1.00 97.37           O  
ATOM   2401  CG  ARG A 154     -26.001 -18.290   1.742  1.00 97.37           C  
ATOM   2402  HG2 ARG A 154     -26.306 -18.667   0.766  1.00 97.37           H  
ATOM   2403  HG3 ARG A 154     -26.595 -17.405   1.973  1.00 97.37           H  
ATOM   2404  CD  ARG A 154     -26.292 -19.364   2.800  1.00 97.37           C  
ATOM   2405  HD2 ARG A 154     -27.349 -19.621   2.727  1.00 97.37           H  
ATOM   2406  HD3 ARG A 154     -25.716 -20.258   2.561  1.00 97.37           H  
ATOM   2407  NE  ARG A 154     -25.952 -18.920   4.173  1.00 97.37           N  
ATOM   2408  HE  ARG A 154     -25.035 -18.518   4.311  1.00 97.37           H  
ATOM   2409  NH1 ARG A 154     -27.875 -19.576   5.255  1.00 97.37           N  
ATOM   2410 HH11 ARG A 154     -28.256 -19.911   4.382  1.00 97.37           H  
ATOM   2411 HH12 ARG A 154     -28.405 -19.657   6.111  1.00 97.37           H  
ATOM   2412  NH2 ARG A 154     -26.219 -18.631   6.413  1.00 97.37           N  
ATOM   2413 HH21 ARG A 154     -25.293 -18.235   6.484  1.00 97.37           H  
ATOM   2414 HH22 ARG A 154     -26.763 -18.729   7.259  1.00 97.37           H  
ATOM   2415  CZ  ARG A 154     -26.684 -19.045   5.267  1.00 97.37           C  
ATOM   2416  N   THR A 155     -24.564 -14.795   1.772  1.00 96.82           N  
ATOM   2417  H   THR A 155     -23.713 -14.961   2.291  1.00 96.82           H  
ATOM   2418  CA  THR A 155     -25.337 -13.604   2.162  1.00 96.82           C  
ATOM   2419  HA  THR A 155     -26.398 -13.775   1.984  1.00 96.82           H  
ATOM   2420  C   THR A 155     -24.950 -12.374   1.351  1.00 96.82           C  
ATOM   2421  CB  THR A 155     -25.146 -13.292   3.652  1.00 96.82           C  
ATOM   2422  HB  THR A 155     -25.678 -12.374   3.899  1.00 96.82           H  
ATOM   2423  O   THR A 155     -25.713 -11.417   1.301  1.00 96.82           O  
ATOM   2424  CG2 THR A 155     -25.639 -14.423   4.555  1.00 96.82           C  
ATOM   2425 HG21 THR A 155     -25.044 -15.324   4.402  1.00 96.82           H  
ATOM   2426 HG22 THR A 155     -26.687 -14.631   4.339  1.00 96.82           H  
ATOM   2427 HG23 THR A 155     -25.550 -14.114   5.597  1.00 96.82           H  
ATOM   2428  OG1 THR A 155     -23.776 -13.120   3.904  1.00 96.82           O  
ATOM   2429  HG1 THR A 155     -23.650 -12.887   4.827  1.00 96.82           H  
ATOM   2430  N   ASN A 156     -23.774 -12.398   0.719  1.00 96.26           N  
ATOM   2431  H   ASN A 156     -23.189 -13.215   0.822  1.00 96.26           H  
ATOM   2432  CA  ASN A 156     -23.169 -11.267   0.032  1.00 96.26           C  
ATOM   2433  HA  ASN A 156     -22.152 -11.582  -0.202  1.00 96.26           H  
ATOM   2434  C   ASN A 156     -23.032 -10.018   0.933  1.00 96.26           C  
ATOM   2435  CB  ASN A 156     -23.893 -11.044  -1.305  1.00 96.26           C  
ATOM   2436  HB2 ASN A 156     -24.837 -10.531  -1.121  1.00 96.26           H  
ATOM   2437  HB3 ASN A 156     -24.107 -12.004  -1.775  1.00 96.26           H  
ATOM   2438  O   ASN A 156     -23.140  -8.881   0.471  1.00 96.26           O  
ATOM   2439  CG  ASN A 156     -23.053 -10.244  -2.279  1.00 96.26           C  
ATOM   2440  ND2 ASN A 156     -23.665  -9.391  -3.064  1.00 96.26           N  
ATOM   2441 HD21 ASN A 156     -23.080  -8.876  -3.707  1.00 96.26           H  
ATOM   2442 HD22 ASN A 156     -24.663  -9.259  -2.992  1.00 96.26           H  
ATOM   2443  OD1 ASN A 156     -21.845 -10.381  -2.360  1.00 96.26           O  
ATOM   2444  N   MET A 157     -22.790 -10.228   2.230  1.00 95.37           N  
ATOM   2445  H   MET A 157     -22.697 -11.184   2.542  1.00 95.37           H  
ATOM   2446  CA  MET A 157     -22.575  -9.191   3.249  1.00 95.37           C  
ATOM   2447  HA  MET A 157     -22.549  -8.209   2.777  1.00 95.37           H  
ATOM   2448  C   MET A 157     -21.238  -9.424   3.969  1.00 95.37           C  
ATOM   2449  CB  MET A 157     -23.722  -9.212   4.272  1.00 95.37           C  
ATOM   2450  HB2 MET A 157     -23.780 -10.201   4.726  1.00 95.37           H  
ATOM   2451  HB3 MET A 157     -23.510  -8.490   5.062  1.00 95.37           H  
ATOM   2452  O   MET A 157     -20.759 -10.561   3.954  1.00 95.37           O  
ATOM   2453  CG  MET A 157     -25.075  -8.852   3.648  1.00 95.37           C  
ATOM   2454  HG2 MET A 157     -24.962  -7.915   3.104  1.00 95.37           H  
ATOM   2455  HG3 MET A 157     -25.361  -9.623   2.933  1.00 95.37           H  
ATOM   2456  SD  MET A 157     -26.427  -8.639   4.839  1.00 95.37           S  
ATOM   2457  CE  MET A 157     -26.658 -10.329   5.445  1.00 95.37           C  
ATOM   2458  HE1 MET A 157     -27.389 -10.318   6.254  1.00 95.37           H  
ATOM   2459  HE2 MET A 157     -27.036 -10.952   4.634  1.00 95.37           H  
ATOM   2460  HE3 MET A 157     -25.716 -10.724   5.825  1.00 95.37           H  
ATOM   2461  N   PRO A 158     -20.628  -8.397   4.592  1.00 95.09           N  
ATOM   2462  CA  PRO A 158     -19.546  -8.607   5.553  1.00 95.09           C  
ATOM   2463  HA  PRO A 158     -18.659  -8.954   5.023  1.00 95.09           H  
ATOM   2464  C   PRO A 158     -19.946  -9.636   6.621  1.00 95.09           C  
ATOM   2465  CB  PRO A 158     -19.266  -7.234   6.177  1.00 95.09           C  
ATOM   2466  HB2 PRO A 158     -18.205  -7.095   6.384  1.00 95.09           H  
ATOM   2467  HB3 PRO A 158     -19.849  -7.109   7.090  1.00 95.09           H  
ATOM   2468  O   PRO A 158     -21.113  -9.701   7.007  1.00 95.09           O  
ATOM   2469  CG  PRO A 158     -19.771  -6.253   5.120  1.00 95.09           C  
ATOM   2470  HG2 PRO A 158     -20.052  -5.295   5.557  1.00 95.09           H  
ATOM   2471  HG3 PRO A 158     -19.009  -6.118   4.352  1.00 95.09           H  
ATOM   2472  CD  PRO A 158     -20.974  -6.984   4.528  1.00 95.09           C  
ATOM   2473  HD2 PRO A 158     -21.142  -6.655   3.502  1.00 95.09           H  
ATOM   2474  HD3 PRO A 158     -21.855  -6.794   5.141  1.00 95.09           H  
ATOM   2475  N   ASP A 159     -18.991 -10.445   7.076  1.00 97.31           N  
ATOM   2476  H   ASP A 159     -18.049 -10.358   6.723  1.00 97.31           H  
ATOM   2477  CA  ASP A 159     -19.239 -11.492   8.070  1.00 97.31           C  
ATOM   2478  HA  ASP A 159     -20.164 -11.272   8.603  1.00 97.31           H  
ATOM   2479  C   ASP A 159     -18.108 -11.532   9.100  1.00 97.31           C  
ATOM   2480  CB  ASP A 159     -19.435 -12.838   7.358  1.00 97.31           C  
ATOM   2481  HB2 ASP A 159     -20.180 -12.684   6.577  1.00 97.31           H  
ATOM   2482  HB3 ASP A 159     -18.503 -13.150   6.886  1.00 97.31           H  
ATOM   2483  O   ASP A 159     -16.970 -11.904   8.798  1.00 97.31           O  
ATOM   2484  CG  ASP A 159     -19.941 -13.952   8.282  1.00 97.31           C  
ATOM   2485  OD1 ASP A 159     -19.521 -14.014   9.461  1.00 97.31           O  
ATOM   2486  OD2 ASP A 159     -20.774 -14.754   7.810  1.00 97.31           O  
ATOM   2487  N   ALA A 160     -18.434 -11.150  10.336  1.00 98.01           N  
ATOM   2488  H   ALA A 160     -19.369 -10.813  10.516  1.00 98.01           H  
ATOM   2489  CA  ALA A 160     -17.482 -11.138  11.436  1.00 98.01           C  
ATOM   2490  HA  ALA A 160     -16.621 -10.537  11.143  1.00 98.01           H  
ATOM   2491  C   ALA A 160     -16.965 -12.544  11.787  1.00 98.01           C  
ATOM   2492  CB  ALA A 160     -18.149 -10.461  12.635  1.00 98.01           C  
ATOM   2493  HB1 ALA A 160     -19.011 -11.040  12.964  1.00 98.01           H  
ATOM   2494  HB2 ALA A 160     -17.435 -10.378  13.455  1.00 98.01           H  
ATOM   2495  HB3 ALA A 160     -18.472  -9.458  12.357  1.00 98.01           H  
ATOM   2496  O   ALA A 160     -15.818 -12.669  12.211  1.00 98.01           O  
ATOM   2497  N   ASN A 161     -17.749 -13.612  11.583  1.00 98.18           N  
ATOM   2498  H   ASN A 161     -18.609 -13.492  11.067  1.00 98.18           H  
ATOM   2499  CA  ASN A 161     -17.263 -14.976  11.809  1.00 98.18           C  
ATOM   2500  HA  ASN A 161     -16.852 -15.034  12.817  1.00 98.18           H  
ATOM   2501  C   ASN A 161     -16.120 -15.287  10.838  1.00 98.18           C  
ATOM   2502  CB  ASN A 161     -18.372 -16.040  11.678  1.00 98.18           C  
ATOM   2503  HB2 ASN A 161     -18.670 -16.130  10.633  1.00 98.18           H  
ATOM   2504  HB3 ASN A 161     -17.962 -17.003  11.981  1.00 98.18           H  
ATOM   2505  O   ASN A 161     -15.071 -15.734  11.281  1.00 98.18           O  
ATOM   2506  CG  ASN A 161     -19.612 -15.784  12.509  1.00 98.18           C  
ATOM   2507  ND2 ASN A 161     -20.557 -15.068  11.949  1.00 98.18           N  
ATOM   2508 HD21 ASN A 161     -21.462 -14.992  12.392  1.00 98.18           H  
ATOM   2509 HD22 ASN A 161     -20.395 -14.728  11.012  1.00 98.18           H  
ATOM   2510  OD1 ASN A 161     -19.764 -16.231  13.642  1.00 98.18           O  
ATOM   2511  N   MET A 162     -16.276 -14.987   9.542  1.00 98.09           N  
ATOM   2512  H   MET A 162     -17.144 -14.557   9.253  1.00 98.09           H  
ATOM   2513  CA  MET A 162     -15.206 -15.197   8.555  1.00 98.09           C  
ATOM   2514  HA  MET A 162     -14.913 -16.247   8.566  1.00 98.09           H  
ATOM   2515  C   MET A 162     -13.954 -14.383   8.887  1.00 98.09           C  
ATOM   2516  CB  MET A 162     -15.676 -14.821   7.144  1.00 98.09           C  
ATOM   2517  HB2 MET A 162     -14.797 -14.756   6.503  1.00 98.09           H  
ATOM   2518  HB3 MET A 162     -16.159 -13.844   7.159  1.00 98.09           H  
ATOM   2519  O   MET A 162     -12.844 -14.917   8.834  1.00 98.09           O  
ATOM   2520  CG  MET A 162     -16.628 -15.859   6.547  1.00 98.09           C  
ATOM   2521  HG2 MET A 162     -16.105 -16.813   6.491  1.00 98.09           H  
ATOM   2522  HG3 MET A 162     -17.479 -15.981   7.218  1.00 98.09           H  
ATOM   2523  SD  MET A 162     -17.271 -15.457   4.894  1.00 98.09           S  
ATOM   2524  CE  MET A 162     -15.760 -15.064   3.970  1.00 98.09           C  
ATOM   2525  HE1 MET A 162     -15.331 -14.136   4.349  1.00 98.09           H  
ATOM   2526  HE2 MET A 162     -15.038 -15.874   4.076  1.00 98.09           H  
ATOM   2527  HE3 MET A 162     -16.003 -14.924   2.917  1.00 98.09           H  
ATOM   2528  N   PHE A 163     -14.132 -13.106   9.239  1.00 98.23           N  
ATOM   2529  H   PHE A 163     -15.067 -12.726   9.215  1.00 98.23           H  
ATOM   2530  CA  PHE A 163     -13.028 -12.219   9.594  1.00 98.23           C  
ATOM   2531  HA  PHE A 163     -12.353 -12.141   8.743  1.00 98.23           H  
ATOM   2532  C   PHE A 163     -12.221 -12.781  10.772  1.00 98.23           C  
ATOM   2533  CB  PHE A 163     -13.582 -10.820   9.899  1.00 98.23           C  
ATOM   2534  HB2 PHE A 163     -14.115 -10.456   9.021  1.00 98.23           H  
ATOM   2535  HB3 PHE A 163     -14.303 -10.889  10.713  1.00 98.23           H  
ATOM   2536  O   PHE A 163     -11.004 -12.948  10.664  1.00 98.23           O  
ATOM   2537  CG  PHE A 163     -12.516  -9.812  10.281  1.00 98.23           C  
ATOM   2538  CD1 PHE A 163     -12.121  -9.679  11.625  1.00 98.23           C  
ATOM   2539  HD1 PHE A 163     -12.595 -10.278  12.389  1.00 98.23           H  
ATOM   2540  CD2 PHE A 163     -11.913  -9.008   9.296  1.00 98.23           C  
ATOM   2541  HD2 PHE A 163     -12.221  -9.097   8.264  1.00 98.23           H  
ATOM   2542  CE1 PHE A 163     -11.118  -8.764  11.983  1.00 98.23           C  
ATOM   2543  HE1 PHE A 163     -10.827  -8.675  13.019  1.00 98.23           H  
ATOM   2544  CE2 PHE A 163     -10.929  -8.071   9.656  1.00 98.23           C  
ATOM   2545  HE2 PHE A 163     -10.507  -7.424   8.901  1.00 98.23           H  
ATOM   2546  CZ  PHE A 163     -10.524  -7.957  10.998  1.00 98.23           C  
ATOM   2547  HZ  PHE A 163      -9.773  -7.233  11.278  1.00 98.23           H  
ATOM   2548  N   TRP A 164     -12.886 -13.110  11.884  1.00 98.64           N  
ATOM   2549  H   TRP A 164     -13.888 -12.985  11.911  1.00 98.64           H  
ATOM   2550  CA  TRP A 164     -12.208 -13.570  13.096  1.00 98.64           C  
ATOM   2551  HA  TRP A 164     -11.315 -12.961  13.236  1.00 98.64           H  
ATOM   2552  C   TRP A 164     -11.705 -15.012  13.007  1.00 98.64           C  
ATOM   2553  CB  TRP A 164     -13.102 -13.347  14.318  1.00 98.64           C  
ATOM   2554  HB2 TRP A 164     -14.090 -13.765  14.129  1.00 98.64           H  
ATOM   2555  HB3 TRP A 164     -12.672 -13.888  15.161  1.00 98.64           H  
ATOM   2556  O   TRP A 164     -10.638 -15.284  13.551  1.00 98.64           O  
ATOM   2557  CG  TRP A 164     -13.222 -11.905  14.709  1.00 98.64           C  
ATOM   2558  CD1 TRP A 164     -14.316 -11.133  14.544  1.00 98.64           C  
ATOM   2559  HD1 TRP A 164     -15.250 -11.458  14.110  1.00 98.64           H  
ATOM   2560  CD2 TRP A 164     -12.189 -11.008  15.224  1.00 98.64           C  
ATOM   2561  CE2 TRP A 164     -12.743  -9.699  15.335  1.00 98.64           C  
ATOM   2562  CE3 TRP A 164     -10.825 -11.152  15.560  1.00 98.64           C  
ATOM   2563  HE3 TRP A 164     -10.364 -12.125  15.471  1.00 98.64           H  
ATOM   2564  NE1 TRP A 164     -14.043  -9.841  14.920  1.00 98.64           N  
ATOM   2565  HE1 TRP A 164     -14.636  -9.067  14.657  1.00 98.64           H  
ATOM   2566  CH2 TRP A 164     -10.653  -8.775  16.111  1.00 98.64           C  
ATOM   2567  HH2 TRP A 164     -10.064  -7.932  16.443  1.00 98.64           H  
ATOM   2568  CZ2 TRP A 164     -12.000  -8.593  15.766  1.00 98.64           C  
ATOM   2569  HZ2 TRP A 164     -12.463  -7.620  15.827  1.00 98.64           H  
ATOM   2570  CZ3 TRP A 164     -10.068 -10.050  16.005  1.00 98.64           C  
ATOM   2571  HZ3 TRP A 164      -9.027 -10.184  16.262  1.00 98.64           H  
ATOM   2572  N   ASP A 165     -12.394 -15.904  12.290  1.00 98.36           N  
ATOM   2573  H   ASP A 165     -13.277 -15.635  11.880  1.00 98.36           H  
ATOM   2574  CA  ASP A 165     -11.949 -17.289  12.062  1.00 98.36           C  
ATOM   2575  HA  ASP A 165     -11.862 -17.811  13.015  1.00 98.36           H  
ATOM   2576  C   ASP A 165     -10.567 -17.326  11.396  1.00 98.36           C  
ATOM   2577  CB  ASP A 165     -13.000 -18.019  11.214  1.00 98.36           C  
ATOM   2578  HB2 ASP A 165     -13.953 -18.006  11.743  1.00 98.36           H  
ATOM   2579  HB3 ASP A 165     -13.126 -17.497  10.265  1.00 98.36           H  
ATOM   2580  O   ASP A 165      -9.643 -17.983  11.882  1.00 98.36           O  
ATOM   2581  CG  ASP A 165     -12.632 -19.479  10.953  1.00 98.36           C  
ATOM   2582  OD1 ASP A 165     -12.450 -20.209  11.950  1.00 98.36           O  
ATOM   2583  OD2 ASP A 165     -12.554 -19.849   9.758  1.00 98.36           O  
ATOM   2584  N   PHE A 166     -10.366 -16.509  10.354  1.00 98.40           N  
ATOM   2585  H   PHE A 166     -11.149 -15.975  10.004  1.00 98.40           H  
ATOM   2586  CA  PHE A 166      -9.059 -16.400   9.709  1.00 98.40           C  
ATOM   2587  HA  PHE A 166      -8.770 -17.392   9.361  1.00 98.40           H  
ATOM   2588  C   PHE A 166      -7.972 -15.928  10.680  1.00 98.40           C  
ATOM   2589  CB  PHE A 166      -9.134 -15.459   8.502  1.00 98.40           C  
ATOM   2590  HB2 PHE A 166      -9.510 -14.489   8.828  1.00 98.40           H  
ATOM   2591  HB3 PHE A 166      -9.845 -15.874   7.787  1.00 98.40           H  
ATOM   2592  O   PHE A 166      -6.882 -16.498  10.700  1.00 98.40           O  
ATOM   2593  CG  PHE A 166      -7.788 -15.272   7.822  1.00 98.40           C  
ATOM   2594  CD1 PHE A 166      -6.907 -14.263   8.258  1.00 98.40           C  
ATOM   2595  HD1 PHE A 166      -7.207 -13.581   9.041  1.00 98.40           H  
ATOM   2596  CD2 PHE A 166      -7.368 -16.182   6.834  1.00 98.40           C  
ATOM   2597  HD2 PHE A 166      -8.033 -16.972   6.517  1.00 98.40           H  
ATOM   2598  CE1 PHE A 166      -5.602 -14.193   7.743  1.00 98.40           C  
ATOM   2599  HE1 PHE A 166      -4.909 -13.467   8.141  1.00 98.40           H  
ATOM   2600  CE2 PHE A 166      -6.069 -16.096   6.300  1.00 98.40           C  
ATOM   2601  HE2 PHE A 166      -5.732 -16.818   5.571  1.00 98.40           H  
ATOM   2602  CZ  PHE A 166      -5.183 -15.109   6.763  1.00 98.40           C  
ATOM   2603  HZ  PHE A 166      -4.169 -15.074   6.392  1.00 98.40           H  
ATOM   2604  N   HIS A 167      -8.239 -14.883  11.465  1.00 98.25           N  
ATOM   2605  H   HIS A 167      -9.164 -14.478  11.432  1.00 98.25           H  
ATOM   2606  CA  HIS A 167      -7.219 -14.278  12.327  1.00 98.25           C  
ATOM   2607  HA  HIS A 167      -6.284 -14.187  11.774  1.00 98.25           H  
ATOM   2608  C   HIS A 167      -6.896 -15.116  13.563  1.00 98.25           C  
ATOM   2609  CB  HIS A 167      -7.657 -12.879  12.736  1.00 98.25           C  
ATOM   2610  HB2 HIS A 167      -8.666 -12.916  13.148  1.00 98.25           H  
ATOM   2611  HB3 HIS A 167      -6.982 -12.556  13.528  1.00 98.25           H  
ATOM   2612  O   HIS A 167      -5.746 -15.136  13.997  1.00 98.25           O  
ATOM   2613  CG  HIS A 167      -7.604 -11.877  11.609  1.00 98.25           C  
ATOM   2614  CD2 HIS A 167      -8.653 -11.124  11.182  1.00 98.25           C  
ATOM   2615  HD2 HIS A 167      -9.656 -11.149  11.582  1.00 98.25           H  
ATOM   2616  ND1 HIS A 167      -6.473 -11.527  10.863  1.00 98.25           N  
ATOM   2617  CE1 HIS A 167      -6.878 -10.584  10.001  1.00 98.25           C  
ATOM   2618  HE1 HIS A 167      -6.234 -10.099   9.283  1.00 98.25           H  
ATOM   2619  NE2 HIS A 167      -8.187 -10.322  10.171  1.00 98.25           N  
ATOM   2620  HE2 HIS A 167      -8.748  -9.629   9.697  1.00 98.25           H  
ATOM   2621  N   VAL A 168      -7.868 -15.854  14.102  1.00 97.79           N  
ATOM   2622  H   VAL A 168      -8.800 -15.782  13.721  1.00 97.79           H  
ATOM   2623  CA  VAL A 168      -7.621 -16.871  15.134  1.00 97.79           C  
ATOM   2624  HA  VAL A 168      -7.070 -16.423  15.960  1.00 97.79           H  
ATOM   2625  C   VAL A 168      -6.738 -17.990  14.576  1.00 97.79           C  
ATOM   2626  CB  VAL A 168      -8.961 -17.404  15.676  1.00 97.79           C  
ATOM   2627  HB  VAL A 168      -9.637 -17.590  14.841  1.00 97.79           H  
ATOM   2628  O   VAL A 168      -5.791 -18.412  15.241  1.00 97.79           O  
ATOM   2629  CG1 VAL A 168      -8.809 -18.714  16.454  1.00 97.79           C  
ATOM   2630 HG11 VAL A 168      -9.788 -19.032  16.812  1.00 97.79           H  
ATOM   2631 HG12 VAL A 168      -8.443 -19.508  15.803  1.00 97.79           H  
ATOM   2632 HG13 VAL A 168      -8.123 -18.586  17.291  1.00 97.79           H  
ATOM   2633  CG2 VAL A 168      -9.592 -16.356  16.606  1.00 97.79           C  
ATOM   2634 HG21 VAL A 168      -8.945 -16.177  17.465  1.00 97.79           H  
ATOM   2635 HG22 VAL A 168      -9.748 -15.422  16.066  1.00 97.79           H  
ATOM   2636 HG23 VAL A 168     -10.559 -16.715  16.961  1.00 97.79           H  
ATOM   2637  N   GLY A 169      -6.987 -18.422  13.335  1.00 96.27           N  
ATOM   2638  H   GLY A 169      -7.818 -18.089  12.867  1.00 96.27           H  
ATOM   2639  CA  GLY A 169      -6.163 -19.415  12.641  1.00 96.27           C  
ATOM   2640  HA2 GLY A 169      -6.710 -19.758  11.763  1.00 96.27           H  
ATOM   2641  HA3 GLY A 169      -6.001 -20.268  13.300  1.00 96.27           H  
ATOM   2642  C   GLY A 169      -4.792 -18.906  12.172  1.00 96.27           C  
ATOM   2643  O   GLY A 169      -3.929 -19.717  11.838  1.00 96.27           O  
ATOM   2644  N   ASN A 170      -4.566 -17.586  12.147  1.00 96.40           N  
ATOM   2645  H   ASN A 170      -5.321 -16.978  12.431  1.00 96.40           H  
ATOM   2646  CA  ASN A 170      -3.317 -16.956  11.697  1.00 96.40           C  
ATOM   2647  HA  ASN A 170      -2.517 -17.696  11.701  1.00 96.40           H  
ATOM   2648  C   ASN A 170      -2.861 -15.833  12.656  1.00 96.40           C  
ATOM   2649  CB  ASN A 170      -3.485 -16.479  10.244  1.00 96.40           C  
ATOM   2650  HB2 ASN A 170      -4.282 -15.738  10.190  1.00 96.40           H  
ATOM   2651  HB3 ASN A 170      -2.558 -16.007   9.916  1.00 96.40           H  
ATOM   2652  O   ASN A 170      -2.902 -14.648  12.301  1.00 96.40           O  
ATOM   2653  CG  ASN A 170      -3.790 -17.625   9.302  1.00 96.40           C  
ATOM   2654  ND2 ASN A 170      -5.046 -17.892   9.043  1.00 96.40           N  
ATOM   2655 HD21 ASN A 170      -5.252 -18.741   8.537  1.00 96.40           H  
ATOM   2656 HD22 ASN A 170      -5.754 -17.374   9.544  1.00 96.40           H  
ATOM   2657  OD1 ASN A 170      -2.908 -18.304   8.794  1.00 96.40           O  
ATOM   2658  N   PRO A 171      -2.419 -16.180  13.883  1.00 96.46           N  
ATOM   2659  CA  PRO A 171      -2.073 -15.204  14.916  1.00 96.46           C  
ATOM   2660  HA  PRO A 171      -2.955 -14.593  15.112  1.00 96.46           H  
ATOM   2661  C   PRO A 171      -0.897 -14.277  14.585  1.00 96.46           C  
ATOM   2662  CB  PRO A 171      -1.740 -16.026  16.162  1.00 96.46           C  
ATOM   2663  HB2 PRO A 171      -2.055 -15.523  17.076  1.00 96.46           H  
ATOM   2664  HB3 PRO A 171      -0.667 -16.217  16.196  1.00 96.46           H  
ATOM   2665  O   PRO A 171      -0.726 -13.270  15.271  1.00 96.46           O  
ATOM   2666  CG  PRO A 171      -2.482 -17.340  15.950  1.00 96.46           C  
ATOM   2667  HG2 PRO A 171      -2.022 -18.165  16.494  1.00 96.46           H  
ATOM   2668  HG3 PRO A 171      -3.528 -17.220  16.232  1.00 96.46           H  
ATOM   2669  CD  PRO A 171      -2.375 -17.525  14.443  1.00 96.46           C  
ATOM   2670  HD2 PRO A 171      -1.423 -17.987  14.183  1.00 96.46           H  
ATOM   2671  HD3 PRO A 171      -3.197 -18.162  14.117  1.00 96.46           H  
ATOM   2672  N   GLU A 172      -0.081 -14.571  13.564  1.00 95.14           N  
ATOM   2673  H   GLU A 172      -0.285 -15.371  12.982  1.00 95.14           H  
ATOM   2674  CA  GLU A 172       1.050 -13.714  13.178  1.00 95.14           C  
ATOM   2675  HA  GLU A 172       1.714 -13.620  14.038  1.00 95.14           H  
ATOM   2676  C   GLU A 172       0.612 -12.287  12.807  1.00 95.14           C  
ATOM   2677  CB  GLU A 172       1.864 -14.337  12.026  1.00 95.14           C  
ATOM   2678  HB2 GLU A 172       2.268 -15.303  12.329  1.00 95.14           H  
ATOM   2679  HB3 GLU A 172       2.725 -13.686  11.873  1.00 95.14           H  
ATOM   2680  O   GLU A 172       1.386 -11.337  12.930  1.00 95.14           O  
ATOM   2681  CG  GLU A 172       1.148 -14.478  10.666  1.00 95.14           C  
ATOM   2682  HG2 GLU A 172       0.421 -13.677  10.525  1.00 95.14           H  
ATOM   2683  HG3 GLU A 172       1.902 -14.343   9.891  1.00 95.14           H  
ATOM   2684  CD  GLU A 172       0.466 -15.834  10.438  1.00 95.14           C  
ATOM   2685  OE1 GLU A 172       0.624 -16.379   9.317  1.00 95.14           O  
ATOM   2686  OE2 GLU A 172      -0.197 -16.357  11.359  1.00 95.14           O  
ATOM   2687  N   GLY A 173      -0.648 -12.125  12.391  1.00 96.07           N  
ATOM   2688  H   GLY A 173      -1.219 -12.953  12.301  1.00 96.07           H  
ATOM   2689  CA  GLY A 173      -1.234 -10.848  12.004  1.00 96.07           C  
ATOM   2690  HA2 GLY A 173      -2.104 -11.047  11.379  1.00 96.07           H  
ATOM   2691  HA3 GLY A 173      -0.504 -10.290  11.418  1.00 96.07           H  
ATOM   2692  C   GLY A 173      -1.687  -9.966  13.167  1.00 96.07           C  
ATOM   2693  O   GLY A 173      -2.177  -8.861  12.920  1.00 96.07           O  
ATOM   2694  N   ILE A 174      -1.537 -10.400  14.426  1.00 98.17           N  
ATOM   2695  H   ILE A 174      -1.140 -11.317  14.569  1.00 98.17           H  
ATOM   2696  CA  ILE A 174      -2.089  -9.689  15.591  1.00 98.17           C  
ATOM   2697  HA  ILE A 174      -3.164  -9.618  15.425  1.00 98.17           H  
ATOM   2698  C   ILE A 174      -1.570  -8.252  15.724  1.00 98.17           C  
ATOM   2699  CB  ILE A 174      -1.868 -10.512  16.878  1.00 98.17           C  
ATOM   2700  HB  ILE A 174      -2.241 -11.519  16.689  1.00 98.17           H  
ATOM   2701  O   ILE A 174      -2.329  -7.344  16.060  1.00 98.17           O  
ATOM   2702  CG1 ILE A 174      -2.646  -9.962  18.090  1.00 98.17           C  
ATOM   2703 HG12 ILE A 174      -2.253  -8.986  18.373  1.00 98.17           H  
ATOM   2704 HG13 ILE A 174      -2.488 -10.648  18.923  1.00 98.17           H  
ATOM   2705  CG2 ILE A 174      -0.381 -10.632  17.259  1.00 98.17           C  
ATOM   2706 HG21 ILE A 174       0.205 -11.001  16.417  1.00 98.17           H  
ATOM   2707 HG22 ILE A 174      -0.271 -11.353  18.069  1.00 98.17           H  
ATOM   2708 HG23 ILE A 174       0.022  -9.674  17.590  1.00 98.17           H  
ATOM   2709  CD1 ILE A 174      -4.159  -9.844  17.873  1.00 98.17           C  
ATOM   2710 HD11 ILE A 174      -4.647  -9.708  18.838  1.00 98.17           H  
ATOM   2711 HD12 ILE A 174      -4.543 -10.753  17.411  1.00 98.17           H  
ATOM   2712 HD13 ILE A 174      -4.387  -8.987  17.239  1.00 98.17           H  
ATOM   2713  N   HIS A 175      -0.308  -8.000  15.372  1.00 98.28           N  
ATOM   2714  H   HIS A 175       0.270  -8.778  15.089  1.00 98.28           H  
ATOM   2715  CA  HIS A 175       0.253  -6.648  15.381  1.00 98.28           C  
ATOM   2716  HA  HIS A 175       0.102  -6.222  16.373  1.00 98.28           H  
ATOM   2717  C   HIS A 175      -0.447  -5.727  14.365  1.00 98.28           C  
ATOM   2718  CB  HIS A 175       1.758  -6.758  15.114  1.00 98.28           C  
ATOM   2719  HB2 HIS A 175       2.179  -7.498  15.793  1.00 98.28           H  
ATOM   2720  HB3 HIS A 175       1.916  -7.117  14.097  1.00 98.28           H  
ATOM   2721  O   HIS A 175      -0.726  -4.563  14.656  1.00 98.28           O  
ATOM   2722  CG  HIS A 175       2.543  -5.484  15.300  1.00 98.28           C  
ATOM   2723  CD2 HIS A 175       2.154  -4.324  15.923  1.00 98.28           C  
ATOM   2724  HD2 HIS A 175       1.189  -4.132  16.369  1.00 98.28           H  
ATOM   2725  ND1 HIS A 175       3.848  -5.314  14.911  1.00 98.28           N  
ATOM   2726  HD1 HIS A 175       4.407  -5.991  14.411  1.00 98.28           H  
ATOM   2727  CE1 HIS A 175       4.237  -4.089  15.295  1.00 98.28           C  
ATOM   2728  HE1 HIS A 175       5.229  -3.687  15.151  1.00 98.28           H  
ATOM   2729  NE2 HIS A 175       3.239  -3.441  15.913  1.00 98.28           N  
ATOM   2730  N   GLN A 176      -0.807  -6.254  13.193  1.00 98.53           N  
ATOM   2731  H   GLN A 176      -0.650  -7.238  13.030  1.00 98.53           H  
ATOM   2732  CA  GLN A 176      -1.560  -5.500  12.195  1.00 98.53           C  
ATOM   2733  HA  GLN A 176      -1.133  -4.499  12.147  1.00 98.53           H  
ATOM   2734  C   GLN A 176      -3.037  -5.332  12.584  1.00 98.53           C  
ATOM   2735  CB  GLN A 176      -1.373  -6.158  10.822  1.00 98.53           C  
ATOM   2736  HB2 GLN A 176      -1.712  -7.194  10.865  1.00 98.53           H  
ATOM   2737  HB3 GLN A 176      -0.313  -6.156  10.566  1.00 98.53           H  
ATOM   2738  O   GLN A 176      -3.601  -4.264  12.345  1.00 98.53           O  
ATOM   2739  CG  GLN A 176      -2.155  -5.438   9.719  1.00 98.53           C  
ATOM   2740  HG2 GLN A 176      -1.954  -5.916   8.760  1.00 98.53           H  
ATOM   2741  HG3 GLN A 176      -3.218  -5.548   9.932  1.00 98.53           H  
ATOM   2742  CD  GLN A 176      -1.870  -3.949   9.585  1.00 98.53           C  
ATOM   2743  NE2 GLN A 176      -2.816  -3.193   9.086  1.00 98.53           N  
ATOM   2744 HE21 GLN A 176      -2.568  -2.244   8.848  1.00 98.53           H  
ATOM   2745 HE22 GLN A 176      -3.710  -3.593   8.839  1.00 98.53           H  
ATOM   2746  OE1 GLN A 176      -0.817  -3.423   9.904  1.00 98.53           O  
ATOM   2747  N   LEU A 177      -3.654  -6.320  13.242  1.00 98.39           N  
ATOM   2748  H   LEU A 177      -3.164  -7.193  13.375  1.00 98.39           H  
ATOM   2749  CA  LEU A 177      -4.988  -6.156  13.837  1.00 98.39           C  
ATOM   2750  HA  LEU A 177      -5.702  -5.903  13.052  1.00 98.39           H  
ATOM   2751  C   LEU A 177      -5.018  -5.005  14.841  1.00 98.39           C  
ATOM   2752  CB  LEU A 177      -5.418  -7.445  14.549  1.00 98.39           C  
ATOM   2753  HB2 LEU A 177      -4.574  -7.839  15.116  1.00 98.39           H  
ATOM   2754  HB3 LEU A 177      -6.205  -7.206  15.264  1.00 98.39           H  
ATOM   2755  O   LEU A 177      -5.949  -4.199  14.827  1.00 98.39           O  
ATOM   2756  CG  LEU A 177      -5.947  -8.540  13.622  1.00 98.39           C  
ATOM   2757  HG  LEU A 177      -5.243  -8.733  12.813  1.00 98.39           H  
ATOM   2758  CD1 LEU A 177      -6.136  -9.804  14.450  1.00 98.39           C  
ATOM   2759 HD11 LEU A 177      -5.171 -10.227  14.729  1.00 98.39           H  
ATOM   2760 HD12 LEU A 177      -6.670 -10.533  13.840  1.00 98.39           H  
ATOM   2761 HD13 LEU A 177      -6.726  -9.599  15.343  1.00 98.39           H  
ATOM   2762  CD2 LEU A 177      -7.310  -8.151  13.048  1.00 98.39           C  
ATOM   2763 HD21 LEU A 177      -7.664  -8.948  12.393  1.00 98.39           H  
ATOM   2764 HD22 LEU A 177      -7.262  -7.226  12.474  1.00 98.39           H  
ATOM   2765 HD23 LEU A 177      -8.027  -8.039  13.861  1.00 98.39           H  
ATOM   2766  N   MET A 178      -3.972  -4.882  15.660  1.00 98.46           N  
ATOM   2767  H   MET A 178      -3.266  -5.604  15.663  1.00 98.46           H  
ATOM   2768  CA  MET A 178      -3.856  -3.764  16.589  1.00 98.46           C  
ATOM   2769  HA  MET A 178      -4.740  -3.768  17.227  1.00 98.46           H  
ATOM   2770  C   MET A 178      -3.824  -2.410  15.873  1.00 98.46           C  
ATOM   2771  CB  MET A 178      -2.635  -3.923  17.491  1.00 98.46           C  
ATOM   2772  HB2 MET A 178      -1.740  -4.097  16.894  1.00 98.46           H  
ATOM   2773  HB3 MET A 178      -2.511  -2.990  18.039  1.00 98.46           H  
ATOM   2774  O   MET A 178      -4.425  -1.449  16.346  1.00 98.46           O  
ATOM   2775  CG  MET A 178      -2.797  -5.067  18.492  1.00 98.46           C  
ATOM   2776  HG2 MET A 178      -3.839  -5.136  18.804  1.00 98.46           H  
ATOM   2777  HG3 MET A 178      -2.525  -6.009  18.017  1.00 98.46           H  
ATOM   2778  SD  MET A 178      -1.793  -4.867  19.975  1.00 98.46           S  
ATOM   2779  CE  MET A 178      -2.637  -3.445  20.710  1.00 98.46           C  
ATOM   2780  HE1 MET A 178      -3.712  -3.527  20.546  1.00 98.46           H  
ATOM   2781  HE2 MET A 178      -2.457  -3.425  21.785  1.00 98.46           H  
ATOM   2782  HE3 MET A 178      -2.269  -2.521  20.264  1.00 98.46           H  
ATOM   2783  N   HIS A 179      -3.188  -2.315  14.704  1.00 98.24           N  
ATOM   2784  H   HIS A 179      -2.696  -3.122  14.350  1.00 98.24           H  
ATOM   2785  CA  HIS A 179      -3.259  -1.100  13.895  1.00 98.24           C  
ATOM   2786  HA  HIS A 179      -3.067  -0.249  14.549  1.00 98.24           H  
ATOM   2787  C   HIS A 179      -4.644  -0.855  13.288  1.00 98.24           C  
ATOM   2788  CB  HIS A 179      -2.180  -1.116  12.813  1.00 98.24           C  
ATOM   2789  HB2 HIS A 179      -2.430  -0.355  12.074  1.00 98.24           H  
ATOM   2790  HB3 HIS A 179      -2.158  -2.083  12.310  1.00 98.24           H  
ATOM   2791  O   HIS A 179      -5.127   0.274  13.378  1.00 98.24           O  
ATOM   2792  CG  HIS A 179      -0.819  -0.782  13.350  1.00 98.24           C  
ATOM   2793  CD2 HIS A 179       0.314  -1.534  13.228  1.00 98.24           C  
ATOM   2794  HD2 HIS A 179       0.379  -2.496  12.742  1.00 98.24           H  
ATOM   2795  ND1 HIS A 179      -0.499   0.341  14.078  1.00 98.24           N  
ATOM   2796  HD1 HIS A 179      -1.176   0.946  14.521  1.00 98.24           H  
ATOM   2797  CE1 HIS A 179       0.804   0.265  14.389  1.00 98.24           C  
ATOM   2798  HE1 HIS A 179       1.327   0.939  15.052  1.00 98.24           H  
ATOM   2799  NE2 HIS A 179       1.353  -0.827  13.848  1.00 98.24           N  
ATOM   2800  N   LEU A 180      -5.286  -1.881  12.718  1.00 98.17           N  
ATOM   2801  H   LEU A 180      -4.822  -2.778  12.696  1.00 98.17           H  
ATOM   2802  CA  LEU A 180      -6.614  -1.777  12.098  1.00 98.17           C  
ATOM   2803  HA  LEU A 180      -6.567  -1.048  11.289  1.00 98.17           H  
ATOM   2804  C   LEU A 180      -7.681  -1.284  13.090  1.00 98.17           C  
ATOM   2805  CB  LEU A 180      -6.994  -3.151  11.508  1.00 98.17           C  
ATOM   2806  HB2 LEU A 180      -6.919  -3.898  12.298  1.00 98.17           H  
ATOM   2807  HB3 LEU A 180      -6.279  -3.413  10.727  1.00 98.17           H  
ATOM   2808  O   LEU A 180      -8.479  -0.407  12.759  1.00 98.17           O  
ATOM   2809  CG  LEU A 180      -8.422  -3.216  10.926  1.00 98.17           C  
ATOM   2810  HG  LEU A 180      -9.143  -2.954  11.700  1.00 98.17           H  
ATOM   2811  CD1 LEU A 180      -8.604  -2.269   9.739  1.00 98.17           C  
ATOM   2812 HD11 LEU A 180      -8.502  -1.232  10.056  1.00 98.17           H  
ATOM   2813 HD12 LEU A 180      -9.604  -2.397   9.325  1.00 98.17           H  
ATOM   2814 HD13 LEU A 180      -7.873  -2.487   8.960  1.00 98.17           H  
ATOM   2815  CD2 LEU A 180      -8.749  -4.636  10.470  1.00 98.17           C  
ATOM   2816 HD21 LEU A 180      -8.211  -4.883   9.554  1.00 98.17           H  
ATOM   2817 HD22 LEU A 180      -9.816  -4.706  10.263  1.00 98.17           H  
ATOM   2818 HD23 LEU A 180      -8.501  -5.344  11.261  1.00 98.17           H  
ATOM   2819  N   PHE A 181      -7.688  -1.822  14.311  1.00 98.47           N  
ATOM   2820  H   PHE A 181      -7.050  -2.579  14.508  1.00 98.47           H  
ATOM   2821  CA  PHE A 181      -8.672  -1.454  15.335  1.00 98.47           C  
ATOM   2822  HA  PHE A 181      -9.585  -1.128  14.837  1.00 98.47           H  
ATOM   2823  C   PHE A 181      -8.259  -0.253  16.202  1.00 98.47           C  
ATOM   2824  CB  PHE A 181      -9.052  -2.692  16.151  1.00 98.47           C  
ATOM   2825  HB2 PHE A 181      -8.152  -3.199  16.500  1.00 98.47           H  
ATOM   2826  HB3 PHE A 181      -9.610  -2.370  17.030  1.00 98.47           H  
ATOM   2827  O   PHE A 181      -9.074   0.255  16.972  1.00 98.47           O  
ATOM   2828  CG  PHE A 181      -9.922  -3.671  15.382  1.00 98.47           C  
ATOM   2829  CD1 PHE A 181     -11.298  -3.415  15.237  1.00 98.47           C  
ATOM   2830  HD1 PHE A 181     -11.737  -2.532  15.677  1.00 98.47           H  
ATOM   2831  CD2 PHE A 181      -9.373  -4.840  14.822  1.00 98.47           C  
ATOM   2832  HD2 PHE A 181      -8.322  -5.061  14.940  1.00 98.47           H  
ATOM   2833  CE1 PHE A 181     -12.121  -4.317  14.542  1.00 98.47           C  
ATOM   2834  HE1 PHE A 181     -13.179  -4.119  14.451  1.00 98.47           H  
ATOM   2835  CE2 PHE A 181     -10.198  -5.739  14.123  1.00 98.47           C  
ATOM   2836  HE2 PHE A 181      -9.785  -6.645  13.703  1.00 98.47           H  
ATOM   2837  CZ  PHE A 181     -11.571  -5.481  13.982  1.00 98.47           C  
ATOM   2838  HZ  PHE A 181     -12.203  -6.180  13.454  1.00 98.47           H  
ATOM   2839  N   SER A 182      -7.031   0.257  16.054  1.00 97.64           N  
ATOM   2840  H   SER A 182      -6.387  -0.218  15.438  1.00 97.64           H  
ATOM   2841  CA  SER A 182      -6.656   1.574  16.591  1.00 97.64           C  
ATOM   2842  HA  SER A 182      -7.016   1.648  17.617  1.00 97.64           H  
ATOM   2843  C   SER A 182      -7.315   2.710  15.806  1.00 97.64           C  
ATOM   2844  CB  SER A 182      -5.131   1.755  16.620  1.00 97.64           C  
ATOM   2845  HB2 SER A 182      -4.890   2.571  17.301  1.00 97.64           H  
ATOM   2846  HB3 SER A 182      -4.667   0.853  17.019  1.00 97.64           H  
ATOM   2847  O   SER A 182      -7.891   2.501  14.736  1.00 97.64           O  
ATOM   2848  OG  SER A 182      -4.584   2.057  15.342  1.00 97.64           O  
ATOM   2849  HG  SER A 182      -4.921   1.416  14.712  1.00 97.64           H  
ATOM   2850  N   ASP A 183      -7.149   3.944  16.276  1.00 95.62           N  
ATOM   2851  H   ASP A 183      -6.770   4.078  17.202  1.00 95.62           H  
ATOM   2852  CA  ASP A 183      -7.643   5.128  15.568  1.00 95.62           C  
ATOM   2853  HA  ASP A 183      -8.730   5.085  15.506  1.00 95.62           H  
ATOM   2854  C   ASP A 183      -7.103   5.217  14.122  1.00 95.62           C  
ATOM   2855  CB  ASP A 183      -7.267   6.372  16.383  1.00 95.62           C  
ATOM   2856  HB2 ASP A 183      -6.184   6.400  16.509  1.00 95.62           H  
ATOM   2857  HB3 ASP A 183      -7.561   7.256  15.817  1.00 95.62           H  
ATOM   2858  O   ASP A 183      -7.777   5.732  13.240  1.00 95.62           O  
ATOM   2859  CG  ASP A 183      -7.942   6.461  17.758  1.00 95.62           C  
ATOM   2860  OD1 ASP A 183      -8.884   5.696  18.061  1.00 95.62           O  
ATOM   2861  OD2 ASP A 183      -7.495   7.314  18.550  1.00 95.62           O  
ATOM   2862  N   ARG A 184      -5.938   4.621  13.815  1.00 95.49           N  
ATOM   2863  H   ARG A 184      -5.482   4.098  14.550  1.00 95.49           H  
ATOM   2864  CA  ARG A 184      -5.378   4.602  12.446  1.00 95.49           C  
ATOM   2865  HA  ARG A 184      -5.313   5.629  12.086  1.00 95.49           H  
ATOM   2866  C   ARG A 184      -6.241   3.889  11.401  1.00 95.49           C  
ATOM   2867  CB  ARG A 184      -3.994   3.950  12.431  1.00 95.49           C  
ATOM   2868  HB2 ARG A 184      -4.042   2.969  12.902  1.00 95.49           H  
ATOM   2869  HB3 ARG A 184      -3.691   3.806  11.394  1.00 95.49           H  
ATOM   2870  O   ARG A 184      -5.984   4.070  10.212  1.00 95.49           O  
ATOM   2871  CG  ARG A 184      -2.938   4.815  13.114  1.00 95.49           C  
ATOM   2872  HG2 ARG A 184      -2.954   5.817  12.685  1.00 95.49           H  
ATOM   2873  HG3 ARG A 184      -3.138   4.869  14.184  1.00 95.49           H  
ATOM   2874  CD  ARG A 184      -1.575   4.171  12.864  1.00 95.49           C  
ATOM   2875  HD2 ARG A 184      -1.589   3.163  13.280  1.00 95.49           H  
ATOM   2876  HD3 ARG A 184      -1.410   4.106  11.788  1.00 95.49           H  
ATOM   2877  NE  ARG A 184      -0.493   4.952  13.484  1.00 95.49           N  
ATOM   2878  HE  ARG A 184      -0.780   5.777  13.992  1.00 95.49           H  
ATOM   2879  NH1 ARG A 184       1.218   3.543  12.898  1.00 95.49           N  
ATOM   2880 HH11 ARG A 184       0.541   2.952  12.436  1.00 95.49           H  
ATOM   2881 HH12 ARG A 184       2.181   3.244  12.959  1.00 95.49           H  
ATOM   2882  NH2 ARG A 184       1.644   5.361  14.131  1.00 95.49           N  
ATOM   2883 HH21 ARG A 184       2.587   5.022  14.257  1.00 95.49           H  
ATOM   2884 HH22 ARG A 184       1.302   6.124  14.698  1.00 95.49           H  
ATOM   2885  CZ  ARG A 184       0.781   4.617  13.499  1.00 95.49           C  
ATOM   2886  N   GLY A 185      -7.198   3.059  11.814  1.00 97.18           N  
ATOM   2887  H   GLY A 185      -7.347   2.946  12.807  1.00 97.18           H  
ATOM   2888  CA  GLY A 185      -8.120   2.406  10.884  1.00 97.18           C  
ATOM   2889  HA2 GLY A 185      -8.633   1.590  11.394  1.00 97.18           H  
ATOM   2890  HA3 GLY A 185      -7.563   1.983  10.047  1.00 97.18           H  
ATOM   2891  C   GLY A 185      -9.187   3.340  10.312  1.00 97.18           C  
ATOM   2892  O   GLY A 185      -9.839   2.968   9.346  1.00 97.18           O  
ATOM   2893  N   THR A 186      -9.365   4.535  10.879  1.00 97.96           N  
ATOM   2894  H   THR A 186      -8.822   4.779  11.694  1.00 97.96           H  
ATOM   2895  CA  THR A 186     -10.389   5.513  10.476  1.00 97.96           C  
ATOM   2896  HA  THR A 186     -10.818   5.225   9.517  1.00 97.96           H  
ATOM   2897  C   THR A 186      -9.757   6.896  10.261  1.00 97.96           C  
ATOM   2898  CB  THR A 186     -11.549   5.537  11.498  1.00 97.96           C  
ATOM   2899  HB  THR A 186     -12.145   6.440  11.364  1.00 97.96           H  
ATOM   2900  O   THR A 186     -10.050   7.830  11.007  1.00 97.96           O  
ATOM   2901  CG2 THR A 186     -12.463   4.329  11.294  1.00 97.96           C  
ATOM   2902 HG21 THR A 186     -13.284   4.373  12.010  1.00 97.96           H  
ATOM   2903 HG22 THR A 186     -12.881   4.353  10.287  1.00 97.96           H  
ATOM   2904 HG23 THR A 186     -11.905   3.403  11.429  1.00 97.96           H  
ATOM   2905  OG1 THR A 186     -11.098   5.451  12.841  1.00 97.96           O  
ATOM   2906  HG1 THR A 186     -11.231   6.315  13.239  1.00 97.96           H  
ATOM   2907  N   PRO A 187      -8.843   7.059   9.281  1.00 97.87           N  
ATOM   2908  CA  PRO A 187      -8.177   8.339   9.036  1.00 97.87           C  
ATOM   2909  HA  PRO A 187      -7.609   8.637   9.917  1.00 97.87           H  
ATOM   2910  C   PRO A 187      -9.194   9.435   8.700  1.00 97.87           C  
ATOM   2911  CB  PRO A 187      -7.214   8.087   7.871  1.00 97.87           C  
ATOM   2912  HB2 PRO A 187      -6.252   7.757   8.265  1.00 97.87           H  
ATOM   2913  HB3 PRO A 187      -7.083   8.966   7.241  1.00 97.87           H  
ATOM   2914  O   PRO A 187     -10.134   9.199   7.951  1.00 97.87           O  
ATOM   2915  CG  PRO A 187      -7.872   6.936   7.110  1.00 97.87           C  
ATOM   2916  HG2 PRO A 187      -8.648   7.324   6.450  1.00 97.87           H  
ATOM   2917  HG3 PRO A 187      -7.144   6.357   6.541  1.00 97.87           H  
ATOM   2918  CD  PRO A 187      -8.512   6.108   8.224  1.00 97.87           C  
ATOM   2919  HD2 PRO A 187      -9.399   5.601   7.844  1.00 97.87           H  
ATOM   2920  HD3 PRO A 187      -7.794   5.379   8.600  1.00 97.87           H  
ATOM   2921  N   GLN A 188      -8.992  10.648   9.219  1.00 97.88           N  
ATOM   2922  H   GLN A 188      -8.189  10.795   9.814  1.00 97.88           H  
ATOM   2923  CA  GLN A 188      -9.900  11.778   8.964  1.00 97.88           C  
ATOM   2924  HA  GLN A 188     -10.930  11.427   9.030  1.00 97.88           H  
ATOM   2925  C   GLN A 188      -9.714  12.371   7.557  1.00 97.88           C  
ATOM   2926  CB  GLN A 188      -9.663  12.839  10.050  1.00 97.88           C  
ATOM   2927  HB2 GLN A 188      -9.706  12.358  11.028  1.00 97.88           H  
ATOM   2928  HB3 GLN A 188      -8.670  13.270   9.921  1.00 97.88           H  
ATOM   2929  O   GLN A 188     -10.628  12.968   6.993  1.00 97.88           O  
ATOM   2930  CG  GLN A 188     -10.716  13.957  10.024  1.00 97.88           C  
ATOM   2931  HG2 GLN A 188     -10.686  14.484   9.070  1.00 97.88           H  
ATOM   2932  HG3 GLN A 188     -11.705  13.512  10.138  1.00 97.88           H  
ATOM   2933  CD  GLN A 188     -10.513  14.993  11.123  1.00 97.88           C  
ATOM   2934  NE2 GLN A 188     -11.561  15.675  11.524  1.00 97.88           N  
ATOM   2935 HE21 GLN A 188     -11.435  16.277  12.326  1.00 97.88           H  
ATOM   2936 HE22 GLN A 188     -12.486  15.377  11.250  1.00 97.88           H  
ATOM   2937  OE1 GLN A 188      -9.421  15.215  11.633  1.00 97.88           O  
ATOM   2938  N   SER A 189      -8.505  12.229   7.011  1.00 98.29           N  
ATOM   2939  H   SER A 189      -7.819  11.707   7.536  1.00 98.29           H  
ATOM   2940  CA  SER A 189      -8.094  12.741   5.707  1.00 98.29           C  
ATOM   2941  HA  SER A 189      -8.915  12.652   4.995  1.00 98.29           H  
ATOM   2942  C   SER A 189      -6.886  11.949   5.201  1.00 98.29           C  
ATOM   2943  CB  SER A 189      -7.730  14.222   5.842  1.00 98.29           C  
ATOM   2944  HB2 SER A 189      -7.098  14.358   6.720  1.00 98.29           H  
ATOM   2945  HB3 SER A 189      -8.635  14.816   5.966  1.00 98.29           H  
ATOM   2946  O   SER A 189      -5.980  11.627   5.976  1.00 98.29           O  
ATOM   2947  OG  SER A 189      -7.019  14.658   4.705  1.00 98.29           O  
ATOM   2948  HG  SER A 189      -7.662  15.058   4.114  1.00 98.29           H  
ATOM   2949  N   ILE A 190      -6.804  11.720   3.884  1.00 98.30           N  
ATOM   2950  H   ILE A 190      -7.577  12.015   3.306  1.00 98.30           H  
ATOM   2951  CA  ILE A 190      -5.600  11.167   3.232  1.00 98.30           C  
ATOM   2952  HA  ILE A 190      -5.385  10.192   3.668  1.00 98.30           H  
ATOM   2953  C   ILE A 190      -4.377  12.066   3.480  1.00 98.30           C  
ATOM   2954  CB  ILE A 190      -5.861  10.978   1.718  1.00 98.30           C  
ATOM   2955  HB  ILE A 190      -6.288  11.898   1.319  1.00 98.30           H  
ATOM   2956  O   ILE A 190      -3.246  11.593   3.608  1.00 98.30           O  
ATOM   2957  CG1 ILE A 190      -6.872   9.829   1.519  1.00 98.30           C  
ATOM   2958 HG12 ILE A 190      -7.710   9.966   2.203  1.00 98.30           H  
ATOM   2959 HG13 ILE A 190      -6.403   8.878   1.771  1.00 98.30           H  
ATOM   2960  CG2 ILE A 190      -4.554  10.683   0.953  1.00 98.30           C  
ATOM   2961 HG21 ILE A 190      -4.031   9.855   1.430  1.00 98.30           H  
ATOM   2962 HG22 ILE A 190      -4.760  10.432  -0.088  1.00 98.30           H  
ATOM   2963 HG23 ILE A 190      -3.908  11.561   0.948  1.00 98.30           H  
ATOM   2964  CD1 ILE A 190      -7.451   9.748   0.103  1.00 98.30           C  
ATOM   2965 HD11 ILE A 190      -8.223   8.979   0.073  1.00 98.30           H  
ATOM   2966 HD12 ILE A 190      -7.896  10.705  -0.169  1.00 98.30           H  
ATOM   2967 HD13 ILE A 190      -6.675   9.489  -0.617  1.00 98.30           H  
ATOM   2968  N   ARG A 191      -4.591  13.378   3.603  1.00 98.45           N  
ATOM   2969  H   ARG A 191      -5.549  13.696   3.592  1.00 98.45           H  
ATOM   2970  CA  ARG A 191      -3.545  14.380   3.846  1.00 98.45           C  
ATOM   2971  HA  ARG A 191      -2.730  14.239   3.135  1.00 98.45           H  
ATOM   2972  C   ARG A 191      -2.940  14.254   5.243  1.00 98.45           C  
ATOM   2973  CB  ARG A 191      -4.138  15.781   3.631  1.00 98.45           C  
ATOM   2974  HB2 ARG A 191      -3.328  16.509   3.680  1.00 98.45           H  
ATOM   2975  HB3 ARG A 191      -4.836  16.008   4.436  1.00 98.45           H  
ATOM   2976  O   ARG A 191      -1.799  14.654   5.460  1.00 98.45           O  
ATOM   2977  CG  ARG A 191      -4.852  15.918   2.272  1.00 98.45           C  
ATOM   2978  HG2 ARG A 191      -4.153  15.667   1.474  1.00 98.45           H  
ATOM   2979  HG3 ARG A 191      -5.693  15.228   2.208  1.00 98.45           H  
ATOM   2980  CD  ARG A 191      -5.394  17.328   2.037  1.00 98.45           C  
ATOM   2981  HD2 ARG A 191      -5.759  17.374   1.011  1.00 98.45           H  
ATOM   2982  HD3 ARG A 191      -4.590  18.055   2.147  1.00 98.45           H  
ATOM   2983  NE  ARG A 191      -6.518  17.630   2.939  1.00 98.45           N  
ATOM   2984  HE  ARG A 191      -7.284  16.972   2.955  1.00 98.45           H  
ATOM   2985  NH1 ARG A 191      -5.934  19.769   3.554  1.00 98.45           N  
ATOM   2986 HH11 ARG A 191      -6.237  20.643   3.957  1.00 98.45           H  
ATOM   2987 HH12 ARG A 191      -5.210  19.764   2.849  1.00 98.45           H  
ATOM   2988  NH2 ARG A 191      -7.829  18.873   4.307  1.00 98.45           N  
ATOM   2989 HH21 ARG A 191      -8.556  18.185   4.170  1.00 98.45           H  
ATOM   2990 HH22 ARG A 191      -8.143  19.772   4.643  1.00 98.45           H  
ATOM   2991  CZ  ARG A 191      -6.749  18.748   3.598  1.00 98.45           C  
ATOM   2992  N   MET A 192      -3.686  13.673   6.181  1.00 98.39           N  
ATOM   2993  H   MET A 192      -4.597  13.339   5.899  1.00 98.39           H  
ATOM   2994  CA  MET A 192      -3.339  13.531   7.597  1.00 98.39           C  
ATOM   2995  HA  MET A 192      -2.431  14.098   7.799  1.00 98.39           H  
ATOM   2996  C   MET A 192      -3.035  12.075   7.975  1.00 98.39           C  
ATOM   2997  CB  MET A 192      -4.444  14.138   8.472  1.00 98.39           C  
ATOM   2998  HB2 MET A 192      -5.373  13.588   8.318  1.00 98.39           H  
ATOM   2999  HB3 MET A 192      -4.163  14.052   9.522  1.00 98.39           H  
ATOM   3000  O   MET A 192      -3.205  11.675   9.124  1.00 98.39           O  
ATOM   3001  CG  MET A 192      -4.676  15.618   8.162  1.00 98.39           C  
ATOM   3002  HG2 MET A 192      -5.013  15.719   7.131  1.00 98.39           H  
ATOM   3003  HG3 MET A 192      -3.739  16.161   8.281  1.00 98.39           H  
ATOM   3004  SD  MET A 192      -5.919  16.368   9.237  1.00 98.39           S  
ATOM   3005  CE  MET A 192      -6.074  17.990   8.453  1.00 98.39           C  
ATOM   3006  HE1 MET A 192      -6.814  18.581   8.993  1.00 98.39           H  
ATOM   3007  HE2 MET A 192      -5.112  18.503   8.475  1.00 98.39           H  
ATOM   3008  HE3 MET A 192      -6.401  17.866   7.421  1.00 98.39           H  
ATOM   3009  N   MET A 193      -2.563  11.262   7.027  1.00 97.73           N  
ATOM   3010  H   MET A 193      -2.516  11.603   6.077  1.00 97.73           H  
ATOM   3011  CA  MET A 193      -2.067   9.914   7.307  1.00 97.73           C  
ATOM   3012  HA  MET A 193      -2.072   9.767   8.387  1.00 97.73           H  
ATOM   3013  C   MET A 193      -0.613   9.726   6.875  1.00 97.73           C  
ATOM   3014  CB  MET A 193      -3.001   8.833   6.746  1.00 97.73           C  
ATOM   3015  HB2 MET A 193      -2.618   7.855   7.036  1.00 97.73           H  
ATOM   3016  HB3 MET A 193      -3.988   8.951   7.193  1.00 97.73           H  
ATOM   3017  O   MET A 193      -0.093  10.409   5.992  1.00 97.73           O  
ATOM   3018  CG  MET A 193      -3.150   8.861   5.229  1.00 97.73           C  
ATOM   3019  HG2 MET A 193      -2.171   8.903   4.751  1.00 97.73           H  
ATOM   3020  HG3 MET A 193      -3.711   9.762   4.981  1.00 97.73           H  
ATOM   3021  SD  MET A 193      -4.085   7.447   4.597  1.00 97.73           S  
ATOM   3022  CE  MET A 193      -2.845   6.710   3.520  1.00 97.73           C  
ATOM   3023  HE1 MET A 193      -1.923   6.542   4.077  1.00 97.73           H  
ATOM   3024  HE2 MET A 193      -3.217   5.765   3.125  1.00 97.73           H  
ATOM   3025  HE3 MET A 193      -2.667   7.403   2.698  1.00 97.73           H  
ATOM   3026  N   ASN A 194       0.045   8.777   7.535  1.00 98.38           N  
ATOM   3027  H   ASN A 194      -0.502   8.198   8.156  1.00 98.38           H  
ATOM   3028  CA  ASN A 194       1.378   8.307   7.173  1.00 98.38           C  
ATOM   3029  HA  ASN A 194       1.925   9.098   6.660  1.00 98.38           H  
ATOM   3030  C   ASN A 194       1.272   7.117   6.212  1.00 98.38           C  
ATOM   3031  CB  ASN A 194       2.128   7.920   8.459  1.00 98.38           C  
ATOM   3032  HB2 ASN A 194       3.081   7.461   8.193  1.00 98.38           H  
ATOM   3033  HB3 ASN A 194       1.531   7.186   9.000  1.00 98.38           H  
ATOM   3034  O   ASN A 194       0.225   6.480   6.139  1.00 98.38           O  
ATOM   3035  CG  ASN A 194       2.420   9.099   9.365  1.00 98.38           C  
ATOM   3036  ND2 ASN A 194       2.680   8.863  10.630  1.00 98.38           N  
ATOM   3037 HD21 ASN A 194       2.716   9.702  11.191  1.00 98.38           H  
ATOM   3038 HD22 ASN A 194       2.527   7.939  11.009  1.00 98.38           H  
ATOM   3039  OD1 ASN A 194       2.456  10.249   8.981  1.00 98.38           O  
ATOM   3040  N   ALA A 195       2.380   6.767   5.567  1.00 98.52           N  
ATOM   3041  H   ALA A 195       3.203   7.341   5.685  1.00 98.52           H  
ATOM   3042  CA  ALA A 195       2.541   5.533   4.809  1.00 98.52           C  
ATOM   3043  HA  ALA A 195       1.761   4.834   5.109  1.00 98.52           H  
ATOM   3044  C   ALA A 195       3.873   4.849   5.118  1.00 98.52           C  
ATOM   3045  CB  ALA A 195       2.357   5.806   3.316  1.00 98.52           C  
ATOM   3046  HB1 ALA A 195       2.921   5.093   2.716  1.00 98.52           H  
ATOM   3047  HB2 ALA A 195       2.665   6.819   3.059  1.00 98.52           H  
ATOM   3048  HB3 ALA A 195       1.298   5.690   3.087  1.00 98.52           H  
ATOM   3049  O   ALA A 195       4.844   5.480   5.539  1.00 98.52           O  
ATOM   3050  N   TYR A 196       3.912   3.538   4.921  1.00 98.62           N  
ATOM   3051  H   TYR A 196       3.067   3.074   4.620  1.00 98.62           H  
ATOM   3052  CA  TYR A 196       5.029   2.690   5.298  1.00 98.62           C  
ATOM   3053  HA  TYR A 196       5.942   3.281   5.359  1.00 98.62           H  
ATOM   3054  C   TYR A 196       5.216   1.584   4.276  1.00 98.62           C  
ATOM   3055  CB  TYR A 196       4.762   2.051   6.659  1.00 98.62           C  
ATOM   3056  HB2 TYR A 196       5.643   1.481   6.955  1.00 98.62           H  
ATOM   3057  HB3 TYR A 196       3.938   1.348   6.536  1.00 98.62           H  
ATOM   3058  O   TYR A 196       4.259   0.943   3.844  1.00 98.62           O  
ATOM   3059  CG  TYR A 196       4.401   3.018   7.763  1.00 98.62           C  
ATOM   3060  CD1 TYR A 196       5.407   3.559   8.578  1.00 98.62           C  
ATOM   3061  HD1 TYR A 196       6.435   3.270   8.418  1.00 98.62           H  
ATOM   3062  CD2 TYR A 196       3.058   3.382   7.964  1.00 98.62           C  
ATOM   3063  HD2 TYR A 196       2.297   2.972   7.316  1.00 98.62           H  
ATOM   3064  CE1 TYR A 196       5.070   4.453   9.607  1.00 98.62           C  
ATOM   3065  HE1 TYR A 196       5.862   4.804  10.253  1.00 98.62           H  
ATOM   3066  CE2 TYR A 196       2.718   4.301   8.970  1.00 98.62           C  
ATOM   3067  HE2 TYR A 196       1.687   4.598   9.090  1.00 98.62           H  
ATOM   3068  OH  TYR A 196       3.371   5.713  10.776  1.00 98.62           O  
ATOM   3069  HH  TYR A 196       2.412   5.743  10.775  1.00 98.62           H  
ATOM   3070  CZ  TYR A 196       3.725   4.838   9.795  1.00 98.62           C  
ATOM   3071  N   SER A 197       6.475   1.325   3.946  1.00 97.89           N  
ATOM   3072  H   SER A 197       7.196   1.932   4.310  1.00 97.89           H  
ATOM   3073  CA  SER A 197       6.844   0.244   3.033  1.00 97.89           C  
ATOM   3074  HA  SER A 197       6.386   0.450   2.065  1.00 97.89           H  
ATOM   3075  C   SER A 197       6.318  -1.126   3.443  1.00 97.89           C  
ATOM   3076  CB  SER A 197       8.358   0.189   2.834  1.00 97.89           C  
ATOM   3077  HB2 SER A 197       8.628  -0.752   2.355  1.00 97.89           H  
ATOM   3078  HB3 SER A 197       8.668   1.010   2.188  1.00 97.89           H  
ATOM   3079  O   SER A 197       5.910  -1.897   2.573  1.00 97.89           O  
ATOM   3080  OG  SER A 197       9.020   0.288   4.079  1.00 97.89           O  
ATOM   3081  HG  SER A 197       8.824   1.140   4.475  1.00 97.89           H  
ATOM   3082  N   GLY A 198       6.344  -1.432   4.745  1.00 95.10           N  
ATOM   3083  H   GLY A 198       6.696  -0.725   5.375  1.00 95.10           H  
ATOM   3084  CA  GLY A 198       6.159  -2.780   5.291  1.00 95.10           C  
ATOM   3085  HA2 GLY A 198       6.060  -2.729   6.376  1.00 95.10           H  
ATOM   3086  HA3 GLY A 198       5.250  -3.218   4.880  1.00 95.10           H  
ATOM   3087  C   GLY A 198       7.344  -3.687   4.946  1.00 95.10           C  
ATOM   3088  O   GLY A 198       8.002  -4.221   5.841  1.00 95.10           O  
ATOM   3089  N   HIS A 199       7.646  -3.771   3.651  1.00 95.90           N  
ATOM   3090  H   HIS A 199       7.022  -3.306   3.008  1.00 95.90           H  
ATOM   3091  CA  HIS A 199       8.761  -4.490   3.058  1.00 95.90           C  
ATOM   3092  HA  HIS A 199       8.770  -5.496   3.478  1.00 95.90           H  
ATOM   3093  C   HIS A 199      10.114  -3.856   3.309  1.00 95.90           C  
ATOM   3094  CB  HIS A 199       8.576  -4.571   1.542  1.00 95.90           C  
ATOM   3095  HB2 HIS A 199       8.578  -3.567   1.119  1.00 95.90           H  
ATOM   3096  HB3 HIS A 199       9.404  -5.131   1.107  1.00 95.90           H  
ATOM   3097  O   HIS A 199      10.261  -2.632   3.354  1.00 95.90           O  
ATOM   3098  CG  HIS A 199       7.309  -5.260   1.173  1.00 95.90           C  
ATOM   3099  CD2 HIS A 199       6.280  -4.745   0.445  1.00 95.90           C  
ATOM   3100  HD2 HIS A 199       6.237  -3.757   0.011  1.00 95.90           H  
ATOM   3101  ND1 HIS A 199       6.963  -6.526   1.560  1.00 95.90           N  
ATOM   3102  HD1 HIS A 199       7.540  -7.156   2.099  1.00 95.90           H  
ATOM   3103  CE1 HIS A 199       5.756  -6.785   1.058  1.00 95.90           C  
ATOM   3104  HE1 HIS A 199       5.217  -7.711   1.198  1.00 95.90           H  
ATOM   3105  NE2 HIS A 199       5.293  -5.728   0.380  1.00 95.90           N  
ATOM   3106  N   THR A 200      11.115  -4.723   3.336  1.00 97.01           N  
ATOM   3107  H   THR A 200      10.893  -5.705   3.260  1.00 97.01           H  
ATOM   3108  CA  THR A 200      12.510  -4.322   3.211  1.00 97.01           C  
ATOM   3109  HA  THR A 200      12.628  -3.329   3.646  1.00 97.01           H  
ATOM   3110  C   THR A 200      12.891  -4.245   1.733  1.00 97.01           C  
ATOM   3111  CB  THR A 200      13.391  -5.272   4.023  1.00 97.01           C  
ATOM   3112  HB  THR A 200      13.205  -6.304   3.726  1.00 97.01           H  
ATOM   3113  O   THR A 200      12.617  -5.164   0.964  1.00 97.01           O  
ATOM   3114  CG2 THR A 200      14.875  -4.953   3.880  1.00 97.01           C  
ATOM   3115 HG21 THR A 200      15.052  -3.901   4.104  1.00 97.01           H  
ATOM   3116 HG22 THR A 200      15.458  -5.580   4.555  1.00 97.01           H  
ATOM   3117 HG23 THR A 200      15.192  -5.159   2.857  1.00 97.01           H  
ATOM   3118  OG1 THR A 200      13.030  -5.089   5.372  1.00 97.01           O  
ATOM   3119  HG1 THR A 200      13.044  -5.933   5.828  1.00 97.01           H  
ATOM   3120  N   TYR A 201      13.547  -3.161   1.333  1.00 98.31           N  
ATOM   3121  H   TYR A 201      13.751  -2.456   2.027  1.00 98.31           H  
ATOM   3122  CA  TYR A 201      14.158  -2.995   0.009  1.00 98.31           C  
ATOM   3123  HA  TYR A 201      13.921  -3.847  -0.628  1.00 98.31           H  
ATOM   3124  C   TYR A 201      15.678  -2.939   0.143  1.00 98.31           C  
ATOM   3125  CB  TYR A 201      13.608  -1.736  -0.678  1.00 98.31           C  
ATOM   3126  HB2 TYR A 201      14.173  -1.548  -1.591  1.00 98.31           H  
ATOM   3127  HB3 TYR A 201      13.757  -0.872  -0.031  1.00 98.31           H  
ATOM   3128  O   TYR A 201      16.203  -2.794   1.249  1.00 98.31           O  
ATOM   3129  CG  TYR A 201      12.143  -1.830  -1.045  1.00 98.31           C  
ATOM   3130  CD1 TYR A 201      11.766  -2.343  -2.302  1.00 98.31           C  
ATOM   3131  HD1 TYR A 201      12.523  -2.674  -2.997  1.00 98.31           H  
ATOM   3132  CD2 TYR A 201      11.159  -1.421  -0.125  1.00 98.31           C  
ATOM   3133  HD2 TYR A 201      11.452  -1.061   0.850  1.00 98.31           H  
ATOM   3134  CE1 TYR A 201      10.404  -2.435  -2.645  1.00 98.31           C  
ATOM   3135  HE1 TYR A 201      10.099  -2.828  -3.603  1.00 98.31           H  
ATOM   3136  CE2 TYR A 201       9.797  -1.526  -0.461  1.00 98.31           C  
ATOM   3137  HE2 TYR A 201       9.042  -1.241   0.257  1.00 98.31           H  
ATOM   3138  OH  TYR A 201       8.101  -2.150  -2.037  1.00 98.31           O  
ATOM   3139  HH  TYR A 201       7.536  -1.931  -1.292  1.00 98.31           H  
ATOM   3140  CZ  TYR A 201       9.418  -2.036  -1.721  1.00 98.31           C  
ATOM   3141  N   THR A 202      16.390  -3.027  -0.975  1.00 98.04           N  
ATOM   3142  H   THR A 202      15.918  -3.165  -1.857  1.00 98.04           H  
ATOM   3143  CA  THR A 202      17.831  -2.781  -1.035  1.00 98.04           C  
ATOM   3144  HA  THR A 202      18.216  -2.680  -0.020  1.00 98.04           H  
ATOM   3145  C   THR A 202      18.124  -1.474  -1.763  1.00 98.04           C  
ATOM   3146  CB  THR A 202      18.599  -3.942  -1.676  1.00 98.04           C  
ATOM   3147  HB  THR A 202      19.653  -3.671  -1.742  1.00 98.04           H  
ATOM   3148  O   THR A 202      17.505  -1.146  -2.774  1.00 98.04           O  
ATOM   3149  CG2 THR A 202      18.475  -5.229  -0.865  1.00 98.04           C  
ATOM   3150 HG21 THR A 202      18.874  -5.059   0.135  1.00 98.04           H  
ATOM   3151 HG22 THR A 202      19.055  -6.016  -1.346  1.00 98.04           H  
ATOM   3152 HG23 THR A 202      17.433  -5.542  -0.806  1.00 98.04           H  
ATOM   3153  OG1 THR A 202      18.115  -4.210  -2.964  1.00 98.04           O  
ATOM   3154  HG1 THR A 202      18.877  -4.397  -3.516  1.00 98.04           H  
ATOM   3155  N   LEU A 203      19.096  -0.723  -1.255  1.00 98.27           N  
ATOM   3156  H   LEU A 203      19.539  -1.033  -0.402  1.00 98.27           H  
ATOM   3157  CA  LEU A 203      19.706   0.401  -1.954  1.00 98.27           C  
ATOM   3158  HA  LEU A 203      19.156   0.612  -2.871  1.00 98.27           H  
ATOM   3159  C   LEU A 203      21.126   0.022  -2.357  1.00 98.27           C  
ATOM   3160  CB  LEU A 203      19.689   1.648  -1.062  1.00 98.27           C  
ATOM   3161  HB2 LEU A 203      20.385   2.366  -1.494  1.00 98.27           H  
ATOM   3162  HB3 LEU A 203      20.076   1.388  -0.077  1.00 98.27           H  
ATOM   3163  O   LEU A 203      21.901  -0.407  -1.506  1.00 98.27           O  
ATOM   3164  CG  LEU A 203      18.320   2.326  -0.899  1.00 98.27           C  
ATOM   3165  HG  LEU A 203      17.681   1.681  -0.295  1.00 98.27           H  
ATOM   3166  CD1 LEU A 203      18.508   3.658  -0.168  1.00 98.27           C  
ATOM   3167 HD11 LEU A 203      18.976   3.478   0.801  1.00 98.27           H  
ATOM   3168 HD12 LEU A 203      17.545   4.142  -0.011  1.00 98.27           H  
ATOM   3169 HD13 LEU A 203      19.143   4.324  -0.752  1.00 98.27           H  
ATOM   3170  CD2 LEU A 203      17.604   2.621  -2.217  1.00 98.27           C  
ATOM   3171 HD21 LEU A 203      18.257   3.171  -2.895  1.00 98.27           H  
ATOM   3172 HD22 LEU A 203      17.283   1.691  -2.687  1.00 98.27           H  
ATOM   3173 HD23 LEU A 203      16.713   3.215  -2.015  1.00 98.27           H  
ATOM   3174  N   HIS A 204      21.446   0.159  -3.644  1.00 96.70           N  
ATOM   3175  H   HIS A 204      20.754   0.560  -4.260  1.00 96.70           H  
ATOM   3176  CA  HIS A 204      22.727  -0.252  -4.221  1.00 96.70           C  
ATOM   3177  HA  HIS A 204      23.310  -0.783  -3.468  1.00 96.70           H  
ATOM   3178  C   HIS A 204      23.546   0.948  -4.683  1.00 96.70           C  
ATOM   3179  CB  HIS A 204      22.510  -1.213  -5.397  1.00 96.70           C  
ATOM   3180  HB2 HIS A 204      21.855  -0.747  -6.134  1.00 96.70           H  
ATOM   3181  HB3 HIS A 204      23.470  -1.396  -5.878  1.00 96.70           H  
ATOM   3182  O   HIS A 204      23.045   1.832  -5.387  1.00 96.70           O  
ATOM   3183  CG  HIS A 204      21.925  -2.540  -5.004  1.00 96.70           C  
ATOM   3184  CD2 HIS A 204      20.602  -2.828  -4.803  1.00 96.70           C  
ATOM   3185  HD2 HIS A 204      19.777  -2.135  -4.888  1.00 96.70           H  
ATOM   3186  ND1 HIS A 204      22.632  -3.701  -4.794  1.00 96.70           N  
ATOM   3187  HD1 HIS A 204      23.635  -3.806  -4.842  1.00 96.70           H  
ATOM   3188  CE1 HIS A 204      21.760  -4.664  -4.457  1.00 96.70           C  
ATOM   3189  HE1 HIS A 204      22.022  -5.683  -4.213  1.00 96.70           H  
ATOM   3190  NE2 HIS A 204      20.509  -4.179  -4.452  1.00 96.70           N  
ATOM   3191  N   LYS A 205      24.837   0.940  -4.361  1.00 95.87           N  
ATOM   3192  H   LYS A 205      25.181   0.171  -3.805  1.00 95.87           H  
ATOM   3193  CA  LYS A 205      25.812   1.906  -4.869  1.00 95.87           C  
ATOM   3194  HA  LYS A 205      25.313   2.848  -5.097  1.00 95.87           H  
ATOM   3195  C   LYS A 205      26.493   1.408  -6.148  1.00 95.87           C  
ATOM   3196  CB  LYS A 205      26.863   2.165  -3.797  1.00 95.87           C  
ATOM   3197  HB2 LYS A 205      27.606   2.842  -4.220  1.00 95.87           H  
ATOM   3198  HB3 LYS A 205      27.329   1.203  -3.583  1.00 95.87           H  
ATOM   3199  O   LYS A 205      26.450   0.226  -6.487  1.00 95.87           O  
ATOM   3200  CG  LYS A 205      26.352   2.778  -2.478  1.00 95.87           C  
ATOM   3201  HG2 LYS A 205      25.684   2.064  -1.997  1.00 95.87           H  
ATOM   3202  HG3 LYS A 205      25.777   3.677  -2.700  1.00 95.87           H  
ATOM   3203  CD  LYS A 205      27.478   3.140  -1.479  1.00 95.87           C  
ATOM   3204  HD2 LYS A 205      27.247   2.670  -0.523  1.00 95.87           H  
ATOM   3205  HD3 LYS A 205      27.490   4.220  -1.334  1.00 95.87           H  
ATOM   3206  CE  LYS A 205      28.864   2.683  -1.960  1.00 95.87           C  
ATOM   3207  HE2 LYS A 205      29.209   3.350  -2.751  1.00 95.87           H  
ATOM   3208  HE3 LYS A 205      28.758   1.691  -2.401  1.00 95.87           H  
ATOM   3209  NZ  LYS A 205      29.896   2.556  -0.920  1.00 95.87           N  
ATOM   3210  HZ1 LYS A 205      29.582   1.897  -0.222  1.00 95.87           H  
ATOM   3211  HZ2 LYS A 205      30.137   3.451  -0.519  1.00 95.87           H  
ATOM   3212  HZ3 LYS A 205      30.694   2.137  -1.375  1.00 95.87           H  
ATOM   3213  N   ALA A 206      27.207   2.318  -6.810  1.00 93.22           N  
ATOM   3214  H   ALA A 206      27.197   3.269  -6.471  1.00 93.22           H  
ATOM   3215  CA  ALA A 206      27.958   2.041  -8.034  1.00 93.22           C  
ATOM   3216  HA  ALA A 206      27.285   1.575  -8.754  1.00 93.22           H  
ATOM   3217  C   ALA A 206      29.151   1.078  -7.847  1.00 93.22           C  
ATOM   3218  CB  ALA A 206      28.423   3.385  -8.610  1.00 93.22           C  
ATOM   3219  HB1 ALA A 206      29.101   3.878  -7.914  1.00 93.22           H  
ATOM   3220  HB2 ALA A 206      28.944   3.215  -9.552  1.00 93.22           H  
ATOM   3221  HB3 ALA A 206      27.563   4.027  -8.799  1.00 93.22           H  
ATOM   3222  O   ALA A 206      29.621   0.511  -8.827  1.00 93.22           O  
ATOM   3223  N   ASP A 207      29.631   0.870  -6.616  1.00 94.02           N  
ATOM   3224  H   ASP A 207      29.178   1.324  -5.835  1.00 94.02           H  
ATOM   3225  CA  ASP A 207      30.695  -0.096  -6.289  1.00 94.02           C  
ATOM   3226  HA  ASP A 207      31.358  -0.178  -7.151  1.00 94.02           H  
ATOM   3227  C   ASP A 207      30.168  -1.522  -6.021  1.00 94.02           C  
ATOM   3228  CB  ASP A 207      31.544   0.437  -5.115  1.00 94.02           C  
ATOM   3229  HB2 ASP A 207      31.924   1.423  -5.382  1.00 94.02           H  
ATOM   3230  HB3 ASP A 207      32.403  -0.219  -4.979  1.00 94.02           H  
ATOM   3231  O   ASP A 207      30.944  -2.425  -5.709  1.00 94.02           O  
ATOM   3232  CG  ASP A 207      30.795   0.544  -3.777  1.00 94.02           C  
ATOM   3233  OD1 ASP A 207      29.625   0.107  -3.690  1.00 94.02           O  
ATOM   3234  OD2 ASP A 207      31.334   1.136  -2.814  1.00 94.02           O  
ATOM   3235  N   GLY A 208      28.850  -1.728  -6.121  1.00 94.26           N  
ATOM   3236  H   GLY A 208      28.266  -0.939  -6.358  1.00 94.26           H  
ATOM   3237  CA  GLY A 208      28.182  -3.003  -5.862  1.00 94.26           C  
ATOM   3238  HA2 GLY A 208      28.820  -3.817  -6.206  1.00 94.26           H  
ATOM   3239  HA3 GLY A 208      27.252  -3.031  -6.430  1.00 94.26           H  
ATOM   3240  C   GLY A 208      27.833  -3.266  -4.396  1.00 94.26           C  
ATOM   3241  O   GLY A 208      27.155  -4.255  -4.117  1.00 94.26           O  
ATOM   3242  N   THR A 209      28.238  -2.405  -3.457  1.00 96.29           N  
ATOM   3243  H   THR A 209      28.765  -1.591  -3.738  1.00 96.29           H  
ATOM   3244  CA  THR A 209      27.776  -2.500  -2.064  1.00 96.29           C  
ATOM   3245  HA  THR A 209      27.830  -3.547  -1.764  1.00 96.29           H  
ATOM   3246  C   THR A 209      26.314  -2.076  -1.948  1.00 96.29           C  
ATOM   3247  CB  THR A 209      28.641  -1.706  -1.073  1.00 96.29           C  
ATOM   3248  HB  THR A 209      28.254  -1.879  -0.069  1.00 96.29           H  
ATOM   3249  O   THR A 209      25.803  -1.306  -2.769  1.00 96.29           O  
ATOM   3250  CG2 THR A 209      30.103  -2.144  -1.092  1.00 96.29           C  
ATOM   3251 HG21 THR A 209      30.665  -1.574  -0.352  1.00 96.29           H  
ATOM   3252 HG22 THR A 209      30.539  -1.976  -2.077  1.00 96.29           H  
ATOM   3253 HG23 THR A 209      30.167  -3.204  -0.846  1.00 96.29           H  
ATOM   3254  OG1 THR A 209      28.610  -0.324  -1.320  1.00 96.29           O  
ATOM   3255  HG1 THR A 209      28.992  -0.201  -2.192  1.00 96.29           H  
ATOM   3256  N   PHE A 210      25.622  -2.587  -0.930  1.00 97.48           N  
ATOM   3257  H   PHE A 210      26.064  -3.218  -0.276  1.00 97.48           H  
ATOM   3258  CA  PHE A 210      24.216  -2.275  -0.709  1.00 97.48           C  
ATOM   3259  HA  PHE A 210      24.032  -1.285  -1.125  1.00 97.48           H  
ATOM   3260  C   PHE A 210      23.856  -2.197   0.776  1.00 97.48           C  
ATOM   3261  CB  PHE A 210      23.345  -3.288  -1.469  1.00 97.48           C  
ATOM   3262  HB2 PHE A 210      22.344  -2.877  -1.601  1.00 97.48           H  
ATOM   3263  HB3 PHE A 210      23.767  -3.428  -2.464  1.00 97.48           H  
ATOM   3264  O   PHE A 210      24.590  -2.682   1.642  1.00 97.48           O  
ATOM   3265  CG  PHE A 210      23.212  -4.639  -0.803  1.00 97.48           C  
ATOM   3266  CD1 PHE A 210      24.202  -5.623  -0.984  1.00 97.48           C  
ATOM   3267  HD1 PHE A 210      25.063  -5.429  -1.607  1.00 97.48           H  
ATOM   3268  CD2 PHE A 210      22.099  -4.900   0.017  1.00 97.48           C  
ATOM   3269  HD2 PHE A 210      21.338  -4.147   0.161  1.00 97.48           H  
ATOM   3270  CE1 PHE A 210      24.084  -6.862  -0.332  1.00 97.48           C  
ATOM   3271  HE1 PHE A 210      24.855  -7.609  -0.449  1.00 97.48           H  
ATOM   3272  CE2 PHE A 210      21.980  -6.140   0.660  1.00 97.48           C  
ATOM   3273  HE2 PHE A 210      21.131  -6.338   1.297  1.00 97.48           H  
ATOM   3274  CZ  PHE A 210      22.973  -7.116   0.488  1.00 97.48           C  
ATOM   3275  HZ  PHE A 210      22.882  -8.061   1.003  1.00 97.48           H  
ATOM   3276  N   LYS A 211      22.710  -1.577   1.058  1.00 98.16           N  
ATOM   3277  H   LYS A 211      22.206  -1.181   0.277  1.00 98.16           H  
ATOM   3278  CA  LYS A 211      22.087  -1.485   2.385  1.00 98.16           C  
ATOM   3279  HA  LYS A 211      22.602  -2.143   3.085  1.00 98.16           H  
ATOM   3280  C   LYS A 211      20.636  -1.941   2.306  1.00 98.16           C  
ATOM   3281  CB  LYS A 211      22.149  -0.038   2.903  1.00 98.16           C  
ATOM   3282  HB2 LYS A 211      21.691  -0.005   3.892  1.00 98.16           H  
ATOM   3283  HB3 LYS A 211      21.553   0.590   2.241  1.00 98.16           H  
ATOM   3284  O   LYS A 211      19.987  -1.733   1.281  1.00 98.16           O  
ATOM   3285  CG  LYS A 211      23.555   0.575   2.991  1.00 98.16           C  
ATOM   3286  HG2 LYS A 211      24.047   0.526   2.019  1.00 98.16           H  
ATOM   3287  HG3 LYS A 211      23.441   1.628   3.249  1.00 98.16           H  
ATOM   3288  CD  LYS A 211      24.440  -0.086   4.052  1.00 98.16           C  
ATOM   3289  HD2 LYS A 211      23.921  -0.036   5.009  1.00 98.16           H  
ATOM   3290  HD3 LYS A 211      24.626  -1.129   3.793  1.00 98.16           H  
ATOM   3291  CE  LYS A 211      25.765   0.684   4.129  1.00 98.16           C  
ATOM   3292  HE2 LYS A 211      25.538   1.721   4.374  1.00 98.16           H  
ATOM   3293  HE3 LYS A 211      26.238   0.666   3.147  1.00 98.16           H  
ATOM   3294  NZ  LYS A 211      26.679   0.124   5.150  1.00 98.16           N  
ATOM   3295  HZ1 LYS A 211      27.496   0.697   5.304  1.00 98.16           H  
ATOM   3296  HZ2 LYS A 211      26.933  -0.830   4.939  1.00 98.16           H  
ATOM   3297  HZ3 LYS A 211      26.180   0.065   6.027  1.00 98.16           H  
ATOM   3298  N   TYR A 212      20.110  -2.508   3.386  1.00 98.46           N  
ATOM   3299  H   TYR A 212      20.677  -2.604   4.217  1.00 98.46           H  
ATOM   3300  CA  TYR A 212      18.675  -2.730   3.526  1.00 98.46           C  
ATOM   3301  HA  TYR A 212      18.257  -2.970   2.548  1.00 98.46           H  
ATOM   3302  C   TYR A 212      17.985  -1.473   4.036  1.00 98.46           C  
ATOM   3303  CB  TYR A 212      18.396  -3.902   4.463  1.00 98.46           C  
ATOM   3304  HB2 TYR A 212      17.325  -3.936   4.668  1.00 98.46           H  
ATOM   3305  HB3 TYR A 212      18.915  -3.742   5.408  1.00 98.46           H  
ATOM   3306  O   TYR A 212      18.527  -0.769   4.891  1.00 98.46           O  
ATOM   3307  CG  TYR A 212      18.771  -5.244   3.894  1.00 98.46           C  
ATOM   3308  CD1 TYR A 212      18.136  -5.701   2.724  1.00 98.46           C  
ATOM   3309  HD1 TYR A 212      17.400  -5.086   2.228  1.00 98.46           H  
ATOM   3310  CD2 TYR A 212      19.741  -6.033   4.536  1.00 98.46           C  
ATOM   3311  HD2 TYR A 212      20.220  -5.684   5.439  1.00 98.46           H  
ATOM   3312  CE1 TYR A 212      18.486  -6.948   2.181  1.00 98.46           C  
ATOM   3313  HE1 TYR A 212      18.032  -7.306   1.268  1.00 98.46           H  
ATOM   3314  CE2 TYR A 212      20.086  -7.284   3.995  1.00 98.46           C  
ATOM   3315  HE2 TYR A 212      20.824  -7.900   4.487  1.00 98.46           H  
ATOM   3316  OH  TYR A 212      19.815  -8.914   2.241  1.00 98.46           O  
ATOM   3317  HH  TYR A 212      20.552  -9.323   2.702  1.00 98.46           H  
ATOM   3318  CZ  TYR A 212      19.464  -7.737   2.812  1.00 98.46           C  
ATOM   3319  N   ILE A 213      16.775  -1.211   3.546  1.00 98.62           N  
ATOM   3320  H   ILE A 213      16.401  -1.813   2.827  1.00 98.62           H  
ATOM   3321  CA  ILE A 213      15.967  -0.083   3.998  1.00 98.62           C  
ATOM   3322  HA  ILE A 213      16.363   0.207   4.972  1.00 98.62           H  
ATOM   3323  C   ILE A 213      14.504  -0.446   4.241  1.00 98.62           C  
ATOM   3324  CB  ILE A 213      16.081   1.134   3.051  1.00 98.62           C  
ATOM   3325  HB  ILE A 213      15.466   1.923   3.484  1.00 98.62           H  
ATOM   3326  O   ILE A 213      13.941  -1.301   3.558  1.00 98.62           O  
ATOM   3327  CG1 ILE A 213      15.541   0.833   1.635  1.00 98.62           C  
ATOM   3328 HG12 ILE A 213      16.305   0.328   1.044  1.00 98.62           H  
ATOM   3329 HG13 ILE A 213      14.682   0.165   1.697  1.00 98.62           H  
ATOM   3330  CG2 ILE A 213      17.522   1.669   2.981  1.00 98.62           C  
ATOM   3331 HG21 ILE A 213      18.163   0.974   2.439  1.00 98.62           H  
ATOM   3332 HG22 ILE A 213      17.912   1.797   3.991  1.00 98.62           H  
ATOM   3333 HG23 ILE A 213      17.534   2.637   2.481  1.00 98.62           H  
ATOM   3334  CD1 ILE A 213      15.056   2.087   0.903  1.00 98.62           C  
ATOM   3335 HD11 ILE A 213      14.745   1.814  -0.106  1.00 98.62           H  
ATOM   3336 HD12 ILE A 213      15.852   2.828   0.843  1.00 98.62           H  
ATOM   3337 HD13 ILE A 213      14.208   2.518   1.435  1.00 98.62           H  
ATOM   3338  N   LYS A 214      13.865   0.296   5.150  1.00 98.33           N  
ATOM   3339  H   LYS A 214      14.433   0.939   5.684  1.00 98.33           H  
ATOM   3340  CA  LYS A 214      12.403   0.440   5.224  1.00 98.33           C  
ATOM   3341  HA  LYS A 214      11.949  -0.103   4.396  1.00 98.33           H  
ATOM   3342  C   LYS A 214      12.034   1.910   5.059  1.00 98.33           C  
ATOM   3343  CB  LYS A 214      11.833  -0.154   6.528  1.00 98.33           C  
ATOM   3344  HB2 LYS A 214      12.389   0.219   7.389  1.00 98.33           H  
ATOM   3345  HB3 LYS A 214      10.797   0.172   6.623  1.00 98.33           H  
ATOM   3346  O   LYS A 214      12.571   2.771   5.754  1.00 98.33           O  
ATOM   3347  CG  LYS A 214      11.853  -1.693   6.524  1.00 98.33           C  
ATOM   3348  HG2 LYS A 214      12.877  -2.045   6.647  1.00 98.33           H  
ATOM   3349  HG3 LYS A 214      11.490  -2.040   5.556  1.00 98.33           H  
ATOM   3350  CD  LYS A 214      10.956  -2.313   7.613  1.00 98.33           C  
ATOM   3351  HD2 LYS A 214      11.333  -2.049   8.601  1.00 98.33           H  
ATOM   3352  HD3 LYS A 214       9.942  -1.932   7.491  1.00 98.33           H  
ATOM   3353  CE  LYS A 214      10.947  -3.843   7.448  1.00 98.33           C  
ATOM   3354  HE2 LYS A 214      11.896  -4.242   7.807  1.00 98.33           H  
ATOM   3355  HE3 LYS A 214      10.911  -4.065   6.381  1.00 98.33           H  
ATOM   3356  NZ  LYS A 214       9.798  -4.528   8.107  1.00 98.33           N  
ATOM   3357  HZ1 LYS A 214       9.897  -5.530   8.026  1.00 98.33           H  
ATOM   3358  HZ2 LYS A 214       9.683  -4.326   9.089  1.00 98.33           H  
ATOM   3359  HZ3 LYS A 214       8.943  -4.319   7.613  1.00 98.33           H  
ATOM   3360  N   VAL A 215      11.111   2.199   4.146  1.00 98.69           N  
ATOM   3361  H   VAL A 215      10.707   1.419   3.649  1.00 98.69           H  
ATOM   3362  CA  VAL A 215      10.624   3.556   3.844  1.00 98.69           C  
ATOM   3363  HA  VAL A 215      11.444   4.256   4.004  1.00 98.69           H  
ATOM   3364  C   VAL A 215       9.477   3.939   4.777  1.00 98.69           C  
ATOM   3365  CB  VAL A 215      10.177   3.698   2.376  1.00 98.69           C  
ATOM   3366  HB  VAL A 215       9.268   3.116   2.225  1.00 98.69           H  
ATOM   3367  O   VAL A 215       8.560   3.139   4.995  1.00 98.69           O  
ATOM   3368  CG1 VAL A 215       9.876   5.161   2.019  1.00 98.69           C  
ATOM   3369 HG11 VAL A 215      10.734   5.789   2.258  1.00 98.69           H  
ATOM   3370 HG12 VAL A 215       9.671   5.250   0.952  1.00 98.69           H  
ATOM   3371 HG13 VAL A 215       9.003   5.517   2.564  1.00 98.69           H  
ATOM   3372  CG2 VAL A 215      11.238   3.189   1.397  1.00 98.69           C  
ATOM   3373 HG21 VAL A 215      12.153   3.772   1.499  1.00 98.69           H  
ATOM   3374 HG22 VAL A 215      10.859   3.290   0.380  1.00 98.69           H  
ATOM   3375 HG23 VAL A 215      11.456   2.134   1.564  1.00 98.69           H  
ATOM   3376  N   HIS A 216       9.517   5.174   5.276  1.00 98.82           N  
ATOM   3377  H   HIS A 216      10.313   5.744   5.028  1.00 98.82           H  
ATOM   3378  CA  HIS A 216       8.493   5.819   6.097  1.00 98.82           C  
ATOM   3379  HA  HIS A 216       7.596   5.201   6.147  1.00 98.82           H  
ATOM   3380  C   HIS A 216       8.125   7.172   5.487  1.00 98.82           C  
ATOM   3381  CB  HIS A 216       9.029   6.038   7.518  1.00 98.82           C  
ATOM   3382  HB2 HIS A 216       8.367   6.734   8.033  1.00 98.82           H  
ATOM   3383  HB3 HIS A 216      10.012   6.505   7.457  1.00 98.82           H  
ATOM   3384  O   HIS A 216       8.973   8.045   5.348  1.00 98.82           O  
ATOM   3385  CG  HIS A 216       9.153   4.800   8.362  1.00 98.82           C  
ATOM   3386  CD2 HIS A 216      10.050   3.792   8.167  1.00 98.82           C  
ATOM   3387  HD2 HIS A 216      10.779   3.724   7.373  1.00 98.82           H  
ATOM   3388  ND1 HIS A 216       8.465   4.581   9.561  1.00 98.82           N  
ATOM   3389  CE1 HIS A 216       8.966   3.430  10.048  1.00 98.82           C  
ATOM   3390  HE1 HIS A 216       8.704   2.998  11.002  1.00 98.82           H  
ATOM   3391  NE2 HIS A 216       9.908   2.933   9.230  1.00 98.82           N  
ATOM   3392  HE2 HIS A 216      10.514   2.157   9.455  1.00 98.82           H  
ATOM   3393  N   ILE A 217       6.852   7.371   5.173  1.00 98.74           N  
ATOM   3394  H   ILE A 217       6.195   6.621   5.333  1.00 98.74           H  
ATOM   3395  CA  ILE A 217       6.301   8.613   4.626  1.00 98.74           C  
ATOM   3396  HA  ILE A 217       7.107   9.307   4.387  1.00 98.74           H  
ATOM   3397  C   ILE A 217       5.428   9.237   5.714  1.00 98.74           C  
ATOM   3398  CB  ILE A 217       5.517   8.320   3.328  1.00 98.74           C  
ATOM   3399  HB  ILE A 217       4.663   7.692   3.584  1.00 98.74           H  
ATOM   3400  O   ILE A 217       4.468   8.617   6.177  1.00 98.74           O  
ATOM   3401  CG1 ILE A 217       6.382   7.538   2.310  1.00 98.74           C  
ATOM   3402 HG12 ILE A 217       6.643   6.570   2.738  1.00 98.74           H  
ATOM   3403 HG13 ILE A 217       7.311   8.076   2.121  1.00 98.74           H  
ATOM   3404  CG2 ILE A 217       4.975   9.636   2.749  1.00 98.74           C  
ATOM   3405 HG21 ILE A 217       4.283  10.094   3.456  1.00 98.74           H  
ATOM   3406 HG22 ILE A 217       5.790  10.324   2.526  1.00 98.74           H  
ATOM   3407 HG23 ILE A 217       4.402   9.450   1.840  1.00 98.74           H  
ATOM   3408  CD1 ILE A 217       5.693   7.250   0.973  1.00 98.74           C  
ATOM   3409 HD11 ILE A 217       6.317   6.577   0.385  1.00 98.74           H  
ATOM   3410 HD12 ILE A 217       4.729   6.775   1.153  1.00 98.74           H  
ATOM   3411 HD13 ILE A 217       5.555   8.170   0.404  1.00 98.74           H  
ATOM   3412  N   LYS A 218       5.777  10.437   6.178  1.00 98.72           N  
ATOM   3413  H   LYS A 218       6.559  10.913   5.752  1.00 98.72           H  
ATOM   3414  CA  LYS A 218       5.144  11.073   7.339  1.00 98.72           C  
ATOM   3415  HA  LYS A 218       4.377  10.408   7.736  1.00 98.72           H  
ATOM   3416  C   LYS A 218       4.453  12.367   6.939  1.00 98.72           C  
ATOM   3417  CB  LYS A 218       6.183  11.332   8.439  1.00 98.72           C  
ATOM   3418  HB2 LYS A 218       5.695  11.832   9.276  1.00 98.72           H  
ATOM   3419  HB3 LYS A 218       6.930  12.020   8.044  1.00 98.72           H  
ATOM   3420  O   LYS A 218       5.100  13.246   6.381  1.00 98.72           O  
ATOM   3421  CG  LYS A 218       6.904  10.077   8.958  1.00 98.72           C  
ATOM   3422  HG2 LYS A 218       7.367   9.540   8.130  1.00 98.72           H  
ATOM   3423  HG3 LYS A 218       7.699  10.403   9.629  1.00 98.72           H  
ATOM   3424  CD  LYS A 218       5.972   9.135   9.727  1.00 98.72           C  
ATOM   3425  HD2 LYS A 218       5.221   8.733   9.047  1.00 98.72           H  
ATOM   3426  HD3 LYS A 218       5.486   9.695  10.526  1.00 98.72           H  
ATOM   3427  CE  LYS A 218       6.793   7.986  10.312  1.00 98.72           C  
ATOM   3428  HE2 LYS A 218       7.160   7.370   9.490  1.00 98.72           H  
ATOM   3429  HE3 LYS A 218       7.662   8.399  10.824  1.00 98.72           H  
ATOM   3430  NZ  LYS A 218       5.994   7.160  11.241  1.00 98.72           N  
ATOM   3431  HZ1 LYS A 218       6.556   6.380  11.550  1.00 98.72           H  
ATOM   3432  HZ2 LYS A 218       5.695   7.712  12.032  1.00 98.72           H  
ATOM   3433  HZ3 LYS A 218       5.184   6.790  10.764  1.00 98.72           H  
ATOM   3434  N   THR A 219       3.161  12.495   7.234  1.00 98.70           N  
ATOM   3435  H   THR A 219       2.702  11.761   7.755  1.00 98.70           H  
ATOM   3436  CA  THR A 219       2.415  13.729   6.937  1.00 98.70           C  
ATOM   3437  HA  THR A 219       2.534  13.957   5.878  1.00 98.70           H  
ATOM   3438  C   THR A 219       2.988  14.915   7.711  1.00 98.70           C  
ATOM   3439  CB  THR A 219       0.904  13.592   7.187  1.00 98.70           C  
ATOM   3440  HB  THR A 219       0.480  12.911   6.448  1.00 98.70           H  
ATOM   3441  O   THR A 219       3.310  14.795   8.896  1.00 98.70           O  
ATOM   3442  CG2 THR A 219       0.532  13.092   8.584  1.00 98.70           C  
ATOM   3443 HG21 THR A 219       1.055  13.660   9.354  1.00 98.70           H  
ATOM   3444 HG22 THR A 219      -0.542  13.201   8.732  1.00 98.70           H  
ATOM   3445 HG23 THR A 219       0.774  12.033   8.675  1.00 98.70           H  
ATOM   3446  OG1 THR A 219       0.310  14.856   7.021  1.00 98.70           O  
ATOM   3447  HG1 THR A 219      -0.443  14.755   6.435  1.00 98.70           H  
ATOM   3448  N   LYS A 220       3.084  16.076   7.052  1.00 98.25           N  
ATOM   3449  H   LYS A 220       2.820  16.093   6.078  1.00 98.25           H  
ATOM   3450  CA  LYS A 220       3.454  17.342   7.703  1.00 98.25           C  
ATOM   3451  HA  LYS A 220       4.252  17.152   8.421  1.00 98.25           H  
ATOM   3452  C   LYS A 220       2.310  17.961   8.510  1.00 98.25           C  
ATOM   3453  CB  LYS A 220       3.960  18.348   6.663  1.00 98.25           C  
ATOM   3454  HB2 LYS A 220       4.117  19.302   7.168  1.00 98.25           H  
ATOM   3455  HB3 LYS A 220       3.200  18.497   5.897  1.00 98.25           H  
ATOM   3456  O   LYS A 220       2.573  18.788   9.374  1.00 98.25           O  
ATOM   3457  CG  LYS A 220       5.277  17.915   6.001  1.00 98.25           C  
ATOM   3458  HG2 LYS A 220       5.984  17.584   6.762  1.00 98.25           H  
ATOM   3459  HG3 LYS A 220       5.083  17.079   5.328  1.00 98.25           H  
ATOM   3460  CD  LYS A 220       5.881  19.075   5.195  1.00 98.25           C  
ATOM   3461  HD2 LYS A 220       5.083  19.597   4.667  1.00 98.25           H  
ATOM   3462  HD3 LYS A 220       6.574  18.681   4.451  1.00 98.25           H  
ATOM   3463  CE  LYS A 220       6.596  20.089   6.091  1.00 98.25           C  
ATOM   3464  HE2 LYS A 220       6.613  21.053   5.582  1.00 98.25           H  
ATOM   3465  HE3 LYS A 220       6.030  20.206   7.015  1.00 98.25           H  
ATOM   3466  NZ  LYS A 220       7.978  19.642   6.381  1.00 98.25           N  
ATOM   3467  HZ1 LYS A 220       8.414  20.199   7.101  1.00 98.25           H  
ATOM   3468  HZ2 LYS A 220       7.988  18.682   6.696  1.00 98.25           H  
ATOM   3469  HZ3 LYS A 220       8.545  19.634   5.545  1.00 98.25           H  
ATOM   3470  N   LEU A 221       1.063  17.561   8.252  1.00 98.00           N  
ATOM   3471  H   LEU A 221       0.927  16.837   7.560  1.00 98.00           H  
ATOM   3472  CA  LEU A 221      -0.126  18.072   8.950  1.00 98.00           C  
ATOM   3473  HA  LEU A 221       0.019  19.127   9.180  1.00 98.00           H  
ATOM   3474  C   LEU A 221      -0.368  17.378  10.301  1.00 98.00           C  
ATOM   3475  CB  LEU A 221      -1.350  17.932   8.027  1.00 98.00           C  
ATOM   3476  HB2 LEU A 221      -2.233  18.271   8.569  1.00 98.00           H  
ATOM   3477  HB3 LEU A 221      -1.490  16.875   7.798  1.00 98.00           H  
ATOM   3478  O   LEU A 221      -1.207  17.813  11.088  1.00 98.00           O  
ATOM   3479  CG  LEU A 221      -1.261  18.720   6.706  1.00 98.00           C  
ATOM   3480  HG  LEU A 221      -0.394  18.384   6.138  1.00 98.00           H  
ATOM   3481  CD1 LEU A 221      -2.508  18.446   5.868  1.00 98.00           C  
ATOM   3482 HD11 LEU A 221      -2.422  18.941   4.901  1.00 98.00           H  
ATOM   3483 HD12 LEU A 221      -2.607  17.372   5.711  1.00 98.00           H  
ATOM   3484 HD13 LEU A 221      -3.397  18.814   6.382  1.00 98.00           H  
ATOM   3485  CD2 LEU A 221      -1.151  20.229   6.932  1.00 98.00           C  
ATOM   3486 HD21 LEU A 221      -1.980  20.578   7.548  1.00 98.00           H  
ATOM   3487 HD22 LEU A 221      -0.207  20.471   7.421  1.00 98.00           H  
ATOM   3488 HD23 LEU A 221      -1.180  20.747   5.973  1.00 98.00           H  
ATOM   3489  N   GLY A 222       0.381  16.309  10.582  1.00 97.76           N  
ATOM   3490  H   GLY A 222       1.043  16.011   9.880  1.00 97.76           H  
ATOM   3491  CA  GLY A 222       0.150  15.439  11.729  1.00 97.76           C  
ATOM   3492  HA2 GLY A 222       1.077  14.913  11.958  1.00 97.76           H  
ATOM   3493  HA3 GLY A 222      -0.132  16.035  12.597  1.00 97.76           H  
ATOM   3494  C   GLY A 222      -0.953  14.414  11.463  1.00 97.76           C  
ATOM   3495  O   GLY A 222      -1.805  14.591  10.597  1.00 97.76           O  
ATOM   3496  N   VAL A 223      -0.906  13.301  12.200  1.00 97.61           N  
ATOM   3497  H   VAL A 223      -0.236  13.239  12.953  1.00 97.61           H  
ATOM   3498  CA  VAL A 223      -1.893  12.226  12.044  1.00 97.61           C  
ATOM   3499  HA  VAL A 223      -2.105  12.151  10.977  1.00 97.61           H  
ATOM   3500  C   VAL A 223      -3.193  12.596  12.749  1.00 97.61           C  
ATOM   3501  CB  VAL A 223      -1.356  10.853  12.484  1.00 97.61           C  
ATOM   3502  HB  VAL A 223      -1.013  10.913  13.516  1.00 97.61           H  
ATOM   3503  O   VAL A 223      -3.165  12.915  13.940  1.00 97.61           O  
ATOM   3504  CG1 VAL A 223      -2.418   9.748  12.384  1.00 97.61           C  
ATOM   3505 HG11 VAL A 223      -3.231   9.948  13.082  1.00 97.61           H  
ATOM   3506 HG12 VAL A 223      -1.986   8.779  12.633  1.00 97.61           H  
ATOM   3507 HG13 VAL A 223      -2.831   9.713  11.376  1.00 97.61           H  
ATOM   3508  CG2 VAL A 223      -0.174  10.430  11.598  1.00 97.61           C  
ATOM   3509 HG21 VAL A 223       0.191   9.453  11.915  1.00 97.61           H  
ATOM   3510 HG22 VAL A 223      -0.497  10.379  10.558  1.00 97.61           H  
ATOM   3511 HG23 VAL A 223       0.633  11.159  11.678  1.00 97.61           H  
ATOM   3512  N   LYS A 224      -4.317  12.522  12.030  1.00 97.71           N  
ATOM   3513  H   LYS A 224      -4.243  12.249  11.061  1.00 97.71           H  
ATOM   3514  CA  LYS A 224      -5.670  12.750  12.556  1.00 97.71           C  
ATOM   3515  HA  LYS A 224      -5.651  12.711  13.645  1.00 97.71           H  
ATOM   3516  C   LYS A 224      -6.616  11.651  12.088  1.00 97.71           C  
ATOM   3517  CB  LYS A 224      -6.212  14.118  12.113  1.00 97.71           C  
ATOM   3518  HB2 LYS A 224      -7.237  14.217  12.472  1.00 97.71           H  
ATOM   3519  HB3 LYS A 224      -6.248  14.139  11.024  1.00 97.71           H  
ATOM   3520  O   LYS A 224      -6.561  11.223  10.936  1.00 97.71           O  
ATOM   3521  CG  LYS A 224      -5.411  15.333  12.605  1.00 97.71           C  
ATOM   3522  HG2 LYS A 224      -5.833  16.226  12.143  1.00 97.71           H  
ATOM   3523  HG3 LYS A 224      -4.371  15.248  12.291  1.00 97.71           H  
ATOM   3524  CD  LYS A 224      -5.489  15.501  14.125  1.00 97.71           C  
ATOM   3525  HD2 LYS A 224      -6.537  15.567  14.418  1.00 97.71           H  
ATOM   3526  HD3 LYS A 224      -5.031  14.643  14.616  1.00 97.71           H  
ATOM   3527  CE  LYS A 224      -4.755  16.777  14.536  1.00 97.71           C  
ATOM   3528  HE2 LYS A 224      -5.195  17.616  13.996  1.00 97.71           H  
ATOM   3529  HE3 LYS A 224      -3.712  16.691  14.230  1.00 97.71           H  
ATOM   3530  NZ  LYS A 224      -4.860  16.988  15.998  1.00 97.71           N  
ATOM   3531  HZ1 LYS A 224      -4.383  17.836  16.271  1.00 97.71           H  
ATOM   3532  HZ2 LYS A 224      -4.465  16.201  16.491  1.00 97.71           H  
ATOM   3533  HZ3 LYS A 224      -5.833  17.065  16.259  1.00 97.71           H  
ATOM   3534  N   ASN A 225      -7.479  11.209  12.993  1.00 97.73           N  
ATOM   3535  H   ASN A 225      -7.580  11.705  13.867  1.00 97.73           H  
ATOM   3536  CA  ASN A 225      -8.406  10.108  12.778  1.00 97.73           C  
ATOM   3537  HA  ASN A 225      -8.521   9.904  11.713  1.00 97.73           H  
ATOM   3538  C   ASN A 225      -9.777  10.472  13.345  1.00 97.73           C  
ATOM   3539  CB  ASN A 225      -7.883   8.844  13.462  1.00 97.73           C  
ATOM   3540  HB2 ASN A 225      -7.964   8.991  14.539  1.00 97.73           H  
ATOM   3541  HB3 ASN A 225      -8.542   8.018  13.197  1.00 97.73           H  
ATOM   3542  O   ASN A 225      -9.857  11.252  14.293  1.00 97.73           O  
ATOM   3543  CG  ASN A 225      -6.452   8.474  13.109  1.00 97.73           C  
ATOM   3544  ND2 ASN A 225      -5.568   8.503  14.081  1.00 97.73           N  
ATOM   3545 HD21 ASN A 225      -5.883   8.694  15.022  1.00 97.73           H  
ATOM   3546 HD22 ASN A 225      -4.619   8.267  13.830  1.00 97.73           H  
ATOM   3547  OD1 ASN A 225      -6.070   8.193  11.985  1.00 97.73           O  
ATOM   3548  N   MET A 226     -10.812   9.865  12.780  1.00 97.81           N  
ATOM   3549  H   MET A 226     -10.623   9.195  12.049  1.00 97.81           H  
ATOM   3550  CA  MET A 226     -12.168   9.869  13.312  1.00 97.81           C  
ATOM   3551  HA  MET A 226     -12.384  10.832  13.775  1.00 97.81           H  
ATOM   3552  C   MET A 226     -12.311   8.770  14.364  1.00 97.81           C  
ATOM   3553  CB  MET A 226     -13.162   9.626  12.170  1.00 97.81           C  
ATOM   3554  HB2 MET A 226     -12.934   8.669  11.702  1.00 97.81           H  
ATOM   3555  HB3 MET A 226     -14.173   9.574  12.575  1.00 97.81           H  
ATOM   3556  O   MET A 226     -11.678   7.711  14.255  1.00 97.81           O  
ATOM   3557  CG  MET A 226     -13.126  10.730  11.108  1.00 97.81           C  
ATOM   3558  HG2 MET A 226     -12.100  10.890  10.780  1.00 97.81           H  
ATOM   3559  HG3 MET A 226     -13.479  11.658  11.558  1.00 97.81           H  
ATOM   3560  SD  MET A 226     -14.137  10.366   9.649  1.00 97.81           S  
ATOM   3561  CE  MET A 226     -13.063   9.165   8.823  1.00 97.81           C  
ATOM   3562  HE1 MET A 226     -12.231   8.884   9.470  1.00 97.81           H  
ATOM   3563  HE2 MET A 226     -13.631   8.266   8.583  1.00 97.81           H  
ATOM   3564  HE3 MET A 226     -12.669   9.605   7.907  1.00 97.81           H  
ATOM   3565  N   ASP A 227     -13.185   8.981  15.345  1.00 96.76           N  
ATOM   3566  H   ASP A 227     -13.704   9.848  15.344  1.00 96.76           H  
ATOM   3567  CA  ASP A 227     -13.683   7.873  16.161  1.00 96.76           C  
ATOM   3568  HA  ASP A 227     -12.839   7.216  16.371  1.00 96.76           H  
ATOM   3569  C   ASP A 227     -14.705   7.019  15.378  1.00 96.76           C  
ATOM   3570  CB  ASP A 227     -14.170   8.374  17.533  1.00 96.76           C  
ATOM   3571  HB2 ASP A 227     -13.386   8.988  17.975  1.00 96.76           H  
ATOM   3572  HB3 ASP A 227     -14.302   7.508  18.182  1.00 96.76           H  
ATOM   3573  O   ASP A 227     -15.069   7.326  14.240  1.00 96.76           O  
ATOM   3574  CG  ASP A 227     -15.485   9.160  17.526  1.00 96.76           C  
ATOM   3575  OD1 ASP A 227     -16.379   8.801  16.728  1.00 96.76           O  
ATOM   3576  OD2 ASP A 227     -15.633  10.031  18.405  1.00 96.76           O  
ATOM   3577  N   ALA A 228     -15.153   5.902  15.959  1.00 96.21           N  
ATOM   3578  H   ALA A 228     -14.864   5.690  16.904  1.00 96.21           H  
ATOM   3579  CA  ALA A 228     -16.077   4.991  15.283  1.00 96.21           C  
ATOM   3580  HA  ALA A 228     -15.645   4.709  14.322  1.00 96.21           H  
ATOM   3581  C   ALA A 228     -17.454   5.616  14.988  1.00 96.21           C  
ATOM   3582  CB  ALA A 228     -16.222   3.729  16.139  1.00 96.21           C  
ATOM   3583  HB1 ALA A 228     -15.252   3.243  16.246  1.00 96.21           H  
ATOM   3584  HB2 ALA A 228     -16.910   3.034  15.658  1.00 96.21           H  
ATOM   3585  HB3 ALA A 228     -16.610   3.981  17.126  1.00 96.21           H  
ATOM   3586  O   ALA A 228     -18.056   5.308  13.955  1.00 96.21           O  
ATOM   3587  N   ALA A 229     -17.958   6.486  15.868  1.00 96.92           N  
ATOM   3588  H   ALA A 229     -17.338   6.885  16.560  1.00 96.92           H  
ATOM   3589  CA  ALA A 229     -19.265   7.113  15.706  1.00 96.92           C  
ATOM   3590  HA  ALA A 229     -19.989   6.358  15.401  1.00 96.92           H  
ATOM   3591  C   ALA A 229     -19.221   8.185  14.610  1.00 96.92           C  
ATOM   3592  CB  ALA A 229     -19.706   7.692  17.056  1.00 96.92           C  
ATOM   3593  HB1 ALA A 229     -18.996   8.449  17.389  1.00 96.92           H  
ATOM   3594  HB2 ALA A 229     -19.757   6.898  17.801  1.00 96.92           H  
ATOM   3595  HB3 ALA A 229     -20.690   8.150  16.953  1.00 96.92           H  
ATOM   3596  O   ALA A 229     -20.096   8.222  13.745  1.00 96.92           O  
ATOM   3597  N   GLU A 230     -18.171   9.006  14.603  1.00 98.00           N  
ATOM   3598  H   GLU A 230     -17.497   8.931  15.351  1.00 98.00           H  
ATOM   3599  CA  GLU A 230     -17.905   9.980  13.552  1.00 98.00           C  
ATOM   3600  HA  GLU A 230     -18.770  10.638  13.459  1.00 98.00           H  
ATOM   3601  C   GLU A 230     -17.708   9.288  12.202  1.00 98.00           C  
ATOM   3602  CB  GLU A 230     -16.688  10.833  13.939  1.00 98.00           C  
ATOM   3603  HB2 GLU A 230     -15.818  10.184  14.036  1.00 98.00           H  
ATOM   3604  HB3 GLU A 230     -16.880  11.302  14.903  1.00 98.00           H  
ATOM   3605  O   GLU A 230     -18.385   9.653  11.242  1.00 98.00           O  
ATOM   3606  CG  GLU A 230     -16.412  11.935  12.901  1.00 98.00           C  
ATOM   3607  HG2 GLU A 230     -17.288  12.580  12.842  1.00 98.00           H  
ATOM   3608  HG3 GLU A 230     -16.267  11.481  11.921  1.00 98.00           H  
ATOM   3609  CD  GLU A 230     -15.170  12.781  13.222  1.00 98.00           C  
ATOM   3610  OE1 GLU A 230     -15.031  13.846  12.576  1.00 98.00           O  
ATOM   3611  OE2 GLU A 230     -14.348  12.355  14.063  1.00 98.00           O  
ATOM   3612  N   ALA A 231     -16.870   8.248  12.133  1.00 97.98           N  
ATOM   3613  H   ALA A 231     -16.332   8.004  12.953  1.00 97.98           H  
ATOM   3614  CA  ALA A 231     -16.635   7.498  10.900  1.00 97.98           C  
ATOM   3615  HA  ALA A 231     -16.229   8.178  10.151  1.00 97.98           H  
ATOM   3616  C   ALA A 231     -17.935   6.904  10.331  1.00 97.98           C  
ATOM   3617  CB  ALA A 231     -15.597   6.407  11.184  1.00 97.98           C  
ATOM   3618  HB1 ALA A 231     -15.408   5.839  10.273  1.00 97.98           H  
ATOM   3619  HB2 ALA A 231     -15.964   5.731  11.956  1.00 97.98           H  
ATOM   3620  HB3 ALA A 231     -14.666   6.864  11.518  1.00 97.98           H  
ATOM   3621  O   ALA A 231     -18.201   7.032   9.136  1.00 97.98           O  
ATOM   3622  N   THR A 232     -18.778   6.319  11.190  1.00 97.60           N  
ATOM   3623  H   THR A 232     -18.493   6.251  12.157  1.00 97.60           H  
ATOM   3624  CA  THR A 232     -20.087   5.765  10.801  1.00 97.60           C  
ATOM   3625  HA  THR A 232     -19.944   5.048   9.993  1.00 97.60           H  
ATOM   3626  C   THR A 232     -21.034   6.850  10.292  1.00 97.60           C  
ATOM   3627  CB  THR A 232     -20.745   5.035  11.982  1.00 97.60           C  
ATOM   3628  HB  THR A 232     -20.891   5.732  12.808  1.00 97.60           H  
ATOM   3629  O   THR A 232     -21.687   6.673   9.264  1.00 97.60           O  
ATOM   3630  CG2 THR A 232     -22.093   4.408  11.622  1.00 97.60           C  
ATOM   3631 HG21 THR A 232     -22.830   5.183  11.412  1.00 97.60           H  
ATOM   3632 HG22 THR A 232     -22.448   3.809  12.460  1.00 97.60           H  
ATOM   3633 HG23 THR A 232     -21.980   3.767  10.747  1.00 97.60           H  
ATOM   3634  OG1 THR A 232     -19.913   3.988  12.418  1.00 97.60           O  
ATOM   3635  HG1 THR A 232     -19.221   4.375  12.960  1.00 97.60           H  
ATOM   3636  N   ARG A 233     -21.099   7.993  10.983  1.00 98.36           N  
ATOM   3637  H   ARG A 233     -20.533   8.085  11.814  1.00 98.36           H  
ATOM   3638  CA  ARG A 233     -21.936   9.128  10.578  1.00 98.36           C  
ATOM   3639  HA  ARG A 233     -22.965   8.789  10.456  1.00 98.36           H  
ATOM   3640  C   ARG A 233     -21.498   9.677   9.219  1.00 98.36           C  
ATOM   3641  CB  ARG A 233     -21.878  10.187  11.685  1.00 98.36           C  
ATOM   3642  HB2 ARG A 233     -20.848  10.527  11.784  1.00 98.36           H  
ATOM   3643  HB3 ARG A 233     -22.180   9.736  12.630  1.00 98.36           H  
ATOM   3644  O   ARG A 233     -22.327   9.815   8.324  1.00 98.36           O  
ATOM   3645  CG  ARG A 233     -22.797  11.382  11.398  1.00 98.36           C  
ATOM   3646  HG2 ARG A 233     -22.605  11.758  10.393  1.00 98.36           H  
ATOM   3647  HG3 ARG A 233     -23.837  11.058  11.449  1.00 98.36           H  
ATOM   3648  CD  ARG A 233     -22.570  12.519  12.404  1.00 98.36           C  
ATOM   3649  HD2 ARG A 233     -22.748  12.141  13.411  1.00 98.36           H  
ATOM   3650  HD3 ARG A 233     -23.296  13.307  12.207  1.00 98.36           H  
ATOM   3651  NE  ARG A 233     -21.197  13.063  12.315  1.00 98.36           N  
ATOM   3652  HE  ARG A 233     -20.521  12.742  12.993  1.00 98.36           H  
ATOM   3653  NH1 ARG A 233     -21.542  14.317  10.438  1.00 98.36           N  
ATOM   3654 HH11 ARG A 233     -22.508  14.029  10.375  1.00 98.36           H  
ATOM   3655 HH12 ARG A 233     -21.247  14.724   9.562  1.00 98.36           H  
ATOM   3656  NH2 ARG A 233     -19.482  14.152  11.270  1.00 98.36           N  
ATOM   3657 HH21 ARG A 233     -19.174  14.718  10.493  1.00 98.36           H  
ATOM   3658 HH22 ARG A 233     -18.797  13.757  11.900  1.00 98.36           H  
ATOM   3659  CZ  ARG A 233     -20.746  13.841  11.346  1.00 98.36           C  
ATOM   3660  N   VAL A 234     -20.199   9.928   9.040  1.00 98.27           N  
ATOM   3661  H   VAL A 234     -19.569   9.762   9.812  1.00 98.27           H  
ATOM   3662  CA  VAL A 234     -19.648  10.440   7.777  1.00 98.27           C  
ATOM   3663  HA  VAL A 234     -20.205  11.334   7.496  1.00 98.27           H  
ATOM   3664  C   VAL A 234     -19.844   9.433   6.646  1.00 98.27           C  
ATOM   3665  CB  VAL A 234     -18.167  10.840   7.919  1.00 98.27           C  
ATOM   3666  HB  VAL A 234     -17.593   9.986   8.277  1.00 98.27           H  
ATOM   3667  O   VAL A 234     -20.227   9.840   5.559  1.00 98.27           O  
ATOM   3668  CG1 VAL A 234     -17.578  11.314   6.585  1.00 98.27           C  
ATOM   3669 HG11 VAL A 234     -17.557  10.503   5.858  1.00 98.27           H  
ATOM   3670 HG12 VAL A 234     -16.557  11.666   6.735  1.00 98.27           H  
ATOM   3671 HG13 VAL A 234     -18.172  12.131   6.176  1.00 98.27           H  
ATOM   3672  CG2 VAL A 234     -18.007  12.006   8.906  1.00 98.27           C  
ATOM   3673 HG21 VAL A 234     -18.415  11.745   9.882  1.00 98.27           H  
ATOM   3674 HG22 VAL A 234     -18.526  12.886   8.525  1.00 98.27           H  
ATOM   3675 HG23 VAL A 234     -16.949  12.237   9.028  1.00 98.27           H  
ATOM   3676  N   ALA A 235     -19.695   8.127   6.894  1.00 97.77           N  
ATOM   3677  H   ALA A 235     -19.391   7.827   7.810  1.00 97.77           H  
ATOM   3678  CA  ALA A 235     -19.966   7.097   5.885  1.00 97.77           C  
ATOM   3679  HA  ALA A 235     -19.282   7.242   5.049  1.00 97.77           H  
ATOM   3680  C   ALA A 235     -21.400   7.162   5.321  1.00 97.77           C  
ATOM   3681  CB  ALA A 235     -19.711   5.716   6.509  1.00 97.77           C  
ATOM   3682  HB1 ALA A 235     -18.681   5.632   6.855  1.00 97.77           H  
ATOM   3683  HB2 ALA A 235     -19.901   4.939   5.768  1.00 97.77           H  
ATOM   3684  HB3 ALA A 235     -20.381   5.557   7.354  1.00 97.77           H  
ATOM   3685  O   ALA A 235     -21.611   6.825   4.156  1.00 97.77           O  
ATOM   3686  N   GLY A 236     -22.374   7.580   6.140  1.00 97.78           N  
ATOM   3687  H   GLY A 236     -22.125   7.821   7.089  1.00 97.78           H  
ATOM   3688  CA  GLY A 236     -23.766   7.760   5.728  1.00 97.78           C  
ATOM   3689  HA2 GLY A 236     -24.399   7.674   6.611  1.00 97.78           H  
ATOM   3690  HA3 GLY A 236     -24.045   6.975   5.025  1.00 97.78           H  
ATOM   3691  C   GLY A 236     -24.064   9.115   5.076  1.00 97.78           C  
ATOM   3692  O   GLY A 236     -24.905   9.180   4.183  1.00 97.78           O  
ATOM   3693  N   GLU A 237     -23.394  10.187   5.505  1.00 97.91           N  
ATOM   3694  H   GLU A 237     -22.745  10.068   6.270  1.00 97.91           H  
ATOM   3695  CA  GLU A 237     -23.604  11.546   4.978  1.00 97.91           C  
ATOM   3696  HA  GLU A 237     -24.656  11.689   4.733  1.00 97.91           H  
ATOM   3697  C   GLU A 237     -22.808  11.825   3.694  1.00 97.91           C  
ATOM   3698  CB  GLU A 237     -23.208  12.581   6.041  1.00 97.91           C  
ATOM   3699  HB2 GLU A 237     -22.205  12.347   6.398  1.00 97.91           H  
ATOM   3700  HB3 GLU A 237     -23.180  13.562   5.567  1.00 97.91           H  
ATOM   3701  O   GLU A 237     -23.325  12.446   2.767  1.00 97.91           O  
ATOM   3702  CG  GLU A 237     -24.169  12.664   7.240  1.00 97.91           C  
ATOM   3703  HG2 GLU A 237     -25.147  12.990   6.888  1.00 97.91           H  
ATOM   3704  HG3 GLU A 237     -24.281  11.675   7.685  1.00 97.91           H  
ATOM   3705  CD  GLU A 237     -23.656  13.643   8.311  1.00 97.91           C  
ATOM   3706  OE1 GLU A 237     -24.138  13.601   9.470  1.00 97.91           O  
ATOM   3707  OE2 GLU A 237     -22.707  14.413   8.038  1.00 97.91           O  
ATOM   3708  N   ASN A 238     -21.556  11.369   3.638  1.00 98.22           N  
ATOM   3709  H   ASN A 238     -21.207  10.847   4.429  1.00 98.22           H  
ATOM   3710  CA  ASN A 238     -20.646  11.532   2.512  1.00 98.22           C  
ATOM   3711  HA  ASN A 238     -21.230  11.673   1.603  1.00 98.22           H  
ATOM   3712  C   ASN A 238     -19.759  10.279   2.357  1.00 98.22           C  
ATOM   3713  CB  ASN A 238     -19.801  12.803   2.703  1.00 98.22           C  
ATOM   3714  HB2 ASN A 238     -20.463  13.655   2.855  1.00 98.22           H  
ATOM   3715  HB3 ASN A 238     -19.159  12.699   3.578  1.00 98.22           H  
ATOM   3716  O   ASN A 238     -18.673  10.210   2.940  1.00 98.22           O  
ATOM   3717  CG  ASN A 238     -18.937  13.084   1.483  1.00 98.22           C  
ATOM   3718  ND2 ASN A 238     -18.165  14.143   1.524  1.00 98.22           N  
ATOM   3719 HD21 ASN A 238     -18.108  14.712   2.356  1.00 98.22           H  
ATOM   3720 HD22 ASN A 238     -17.759  14.453   0.653  1.00 98.22           H  
ATOM   3721  OD1 ASN A 238     -18.979  12.385   0.480  1.00 98.22           O  
ATOM   3722  N   PRO A 239     -20.178   9.281   1.558  1.00 97.93           N  
ATOM   3723  CA  PRO A 239     -19.390   8.069   1.359  1.00 97.93           C  
ATOM   3724  HA  PRO A 239     -19.157   7.630   2.330  1.00 97.93           H  
ATOM   3725  C   PRO A 239     -18.061   8.318   0.623  1.00 97.93           C  
ATOM   3726  CB  PRO A 239     -20.313   7.121   0.585  1.00 97.93           C  
ATOM   3727  HB2 PRO A 239     -20.900   6.536   1.293  1.00 97.93           H  
ATOM   3728  HB3 PRO A 239     -19.764   6.460  -0.087  1.00 97.93           H  
ATOM   3729  O   PRO A 239     -17.215   7.425   0.619  1.00 97.93           O  
ATOM   3730  CG  PRO A 239     -21.237   8.066  -0.181  1.00 97.93           C  
ATOM   3731  HG2 PRO A 239     -20.737   8.416  -1.084  1.00 97.93           H  
ATOM   3732  HG3 PRO A 239     -22.189   7.595  -0.427  1.00 97.93           H  
ATOM   3733  CD  PRO A 239     -21.414   9.229   0.790  1.00 97.93           C  
ATOM   3734  HD2 PRO A 239     -22.250   9.034   1.462  1.00 97.93           H  
ATOM   3735  HD3 PRO A 239     -21.584  10.147   0.227  1.00 97.93           H  
ATOM   3736  N   ASP A 240     -17.866   9.478  -0.010  1.00 98.21           N  
ATOM   3737  H   ASP A 240     -18.582  10.186   0.064  1.00 98.21           H  
ATOM   3738  CA  ASP A 240     -16.670   9.870  -0.773  1.00 98.21           C  
ATOM   3739  HA  ASP A 240     -16.012   9.008  -0.880  1.00 98.21           H  
ATOM   3740  C   ASP A 240     -15.831  10.943  -0.046  1.00 98.21           C  
ATOM   3741  CB  ASP A 240     -17.091  10.317  -2.187  1.00 98.21           C  
ATOM   3742  HB2 ASP A 240     -17.751  11.181  -2.107  1.00 98.21           H  
ATOM   3743  HB3 ASP A 240     -16.207  10.621  -2.746  1.00 98.21           H  
ATOM   3744  O   ASP A 240     -15.096  11.703  -0.680  1.00 98.21           O  
ATOM   3745  CG  ASP A 240     -17.787   9.210  -2.982  1.00 98.21           C  
ATOM   3746  OD1 ASP A 240     -17.098   8.223  -3.335  1.00 98.21           O  
ATOM   3747  OD2 ASP A 240     -19.006   9.301  -3.228  1.00 98.21           O  
ATOM   3748  N   HIS A 241     -15.950  11.031   1.283  1.00 98.51           N  
ATOM   3749  H   HIS A 241     -16.543  10.355   1.743  1.00 98.51           H  
ATOM   3750  CA  HIS A 241     -15.339  12.075   2.113  1.00 98.51           C  
ATOM   3751  HA  HIS A 241     -15.767  13.041   1.846  1.00 98.51           H  
ATOM   3752  C   HIS A 241     -13.824  12.210   1.919  1.00 98.51           C  
ATOM   3753  CB  HIS A 241     -15.683  11.783   3.580  1.00 98.51           C  
ATOM   3754  HB2 HIS A 241     -15.439  10.743   3.798  1.00 98.51           H  
ATOM   3755  HB3 HIS A 241     -16.754  11.920   3.727  1.00 98.51           H  
ATOM   3756  O   HIS A 241     -13.329  13.318   1.713  1.00 98.51           O  
ATOM   3757  CG  HIS A 241     -14.947  12.662   4.557  1.00 98.51           C  
ATOM   3758  CD2 HIS A 241     -13.821  12.312   5.240  1.00 98.51           C  
ATOM   3759  HD2 HIS A 241     -13.332  11.349   5.197  1.00 98.51           H  
ATOM   3760  ND1 HIS A 241     -15.251  13.993   4.837  1.00 98.51           N  
ATOM   3761  CE1 HIS A 241     -14.282  14.422   5.660  1.00 98.51           C  
ATOM   3762  HE1 HIS A 241     -14.203  15.433   6.030  1.00 98.51           H  
ATOM   3763  NE2 HIS A 241     -13.408  13.432   5.922  1.00 98.51           N  
ATOM   3764  HE2 HIS A 241     -12.550  13.516   6.448  1.00 98.51           H  
ATOM   3765  N   LEU A 242     -13.069  11.107   1.951  1.00 98.45           N  
ATOM   3766  H   LEU A 242     -13.539  10.214   1.992  1.00 98.45           H  
ATOM   3767  CA  LEU A 242     -11.608  11.165   1.793  1.00 98.45           C  
ATOM   3768  HA  LEU A 242     -11.220  11.955   2.437  1.00 98.45           H  
ATOM   3769  C   LEU A 242     -11.193  11.535   0.366  1.00 98.45           C  
ATOM   3770  CB  LEU A 242     -10.964   9.825   2.180  1.00 98.45           C  
ATOM   3771  HB2 LEU A 242     -11.344   9.049   1.515  1.00 98.45           H  
ATOM   3772  HB3 LEU A 242      -9.893   9.909   1.995  1.00 98.45           H  
ATOM   3773  O   LEU A 242     -10.182  12.219   0.175  1.00 98.45           O  
ATOM   3774  CG  LEU A 242     -11.169   9.367   3.631  1.00 98.45           C  
ATOM   3775  HG  LEU A 242     -12.226   9.179   3.817  1.00 98.45           H  
ATOM   3776  CD1 LEU A 242     -10.375   8.081   3.853  1.00 98.45           C  
ATOM   3777 HD11 LEU A 242      -9.304   8.255   3.749  1.00 98.45           H  
ATOM   3778 HD12 LEU A 242     -10.586   7.690   4.849  1.00 98.45           H  
ATOM   3779 HD13 LEU A 242     -10.686   7.326   3.131  1.00 98.45           H  
ATOM   3780  CD2 LEU A 242     -10.646  10.386   4.644  1.00 98.45           C  
ATOM   3781 HD21 LEU A 242     -11.155  11.343   4.526  1.00 98.45           H  
ATOM   3782 HD22 LEU A 242      -9.572  10.517   4.514  1.00 98.45           H  
ATOM   3783 HD23 LEU A 242     -10.849  10.019   5.651  1.00 98.45           H  
ATOM   3784  N   VAL A 243     -11.954  11.073  -0.631  1.00 98.23           N  
ATOM   3785  H   VAL A 243     -12.757  10.512  -0.383  1.00 98.23           H  
ATOM   3786  CA  VAL A 243     -11.748  11.440  -2.039  1.00 98.23           C  
ATOM   3787  HA  VAL A 243     -10.706  11.253  -2.301  1.00 98.23           H  
ATOM   3788  C   VAL A 243     -11.972  12.933  -2.238  1.00 98.23           C  
ATOM   3789  CB  VAL A 243     -12.655  10.614  -2.975  1.00 98.23           C  
ATOM   3790  HB  VAL A 243     -13.695  10.735  -2.672  1.00 98.23           H  
ATOM   3791  O   VAL A 243     -11.122  13.597  -2.835  1.00 98.23           O  
ATOM   3792  CG1 VAL A 243     -12.526  11.058  -4.441  1.00 98.23           C  
ATOM   3793 HG11 VAL A 243     -13.127  10.407  -5.075  1.00 98.23           H  
ATOM   3794 HG12 VAL A 243     -12.902  12.074  -4.557  1.00 98.23           H  
ATOM   3795 HG13 VAL A 243     -11.483  11.021  -4.756  1.00 98.23           H  
ATOM   3796  CG2 VAL A 243     -12.310   9.118  -2.935  1.00 98.23           C  
ATOM   3797 HG21 VAL A 243     -13.055   8.564  -3.506  1.00 98.23           H  
ATOM   3798 HG22 VAL A 243     -11.322   8.942  -3.363  1.00 98.23           H  
ATOM   3799 HG23 VAL A 243     -12.331   8.756  -1.907  1.00 98.23           H  
ATOM   3800  N   GLN A 244     -13.080  13.453  -1.714  1.00 98.48           N  
ATOM   3801  H   GLN A 244     -13.724  12.840  -1.233  1.00 98.48           H  
ATOM   3802  CA  GLN A 244     -13.431  14.861  -1.806  1.00 98.48           C  
ATOM   3803  HA  GLN A 244     -13.423  15.153  -2.856  1.00 98.48           H  
ATOM   3804  C   GLN A 244     -12.407  15.745  -1.083  1.00 98.48           C  
ATOM   3805  CB  GLN A 244     -14.855  15.048  -1.268  1.00 98.48           C  
ATOM   3806  HB2 GLN A 244     -14.901  14.756  -0.219  1.00 98.48           H  
ATOM   3807  HB3 GLN A 244     -15.541  14.427  -1.843  1.00 98.48           H  
ATOM   3808  O   GLN A 244     -11.881  16.670  -1.694  1.00 98.48           O  
ATOM   3809  CG  GLN A 244     -15.261  16.515  -1.413  1.00 98.48           C  
ATOM   3810  HG2 GLN A 244     -14.581  17.128  -0.822  1.00 98.48           H  
ATOM   3811  HG3 GLN A 244     -15.174  16.818  -2.456  1.00 98.48           H  
ATOM   3812  CD  GLN A 244     -16.664  16.835  -0.939  1.00 98.48           C  
ATOM   3813  NE2 GLN A 244     -16.963  18.112  -0.892  1.00 98.48           N  
ATOM   3814 HE21 GLN A 244     -16.228  18.761  -1.134  1.00 98.48           H  
ATOM   3815 HE22 GLN A 244     -17.870  18.388  -0.545  1.00 98.48           H  
ATOM   3816  OE1 GLN A 244     -17.478  15.985  -0.602  1.00 98.48           O  
ATOM   3817  N   ASP A 245     -12.050  15.430   0.168  1.00 98.68           N  
ATOM   3818  H   ASP A 245     -12.531  14.672   0.630  1.00 98.68           H  
ATOM   3819  CA  ASP A 245     -11.093  16.226   0.953  1.00 98.68           C  
ATOM   3820  HA  ASP A 245     -11.500  17.227   1.098  1.00 98.68           H  
ATOM   3821  C   ASP A 245      -9.735  16.384   0.248  1.00 98.68           C  
ATOM   3822  CB  ASP A 245     -10.896  15.576   2.332  1.00 98.68           C  
ATOM   3823  HB2 ASP A 245     -11.824  15.650   2.900  1.00 98.68           H  
ATOM   3824  HB3 ASP A 245     -10.661  14.520   2.201  1.00 98.68           H  
ATOM   3825  O   ASP A 245      -9.147  17.467   0.262  1.00 98.68           O  
ATOM   3826  CG  ASP A 245      -9.761  16.237   3.121  1.00 98.68           C  
ATOM   3827  OD1 ASP A 245      -9.959  17.277   3.779  1.00 98.68           O  
ATOM   3828  OD2 ASP A 245      -8.618  15.719   3.101  1.00 98.68           O  
ATOM   3829  N   LEU A 246      -9.224  15.319  -0.384  1.00 98.71           N  
ATOM   3830  H   LEU A 246      -9.755  14.460  -0.382  1.00 98.71           H  
ATOM   3831  CA  LEU A 246      -7.970  15.405  -1.132  1.00 98.71           C  
ATOM   3832  HA  LEU A 246      -7.236  15.886  -0.486  1.00 98.71           H  
ATOM   3833  C   LEU A 246      -8.115  16.282  -2.382  1.00 98.71           C  
ATOM   3834  CB  LEU A 246      -7.475  13.992  -1.493  1.00 98.71           C  
ATOM   3835  HB2 LEU A 246      -7.349  13.418  -0.575  1.00 98.71           H  
ATOM   3836  HB3 LEU A 246      -8.241  13.500  -2.093  1.00 98.71           H  
ATOM   3837  O   LEU A 246      -7.216  17.076  -2.666  1.00 98.71           O  
ATOM   3838  CG  LEU A 246      -6.148  13.989  -2.284  1.00 98.71           C  
ATOM   3839  HG  LEU A 246      -6.261  14.558  -3.207  1.00 98.71           H  
ATOM   3840  CD1 LEU A 246      -4.990  14.584  -1.475  1.00 98.71           C  
ATOM   3841 HD11 LEU A 246      -4.067  14.504  -2.049  1.00 98.71           H  
ATOM   3842 HD12 LEU A 246      -4.889  14.059  -0.525  1.00 98.71           H  
ATOM   3843 HD13 LEU A 246      -5.182  15.642  -1.298  1.00 98.71           H  
ATOM   3844  CD2 LEU A 246      -5.765  12.561  -2.674  1.00 98.71           C  
ATOM   3845 HD21 LEU A 246      -5.691  11.938  -1.782  1.00 98.71           H  
ATOM   3846 HD22 LEU A 246      -6.535  12.163  -3.335  1.00 98.71           H  
ATOM   3847 HD23 LEU A 246      -4.816  12.565  -3.209  1.00 98.71           H  
ATOM   3848  N   PHE A 247      -9.211  16.112  -3.126  1.00 98.68           N  
ATOM   3849  H   PHE A 247      -9.942  15.506  -2.784  1.00 98.68           H  
ATOM   3850  CA  PHE A 247      -9.457  16.849  -4.362  1.00 98.68           C  
ATOM   3851  HA  PHE A 247      -8.592  16.728  -5.015  1.00 98.68           H  
ATOM   3852  C   PHE A 247      -9.614  18.348  -4.090  1.00 98.68           C  
ATOM   3853  CB  PHE A 247     -10.686  16.263  -5.073  1.00 98.68           C  
ATOM   3854  HB2 PHE A 247     -10.553  15.185  -5.172  1.00 98.68           H  
ATOM   3855  HB3 PHE A 247     -11.572  16.427  -4.461  1.00 98.68           H  
ATOM   3856  O   PHE A 247      -8.895  19.154  -4.682  1.00 98.68           O  
ATOM   3857  CG  PHE A 247     -10.925  16.852  -6.451  1.00 98.68           C  
ATOM   3858  CD1 PHE A 247     -11.619  18.069  -6.588  1.00 98.68           C  
ATOM   3859  HD1 PHE A 247     -12.006  18.577  -5.717  1.00 98.68           H  
ATOM   3860  CD2 PHE A 247     -10.428  16.198  -7.595  1.00 98.68           C  
ATOM   3861  HD2 PHE A 247      -9.882  15.273  -7.486  1.00 98.68           H  
ATOM   3862  CE1 PHE A 247     -11.791  18.641  -7.860  1.00 98.68           C  
ATOM   3863  HE1 PHE A 247     -12.294  19.592  -7.950  1.00 98.68           H  
ATOM   3864  CE2 PHE A 247     -10.620  16.759  -8.872  1.00 98.68           C  
ATOM   3865  HE2 PHE A 247     -10.232  16.263  -9.749  1.00 98.68           H  
ATOM   3866  CZ  PHE A 247     -11.292  17.988  -9.001  1.00 98.68           C  
ATOM   3867  HZ  PHE A 247     -11.415  18.445  -9.972  1.00 98.68           H  
ATOM   3868  N   ASP A 248     -10.487  18.707  -3.149  1.00 98.71           N  
ATOM   3869  H   ASP A 248     -11.054  17.991  -2.716  1.00 98.71           H  
ATOM   3870  CA  ASP A 248     -10.799  20.094  -2.798  1.00 98.71           C  
ATOM   3871  HA  ASP A 248     -11.115  20.628  -3.694  1.00 98.71           H  
ATOM   3872  C   ASP A 248      -9.551  20.804  -2.258  1.00 98.71           C  
ATOM   3873  CB  ASP A 248     -11.963  20.130  -1.784  1.00 98.71           C  
ATOM   3874  HB2 ASP A 248     -12.070  21.153  -1.425  1.00 98.71           H  
ATOM   3875  HB3 ASP A 248     -11.710  19.502  -0.929  1.00 98.71           H  
ATOM   3876  O   ASP A 248      -9.212  21.897  -2.707  1.00 98.71           O  
ATOM   3877  CG  ASP A 248     -13.324  19.685  -2.358  1.00 98.71           C  
ATOM   3878  OD1 ASP A 248     -13.422  19.500  -3.594  1.00 98.71           O  
ATOM   3879  OD2 ASP A 248     -14.286  19.527  -1.563  1.00 98.71           O  
ATOM   3880  N   ALA A 249      -8.767  20.143  -1.397  1.00 98.67           N  
ATOM   3881  H   ALA A 249      -9.076  19.245  -1.054  1.00 98.67           H  
ATOM   3882  CA  ALA A 249      -7.528  20.722  -0.886  1.00 98.67           C  
ATOM   3883  HA  ALA A 249      -7.775  21.654  -0.378  1.00 98.67           H  
ATOM   3884  C   ALA A 249      -6.517  21.052  -1.996  1.00 98.67           C  
ATOM   3885  CB  ALA A 249      -6.915  19.750   0.120  1.00 98.67           C  
ATOM   3886  HB1 ALA A 249      -6.710  18.803  -0.379  1.00 98.67           H  
ATOM   3887  HB2 ALA A 249      -5.989  20.169   0.514  1.00 98.67           H  
ATOM   3888  HB3 ALA A 249      -7.622  19.585   0.933  1.00 98.67           H  
ATOM   3889  O   ALA A 249      -5.846  22.080  -1.931  1.00 98.67           O  
ATOM   3890  N   ILE A 250      -6.381  20.201  -3.016  1.00 98.56           N  
ATOM   3891  H   ILE A 250      -6.996  19.400  -3.061  1.00 98.56           H  
ATOM   3892  CA  ILE A 250      -5.491  20.490  -4.147  1.00 98.56           C  
ATOM   3893  HA  ILE A 250      -4.543  20.858  -3.756  1.00 98.56           H  
ATOM   3894  C   ILE A 250      -6.064  21.618  -5.015  1.00 98.56           C  
ATOM   3895  CB  ILE A 250      -5.207  19.206  -4.953  1.00 98.56           C  
ATOM   3896  HB  ILE A 250      -6.160  18.727  -5.179  1.00 98.56           H  
ATOM   3897  O   ILE A 250      -5.304  22.486  -5.441  1.00 98.56           O  
ATOM   3898  CG1 ILE A 250      -4.343  18.224  -4.125  1.00 98.56           C  
ATOM   3899 HG12 ILE A 250      -4.762  18.132  -3.123  1.00 98.56           H  
ATOM   3900 HG13 ILE A 250      -3.333  18.622  -4.025  1.00 98.56           H  
ATOM   3901  CG2 ILE A 250      -4.491  19.535  -6.275  1.00 98.56           C  
ATOM   3902 HG21 ILE A 250      -5.161  20.089  -6.932  1.00 98.56           H  
ATOM   3903 HG22 ILE A 250      -3.599  20.131  -6.082  1.00 98.56           H  
ATOM   3904 HG23 ILE A 250      -4.218  18.608  -6.780  1.00 98.56           H  
ATOM   3905  CD1 ILE A 250      -4.270  16.809  -4.719  1.00 98.56           C  
ATOM   3906 HD11 ILE A 250      -3.772  16.151  -4.007  1.00 98.56           H  
ATOM   3907 HD12 ILE A 250      -5.277  16.432  -4.897  1.00 98.56           H  
ATOM   3908 HD13 ILE A 250      -3.705  16.802  -5.651  1.00 98.56           H  
ATOM   3909  N   GLU A 251      -7.376  21.631  -5.252  1.00 98.37           N  
ATOM   3910  H   GLU A 251      -7.956  20.921  -4.827  1.00 98.37           H  
ATOM   3911  CA  GLU A 251      -8.048  22.656  -6.061  1.00 98.37           C  
ATOM   3912  HA  GLU A 251      -7.570  22.693  -7.040  1.00 98.37           H  
ATOM   3913  C   GLU A 251      -7.925  24.053  -5.433  1.00 98.37           C  
ATOM   3914  CB  GLU A 251      -9.526  22.258  -6.237  1.00 98.37           C  
ATOM   3915  HB2 GLU A 251     -10.065  22.461  -5.311  1.00 98.37           H  
ATOM   3916  HB3 GLU A 251      -9.599  21.187  -6.427  1.00 98.37           H  
ATOM   3917  O   GLU A 251      -7.674  25.040  -6.121  1.00 98.37           O  
ATOM   3918  CG  GLU A 251     -10.219  23.003  -7.388  1.00 98.37           C  
ATOM   3919  HG2 GLU A 251     -11.274  22.727  -7.382  1.00 98.37           H  
ATOM   3920  HG3 GLU A 251     -10.159  24.076  -7.206  1.00 98.37           H  
ATOM   3921  CD  GLU A 251      -9.637  22.676  -8.777  1.00 98.37           C  
ATOM   3922  OE1 GLU A 251      -9.899  23.465  -9.716  1.00 98.37           O  
ATOM   3923  OE2 GLU A 251      -8.945  21.632  -8.926  1.00 98.37           O  
ATOM   3924  N   GLU A 252      -8.010  24.125  -4.105  1.00 98.41           N  
ATOM   3925  H   GLU A 252      -8.303  23.292  -3.615  1.00 98.41           H  
ATOM   3926  CA  GLU A 252      -7.861  25.350  -3.314  1.00 98.41           C  
ATOM   3927  HA  GLU A 252      -8.391  26.163  -3.808  1.00 98.41           H  
ATOM   3928  C   GLU A 252      -6.399  25.802  -3.135  1.00 98.41           C  
ATOM   3929  CB  GLU A 252      -8.493  25.115  -1.938  1.00 98.41           C  
ATOM   3930  HB2 GLU A 252      -8.037  24.224  -1.506  1.00 98.41           H  
ATOM   3931  HB3 GLU A 252      -8.264  25.961  -1.291  1.00 98.41           H  
ATOM   3932  O   GLU A 252      -6.138  26.842  -2.529  1.00 98.41           O  
ATOM   3933  CG  GLU A 252     -10.021  24.956  -1.978  1.00 98.41           C  
ATOM   3934  HG2 GLU A 252     -10.308  24.210  -2.718  1.00 98.41           H  
ATOM   3935  HG3 GLU A 252     -10.455  25.908  -2.286  1.00 98.41           H  
ATOM   3936  CD  GLU A 252     -10.587  24.557  -0.605  1.00 98.41           C  
ATOM   3937  OE1 GLU A 252     -11.830  24.477  -0.505  1.00 98.41           O  
ATOM   3938  OE2 GLU A 252      -9.783  24.398   0.354  1.00 98.41           O  
ATOM   3939  N   GLY A 253      -5.422  25.033  -3.627  1.00 98.34           N  
ATOM   3940  H   GLY A 253      -5.691  24.216  -4.156  1.00 98.34           H  
ATOM   3941  CA  GLY A 253      -3.994  25.320  -3.444  1.00 98.34           C  
ATOM   3942  HA2 GLY A 253      -3.823  26.387  -3.583  1.00 98.34           H  
ATOM   3943  HA3 GLY A 253      -3.435  24.779  -4.207  1.00 98.34           H  
ATOM   3944  C   GLY A 253      -3.429  24.922  -2.071  1.00 98.34           C  
ATOM   3945  O   GLY A 253      -2.266  25.203  -1.775  1.00 98.34           O  
ATOM   3946  N   ASN A 254      -4.208  24.221  -1.244  1.00 98.27           N  
ATOM   3947  H   ASN A 254      -5.114  23.949  -1.598  1.00 98.27           H  
ATOM   3948  CA  ASN A 254      -3.819  23.667   0.056  1.00 98.27           C  
ATOM   3949  HA  ASN A 254      -3.134  24.368   0.533  1.00 98.27           H  
ATOM   3950  C   ASN A 254      -3.052  22.339  -0.105  1.00 98.27           C  
ATOM   3951  CB  ASN A 254      -5.072  23.548   0.947  1.00 98.27           C  
ATOM   3952  HB2 ASN A 254      -4.816  23.027   1.870  1.00 98.27           H  
ATOM   3953  HB3 ASN A 254      -5.842  22.970   0.434  1.00 98.27           H  
ATOM   3954  O   ASN A 254      -3.453  21.285   0.401  1.00 98.27           O  
ATOM   3955  CG  ASN A 254      -5.641  24.897   1.339  1.00 98.27           C  
ATOM   3956  ND2 ASN A 254      -6.945  25.061   1.354  1.00 98.27           N  
ATOM   3957 HD21 ASN A 254      -7.606  24.401   0.970  1.00 98.27           H  
ATOM   3958 HD22 ASN A 254      -7.288  25.993   1.538  1.00 98.27           H  
ATOM   3959  OD1 ASN A 254      -4.907  25.806   1.697  1.00 98.27           O  
ATOM   3960  N   PHE A 255      -1.933  22.391  -0.830  1.00 98.58           N  
ATOM   3961  H   PHE A 255      -1.694  23.288  -1.227  1.00 98.58           H  
ATOM   3962  CA  PHE A 255      -1.159  21.223  -1.253  1.00 98.58           C  
ATOM   3963  HA  PHE A 255      -1.811  20.601  -1.867  1.00 98.58           H  
ATOM   3964  C   PHE A 255      -0.649  20.376  -0.076  1.00 98.58           C  
ATOM   3965  CB  PHE A 255       0.009  21.694  -2.127  1.00 98.58           C  
ATOM   3966  HB2 PHE A 255       0.640  22.348  -1.525  1.00 98.58           H  
ATOM   3967  HB3 PHE A 255       0.618  20.833  -2.405  1.00 98.58           H  
ATOM   3968  O   PHE A 255       0.182  20.845   0.711  1.00 98.58           O  
ATOM   3969  CG  PHE A 255      -0.387  22.433  -3.393  1.00 98.58           C  
ATOM   3970  CD1 PHE A 255      -1.563  22.106  -4.102  1.00 98.58           C  
ATOM   3971  HD1 PHE A 255      -2.216  21.311  -3.772  1.00 98.58           H  
ATOM   3972  CD2 PHE A 255       0.432  23.477  -3.861  1.00 98.58           C  
ATOM   3973  HD2 PHE A 255       1.322  23.751  -3.314  1.00 98.58           H  
ATOM   3974  CE1 PHE A 255      -1.906  22.809  -5.266  1.00 98.58           C  
ATOM   3975  HE1 PHE A 255      -2.810  22.563  -5.803  1.00 98.58           H  
ATOM   3976  CE2 PHE A 255       0.081  24.188  -5.021  1.00 98.58           C  
ATOM   3977  HE2 PHE A 255       0.698  25.006  -5.364  1.00 98.58           H  
ATOM   3978  CZ  PHE A 255      -1.088  23.853  -5.724  1.00 98.58           C  
ATOM   3979  HZ  PHE A 255      -1.371  24.403  -6.610  1.00 98.58           H  
ATOM   3980  N   PRO A 256      -1.090  19.110   0.057  1.00 98.31           N  
ATOM   3981  CA  PRO A 256      -0.626  18.253   1.132  1.00 98.31           C  
ATOM   3982  HA  PRO A 256      -0.677  18.798   2.075  1.00 98.31           H  
ATOM   3983  C   PRO A 256       0.817  17.806   0.898  1.00 98.31           C  
ATOM   3984  CB  PRO A 256      -1.613  17.097   1.182  1.00 98.31           C  
ATOM   3985  HB2 PRO A 256      -2.469  17.409   1.781  1.00 98.31           H  
ATOM   3986  HB3 PRO A 256      -1.172  16.188   1.591  1.00 98.31           H  
ATOM   3987  O   PRO A 256       1.256  17.559  -0.232  1.00 98.31           O  
ATOM   3988  CG  PRO A 256      -2.041  16.954  -0.275  1.00 98.31           C  
ATOM   3989  HG2 PRO A 256      -3.016  16.477  -0.379  1.00 98.31           H  
ATOM   3990  HG3 PRO A 256      -1.277  16.391  -0.812  1.00 98.31           H  
ATOM   3991  CD  PRO A 256      -2.068  18.402  -0.763  1.00 98.31           C  
ATOM   3992  HD2 PRO A 256      -3.058  18.829  -0.602  1.00 98.31           H  
ATOM   3993  HD3 PRO A 256      -1.811  18.440  -1.822  1.00 98.31           H  
ATOM   3994  N   GLN A 257       1.549  17.688   2.004  1.00 98.70           N  
ATOM   3995  H   GLN A 257       1.107  17.865   2.894  1.00 98.70           H  
ATOM   3996  CA  GLN A 257       2.969  17.373   2.005  1.00 98.70           C  
ATOM   3997  HA  GLN A 257       3.245  17.016   1.013  1.00 98.70           H  
ATOM   3998  C   GLN A 257       3.309  16.274   3.006  1.00 98.70           C  
ATOM   3999  CB  GLN A 257       3.792  18.627   2.315  1.00 98.70           C  
ATOM   4000  HB2 GLN A 257       4.839  18.338   2.416  1.00 98.70           H  
ATOM   4001  HB3 GLN A 257       3.446  19.052   3.257  1.00 98.70           H  
ATOM   4002  O   GLN A 257       2.772  16.226   4.118  1.00 98.70           O  
ATOM   4003  CG  GLN A 257       3.694  19.691   1.221  1.00 98.70           C  
ATOM   4004  HG2 GLN A 257       3.889  19.212   0.262  1.00 98.70           H  
ATOM   4005  HG3 GLN A 257       2.691  20.116   1.195  1.00 98.70           H  
ATOM   4006  CD  GLN A 257       4.693  20.820   1.437  1.00 98.70           C  
ATOM   4007  NE2 GLN A 257       5.395  21.231   0.405  1.00 98.70           N  
ATOM   4008 HE21 GLN A 257       5.955  22.063   0.527  1.00 98.70           H  
ATOM   4009 HE22 GLN A 257       5.280  20.771  -0.487  1.00 98.70           H  
ATOM   4010  OE1 GLN A 257       4.916  21.303   2.538  1.00 98.70           O  
ATOM   4011  N   TRP A 258       4.282  15.448   2.630  1.00 98.84           N  
ATOM   4012  H   TRP A 258       4.676  15.569   1.708  1.00 98.84           H  
ATOM   4013  CA  TRP A 258       4.844  14.405   3.478  1.00 98.84           C  
ATOM   4014  HA  TRP A 258       4.536  14.591   4.507  1.00 98.84           H  
ATOM   4015  C   TRP A 258       6.368  14.443   3.428  1.00 98.84           C  
ATOM   4016  CB  TRP A 258       4.323  13.025   3.065  1.00 98.84           C  
ATOM   4017  HB2 TRP A 258       4.662  12.805   2.052  1.00 98.84           H  
ATOM   4018  HB3 TRP A 258       4.782  12.296   3.733  1.00 98.84           H  
ATOM   4019  O   TRP A 258       6.954  14.505   2.349  1.00 98.84           O  
ATOM   4020  CG  TRP A 258       2.837  12.842   3.111  1.00 98.84           C  
ATOM   4021  CD1 TRP A 258       2.155  12.127   4.034  1.00 98.84           C  
ATOM   4022  HD1 TRP A 258       2.600  11.578   4.850  1.00 98.84           H  
ATOM   4023  CD2 TRP A 258       1.831  13.318   2.163  1.00 98.84           C  
ATOM   4024  CE2 TRP A 258       0.546  12.893   2.619  1.00 98.84           C  
ATOM   4025  CE3 TRP A 258       1.879  14.021   0.939  1.00 98.84           C  
ATOM   4026  HE3 TRP A 258       2.829  14.366   0.559  1.00 98.84           H  
ATOM   4027  NE1 TRP A 258       0.801  12.196   3.781  1.00 98.84           N  
ATOM   4028  HE1 TRP A 258       0.114  11.698   4.328  1.00 98.84           H  
ATOM   4029  CH2 TRP A 258      -0.535  13.791   0.650  1.00 98.84           C  
ATOM   4030  HH2 TRP A 258      -1.425  13.953   0.060  1.00 98.84           H  
ATOM   4031  CZ2 TRP A 258      -0.616  13.098   1.868  1.00 98.84           C  
ATOM   4032  HZ2 TRP A 258      -1.556  12.684   2.200  1.00 98.84           H  
ATOM   4033  CZ3 TRP A 258       0.708  14.272   0.202  1.00 98.84           C  
ATOM   4034  HZ3 TRP A 258       0.767  14.836  -0.717  1.00 98.84           H  
ATOM   4035  N   ASP A 259       7.018  14.371   4.586  1.00 98.84           N  
ATOM   4036  H   ASP A 259       6.473  14.212   5.421  1.00 98.84           H  
ATOM   4037  CA  ASP A 259       8.461  14.156   4.664  1.00 98.84           C  
ATOM   4038  HA  ASP A 259       8.940  14.618   3.801  1.00 98.84           H  
ATOM   4039  C   ASP A 259       8.742  12.641   4.590  1.00 98.84           C  
ATOM   4040  CB  ASP A 259       9.048  14.842   5.913  1.00 98.84           C  
ATOM   4041  HB2 ASP A 259       8.522  14.476   6.794  1.00 98.84           H  
ATOM   4042  HB3 ASP A 259      10.096  14.557   6.003  1.00 98.84           H  
ATOM   4043  O   ASP A 259       8.048  11.826   5.207  1.00 98.84           O  
ATOM   4044  CG  ASP A 259       8.975  16.387   5.887  1.00 98.84           C  
ATOM   4045  OD1 ASP A 259       9.345  17.049   4.882  1.00 98.84           O  
ATOM   4046  OD2 ASP A 259       8.571  16.999   6.901  1.00 98.84           O  
ATOM   4047  N   ILE A 260       9.734  12.250   3.791  1.00 98.82           N  
ATOM   4048  H   ILE A 260      10.294  12.960   3.341  1.00 98.82           H  
ATOM   4049  CA  ILE A 260      10.065  10.853   3.498  1.00 98.82           C  
ATOM   4050  HA  ILE A 260       9.296  10.208   3.923  1.00 98.82           H  
ATOM   4051  C   ILE A 260      11.385  10.505   4.170  1.00 98.82           C  
ATOM   4052  CB  ILE A 260      10.097  10.580   1.979  1.00 98.82           C  
ATOM   4053  HB  ILE A 260      10.840  11.233   1.523  1.00 98.82           H  
ATOM   4054  O   ILE A 260      12.387  11.208   4.020  1.00 98.82           O  
ATOM   4055  CG1 ILE A 260       8.711  10.875   1.363  1.00 98.82           C  
ATOM   4056 HG12 ILE A 260       8.316  11.821   1.734  1.00 98.82           H  
ATOM   4057 HG13 ILE A 260       8.012  10.094   1.661  1.00 98.82           H  
ATOM   4058  CG2 ILE A 260      10.481   9.109   1.703  1.00 98.82           C  
ATOM   4059 HG21 ILE A 260      11.439   8.859   2.159  1.00 98.82           H  
ATOM   4060 HG22 ILE A 260      10.592   8.937   0.632  1.00 98.82           H  
ATOM   4061 HG23 ILE A 260       9.723   8.436   2.102  1.00 98.82           H  
ATOM   4062  CD1 ILE A 260       8.719  10.979  -0.159  1.00 98.82           C  
ATOM   4063 HD11 ILE A 260       9.282  10.167  -0.619  1.00 98.82           H  
ATOM   4064 HD12 ILE A 260       7.693  10.935  -0.523  1.00 98.82           H  
ATOM   4065 HD13 ILE A 260       9.162  11.937  -0.431  1.00 98.82           H  
ATOM   4066  N   PHE A 261      11.376   9.382   4.875  1.00 98.86           N  
ATOM   4067  H   PHE A 261      10.514   8.855   4.905  1.00 98.86           H  
ATOM   4068  CA  PHE A 261      12.481   8.858   5.654  1.00 98.86           C  
ATOM   4069  HA  PHE A 261      13.370   9.451   5.442  1.00 98.86           H  
ATOM   4070  C   PHE A 261      12.768   7.407   5.281  1.00 98.86           C  
ATOM   4071  CB  PHE A 261      12.161   8.948   7.154  1.00 98.86           C  
ATOM   4072  HB2 PHE A 261      11.346   8.260   7.379  1.00 98.86           H  
ATOM   4073  HB3 PHE A 261      13.037   8.606   7.705  1.00 98.86           H  
ATOM   4074  O   PHE A 261      11.889   6.677   4.816  1.00 98.86           O  
ATOM   4075  CG  PHE A 261      11.761  10.318   7.663  1.00 98.86           C  
ATOM   4076  CD1 PHE A 261      12.700  11.135   8.317  1.00 98.86           C  
ATOM   4077  HD1 PHE A 261      13.709  10.783   8.477  1.00 98.86           H  
ATOM   4078  CD2 PHE A 261      10.441  10.776   7.489  1.00 98.86           C  
ATOM   4079  HD2 PHE A 261       9.713  10.163   6.978  1.00 98.86           H  
ATOM   4080  CE1 PHE A 261      12.332  12.414   8.767  1.00 98.86           C  
ATOM   4081  HE1 PHE A 261      13.059  13.043   9.260  1.00 98.86           H  
ATOM   4082  CE2 PHE A 261      10.077  12.057   7.933  1.00 98.86           C  
ATOM   4083  HE2 PHE A 261       9.077  12.424   7.757  1.00 98.86           H  
ATOM   4084  CZ  PHE A 261      11.022  12.880   8.567  1.00 98.86           C  
ATOM   4085  HZ  PHE A 261      10.743  13.871   8.892  1.00 98.86           H  
ATOM   4086  N   VAL A 262      13.985   6.967   5.576  1.00 98.77           N  
ATOM   4087  H   VAL A 262      14.663   7.632   5.919  1.00 98.77           H  
ATOM   4088  CA  VAL A 262      14.383   5.561   5.547  1.00 98.77           C  
ATOM   4089  HA  VAL A 262      13.489   4.953   5.409  1.00 98.77           H  
ATOM   4090  C   VAL A 262      14.993   5.158   6.883  1.00 98.77           C  
ATOM   4091  CB  VAL A 262      15.326   5.239   4.372  1.00 98.77           C  
ATOM   4092  HB  VAL A 262      15.565   4.176   4.412  1.00 98.77           H  
ATOM   4093  O   VAL A 262      15.699   5.937   7.519  1.00 98.77           O  
ATOM   4094  CG1 VAL A 262      14.619   5.501   3.038  1.00 98.77           C  
ATOM   4095 HG11 VAL A 262      14.377   6.559   2.945  1.00 98.77           H  
ATOM   4096 HG12 VAL A 262      15.266   5.205   2.213  1.00 98.77           H  
ATOM   4097 HG13 VAL A 262      13.699   4.918   2.990  1.00 98.77           H  
ATOM   4098  CG2 VAL A 262      16.646   6.019   4.420  1.00 98.77           C  
ATOM   4099 HG21 VAL A 262      17.235   5.808   3.527  1.00 98.77           H  
ATOM   4100 HG22 VAL A 262      17.222   5.713   5.293  1.00 98.77           H  
ATOM   4101 HG23 VAL A 262      16.460   7.090   4.489  1.00 98.77           H  
ATOM   4102  N   GLN A 263      14.727   3.931   7.307  1.00 98.72           N  
ATOM   4103  H   GLN A 263      14.095   3.374   6.750  1.00 98.72           H  
ATOM   4104  CA  GLN A 263      15.590   3.213   8.243  1.00 98.72           C  
ATOM   4105  HA  GLN A 263      16.092   3.911   8.912  1.00 98.72           H  
ATOM   4106  C   GLN A 263      16.640   2.469   7.422  1.00 98.72           C  
ATOM   4107  CB  GLN A 263      14.761   2.233   9.077  1.00 98.72           C  
ATOM   4108  HB2 GLN A 263      14.257   1.528   8.416  1.00 98.72           H  
ATOM   4109  HB3 GLN A 263      15.429   1.674   9.733  1.00 98.72           H  
ATOM   4110  O   GLN A 263      16.305   1.988   6.341  1.00 98.72           O  
ATOM   4111  CG  GLN A 263      13.719   2.959   9.932  1.00 98.72           C  
ATOM   4112  HG2 GLN A 263      14.219   3.678  10.581  1.00 98.72           H  
ATOM   4113  HG3 GLN A 263      13.026   3.495   9.284  1.00 98.72           H  
ATOM   4114  CD  GLN A 263      12.908   1.982  10.766  1.00 98.72           C  
ATOM   4115  NE2 GLN A 263      13.191   1.846  12.036  1.00 98.72           N  
ATOM   4116 HE21 GLN A 263      12.675   1.154  12.561  1.00 98.72           H  
ATOM   4117 HE22 GLN A 263      13.980   2.339  12.429  1.00 98.72           H  
ATOM   4118  OE1 GLN A 263      11.995   1.331  10.280  1.00 98.72           O  
ATOM   4119  N   VAL A 264      17.875   2.367   7.911  1.00 98.64           N  
ATOM   4120  H   VAL A 264      18.078   2.749   8.823  1.00 98.64           H  
ATOM   4121  CA  VAL A 264      18.993   1.758   7.172  1.00 98.64           C  
ATOM   4122  HA  VAL A 264      18.621   1.306   6.253  1.00 98.64           H  
ATOM   4123  C   VAL A 264      19.628   0.661   8.015  1.00 98.64           C  
ATOM   4124  CB  VAL A 264      20.052   2.809   6.779  1.00 98.64           C  
ATOM   4125  HB  VAL A 264      20.525   3.196   7.682  1.00 98.64           H  
ATOM   4126  O   VAL A 264      20.005   0.911   9.155  1.00 98.64           O  
ATOM   4127  CG1 VAL A 264      21.136   2.196   5.884  1.00 98.64           C  
ATOM   4128 HG11 VAL A 264      21.894   2.947   5.662  1.00 98.64           H  
ATOM   4129 HG12 VAL A 264      20.691   1.842   4.954  1.00 98.64           H  
ATOM   4130 HG13 VAL A 264      21.632   1.368   6.390  1.00 98.64           H  
ATOM   4131  CG2 VAL A 264      19.436   3.993   6.021  1.00 98.64           C  
ATOM   4132 HG21 VAL A 264      18.757   4.541   6.674  1.00 98.64           H  
ATOM   4133 HG22 VAL A 264      20.225   4.675   5.703  1.00 98.64           H  
ATOM   4134 HG23 VAL A 264      18.894   3.639   5.145  1.00 98.64           H  
ATOM   4135  N   MET A 265      19.766  -0.536   7.450  1.00 98.36           N  
ATOM   4136  H   MET A 265      19.433  -0.659   6.505  1.00 98.36           H  
ATOM   4137  CA  MET A 265      20.389  -1.690   8.093  1.00 98.36           C  
ATOM   4138  HA  MET A 265      20.844  -1.376   9.032  1.00 98.36           H  
ATOM   4139  C   MET A 265      21.496  -2.259   7.201  1.00 98.36           C  
ATOM   4140  CB  MET A 265      19.305  -2.726   8.424  1.00 98.36           C  
ATOM   4141  HB2 MET A 265      18.790  -3.010   7.507  1.00 98.36           H  
ATOM   4142  HB3 MET A 265      18.575  -2.262   9.088  1.00 98.36           H  
ATOM   4143  O   MET A 265      21.299  -2.505   6.009  1.00 98.36           O  
ATOM   4144  CG  MET A 265      19.845  -3.994   9.096  1.00 98.36           C  
ATOM   4145  HG2 MET A 265      20.240  -3.748  10.082  1.00 98.36           H  
ATOM   4146  HG3 MET A 265      20.660  -4.393   8.492  1.00 98.36           H  
ATOM   4147  SD  MET A 265      18.620  -5.319   9.254  1.00 98.36           S  
ATOM   4148  CE  MET A 265      17.475  -4.650  10.489  1.00 98.36           C  
ATOM   4149  HE1 MET A 265      16.576  -5.265  10.518  1.00 98.36           H  
ATOM   4150  HE2 MET A 265      17.946  -4.691  11.471  1.00 98.36           H  
ATOM   4151  HE3 MET A 265      17.197  -3.625  10.243  1.00 98.36           H  
ATOM   4152  N   ASP A 266      22.666  -2.492   7.792  1.00 97.28           N  
ATOM   4153  H   ASP A 266      22.799  -2.215   8.754  1.00 97.28           H  
ATOM   4154  CA  ASP A 266      23.775  -3.152   7.107  1.00 97.28           C  
ATOM   4155  HA  ASP A 266      23.893  -2.671   6.136  1.00 97.28           H  
ATOM   4156  C   ASP A 266      23.489  -4.644   6.905  1.00 97.28           C  
ATOM   4157  CB  ASP A 266      25.081  -2.973   7.895  1.00 97.28           C  
ATOM   4158  HB2 ASP A 266      24.942  -3.333   8.914  1.00 97.28           H  
ATOM   4159  HB3 ASP A 266      25.858  -3.576   7.425  1.00 97.28           H  
ATOM   4160  O   ASP A 266      22.954  -5.277   7.819  1.00 97.28           O  
ATOM   4161  CG  ASP A 266      25.553  -1.523   7.915  1.00 97.28           C  
ATOM   4162  OD1 ASP A 266      25.131  -0.765   7.021  1.00 97.28           O  
ATOM   4163  OD2 ASP A 266      26.396  -1.168   8.755  1.00 97.28           O  
ATOM   4164  N   PRO A 267      23.903  -5.244   5.773  1.00 96.63           N  
ATOM   4165  CA  PRO A 267      23.725  -6.676   5.535  1.00 96.63           C  
ATOM   4166  HA  PRO A 267      22.659  -6.879   5.439  1.00 96.63           H  
ATOM   4167  C   PRO A 267      24.286  -7.559   6.663  1.00 96.63           C  
ATOM   4168  CB  PRO A 267      24.404  -6.940   4.186  1.00 96.63           C  
ATOM   4169  HB2 PRO A 267      25.460  -7.172   4.327  1.00 96.63           H  
ATOM   4170  HB3 PRO A 267      23.910  -7.735   3.627  1.00 96.63           H  
ATOM   4171  O   PRO A 267      23.619  -8.488   7.102  1.00 96.63           O  
ATOM   4172  CG  PRO A 267      24.266  -5.607   3.457  1.00 96.63           C  
ATOM   4173  HG2 PRO A 267      23.262  -5.518   3.043  1.00 96.63           H  
ATOM   4174  HG3 PRO A 267      25.018  -5.485   2.677  1.00 96.63           H  
ATOM   4175  CD  PRO A 267      24.436  -4.593   4.581  1.00 96.63           C  
ATOM   4176  HD2 PRO A 267      23.884  -3.688   4.328  1.00 96.63           H  
ATOM   4177  HD3 PRO A 267      25.493  -4.369   4.724  1.00 96.63           H  
ATOM   4178  N   ALA A 268      25.450  -7.217   7.224  1.00 95.53           N  
ATOM   4179  H   ALA A 268      25.970  -6.443   6.836  1.00 95.53           H  
ATOM   4180  CA  ALA A 268      26.030  -7.952   8.354  1.00 95.53           C  
ATOM   4181  HA  ALA A 268      26.100  -9.007   8.087  1.00 95.53           H  
ATOM   4182  C   ALA A 268      25.184  -7.863   9.643  1.00 95.53           C  
ATOM   4183  CB  ALA A 268      27.444  -7.411   8.590  1.00 95.53           C  
ATOM   4184  HB1 ALA A 268      27.910  -7.970   9.401  1.00 95.53           H  
ATOM   4185  HB2 ALA A 268      27.404  -6.357   8.865  1.00 95.53           H  
ATOM   4186  HB3 ALA A 268      28.045  -7.535   7.689  1.00 95.53           H  
ATOM   4187  O   ALA A 268      25.146  -8.805  10.433  1.00 95.53           O  
ATOM   4188  N   ASN A 269      24.473  -6.749   9.852  1.00 96.79           N  
ATOM   4189  H   ASN A 269      24.464  -6.036   9.137  1.00 96.79           H  
ATOM   4190  CA  ASN A 269      23.572  -6.604  10.996  1.00 96.79           C  
ATOM   4191  HA  ASN A 269      24.064  -6.995  11.886  1.00 96.79           H  
ATOM   4192  C   ASN A 269      22.302  -7.437  10.788  1.00 96.79           C  
ATOM   4193  CB  ASN A 269      23.248  -5.118  11.236  1.00 96.79           C  
ATOM   4194  HB2 ASN A 269      22.803  -4.690  10.338  1.00 96.79           H  
ATOM   4195  HB3 ASN A 269      22.521  -5.053  12.046  1.00 96.79           H  
ATOM   4196  O   ASN A 269      21.819  -8.041  11.739  1.00 96.79           O  
ATOM   4197  CG  ASN A 269      24.458  -4.290  11.640  1.00 96.79           C  
ATOM   4198  ND2 ASN A 269      24.353  -2.982  11.596  1.00 96.79           N  
ATOM   4199 HD21 ASN A 269      25.208  -2.478  11.782  1.00 96.79           H  
ATOM   4200 HD22 ASN A 269      23.507  -2.519  11.295  1.00 96.79           H  
ATOM   4201  OD1 ASN A 269      25.510  -4.784  11.996  1.00 96.79           O  
ATOM   4202  N   ALA A 270      21.797  -7.522   9.552  1.00 95.15           N  
ATOM   4203  H   ALA A 270      22.256  -7.016   8.808  1.00 95.15           H  
ATOM   4204  CA  ALA A 270      20.635  -8.344   9.204  1.00 95.15           C  
ATOM   4205  HA  ALA A 270      19.770  -7.980   9.758  1.00 95.15           H  
ATOM   4206  C   ALA A 270      20.826  -9.825   9.582  1.00 95.15           C  
ATOM   4207  CB  ALA A 270      20.365  -8.177   7.701  1.00 95.15           C  
ATOM   4208  HB1 ALA A 270      19.501  -8.770   7.402  1.00 95.15           H  
ATOM   4209  HB2 ALA A 270      20.184  -7.128   7.466  1.00 95.15           H  
ATOM   4210  HB3 ALA A 270      21.211  -8.540   7.119  1.00 95.15           H  
ATOM   4211  O   ALA A 270      19.885 -10.453  10.058  1.00 95.15           O  
ATOM   4212  N   GLU A 271      22.050 -10.347   9.442  1.00 93.12           N  
ATOM   4213  H   GLU A 271      22.755  -9.777   8.995  1.00 93.12           H  
ATOM   4214  CA  GLU A 271      22.412 -11.737   9.764  1.00 93.12           C  
ATOM   4215  HA  GLU A 271      21.743 -12.416   9.236  1.00 93.12           H  
ATOM   4216  C   GLU A 271      22.287 -12.093  11.250  1.00 93.12           C  
ATOM   4217  CB  GLU A 271      23.850 -12.021   9.288  1.00 93.12           C  
ATOM   4218  HB2 GLU A 271      24.149 -13.007   9.643  1.00 93.12           H  
ATOM   4219  HB3 GLU A 271      24.525 -11.282   9.719  1.00 93.12           H  
ATOM   4220  O   GLU A 271      22.106 -13.259  11.598  1.00 93.12           O  
ATOM   4221  CG  GLU A 271      23.976 -12.001   7.757  1.00 93.12           C  
ATOM   4222  HG2 GLU A 271      23.570 -11.066   7.372  1.00 93.12           H  
ATOM   4223  HG3 GLU A 271      23.372 -12.816   7.358  1.00 93.12           H  
ATOM   4224  CD  GLU A 271      25.411 -12.177   7.235  1.00 93.12           C  
ATOM   4225  OE1 GLU A 271      25.665 -11.703   6.100  1.00 93.12           O  
ATOM   4226  OE2 GLU A 271      26.261 -12.783   7.928  1.00 93.12           O  
ATOM   4227  N   THR A 272      22.386 -11.097  12.132  1.00 93.70           N  
ATOM   4228  H   THR A 272      22.472 -10.157  11.771  1.00 93.70           H  
ATOM   4229  CA  THR A 272      22.450 -11.291  13.590  1.00 93.70           C  
ATOM   4230  HA  THR A 272      22.318 -12.349  13.818  1.00 93.70           H  
ATOM   4231  C   THR A 272      21.340 -10.568  14.347  1.00 93.70           C  
ATOM   4232  CB  THR A 272      23.823 -10.871  14.131  1.00 93.70           C  
ATOM   4233  HB  THR A 272      23.821 -10.966  15.217  1.00 93.70           H  
ATOM   4234  O   THR A 272      21.226 -10.710  15.568  1.00 93.70           O  
ATOM   4235  CG2 THR A 272      24.954 -11.735  13.574  1.00 93.70           C  
ATOM   4236 HG21 THR A 272      24.734 -12.787  13.756  1.00 93.70           H  
ATOM   4237 HG22 THR A 272      25.066 -11.578  12.501  1.00 93.70           H  
ATOM   4238 HG23 THR A 272      25.886 -11.473  14.075  1.00 93.70           H  
ATOM   4239  OG1 THR A 272      24.117  -9.535  13.787  1.00 93.70           O  
ATOM   4240  HG1 THR A 272      24.365  -9.524  12.860  1.00 93.70           H  
ATOM   4241  N   TYR A 273      20.504  -9.794  13.651  1.00 94.94           N  
ATOM   4242  H   TYR A 273      20.637  -9.710  12.653  1.00 94.94           H  
ATOM   4243  CA  TYR A 273      19.445  -9.022  14.280  1.00 94.94           C  
ATOM   4244  HA  TYR A 273      19.907  -8.505  15.121  1.00 94.94           H  
ATOM   4245  C   TYR A 273      18.350  -9.935  14.846  1.00 94.94           C  
ATOM   4246  CB  TYR A 273      18.898  -7.957  13.319  1.00 94.94           C  
ATOM   4247  HB2 TYR A 273      19.730  -7.421  12.863  1.00 94.94           H  
ATOM   4248  HB3 TYR A 273      18.339  -8.449  12.522  1.00 94.94           H  
ATOM   4249  O   TYR A 273      17.956 -10.936  14.254  1.00 94.94           O  
ATOM   4250  CG  TYR A 273      18.036  -6.915  14.001  1.00 94.94           C  
ATOM   4251  CD1 TYR A 273      16.729  -6.669  13.546  1.00 94.94           C  
ATOM   4252  HD1 TYR A 273      16.354  -7.197  12.682  1.00 94.94           H  
ATOM   4253  CD2 TYR A 273      18.560  -6.164  15.074  1.00 94.94           C  
ATOM   4254  HD2 TYR A 273      19.590  -6.292  15.370  1.00 94.94           H  
ATOM   4255  CE1 TYR A 273      15.927  -5.712  14.194  1.00 94.94           C  
ATOM   4256  HE1 TYR A 273      14.928  -5.502  13.842  1.00 94.94           H  
ATOM   4257  CE2 TYR A 273      17.758  -5.211  15.730  1.00 94.94           C  
ATOM   4258  HE2 TYR A 273      18.157  -4.614  16.536  1.00 94.94           H  
ATOM   4259  OH  TYR A 273      15.658  -4.065  15.900  1.00 94.94           O  
ATOM   4260  HH  TYR A 273      16.058  -3.649  16.667  1.00 94.94           H  
ATOM   4261  CZ  TYR A 273      16.432  -5.001  15.302  1.00 94.94           C  
ATOM   4262  N   HIS A 274      17.836  -9.577  16.022  1.00 91.98           N  
ATOM   4263  H   HIS A 274      18.172  -8.725  16.446  1.00 91.98           H  
ATOM   4264  CA  HIS A 274      16.910 -10.418  16.788  1.00 91.98           C  
ATOM   4265  HA  HIS A 274      17.315 -11.430  16.802  1.00 91.98           H  
ATOM   4266  C   HIS A 274      15.499 -10.518  16.177  1.00 91.98           C  
ATOM   4267  CB  HIS A 274      16.866  -9.902  18.233  1.00 91.98           C  
ATOM   4268  HB2 HIS A 274      17.874  -9.924  18.648  1.00 91.98           H  
ATOM   4269  HB3 HIS A 274      16.253 -10.579  18.827  1.00 91.98           H  
ATOM   4270  O   HIS A 274      14.733 -11.413  16.547  1.00 91.98           O  
ATOM   4271  CG  HIS A 274      16.315  -8.502  18.369  1.00 91.98           C  
ATOM   4272  CD2 HIS A 274      15.047  -8.166  18.758  1.00 91.98           C  
ATOM   4273  HD2 HIS A 274      14.257  -8.855  19.016  1.00 91.98           H  
ATOM   4274  ND1 HIS A 274      16.990  -7.321  18.140  1.00 91.98           N  
ATOM   4275  HD1 HIS A 274      17.962  -7.209  17.889  1.00 91.98           H  
ATOM   4276  CE1 HIS A 274      16.144  -6.304  18.376  1.00 91.98           C  
ATOM   4277  HE1 HIS A 274      16.391  -5.254  18.307  1.00 91.98           H  
ATOM   4278  NE2 HIS A 274      14.946  -6.772  18.750  1.00 91.98           N  
ATOM   4279  N   VAL A 275      15.164  -9.613  15.251  1.00 92.02           N  
ATOM   4280  H   VAL A 275      15.878  -8.953  14.978  1.00 92.02           H  
ATOM   4281  CA  VAL A 275      13.940  -9.624  14.441  1.00 92.02           C  
ATOM   4282  HA  VAL A 275      13.266 -10.401  14.800  1.00 92.02           H  
ATOM   4283  C   VAL A 275      14.325  -9.931  13.000  1.00 92.02           C  
ATOM   4284  CB  VAL A 275      13.210  -8.267  14.517  1.00 92.02           C  
ATOM   4285  HB  VAL A 275      13.880  -7.483  14.166  1.00 92.02           H  
ATOM   4286  O   VAL A 275      15.220  -9.288  12.460  1.00 92.02           O  
ATOM   4287  CG1 VAL A 275      11.948  -8.224  13.652  1.00 92.02           C  
ATOM   4288 HG11 VAL A 275      12.201  -8.354  12.600  1.00 92.02           H  
ATOM   4289 HG12 VAL A 275      11.472  -7.249  13.759  1.00 92.02           H  
ATOM   4290 HG13 VAL A 275      11.257  -9.008  13.962  1.00 92.02           H  
ATOM   4291  CG2 VAL A 275      12.785  -7.933  15.948  1.00 92.02           C  
ATOM   4292 HG21 VAL A 275      12.243  -6.987  15.969  1.00 92.02           H  
ATOM   4293 HG22 VAL A 275      12.161  -8.728  16.357  1.00 92.02           H  
ATOM   4294 HG23 VAL A 275      13.675  -7.815  16.567  1.00 92.02           H  
ATOM   4295  N   ASN A 276      13.620 -10.859  12.349  1.00 92.28           N  
ATOM   4296  H   ASN A 276      12.881 -11.355  12.827  1.00 92.28           H  
ATOM   4297  CA  ASN A 276      13.836 -11.117  10.928  1.00 92.28           C  
ATOM   4298  HA  ASN A 276      14.879 -11.408  10.802  1.00 92.28           H  
ATOM   4299  C   ASN A 276      13.550  -9.831  10.116  1.00 92.28           C  
ATOM   4300  CB  ASN A 276      12.971 -12.309  10.482  1.00 92.28           C  
ATOM   4301  HB2 ASN A 276      13.254 -13.191  11.056  1.00 92.28           H  
ATOM   4302  HB3 ASN A 276      11.920 -12.092  10.675  1.00 92.28           H  
ATOM   4303  O   ASN A 276      12.411  -9.351  10.119  1.00 92.28           O  
ATOM   4304  CG  ASN A 276      13.125 -12.641   9.002  1.00 92.28           C  
ATOM   4305  ND2 ASN A 276      12.581 -13.745   8.559  1.00 92.28           N  
ATOM   4306 HD21 ASN A 276      12.709 -13.955   7.580  1.00 92.28           H  
ATOM   4307 HD22 ASN A 276      12.136 -14.397   9.189  1.00 92.28           H  
ATOM   4308  OD1 ASN A 276      13.721 -11.917   8.223  1.00 92.28           O  
ATOM   4309  N   PRO A 277      14.543  -9.262   9.404  1.00 93.47           N  
ATOM   4310  CA  PRO A 277      14.368  -8.014   8.668  1.00 93.47           C  
ATOM   4311  HA  PRO A 277      14.001  -7.256   9.360  1.00 93.47           H  
ATOM   4312  C   PRO A 277      13.386  -8.127   7.498  1.00 93.47           C  
ATOM   4313  CB  PRO A 277      15.766  -7.626   8.183  1.00 93.47           C  
ATOM   4314  HB2 PRO A 277      16.241  -6.987   8.928  1.00 93.47           H  
ATOM   4315  HB3 PRO A 277      15.753  -7.136   7.210  1.00 93.47           H  
ATOM   4316  O   PRO A 277      12.890  -7.103   7.030  1.00 93.47           O  
ATOM   4317  CG  PRO A 277      16.504  -8.958   8.112  1.00 93.47           C  
ATOM   4318  HG2 PRO A 277      16.290  -9.454   7.166  1.00 93.47           H  
ATOM   4319  HG3 PRO A 277      17.576  -8.824   8.257  1.00 93.47           H  
ATOM   4320  CD  PRO A 277      15.906  -9.754   9.260  1.00 93.47           C  
ATOM   4321  HD2 PRO A 277      15.937 -10.816   9.020  1.00 93.47           H  
ATOM   4322  HD3 PRO A 277      16.468  -9.558  10.174  1.00 93.47           H  
ATOM   4323  N   PHE A 278      13.094  -9.341   7.041  1.00 93.58           N  
ATOM   4324  H   PHE A 278      13.552 -10.130   7.474  1.00 93.58           H  
ATOM   4325  CA  PHE A 278      12.228  -9.651   5.906  1.00 93.58           C  
ATOM   4326  HA  PHE A 278      12.139  -8.778   5.260  1.00 93.58           H  
ATOM   4327  C   PHE A 278      10.799 -10.039   6.313  1.00 93.58           C  
ATOM   4328  CB  PHE A 278      12.904 -10.780   5.120  1.00 93.58           C  
ATOM   4329  HB2 PHE A 278      12.337 -10.980   4.211  1.00 93.58           H  
ATOM   4330  HB3 PHE A 278      12.860 -11.688   5.721  1.00 93.58           H  
ATOM   4331  O   PHE A 278       9.968 -10.300   5.450  1.00 93.58           O  
ATOM   4332  CG  PHE A 278      14.340 -10.523   4.714  1.00 93.58           C  
ATOM   4333  CD1 PHE A 278      14.728  -9.279   4.178  1.00 93.58           C  
ATOM   4334  HD1 PHE A 278      13.995  -8.504   4.010  1.00 93.58           H  
ATOM   4335  CD2 PHE A 278      15.298 -11.535   4.900  1.00 93.58           C  
ATOM   4336  HD2 PHE A 278      15.005 -12.493   5.304  1.00 93.58           H  
ATOM   4337  CE1 PHE A 278      16.079  -9.036   3.880  1.00 93.58           C  
ATOM   4338  HE1 PHE A 278      16.390  -8.068   3.517  1.00 93.58           H  
ATOM   4339  CE2 PHE A 278      16.641 -11.303   4.568  1.00 93.58           C  
ATOM   4340  HE2 PHE A 278      17.372 -12.085   4.712  1.00 93.58           H  
ATOM   4341  CZ  PHE A 278      17.031 -10.052   4.069  1.00 93.58           C  
ATOM   4342  HZ  PHE A 278      18.072  -9.875   3.838  1.00 93.58           H  
ATOM   4343  N   ASP A 279      10.497 -10.081   7.614  1.00 93.46           N  
ATOM   4344  H   ASP A 279      11.207  -9.841   8.291  1.00 93.46           H  
ATOM   4345  CA  ASP A 279       9.159 -10.404   8.110  1.00 93.46           C  
ATOM   4346  HA  ASP A 279       8.714 -11.147   7.448  1.00 93.46           H  
ATOM   4347  C   ASP A 279       8.261  -9.154   8.089  1.00 93.46           C  
ATOM   4348  CB  ASP A 279       9.270 -11.062   9.495  1.00 93.46           C  
ATOM   4349  HB2 ASP A 279       9.969 -11.895   9.419  1.00 93.46           H  
ATOM   4350  HB3 ASP A 279       9.673 -10.343  10.209  1.00 93.46           H  
ATOM   4351  O   ASP A 279       8.431  -8.213   8.874  1.00 93.46           O  
ATOM   4352  CG  ASP A 279       7.940 -11.609  10.022  1.00 93.46           C  
ATOM   4353  OD1 ASP A 279       6.869 -11.162   9.550  1.00 93.46           O  
ATOM   4354  OD2 ASP A 279       7.976 -12.465  10.936  1.00 93.46           O  
ATOM   4355  N   MET A 280       7.281  -9.144   7.181  1.00 93.71           N  
ATOM   4356  H   MET A 280       7.242  -9.915   6.530  1.00 93.71           H  
ATOM   4357  CA  MET A 280       6.341  -8.030   7.002  1.00 93.71           C  
ATOM   4358  HA  MET A 280       6.933  -7.118   6.926  1.00 93.71           H  
ATOM   4359  C   MET A 280       5.376  -7.848   8.192  1.00 93.71           C  
ATOM   4360  CB  MET A 280       5.584  -8.218   5.675  1.00 93.71           C  
ATOM   4361  HB2 MET A 280       4.785  -8.945   5.812  1.00 93.71           H  
ATOM   4362  HB3 MET A 280       6.269  -8.598   4.917  1.00 93.71           H  
ATOM   4363  O   MET A 280       4.722  -6.810   8.298  1.00 93.71           O  
ATOM   4364  CG  MET A 280       5.000  -6.898   5.154  1.00 93.71           C  
ATOM   4365  HG2 MET A 280       5.828  -6.233   4.909  1.00 93.71           H  
ATOM   4366  HG3 MET A 280       4.401  -6.427   5.933  1.00 93.71           H  
ATOM   4367  SD  MET A 280       3.950  -7.077   3.689  1.00 93.71           S  
ATOM   4368  CE  MET A 280       3.611  -5.329   3.347  1.00 93.71           C  
ATOM   4369  HE1 MET A 280       3.175  -4.855   4.227  1.00 93.71           H  
ATOM   4370  HE2 MET A 280       4.542  -4.826   3.087  1.00 93.71           H  
ATOM   4371  HE3 MET A 280       2.918  -5.254   2.510  1.00 93.71           H  
ATOM   4372  N   THR A 281       5.297  -8.802   9.126  1.00 95.82           N  
ATOM   4373  H   THR A 281       5.863  -9.631   9.021  1.00 95.82           H  
ATOM   4374  CA  THR A 281       4.522  -8.656  10.376  1.00 95.82           C  
ATOM   4375  HA  THR A 281       3.617  -8.088  10.159  1.00 95.82           H  
ATOM   4376  C   THR A 281       5.286  -7.874  11.453  1.00 95.82           C  
ATOM   4377  CB  THR A 281       4.049 -10.008  10.938  1.00 95.82           C  
ATOM   4378  HB  THR A 281       3.391  -9.808  11.784  1.00 95.82           H  
ATOM   4379  O   THR A 281       4.739  -7.579  12.522  1.00 95.82           O  
ATOM   4380  CG2 THR A 281       3.248 -10.826   9.921  1.00 95.82           C  
ATOM   4381 HG21 THR A 281       3.077 -11.828  10.314  1.00 95.82           H  
ATOM   4382 HG22 THR A 281       3.765 -10.883   8.963  1.00 95.82           H  
ATOM   4383 HG23 THR A 281       2.278 -10.354   9.767  1.00 95.82           H  
ATOM   4384  OG1 THR A 281       5.130 -10.772  11.425  1.00 95.82           O  
ATOM   4385  HG1 THR A 281       5.705 -10.999  10.690  1.00 95.82           H  
ATOM   4386  N   LYS A 282       6.550  -7.503  11.187  1.00 95.92           N  
ATOM   4387  H   LYS A 282       6.946  -7.782  10.300  1.00 95.92           H  
ATOM   4388  CA  LYS A 282       7.452  -6.870  12.155  1.00 95.92           C  
ATOM   4389  HA  LYS A 282       6.912  -6.754  13.095  1.00 95.92           H  
ATOM   4390  C   LYS A 282       7.916  -5.479  11.730  1.00 95.92           C  
ATOM   4391  CB  LYS A 282       8.672  -7.763  12.432  1.00 95.92           C  
ATOM   4392  HB2 LYS A 282       9.218  -7.345  13.278  1.00 95.92           H  
ATOM   4393  HB3 LYS A 282       9.329  -7.738  11.562  1.00 95.92           H  
ATOM   4394  O   LYS A 282       8.280  -5.218  10.578  1.00 95.92           O  
ATOM   4395  CG  LYS A 282       8.360  -9.233  12.731  1.00 95.92           C  
ATOM   4396  HG2 LYS A 282       7.846  -9.661  11.870  1.00 95.92           H  
ATOM   4397  HG3 LYS A 282       9.302  -9.768  12.846  1.00 95.92           H  
ATOM   4398  CD  LYS A 282       7.508  -9.464  13.982  1.00 95.92           C  
ATOM   4399  HD2 LYS A 282       6.558  -8.936  13.891  1.00 95.92           H  
ATOM   4400  HD3 LYS A 282       8.040  -9.134  14.873  1.00 95.92           H  
ATOM   4401  CE  LYS A 282       7.254 -10.968  14.028  1.00 95.92           C  
ATOM   4402  HE2 LYS A 282       6.887 -11.284  13.051  1.00 95.92           H  
ATOM   4403  HE3 LYS A 282       8.191 -11.497  14.204  1.00 95.92           H  
ATOM   4404  NZ  LYS A 282       6.259 -11.325  15.044  1.00 95.92           N  
ATOM   4405  HZ1 LYS A 282       6.031 -12.304  14.943  1.00 95.92           H  
ATOM   4406  HZ2 LYS A 282       5.391 -10.834  14.885  1.00 95.92           H  
ATOM   4407  HZ3 LYS A 282       6.591 -11.182  15.987  1.00 95.92           H  
ATOM   4408  N   VAL A 283       8.002  -4.584  12.709  1.00 97.04           N  
ATOM   4409  H   VAL A 283       7.714  -4.882  13.631  1.00 97.04           H  
ATOM   4410  CA  VAL A 283       8.705  -3.304  12.574  1.00 97.04           C  
ATOM   4411  HA  VAL A 283       8.677  -3.008  11.526  1.00 97.04           H  
ATOM   4412  C   VAL A 283      10.172  -3.442  12.960  1.00 97.04           C  
ATOM   4413  CB  VAL A 283       8.040  -2.164  13.367  1.00 97.04           C  
ATOM   4414  HB  VAL A 283       8.573  -1.244  13.128  1.00 97.04           H  
ATOM   4415  O   VAL A 283      10.546  -4.330  13.728  1.00 97.04           O  
ATOM   4416  CG1 VAL A 283       6.591  -1.972  12.924  1.00 97.04           C  
ATOM   4417 HG11 VAL A 283       6.188  -1.052  13.350  1.00 97.04           H  
ATOM   4418 HG12 VAL A 283       5.984  -2.811  13.263  1.00 97.04           H  
ATOM   4419 HG13 VAL A 283       6.546  -1.919  11.837  1.00 97.04           H  
ATOM   4420  CG2 VAL A 283       8.082  -2.336  14.890  1.00 97.04           C  
ATOM   4421 HG21 VAL A 283       7.505  -3.211  15.190  1.00 97.04           H  
ATOM   4422 HG22 VAL A 283       7.650  -1.457  15.369  1.00 97.04           H  
ATOM   4423 HG23 VAL A 283       9.109  -2.449  15.236  1.00 97.04           H  
ATOM   4424  N   TRP A 284      10.990  -2.510  12.473  1.00 97.31           N  
ATOM   4425  H   TRP A 284      10.621  -1.826  11.828  1.00 97.31           H  
ATOM   4426  CA  TRP A 284      12.308  -2.230  13.035  1.00 97.31           C  
ATOM   4427  HA  TRP A 284      12.716  -3.122  13.510  1.00 97.31           H  
ATOM   4428  C   TRP A 284      12.152  -1.106  14.065  1.00 97.31           C  
ATOM   4429  CB  TRP A 284      13.272  -1.835  11.917  1.00 97.31           C  
ATOM   4430  HB2 TRP A 284      14.233  -1.583  12.365  1.00 97.31           H  
ATOM   4431  HB3 TRP A 284      12.896  -0.939  11.425  1.00 97.31           H  
ATOM   4432  O   TRP A 284      11.781   0.010  13.681  1.00 97.31           O  
ATOM   4433  CG  TRP A 284      13.519  -2.856  10.852  1.00 97.31           C  
ATOM   4434  CD1 TRP A 284      13.082  -4.139  10.825  1.00 97.31           C  
ATOM   4435  HD1 TRP A 284      12.495  -4.620  11.593  1.00 97.31           H  
ATOM   4436  CD2 TRP A 284      14.303  -2.676   9.638  1.00 97.31           C  
ATOM   4437  CE2 TRP A 284      14.287  -3.899   8.907  1.00 97.31           C  
ATOM   4438  CE3 TRP A 284      15.034  -1.600   9.092  1.00 97.31           C  
ATOM   4439  HE3 TRP A 284      15.080  -0.669   9.637  1.00 97.31           H  
ATOM   4440  NE1 TRP A 284      13.507  -4.745   9.662  1.00 97.31           N  
ATOM   4441  HE1 TRP A 284      13.310  -5.707   9.425  1.00 97.31           H  
ATOM   4442  CH2 TRP A 284      15.676  -2.956   7.173  1.00 97.31           C  
ATOM   4443  HH2 TRP A 284      16.201  -3.051   6.234  1.00 97.31           H  
ATOM   4444  CZ2 TRP A 284      14.967  -4.048   7.695  1.00 97.31           C  
ATOM   4445  HZ2 TRP A 284      14.943  -4.988   7.163  1.00 97.31           H  
ATOM   4446  CZ3 TRP A 284      15.713  -1.735   7.867  1.00 97.31           C  
ATOM   4447  HZ3 TRP A 284      16.276  -0.907   7.461  1.00 97.31           H  
ATOM   4448  N   PRO A 285      12.375  -1.358  15.365  1.00 96.04           N  
ATOM   4449  CA  PRO A 285      12.338  -0.323  16.387  1.00 96.04           C  
ATOM   4450  HA  PRO A 285      11.300  -0.026  16.535  1.00 96.04           H  
ATOM   4451  C   PRO A 285      13.181   0.896  16.001  1.00 96.04           C  
ATOM   4452  CB  PRO A 285      12.860  -0.991  17.664  1.00 96.04           C  
ATOM   4453  HB2 PRO A 285      13.946  -0.914  17.719  1.00 96.04           H  
ATOM   4454  HB3 PRO A 285      12.404  -0.568  18.559  1.00 96.04           H  
ATOM   4455  O   PRO A 285      14.360   0.779  15.674  1.00 96.04           O  
ATOM   4456  CG  PRO A 285      12.479  -2.457  17.476  1.00 96.04           C  
ATOM   4457  HG2 PRO A 285      13.137  -3.123  18.034  1.00 96.04           H  
ATOM   4458  HG3 PRO A 285      11.439  -2.609  17.765  1.00 96.04           H  
ATOM   4459  CD  PRO A 285      12.625  -2.655  15.970  1.00 96.04           C  
ATOM   4460  HD2 PRO A 285      11.920  -3.412  15.626  1.00 96.04           H  
ATOM   4461  HD3 PRO A 285      13.646  -2.951  15.726  1.00 96.04           H  
ATOM   4462  N   HIS A 286      12.594   2.093  16.091  1.00 96.37           N  
ATOM   4463  H   HIS A 286      11.604   2.134  16.286  1.00 96.37           H  
ATOM   4464  CA  HIS A 286      13.302   3.340  15.770  1.00 96.37           C  
ATOM   4465  HA  HIS A 286      13.668   3.289  14.745  1.00 96.37           H  
ATOM   4466  C   HIS A 286      14.518   3.595  16.676  1.00 96.37           C  
ATOM   4467  CB  HIS A 286      12.349   4.534  15.898  1.00 96.37           C  
ATOM   4468  HB2 HIS A 286      11.935   4.548  16.906  1.00 96.37           H  
ATOM   4469  HB3 HIS A 286      12.936   5.444  15.776  1.00 96.37           H  
ATOM   4470  O   HIS A 286      15.398   4.363  16.307  1.00 96.37           O  
ATOM   4471  CG  HIS A 286      11.212   4.615  14.912  1.00 96.37           C  
ATOM   4472  CD2 HIS A 286      10.903   3.773  13.873  1.00 96.37           C  
ATOM   4473  HD2 HIS A 286      11.432   2.872  13.600  1.00 96.37           H  
ATOM   4474  ND1 HIS A 286      10.287   5.630  14.895  1.00 96.37           N  
ATOM   4475  HD1 HIS A 286      10.289   6.435  15.507  1.00 96.37           H  
ATOM   4476  CE1 HIS A 286       9.443   5.410  13.879  1.00 96.37           C  
ATOM   4477  HE1 HIS A 286       8.623   6.058  13.605  1.00 96.37           H  
ATOM   4478  NE2 HIS A 286       9.766   4.284  13.232  1.00 96.37           N  
ATOM   4479  N   LYS A 287      14.555   2.978  17.866  1.00 96.45           N  
ATOM   4480  H   LYS A 287      13.807   2.336  18.083  1.00 96.45           H  
ATOM   4481  CA  LYS A 287      15.706   3.035  18.775  1.00 96.45           C  
ATOM   4482  HA  LYS A 287      15.973   4.076  18.959  1.00 96.45           H  
ATOM   4483  C   LYS A 287      16.947   2.386  18.157  1.00 96.45           C  
ATOM   4484  CB  LYS A 287      15.331   2.355  20.102  1.00 96.45           C  
ATOM   4485  HB2 LYS A 287      14.485   2.880  20.547  1.00 96.45           H  
ATOM   4486  HB3 LYS A 287      15.039   1.324  19.903  1.00 96.45           H  
ATOM   4487  O   LYS A 287      18.041   2.903  18.340  1.00 96.45           O  
ATOM   4488  CG  LYS A 287      16.502   2.354  21.097  1.00 96.45           C  
ATOM   4489  HG2 LYS A 287      17.349   1.825  20.661  1.00 96.45           H  
ATOM   4490  HG3 LYS A 287      16.799   3.380  21.314  1.00 96.45           H  
ATOM   4491  CD  LYS A 287      16.134   1.639  22.399  1.00 96.45           C  
ATOM   4492  HD2 LYS A 287      15.765   0.642  22.159  1.00 96.45           H  
ATOM   4493  HD3 LYS A 287      15.364   2.201  22.926  1.00 96.45           H  
ATOM   4494  CE  LYS A 287      17.397   1.521  23.257  1.00 96.45           C  
ATOM   4495  HE2 LYS A 287      18.173   1.061  22.645  1.00 96.45           H  
ATOM   4496  HE3 LYS A 287      17.740   2.520  23.528  1.00 96.45           H  
ATOM   4497  NZ  LYS A 287      17.162   0.694  24.464  1.00 96.45           N  
ATOM   4498  HZ1 LYS A 287      16.459   1.109  25.059  1.00 96.45           H  
ATOM   4499  HZ2 LYS A 287      16.858  -0.227  24.185  1.00 96.45           H  
ATOM   4500  HZ3 LYS A 287      18.020   0.588  24.986  1.00 96.45           H  
ATOM   4501  N   ASP A 288      16.756   1.280  17.446  1.00 97.52           N  
ATOM   4502  H   ASP A 288      15.819   0.919  17.334  1.00 97.52           H  
ATOM   4503  CA  ASP A 288      17.849   0.506  16.858  1.00 97.52           C  
ATOM   4504  HA  ASP A 288      18.736   0.577  17.488  1.00 97.52           H  
ATOM   4505  C   ASP A 288      18.201   1.057  15.474  1.00 97.52           C  
ATOM   4506  CB  ASP A 288      17.439  -0.972  16.763  1.00 97.52           C  
ATOM   4507  HB2 ASP A 288      16.588  -1.055  16.087  1.00 97.52           H  
ATOM   4508  HB3 ASP A 288      18.266  -1.531  16.325  1.00 97.52           H  
ATOM   4509  O   ASP A 288      19.369   1.182  15.120  1.00 97.52           O  
ATOM   4510  CG  ASP A 288      17.063  -1.631  18.096  1.00 97.52           C  
ATOM   4511  OD1 ASP A 288      17.268  -1.030  19.178  1.00 97.52           O  
ATOM   4512  OD2 ASP A 288      16.510  -2.752  18.008  1.00 97.52           O  
ATOM   4513  N   TYR A 289      17.173   1.447  14.716  1.00 98.11           N  
ATOM   4514  H   TYR A 289      16.242   1.285  15.075  1.00 98.11           H  
ATOM   4515  CA  TYR A 289      17.306   1.997  13.373  1.00 98.11           C  
ATOM   4516  HA  TYR A 289      18.358   2.190  13.160  1.00 98.11           H  
ATOM   4517  C   TYR A 289      16.534   3.318  13.273  1.00 98.11           C  
ATOM   4518  CB  TYR A 289      16.846   0.949  12.356  1.00 98.11           C  
ATOM   4519  HB2 TYR A 289      16.952   1.370  11.356  1.00 98.11           H  
ATOM   4520  HB3 TYR A 289      15.795   0.712  12.519  1.00 98.11           H  
ATOM   4521  O   TYR A 289      15.344   3.308  12.943  1.00 98.11           O  
ATOM   4522  CG  TYR A 289      17.661  -0.325  12.418  1.00 98.11           C  
ATOM   4523  CD1 TYR A 289      18.965  -0.345  11.891  1.00 98.11           C  
ATOM   4524  HD1 TYR A 289      19.377   0.550  11.449  1.00 98.11           H  
ATOM   4525  CD2 TYR A 289      17.151  -1.464  13.066  1.00 98.11           C  
ATOM   4526  HD2 TYR A 289      16.171  -1.447  13.521  1.00 98.11           H  
ATOM   4527  CE1 TYR A 289      19.759  -1.502  11.990  1.00 98.11           C  
ATOM   4528  HE1 TYR A 289      20.767  -1.495  11.602  1.00 98.11           H  
ATOM   4529  CE2 TYR A 289      17.940  -2.621  13.159  1.00 98.11           C  
ATOM   4530  HE2 TYR A 289      17.563  -3.508  13.645  1.00 98.11           H  
ATOM   4531  OH  TYR A 289      19.996  -3.768  12.762  1.00 98.11           O  
ATOM   4532  HH  TYR A 289      20.895  -3.647  12.447  1.00 98.11           H  
ATOM   4533  CZ  TYR A 289      19.244  -2.645  12.633  1.00 98.11           C  
ATOM   4534  N   PRO A 290      17.158   4.466  13.587  1.00 98.40           N  
ATOM   4535  CA  PRO A 290      16.487   5.759  13.540  1.00 98.40           C  
ATOM   4536  HA  PRO A 290      15.577   5.715  14.138  1.00 98.40           H  
ATOM   4537  C   PRO A 290      16.100   6.154  12.110  1.00 98.40           C  
ATOM   4538  CB  PRO A 290      17.456   6.749  14.192  1.00 98.40           C  
ATOM   4539  HB2 PRO A 290      17.388   7.747  13.759  1.00 98.40           H  
ATOM   4540  HB3 PRO A 290      17.264   6.787  15.264  1.00 98.40           H  
ATOM   4541  O   PRO A 290      16.669   5.684  11.124  1.00 98.40           O  
ATOM   4542  CG  PRO A 290      18.824   6.117  13.946  1.00 98.40           C  
ATOM   4543  HG2 PRO A 290      19.167   6.365  12.941  1.00 98.40           H  
ATOM   4544  HG3 PRO A 290      19.557   6.430  14.690  1.00 98.40           H  
ATOM   4545  CD  PRO A 290      18.537   4.620  14.031  1.00 98.40           C  
ATOM   4546  HD2 PRO A 290      19.235   4.078  13.395  1.00 98.40           H  
ATOM   4547  HD3 PRO A 290      18.625   4.280  15.063  1.00 98.40           H  
ATOM   4548  N   LEU A 291      15.110   7.042  12.003  1.00 98.65           N  
ATOM   4549  H   LEU A 291      14.730   7.438  12.851  1.00 98.65           H  
ATOM   4550  CA  LEU A 291      14.666   7.587  10.723  1.00 98.65           C  
ATOM   4551  HA  LEU A 291      14.581   6.775  10.001  1.00 98.65           H  
ATOM   4552  C   LEU A 291      15.700   8.576  10.179  1.00 98.65           C  
ATOM   4553  CB  LEU A 291      13.297   8.274  10.889  1.00 98.65           C  
ATOM   4554  HB2 LEU A 291      13.391   9.052  11.647  1.00 98.65           H  
ATOM   4555  HB3 LEU A 291      13.047   8.770   9.951  1.00 98.65           H  
ATOM   4556  O   LEU A 291      16.012   9.572  10.829  1.00 98.65           O  
ATOM   4557  CG  LEU A 291      12.129   7.351  11.274  1.00 98.65           C  
ATOM   4558  HG  LEU A 291      12.327   6.900  12.246  1.00 98.65           H  
ATOM   4559  CD1 LEU A 291      10.839   8.170  11.374  1.00 98.65           C  
ATOM   4560 HD11 LEU A 291      10.018   7.514  11.663  1.00 98.65           H  
ATOM   4561 HD12 LEU A 291      10.963   8.951  12.124  1.00 98.65           H  
ATOM   4562 HD13 LEU A 291      10.620   8.631  10.411  1.00 98.65           H  
ATOM   4563  CD2 LEU A 291      11.898   6.241  10.251  1.00 98.65           C  
ATOM   4564 HD21 LEU A 291      12.772   5.591  10.217  1.00 98.65           H  
ATOM   4565 HD22 LEU A 291      11.725   6.663   9.261  1.00 98.65           H  
ATOM   4566 HD23 LEU A 291      11.043   5.635  10.549  1.00 98.65           H  
ATOM   4567  N   ARG A 292      16.162   8.338   8.953  1.00 98.44           N  
ATOM   4568  H   ARG A 292      15.926   7.457   8.520  1.00 98.44           H  
ATOM   4569  CA  ARG A 292      16.981   9.269   8.177  1.00 98.44           C  
ATOM   4570  HA  ARG A 292      17.385  10.027   8.848  1.00 98.44           H  
ATOM   4571  C   ARG A 292      16.124   9.931   7.095  1.00 98.44           C  
ATOM   4572  CB  ARG A 292      18.160   8.497   7.578  1.00 98.44           C  
ATOM   4573  HB2 ARG A 292      17.787   7.690   6.948  1.00 98.44           H  
ATOM   4574  HB3 ARG A 292      18.750   8.064   8.386  1.00 98.44           H  
ATOM   4575  O   ARG A 292      15.550   9.204   6.286  1.00 98.44           O  
ATOM   4576  CG  ARG A 292      19.048   9.422   6.741  1.00 98.44           C  
ATOM   4577  HG2 ARG A 292      19.423  10.237   7.360  1.00 98.44           H  
ATOM   4578  HG3 ARG A 292      18.477   9.833   5.909  1.00 98.44           H  
ATOM   4579  CD  ARG A 292      20.220   8.633   6.175  1.00 98.44           C  
ATOM   4580  HD2 ARG A 292      19.835   7.770   5.631  1.00 98.44           H  
ATOM   4581  HD3 ARG A 292      20.848   8.287   6.996  1.00 98.44           H  
ATOM   4582  NE  ARG A 292      21.011   9.467   5.261  1.00 98.44           N  
ATOM   4583  HE  ARG A 292      20.688  10.402   5.056  1.00 98.44           H  
ATOM   4584  NH1 ARG A 292      22.606   7.904   4.787  1.00 98.44           N  
ATOM   4585 HH11 ARG A 292      23.478   7.685   4.327  1.00 98.44           H  
ATOM   4586 HH12 ARG A 292      22.203   7.233   5.425  1.00 98.44           H  
ATOM   4587  NH2 ARG A 292      22.737   9.913   3.868  1.00 98.44           N  
ATOM   4588 HH21 ARG A 292      22.387  10.814   3.575  1.00 98.44           H  
ATOM   4589 HH22 ARG A 292      23.521   9.539   3.353  1.00 98.44           H  
ATOM   4590  CZ  ARG A 292      22.109   9.094   4.642  1.00 98.44           C  
ATOM   4591  N   PRO A 293      16.005  11.267   7.050  1.00 98.67           N  
ATOM   4592  CA  PRO A 293      15.248  11.944   5.999  1.00 98.67           C  
ATOM   4593  HA  PRO A 293      14.244  11.527   5.926  1.00 98.67           H  
ATOM   4594  C   PRO A 293      15.950  11.804   4.642  1.00 98.67           C  
ATOM   4595  CB  PRO A 293      15.152  13.399   6.456  1.00 98.67           C  
ATOM   4596  HB2 PRO A 293      14.292  13.521   7.114  1.00 98.67           H  
ATOM   4597  HB3 PRO A 293      15.072  14.085   5.613  1.00 98.67           H  
ATOM   4598  O   PRO A 293      17.177  11.825   4.577  1.00 98.67           O  
ATOM   4599  CG  PRO A 293      16.439  13.591   7.261  1.00 98.67           C  
ATOM   4600  HG2 PRO A 293      16.352  14.402   7.985  1.00 98.67           H  
ATOM   4601  HG3 PRO A 293      17.276  13.762   6.585  1.00 98.67           H  
ATOM   4602  CD  PRO A 293      16.629  12.238   7.939  1.00 98.67           C  
ATOM   4603  HD2 PRO A 293      17.693  12.041   8.067  1.00 98.67           H  
ATOM   4604  HD3 PRO A 293      16.120  12.229   8.903  1.00 98.67           H  
ATOM   4605  N   ILE A 294      15.168  11.661   3.568  1.00 98.51           N  
ATOM   4606  H   ILE A 294      14.173  11.582   3.721  1.00 98.51           H  
ATOM   4607  CA  ILE A 294      15.680  11.546   2.189  1.00 98.51           C  
ATOM   4608  HA  ILE A 294      16.736  11.818   2.182  1.00 98.51           H  
ATOM   4609  C   ILE A 294      15.000  12.517   1.222  1.00 98.51           C  
ATOM   4610  CB  ILE A 294      15.590  10.090   1.667  1.00 98.51           C  
ATOM   4611  HB  ILE A 294      16.142  10.059   0.727  1.00 98.51           H  
ATOM   4612  O   ILE A 294      15.598  12.947   0.240  1.00 98.51           O  
ATOM   4613  CG1 ILE A 294      14.148   9.595   1.397  1.00 98.51           C  
ATOM   4614 HG12 ILE A 294      13.655   9.391   2.347  1.00 98.51           H  
ATOM   4615 HG13 ILE A 294      13.573  10.359   0.873  1.00 98.51           H  
ATOM   4616  CG2 ILE A 294      16.271   9.127   2.657  1.00 98.51           C  
ATOM   4617 HG21 ILE A 294      16.512   8.186   2.163  1.00 98.51           H  
ATOM   4618 HG22 ILE A 294      15.613   8.939   3.505  1.00 98.51           H  
ATOM   4619 HG23 ILE A 294      17.192   9.565   3.043  1.00 98.51           H  
ATOM   4620  CD1 ILE A 294      14.091   8.341   0.515  1.00 98.51           C  
ATOM   4621 HD11 ILE A 294      13.057   8.013   0.411  1.00 98.51           H  
ATOM   4622 HD12 ILE A 294      14.488   8.573  -0.473  1.00 98.51           H  
ATOM   4623 HD13 ILE A 294      14.680   7.530   0.945  1.00 98.51           H  
ATOM   4624  N   GLY A 295      13.747  12.889   1.485  1.00 98.62           N  
ATOM   4625  H   GLY A 295      13.282  12.549   2.314  1.00 98.62           H  
ATOM   4626  CA  GLY A 295      12.986  13.691   0.538  1.00 98.62           C  
ATOM   4627  HA2 GLY A 295      12.806  13.112  -0.367  1.00 98.62           H  
ATOM   4628  HA3 GLY A 295      13.576  14.563   0.254  1.00 98.62           H  
ATOM   4629  C   GLY A 295      11.657  14.186   1.074  1.00 98.62           C  
ATOM   4630  O   GLY A 295      11.326  13.996   2.244  1.00 98.62           O  
ATOM   4631  N   ARG A 296      10.902  14.841   0.201  1.00 98.80           N  
ATOM   4632  H   ARG A 296      11.298  15.005  -0.713  1.00 98.80           H  
ATOM   4633  CA  ARG A 296       9.571  15.378   0.465  1.00 98.80           C  
ATOM   4634  HA  ARG A 296       9.151  14.886   1.342  1.00 98.80           H  
ATOM   4635  C   ARG A 296       8.662  15.099  -0.719  1.00 98.80           C  
ATOM   4636  CB  ARG A 296       9.689  16.880   0.749  1.00 98.80           C  
ATOM   4637  HB2 ARG A 296      10.339  17.000   1.616  1.00 98.80           H  
ATOM   4638  HB3 ARG A 296      10.156  17.378  -0.100  1.00 98.80           H  
ATOM   4639  O   ARG A 296       9.039  15.347  -1.856  1.00 98.80           O  
ATOM   4640  CG  ARG A 296       8.324  17.535   1.028  1.00 98.80           C  
ATOM   4641  HG2 ARG A 296       7.787  16.964   1.786  1.00 98.80           H  
ATOM   4642  HG3 ARG A 296       7.730  17.547   0.114  1.00 98.80           H  
ATOM   4643  CD  ARG A 296       8.489  18.974   1.518  1.00 98.80           C  
ATOM   4644  HD2 ARG A 296       7.502  19.426   1.622  1.00 98.80           H  
ATOM   4645  HD3 ARG A 296       9.049  19.531   0.767  1.00 98.80           H  
ATOM   4646  NE  ARG A 296       9.180  18.993   2.819  1.00 98.80           N  
ATOM   4647  HE  ARG A 296       9.102  18.159   3.384  1.00 98.80           H  
ATOM   4648  NH1 ARG A 296      10.287  21.000   2.613  1.00 98.80           N  
ATOM   4649 HH11 ARG A 296       9.859  21.141   1.709  1.00 98.80           H  
ATOM   4650 HH12 ARG A 296      11.010  21.637   2.916  1.00 98.80           H  
ATOM   4651  NH2 ARG A 296      10.644  19.632   4.373  1.00 98.80           N  
ATOM   4652 HH21 ARG A 296      10.517  18.696   4.731  1.00 98.80           H  
ATOM   4653 HH22 ARG A 296      11.436  20.190   4.659  1.00 98.80           H  
ATOM   4654  CZ  ARG A 296      10.037  19.889   3.251  1.00 98.80           C  
ATOM   4655  N   LEU A 297       7.456  14.626  -0.440  1.00 98.83           N  
ATOM   4656  H   LEU A 297       7.223  14.490   0.534  1.00 98.83           H  
ATOM   4657  CA  LEU A 297       6.369  14.530  -1.406  1.00 98.83           C  
ATOM   4658  HA  LEU A 297       6.775  14.526  -2.418  1.00 98.83           H  
ATOM   4659  C   LEU A 297       5.450  15.740  -1.248  1.00 98.83           C  
ATOM   4660  CB  LEU A 297       5.623  13.209  -1.172  1.00 98.83           C  
ATOM   4661  HB2 LEU A 297       6.304  12.385  -1.387  1.00 98.83           H  
ATOM   4662  HB3 LEU A 297       5.342  13.157  -0.121  1.00 98.83           H  
ATOM   4663  O   LEU A 297       5.046  16.052  -0.129  1.00 98.83           O  
ATOM   4664  CG  LEU A 297       4.354  13.023  -2.023  1.00 98.83           C  
ATOM   4665  HG  LEU A 297       3.678  13.866  -1.882  1.00 98.83           H  
ATOM   4666  CD1 LEU A 297       4.676  12.888  -3.510  1.00 98.83           C  
ATOM   4667 HD11 LEU A 297       5.374  12.067  -3.672  1.00 98.83           H  
ATOM   4668 HD12 LEU A 297       3.758  12.699  -4.066  1.00 98.83           H  
ATOM   4669 HD13 LEU A 297       5.114  13.812  -3.888  1.00 98.83           H  
ATOM   4670  CD2 LEU A 297       3.634  11.764  -1.554  1.00 98.83           C  
ATOM   4671 HD21 LEU A 297       2.753  11.594  -2.173  1.00 98.83           H  
ATOM   4672 HD22 LEU A 297       3.312  11.899  -0.522  1.00 98.83           H  
ATOM   4673 HD23 LEU A 297       4.297  10.901  -1.625  1.00 98.83           H  
ATOM   4674  N   THR A 298       5.082  16.373  -2.359  1.00 98.83           N  
ATOM   4675  H   THR A 298       5.507  16.090  -3.230  1.00 98.83           H  
ATOM   4676  CA  THR A 298       4.019  17.388  -2.422  1.00 98.83           C  
ATOM   4677  HA  THR A 298       3.475  17.427  -1.478  1.00 98.83           H  
ATOM   4678  C   THR A 298       3.043  17.011  -3.530  1.00 98.83           C  
ATOM   4679  CB  THR A 298       4.601  18.783  -2.704  1.00 98.83           C  
ATOM   4680  HB  THR A 298       5.089  18.781  -3.679  1.00 98.83           H  
ATOM   4681  O   THR A 298       3.470  16.890  -4.677  1.00 98.83           O  
ATOM   4682  CG2 THR A 298       3.534  19.878  -2.692  1.00 98.83           C  
ATOM   4683 HG21 THR A 298       4.009  20.855  -2.773  1.00 98.83           H  
ATOM   4684 HG22 THR A 298       2.950  19.832  -1.773  1.00 98.83           H  
ATOM   4685 HG23 THR A 298       2.862  19.751  -3.540  1.00 98.83           H  
ATOM   4686  OG1 THR A 298       5.568  19.119  -1.730  1.00 98.83           O  
ATOM   4687  HG1 THR A 298       6.317  18.544  -1.903  1.00 98.83           H  
ATOM   4688  N   LEU A 299       1.754  16.842  -3.220  1.00 98.61           N  
ATOM   4689  H   LEU A 299       1.453  17.031  -2.275  1.00 98.61           H  
ATOM   4690  CA  LEU A 299       0.721  16.746  -4.260  1.00 98.61           C  
ATOM   4691  HA  LEU A 299       1.152  16.337  -5.174  1.00 98.61           H  
ATOM   4692  C   LEU A 299       0.205  18.133  -4.605  1.00 98.61           C  
ATOM   4693  CB  LEU A 299      -0.450  15.852  -3.849  1.00 98.61           C  
ATOM   4694  HB2 LEU A 299      -1.208  15.951  -4.626  1.00 98.61           H  
ATOM   4695  HB3 LEU A 299      -0.884  16.235  -2.926  1.00 98.61           H  
ATOM   4696  O   LEU A 299      -0.185  18.881  -3.717  1.00 98.61           O  
ATOM   4697  CG  LEU A 299      -0.134  14.362  -3.683  1.00 98.61           C  
ATOM   4698  HG  LEU A 299       0.513  14.208  -2.820  1.00 98.61           H  
ATOM   4699  CD1 LEU A 299      -1.463  13.643  -3.451  1.00 98.61           C  
ATOM   4700 HD11 LEU A 299      -2.211  13.975  -4.172  1.00 98.61           H  
ATOM   4701 HD12 LEU A 299      -1.334  12.570  -3.589  1.00 98.61           H  
ATOM   4702 HD13 LEU A 299      -1.818  13.846  -2.441  1.00 98.61           H  
ATOM   4703  CD2 LEU A 299       0.560  13.764  -4.907  1.00 98.61           C  
ATOM   4704 HD21 LEU A 299       0.719  12.697  -4.752  1.00 98.61           H  
ATOM   4705 HD22 LEU A 299       1.543  14.217  -5.038  1.00 98.61           H  
ATOM   4706 HD23 LEU A 299      -0.047  13.921  -5.798  1.00 98.61           H  
ATOM   4707  N   ASN A 300       0.204  18.464  -5.892  1.00 98.47           N  
ATOM   4708  H   ASN A 300       0.492  17.776  -6.572  1.00 98.47           H  
ATOM   4709  CA  ASN A 300      -0.066  19.821  -6.361  1.00 98.47           C  
ATOM   4710  HA  ASN A 300      -0.590  20.364  -5.575  1.00 98.47           H  
ATOM   4711  C   ASN A 300      -0.995  19.891  -7.577  1.00 98.47           C  
ATOM   4712  CB  ASN A 300       1.275  20.533  -6.605  1.00 98.47           C  
ATOM   4713  HB2 ASN A 300       1.853  20.523  -5.681  1.00 98.47           H  
ATOM   4714  HB3 ASN A 300       1.079  21.574  -6.859  1.00 98.47           H  
ATOM   4715  O   ASN A 300      -1.196  20.970  -8.131  1.00 98.47           O  
ATOM   4716  CG  ASN A 300       2.113  19.921  -7.718  1.00 98.47           C  
ATOM   4717  ND2 ASN A 300       3.349  20.345  -7.840  1.00 98.47           N  
ATOM   4718 HD21 ASN A 300       3.914  19.928  -8.566  1.00 98.47           H  
ATOM   4719 HD22 ASN A 300       3.708  21.064  -7.228  1.00 98.47           H  
ATOM   4720  OD1 ASN A 300       1.703  19.052  -8.474  1.00 98.47           O  
ATOM   4721  N   LYS A 301      -1.536  18.755  -8.031  1.00 98.55           N  
ATOM   4722  H   LYS A 301      -1.283  17.883  -7.589  1.00 98.55           H  
ATOM   4723  CA  LYS A 301      -2.398  18.730  -9.209  1.00 98.55           C  
ATOM   4724  HA  LYS A 301      -2.956  19.666  -9.244  1.00 98.55           H  
ATOM   4725  C   LYS A 301      -3.417  17.597  -9.165  1.00 98.55           C  
ATOM   4726  CB  LYS A 301      -1.487  18.671 -10.438  1.00 98.55           C  
ATOM   4727  HB2 LYS A 301      -0.803  17.827 -10.347  1.00 98.55           H  
ATOM   4728  HB3 LYS A 301      -0.886  19.580 -10.468  1.00 98.55           H  
ATOM   4729  O   LYS A 301      -3.053  16.426  -9.067  1.00 98.55           O  
ATOM   4730  CG  LYS A 301      -2.289  18.568 -11.734  1.00 98.55           C  
ATOM   4731  HG2 LYS A 301      -2.818  17.616 -11.761  1.00 98.55           H  
ATOM   4732  HG3 LYS A 301      -3.007  19.387 -11.780  1.00 98.55           H  
ATOM   4733  CD  LYS A 301      -1.360  18.633 -12.941  1.00 98.55           C  
ATOM   4734  HD2 LYS A 301      -0.688  17.775 -12.925  1.00 98.55           H  
ATOM   4735  HD3 LYS A 301      -0.782  19.556 -12.901  1.00 98.55           H  
ATOM   4736  CE  LYS A 301      -2.231  18.610 -14.194  1.00 98.55           C  
ATOM   4737  HE2 LYS A 301      -2.818  17.691 -14.192  1.00 98.55           H  
ATOM   4738  HE3 LYS A 301      -2.928  19.446 -14.138  1.00 98.55           H  
ATOM   4739  NZ  LYS A 301      -1.396  18.709 -15.410  1.00 98.55           N  
ATOM   4740  HZ1 LYS A 301      -0.770  17.918 -15.458  1.00 98.55           H  
ATOM   4741  HZ2 LYS A 301      -1.983  18.730 -16.232  1.00 98.55           H  
ATOM   4742  HZ3 LYS A 301      -0.852  19.559 -15.373  1.00 98.55           H  
ATOM   4743  N   ASN A 302      -4.686  17.953  -9.331  1.00 98.67           N  
ATOM   4744  H   ASN A 302      -4.917  18.936  -9.352  1.00 98.67           H  
ATOM   4745  CA  ASN A 302      -5.785  17.002  -9.432  1.00 98.67           C  
ATOM   4746  HA  ASN A 302      -5.670  16.279  -8.625  1.00 98.67           H  
ATOM   4747  C   ASN A 302      -5.747  16.202 -10.748  1.00 98.67           C  
ATOM   4748  CB  ASN A 302      -7.112  17.766  -9.238  1.00 98.67           C  
ATOM   4749  HB2 ASN A 302      -7.075  18.739  -9.727  1.00 98.67           H  
ATOM   4750  HB3 ASN A 302      -7.936  17.209  -9.685  1.00 98.67           H  
ATOM   4751  O   ASN A 302      -5.191  16.670 -11.753  1.00 98.67           O  
ATOM   4752  CG  ASN A 302      -7.449  17.945  -7.770  1.00 98.67           C  
ATOM   4753  ND2 ASN A 302      -8.036  19.056  -7.396  1.00 98.67           N  
ATOM   4754 HD21 ASN A 302      -8.328  19.780  -8.037  1.00 98.67           H  
ATOM   4755 HD22 ASN A 302      -8.334  19.127  -6.434  1.00 98.67           H  
ATOM   4756  OD1 ASN A 302      -7.154  17.073  -6.967  1.00 98.67           O  
ATOM   4757  N   PRO A 303      -6.332  14.988 -10.770  1.00 98.26           N  
ATOM   4758  CA  PRO A 303      -6.557  14.265 -12.012  1.00 98.26           C  
ATOM   4759  HA  PRO A 303      -5.610  14.081 -12.520  1.00 98.26           H  
ATOM   4760  C   PRO A 303      -7.469  15.092 -12.921  1.00 98.26           C  
ATOM   4761  CB  PRO A 303      -7.186  12.929 -11.607  1.00 98.26           C  
ATOM   4762  HB2 PRO A 303      -7.876  12.550 -12.361  1.00 98.26           H  
ATOM   4763  HB3 PRO A 303      -6.393  12.206 -11.417  1.00 98.26           H  
ATOM   4764  O   PRO A 303      -8.458  15.673 -12.479  1.00 98.26           O  
ATOM   4765  CG  PRO A 303      -7.899  13.252 -10.294  1.00 98.26           C  
ATOM   4766  HG2 PRO A 303      -8.877  13.687 -10.502  1.00 98.26           H  
ATOM   4767  HG3 PRO A 303      -7.997  12.373  -9.657  1.00 98.26           H  
ATOM   4768  CD  PRO A 303      -6.993  14.308  -9.663  1.00 98.26           C  
ATOM   4769  HD2 PRO A 303      -6.231  13.827  -9.049  1.00 98.26           H  
ATOM   4770  HD3 PRO A 303      -7.588  14.987  -9.052  1.00 98.26           H  
ATOM   4771  N   ARG A 304      -7.159  15.123 -14.216  1.00 97.50           N  
ATOM   4772  H   ARG A 304      -6.448  14.477 -14.528  1.00 97.50           H  
ATOM   4773  CA  ARG A 304      -8.029  15.746 -15.219  1.00 97.50           C  
ATOM   4774  HA  ARG A 304      -8.427  16.676 -14.815  1.00 97.50           H  
ATOM   4775  C   ARG A 304      -9.226  14.849 -15.520  1.00 97.50           C  
ATOM   4776  CB  ARG A 304      -7.203  16.027 -16.476  1.00 97.50           C  
ATOM   4777  HB2 ARG A 304      -6.363  16.669 -16.211  1.00 97.50           H  
ATOM   4778  HB3 ARG A 304      -6.815  15.087 -16.869  1.00 97.50           H  
ATOM   4779  O   ARG A 304     -10.309  15.341 -15.826  1.00 97.50           O  
ATOM   4780  CG  ARG A 304      -8.048  16.720 -17.550  1.00 97.50           C  
ATOM   4781  HG2 ARG A 304      -8.882  16.080 -17.838  1.00 97.50           H  
ATOM   4782  HG3 ARG A 304      -8.436  17.661 -17.160  1.00 97.50           H  
ATOM   4783  CD  ARG A 304      -7.207  16.984 -18.793  1.00 97.50           C  
ATOM   4784  HD2 ARG A 304      -6.774  16.039 -19.121  1.00 97.50           H  
ATOM   4785  HD3 ARG A 304      -6.405  17.677 -18.540  1.00 97.50           H  
ATOM   4786  NE  ARG A 304      -8.042  17.550 -19.864  1.00 97.50           N  
ATOM   4787  HE  ARG A 304      -8.972  17.837 -19.593  1.00 97.50           H  
ATOM   4788  NH1 ARG A 304      -6.509  17.350 -21.558  1.00 97.50           N  
ATOM   4789 HH11 ARG A 304      -6.255  17.435 -22.531  1.00 97.50           H  
ATOM   4790 HH12 ARG A 304      -5.865  16.931 -20.902  1.00 97.50           H  
ATOM   4791  NH2 ARG A 304      -8.540  18.174 -21.987  1.00 97.50           N  
ATOM   4792 HH21 ARG A 304      -8.274  18.240 -22.960  1.00 97.50           H  
ATOM   4793 HH22 ARG A 304      -9.468  18.415 -21.671  1.00 97.50           H  
ATOM   4794  CZ  ARG A 304      -7.692  17.690 -21.126  1.00 97.50           C  
ATOM   4795  N   ASN A 305      -9.018  13.538 -15.486  1.00 98.11           N  
ATOM   4796  H   ASN A 305      -8.085  13.209 -15.282  1.00 98.11           H  
ATOM   4797  CA  ASN A 305     -10.072  12.550 -15.617  1.00 98.11           C  
ATOM   4798  HA  ASN A 305     -11.014  12.986 -15.284  1.00 98.11           H  
ATOM   4799  C   ASN A 305      -9.754  11.356 -14.715  1.00 98.11           C  
ATOM   4800  CB  ASN A 305     -10.210  12.160 -17.094  1.00 98.11           C  
ATOM   4801  HB2 ASN A 305      -9.249  11.809 -17.471  1.00 98.11           H  
ATOM   4802  HB3 ASN A 305     -10.498  13.035 -17.676  1.00 98.11           H  
ATOM   4803  O   ASN A 305      -8.718  10.712 -14.861  1.00 98.11           O  
ATOM   4804  CG  ASN A 305     -11.235  11.063 -17.291  1.00 98.11           C  
ATOM   4805  ND2 ASN A 305     -12.446  11.406 -17.658  1.00 98.11           N  
ATOM   4806 HD21 ASN A 305     -12.686  12.374 -17.813  1.00 98.11           H  
ATOM   4807 HD22 ASN A 305     -13.108  10.654 -17.788  1.00 98.11           H  
ATOM   4808  OD1 ASN A 305     -10.991   9.895 -17.052  1.00 98.11           O  
ATOM   4809  N   TYR A 306     -10.673  11.045 -13.800  1.00 97.51           N  
ATOM   4810  H   TYR A 306     -11.484  11.638 -13.697  1.00 97.51           H  
ATOM   4811  CA  TYR A 306     -10.482   9.970 -12.829  1.00 97.51           C  
ATOM   4812  HA  TYR A 306      -9.642  10.221 -12.182  1.00 97.51           H  
ATOM   4813  C   TYR A 306     -10.174   8.624 -13.494  1.00 97.51           C  
ATOM   4814  CB  TYR A 306     -11.744   9.848 -11.968  1.00 97.51           C  
ATOM   4815  HB2 TYR A 306     -11.957  10.813 -11.510  1.00 97.51           H  
ATOM   4816  HB3 TYR A 306     -12.594   9.587 -12.599  1.00 97.51           H  
ATOM   4817  O   TYR A 306      -9.288   7.901 -13.041  1.00 97.51           O  
ATOM   4818  CG  TYR A 306     -11.604   8.810 -10.875  1.00 97.51           C  
ATOM   4819  CD1 TYR A 306     -11.942   7.461 -11.111  1.00 97.51           C  
ATOM   4820  HD1 TYR A 306     -12.331   7.157 -12.072  1.00 97.51           H  
ATOM   4821  CD2 TYR A 306     -11.095   9.199  -9.623  1.00 97.51           C  
ATOM   4822  HD2 TYR A 306     -10.847  10.233  -9.432  1.00 97.51           H  
ATOM   4823  CE1 TYR A 306     -11.764   6.501 -10.094  1.00 97.51           C  
ATOM   4824  HE1 TYR A 306     -12.010   5.462 -10.257  1.00 97.51           H  
ATOM   4825  CE2 TYR A 306     -10.936   8.248  -8.602  1.00 97.51           C  
ATOM   4826  HE2 TYR A 306     -10.577   8.559  -7.632  1.00 97.51           H  
ATOM   4827  OH  TYR A 306     -11.107   5.992  -7.835  1.00 97.51           O  
ATOM   4828  HH  TYR A 306     -10.860   6.450  -7.028  1.00 97.51           H  
ATOM   4829  CZ  TYR A 306     -11.269   6.898  -8.834  1.00 97.51           C  
ATOM   4830  N   PHE A 307     -10.872   8.288 -14.584  1.00 97.37           N  
ATOM   4831  H   PHE A 307     -11.485   8.968 -15.011  1.00 97.37           H  
ATOM   4832  CA  PHE A 307     -10.688   7.003 -15.244  1.00 97.37           C  
ATOM   4833  HA  PHE A 307     -10.806   6.239 -14.475  1.00 97.37           H  
ATOM   4834  C   PHE A 307      -9.279   6.872 -15.832  1.00 97.37           C  
ATOM   4835  CB  PHE A 307     -11.779   6.752 -16.290  1.00 97.37           C  
ATOM   4836  HB2 PHE A 307     -11.763   7.543 -17.041  1.00 97.37           H  
ATOM   4837  HB3 PHE A 307     -12.752   6.785 -15.800  1.00 97.37           H  
ATOM   4838  O   PHE A 307      -8.570   5.915 -15.525  1.00 97.37           O  
ATOM   4839  CG  PHE A 307     -11.635   5.418 -16.995  1.00 97.37           C  
ATOM   4840  CD1 PHE A 307     -11.089   5.359 -18.290  1.00 97.37           C  
ATOM   4841  HD1 PHE A 307     -10.769   6.262 -18.789  1.00 97.37           H  
ATOM   4842  CD2 PHE A 307     -12.045   4.234 -16.354  1.00 97.37           C  
ATOM   4843  HD2 PHE A 307     -12.457   4.274 -15.357  1.00 97.37           H  
ATOM   4844  CE1 PHE A 307     -10.985   4.125 -18.954  1.00 97.37           C  
ATOM   4845  HE1 PHE A 307     -10.603   4.090 -19.963  1.00 97.37           H  
ATOM   4846  CE2 PHE A 307     -11.923   2.998 -17.013  1.00 97.37           C  
ATOM   4847  HE2 PHE A 307     -12.247   2.091 -16.523  1.00 97.37           H  
ATOM   4848  CZ  PHE A 307     -11.401   2.943 -18.317  1.00 97.37           C  
ATOM   4849  HZ  PHE A 307     -11.338   1.999 -18.837  1.00 97.37           H  
ATOM   4850  N   THR A 308      -8.845   7.852 -16.625  1.00 97.31           N  
ATOM   4851  H   THR A 308      -9.447   8.644 -16.804  1.00 97.31           H  
ATOM   4852  CA  THR A 308      -7.541   7.792 -17.300  1.00 97.31           C  
ATOM   4853  HA  THR A 308      -7.424   6.801 -17.739  1.00 97.31           H  
ATOM   4854  C   THR A 308      -6.370   7.983 -16.346  1.00 97.31           C  
ATOM   4855  CB  THR A 308      -7.430   8.817 -18.436  1.00 97.31           C  
ATOM   4856  HB  THR A 308      -6.460   8.698 -18.918  1.00 97.31           H  
ATOM   4857  O   THR A 308      -5.338   7.342 -16.513  1.00 97.31           O  
ATOM   4858  CG2 THR A 308      -8.521   8.626 -19.490  1.00 97.31           C  
ATOM   4859 HG21 THR A 308      -8.346   9.313 -20.318  1.00 97.31           H  
ATOM   4860 HG22 THR A 308      -9.505   8.824 -19.065  1.00 97.31           H  
ATOM   4861 HG23 THR A 308      -8.487   7.603 -19.866  1.00 97.31           H  
ATOM   4862  OG1 THR A 308      -7.539  10.141 -17.962  1.00 97.31           O  
ATOM   4863  HG1 THR A 308      -6.797  10.324 -17.380  1.00 97.31           H  
ATOM   4864  N   ASP A 309      -6.507   8.869 -15.356  1.00 98.25           N  
ATOM   4865  H   ASP A 309      -7.376   9.376 -15.270  1.00 98.25           H  
ATOM   4866  CA  ASP A 309      -5.405   9.224 -14.463  1.00 98.25           C  
ATOM   4867  HA  ASP A 309      -4.465   9.171 -15.013  1.00 98.25           H  
ATOM   4868  C   ASP A 309      -5.280   8.256 -13.282  1.00 98.25           C  
ATOM   4869  CB  ASP A 309      -5.570  10.672 -13.973  1.00 98.25           C  
ATOM   4870  HB2 ASP A 309      -6.539  10.774 -13.484  1.00 98.25           H  
ATOM   4871  HB3 ASP A 309      -4.803  10.874 -13.225  1.00 98.25           H  
ATOM   4872  O   ASP A 309      -4.162   7.881 -12.934  1.00 98.25           O  
ATOM   4873  CG  ASP A 309      -5.424  11.715 -15.086  1.00 98.25           C  
ATOM   4874  OD1 ASP A 309      -4.483  11.581 -15.897  1.00 98.25           O  
ATOM   4875  OD2 ASP A 309      -6.180  12.714 -15.082  1.00 98.25           O  
ATOM   4876  N   ILE A 310      -6.400   7.834 -12.677  1.00 98.19           N  
ATOM   4877  H   ILE A 310      -7.286   8.134 -13.057  1.00 98.19           H  
ATOM   4878  CA  ILE A 310      -6.423   7.089 -11.404  1.00 98.19           C  
ATOM   4879  HA  ILE A 310      -5.408   7.041 -11.008  1.00 98.19           H  
ATOM   4880  C   ILE A 310      -6.885   5.642 -11.587  1.00 98.19           C  
ATOM   4881  CB  ILE A 310      -7.299   7.822 -10.355  1.00 98.19           C  
ATOM   4882  HB  ILE A 310      -8.337   7.792 -10.686  1.00 98.19           H  
ATOM   4883  O   ILE A 310      -6.253   4.718 -11.068  1.00 98.19           O  
ATOM   4884  CG1 ILE A 310      -6.933   9.313 -10.171  1.00 98.19           C  
ATOM   4885 HG12 ILE A 310      -7.215   9.859 -11.071  1.00 98.19           H  
ATOM   4886 HG13 ILE A 310      -7.528   9.722  -9.355  1.00 98.19           H  
ATOM   4887  CG2 ILE A 310      -7.250   7.099  -8.995  1.00 98.19           C  
ATOM   4888 HG21 ILE A 310      -7.726   6.121  -9.074  1.00 98.19           H  
ATOM   4889 HG22 ILE A 310      -7.801   7.674  -8.251  1.00 98.19           H  
ATOM   4890 HG23 ILE A 310      -6.218   6.982  -8.666  1.00 98.19           H  
ATOM   4891  CD1 ILE A 310      -5.452   9.595  -9.880  1.00 98.19           C  
ATOM   4892 HD11 ILE A 310      -5.333  10.646  -9.618  1.00 98.19           H  
ATOM   4893 HD12 ILE A 310      -4.850   9.395 -10.767  1.00 98.19           H  
ATOM   4894 HD13 ILE A 310      -5.095   8.977  -9.057  1.00 98.19           H  
ATOM   4895  N   GLU A 311      -7.976   5.405 -12.317  1.00 97.55           N  
ATOM   4896  H   GLU A 311      -8.475   6.188 -12.713  1.00 97.55           H  
ATOM   4897  CA  GLU A 311      -8.531   4.053 -12.446  1.00 97.55           C  
ATOM   4898  HA  GLU A 311      -8.508   3.620 -11.446  1.00 97.55           H  
ATOM   4899  C   GLU A 311      -7.672   3.155 -13.342  1.00 97.55           C  
ATOM   4900  CB  GLU A 311      -9.989   4.112 -12.926  1.00 97.55           C  
ATOM   4901  HB2 GLU A 311     -10.557   4.766 -12.264  1.00 97.55           H  
ATOM   4902  HB3 GLU A 311      -9.980   4.537 -13.929  1.00 97.55           H  
ATOM   4903  O   GLU A 311      -7.477   1.977 -13.030  1.00 97.55           O  
ATOM   4904  CG  GLU A 311     -10.727   2.773 -13.061  1.00 97.55           C  
ATOM   4905  HG2 GLU A 311     -11.780   2.979 -13.256  1.00 97.55           H  
ATOM   4906  HG3 GLU A 311     -10.330   2.259 -13.936  1.00 97.55           H  
ATOM   4907  CD  GLU A 311     -10.616   1.847 -11.845  1.00 97.55           C  
ATOM   4908  OE1 GLU A 311     -10.812   0.630 -12.029  1.00 97.55           O  
ATOM   4909  OE2 GLU A 311     -10.205   2.281 -10.749  1.00 97.55           O  
ATOM   4910  N   GLN A 312      -7.082   3.724 -14.393  1.00 97.70           N  
ATOM   4911  H   GLN A 312      -7.358   4.667 -14.626  1.00 97.70           H  
ATOM   4912  CA  GLN A 312      -6.132   3.060 -15.287  1.00 97.70           C  
ATOM   4913  HA  GLN A 312      -6.432   2.019 -15.400  1.00 97.70           H  
ATOM   4914  C   GLN A 312      -4.688   3.028 -14.756  1.00 97.70           C  
ATOM   4915  CB  GLN A 312      -6.205   3.727 -16.666  1.00 97.70           C  
ATOM   4916  HB2 GLN A 312      -6.151   4.810 -16.555  1.00 97.70           H  
ATOM   4917  HB3 GLN A 312      -5.344   3.410 -17.256  1.00 97.70           H  
ATOM   4918  O   GLN A 312      -3.830   2.380 -15.360  1.00 97.70           O  
ATOM   4919  CG  GLN A 312      -7.483   3.342 -17.428  1.00 97.70           C  
ATOM   4920  HG2 GLN A 312      -7.570   2.256 -17.445  1.00 97.70           H  
ATOM   4921  HG3 GLN A 312      -8.364   3.741 -16.924  1.00 97.70           H  
ATOM   4922  CD  GLN A 312      -7.469   3.850 -18.866  1.00 97.70           C  
ATOM   4923  NE2 GLN A 312      -8.054   3.124 -19.792  1.00 97.70           N  
ATOM   4924 HE21 GLN A 312      -7.988   3.473 -20.738  1.00 97.70           H  
ATOM   4925 HE22 GLN A 312      -8.524   2.262 -19.556  1.00 97.70           H  
ATOM   4926  OE1 GLN A 312      -6.916   4.885 -19.201  1.00 97.70           O  
ATOM   4927  N   ALA A 313      -4.403   3.675 -13.620  1.00 98.30           N  
ATOM   4928  H   ALA A 313      -5.128   4.203 -13.155  1.00 98.30           H  
ATOM   4929  CA  ALA A 313      -3.073   3.653 -13.023  1.00 98.30           C  
ATOM   4930  HA  ALA A 313      -2.350   3.924 -13.793  1.00 98.30           H  
ATOM   4931  C   ALA A 313      -2.714   2.252 -12.506  1.00 98.30           C  
ATOM   4932  CB  ALA A 313      -2.975   4.713 -11.929  1.00 98.30           C  
ATOM   4933  HB1 ALA A 313      -3.639   4.466 -11.100  1.00 98.30           H  
ATOM   4934  HB2 ALA A 313      -3.254   5.683 -12.340  1.00 98.30           H  
ATOM   4935  HB3 ALA A 313      -1.947   4.769 -11.571  1.00 98.30           H  
ATOM   4936  O   ALA A 313      -3.401   1.669 -11.655  1.00 98.30           O  
ATOM   4937  N   ALA A 314      -1.612   1.717 -13.016  1.00 98.22           N  
ATOM   4938  H   ALA A 314      -1.109   2.258 -13.705  1.00 98.22           H
[truncated: 232,560 more chars]
