# Supplementary material for: Catalases in the pathogenesis of Sporothrix schenckii research
Source: PeerJ. 2022 Dec 7;10:e14478. doi: 10.7717/peerj.14478 (PMC9745942; doi:10.7717/peerj.14478)
Supplement: Supplemental Information 3 — Sequences and PDB files used in this study. [file peerj-10-14478-s003.zip › Raw data/Cat3 ss/test_991eb_relaxed_rank_4_model_2.pdb]

ATOM      1  N   MET A   1     -18.990  33.091  18.452  1.00 62.25           N  
ATOM      2  H   MET A   1     -19.414  33.526  17.646  1.00 62.25           H  
ATOM      3  H2  MET A   1     -18.612  32.198  18.166  1.00 62.25           H  
ATOM      4  H3  MET A   1     -19.687  32.950  19.169  1.00 62.25           H  
ATOM      5  CA  MET A   1     -17.883  33.931  18.961  1.00 62.25           C  
ATOM      6  HA  MET A   1     -18.254  34.929  19.192  1.00 62.25           H  
ATOM      7  C   MET A   1     -16.840  34.063  17.863  1.00 62.25           C  
ATOM      8  CB  MET A   1     -17.267  33.336  20.237  1.00 62.25           C  
ATOM      9  HB2 MET A   1     -16.362  33.892  20.480  1.00 62.25           H  
ATOM     10  HB3 MET A   1     -17.000  32.291  20.079  1.00 62.25           H  
ATOM     11  O   MET A   1     -16.600  33.076  17.174  1.00 62.25           O  
ATOM     12  CG  MET A   1     -18.234  33.454  21.422  1.00 62.25           C  
ATOM     13  HG2 MET A   1     -18.562  34.491  21.490  1.00 62.25           H  
ATOM     14  HG3 MET A   1     -19.113  32.831  21.253  1.00 62.25           H  
ATOM     15  SD  MET A   1     -17.502  33.019  23.018  1.00 62.25           S  
ATOM     16  CE  MET A   1     -18.097  31.323  23.258  1.00 62.25           C  
ATOM     17  HE1 MET A   1     -17.707  30.935  24.199  1.00 62.25           H  
ATOM     18  HE2 MET A   1     -17.749  30.688  22.443  1.00 62.25           H  
ATOM     19  HE3 MET A   1     -19.186  31.314  23.295  1.00 62.25           H  
ATOM     20  N   SER A   2     -16.278  35.255  17.648  1.00 81.14           N  
ATOM     21  H   SER A   2     -16.442  36.026  18.279  1.00 81.14           H  
ATOM     22  CA  SER A   2     -15.117  35.427  16.765  1.00 81.14           C  
ATOM     23  HA  SER A   2     -15.354  35.029  15.778  1.00 81.14           H  
ATOM     24  C   SER A   2     -13.925  34.643  17.325  1.00 81.14           C  
ATOM     25  CB  SER A   2     -14.768  36.916  16.607  1.00 81.14           C  
ATOM     26  HB2 SER A   2     -13.781  37.015  16.154  1.00 81.14           H  
ATOM     27  HB3 SER A   2     -15.502  37.391  15.957  1.00 81.14           H  
ATOM     28  O   SER A   2     -13.792  34.497  18.540  1.00 81.14           O  
ATOM     29  OG  SER A   2     -14.785  37.564  17.865  1.00 81.14           O  
ATOM     30  HG  SER A   2     -14.309  38.394  17.797  1.00 81.14           H  
ATOM     31  N   ARG A   3     -13.084  34.085  16.449  1.00 89.62           N  
ATOM     32  H   ARG A   3     -13.194  34.294  15.467  1.00 89.62           H  
ATOM     33  CA  ARG A   3     -11.865  33.382  16.877  1.00 89.62           C  
ATOM     34  HA  ARG A   3     -12.091  32.750  17.735  1.00 89.62           H  
ATOM     35  C   ARG A   3     -10.838  34.420  17.336  1.00 89.62           C  
ATOM     36  CB  ARG A   3     -11.309  32.505  15.742  1.00 89.62           C  
ATOM     37  HB2 ARG A   3     -11.130  33.125  14.864  1.00 89.62           H  
ATOM     38  HB3 ARG A   3     -10.355  32.089  16.064  1.00 89.62           H  
ATOM     39  O   ARG A   3     -10.566  35.356  16.589  1.00 89.62           O  
ATOM     40  CG  ARG A   3     -12.250  31.347  15.371  1.00 89.62           C  
ATOM     41  HG2 ARG A   3     -12.413  30.720  16.248  1.00 89.62           H  
ATOM     42  HG3 ARG A   3     -13.207  31.745  15.036  1.00 89.62           H  
ATOM     43  CD  ARG A   3     -11.637  30.503  14.247  1.00 89.62           C  
ATOM     44  HD2 ARG A   3     -10.697  30.078  14.599  1.00 89.62           H  
ATOM     45  HD3 ARG A   3     -11.429  31.159  13.402  1.00 89.62           H  
ATOM     46  NE  ARG A   3     -12.544  29.416  13.826  1.00 89.62           N  
ATOM     47  HE  ARG A   3     -13.292  29.181  14.462  1.00 89.62           H  
ATOM     48  NH1 ARG A   3     -11.481  28.901  11.855  1.00 89.62           N  
ATOM     49 HH11 ARG A   3     -11.410  28.366  11.001  1.00 89.62           H  
ATOM     50 HH12 ARG A   3     -10.763  29.575  12.078  1.00 89.62           H  
ATOM     51  NH2 ARG A   3     -13.341  27.808  12.424  1.00 89.62           N  
ATOM     52 HH21 ARG A   3     -14.107  27.636  13.060  1.00 89.62           H  
ATOM     53 HH22 ARG A   3     -13.279  27.314  11.545  1.00 89.62           H  
ATOM     54  CZ  ARG A   3     -12.450  28.715  12.709  1.00 89.62           C  
ATOM     55  N   GLN A   4     -10.295  34.257  18.541  1.00 93.46           N  
ATOM     56  H   GLN A   4     -10.550  33.447  19.086  1.00 93.46           H  
ATOM     57  CA  GLN A   4      -9.165  35.052  19.029  1.00 93.46           C  
ATOM     58  HA  GLN A   4      -9.173  36.029  18.546  1.00 93.46           H  
ATOM     59  C   GLN A   4      -7.850  34.365  18.655  1.00 93.46           C  
ATOM     60  CB  GLN A   4      -9.263  35.276  20.547  1.00 93.46           C  
ATOM     61  HB2 GLN A   4      -9.378  34.319  21.055  1.00 93.46           H  
ATOM     62  HB3 GLN A   4      -8.333  35.732  20.887  1.00 93.46           H  
ATOM     63  O   GLN A   4      -7.781  33.138  18.637  1.00 93.46           O  
ATOM     64  CG  GLN A   4     -10.425  36.210  20.921  1.00 93.46           C  
ATOM     65  HG2 GLN A   4     -11.374  35.738  20.663  1.00 93.46           H  
ATOM     66  HG3 GLN A   4     -10.336  37.135  20.350  1.00 93.46           H  
ATOM     67  CD  GLN A   4     -10.448  36.570  22.405  1.00 93.46           C  
ATOM     68  NE2 GLN A   4     -11.336  37.443  22.826  1.00 93.46           N  
ATOM     69 HE21 GLN A   4     -11.983  37.886  22.189  1.00 93.46           H  
ATOM     70 HE22 GLN A   4     -11.287  37.655  23.812  1.00 93.46           H  
ATOM     71  OE1 GLN A   4      -9.681  36.092  23.218  1.00 93.46           O  
ATOM     72  N   TYR A   5      -6.822  35.153  18.342  1.00 94.77           N  
ATOM     73  H   TYR A   5      -6.925  36.154  18.432  1.00 94.77           H  
ATOM     74  CA  TYR A   5      -5.467  34.645  18.156  1.00 94.77           C  
ATOM     75  HA  TYR A   5      -5.508  33.646  17.722  1.00 94.77           H  
ATOM     76  C   TYR A   5      -4.781  34.538  19.522  1.00 94.77           C  
ATOM     77  CB  TYR A   5      -4.716  35.551  17.178  1.00 94.77           C  
ATOM     78  HB2 TYR A   5      -5.229  35.537  16.217  1.00 94.77           H  
ATOM     79  HB3 TYR A   5      -4.740  36.575  17.551  1.00 94.77           H  
ATOM     80  O   TYR A   5      -4.807  35.490  20.307  1.00 94.77           O  
ATOM     81  CG  TYR A   5      -3.280  35.133  16.965  1.00 94.77           C  
ATOM     82  CD1 TYR A   5      -2.261  35.839  17.620  1.00 94.77           C  
ATOM     83  HD1 TYR A   5      -2.512  36.708  18.210  1.00 94.77           H  
ATOM     84  CD2 TYR A   5      -2.962  34.028  16.152  1.00 94.77           C  
ATOM     85  HD2 TYR A   5      -3.744  33.473  15.657  1.00 94.77           H  
ATOM     86  CE1 TYR A   5      -0.927  35.422  17.499  1.00 94.77           C  
ATOM     87  HE1 TYR A   5      -0.153  35.971  18.016  1.00 94.77           H  
ATOM     88  CE2 TYR A   5      -1.619  33.627  16.006  1.00 94.77           C  
ATOM     89  HE2 TYR A   5      -1.354  32.771  15.403  1.00 94.77           H  
ATOM     90  OH  TYR A   5       0.695  33.935  16.537  1.00 94.77           O  
ATOM     91  HH  TYR A   5       1.284  34.427  17.112  1.00 94.77           H  
ATOM     92  CZ  TYR A   5      -0.598  34.315  16.691  1.00 94.77           C  
ATOM     93  N   THR A   6      -4.207  33.375  19.815  1.00 96.11           N  
ATOM     94  H   THR A   6      -4.173  32.639  19.124  1.00 96.11           H  
ATOM     95  CA  THR A   6      -3.651  33.044  21.128  1.00 96.11           C  
ATOM     96  HA  THR A   6      -3.473  33.972  21.672  1.00 96.11           H  
ATOM     97  C   THR A   6      -2.311  32.324  20.998  1.00 96.11           C  
ATOM     98  CB  THR A   6      -4.616  32.170  21.957  1.00 96.11           C  
ATOM     99  HB  THR A   6      -4.184  32.035  22.948  1.00 96.11           H  
ATOM    100  O   THR A   6      -2.009  31.760  19.948  1.00 96.11           O  
ATOM    101  CG2 THR A   6      -6.019  32.761  22.125  1.00 96.11           C  
ATOM    102 HG21 THR A   6      -6.519  32.839  21.159  1.00 96.11           H  
ATOM    103 HG22 THR A   6      -6.603  32.108  22.773  1.00 96.11           H  
ATOM    104 HG23 THR A   6      -5.960  33.744  22.593  1.00 96.11           H  
ATOM    105  OG1 THR A   6      -4.786  30.897  21.374  1.00 96.11           O  
ATOM    106  HG1 THR A   6      -4.001  30.381  21.571  1.00 96.11           H  
ATOM    107  N   LEU A   7      -1.543  32.292  22.088  1.00 95.49           N  
ATOM    108  H   LEU A   7      -1.847  32.822  22.892  1.00 95.49           H  
ATOM    109  CA  LEU A   7      -0.464  31.314  22.287  1.00 95.49           C  
ATOM    110  HA  LEU A   7       0.180  31.291  21.409  1.00 95.49           H  
ATOM    111  C   LEU A   7      -1.026  29.894  22.460  1.00 95.49           C  
ATOM    112  CB  LEU A   7       0.372  31.714  23.515  1.00 95.49           C  
ATOM    113  HB2 LEU A   7       1.153  30.970  23.670  1.00 95.49           H  
ATOM    114  HB3 LEU A   7      -0.268  31.702  24.398  1.00 95.49           H  
ATOM    115  O   LEU A   7      -2.247  29.719  22.567  1.00 95.49           O  
ATOM    116  CG  LEU A   7       1.040  33.087  23.401  1.00 95.49           C  
ATOM    117  HG  LEU A   7       0.262  33.850  23.371  1.00 95.49           H  
ATOM    118  CD1 LEU A   7       1.913  33.336  24.626  1.00 95.49           C  
ATOM    119 HD11 LEU A   7       2.677  32.560  24.681  1.00 95.49           H  
ATOM    120 HD12 LEU A   7       2.390  34.314  24.572  1.00 95.49           H  
ATOM    121 HD13 LEU A   7       1.311  33.277  25.533  1.00 95.49           H  
ATOM    122  CD2 LEU A   7       1.914  33.227  22.161  1.00 95.49           C  
ATOM    123 HD21 LEU A   7       2.624  32.400  22.129  1.00 95.49           H  
ATOM    124 HD22 LEU A   7       1.302  33.219  21.259  1.00 95.49           H  
ATOM    125 HD23 LEU A   7       2.449  34.175  22.218  1.00 95.49           H  
ATOM    126  N   ALA A   8      -0.143  28.892  22.523  1.00 93.38           N  
ATOM    127  H   ALA A   8       0.843  29.103  22.472  1.00 93.38           H  
ATOM    128  CA  ALA A   8      -0.534  27.487  22.670  1.00 93.38           C  
ATOM    129  HA  ALA A   8      -1.151  27.209  21.816  1.00 93.38           H  
ATOM    130  C   ALA A   8      -1.368  27.218  23.939  1.00 93.38           C  
ATOM    131  CB  ALA A   8       0.739  26.636  22.641  1.00 93.38           C  
ATOM    132  HB1 ALA A   8       1.384  26.903  23.478  1.00 93.38           H  
ATOM    133  HB2 ALA A   8       0.478  25.581  22.718  1.00 93.38           H  
ATOM    134  HB3 ALA A   8       1.280  26.808  21.710  1.00 93.38           H  
ATOM    135  O   ALA A   8      -2.326  26.451  23.891  1.00 93.38           O  
ATOM    136  N   GLU A   9      -1.078  27.927  25.034  1.00 94.21           N  
ATOM    137  H   GLU A   9      -0.225  28.468  25.019  1.00 94.21           H  
ATOM    138  CA  GLU A   9      -1.814  27.842  26.310  1.00 94.21           C  
ATOM    139  HA  GLU A   9      -2.200  26.829  26.419  1.00 94.21           H  
ATOM    140  C   GLU A   9      -3.050  28.768  26.371  1.00 94.21           C  
ATOM    141  CB  GLU A   9      -0.844  28.098  27.478  1.00 94.21           C  
ATOM    142  HB2 GLU A   9      -1.388  28.059  28.422  1.00 94.21           H  
ATOM    143  HB3 GLU A   9      -0.435  29.104  27.378  1.00 94.21           H  
ATOM    144  O   GLU A   9      -3.605  29.037  27.435  1.00 94.21           O  
ATOM    145  CG  GLU A   9       0.325  27.098  27.551  1.00 94.21           C  
ATOM    146  HG2 GLU A   9       0.950  27.374  28.400  1.00 94.21           H  
ATOM    147  HG3 GLU A   9       0.936  27.201  26.654  1.00 94.21           H  
ATOM    148  CD  GLU A   9      -0.117  25.633  27.715  1.00 94.21           C  
ATOM    149  OE1 GLU A   9       0.671  24.747  27.316  1.00 94.21           O  
ATOM    150  OE2 GLU A   9      -1.228  25.405  28.246  1.00 94.21           O  
ATOM    151  N   GLY A  10      -3.491  29.312  25.231  1.00 94.67           N  
ATOM    152  H   GLY A  10      -3.013  29.060  24.378  1.00 94.67           H  
ATOM    153  CA  GLY A  10      -4.729  30.092  25.133  1.00 94.67           C  
ATOM    154  HA2 GLY A  10      -5.485  29.635  25.771  1.00 94.67           H  
ATOM    155  HA3 GLY A  10      -5.085  30.042  24.104  1.00 94.67           H  
ATOM    156  C   GLY A  10      -4.619  31.570  25.523  1.00 94.67           C  
ATOM    157  O   GLY A  10      -5.633  32.267  25.515  1.00 94.67           O  
ATOM    158  N   GLN A  11      -3.419  32.091  25.813  1.00 95.22           N  
ATOM    159  H   GLN A  11      -2.631  31.461  25.852  1.00 95.22           H  
ATOM    160  CA  GLN A  11      -3.217  33.517  26.103  1.00 95.22           C  
ATOM    161  HA  GLN A  11      -3.906  33.794  26.900  1.00 95.22           H  
ATOM    162  C   GLN A  11      -3.475  34.380  24.852  1.00 95.22           C  
ATOM    163  CB  GLN A  11      -1.794  33.759  26.633  1.00 95.22           C  
ATOM    164  HB2 GLN A  11      -1.071  33.468  25.872  1.00 95.22           H  
ATOM    165  HB3 GLN A  11      -1.635  33.142  27.518  1.00 95.22           H  
ATOM    166  O   GLN A  11      -2.735  34.230  23.875  1.00 95.22           O  
ATOM    167  CG  GLN A  11      -1.572  35.239  27.006  1.00 95.22           C  
ATOM    168  HG2 GLN A  11      -1.742  35.872  26.135  1.00 95.22           H  
ATOM    169  HG3 GLN A  11      -2.283  35.524  27.781  1.00 95.22           H  
ATOM    170  CD  GLN A  11      -0.163  35.534  27.509  1.00 95.22           C  
ATOM    171  NE2 GLN A  11       0.140  36.773  27.825  1.00 95.22           N  
ATOM    172 HE21 GLN A  11       1.085  36.913  28.152  1.00 95.22           H  
ATOM    173 HE22 GLN A  11      -0.532  37.517  27.706  1.00 95.22           H  
ATOM    174  OE1 GLN A  11       0.698  34.684  27.615  1.00 95.22           O  
ATOM    175  N   PRO A  12      -4.447  35.314  24.863  1.00 95.29           N  
ATOM    176  CA  PRO A  12      -4.709  36.195  23.727  1.00 95.29           C  
ATOM    177  HA  PRO A  12      -4.924  35.583  22.851  1.00 95.29           H  
ATOM    178  C   PRO A  12      -3.521  37.104  23.415  1.00 95.29           C  
ATOM    179  CB  PRO A  12      -5.960  37.005  24.085  1.00 95.29           C  
ATOM    180  HB2 PRO A  12      -6.608  37.147  23.220  1.00 95.29           H  
ATOM    181  HB3 PRO A  12      -5.679  37.968  24.514  1.00 95.29           H  
ATOM    182  O   PRO A  12      -2.919  37.677  24.324  1.00 95.29           O  
ATOM    183  CG  PRO A  12      -6.637  36.158  25.160  1.00 95.29           C  
ATOM    184  HG2 PRO A  12      -7.253  36.761  25.827  1.00 95.29           H  
ATOM    185  HG3 PRO A  12      -7.230  35.374  24.691  1.00 95.29           H  
ATOM    186  CD  PRO A  12      -5.453  35.534  25.891  1.00 95.29           C  
ATOM    187  HD2 PRO A  12      -5.065  36.229  26.635  1.00 95.29           H  
ATOM    188  HD3 PRO A  12      -5.772  34.608  26.369  1.00 95.29           H  
ATOM    189  N   GLN A  13      -3.217  37.266  22.128  1.00 94.77           N  
ATOM    190  H   GLN A  13      -3.762  36.773  21.435  1.00 94.77           H  
ATOM    191  CA  GLN A  13      -2.140  38.136  21.659  1.00 94.77           C  
ATOM    192  HA  GLN A  13      -1.624  38.537  22.531  1.00 94.77           H  
ATOM    193  C   GLN A  13      -2.703  39.316  20.855  1.00 94.77           C  
ATOM    194  CB  GLN A  13      -1.110  37.328  20.857  1.00 94.77           C  
ATOM    195  HB2 GLN A  13      -1.631  36.768  20.081  1.00 94.77           H  
ATOM    196  HB3 GLN A  13      -0.401  38.008  20.383  1.00 94.77           H  
ATOM    197  O   GLN A  13      -3.603  39.126  20.032  1.00 94.77           O  
ATOM    198  CG  GLN A  13      -0.344  36.317  21.720  1.00 94.77           C  
ATOM    199  HG2 GLN A  13       0.339  35.746  21.091  1.00 94.77           H  
ATOM    200  HG3 GLN A  13      -1.049  35.611  22.158  1.00 94.77           H  
ATOM    201  CD  GLN A  13       0.464  36.984  22.828  1.00 94.77           C  
ATOM    202  NE2 GLN A  13       0.550  36.381  23.991  1.00 94.77           N  
ATOM    203 HE21 GLN A  13       0.130  35.473  24.129  1.00 94.77           H  
ATOM    204 HE22 GLN A  13       1.124  36.829  24.690  1.00 94.77           H  
ATOM    205  OE1 GLN A  13       1.001  38.072  22.693  1.00 94.77           O  
ATOM    206  N   PRO A  14      -2.189  40.542  21.064  1.00 92.64           N  
ATOM    207  CA  PRO A  14      -2.701  41.734  20.392  1.00 92.64           C  
ATOM    208  HA  PRO A  14      -3.787  41.769  20.480  1.00 92.64           H  
ATOM    209  C   PRO A  14      -2.350  41.789  18.894  1.00 92.64           C  
ATOM    210  CB  PRO A  14      -2.098  42.908  21.172  1.00 92.64           C  
ATOM    211  HB2 PRO A  14      -1.935  43.783  20.543  1.00 92.64           H  
ATOM    212  HB3 PRO A  14      -2.752  43.161  22.006  1.00 92.64           H  
ATOM    213  O   PRO A  14      -3.016  42.505  18.150  1.00 92.64           O  
ATOM    214  CG  PRO A  14      -0.783  42.346  21.714  1.00 92.64           C  
ATOM    215  HG2 PRO A  14      -0.456  42.869  22.613  1.00 92.64           H  
ATOM    216  HG3 PRO A  14      -0.016  42.394  20.941  1.00 92.64           H  
ATOM    217  CD  PRO A  14      -1.128  40.889  22.002  1.00 92.64           C  
ATOM    218  HD2 PRO A  14      -1.497  40.792  23.023  1.00 92.64           H  
ATOM    219  HD3 PRO A  14      -0.248  40.263  21.859  1.00 92.64           H  
ATOM    220  N   ALA A  15      -1.324  41.052  18.444  1.00 92.55           N  
ATOM    221  H   ALA A  15      -0.816  40.479  19.102  1.00 92.55           H  
ATOM    222  CA  ALA A  15      -0.894  40.982  17.046  1.00 92.55           C  
ATOM    223  HA  ALA A  15      -1.772  41.037  16.402  1.00 92.55           H  
ATOM    224  C   ALA A  15      -0.150  39.667  16.747  1.00 92.55           C  
ATOM    225  CB  ALA A  15       0.012  42.184  16.748  1.00 92.55           C  
ATOM    226  HB1 ALA A  15      -0.532  43.112  16.918  1.00 92.55           H  
ATOM    227  HB2 ALA A  15       0.338  42.155  15.708  1.00 92.55           H  
ATOM    228  HB3 ALA A  15       0.890  42.159  17.394  1.00 92.55           H  
ATOM    229  O   ALA A  15       0.635  39.194  17.563  1.00 92.55           O  
ATOM    230  N   ASN A  16      -0.341  39.105  15.550  1.00 92.55           N  
ATOM    231  H   ASN A  16      -0.962  39.556  14.894  1.00 92.55           H  
ATOM    232  CA  ASN A  16       0.280  37.843  15.115  1.00 92.55           C  
ATOM    233  HA  ASN A  16       0.636  37.302  15.992  1.00 92.55           H  
ATOM    234  C   ASN A  16       1.502  38.023  14.194  1.00 92.55           C  
ATOM    235  CB  ASN A  16      -0.793  36.974  14.441  1.00 92.55           C  
ATOM    236  HB2 ASN A  16      -0.374  35.983  14.269  1.00 92.55           H  
ATOM    237  HB3 ASN A  16      -1.651  36.864  15.105  1.00 92.55           H  
ATOM    238  O   ASN A  16       2.098  37.043  13.761  1.00 92.55           O  
ATOM    239  CG  ASN A  16      -1.287  37.522  13.113  1.00 92.55           C  
ATOM    240  ND2 ASN A  16      -1.914  36.693  12.314  1.00 92.55           N  
ATOM    241 HD21 ASN A  16      -1.989  35.719  12.568  1.00 92.55           H  
ATOM    242 HD22 ASN A  16      -2.216  37.066  11.426  1.00 92.55           H  
ATOM    243  OD1 ASN A  16      -1.152  38.691  12.784  1.00 92.55           O  
ATOM    244  N   ASN A  17       1.854  39.262  13.848  1.00 92.86           N  
ATOM    245  H   ASN A  17       1.303  40.030  14.203  1.00 92.86           H  
ATOM    246  CA  ASN A  17       2.832  39.585  12.804  1.00 92.86           C  
ATOM    247  HA  ASN A  17       3.245  38.658  12.405  1.00 92.86           H  
ATOM    248  C   ASN A  17       4.037  40.390  13.315  1.00 92.86           C  
ATOM    249  CB  ASN A  17       2.100  40.298  11.655  1.00 92.86           C  
ATOM    250  HB2 ASN A  17       2.796  40.431  10.827  1.00 92.86           H  
ATOM    251  HB3 ASN A  17       1.275  39.676  11.309  1.00 92.86           H  
ATOM    252  O   ASN A  17       4.845  40.868  12.518  1.00 92.86           O  
ATOM    253  CG  ASN A  17       1.544  41.659  12.041  1.00 92.86           C  
ATOM    254  ND2 ASN A  17       1.199  42.475  11.075  1.00 92.86           N  
ATOM    255 HD21 ASN A  17       0.813  43.362  11.365  1.00 92.86           H  
ATOM    256 HD22 ASN A  17       1.305  42.199  10.109  1.00 92.86           H  
ATOM    257  OD1 ASN A  17       1.388  42.009  13.199  1.00 92.86           O  
ATOM    258  N   THR A  18       4.167  40.557  14.630  1.00 88.68           N  
ATOM    259  H   THR A  18       3.474  40.145  15.238  1.00 88.68           H  
ATOM    260  CA  THR A  18       5.250  41.321  15.258  1.00 88.68           C  
ATOM    261  HA  THR A  18       6.049  41.478  14.534  1.00 88.68           H  
ATOM    262  C   THR A  18       5.839  40.566  16.436  1.00 88.68           C  
ATOM    263  CB  THR A  18       4.774  42.699  15.743  1.00 88.68           C  
ATOM    264  HB  THR A  18       5.599  43.184  16.265  1.00 88.68           H  
ATOM    265  O   THR A  18       5.118  39.845  17.121  1.00 88.68           O  
ATOM    266  CG2 THR A  18       4.344  43.604  14.590  1.00 88.68           C  
ATOM    267 HG21 THR A  18       3.455  43.198  14.106  1.00 88.68           H  
ATOM    268 HG22 THR A  18       5.147  43.685  13.858  1.00 88.68           H  
ATOM    269 HG23 THR A  18       4.107  44.594  14.980  1.00 88.68           H  
ATOM    270  OG1 THR A  18       3.687  42.580  16.632  1.00 88.68           O  
ATOM    271  HG1 THR A  18       3.862  41.859  17.241  1.00 88.68           H  
ATOM    272  N   SER A  19       7.127  40.796  16.697  1.00 92.62           N  
ATOM    273  H   SER A  19       7.649  41.415  16.093  1.00 92.62           H  
ATOM    274  CA  SER A  19       7.798  40.387  17.929  1.00 92.62           C  
ATOM    275  HA  SER A  19       7.080  39.839  18.539  1.00 92.62           H  
ATOM    276  C   SER A  19       8.252  41.594  18.752  1.00 92.62           C  
ATOM    277  CB  SER A  19       8.962  39.432  17.641  1.00 92.62           C  
ATOM    278  HB2 SER A  19       8.559  38.527  17.187  1.00 92.62           H  
ATOM    279  HB3 SER A  19       9.443  39.155  18.579  1.00 92.62           H  
ATOM    280  O   SER A  19       8.520  42.672  18.210  1.00 92.62           O  
ATOM    281  OG  SER A  19       9.944  39.987  16.774  1.00 92.62           O  
ATOM    282  HG  SER A  19      10.575  39.279  16.624  1.00 92.62           H  
ATOM    283  N   VAL A  20       8.361  41.412  20.065  1.00 91.65           N  
ATOM    284  H   VAL A  20       8.114  40.495  20.408  1.00 91.65           H  
ATOM    285  CA  VAL A  20       8.925  42.351  21.026  1.00 91.65           C  
ATOM    286  HA  VAL A  20       8.432  43.312  20.886  1.00 91.65           H  
ATOM    287  C   VAL A  20      10.414  42.498  20.745  1.00 91.65           C  
ATOM    288  CB  VAL A  20       8.696  41.903  22.482  1.00 91.65           C  
ATOM    289  HB  VAL A  20       9.274  41.002  22.686  1.00 91.65           H  
ATOM    290  O   VAL A  20      11.213  41.566  20.874  1.00 91.65           O  
ATOM    291  CG1 VAL A  20       9.154  43.008  23.445  1.00 91.65           C  
ATOM    292 HG11 VAL A  20       8.539  43.898  23.312  1.00 91.65           H  
ATOM    293 HG12 VAL A  20       9.053  42.658  24.472  1.00 91.65           H  
ATOM    294 HG13 VAL A  20      10.196  43.265  23.258  1.00 91.65           H  
ATOM    295  CG2 VAL A  20       7.220  41.618  22.782  1.00 91.65           C  
ATOM    296 HG21 VAL A  20       7.104  41.324  23.825  1.00 91.65           H  
ATOM    297 HG22 VAL A  20       6.864  40.793  22.165  1.00 91.65           H  
ATOM    298 HG23 VAL A  20       6.611  42.500  22.584  1.00 91.65           H  
ATOM    299  N   GLN A  21      10.789  43.711  20.360  1.00 91.34           N  
ATOM    300  H   GLN A  21      10.086  44.432  20.279  1.00 91.34           H  
ATOM    301  CA  GLN A  21      12.156  44.049  20.003  1.00 91.34           C  
ATOM    302  HA  GLN A  21      12.826  43.261  20.349  1.00 91.34           H  
ATOM    303  C   GLN A  21      12.570  45.346  20.680  1.00 91.34           C  
ATOM    304  CB  GLN A  21      12.290  44.168  18.480  1.00 91.34           C  
ATOM    305  HB2 GLN A  21      11.572  44.902  18.113  1.00 91.34           H  
ATOM    306  HB3 GLN A  21      13.295  44.518  18.246  1.00 91.34           H  
ATOM    307  O   GLN A  21      11.815  46.318  20.694  1.00 91.34           O  
ATOM    308  CG  GLN A  21      12.057  42.828  17.768  1.00 91.34           C  
ATOM    309  HG2 GLN A  21      11.083  42.422  18.042  1.00 91.34           H  
ATOM    310  HG3 GLN A  21      12.820  42.115  18.080  1.00 91.34           H  
ATOM    311  CD  GLN A  21      12.111  42.965  16.257  1.00 91.34           C  
ATOM    312  NE2 GLN A  21      11.312  42.227  15.521  1.00 91.34           N  
ATOM    313 HE21 GLN A  21      10.706  41.567  15.986  1.00 91.34           H  
ATOM    314 HE22 GLN A  21      11.491  42.159  14.529  1.00 91.34           H  
ATOM    315  OE1 GLN A  21      12.820  43.785  15.697  1.00 91.34           O  
ATOM    316  N   LEU A  22      13.808  45.385  21.166  1.00 90.65           N  
ATOM    317  H   LEU A  22      14.373  44.550  21.098  1.00 90.65           H  
ATOM    318  CA  LEU A  22      14.463  46.636  21.521  1.00 90.65           C  
ATOM    319  HA  LEU A  22      13.730  47.290  21.993  1.00 90.65           H  
ATOM    320  C   LEU A  22      14.971  47.298  20.234  1.00 90.65           C  
ATOM    321  CB  LEU A  22      15.586  46.348  22.527  1.00 90.65           C  
ATOM    322  HB2 LEU A  22      16.323  45.703  22.048  1.00 90.65           H  
ATOM    323  HB3 LEU A  22      15.172  45.810  23.379  1.00 90.65           H  
ATOM    324  O   LEU A  22      15.826  46.739  19.543  1.00 90.65           O  
ATOM    325  CG  LEU A  22      16.290  47.618  23.036  1.00 90.65           C  
ATOM    326  HG  LEU A  22      16.626  48.217  22.189  1.00 90.65           H  
ATOM    327  CD1 LEU A  22      15.371  48.470  23.914  1.00 90.65           C  
ATOM    328 HD11 LEU A  22      15.927  49.320  24.310  1.00 90.65           H  
ATOM    329 HD12 LEU A  22      14.991  47.878  24.747  1.00 90.65           H  
ATOM    330 HD13 LEU A  22      14.535  48.858  23.332  1.00 90.65           H  
ATOM    331  CD2 LEU A  22      17.518  47.227  23.855  1.00 90.65           C  
ATOM    332 HD21 LEU A  22      18.204  46.644  23.240  1.00 90.65           H  
ATOM    333 HD22 LEU A  22      17.219  46.633  24.719  1.00 90.65           H  
ATOM    334 HD23 LEU A  22      18.033  48.123  24.199  1.00 90.65           H  
ATOM    335  N   ARG A  23      14.439  48.480  19.908  1.00 86.39           N  
ATOM    336  H   ARG A  23      13.760  48.881  20.540  1.00 86.39           H  
ATOM    337  CA  ARG A  23      14.778  49.252  18.700  1.00 86.39           C  
ATOM    338  HA  ARG A  23      15.598  48.764  18.175  1.00 86.39           H  
ATOM    339  C   ARG A  23      15.250  50.654  19.079  1.00 86.39           C  
ATOM    340  CB  ARG A  23      13.565  49.314  17.756  1.00 86.39           C  
ATOM    341  HB2 ARG A  23      12.722  49.762  18.283  1.00 86.39           H  
ATOM    342  HB3 ARG A  23      13.816  49.951  16.908  1.00 86.39           H  
ATOM    343  O   ARG A  23      14.739  51.234  20.030  1.00 86.39           O  
ATOM    344  CG  ARG A  23      13.155  47.932  17.223  1.00 86.39           C  
ATOM    345  HG2 ARG A  23      13.998  47.490  16.691  1.00 86.39           H  
ATOM    346  HG3 ARG A  23      12.878  47.279  18.050  1.00 86.39           H  
ATOM    347  CD  ARG A  23      11.964  48.060  16.270  1.00 86.39           C  
ATOM    348  HD2 ARG A  23      11.104  48.426  16.831  1.00 86.39           H  
ATOM    349  HD3 ARG A  23      12.208  48.795  15.504  1.00 86.39           H  
ATOM    350  NE  ARG A  23      11.625  46.757  15.665  1.00 86.39           N  
ATOM    351  HE  ARG A  23      11.456  45.991  16.301  1.00 86.39           H  
ATOM    352  NH1 ARG A  23      11.780  47.327  13.438  1.00 86.39           N  
ATOM    353 HH11 ARG A  23      12.101  48.247  13.705  1.00 86.39           H  
ATOM    354 HH12 ARG A  23      11.700  47.064  12.467  1.00 86.39           H  
ATOM    355  NH2 ARG A  23      11.178  45.268  14.008  1.00 86.39           N  
ATOM    356 HH21 ARG A  23      11.085  45.037  13.029  1.00 86.39           H  
ATOM    357 HH22 ARG A  23      11.275  44.528  14.688  1.00 86.39           H  
ATOM    358  CZ  ARG A  23      11.529  46.462  14.380  1.00 86.39           C  
ATOM    359  N   ASN A  24      16.182  51.212  18.306  1.00 83.67           N  
ATOM    360  H   ASN A  24      16.572  50.672  17.547  1.00 83.67           H  
ATOM    361  CA  ASN A  24      16.711  52.572  18.501  1.00 83.67           C  
ATOM    362  HA  ASN A  24      16.352  52.954  19.456  1.00 83.67           H  
ATOM    363  C   ASN A  24      16.220  53.586  17.443  1.00 83.67           C  
ATOM    364  CB  ASN A  24      18.248  52.509  18.590  1.00 83.67           C  
ATOM    365  HB2 ASN A  24      18.621  53.480  18.913  1.00 83.67           H  
ATOM    366  HB3 ASN A  24      18.544  51.768  19.333  1.00 83.67           H  
ATOM    367  O   ASN A  24      16.738  54.695  17.374  1.00 83.67           O  
ATOM    368  CG  ASN A  24      18.913  52.173  17.265  1.00 83.67           C  
ATOM    369  ND2 ASN A  24      20.222  52.110  17.230  1.00 83.67           N  
ATOM    370 HD21 ASN A  24      20.629  51.878  16.335  1.00 83.67           H  
ATOM    371 HD22 ASN A  24      20.777  52.327  18.046  1.00 83.67           H  
ATOM    372  OD1 ASN A  24      18.266  51.943  16.255  1.00 83.67           O  
ATOM    373  N   GLY A  25      15.253  53.208  16.598  1.00 79.31           N  
ATOM    374  H   GLY A  25      14.880  52.275  16.702  1.00 79.31           H  
ATOM    375  CA  GLY A  25      14.660  54.088  15.581  1.00 79.31           C  
ATOM    376  HA2 GLY A  25      13.678  53.705  15.304  1.00 79.31           H  
ATOM    377  HA3 GLY A  25      14.520  55.078  16.014  1.00 79.31           H  
ATOM    378  C   GLY A  25      15.469  54.271  14.287  1.00 79.31           C  
ATOM    379  O   GLY A  25      14.950  54.874  13.356  1.00 79.31           O  
ATOM    380  N   LEU A  26      16.686  53.721  14.185  1.00 79.41           N  
ATOM    381  H   LEU A  26      17.071  53.255  14.995  1.00 79.41           H  
ATOM    382  CA  LEU A  26      17.583  53.883  13.024  1.00 79.41           C  
ATOM    383  HA  LEU A  26      17.173  54.648  12.364  1.00 79.41           H  
ATOM    384  C   LEU A  26      17.695  52.623  12.138  1.00 79.41           C  
ATOM    385  CB  LEU A  26      18.955  54.379  13.523  1.00 79.41           C  
ATOM    386  HB2 LEU A  26      19.331  53.661  14.252  1.00 79.41           H  
ATOM    387  HB3 LEU A  26      19.654  54.396  12.688  1.00 79.41           H  
ATOM    388  O   LEU A  26      18.531  52.565  11.240  1.00 79.41           O  
ATOM    389  CG  LEU A  26      18.936  55.782  14.160  1.00 79.41           C  
ATOM    390  HG  LEU A  26      18.179  55.825  14.943  1.00 79.41           H  
ATOM    391  CD1 LEU A  26      20.294  56.069  14.802  1.00 79.41           C  
ATOM    392 HD11 LEU A  26      20.493  55.330  15.579  1.00 79.41           H  
ATOM    393 HD12 LEU A  26      21.081  56.027  14.050  1.00 79.41           H  
ATOM    394 HD13 LEU A  26      20.282  57.059  15.259  1.00 79.41           H  
ATOM    395  CD2 LEU A  26      18.652  56.880  13.132  1.00 79.41           C  
ATOM    396 HD21 LEU A  26      19.374  56.829  12.317  1.00 79.41           H  
ATOM    397 HD22 LEU A  26      18.716  57.858  13.610  1.00 79.41           H  
ATOM    398 HD23 LEU A  26      17.644  56.766  12.731  1.00 79.41           H  
ATOM    399  N   GLY A  27      16.842  51.621  12.372  1.00 76.32           N  
ATOM    400  H   GLY A  27      16.213  51.742  13.153  1.00 76.32           H  
ATOM    401  CA  GLY A  27      16.906  50.304  11.727  1.00 76.32           C  
ATOM    402  HA2 GLY A  27      17.433  50.376  10.775  1.00 76.32           H  
ATOM    403  HA3 GLY A  27      15.891  49.964  11.524  1.00 76.32           H  
ATOM    404  C   GLY A  27      17.618  49.255  12.592  1.00 76.32           C  
ATOM    405  O   GLY A  27      18.415  49.582  13.466  1.00 76.32           O  
ATOM    406  N   GLY A  28      17.290  47.976  12.376  1.00 76.41           N  
ATOM    407  H   GLY A  28      16.644  47.768  11.628  1.00 76.41           H  
ATOM    408  CA  GLY A  28      17.733  46.869  13.236  1.00 76.41           C  
ATOM    409  HA2 GLY A  28      18.794  46.988  13.458  1.00 76.41           H  
ATOM    410  HA3 GLY A  28      17.608  45.928  12.701  1.00 76.41           H  
ATOM    411  C   GLY A  28      16.976  46.772  14.572  1.00 76.41           C  
ATOM    412  O   GLY A  28      16.138  47.615  14.903  1.00 76.41           O  
ATOM    413  N   GLY A  29      17.233  45.705  15.332  1.00 86.40           N  
ATOM    414  H   GLY A  29      17.884  45.006  15.005  1.00 86.40           H  
ATOM    415  CA  GLY A  29      16.643  45.491  16.654  1.00 86.40           C  
ATOM    416  HA2 GLY A  29      16.928  46.320  17.301  1.00 86.40           H  
ATOM    417  HA3 GLY A  29      15.556  45.475  16.577  1.00 86.40           H  
ATOM    418  C   GLY A  29      17.097  44.183  17.300  1.00 86.40           C  
ATOM    419  O   GLY A  29      17.408  43.221  16.599  1.00 86.40           O  
ATOM    420  N   TYR A  30      17.123  44.150  18.634  1.00 90.26           N  
ATOM    421  H   TYR A  30      16.829  44.975  19.136  1.00 90.26           H  
ATOM    422  CA  TYR A  30      17.358  42.923  19.399  1.00 90.26           C  
ATOM    423  HA  TYR A  30      17.902  42.210  18.780  1.00 90.26           H  
ATOM    424  C   TYR A  30      16.023  42.300  19.784  1.00 90.26           C  
ATOM    425  CB  TYR A  30      18.213  43.185  20.644  1.00 90.26           C  
ATOM    426  HB2 TYR A  30      17.736  43.951  21.255  1.00 90.26           H  
ATOM    427  HB3 TYR A  30      18.248  42.272  21.238  1.00 90.26           H  
ATOM    428  O   TYR A  30      15.210  42.928  20.466  1.00 90.26           O  
ATOM    429  CG  TYR A  30      19.635  43.594  20.327  1.00 90.26           C  
ATOM    430  CD1 TYR A  30      20.567  42.626  19.903  1.00 90.26           C  
ATOM    431  HD1 TYR A  30      20.273  41.590  19.817  1.00 90.26           H  
ATOM    432  CD2 TYR A  30      20.021  44.944  20.440  1.00 90.26           C  
ATOM    433  HD2 TYR A  30      19.305  45.685  20.761  1.00 90.26           H  
ATOM    434  CE1 TYR A  30      21.884  43.008  19.589  1.00 90.26           C  
ATOM    435  HE1 TYR A  30      22.608  42.277  19.261  1.00 90.26           H  
ATOM    436  CE2 TYR A  30      21.341  45.328  20.133  1.00 90.26           C  
ATOM    437  HE2 TYR A  30      21.639  46.362  20.223  1.00 90.26           H  
ATOM    438  OH  TYR A  30      23.546  44.719  19.401  1.00 90.26           O  
ATOM    439  HH  TYR A  30      23.701  45.658  19.531  1.00 90.26           H  
ATOM    440  CZ  TYR A  30      22.273  44.358  19.705  1.00 90.26           C  
ATOM    441  N   VAL A  31      15.809  41.061  19.353  1.00 93.47           N  
ATOM    442  H   VAL A  31      16.529  40.613  18.805  1.00 93.47           H  
ATOM    443  CA  VAL A  31      14.697  40.235  19.823  1.00 93.47           C  
ATOM    444  HA  VAL A  31      13.762  40.789  19.743  1.00 93.47           H  
ATOM    445  C   VAL A  31      14.926  39.892  21.288  1.00 93.47           C  
ATOM    446  CB  VAL A  31      14.592  38.963  18.976  1.00 93.47           C  
ATOM    447  HB  VAL A  31      15.572  38.488  18.929  1.00 93.47           H  
ATOM    448  O   VAL A  31      16.019  39.479  21.674  1.00 93.47           O  
ATOM    449  CG1 VAL A  31      13.608  37.960  19.566  1.00 93.47           C  
ATOM    450 HG11 VAL A  31      13.886  37.670  20.579  1.00 93.47           H  
ATOM    451 HG12 VAL A  31      13.669  37.051  18.968  1.00 93.47           H  
ATOM    452 HG13 VAL A  31      12.597  38.367  19.572  1.00 93.47           H  
ATOM    453  CG2 VAL A  31      14.144  39.299  17.546  1.00 93.47           C  
ATOM    454 HG21 VAL A  31      14.850  39.984  17.077  1.00 93.47           H  
ATOM    455 HG22 VAL A  31      14.105  38.385  16.953  1.00 93.47           H  
ATOM    456 HG23 VAL A  31      13.154  39.754  17.563  1.00 93.47           H  
ATOM    457  N   LEU A  32      13.886  40.050  22.101  1.00 91.56           N  
ATOM    458  H   LEU A  32      12.999  40.340  21.716  1.00 91.56           H  
ATOM    459  CA  LEU A  32      13.951  39.726  23.519  1.00 91.56           C  
ATOM    460  HA  LEU A  32      14.989  39.759  23.850  1.00 91.56           H  
ATOM    461  C   LEU A  32      13.448  38.296  23.744  1.00 91.56           C  
ATOM    462  CB  LEU A  32      13.170  40.787  24.315  1.00 91.56           C  
ATOM    463  HB2 LEU A  32      12.113  40.702  24.061  1.00 91.56           H  
ATOM    464  HB3 LEU A  32      13.298  40.574  25.377  1.00 91.56           H  
ATOM    465  O   LEU A  32      12.366  37.948  23.284  1.00 91.56           O  
ATOM    466  CG  LEU A  32      13.618  42.239  24.050  1.00 91.56           C  
ATOM    467  HG  LEU A  32      13.426  42.501  23.010  1.00 91.56           H  
ATOM    468  CD1 LEU A  32      12.838  43.215  24.927  1.00 91.56           C  
ATOM    469 HD11 LEU A  32      11.768  43.075  24.772  1.00 91.56           H  
ATOM    470 HD12 LEU A  32      13.108  43.076  25.974  1.00 91.56           H  
ATOM    471 HD13 LEU A  32      13.087  44.236  24.636  1.00 91.56           H  
ATOM    472  CD2 LEU A  32      15.102  42.456  24.352  1.00 91.56           C  
ATOM    473 HD21 LEU A  32      15.352  43.511  24.249  1.00 91.56           H  
ATOM    474 HD22 LEU A  32      15.710  41.900  23.639  1.00 91.56           H  
ATOM    475 HD23 LEU A  32      15.336  42.128  25.365  1.00 91.56           H  
ATOM    476  N   LEU A  33      14.185  37.487  24.513  1.00 93.53           N  
ATOM    477  H   LEU A  33      15.086  37.813  24.835  1.00 93.53           H  
ATOM    478  CA  LEU A  33      13.775  36.115  24.870  1.00 93.53           C  
ATOM    479  HA  LEU A  33      13.527  35.588  23.948  1.00 93.53           H  
ATOM    480  C   LEU A  33      12.498  36.047  25.733  1.00 93.53           C  
ATOM    481  CB  LEU A  33      14.927  35.378  25.583  1.00 93.53           C  
ATOM    482  HB2 LEU A  33      14.532  34.459  26.017  1.00 93.53           H  
ATOM    483  HB3 LEU A  33      15.278  35.997  26.408  1.00 93.53           H  
ATOM    484  O   LEU A  33      12.009  34.964  26.018  1.00 93.53           O  
ATOM    485  CG  LEU A  33      16.122  34.983  24.700  1.00 93.53           C  
ATOM    486  HG  LEU A  33      16.548  35.877  24.245  1.00 93.53           H  
ATOM    487  CD1 LEU A  33      17.191  34.323  25.574  1.00 93.53           C  
ATOM    488 HD11 LEU A  33      18.056  34.063  24.965  1.00 93.53           H  
ATOM    489 HD12 LEU A  33      17.508  35.013  26.355  1.00 93.53           H  
ATOM    490 HD13 LEU A  33      16.792  33.419  26.034  1.00 93.53           H  
ATOM    491  CD2 LEU A  33      15.737  33.995  23.596  1.00 93.53           C  
ATOM    492 HD21 LEU A  33      15.239  33.126  24.027  1.00 93.53           H  
ATOM    493 HD22 LEU A  33      16.630  33.669  23.063  1.00 93.53           H  
ATOM    494 HD23 LEU A  33      15.069  34.471  22.879  1.00 93.53           H  
ATOM    495  N   GLN A  34      11.951  37.187  26.158  1.00 93.29           N  
ATOM    496  H   GLN A  34      12.388  38.055  25.880  1.00 93.29           H  
ATOM    497  CA  GLN A  34      10.635  37.247  26.799  1.00 93.29           C  
ATOM    498  HA  GLN A  34      10.544  36.404  27.484  1.00 93.29           H  
ATOM    499  C   GLN A  34       9.472  37.130  25.802  1.00 93.29           C  
ATOM    500  CB  GLN A  34      10.518  38.533  27.629  1.00 93.29           C  
ATOM    501  HB2 GLN A  34       9.620  38.465  28.242  1.00 93.29           H  
ATOM    502  HB3 GLN A  34      11.377  38.608  28.296  1.00 93.29           H  
ATOM    503  O   GLN A  34       8.327  37.006  26.222  1.00 93.29           O  
ATOM    504  CG  GLN A  34      10.432  39.803  26.765  1.00 93.29           C  
ATOM    505  HG2 GLN A  34       9.544  39.770  26.133  1.00 93.29           H  
ATOM    506  HG3 GLN A  34      11.309  39.854  26.121  1.00 93.29           H  
ATOM    507  CD  GLN A  34      10.351  41.069  27.607  1.00 93.29           C  
ATOM    508  NE2 GLN A  34      10.918  42.164  27.164  1.00 93.29           N  
ATOM    509 HE21 GLN A  34      10.804  42.969  27.763  1.00 93.29           H  
ATOM    510 HE22 GLN A  34      11.380  42.188  26.267  1.00 93.29           H  
ATOM    511  OE1 GLN A  34       9.782  41.122  28.679  1.00 93.29           O  
ATOM    512  N   ASP A  35       9.733  37.227  24.494  1.00 94.82           N  
ATOM    513  H   ASP A  35      10.687  37.315  24.174  1.00 94.82           H  
ATOM    514  CA  ASP A  35       8.696  37.078  23.478  1.00 94.82           C  
ATOM    515  HA  ASP A  35       7.806  37.612  23.809  1.00 94.82           H  
ATOM    516  C   ASP A  35       8.314  35.604  23.303  1.00 94.82           C  
ATOM    517  CB  ASP A  35       9.137  37.722  22.165  1.00 94.82           C  
ATOM    518  HB2 ASP A  35       9.507  38.725  22.374  1.00 94.82           H  
ATOM    519  HB3 ASP A  35       9.949  37.151  21.715  1.00 94.82           H  
ATOM    520  O   ASP A  35       8.871  34.874  22.476  1.00 94.82           O  
ATOM    521  CG  ASP A  35       7.965  37.814  21.189  1.00 94.82           C  
ATOM    522  OD1 ASP A  35       7.117  36.903  21.122  1.00 94.82           O  
ATOM    523  OD2 ASP A  35       7.916  38.830  20.480  1.00 94.82           O  
ATOM    524  N   THR A  36       7.343  35.170  24.103  1.00 95.34           N  
ATOM    525  H   THR A  36       7.060  35.758  24.873  1.00 95.34           H  
ATOM    526  CA  THR A  36       6.812  33.808  24.061  1.00 95.34           C  
ATOM    527  HA  THR A  36       7.631  33.111  24.234  1.00 95.34           H  
ATOM    528  C   THR A  36       6.197  33.471  22.703  1.00 95.34           C  
ATOM    529  CB  THR A  36       5.771  33.615  25.171  1.00 95.34           C  
ATOM    530  HB  THR A  36       4.888  34.216  24.952  1.00 95.34           H  
ATOM    531  O   THR A  36       6.401  32.361  22.222  1.00 95.34           O  
ATOM    532  CG2 THR A  36       5.369  32.157  25.342  1.00 95.34           C  
ATOM    533 HG21 THR A  36       6.243  31.533  25.531  1.00 95.34           H  
ATOM    534 HG22 THR A  36       4.881  31.803  24.434  1.00 95.34           H  
ATOM    535 HG23 THR A  36       4.662  32.056  26.165  1.00 95.34           H  
ATOM    536  OG1 THR A  36       6.308  34.025  26.405  1.00 95.34           O  
ATOM    537  HG1 THR A  36       6.544  33.227  26.883  1.00 95.34           H  
ATOM    538  N   GLN A  37       5.521  34.417  22.036  1.00 96.01           N  
ATOM    539  H   GLN A  37       5.542  35.363  22.390  1.00 96.01           H  
ATOM    540  CA  GLN A  37       4.920  34.186  20.717  1.00 96.01           C  
ATOM    541  HA  GLN A  37       4.207  33.365  20.789  1.00 96.01           H  
ATOM    542  C   GLN A  37       5.969  33.774  19.690  1.00 96.01           C  
ATOM    543  CB  GLN A  37       4.186  35.454  20.249  1.00 96.01           C  
ATOM    544  HB2 GLN A  37       4.874  36.299  20.228  1.00 96.01           H  
ATOM    545  HB3 GLN A  37       3.394  35.696  20.958  1.00 96.01           H  
ATOM    546  O   GLN A  37       5.796  32.782  18.979  1.00 96.01           O  
ATOM    547  CG  GLN A  37       3.583  35.299  18.845  1.00 96.01           C  
ATOM    548  HG2 GLN A  37       4.377  35.209  18.103  1.00 96.01           H  
ATOM    549  HG3 GLN A  37       2.965  34.403  18.808  1.00 96.01           H  
ATOM    550  CD  GLN A  37       2.716  36.498  18.507  1.00 96.01           C  
ATOM    551  NE2 GLN A  37       3.036  37.308  17.526  1.00 96.01           N  
ATOM    552 HE21 GLN A  37       2.452  38.131  17.498  1.00 96.01           H  
ATOM    553 HE22 GLN A  37       3.955  37.276  17.108  1.00 96.01           H  
ATOM    554  OE1 GLN A  37       1.701  36.731  19.129  1.00 96.01           O  
ATOM    555  N   LEU A  38       7.064  34.528  19.604  1.00 95.79           N  
ATOM    556  H   LEU A  38       7.135  35.331  20.213  1.00 95.79           H  
ATOM    557  CA  LEU A  38       8.149  34.240  18.681  1.00 95.79           C  
ATOM    558  HA  LEU A  38       7.736  34.164  17.675  1.00 95.79           H  
ATOM    559  C   LEU A  38       8.820  32.907  19.017  1.00 95.79           C  
ATOM    560  CB  LEU A  38       9.148  35.399  18.738  1.00 95.79           C  
ATOM    561  HB2 LEU A  38       8.636  36.326  18.481  1.00 95.79           H  
ATOM    562  HB3 LEU A  38       9.511  35.489  19.763  1.00 95.79           H  
ATOM    563  O   LEU A  38       9.061  32.103  18.116  1.00 95.79           O  
ATOM    564  CG  LEU A  38      10.345  35.192  17.799  1.00 95.79           C  
ATOM    565  HG  LEU A  38      10.839  34.244  18.012  1.00 95.79           H  
ATOM    566  CD1 LEU A  38       9.958  35.238  16.321  1.00 95.79           C  
ATOM    567 HD11 LEU A  38       9.406  36.153  16.105  1.00 95.79           H  
ATOM    568 HD12 LEU A  38      10.852  35.193  15.699  1.00 95.79           H  
ATOM    569 HD13 LEU A  38       9.333  34.378  16.081  1.00 95.79           H  
ATOM    570  CD2 LEU A  38      11.348  36.296  18.059  1.00 95.79           C  
ATOM    571 HD21 LEU A  38      10.902  37.270  17.856  1.00 95.79           H  
ATOM    572 HD22 LEU A  38      11.623  36.236  19.111  1.00 95.79           H  
ATOM    573 HD23 LEU A  38      12.228  36.144  17.434  1.00 95.79           H  
ATOM    574  N   ILE A  39       9.114  32.670  20.299  1.00 95.40           N  
ATOM    575  H   ILE A  39       8.865  33.368  20.985  1.00 95.40           H  
ATOM    576  CA  ILE A  39       9.781  31.444  20.749  1.00 95.40           C  
ATOM    577  HA  ILE A  39      10.703  31.324  20.180  1.00 95.40           H  
ATOM    578  C   ILE A  39       8.923  30.218  20.443  1.00 95.40           C  
ATOM    579  CB  ILE A  39      10.152  31.545  22.243  1.00 95.40           C  
ATOM    580  HB  ILE A  39       9.278  31.881  22.801  1.00 95.40           H  
ATOM    581  O   ILE A  39       9.429  29.277  19.833  1.00 95.40           O  
ATOM    582  CG1 ILE A  39      11.286  32.580  22.397  1.00 95.40           C  
ATOM    583 HG12 ILE A  39      12.201  32.187  21.954  1.00 95.40           H  
ATOM    584 HG13 ILE A  39      11.030  33.496  21.865  1.00 95.40           H  
ATOM    585  CG2 ILE A  39      10.601  30.181  22.810  1.00 95.40           C  
ATOM    586 HG21 ILE A  39       9.784  29.461  22.761  1.00 95.40           H  
ATOM    587 HG22 ILE A  39      10.869  30.273  23.862  1.00 95.40           H  
ATOM    588 HG23 ILE A  39      11.453  29.799  22.248  1.00 95.40           H  
ATOM    589  CD1 ILE A  39      11.564  32.964  23.848  1.00 95.40           C  
ATOM    590 HD11 ILE A  39      10.661  33.369  24.304  1.00 95.40           H  
ATOM    591 HD12 ILE A  39      12.347  33.723  23.845  1.00 95.40           H  
ATOM    592 HD13 ILE A  39      11.923  32.111  24.424  1.00 95.40           H  
ATOM    593  N   GLU A  40       7.637  30.233  20.801  1.00 95.39           N  
ATOM    594  H   GLU A  40       7.273  31.035  21.296  1.00 95.39           H  
ATOM    595  CA  GLU A  40       6.703  29.141  20.507  1.00 95.39           C  
ATOM    596  HA  GLU A  40       7.076  28.216  20.947  1.00 95.39           H  
ATOM    597  C   GLU A  40       6.576  28.905  19.000  1.00 95.39           C  
ATOM    598  CB  GLU A  40       5.311  29.428  21.091  1.00 95.39           C  
ATOM    599  HB2 GLU A  40       5.009  30.445  20.840  1.00 95.39           H  
ATOM    600  HB3 GLU A  40       4.607  28.739  20.625  1.00 95.39           H  
ATOM    601  O   GLU A  40       6.689  27.766  18.551  1.00 95.39           O  
ATOM    602  CG  GLU A  40       5.244  29.217  22.610  1.00 95.39           C  
ATOM    603  HG2 GLU A  40       5.940  29.899  23.099  1.00 95.39           H  
ATOM    604  HG3 GLU A  40       5.572  28.200  22.829  1.00 95.39           H  
ATOM    605  CD  GLU A  40       3.828  29.414  23.188  1.00 95.39           C  
ATOM    606  OE1 GLU A  40       3.729  29.475  24.431  1.00 95.39           O  
ATOM    607  OE2 GLU A  40       2.843  29.499  22.412  1.00 95.39           O  
ATOM    608  N   THR A  41       6.418  29.971  18.207  1.00 94.69           N  
ATOM    609  H   THR A  41       6.332  30.876  18.646  1.00 94.69           H  
ATOM    610  CA  THR A  41       6.273  29.873  16.744  1.00 94.69           C  
ATOM    611  HA  THR A  41       5.401  29.258  16.519  1.00 94.69           H  
ATOM    612  C   THR A  41       7.492  29.201  16.107  1.00 94.69           C  
ATOM    613  CB  THR A  41       6.052  31.259  16.116  1.00 94.69           C  
ATOM    614  HB  THR A  41       6.902  31.903  16.342  1.00 94.69           H  
ATOM    615  O   THR A  41       7.352  28.240  15.348  1.00 94.69           O  
ATOM    616  CG2 THR A  41       5.867  31.198  14.599  1.00 94.69           C  
ATOM    617 HG21 THR A  41       6.787  30.866  14.115  1.00 94.69           H  
ATOM    618 HG22 THR A  41       5.059  30.510  14.352  1.00 94.69           H  
ATOM    619 HG23 THR A  41       5.616  32.190  14.224  1.00 94.69           H  
ATOM    620  OG1 THR A  41       4.886  31.852  16.631  1.00 94.69           O  
ATOM    621  HG1 THR A  41       5.081  32.129  17.529  1.00 94.69           H  
ATOM    622  N   LEU A  42       8.704  29.661  16.436  1.00 95.63           N  
ATOM    623  H   LEU A  42       8.766  30.420  17.100  1.00 95.63           H  
ATOM    624  CA  LEU A  42       9.944  29.093  15.893  1.00 95.63           C  
ATOM    625  HA  LEU A  42       9.858  29.024  14.808  1.00 95.63           H  
ATOM    626  C   LEU A  42      10.193  27.664  16.403  1.00 95.63           C  
ATOM    627  CB  LEU A  42      11.126  30.010  16.257  1.00 95.63           C  
ATOM    628  HB2 LEU A  42      11.144  30.135  17.339  1.00 95.63           H  
ATOM    629  HB3 LEU A  42      12.050  29.510  15.966  1.00 95.63           H  
ATOM    630  O   LEU A  42      10.658  26.796  15.652  1.00 95.63           O  
ATOM    631  CG  LEU A  42      11.106  31.405  15.601  1.00 95.63           C  
ATOM    632  HG  LEU A  42      10.191  31.934  15.867  1.00 95.63           H  
ATOM    633  CD1 LEU A  42      12.303  32.211  16.111  1.00 95.63           C  
ATOM    634 HD11 LEU A  42      12.234  32.311  17.194  1.00 95.63           H  
ATOM    635 HD12 LEU A  42      12.291  33.207  15.668  1.00 95.63           H  
ATOM    636 HD13 LEU A  42      13.235  31.709  15.850  1.00 95.63           H  
ATOM    637  CD2 LEU A  42      11.186  31.339  14.075  1.00 95.63           C  
ATOM    638 HD21 LEU A  42      11.255  32.348  13.667  1.00 95.63           H  
ATOM    639 HD22 LEU A  42      10.283  30.876  13.675  1.00 95.63           H  
ATOM    640 HD23 LEU A  42      12.058  30.763  13.767  1.00 95.63           H  
ATOM    641  N   ALA A  43       9.870  27.403  17.673  1.00 95.74           N  
ATOM    642  H   ALA A  43       9.500  28.147  18.247  1.00 95.74           H  
ATOM    643  CA  ALA A  43      10.005  26.082  18.267  1.00 95.74           C  
ATOM    644  HA  ALA A  43      11.024  25.738  18.091  1.00 95.74           H  
ATOM    645  C   ALA A  43       9.053  25.068  17.619  1.00 95.74           C  
ATOM    646  CB  ALA A  43       9.789  26.172  19.782  1.00 95.74           C  
ATOM    647  HB1 ALA A  43      10.540  26.825  20.226  1.00 95.74           H  
ATOM    648  HB2 ALA A  43       8.800  26.578  19.994  1.00 95.74           H  
ATOM    649  HB3 ALA A  43       9.867  25.181  20.229  1.00 95.74           H  
ATOM    650  O   ALA A  43       9.489  23.953  17.310  1.00 95.74           O  
ATOM    651  N   HIS A  44       7.797  25.451  17.378  1.00 95.70           N  
ATOM    652  H   HIS A  44       7.501  26.368  17.682  1.00 95.70           H  
ATOM    653  CA  HIS A  44       6.798  24.602  16.737  1.00 95.70           C  
ATOM    654  HA  HIS A  44       6.769  23.645  17.259  1.00 95.70           H  
ATOM    655  C   HIS A  44       7.149  24.317  15.278  1.00 95.70           C  
ATOM    656  CB  HIS A  44       5.410  25.240  16.843  1.00 95.70           C  
ATOM    657  HB2 HIS A  44       5.379  26.165  16.267  1.00 95.70           H  
ATOM    658  HB3 HIS A  44       5.204  25.483  17.885  1.00 95.70           H  
ATOM    659  O   HIS A  44       7.182  23.153  14.888  1.00 95.70           O  
ATOM    660  CG  HIS A  44       4.337  24.303  16.351  1.00 95.70           C  
ATOM    661  CD2 HIS A  44       3.749  24.281  15.112  1.00 95.70           C  
ATOM    662  HD2 HIS A  44       3.961  24.946  14.288  1.00 95.70           H  
ATOM    663  ND1 HIS A  44       3.813  23.251  17.067  1.00 95.70           N  
ATOM    664  HD1 HIS A  44       4.005  23.035  18.035  1.00 95.70           H  
ATOM    665  CE1 HIS A  44       2.923  22.618  16.287  1.00 95.70           C  
ATOM    666  HE1 HIS A  44       2.328  21.767  16.584  1.00 95.70           H  
ATOM    667  NE2 HIS A  44       2.844  23.213  15.091  1.00 95.70           N  
ATOM    668  N   PHE A  45       7.519  25.344  14.504  1.00 95.70           N  
ATOM    669  H   PHE A  45       7.447  26.280  14.877  1.00 95.70           H  
ATOM    670  CA  PHE A  45       7.886  25.197  13.091  1.00 95.70           C  
ATOM    671  HA  PHE A  45       7.006  24.898  12.521  1.00 95.70           H  
ATOM    672  C   PHE A  45       8.972  24.132  12.866  1.00 95.70           C  
ATOM    673  CB  PHE A  45       8.377  26.558  12.582  1.00 95.70           C  
ATOM    674  HB2 PHE A  45       7.563  27.278  12.669  1.00 95.70           H  
ATOM    675  HB3 PHE A  45       9.195  26.907  13.212  1.00 95.70           H  
ATOM    676  O   PHE A  45       8.919  23.342  11.927  1.00 95.70           O  
ATOM    677  CG  PHE A  45       8.836  26.527  11.139  1.00 95.70           C  
ATOM    678  CD1 PHE A  45      10.204  26.614  10.816  1.00 95.70           C  
ATOM    679  HD1 PHE A  45      10.940  26.717  11.601  1.00 95.70           H  
ATOM    680  CD2 PHE A  45       7.885  26.368  10.115  1.00 95.70           C  
ATOM    681  HD2 PHE A  45       6.839  26.259  10.359  1.00 95.70           H  
ATOM    682  CE1 PHE A  45      10.616  26.562   9.471  1.00 95.70           C  
ATOM    683  HE1 PHE A  45      11.665  26.634   9.227  1.00 95.70           H  
ATOM    684  CE2 PHE A  45       8.295  26.323   8.772  1.00 95.70           C  
ATOM    685  HE2 PHE A  45       7.553  26.198   7.998  1.00 95.70           H  
ATOM    686  CZ  PHE A  45       9.660  26.423   8.449  1.00 95.70           C  
ATOM    687  HZ  PHE A  45       9.974  26.390   7.416  1.00 95.70           H  
ATOM    688  N   SER A  46       9.945  24.054  13.775  1.00 94.97           N  
ATOM    689  H   SER A  46       9.928  24.718  14.536  1.00 94.97           H  
ATOM    690  CA  SER A  46      11.024  23.060  13.691  1.00 94.97           C  
ATOM    691  HA  SER A  46      11.420  23.061  12.676  1.00 94.97           H  
ATOM    692  C   SER A  46      10.575  21.621  14.006  1.00 94.97           C  
ATOM    693  CB  SER A  46      12.158  23.450  14.642  1.00 94.97           C  
ATOM    694  HB2 SER A  46      12.989  22.757  14.513  1.00 94.97           H  
ATOM    695  HB3 SER A  46      11.801  23.378  15.669  1.00 94.97           H  
ATOM    696  O   SER A  46      11.323  20.682  13.746  1.00 94.97           O  
ATOM    697  OG  SER A  46      12.619  24.769  14.402  1.00 94.97           O  
ATOM    698  HG  SER A  46      11.927  25.400  14.615  1.00 94.97           H  
ATOM    699  N   ARG A  47       9.394  21.434  14.613  1.00 92.89           N  
ATOM    700  H   ARG A  47       8.803  22.246  14.727  1.00 92.89           H  
ATOM    701  CA  ARG A  47       8.913  20.171  15.212  1.00 92.89           C  
ATOM    702  HA  ARG A  47       9.611  19.367  14.980  1.00 92.89           H  
ATOM    703  C   ARG A  47       7.562  19.696  14.667  1.00 92.89           C  
ATOM    704  CB  ARG A  47       8.836  20.338  16.740  1.00 92.89           C  
ATOM    705  HB2 ARG A  47       8.207  21.199  16.963  1.00 92.89           H  
ATOM    706  HB3 ARG A  47       8.371  19.457  17.182  1.00 92.89           H  
ATOM    707  O   ARG A  47       7.107  18.625  15.049  1.00 92.89           O  
ATOM    708  CG  ARG A  47      10.215  20.527  17.384  1.00 92.89           C  
ATOM    709  HG2 ARG A  47      10.772  19.592  17.328  1.00 92.89           H  
ATOM    710  HG3 ARG A  47      10.769  21.296  16.846  1.00 92.89           H  
ATOM    711  CD  ARG A  47      10.064  20.956  18.849  1.00 92.89           C  
ATOM    712  HD2 ARG A  47       9.529  20.175  19.389  1.00 92.89           H  
ATOM    713  HD3 ARG A  47       9.464  21.865  18.900  1.00 92.89           H  
ATOM    714  NE  ARG A  47      11.373  21.183  19.494  1.00 92.89           N  
ATOM    715  HE  ARG A  47      11.663  20.489  20.167  1.00 92.89           H  
ATOM    716  NH1 ARG A  47      11.918  23.163  18.447  1.00 92.89           N  
ATOM    717 HH11 ARG A  47      11.008  23.184  18.009  1.00 92.89           H  
ATOM    718 HH12 ARG A  47      12.570  23.914  18.272  1.00 92.89           H  
ATOM    719  NH2 ARG A  47      13.340  22.257  19.895  1.00 92.89           N  
ATOM    720 HH21 ARG A  47      13.956  23.041  19.734  1.00 92.89           H  
ATOM    721 HH22 ARG A  47      13.593  21.540  20.559  1.00 92.89           H  
ATOM    722  CZ  ARG A  47      12.195  22.196  19.274  1.00 92.89           C  
ATOM    723  N   GLU A  48       6.924  20.457  13.781  1.00 92.14           N  
ATOM    724  H   GLU A  48       7.287  21.382  13.603  1.00 92.14           H  
ATOM    725  CA  GLU A  48       5.581  20.153  13.257  1.00 92.14           C  
ATOM    726  HA  GLU A  48       4.936  19.895  14.097  1.00 92.14           H  
ATOM    727  C   GLU A  48       5.544  18.955  12.287  1.00 92.14           C  
ATOM    728  CB  GLU A  48       4.997  21.421  12.605  1.00 92.14           C  
ATOM    729  HB2 GLU A  48       5.058  22.239  13.323  1.00 92.14           H  
ATOM    730  HB3 GLU A  48       3.946  21.246  12.372  1.00 92.14           H  
ATOM    731  O   GLU A  48       4.479  18.403  12.007  1.00 92.14           O  
ATOM    732  CG  GLU A  48       5.734  21.814  11.312  1.00 92.14           C  
ATOM    733  HG2 GLU A  48       6.799  21.907  11.523  1.00 92.14           H  
ATOM    734  HG3 GLU A  48       5.616  21.007  10.589  1.00 92.14           H  
ATOM    735  CD  GLU A  48       5.242  23.116  10.661  1.00 92.14           C  
ATOM    736  OE1 GLU A  48       5.488  23.244   9.435  1.00 92.14           O  
ATOM    737  OE2 GLU A  48       4.664  23.971  11.367  1.00 92.14           O  
ATOM    738  N   ARG A  49       6.700  18.540  11.749  1.00 91.13           N  
ATOM    739  H   ARG A  49       7.545  18.983  12.080  1.00 91.13           H  
ATOM    740  CA  ARG A  49       6.797  17.465  10.751  1.00 91.13           C  
ATOM    741  HA  ARG A  49       5.833  17.387  10.248  1.00 91.13           H  
ATOM    742  C   ARG A  49       7.075  16.117  11.407  1.00 91.13           C  
ATOM    743  CB  ARG A  49       7.861  17.787   9.693  1.00 91.13           C  
ATOM    744  HB2 ARG A  49       8.832  17.881  10.180  1.00 91.13           H  
ATOM    745  HB3 ARG A  49       7.910  16.958   8.986  1.00 91.13           H  
ATOM    746  O   ARG A  49       8.026  15.970  12.167  1.00 91.13           O  
ATOM    747  CG  ARG A  49       7.549  19.079   8.928  1.00 91.13           C  
ATOM    748  HG2 ARG A  49       6.559  19.008   8.477  1.00 91.13           H  
ATOM    749  HG3 ARG A  49       7.567  19.924   9.616  1.00 91.13           H  
ATOM    750  CD  ARG A  49       8.593  19.314   7.836  1.00 91.13           C  
ATOM    751  HD2 ARG A  49       8.545  18.496   7.117  1.00 91.13           H  
ATOM    752  HD3 ARG A  49       9.581  19.329   8.296  1.00 91.13           H  
ATOM    753  NE  ARG A  49       8.354  20.598   7.156  1.00 91.13           N  
ATOM    754  HE  ARG A  49       7.651  21.196   7.566  1.00 91.13           H  
ATOM    755  NH1 ARG A  49      10.045  20.444   5.609  1.00 91.13           N  
ATOM    756 HH11 ARG A  49      10.570  20.849   4.847  1.00 91.13           H  
ATOM    757 HH12 ARG A  49      10.322  19.564   6.019  1.00 91.13           H  
ATOM    758  NH2 ARG A  49       8.725  22.251   5.650  1.00 91.13           N  
ATOM    759 HH21 ARG A  49       9.254  22.658   4.891  1.00 91.13           H  
ATOM    760 HH22 ARG A  49       7.997  22.788   6.098  1.00 91.13           H  
ATOM    761  CZ  ARG A  49       9.042  21.089   6.143  1.00 91.13           C  
ATOM    762  N   ILE A  50       6.296  15.112  11.019  1.00 94.59           N  
ATOM    763  H   ILE A  50       5.525  15.322  10.402  1.00 94.59           H  
ATOM    764  CA  ILE A  50       6.572  13.703  11.324  1.00 94.59           C  
ATOM    765  HA  ILE A  50       7.045  13.660  12.305  1.00 94.59           H  
ATOM    766  C   ILE A  50       7.555  13.104  10.305  1.00 94.59           C  
ATOM    767  CB  ILE A  50       5.262  12.891  11.405  1.00 94.59           C  
ATOM    768  HB  ILE A  50       5.525  11.867  11.670  1.00 94.59           H  
ATOM    769  O   ILE A  50       7.662  13.631   9.190  1.00 94.59           O  
ATOM    770  CG1 ILE A  50       4.513  12.838  10.054  1.00 94.59           C  
ATOM    771 HG12 ILE A  50       5.179  12.440   9.288  1.00 94.59           H  
ATOM    772 HG13 ILE A  50       4.214  13.842   9.752  1.00 94.59           H  
ATOM    773  CG2 ILE A  50       4.385  13.445  12.543  1.00 94.59           C  
ATOM    774 HG21 ILE A  50       3.565  12.758  12.755  1.00 94.59           H  
ATOM    775 HG22 ILE A  50       4.979  13.535  13.453  1.00 94.59           H  
ATOM    776 HG23 ILE A  50       3.983  14.424  12.284  1.00 94.59           H  
ATOM    777  CD1 ILE A  50       3.272  11.940  10.089  1.00 94.59           C  
ATOM    778 HD11 ILE A  50       3.548  10.949  10.449  1.00 94.59           H  
ATOM    779 HD12 ILE A  50       2.863  11.845   9.084  1.00 94.59           H  
ATOM    780 HD13 ILE A  50       2.507  12.372  10.734  1.00 94.59           H  
ATOM    781  N   PRO A  51       8.235  11.986  10.624  1.00 96.00           N  
ATOM    782  CA  PRO A  51       9.053  11.283   9.645  1.00 96.00           C  
ATOM    783  HA  PRO A  51       9.882  11.934   9.367  1.00 96.00           H  
ATOM    784  C   PRO A  51       8.248  10.914   8.388  1.00 96.00           C  
ATOM    785  CB  PRO A  51       9.609  10.050  10.366  1.00 96.00           C  
ATOM    786  HB2 PRO A  51       8.962   9.190  10.197  1.00 96.00           H  
ATOM    787  HB3 PRO A  51      10.624   9.825  10.041  1.00 96.00           H  
ATOM    788  O   PRO A  51       7.101  10.455   8.465  1.00 96.00           O  
ATOM    789  CG  PRO A  51       9.560  10.438  11.847  1.00 96.00           C  
ATOM    790  HG2 PRO A  51       9.460   9.567  12.495  1.00 96.00           H  
ATOM    791  HG3 PRO A  51      10.451  11.010  12.107  1.00 96.00           H  
ATOM    792  CD  PRO A  51       8.328  11.339  11.928  1.00 96.00           C  
ATOM    793  HD2 PRO A  51       7.444  10.725  12.099  1.00 96.00           H  
ATOM    794  HD3 PRO A  51       8.450  12.062  12.734  1.00 96.00           H  
ATOM    795  N   GLU A  52       8.852  11.095   7.214  1.00 93.87           N  
ATOM    796  H   GLU A  52       9.797  11.451   7.203  1.00 93.87           H  
ATOM    797  CA  GLU A  52       8.272  10.642   5.946  1.00 93.87           C  
ATOM    798  HA  GLU A  52       7.285  11.092   5.839  1.00 93.87           H  
ATOM    799  C   GLU A  52       8.102   9.112   5.952  1.00 93.87           C  
ATOM    800  CB  GLU A  52       9.139  11.122   4.768  1.00 93.87           C  
ATOM    801  HB2 GLU A  52       9.351  12.183   4.895  1.00 93.87           H  
ATOM    802  HB3 GLU A  52      10.082  10.576   4.779  1.00 93.87           H  
ATOM    803  O   GLU A  52       8.807   8.385   6.656  1.00 93.87           O  
ATOM    804  CG  GLU A  52       8.440  10.932   3.411  1.00 93.87           C  
ATOM    805  HG2 GLU A  52       8.182   9.883   3.265  1.00 93.87           H  
ATOM    806  HG3 GLU A  52       7.511  11.501   3.416  1.00 93.87           H  
ATOM    807  CD  GLU A  52       9.320  11.361   2.232  1.00 93.87           C  
ATOM    808  OE1 GLU A  52      10.487  10.928   2.178  1.00 93.87           O  
ATOM    809  OE2 GLU A  52       8.800  12.097   1.365  1.00 93.87           O  
ATOM    810  N   ARG A  53       7.139   8.595   5.183  1.00 95.02           N  
ATOM    811  H   ARG A  53       6.666   9.211   4.538  1.00 95.02           H  
ATOM    812  CA  ARG A  53       7.043   7.148   4.970  1.00 95.02           C  
ATOM    813  HA  ARG A  53       7.161   6.645   5.929  1.00 95.02           H  
ATOM    814  C   ARG A  53       8.178   6.685   4.055  1.00 95.02           C  
ATOM    815  CB  ARG A  53       5.697   6.747   4.362  1.00 95.02           C  
ATOM    816  HB2 ARG A  53       5.606   7.174   3.363  1.00 95.02           H  
ATOM    817  HB3 ARG A  53       5.701   5.659   4.294  1.00 95.02           H  
ATOM    818  O   ARG A  53       8.378   7.253   2.990  1.00 95.02           O  
ATOM    819  CG  ARG A  53       4.476   7.123   5.195  1.00 95.02           C  
ATOM    820  HG2 ARG A  53       4.480   8.199   5.370  1.00 95.02           H  
ATOM    821  HG3 ARG A  53       4.524   6.589   6.144  1.00 95.02           H  
ATOM    822  CD  ARG A  53       3.186   6.732   4.461  1.00 95.02           C  
ATOM    823  HD2 ARG A  53       3.101   7.332   3.555  1.00 95.02           H  
ATOM    824  HD3 ARG A  53       3.254   5.686   4.162  1.00 95.02           H  
ATOM    825  NE  ARG A  53       1.983   6.916   5.300  1.00 95.02           N  
ATOM    826  HE  ARG A  53       1.503   6.083   5.610  1.00 95.02           H  
ATOM    827  NH1 ARG A  53       1.990   9.203   5.330  1.00 95.02           N  
ATOM    828 HH11 ARG A  53       1.596  10.105   5.552  1.00 95.02           H  
ATOM    829 HH12 ARG A  53       2.809   9.238   4.739  1.00 95.02           H  
ATOM    830  NH2 ARG A  53       0.405   8.093   6.442  1.00 95.02           N  
ATOM    831 HH21 ARG A  53       0.081   8.985   6.785  1.00 95.02           H  
ATOM    832 HH22 ARG A  53      -0.131   7.282   6.717  1.00 95.02           H  
ATOM    833  CZ  ARG A  53       1.459   8.067   5.680  1.00 95.02           C  
ATOM    834  N   VAL A  54       8.852   5.598   4.429  1.00 92.40           N  
ATOM    835  H   VAL A  54       8.679   5.226   5.352  1.00 92.40           H  
ATOM    836  CA  VAL A  54       9.920   4.984   3.612  1.00 92.40           C  
ATOM    837  HA  VAL A  54      10.698   5.726   3.435  1.00 92.40           H  
ATOM    838  C   VAL A  54       9.398   4.540   2.239  1.00 92.40           C  
ATOM    839  CB  VAL A  54      10.538   3.788   4.364  1.00 92.40           C  
ATOM    840  HB  VAL A  54       9.750   3.070   4.593  1.00 92.40           H  
ATOM    841  O   VAL A  54      10.088   4.676   1.231  1.00 92.40           O  
ATOM    842  CG1 VAL A  54      11.618   3.068   3.546  1.00 92.40           C  
ATOM    843 HG11 VAL A  54      12.067   2.275   4.143  1.00 92.40           H  
ATOM    844 HG12 VAL A  54      12.392   3.775   3.247  1.00 92.40           H  
ATOM    845 HG13 VAL A  54      11.185   2.613   2.655  1.00 92.40           H  
ATOM    846  CG2 VAL A  54      11.177   4.244   5.683  1.00 92.40           C  
ATOM    847 HG21 VAL A  54      10.429   4.678   6.348  1.00 92.40           H  
ATOM    848 HG22 VAL A  54      11.949   4.988   5.487  1.00 92.40           H  
ATOM    849 HG23 VAL A  54      11.626   3.392   6.194  1.00 92.40           H  
ATOM    850  N   VAL A  55       8.164   4.042   2.198  1.00 94.47           N  
ATOM    851  H   VAL A  55       7.642   4.025   3.063  1.00 94.47           H  
ATOM    852  CA  VAL A  55       7.402   3.697   0.992  1.00 94.47           C  
ATOM    853  HA  VAL A  55       7.905   4.084   0.106  1.00 94.47           H  
ATOM    854  C   VAL A  55       6.038   4.361   1.080  1.00 94.47           C  
ATOM    855  CB  VAL A  55       7.242   2.173   0.830  1.00 94.47           C  
ATOM    856  HB  VAL A  55       6.573   1.985  -0.010  1.00 94.47           H  
ATOM    857  O   VAL A  55       5.553   4.609   2.184  1.00 94.47           O  
ATOM    858  CG1 VAL A  55       8.587   1.518   0.521  1.00 94.47           C  
ATOM    859 HG11 VAL A  55       8.983   1.917  -0.413  1.00 94.47           H  
ATOM    860 HG12 VAL A  55       8.437   0.445   0.404  1.00 94.47           H  
ATOM    861 HG13 VAL A  55       9.302   1.692   1.325  1.00 94.47           H  
ATOM    862  CG2 VAL A  55       6.659   1.481   2.073  1.00 94.47           C  
ATOM    863 HG21 VAL A  55       6.434   0.442   1.833  1.00 94.47           H  
ATOM    864 HG22 VAL A  55       5.737   1.970   2.387  1.00 94.47           H  
ATOM    865 HG23 VAL A  55       7.374   1.507   2.896  1.00 94.47           H  
ATOM    866  N   HIS A  56       5.387   4.620  -0.048  1.00 96.29           N  
ATOM    867  H   HIS A  56       5.829   4.393  -0.928  1.00 96.29           H  
ATOM    868  CA  HIS A  56       4.051   5.227  -0.060  1.00 96.29           C  
ATOM    869  HA  HIS A  56       3.767   5.314  -1.109  1.00 96.29           H  
ATOM    870  C   HIS A  56       3.987   6.677   0.429  1.00 96.29           C  
ATOM    871  CB  HIS A  56       3.024   4.305   0.627  1.00 96.29           C  
ATOM    872  HB2 HIS A  56       3.181   4.301   1.705  1.00 96.29           H  
ATOM    873  HB3 HIS A  56       2.024   4.709   0.470  1.00 96.29           H  
ATOM    874  O   HIS A  56       3.005   7.078   1.065  1.00 96.29           O  
ATOM    875  CG  HIS A  56       3.037   2.887   0.133  1.00 96.29           C  
ATOM    876  CD2 HIS A  56       3.285   1.764   0.873  1.00 96.29           C  
ATOM    877  HD2 HIS A  56       3.533   1.741   1.924  1.00 96.29           H  
ATOM    878  ND1 HIS A  56       2.706   2.479  -1.132  1.00 96.29           N  
ATOM    879  HD1 HIS A  56       2.564   3.094  -1.921  1.00 96.29           H  
ATOM    880  CE1 HIS A  56       2.705   1.137  -1.139  1.00 96.29           C  
ATOM    881  HE1 HIS A  56       2.430   0.520  -1.982  1.00 96.29           H  
ATOM    882  NE2 HIS A  56       3.071   0.652   0.055  1.00 96.29           N  
ATOM    883  N   ALA A  57       5.027   7.466   0.154  1.00 95.06           N  
ATOM    884  H   ALA A  57       5.787   7.088  -0.394  1.00 95.06           H  
ATOM    885  CA  ALA A  57       5.165   8.833   0.650  1.00 95.06           C  
ATOM    886  HA  ALA A  57       4.999   8.832   1.727  1.00 95.06           H  
ATOM    887  C   ALA A  57       4.141   9.807   0.037  1.00 95.06           C  
ATOM    888  CB  ALA A  57       6.608   9.278   0.406  1.00 95.06           C  
ATOM    889  HB1 ALA A  57       7.302   8.600   0.904  1.00 95.06           H  
ATOM    890  HB2 ALA A  57       6.825   9.283  -0.663  1.00 95.06           H  
ATOM    891  HB3 ALA A  57       6.758  10.279   0.808  1.00 95.06           H  
ATOM    892  O   ALA A  57       3.504  10.556   0.781  1.00 95.06           O  
ATOM    893  N   LYS A  58       3.927   9.760  -1.285  1.00 96.58           N  
ATOM    894  H   LYS A  58       4.464   9.109  -1.840  1.00 96.58           H  
ATOM    895  CA  LYS A  58       2.930  10.585  -1.984  1.00 96.58           C  
ATOM    896  HA  LYS A  58       2.739  11.482  -1.394  1.00 96.58           H  
ATOM    897  C   LYS A  58       1.610   9.840  -2.144  1.00 96.58           C  
ATOM    898  CB  LYS A  58       3.487  11.032  -3.340  1.00 96.58           C  
ATOM    899  HB2 LYS A  58       3.627  10.172  -3.995  1.00 96.58           H  
ATOM    900  HB3 LYS A  58       4.455  11.510  -3.187  1.00 96.58           H  
ATOM    901  O   LYS A  58       1.604   8.691  -2.580  1.00 96.58           O  
ATOM    902  CG  LYS A  58       2.532  12.030  -4.006  1.00 96.58           C  
ATOM    903  HG2 LYS A  58       1.632  11.519  -4.348  1.00 96.58           H  
ATOM    904  HG3 LYS A  58       2.254  12.794  -3.280  1.00 96.58           H  
ATOM    905  CD  LYS A  58       3.211  12.707  -5.190  1.00 96.58           C  
ATOM    906  HD2 LYS A  58       3.411  11.984  -5.980  1.00 96.58           H  
ATOM    907  HD3 LYS A  58       4.149  13.142  -4.848  1.00 96.58           H  
ATOM    908  CE  LYS A  58       2.307  13.823  -5.708  1.00 96.58           C  
ATOM    909  HE2 LYS A  58       1.412  13.414  -6.177  1.00 96.58           H  
ATOM    910  HE3 LYS A  58       1.987  14.439  -4.868  1.00 96.58           H  
ATOM    911  NZ  LYS A  58       3.025  14.688  -6.652  1.00 96.58           N  
ATOM    912  HZ1 LYS A  58       2.754  14.487  -7.604  1.00 96.58           H  
ATOM    913  HZ2 LYS A  58       4.028  14.599  -6.572  1.00 96.58           H  
ATOM    914  HZ3 LYS A  58       2.734  15.642  -6.493  1.00 96.58           H  
ATOM    915  N   ALA A  59       0.497  10.471  -1.777  1.00 97.14           N  
ATOM    916  H   ALA A  59       0.532  11.436  -1.481  1.00 97.14           H  
ATOM    917  CA  ALA A  59      -0.812   9.835  -1.830  1.00 97.14           C  
ATOM    918  HA  ALA A  59      -0.827   9.126  -2.657  1.00 97.14           H  
ATOM    919  C   ALA A  59      -1.948  10.822  -2.072  1.00 97.14           C  
ATOM    920  CB  ALA A  59      -1.042   9.088  -0.514  1.00 97.14           C  
ATOM    921  HB1 ALA A  59      -1.154   9.806   0.298  1.00 97.14           H  
ATOM    922  HB2 ALA A  59      -0.184   8.445  -0.319  1.00 97.14           H  
ATOM    923  HB3 ALA A  59      -1.947   8.484  -0.589  1.00 97.14           H  
ATOM    924  O   ALA A  59      -1.869  11.980  -1.675  1.00 97.14           O  
ATOM    925  N   ALA A  60      -3.033  10.305  -2.631  1.00 97.72           N  
ATOM    926  H   ALA A  60      -2.995   9.335  -2.912  1.00 97.72           H  
ATOM    927  CA  ALA A  60      -4.356  10.899  -2.572  1.00 97.72           C  
ATOM    928  HA  ALA A  60      -4.288  11.912  -2.176  1.00 97.72           H  
ATOM    929  C   ALA A  60      -5.241  10.056  -1.647  1.00 97.72           C  
ATOM    930  CB  ALA A  60      -4.935  10.970  -3.983  1.00 97.72           C  
ATOM    931  HB1 ALA A  60      -5.380  10.007  -4.231  1.00 97.72           H  
ATOM    932  HB2 ALA A  60      -5.700  11.745  -4.033  1.00 97.72           H  
ATOM    933  HB3 ALA A  60      -4.154  11.191  -4.712  1.00 97.72           H  
ATOM    934  O   ALA A  60      -4.954   8.887  -1.366  1.00 97.72           O  
ATOM    935  N   GLY A  61      -6.345  10.617  -1.181  1.00 97.71           N  
ATOM    936  H   GLY A  61      -6.594  11.561  -1.441  1.00 97.71           H  
ATOM    937  CA  GLY A  61      -7.301   9.854  -0.398  1.00 97.71           C  
ATOM    938  HA2 GLY A  61      -7.598   8.967  -0.958  1.00 97.71           H  
ATOM    939  HA3 GLY A  61      -6.836   9.531   0.533  1.00 97.71           H  
ATOM    940  C   GLY A  61      -8.546  10.648  -0.076  1.00 97.71           C  
ATOM    941  O   GLY A  61      -8.626  11.836  -0.368  1.00 97.71           O  
ATOM    942  N   GLY A  62      -9.509   9.974   0.532  1.00 98.31           N  
ATOM    943  H   GLY A  62      -9.335   9.013   0.787  1.00 98.31           H  
ATOM    944  CA  GLY A  62     -10.791  10.551   0.903  1.00 98.31           C  
ATOM    945  HA2 GLY A  62     -10.631  11.447   1.502  1.00 98.31           H  
ATOM    946  HA3 GLY A  62     -11.343  10.832   0.007  1.00 98.31           H  
ATOM    947  C   GLY A  62     -11.627   9.569   1.710  1.00 98.31           C  
ATOM    948  O   GLY A  62     -11.235   8.422   1.940  1.00 98.31           O  
ATOM    949  N   TYR A  63     -12.799  10.024   2.124  1.00 98.78           N  
ATOM    950  H   TYR A  63     -13.080  10.942   1.811  1.00 98.78           H  
ATOM    951  CA  TYR A  63     -13.785   9.226   2.831  1.00 98.78           C  
ATOM    952  HA  TYR A  63     -13.293   8.339   3.229  1.00 98.78           H  
ATOM    953  C   TYR A  63     -14.895   8.755   1.889  1.00 98.78           C  
ATOM    954  CB  TYR A  63     -14.335  10.008   4.024  1.00 98.78           C  
ATOM    955  HB2 TYR A  63     -15.122   9.419   4.497  1.00 98.78           H  
ATOM    956  HB3 TYR A  63     -14.785  10.934   3.666  1.00 98.78           H  
ATOM    957  O   TYR A  63     -15.180   9.366   0.855  1.00 98.78           O  
ATOM    958  CG  TYR A  63     -13.304  10.359   5.076  1.00 98.78           C  
ATOM    959  CD1 TYR A  63     -13.025   9.446   6.111  1.00 98.78           C  
ATOM    960  HD1 TYR A  63     -13.508   8.480   6.127  1.00 98.78           H  
ATOM    961  CD2 TYR A  63     -12.638  11.601   5.032  1.00 98.78           C  
ATOM    962  HD2 TYR A  63     -12.830  12.290   4.223  1.00 98.78           H  
ATOM    963  CE1 TYR A  63     -12.103   9.787   7.120  1.00 98.78           C  
ATOM    964  HE1 TYR A  63     -11.873   9.093   7.914  1.00 98.78           H  
ATOM    965  CE2 TYR A  63     -11.717  11.944   6.044  1.00 98.78           C  
ATOM    966  HE2 TYR A  63     -11.211  12.898   6.022  1.00 98.78           H  
ATOM    967  OH  TYR A  63     -10.600  11.359   8.107  1.00 98.78           O  
ATOM    968  HH  TYR A  63     -10.260  12.257   8.086  1.00 98.78           H  
ATOM    969  CZ  TYR A  63     -11.452  11.039   7.096  1.00 98.78           C  
ATOM    970  N   GLY A  64     -15.521   7.643   2.255  1.00 98.46           N  
ATOM    971  H   GLY A  64     -15.233   7.185   3.108  1.00 98.46           H  
ATOM    972  CA  GLY A  64     -16.551   7.003   1.451  1.00 98.46           C  
ATOM    973  HA2 GLY A  64     -16.064   6.507   0.612  1.00 98.46           H  
ATOM    974  HA3 GLY A  64     -17.247   7.745   1.060  1.00 98.46           H  
ATOM    975  C   GLY A  64     -17.344   5.960   2.219  1.00 98.46           C  
ATOM    976  O   GLY A  64     -17.307   5.897   3.451  1.00 98.46           O  
ATOM    977  N   GLU A  65     -18.035   5.112   1.468  1.00 98.70           N  
ATOM    978  H   GLU A  65     -17.998   5.227   0.466  1.00 98.70           H  
ATOM    979  CA  GLU A  65     -18.833   4.011   1.995  1.00 98.70           C  
ATOM    980  HA  GLU A  65     -18.560   3.837   3.036  1.00 98.70           H  
ATOM    981  C   GLU A  65     -18.551   2.723   1.218  1.00 98.70           C  
ATOM    982  CB  GLU A  65     -20.333   4.357   1.963  1.00 98.70           C  
ATOM    983  HB2 GLU A  65     -20.642   4.502   0.928  1.00 98.70           H  
ATOM    984  HB3 GLU A  65     -20.890   3.516   2.375  1.00 98.70           H  
ATOM    985  O   GLU A  65     -18.533   2.707  -0.016  1.00 98.70           O  
ATOM    986  CG  GLU A  65     -20.675   5.619   2.775  1.00 98.70           C  
ATOM    987  HG2 GLU A  65     -20.186   6.484   2.327  1.00 98.70           H  
ATOM    988  HG3 GLU A  65     -20.283   5.493   3.785  1.00 98.70           H  
ATOM    989  CD  GLU A  65     -22.185   5.905   2.847  1.00 98.70           C  
ATOM    990  OE1 GLU A  65     -22.618   6.413   3.904  1.00 98.70           O  
ATOM    991  OE2 GLU A  65     -22.926   5.637   1.864  1.00 98.70           O  
ATOM    992  N   PHE A  66     -18.350   1.639   1.961  1.00 98.81           N  
ATOM    993  H   PHE A  66     -18.365   1.753   2.965  1.00 98.81           H  
ATOM    994  CA  PHE A  66     -18.488   0.275   1.477  1.00 98.81           C  
ATOM    995  HA  PHE A  66     -18.261   0.231   0.411  1.00 98.81           H  
ATOM    996  C   PHE A  66     -19.937  -0.170   1.692  1.00 98.81           C  
ATOM    997  CB  PHE A  66     -17.507  -0.634   2.227  1.00 98.81           C  
ATOM    998  HB2 PHE A  66     -16.489  -0.373   1.936  1.00 98.81           H  
ATOM    999  HB3 PHE A  66     -17.600  -0.453   3.298  1.00 98.81           H  
ATOM   1000  O   PHE A  66     -20.456  -0.033   2.796  1.00 98.81           O  
ATOM   1001  CG  PHE A  66     -17.737  -2.108   1.963  1.00 98.81           C  
ATOM   1002  CD1 PHE A  66     -18.512  -2.878   2.848  1.00 98.81           C  
ATOM   1003  HD1 PHE A  66     -18.933  -2.433   3.737  1.00 98.81           H  
ATOM   1004  CD2 PHE A  66     -17.218  -2.698   0.800  1.00 98.81           C  
ATOM   1005  HD2 PHE A  66     -16.626  -2.089   0.133  1.00 98.81           H  
ATOM   1006  CE1 PHE A  66     -18.769  -4.229   2.564  1.00 98.81           C  
ATOM   1007  HE1 PHE A  66     -19.373  -4.804   3.251  1.00 98.81           H  
ATOM   1008  CE2 PHE A  66     -17.477  -4.052   0.512  1.00 98.81           C  
ATOM   1009  HE2 PHE A  66     -17.087  -4.511  -0.384  1.00 98.81           H  
ATOM   1010  CZ  PHE A  66     -18.260  -4.816   1.393  1.00 98.81           C  
ATOM   1011  HZ  PHE A  66     -18.479  -5.850   1.171  1.00 98.81           H  
ATOM   1012  N   GLU A  67     -20.578  -0.707   0.662  1.00 98.84           N  
ATOM   1013  H   GLU A  67     -20.098  -0.746  -0.226  1.00 98.84           H  
ATOM   1014  CA  GLU A  67     -21.940  -1.238   0.705  1.00 98.84           C  
ATOM   1015  HA  GLU A  67     -22.338  -1.153   1.716  1.00 98.84           H  
ATOM   1016  C   GLU A  67     -21.936  -2.714   0.307  1.00 98.84           C  
ATOM   1017  CB  GLU A  67     -22.832  -0.404  -0.227  1.00 98.84           C  
ATOM   1018  HB2 GLU A  67     -22.461  -0.498  -1.248  1.00 98.84           H  
ATOM   1019  HB3 GLU A  67     -22.758   0.642   0.071  1.00 98.84           H  
ATOM   1020  O   GLU A  67     -21.414  -3.072  -0.752  1.00 98.84           O  
ATOM   1021  CG  GLU A  67     -24.311  -0.825  -0.189  1.00 98.84           C  
ATOM   1022  HG2 GLU A  67     -24.699  -0.662   0.816  1.00 98.84           H  
ATOM   1023  HG3 GLU A  67     -24.384  -1.889  -0.414  1.00 98.84           H  
ATOM   1024  CD  GLU A  67     -25.170  -0.050  -1.203  1.00 98.84           C  
ATOM   1025  OE1 GLU A  67     -26.251  -0.563  -1.562  1.00 98.84           O  
ATOM   1026  OE2 GLU A  67     -24.755   1.053  -1.634  1.00 98.84           O  
ATOM   1027  N   VAL A  68     -22.545  -3.573   1.123  1.00 98.83           N  
ATOM   1028  H   VAL A  68     -22.929  -3.224   1.990  1.00 98.83           H  
ATOM   1029  CA  VAL A  68     -22.753  -4.988   0.785  1.00 98.83           C  
ATOM   1030  HA  VAL A  68     -21.814  -5.414   0.432  1.00 98.83           H  
ATOM   1031  C   VAL A  68     -23.801  -5.087  -0.318  1.00 98.83           C  
ATOM   1032  CB  VAL A  68     -23.223  -5.792   2.005  1.00 98.83           C  
ATOM   1033  HB  VAL A  68     -24.196  -5.404   2.310  1.00 98.83           H  
ATOM   1034  O   VAL A  68     -24.927  -4.631  -0.147  1.00 98.83           O  
ATOM   1035  CG1 VAL A  68     -23.350  -7.288   1.681  1.00 98.83           C  
ATOM   1036 HG11 VAL A  68     -23.661  -7.832   2.573  1.00 98.83           H  
ATOM   1037 HG12 VAL A  68     -24.099  -7.458   0.907  1.00 98.83           H  
ATOM   1038 HG13 VAL A  68     -22.394  -7.687   1.345  1.00 98.83           H  
ATOM   1039  CG2 VAL A  68     -22.261  -5.655   3.183  1.00 98.83           C  
ATOM   1040 HG21 VAL A  68     -22.655  -6.210   4.034  1.00 98.83           H  
ATOM   1041 HG22 VAL A  68     -21.283  -6.049   2.904  1.00 98.83           H  
ATOM   1042 HG23 VAL A  68     -22.159  -4.614   3.488  1.00 98.83           H  
ATOM   1043  N   THR A  69     -23.471  -5.710  -1.445  1.00 98.72           N  
ATOM   1044  H   THR A  69     -22.546  -6.109  -1.521  1.00 98.72           H  
ATOM   1045  CA  THR A  69     -24.398  -5.811  -2.590  1.00 98.72           C  
ATOM   1046  HA  THR A  69     -25.272  -5.185  -2.411  1.00 98.72           H  
ATOM   1047  C   THR A  69     -24.945  -7.217  -2.800  1.00 98.72           C  
ATOM   1048  CB  THR A  69     -23.755  -5.297  -3.884  1.00 98.72           C  
ATOM   1049  HB  THR A  69     -24.447  -5.454  -4.711  1.00 98.72           H  
ATOM   1050  O   THR A  69     -25.935  -7.379  -3.507  1.00 98.72           O  
ATOM   1051  CG2 THR A  69     -23.427  -3.806  -3.819  1.00 98.72           C  
ATOM   1052 HG21 THR A  69     -23.033  -3.470  -4.778  1.00 98.72           H  
ATOM   1053 HG22 THR A  69     -22.699  -3.605  -3.033  1.00 98.72           H  
ATOM   1054 HG23 THR A  69     -24.334  -3.245  -3.594  1.00 98.72           H  
ATOM   1055  OG1 THR A  69     -22.550  -5.978  -4.163  1.00 98.72           O  
ATOM   1056  HG1 THR A  69     -21.924  -5.322  -4.482  1.00 98.72           H  
ATOM   1057  N   HIS A  70     -24.314  -8.228  -2.202  1.00 98.64           N  
ATOM   1058  H   HIS A  70     -23.550  -8.025  -1.573  1.00 98.64           H  
ATOM   1059  CA  HIS A  70     -24.672  -9.634  -2.362  1.00 98.64           C  
ATOM   1060  HA  HIS A  70     -25.699  -9.714  -2.720  1.00 98.64           H  
ATOM   1061  C   HIS A  70     -24.582 -10.353  -1.020  1.00 98.64           C  
ATOM   1062  CB  HIS A  70     -23.742 -10.301  -3.384  1.00 98.64           C  
ATOM   1063  HB2 HIS A  70     -23.970 -11.367  -3.426  1.00 98.64           H  
ATOM   1064  HB3 HIS A  70     -22.712 -10.196  -3.043  1.00 98.64           H  
ATOM   1065  O   HIS A  70     -23.728 -10.026  -0.197  1.00 98.64           O  
ATOM   1066  CG  HIS A  70     -23.857  -9.731  -4.775  1.00 98.64           C  
ATOM   1067  CD2 HIS A  70     -24.502 -10.291  -5.844  1.00 98.64           C  
ATOM   1068  HD2 HIS A  70     -25.014 -11.241  -5.847  1.00 98.64           H  
ATOM   1069  ND1 HIS A  70     -23.368  -8.517  -5.195  1.00 98.64           N  
ATOM   1070  HD1 HIS A  70     -22.928  -7.820  -4.612  1.00 98.64           H  
ATOM   1071  CE1 HIS A  70     -23.730  -8.338  -6.473  1.00 98.64           C  
ATOM   1072  HE1 HIS A  70     -23.519  -7.454  -7.057  1.00 98.64           H  
ATOM   1073  NE2 HIS A  70     -24.398  -9.407  -6.927  1.00 98.64           N  
ATOM   1074  N   ASP A  71     -25.452 -11.341  -0.814  1.00 98.22           N  
ATOM   1075  H   ASP A  71     -26.125 -11.576  -1.529  1.00 98.22           H  
ATOM   1076  CA  ASP A  71     -25.381 -12.208   0.359  1.00 98.22           C  
ATOM   1077  HA  ASP A  71     -25.288 -11.581   1.246  1.00 98.22           H  
ATOM   1078  C   ASP A  71     -24.133 -13.103   0.274  1.00 98.22           C  
ATOM   1079  CB  ASP A  71     -26.683 -13.008   0.499  1.00 98.22           C  
ATOM   1080  HB2 ASP A  71     -27.520 -12.310   0.507  1.00 98.22           H  
ATOM   1081  HB3 ASP A  71     -26.794 -13.659  -0.369  1.00 98.22           H  
ATOM   1082  O   ASP A  71     -23.875 -13.761  -0.742  1.00 98.22           O  
ATOM   1083  CG  ASP A  71     -26.750 -13.858   1.775  1.00 98.22           C  
ATOM   1084  OD1 ASP A  71     -25.816 -13.794   2.610  1.00 98.22           O  
ATOM   1085  OD2 ASP A  71     -27.743 -14.595   1.914  1.00 98.22           O  
ATOM   1086  N   VAL A  72     -23.342 -13.075   1.346  1.00 97.83           N  
ATOM   1087  H   VAL A  72     -23.680 -12.539   2.132  1.00 97.83           H  
ATOM   1088  CA  VAL A  72     -22.088 -13.819   1.532  1.00 97.83           C  
ATOM   1089  HA  VAL A  72     -22.042 -14.614   0.787  1.00 97.83           H  
ATOM   1090  C   VAL A  72     -22.048 -14.540   2.884  1.00 97.83           C  
ATOM   1091  CB  VAL A  72     -20.857 -12.917   1.327  1.00 97.83           C  
ATOM   1092  HB  VAL A  72     -19.956 -13.504   1.506  1.00 97.83           H  
ATOM   1093  O   VAL A  72     -20.975 -14.907   3.368  1.00 97.83           O  
ATOM   1094  CG1 VAL A  72     -20.769 -12.402  -0.110  1.00 97.83           C  
ATOM   1095 HG11 VAL A  72     -21.629 -11.775  -0.345  1.00 97.83           H  
ATOM   1096 HG12 VAL A  72     -19.863 -11.802  -0.202  1.00 97.83           H  
ATOM   1097 HG13 VAL A  72     -20.728 -13.242  -0.804  1.00 97.83           H  
ATOM   1098  CG2 VAL A  72     -20.831 -11.711   2.273  1.00 97.83           C  
ATOM   1099 HG21 VAL A  72     -19.907 -11.151   2.129  1.00 97.83           H  
ATOM   1100 HG22 VAL A  72     -20.878 -12.049   3.309  1.00 97.83           H  
ATOM   1101 HG23 VAL A  72     -21.677 -11.052   2.079  1.00 97.83           H  
ATOM   1102  N   SER A  73     -23.212 -14.757   3.502  1.00 97.13           N  
ATOM   1103  H   SER A  73     -24.061 -14.433   3.060  1.00 97.13           H  
ATOM   1104  CA  SER A  73     -23.363 -15.466   4.782  1.00 97.13           C  
ATOM   1105  HA  SER A  73     -22.769 -14.953   5.538  1.00 97.13           H  
ATOM   1106  C   SER A  73     -22.883 -16.927   4.740  1.00 97.13           C  
ATOM   1107  CB  SER A  73     -24.833 -15.411   5.211  1.00 97.13           C  
ATOM   1108  HB2 SER A  73     -24.951 -15.951   6.151  1.00 97.13           H  
ATOM   1109  HB3 SER A  73     -25.126 -14.373   5.369  1.00 97.13           H  
ATOM   1110  O   SER A  73     -22.544 -17.516   5.769  1.00 97.13           O  
ATOM   1111  OG  SER A  73     -25.674 -15.987   4.230  1.00 97.13           O  
ATOM   1112  HG  SER A  73     -25.943 -15.290   3.628  1.00 97.13           H  
ATOM   1113  N   ASP A  74     -22.775 -17.516   3.547  1.00 97.26           N  
ATOM   1114  H   ASP A  74     -23.062 -16.993   2.732  1.00 97.26           H  
ATOM   1115  CA  ASP A  74     -22.153 -18.822   3.321  1.00 97.26           C  
ATOM   1116  HA  ASP A  74     -22.522 -19.511   4.080  1.00 97.26           H  
ATOM   1117  C   ASP A  74     -20.617 -18.796   3.432  1.00 97.26           C  
ATOM   1118  CB  ASP A  74     -22.577 -19.362   1.949  1.00 97.26           C  
ATOM   1119  HB2 ASP A  74     -22.257 -20.401   1.867  1.00 97.26           H  
ATOM   1120  HB3 ASP A  74     -23.663 -19.337   1.866  1.00 97.26           H  
ATOM   1121  O   ASP A  74     -20.008 -19.856   3.576  1.00 97.26           O  
ATOM   1122  CG  ASP A  74     -21.958 -18.552   0.815  1.00 97.26           C  
ATOM   1123  OD1 ASP A  74     -22.176 -17.323   0.773  1.00 97.26           O  
ATOM   1124  OD2 ASP A  74     -21.232 -19.118  -0.028  1.00 97.26           O  
ATOM   1125  N   LEU A  75     -19.987 -17.616   3.385  1.00 97.72           N  
ATOM   1126  H   LEU A  75     -20.554 -16.789   3.262  1.00 97.72           H  
ATOM   1127  CA  LEU A  75     -18.531 -17.454   3.453  1.00 97.72           C  
ATOM   1128  HA  LEU A  75     -18.050 -18.406   3.231  1.00 97.72           H  
ATOM   1129  C   LEU A  75     -18.039 -17.031   4.836  1.00 97.72           C  
ATOM   1130  CB  LEU A  75     -18.063 -16.416   2.417  1.00 97.72           C  
ATOM   1131  HB2 LEU A  75     -18.474 -15.442   2.682  1.00 97.72           H  
ATOM   1132  HB3 LEU A  75     -16.977 -16.347   2.490  1.00 97.72           H  
ATOM   1133  O   LEU A  75     -16.965 -17.457   5.256  1.00 97.72           O  
ATOM   1134  CG  LEU A  75     -18.428 -16.713   0.956  1.00 97.72           C  
ATOM   1135  HG  LEU A  75     -19.512 -16.683   0.840  1.00 97.72           H  
ATOM   1136  CD1 LEU A  75     -17.813 -15.636   0.057  1.00 97.72           C  
ATOM   1137 HD11 LEU A  75     -16.726 -15.658   0.134  1.00 97.72           H  
ATOM   1138 HD12 LEU A  75     -18.176 -14.655   0.365  1.00 97.72           H  
ATOM   1139 HD13 LEU A  75     -18.107 -15.805  -0.979  1.00 97.72           H  
ATOM   1140  CD2 LEU A  75     -17.902 -18.077   0.504  1.00 97.72           C  
ATOM   1141 HD21 LEU A  75     -18.446 -18.864   1.026  1.00 97.72           H  
ATOM   1142 HD22 LEU A  75     -18.075 -18.211  -0.564  1.00 97.72           H  
ATOM   1143 HD23 LEU A  75     -16.837 -18.157   0.722  1.00 97.72           H  
ATOM   1144  N   THR A  76     -18.776 -16.159   5.527  1.00 97.91           N  
ATOM   1145  H   THR A  76     -19.662 -15.858   5.148  1.00 97.91           H  
ATOM   1146  CA  THR A  76     -18.290 -15.508   6.749  1.00 97.91           C  
ATOM   1147  HA  THR A  76     -17.641 -16.209   7.274  1.00 97.91           H  
ATOM   1148  C   THR A  76     -19.413 -15.120   7.700  1.00 97.91           C  
ATOM   1149  CB  THR A  76     -17.450 -14.268   6.401  1.00 97.91           C  
ATOM   1150  HB  THR A  76     -16.669 -14.563   5.701  1.00 97.91           H  
ATOM   1151  O   THR A  76     -20.550 -14.906   7.291  1.00 97.91           O  
ATOM   1152  CG2 THR A  76     -18.236 -13.142   5.736  1.00 97.91           C  
ATOM   1153 HG21 THR A  76     -18.763 -13.515   4.858  1.00 97.91           H  
ATOM   1154 HG22 THR A  76     -18.958 -12.710   6.429  1.00 97.91           H  
ATOM   1155 HG23 THR A  76     -17.534 -12.371   5.419  1.00 97.91           H  
ATOM   1156  OG1 THR A  76     -16.832 -13.738   7.553  1.00 97.91           O  
ATOM   1157  HG1 THR A  76     -15.885 -13.886   7.507  1.00 97.91           H  
ATOM   1158  N   SER A  77     -19.069 -14.980   8.979  1.00 96.20           N  
ATOM   1159  H   SER A  77     -18.117 -15.205   9.231  1.00 96.20           H  
ATOM   1160  CA  SER A  77     -19.894 -14.324   9.995  1.00 96.20           C  
ATOM   1161  HA  SER A  77     -20.911 -14.230   9.613  1.00 96.20           H  
ATOM   1162  C   SER A  77     -19.429 -12.897  10.318  1.00 96.20           C  
ATOM   1163  CB  SER A  77     -19.962 -15.194  11.253  1.00 96.20           C  
ATOM   1164  HB2 SER A  77     -20.307 -16.190  10.978  1.00 96.20           H  
ATOM   1165  HB3 SER A  77     -20.675 -14.763  11.955  1.00 96.20           H  
ATOM   1166  O   SER A  77     -19.761 -12.394  11.387  1.00 96.20           O  
ATOM   1167  OG  SER A  77     -18.692 -15.287  11.873  1.00 96.20           O  
ATOM   1168  HG  SER A  77     -18.475 -14.398  12.164  1.00 96.20           H  
ATOM   1169  N   ALA A  78     -18.608 -12.273   9.466  1.00 97.30           N  
ATOM   1170  H   ALA A  78     -18.307 -12.751   8.629  1.00 97.30           H  
ATOM   1171  CA  ALA A  78     -18.132 -10.910   9.683  1.00 97.30           C  
ATOM   1172  HA  ALA A  78     -17.707 -10.853  10.686  1.00 97.30           H  
ATOM   1173  C   ALA A  78     -19.283  -9.899   9.618  1.00 97.30           C  
ATOM   1174  CB  ALA A  78     -17.030 -10.578   8.670  1.00 97.30           C  
ATOM   1175  HB1 ALA A  78     -16.633  -9.587   8.893  1.00 97.30           H  
ATOM   1176  HB2 ALA A  78     -17.435 -10.590   7.658  1.00 97.30           H  
ATOM   1177  HB3 ALA A  78     -16.219 -11.301   8.748  1.00 97.30           H  
ATOM   1178  O   ALA A  78     -19.991  -9.811   8.612  1.00 97.30           O  
ATOM   1179  N   ASP A  79     -19.448  -9.104  10.674  1.00 97.03           N  
ATOM   1180  H   ASP A  79     -18.862  -9.234  11.486  1.00 97.03           H  
ATOM   1181  CA  ASP A  79     -20.627  -8.257  10.846  1.00 97.03           C  
ATOM   1182  HA  ASP A  79     -21.516  -8.885  10.780  1.00 97.03           H  
ATOM   1183  C   ASP A  79     -20.771  -7.162   9.769  1.00 97.03           C  
ATOM   1184  CB  ASP A  79     -20.594  -7.671  12.260  1.00 97.03           C  
ATOM   1185  HB2 ASP A  79     -20.732  -8.467  12.992  1.00 97.03           H  
ATOM   1186  HB3 ASP A  79     -19.629  -7.196  12.432  1.00 97.03           H  
ATOM   1187  O   ASP A  79     -21.886  -6.836   9.360  1.00 97.03           O  
ATOM   1188  CG  ASP A  79     -21.698  -6.639  12.410  1.00 97.03           C  
ATOM   1189  OD1 ASP A  79     -22.887  -7.001  12.265  1.00 97.03           O  
ATOM   1190  OD2 ASP A  79     -21.350  -5.442  12.408  1.00 97.03           O  
ATOM   1191  N   PHE A  80     -19.672  -6.629   9.228  1.00 97.97           N  
ATOM   1192  H   PHE A  80     -18.777  -6.908   9.605  1.00 97.97           H  
ATOM   1193  CA  PHE A  80     -19.727  -5.636   8.143  1.00 97.97           C  
ATOM   1194  HA  PHE A  80     -20.434  -4.862   8.443  1.00 97.97           H  
ATOM   1195  C   PHE A  80     -20.247  -6.209   6.806  1.00 97.97           C  
ATOM   1196  CB  PHE A  80     -18.359  -4.962   7.976  1.00 97.97           C  
ATOM   1197  HB2 PHE A  80     -18.518  -4.000   7.489  1.00 97.97           H  
ATOM   1198  HB3 PHE A  80     -17.937  -4.754   8.960  1.00 97.97           H  
ATOM   1199  O   PHE A  80     -20.601  -5.443   5.913  1.00 97.97           O  
ATOM   1200  CG  PHE A  80     -17.355  -5.749   7.155  1.00 97.97           C  
ATOM   1201  CD1 PHE A  80     -16.652  -6.825   7.728  1.00 97.97           C  
ATOM   1202  HD1 PHE A  80     -16.810  -7.087   8.764  1.00 97.97           H  
ATOM   1203  CD2 PHE A  80     -17.131  -5.406   5.808  1.00 97.97           C  
ATOM   1204  HD2 PHE A  80     -17.676  -4.588   5.362  1.00 97.97           H  
ATOM   1205  CE1 PHE A  80     -15.736  -7.559   6.954  1.00 97.97           C  
ATOM   1206  HE1 PHE A  80     -15.193  -8.381   7.396  1.00 97.97           H  
ATOM   1207  CE2 PHE A  80     -16.200  -6.127   5.039  1.00 97.97           C  
ATOM   1208  HE2 PHE A  80     -16.028  -5.853   4.009  1.00 97.97           H  
ATOM   1209  CZ  PHE A  80     -15.506  -7.208   5.612  1.00 97.97           C  
ATOM   1210  HZ  PHE A  80     -14.791  -7.765   5.026  1.00 97.97           H  
ATOM   1211  N   LEU A  81     -20.314  -7.541   6.678  1.00 98.32           N  
ATOM   1212  H   LEU A  81     -20.030  -8.099   7.470  1.00 98.32           H  
ATOM   1213  CA  LEU A  81     -20.832  -8.278   5.518  1.00 98.32           C  
ATOM   1214  HA  LEU A  81     -21.015  -7.581   4.700  1.00 98.32           H  
ATOM   1215  C   LEU A  81     -22.183  -8.962   5.795  1.00 98.32           C  
ATOM   1216  CB  LEU A  81     -19.777  -9.306   5.058  1.00 98.32           C  
ATOM   1217  HB2 LEU A  81     -19.522  -9.942   5.905  1.00 98.32           H  
ATOM   1218  HB3 LEU A  81     -20.218  -9.943   4.291  1.00 98.32           H  
ATOM   1219  O   LEU A  81     -22.686  -9.685   4.938  1.00 98.32           O  
ATOM   1220  CG  LEU A  81     -18.492  -8.696   4.482  1.00 98.32           C  
ATOM   1221  HG  LEU A  81     -18.085  -7.997   5.212  1.00 98.32           H  
ATOM   1222  CD1 LEU A  81     -17.447  -9.782   4.225  1.00 98.32           C  
ATOM   1223 HD11 LEU A  81     -17.865 -10.564   3.591  1.00 98.32           H  
ATOM   1224 HD12 LEU A  81     -16.568  -9.349   3.747  1.00 98.32           H  
ATOM   1225 HD13 LEU A  81     -17.141 -10.201   5.184  1.00 98.32           H  
ATOM   1226  CD2 LEU A  81     -18.725  -7.962   3.162  1.00 98.32           C  
ATOM   1227 HD21 LEU A  81     -19.368  -7.101   3.345  1.00 98.32           H  
ATOM   1228 HD22 LEU A  81     -17.774  -7.598   2.771  1.00 98.32           H  
ATOM   1229 HD23 LEU A  81     -19.199  -8.625   2.439  1.00 98.32           H  
ATOM   1230  N   SER A  82     -22.770  -8.761   6.978  1.00 97.14           N  
ATOM   1231  H   SER A  82     -22.335  -8.123   7.629  1.00 97.14           H  
ATOM   1232  CA  SER A  82     -23.891  -9.570   7.484  1.00 97.14           C  
ATOM   1233  HA  SER A  82     -23.614 -10.622   7.406  1.00 97.14           H  
ATOM   1234  C   SER A  82     -25.211  -9.405   6.728  1.00 97.14           C  
ATOM   1235  CB  SER A  82     -24.127  -9.255   8.964  1.00 97.14           C  
ATOM   1236  HB2 SER A  82     -23.231  -9.512   9.529  1.00 97.14           H  
ATOM   1237  HB3 SER A  82     -24.954  -9.859   9.337  1.00 97.14           H  
ATOM   1238  O   SER A  82     -26.065 -10.287   6.801  1.00 97.14           O  
ATOM   1239  OG  SER A  82     -24.424  -7.883   9.154  1.00 97.14           O  
ATOM   1240  HG  SER A  82     -23.752  -7.529   9.741  1.00 97.14           H  
ATOM   1241  N   GLN A  83     -25.401  -8.294   6.013  1.00 97.65           N  
ATOM   1242  H   GLN A  83     -24.658  -7.610   5.984  1.00 97.65           H  
ATOM   1243  CA  GLN A  83     -26.660  -7.990   5.340  1.00 97.65           C  
ATOM   1244  HA  GLN A  83     -27.143  -8.928   5.066  1.00 97.65           H  
ATOM   1245  C   GLN A  83     -26.441  -7.175   4.064  1.00 97.65           C  
ATOM   1246  CB  GLN A  83     -27.574  -7.242   6.326  1.00 97.65           C  
ATOM   1247  HB2 GLN A  83     -27.137  -6.271   6.559  1.00 97.65           H  
ATOM   1248  HB3 GLN A  83     -27.650  -7.814   7.251  1.00 97.65           H  
ATOM   1249  O   GLN A  83     -25.722  -6.177   4.070  1.00 97.65           O  
ATOM   1250  CG  GLN A  83     -28.986  -7.039   5.760  1.00 97.65           C  
ATOM   1251  HG2 GLN A  83     -28.923  -6.525   4.801  1.00 97.65           H  
ATOM   1252  HG3 GLN A  83     -29.455  -8.009   5.598  1.00 97.65           H  
ATOM   1253  CD  GLN A  83     -29.891  -6.206   6.658  1.00 97.65           C  
ATOM   1254  NE2 GLN A  83     -30.978  -5.694   6.127  1.00 97.65           N  
ATOM   1255 HE21 GLN A  83     -31.545  -5.133   6.747  1.00 97.65           H  
ATOM   1256 HE22 GLN A  83     -31.149  -5.785   5.135  1.00 97.65           H  
ATOM   1257  OE1 GLN A  83     -29.658  -5.989   7.834  1.00 97.65           O  
ATOM   1258  N   VAL A  84     -27.139  -7.548   2.986  1.00 98.73           N  
ATOM   1259  H   VAL A  84     -27.707  -8.381   3.051  1.00 98.73           H  
ATOM   1260  CA  VAL A  84     -27.215  -6.748   1.753  1.00 98.73           C  
ATOM   1261  HA  VAL A  84     -26.204  -6.625   1.365  1.00 98.73           H  
ATOM   1262  C   VAL A  84     -27.775  -5.355   2.054  1.00 98.73           C  
ATOM   1263  CB  VAL A  84     -28.058  -7.451   0.672  1.00 98.73           C  
ATOM   1264  HB  VAL A  84     -29.068  -7.617   1.046  1.00 98.73           H  
ATOM   1265  O   VAL A  84     -28.802  -5.212   2.715  1.00 98.73           O  
ATOM   1266  CG1 VAL A  84     -28.140  -6.618  -0.614  1.00 98.73           C  
ATOM   1267 HG11 VAL A  84     -28.704  -5.702  -0.438  1.00 98.73           H  
ATOM   1268 HG12 VAL A  84     -27.139  -6.363  -0.961  1.00 98.73           H  
ATOM   1269 HG13 VAL A  84     -28.652  -7.183  -1.393  1.00 98.73           H  
ATOM   1270  CG2 VAL A  84     -27.441  -8.805   0.307  1.00 98.73           C  
ATOM   1271 HG21 VAL A  84     -26.409  -8.655  -0.010  1.00 98.73           H  
ATOM   1272 HG22 VAL A  84     -27.455  -9.478   1.165  1.00 98.73           H  
ATOM   1273 HG23 VAL A  84     -28.007  -9.272  -0.499  1.00 98.73           H  
ATOM   1274  N   GLY A  85     -27.094  -4.324   1.561  1.00 98.51           N  
ATOM   1275  H   GLY A  85     -26.288  -4.518   0.985  1.00 98.51           H  
ATOM   1276  CA  GLY A  85     -27.389  -2.918   1.818  1.00 98.51           C  
ATOM   1277  HA2 GLY A  85     -27.033  -2.328   0.973  1.00 98.51           H  
ATOM   1278  HA3 GLY A  85     -28.467  -2.780   1.901  1.00 98.51           H  
ATOM   1279  C   GLY A  85     -26.738  -2.361   3.087  1.00 98.51           C  
ATOM   1280  O   GLY A  85     -26.819  -1.152   3.312  1.00 98.51           O  
ATOM   1281  N   LYS A  86     -26.066  -3.186   3.911  1.00 98.55           N  
ATOM   1282  H   LYS A  86     -26.019  -4.172   3.698  1.00 98.55           H  
ATOM   1283  CA  LYS A  86     -25.290  -2.675   5.050  1.00 98.55           C  
ATOM   1284  HA  LYS A  86     -25.960  -2.051   5.641  1.00 98.55           H  
ATOM   1285  C   LYS A  86     -24.157  -1.792   4.533  1.00 98.55           C  
ATOM   1286  CB  LYS A  86     -24.779  -3.810   5.961  1.00 98.55           C  
ATOM   1287  HB2 LYS A  86     -25.629  -4.424   6.260  1.00 98.55           H  
ATOM   1288  HB3 LYS A  86     -24.071  -4.436   5.417  1.00 98.55           H  
ATOM   1289  O   LYS A  86     -23.418  -2.180   3.626  1.00 98.55           O  
ATOM   1290  CG  LYS A  86     -24.101  -3.249   7.226  1.00 98.55           C  
ATOM   1291  HG2 LYS A  86     -23.161  -2.772   6.947  1.00 98.55           H  
ATOM   1292  HG3 LYS A  86     -24.754  -2.492   7.662  1.00 98.55           H  
ATOM   1293  CD  LYS A  86     -23.817  -4.312   8.300  1.00 98.55           C  
ATOM   1294  HD2 LYS A  86     -23.127  -5.057   7.905  1.00 98.55           H  
ATOM   1295  HD3 LYS A  86     -24.749  -4.802   8.580  1.00 98.55           H  
ATOM   1296  CE  LYS A  86     -23.203  -3.619   9.532  1.00 98.55           C  
ATOM   1297  HE2 LYS A  86     -23.807  -2.747   9.784  1.00 98.55           H  
ATOM   1298  HE3 LYS A  86     -22.206  -3.263   9.276  1.00 98.55           H  
ATOM   1299  NZ  LYS A  86     -23.118  -4.486  10.730  1.00 98.55           N  
ATOM   1300  HZ1 LYS A  86     -22.678  -4.020  11.510  1.00 98.55           H  
ATOM   1301  HZ2 LYS A  86     -22.525  -5.295  10.609  1.00 98.55           H  
ATOM   1302  HZ3 LYS A  86     -24.001  -4.837  11.072  1.00 98.55           H  
ATOM   1303  N   LYS A  87     -24.041  -0.602   5.123  1.00 98.59           N  
ATOM   1304  H   LYS A  87     -24.688  -0.384   5.867  1.00 98.59           H  
ATOM   1305  CA  LYS A  87     -23.029   0.398   4.785  1.00 98.59           C  
ATOM   1306  HA  LYS A  87     -22.500   0.068   3.891  1.00 98.59           H  
ATOM   1307  C   LYS A  87     -22.008   0.538   5.899  1.00 98.59           C  
ATOM   1308  CB  LYS A  87     -23.681   1.745   4.470  1.00 98.59           C  
ATOM   1309  HB2 LYS A  87     -22.895   2.498   4.397  1.00 98.59           H  
ATOM   1310  HB3 LYS A  87     -24.353   2.027   5.281  1.00 98.59           H  
ATOM   1311  O   LYS A  87     -22.366   0.665   7.067  1.00 98.59           O  
ATOM   1312  CG  LYS A  87     -24.446   1.708   3.143  1.00 98.59           C  
ATOM   1313  HG2 LYS A  87     -25.254   0.978   3.183  1.00 98.59           H  
ATOM   1314  HG3 LYS A  87     -23.754   1.438   2.345  1.00 98.59           H  
ATOM   1315  CD  LYS A  87     -25.023   3.096   2.875  1.00 98.59           C  
ATOM   1316  HD2 LYS A  87     -25.855   3.291   3.552  1.00 98.59           H  
ATOM   1317  HD3 LYS A  87     -24.241   3.829   3.070  1.00 98.59           H  
ATOM   1318  CE  LYS A  87     -25.483   3.223   1.425  1.00 98.59           C  
ATOM   1319  HE2 LYS A  87     -24.807   2.648   0.793  1.00 98.59           H  
ATOM   1320  HE3 LYS A  87     -26.483   2.804   1.310  1.00 98.59           H  
ATOM   1321  NZ  LYS A  87     -25.425   4.647   1.029  1.00 98.59           N  
ATOM   1322  HZ1 LYS A  87     -26.082   5.207   1.554  1.00 98.59           H  
ATOM   1323  HZ2 LYS A  87     -25.566   4.747   0.034  1.00 98.59           H  
ATOM   1324  HZ3 LYS A  87     -24.506   5.005   1.247  1.00 98.59           H  
ATOM   1325  N   THR A  88     -20.740   0.590   5.524  1.00 98.66           N  
ATOM   1326  H   THR A  88     -20.539   0.435   4.546  1.00 98.66           H  
ATOM   1327  CA  THR A  88     -19.615   0.804   6.430  1.00 98.66           C  
ATOM   1328  HA  THR A  88     -19.987   1.024   7.430  1.00 98.66           H  
ATOM   1329  C   THR A  88     -18.814   1.997   5.945  1.00 98.66           C  
ATOM   1330  CB  THR A  88     -18.741  -0.451   6.524  1.00 98.66           C  
ATOM   1331  HB  THR A  88     -18.286  -0.661   5.556  1.00 98.66           H  
ATOM   1332  O   THR A  88     -18.435   2.069   4.776  1.00 98.66           O  
ATOM   1333  CG2 THR A  88     -17.650  -0.315   7.578  1.00 98.66           C  
ATOM   1334 HG21 THR A  88     -18.085  -0.029   8.535  1.00 98.66           H  
ATOM   1335 HG22 THR A  88     -16.916   0.429   7.269  1.00 98.66           H  
ATOM   1336 HG23 THR A  88     -17.150  -1.278   7.690  1.00 98.66           H  
ATOM   1337  OG1 THR A  88     -19.531  -1.551   6.906  1.00 98.66           O  
ATOM   1338  HG1 THR A  88     -20.034  -1.310   7.687  1.00 98.66           H  
ATOM   1339  N   LYS A  89     -18.555   2.951   6.841  1.00 98.59           N  
ATOM   1340  H   LYS A  89     -18.837   2.799   7.799  1.00 98.59           H  
ATOM   1341  CA  LYS A  89     -17.732   4.120   6.520  1.00 98.59           C  
ATOM   1342  HA  LYS A  89     -18.136   4.611   5.634  1.00 98.59           H  
ATOM   1343  C   LYS A  89     -16.318   3.664   6.194  1.00 98.59           C  
ATOM   1344  CB  LYS A  89     -17.711   5.113   7.686  1.00 98.59           C  
ATOM   1345  HB2 LYS A  89     -17.025   5.925   7.446  1.00 98.59           H  
ATOM   1346  HB3 LYS A  89     -17.347   4.606   8.580  1.00 98.59           H  
ATOM   1347  O   LYS A  89     -15.790   2.777   6.869  1.00 98.59           O  
ATOM   1348  CG  LYS A  89     -19.100   5.697   7.958  1.00 98.59           C  
ATOM   1349  HG2 LYS A  89     -19.442   6.244   7.079  1.00 98.59           H  
ATOM   1350  HG3 LYS A  89     -19.804   4.892   8.170  1.00 98.59           H  
ATOM   1351  CD  LYS A  89     -19.050   6.637   9.163  1.00 98.59           C  
ATOM   1352  HD2 LYS A  89     -18.672   6.086  10.024  1.00 98.59           H  
ATOM   1353  HD3 LYS A  89     -18.385   7.473   8.948  1.00 98.59           H  
ATOM   1354  CE  LYS A  89     -20.463   7.145   9.455  1.00 98.59           C  
ATOM   1355  HE2 LYS A  89     -21.128   6.284   9.526  1.00 98.59           H  
ATOM   1356  HE3 LYS A  89     -20.800   7.751   8.614  1.00 98.59           H  
ATOM   1357  NZ  LYS A  89     -20.505   7.919  10.718  1.00 98.59           N  
ATOM   1358  HZ1 LYS A  89     -20.216   7.329  11.485  1.00 98.59           H  
ATOM   1359  HZ2 LYS A  89     -21.448   8.231  10.903  1.00 98.59           H  
ATOM   1360  HZ3 LYS A  89     -19.887   8.716  10.669  1.00 98.59           H  
ATOM   1361  N   VAL A  90     -15.700   4.306   5.209  1.00 98.66           N  
ATOM   1362  H   VAL A  90     -16.207   5.002   4.681  1.00 98.66           H  
ATOM   1363  CA  VAL A  90     -14.318   4.020   4.836  1.00 98.66           C  
ATOM   1364  HA  VAL A  90     -13.893   3.418   5.640  1.00 98.66           H  
ATOM   1365  C   VAL A  90     -13.457   5.271   4.756  1.00 98.66           C  
ATOM   1366  CB  VAL A  90     -14.202   3.177   3.554  1.00 98.66           C  
ATOM   1367  HB  VAL A  90     -13.149   2.914   3.449  1.00 98.66           H  
ATOM   1368  O   VAL A  90     -13.939   6.353   4.418  1.00 98.66           O  
ATOM   1369  CG1 VAL A  90     -14.989   1.865   3.648  1.00 98.66           C  
ATOM   1370 HG11 VAL A  90     -16.061   2.061   3.647  1.00 98.66           H  
ATOM   1371 HG12 VAL A  90     -14.729   1.349   4.572  1.00 98.66           H  
ATOM   1372 HG13 VAL A  90     -14.741   1.228   2.799  1.00 98.66           H  
ATOM   1373  CG2 VAL A  90     -14.617   3.910   2.273  1.00 98.66           C  
ATOM   1374 HG21 VAL A  90     -13.919   3.619   1.488  1.00 98.66           H  
ATOM   1375 HG22 VAL A  90     -15.631   3.640   1.977  1.00 98.66           H  
ATOM   1376 HG23 VAL A  90     -14.553   4.992   2.384  1.00 98.66           H  
ATOM   1377  N   LEU A  91     -12.169   5.090   5.022  1.00 98.81           N  
ATOM   1378  H   LEU A  91     -11.893   4.179   5.362  1.00 98.81           H  
ATOM   1379  CA  LEU A  91     -11.100   5.989   4.605  1.00 98.81           C  
ATOM   1380  HA  LEU A  91     -11.516   6.878   4.131  1.00 98.81           H  
ATOM   1381  C   LEU A  91     -10.234   5.247   3.589  1.00 98.81           C  
ATOM   1382  CB  LEU A  91     -10.300   6.420   5.840  1.00 98.81           C  
ATOM   1383  HB2 LEU A  91     -10.935   7.041   6.472  1.00 98.81           H  
ATOM   1384  HB3 LEU A  91     -10.036   5.528   6.409  1.00 98.81           H  
ATOM   1385  O   LEU A  91      -9.714   4.174   3.896  1.00 98.81           O  
ATOM   1386  CG  LEU A  91      -9.005   7.186   5.516  1.00 98.81           C  
ATOM   1387  HG  LEU A  91      -8.383   6.607   4.833  1.00 98.81           H  
ATOM   1388  CD1 LEU A  91      -9.262   8.558   4.898  1.00 98.81           C  
ATOM   1389 HD11 LEU A  91      -9.739   8.449   3.924  1.00 98.81           H  
ATOM   1390 HD12 LEU A  91      -8.314   9.079   4.762  1.00 98.81           H  
ATOM   1391 HD13 LEU A  91      -9.898   9.152   5.555  1.00 98.81           H  
ATOM   1392  CD2 LEU A  91      -8.231   7.362   6.807  1.00 98.81           C  
ATOM   1393 HD21 LEU A  91      -7.358   7.992   6.634  1.00 98.81           H  
ATOM   1394 HD22 LEU A  91      -7.910   6.395   7.193  1.00 98.81           H  
ATOM   1395 HD23 LEU A  91      -8.879   7.838   7.544  1.00 98.81           H  
ATOM   1396  N   LEU A  92     -10.067   5.821   2.400  1.00 98.71           N  
ATOM   1397  H   LEU A  92     -10.496   6.721   2.240  1.00 98.71           H  
ATOM   1398  CA  LEU A  92      -9.201   5.299   1.347  1.00 98.71           C  
ATOM   1399  HA  LEU A  92      -8.860   4.303   1.627  1.00 98.71           H  
ATOM   1400  C   LEU A  92      -7.972   6.194   1.187  1.00 98.71           C  
ATOM   1401  CB  LEU A  92     -10.002   5.185   0.036  1.00 98.71           C  
ATOM   1402  HB2 LEU A  92     -10.390   6.174  -0.207  1.00 98.71           H  
ATOM   1403  HB3 LEU A  92     -10.849   4.516   0.192  1.00 98.71           H  
ATOM   1404  O   LEU A  92      -8.088   7.417   1.133  1.00 98.71           O  
ATOM   1405  CG  LEU A  92      -9.179   4.685  -1.167  1.00 98.71           C  
ATOM   1406  HG  LEU A  92      -8.300   5.317  -1.293  1.00 98.71           H  
ATOM   1407  CD1 LEU A  92      -8.724   3.239  -1.001  1.00 98.71           C  
ATOM   1408 HD11 LEU A  92      -8.113   2.961  -1.860  1.00 98.71           H  
ATOM   1409 HD12 LEU A  92      -8.110   3.128  -0.108  1.00 98.71           H  
ATOM   1410 HD13 LEU A  92      -9.589   2.579  -0.935  1.00 98.71           H  
ATOM   1411  CD2 LEU A  92      -9.994   4.769  -2.453  1.00 98.71           C  
ATOM   1412 HD21 LEU A  92     -10.241   5.811  -2.653  1.00 98.71           H  
ATOM   1413 HD22 LEU A  92      -9.405   4.393  -3.289  1.00 98.71           H  
ATOM   1414 HD23 LEU A  92     -10.909   4.184  -2.365  1.00 98.71           H  
ATOM   1415  N   ARG A  93      -6.805   5.570   1.035  1.00 98.26           N  
ATOM   1416  H   ARG A  93      -6.797   4.568   1.158  1.00 98.26           H  
ATOM   1417  CA  ARG A  93      -5.539   6.206   0.676  1.00 98.26           C  
ATOM   1418  HA  ARG A  93      -5.732   7.216   0.317  1.00 98.26           H  
ATOM   1419  C   ARG A  93      -4.876   5.415  -0.448  1.00 98.26           C  
ATOM   1420  CB  ARG A  93      -4.668   6.290   1.936  1.00 98.26           C  
ATOM   1421  HB2 ARG A  93      -5.223   6.820   2.710  1.00 98.26           H  
ATOM   1422  HB3 ARG A  93      -4.455   5.283   2.296  1.00 98.26           H  
ATOM   1423  O   ARG A  93      -4.535   4.247  -0.264  1.00 98.26           O  
ATOM   1424  CG  ARG A  93      -3.351   7.032   1.681  1.00 98.26           C  
ATOM   1425  HG2 ARG A  93      -2.781   6.519   0.906  1.00 98.26           H  
ATOM   1426  HG3 ARG A  93      -3.571   8.046   1.347  1.00 98.26           H  
ATOM   1427  CD  ARG A  93      -2.524   7.077   2.971  1.00 98.26           C  
ATOM   1428  HD2 ARG A  93      -2.270   6.061   3.273  1.00 98.26           H  
ATOM   1429  HD3 ARG A  93      -3.133   7.522   3.758  1.00 98.26           H  
ATOM   1430  NE  ARG A  93      -1.300   7.882   2.820  1.00 98.26           N  
ATOM   1431  HE  ARG A  93      -1.348   8.820   3.192  1.00 98.26           H  
ATOM   1432  NH1 ARG A  93       0.036   6.326   1.758  1.00 98.26           N  
ATOM   1433 HH11 ARG A  93      -0.734   5.675   1.695  1.00 98.26           H  
ATOM   1434 HH12 ARG A  93       0.900   6.145   1.268  1.00 98.26           H  
ATOM   1435  NH2 ARG A  93       0.829   8.353   2.188  1.00 98.26           N  
ATOM   1436 HH21 ARG A  93       0.719   9.319   2.462  1.00 98.26           H  
ATOM   1437 HH22 ARG A  93       1.667   8.078   1.695  1.00 98.26           H  
ATOM   1438  CZ  ARG A  93      -0.161   7.513   2.262  1.00 98.26           C  
ATOM   1439  N   VAL A  94      -4.659   6.063  -1.589  1.00 98.37           N  
ATOM   1440  H   VAL A  94      -4.903   7.042  -1.633  1.00 98.37           H  
ATOM   1441  CA  VAL A  94      -3.960   5.495  -2.749  1.00 98.37           C  
ATOM   1442  HA  VAL A  94      -3.693   4.464  -2.519  1.00 98.37           H  
ATOM   1443  C   VAL A  94      -2.679   6.279  -2.981  1.00 98.37           C  
ATOM   1444  CB  VAL A  94      -4.835   5.464  -4.012  1.00 98.37           C  
ATOM   1445  HB  VAL A  94      -5.079   6.483  -4.310  1.00 98.37           H  
ATOM   1446  O   VAL A  94      -2.691   7.505  -2.989  1.00 98.37           O  
ATOM   1447  CG1 VAL A  94      -4.110   4.765  -5.171  1.00 98.37           C  
ATOM   1448 HG11 VAL A  94      -3.229   5.335  -5.467  1.00 98.37           H  
ATOM   1449 HG12 VAL A  94      -3.814   3.757  -4.882  1.00 98.37           H  
ATOM   1450 HG13 VAL A  94      -4.771   4.700  -6.036  1.00 98.37           H  
ATOM   1451  CG2 VAL A  94      -6.142   4.709  -3.739  1.00 98.37           C  
ATOM   1452 HG21 VAL A  94      -6.711   4.594  -4.662  1.00 98.37           H  
ATOM   1453 HG22 VAL A  94      -6.755   5.274  -3.037  1.00 98.37           H  
ATOM   1454 HG23 VAL A  94      -5.929   3.723  -3.327  1.00 98.37           H  
ATOM   1455  N   SER A  95      -1.561   5.583  -3.130  1.00 97.54           N  
ATOM   1456  H   SER A  95      -1.624   4.575  -3.158  1.00 97.54           H  
ATOM   1457  CA  SER A  95      -0.230   6.192  -3.143  1.00 97.54           C  
ATOM   1458  HA  SER A  95      -0.302   7.260  -3.349  1.00 97.54           H  
ATOM   1459  C   SER A  95       0.650   5.587  -4.216  1.00 97.54           C  
ATOM   1460  CB  SER A  95       0.425   5.979  -1.775  1.00 97.54           C  
ATOM   1461  HB2 SER A  95      -0.195   6.438  -1.005  1.00 97.54           H  
ATOM   1462  HB3 SER A  95       1.421   6.420  -1.759  1.00 97.54           H  
ATOM   1463  O   SER A  95       0.518   4.393  -4.471  1.00 97.54           O  
ATOM   1464  OG  SER A  95       0.529   4.598  -1.504  1.00 97.54           O  
ATOM   1465  HG  SER A  95       0.824   4.209  -2.331  1.00 97.54           H  
ATOM   1466  N   THR A  96       1.644   6.324  -4.701  1.00 96.41           N  
ATOM   1467  H   THR A  96       1.744   7.283  -4.400  1.00 96.41           H  
ATOM   1468  CA  THR A  96       2.840   5.693  -5.288  1.00 96.41           C  
ATOM   1469  HA  THR A  96       2.546   5.060  -6.125  1.00 96.41           H  
ATOM   1470  C   THR A  96       3.516   4.787  -4.239  1.00 96.41           C  
ATOM   1471  CB  THR A  96       3.798   6.763  -5.837  1.00 96.41           C  
ATOM   1472  HB  THR A  96       4.694   6.276  -6.221  1.00 96.41           H  
ATOM   1473  O   THR A  96       3.092   4.739  -3.082  1.00 96.41           O  
ATOM   1474  CG2 THR A  96       3.173   7.571  -6.976  1.00 96.41           C  
ATOM   1475 HG21 THR A  96       2.325   8.157  -6.621  1.00 96.41           H  
ATOM   1476 HG22 THR A  96       3.921   8.238  -7.405  1.00 96.41           H  
ATOM   1477 HG23 THR A  96       2.833   6.895  -7.761  1.00 96.41           H  
ATOM   1478  OG1 THR A  96       4.165   7.679  -4.827  1.00 96.41           O  
ATOM   1479  HG1 THR A  96       4.793   8.280  -5.234  1.00 96.41           H  
ATOM   1480  N   VAL A  97       4.511   3.981  -4.591  1.00 94.03           N  
ATOM   1481  H   VAL A  97       4.795   3.984  -5.560  1.00 94.03           H  
ATOM   1482  CA  VAL A  97       5.266   3.118  -3.662  1.00 94.03           C  
ATOM   1483  HA  VAL A  97       4.833   3.176  -2.664  1.00 94.03           H  
ATOM   1484  C   VAL A  97       6.707   3.592  -3.528  1.00 94.03           C  
ATOM   1485  CB  VAL A  97       5.225   1.636  -4.090  1.00 94.03           C  
ATOM   1486  HB  VAL A  97       5.682   1.533  -5.074  1.00 94.03           H  
ATOM   1487  O   VAL A  97       7.146   3.880  -2.410  1.00 94.03           O  
ATOM   1488  CG1 VAL A  97       6.014   0.753  -3.109  1.00 94.03           C  
ATOM   1489 HG11 VAL A  97       7.067   1.034  -3.101  1.00 94.03           H  
ATOM   1490 HG12 VAL A  97       5.962  -0.288  -3.429  1.00 94.03           H  
ATOM   1491 HG13 VAL A  97       5.608   0.848  -2.102  1.00 94.03           H  
ATOM   1492  CG2 VAL A  97       3.794   1.080  -4.168  1.00 94.03           C  
ATOM   1493 HG21 VAL A  97       3.064   1.815  -3.827  1.00 94.03           H  
ATOM   1494 HG22 VAL A  97       3.698   0.144  -3.618  1.00 94.03           H  
ATOM   1495 HG23 VAL A  97       3.580   0.851  -5.212  1.00 94.03           H  
ATOM   1496  N   GLY A  98       7.431   3.638  -4.647  1.00 91.38           N  
ATOM   1497  H   GLY A  98       6.951   3.493  -5.524  1.00 91.38           H  
ATOM   1498  CA  GLY A  98       8.873   3.876  -4.698  1.00 91.38           C  
ATOM   1499  HA2 GLY A  98       9.365   3.286  -3.925  1.00 91.38           H  
ATOM   1500  HA3 GLY A  98       9.243   3.536  -5.665  1.00 91.38           H  
ATOM   1501  C   GLY A  98       9.280   5.345  -4.527  1.00 91.38           C  
ATOM   1502  O   GLY A  98      10.165   5.614  -3.714  1.00 91.38           O  
ATOM   1503  N   PRO A  99       8.661   6.305  -5.233  1.00 92.05           N  
ATOM   1504  CA  PRO A  99       9.027   7.719  -5.185  1.00 92.05           C  
ATOM   1505  HA  PRO A  99      10.086   7.798  -5.429  1.00 92.05           H  
ATOM   1506  C   PRO A  99       8.800   8.404  -3.822  1.00 92.05           C  
ATOM   1507  CB  PRO A  99       8.233   8.374  -6.320  1.00 92.05           C  
ATOM   1508  HB2 PRO A  99       7.313   8.814  -5.935  1.00 92.05           H  
ATOM   1509  HB3 PRO A  99       8.846   9.110  -6.840  1.00 92.05           H  
ATOM   1510  O   PRO A  99       8.075   7.908  -2.954  1.00 92.05           O  
ATOM   1511  CG  PRO A  99       7.893   7.241  -7.278  1.00 92.05           C  
ATOM   1512  HG2 PRO A  99       8.726   7.064  -7.959  1.00 92.05           H  
ATOM   1513  HG3 PRO A  99       6.972   7.433  -7.828  1.00 92.05           H  
ATOM   1514  CD  PRO A  99       7.744   6.068  -6.332  1.00 92.05           C  
ATOM   1515  HD2 PRO A  99       7.973   5.145  -6.866  1.00 92.05           H  
ATOM   1516  HD3 PRO A  99       6.730   6.049  -5.931  1.00 92.05           H  
ATOM   1517  N   GLU A 100       9.448   9.555  -3.619  1.00 92.82           N  
ATOM   1518  H   GLU A 100       9.948   9.964  -4.395  1.00 92.82           H  
ATOM   1519  CA  GLU A 100       9.319  10.376  -2.405  1.00 92.82           C  
ATOM   1520  HA  GLU A 100       9.200   9.718  -1.545  1.00 92.82           H  
ATOM   1521  C   GLU A 100       8.077  11.286  -2.447  1.00 92.82           C  
ATOM   1522  CB  GLU A 100      10.594  11.206  -2.175  1.00 92.82           C  
ATOM   1523  HB2 GLU A 100      10.687  11.972  -2.945  1.00 92.82           H  
ATOM   1524  HB3 GLU A 100      10.475  11.726  -1.225  1.00 92.82           H  
ATOM   1525  O   GLU A 100       7.421  11.422  -3.481  1.00 92.82           O  
ATOM   1526  CG  GLU A 100      11.880  10.363  -2.076  1.00 92.82           C  
ATOM   1527  HG2 GLU A 100      11.642   9.392  -1.642  1.00 92.82           H  
ATOM   1528  HG3 GLU A 100      12.547  10.869  -1.378  1.00 92.82           H  
ATOM   1529  CD  GLU A 100      12.657  10.174  -3.391  1.00 92.82           C  
ATOM   1530  OE1 GLU A 100      13.664   9.433  -3.357  1.00 92.82           O  
ATOM   1531  OE2 GLU A 100      12.393  10.861  -4.404  1.00 92.82           O  
ATOM   1532  N   ARG A 101       7.737  11.956  -1.333  1.00 92.89           N  
ATOM   1533  H   ARG A 101       8.301  11.855  -0.502  1.00 92.89           H  
ATOM   1534  CA  ARG A 101       6.537  12.815  -1.245  1.00 92.89           C  
ATOM   1535  HA  ARG A 101       5.653  12.200  -1.410  1.00 92.89           H  
ATOM   1536  C   ARG A 101       6.494  13.915  -2.311  1.00 92.89           C  
ATOM   1537  CB  ARG A 101       6.469  13.410   0.169  1.00 92.89           C  
ATOM   1538  HB2 ARG A 101       6.383  12.590   0.883  1.00 92.89           H  
ATOM   1539  HB3 ARG A 101       7.392  13.956   0.363  1.00 92.89           H  
ATOM   1540  O   ARG A 101       5.406  14.325  -2.697  1.00 92.89           O  
ATOM   1541  CG  ARG A 101       5.293  14.358   0.408  1.00 92.89           C  
ATOM   1542  HG2 ARG A 101       4.354  13.847   0.196  1.00 92.89           H  
ATOM   1543  HG3 ARG A 101       5.386  15.227  -0.244  1.00 92.89           H  
ATOM   1544  CD  ARG A 101       5.309  14.836   1.860  1.00 92.89           C  
ATOM   1545  HD2 ARG A 101       5.035  14.001   2.506  1.00 92.89           H  
ATOM   1546  HD3 ARG A 101       6.319  15.161   2.110  1.00 92.89           H  
ATOM   1547  NE  ARG A 101       4.374  15.958   2.047  1.00 92.89           N  
ATOM   1548  HE  ARG A 101       3.852  16.241   1.230  1.00 92.89           H  
ATOM   1549  NH1 ARG A 101       4.798  16.339   4.268  1.00 92.89           N  
ATOM   1550 HH11 ARG A 101       5.398  15.528   4.266  1.00 92.89           H  
ATOM   1551 HH12 ARG A 101       4.600  16.836   5.125  1.00 92.89           H  
ATOM   1552  NH2 ARG A 101       3.354  17.649   3.171  1.00 92.89           N  
ATOM   1553 HH21 ARG A 101       2.867  17.905   2.324  1.00 92.89           H  
ATOM   1554 HH22 ARG A 101       3.207  18.186   4.015  1.00 92.89           H  
ATOM   1555  CZ  ARG A 101       4.181  16.642   3.158  1.00 92.89           C  
ATOM   1556  N   GLY A 102       7.654  14.401  -2.754  1.00 92.40           N  
ATOM   1557  H   GLY A 102       8.496  13.969  -2.401  1.00 92.40           H  
ATOM   1558  CA  GLY A 102       7.775  15.462  -3.759  1.00 92.40           C  
ATOM   1559  HA2 GLY A 102       6.930  16.145  -3.669  1.00 92.40           H  
ATOM   1560  HA3 GLY A 102       8.687  16.028  -3.566  1.00 92.40           H  
ATOM   1561  C   GLY A 102       7.827  14.988  -5.216  1.00 92.40           C  
ATOM   1562  O   GLY A 102       7.938  15.822  -6.107  1.00 92.40           O  
ATOM   1563  N   SER A 103       7.796  13.681  -5.482  1.00 95.25           N  
ATOM   1564  H   SER A 103       7.692  13.017  -4.728  1.00 95.25           H  
ATOM   1565  CA  SER A 103       7.861  13.145  -6.847  1.00 95.25           C  
ATOM   1566  HA  SER A 103       8.638  13.674  -7.400  1.00 95.25           H  
ATOM   1567  C   SER A 103       6.540  13.331  -7.603  1.00 95.25           C  
ATOM   1568  CB  SER A 103       8.226  11.666  -6.792  1.00 95.25           C  
ATOM   1569  HB2 SER A 103       8.345  11.278  -7.803  1.00 95.25           H  
ATOM   1570  HB3 SER A 103       7.416  11.126  -6.301  1.00 95.25           H  
ATOM   1571  O   SER A 103       5.496  13.524  -6.982  1.00 95.25           O  
ATOM   1572  OG  SER A 103       9.425  11.465  -6.059  1.00 95.25           O  
ATOM   1573  HG  SER A 103      10.165  11.878  -6.510  1.00 95.25           H  
ATOM   1574  N   ALA A 104       6.555  13.246  -8.937  1.00 97.18           N  
ATOM   1575  H   ALA A 104       7.426  13.095  -9.426  1.00 97.18           H  
ATOM   1576  CA  ALA A 104       5.323  13.258  -9.726  1.00 97.18           C  
ATOM   1577  HA  ALA A 104       4.705  14.076  -9.356  1.00 97.18           H  
ATOM   1578  C   ALA A 104       4.531  11.948  -9.550  1.00 97.18           C  
ATOM   1579  CB  ALA A 104       5.642  13.566 -11.189  1.00 97.18           C  
ATOM   1580  HB1 ALA A 104       4.726  13.509 -11.777  1.00 97.18           H  
ATOM   1581  HB2 ALA A 104       6.052  14.572 -11.277  1.00 97.18           H  
ATOM   1582  HB3 ALA A 104       6.366  12.853 -11.583  1.00 97.18           H  
ATOM   1583  O   ALA A 104       5.111  10.858  -9.576  1.00 97.18           O  
ATOM   1584  N   ASP A 105       3.212  12.046  -9.377  1.00 96.54           N  
ATOM   1585  H   ASP A 105       2.765  12.944  -9.494  1.00 96.54           H  
ATOM   1586  CA  ASP A 105       2.334  10.888  -9.154  1.00 96.54           C  
ATOM   1587  HA  ASP A 105       2.877  10.175  -8.532  1.00 96.54           H  
ATOM   1588  C   ASP A 105       1.994  10.110 -10.436  1.00 96.54           C  
ATOM   1589  CB  ASP A 105       1.090  11.295  -8.350  1.00 96.54           C  
ATOM   1590  HB2 ASP A 105       1.419  11.644  -7.371  1.00 96.54           H  
ATOM   1591  HB3 ASP A 105       0.476  10.410  -8.181  1.00 96.54           H  
ATOM   1592  O   ASP A 105       1.451   9.015 -10.367  1.00 96.54           O  
ATOM   1593  CG  ASP A 105       0.219  12.379  -8.990  1.00 96.54           C  
ATOM   1594  OD1 ASP A 105       0.351  12.641 -10.202  1.00 96.54           O  
ATOM   1595  OD2 ASP A 105      -0.606  12.940  -8.239  1.00 96.54           O  
ATOM   1596  N   THR A 106       2.407  10.618 -11.596  1.00 96.81           N  
ATOM   1597  H   THR A 106       2.714  11.580 -11.598  1.00 96.81           H  
ATOM   1598  CA  THR A 106       2.301   9.960 -12.907  1.00 96.81           C  
ATOM   1599  HA  THR A 106       1.477   9.247 -12.880  1.00 96.81           H  
ATOM   1600  C   THR A 106       3.547   9.169 -13.309  1.00 96.81           C  
ATOM   1601  CB  THR A 106       1.988  11.009 -13.976  1.00 96.81           C  
ATOM   1602  HB  THR A 106       2.020  10.559 -14.968  1.00 96.81           H  
ATOM   1603  O   THR A 106       3.578   8.565 -14.383  1.00 96.81           O  
ATOM   1604  CG2 THR A 106       0.609  11.618 -13.739  1.00 96.81           C  
ATOM   1605 HG21 THR A 106       0.639  12.279 -12.873  1.00 96.81           H  
ATOM   1606 HG22 THR A 106      -0.121  10.831 -13.549  1.00 96.81           H  
ATOM   1607 HG23 THR A 106       0.298  12.177 -14.622  1.00 96.81           H  
ATOM   1608  OG1 THR A 106       2.934  12.050 -13.904  1.00 96.81           O  
ATOM   1609  HG1 THR A 106       2.673  12.712 -14.548  1.00 96.81           H  
ATOM   1610  N   THR A 107       4.584   9.150 -12.464  1.00 95.02           N  
ATOM   1611  H   THR A 107       4.465   9.605 -11.570  1.00 95.02           H  
ATOM   1612  CA  THR A 107       5.772   8.317 -12.696  1.00 95.02           C  
ATOM   1613  HA  THR A 107       6.156   8.564 -13.686  1.00 95.02           H  
ATOM   1614  C   THR A 107       5.407   6.832 -12.716  1.00 95.02           C  
ATOM   1615  CB  THR A 107       6.901   8.577 -11.683  1.00 95.02           C  
ATOM   1616  HB  THR A 107       7.689   7.842 -11.844  1.00 95.02           H  
ATOM   1617  O   THR A 107       4.500   6.391 -12.011  1.00 95.02           O  
ATOM   1618  CG2 THR A 107       7.505   9.965 -11.868  1.00 95.02           C  
ATOM   1619 HG21 THR A 107       7.951  10.044 -12.859  1.00 95.02           H  
ATOM   1620 HG22 THR A 107       8.275  10.133 -11.115  1.00 95.02           H  
ATOM   1621 HG23 THR A 107       6.723  10.719 -11.768  1.00 95.02           H  
ATOM   1622  OG1 THR A 107       6.480   8.488 -10.343  1.00 95.02           O  
ATOM   1623  HG1 THR A 107       5.917   9.240 -10.144  1.00 95.02           H  
ATOM   1624  N   ARG A 108       6.109   6.049 -13.549  1.00 96.46           N  
ATOM   1625  H   ARG A 108       6.844   6.466 -14.102  1.00 96.46           H  
ATOM   1626  CA  ARG A 108       5.854   4.610 -13.683  1.00 96.46           C  
ATOM   1627  HA  ARG A 108       4.798   4.492 -13.928  1.00 96.46           H  
ATOM   1628  C   ARG A 108       6.109   3.904 -12.357  1.00 96.46           C  
ATOM   1629  CB  ARG A 108       6.690   4.014 -14.824  1.00 96.46           C  
ATOM   1630  HB2 ARG A 108       7.748   4.202 -14.640  1.00 96.46           H  
ATOM   1631  HB3 ARG A 108       6.406   4.516 -15.749  1.00 96.46           H  
ATOM   1632  O   ARG A 108       7.259   3.766 -11.950  1.00 96.46           O  
ATOM   1633  CG  ARG A 108       6.468   2.497 -14.962  1.00 96.46           C  
ATOM   1634  HG2 ARG A 108       5.398   2.291 -15.001  1.00 96.46           H  
ATOM   1635  HG3 ARG A 108       6.878   1.990 -14.088  1.00 96.46           H  
ATOM   1636  CD  ARG A 108       7.164   1.923 -16.207  1.00 96.46           C  
ATOM   1637  HD2 ARG A 108       8.230   2.140 -16.139  1.00 96.46           H  
ATOM   1638  HD3 ARG A 108       7.054   0.838 -16.210  1.00 96.46           H  
ATOM   1639  NE  ARG A 108       6.635   2.489 -17.468  1.00 96.46           N  
ATOM   1640  HE  ARG A 108       7.231   3.137 -17.962  1.00 96.46           H  
ATOM   1641  NH1 ARG A 108       4.559   1.518 -17.404  1.00 96.46           N  
ATOM   1642 HH11 ARG A 108       4.858   0.909 -16.656  1.00 96.46           H  
ATOM   1643 HH12 ARG A 108       3.675   1.321 -17.851  1.00 96.46           H  
ATOM   1644  NH2 ARG A 108       4.998   3.051 -18.955  1.00 96.46           N  
ATOM   1645 HH21 ARG A 108       4.007   3.096 -19.146  1.00 96.46           H  
ATOM   1646 HH22 ARG A 108       5.630   3.639 -19.480  1.00 96.46           H  
ATOM   1647  CZ  ARG A 108       5.406   2.350 -17.938  1.00 96.46           C  
ATOM   1648  N   ASP A 109       5.047   3.426 -11.721  1.00 96.29           N  
ATOM   1649  H   ASP A 109       4.132   3.614 -12.104  1.00 96.29           H  
ATOM   1650  CA  ASP A 109       5.135   2.810 -10.403  1.00 96.29           C  
ATOM   1651  HA  ASP A 109       6.042   2.207 -10.369  1.00 96.29           H  
ATOM   1652  C   ASP A 109       3.943   1.890 -10.103  1.00 96.29           C  
ATOM   1653  CB  ASP A 109       5.259   3.908  -9.329  1.00 96.29           C  
ATOM   1654  HB2 ASP A 109       5.954   4.676  -9.669  1.00 96.29           H  
ATOM   1655  HB3 ASP A 109       4.287   4.379  -9.184  1.00 96.29           H  
ATOM   1656  O   ASP A 109       2.858   1.972 -10.689  1.00 96.29           O  
ATOM   1657  CG  ASP A 109       5.782   3.387  -7.986  1.00 96.29           C  
ATOM   1658  OD1 ASP A 109       6.276   2.240  -7.897  1.00 96.29           O  
ATOM   1659  OD2 ASP A 109       5.681   4.137  -6.996  1.00 96.29           O  
ATOM   1660  N   VAL A 110       4.133   1.017  -9.120  1.00 96.08           N  
ATOM   1661  H   VAL A 110       5.005   1.113  -8.619  1.00 96.08           H  
ATOM   1662  CA  VAL A 110       3.021   0.373  -8.431  1.00 96.08           C  
ATOM   1663  HA  VAL A 110       2.317   0.002  -9.176  1.00 96.08           H  
ATOM   1664  C   VAL A 110       2.306   1.420  -7.581  1.00 96.08           C  
ATOM   1665  CB  VAL A 110       3.513  -0.820  -7.595  1.00 96.08           C  
ATOM   1666  HB  VAL A 110       4.258  -0.484  -6.873  1.00 96.08           H  
ATOM   1667  O   VAL A 110       2.920   2.310  -6.999  1.00 96.08           O  
ATOM   1668  CG1 VAL A 110       2.371  -1.512  -6.840  1.00 96.08           C  
ATOM   1669 HG11 VAL A 110       2.757  -2.383  -6.309  1.00 96.08           H  
ATOM   1670 HG12 VAL A 110       1.941  -0.823  -6.113  1.00 96.08           H  
ATOM   1671 HG13 VAL A 110       1.602  -1.834  -7.542  1.00 96.08           H  
ATOM   1672  CG2 VAL A 110       4.164  -1.870  -8.498  1.00 96.08           C  
ATOM   1673 HG21 VAL A 110       5.075  -1.462  -8.936  1.00 96.08           H  
ATOM   1674 HG22 VAL A 110       4.432  -2.746  -7.906  1.00 96.08           H  
ATOM   1675 HG23 VAL A 110       3.475  -2.144  -9.296  1.00 96.08           H  
ATOM   1676  N   HIS A 111       0.991   1.286  -7.464  1.00 97.28           N  
ATOM   1677  H   HIS A 111       0.530   0.535  -7.958  1.00 97.28           H  
ATOM   1678  CA  HIS A 111       0.194   2.109  -6.572  1.00 97.28           C  
ATOM   1679  HA  HIS A 111       0.833   2.898  -6.175  1.00 97.28           H  
ATOM   1680  C   HIS A 111      -0.293   1.269  -5.390  1.00 97.28           C  
ATOM   1681  CB  HIS A 111      -0.910   2.823  -7.352  1.00 97.28           C  
ATOM   1682  HB2 HIS A 111      -1.590   3.293  -6.641  1.00 97.28           H  
ATOM   1683  HB3 HIS A 111      -1.482   2.105  -7.941  1.00 97.28           H  
ATOM   1684  O   HIS A 111      -0.943   0.234  -5.563  1.00 97.28           O  
ATOM   1685  CG  HIS A 111      -0.366   3.891  -8.270  1.00 97.28           C  
ATOM   1686  CD2 HIS A 111      -0.602   5.232  -8.145  1.00 97.28           C  
ATOM   1687  HD2 HIS A 111      -1.222   5.706  -7.398  1.00 97.28           H  
ATOM   1688  ND1 HIS A 111       0.505   3.734  -9.336  1.00 97.28           N  
ATOM   1689  HD1 HIS A 111       1.001   2.901  -9.619  1.00 97.28           H  
ATOM   1690  CE1 HIS A 111       0.782   4.952  -9.829  1.00 97.28           C  
ATOM   1691  HE1 HIS A 111       1.478   5.163 -10.628  1.00 97.28           H  
ATOM   1692  NE2 HIS A 111       0.112   5.887  -9.142  1.00 97.28           N  
ATOM   1693  N   GLY A 112       0.071   1.685  -4.179  1.00 97.50           N  
ATOM   1694  H   GLY A 112       0.529   2.585  -4.147  1.00 97.50           H  
ATOM   1695  CA  GLY A 112      -0.460   1.136  -2.936  1.00 97.50           C  
ATOM   1696  HA2 GLY A 112      -0.403   0.047  -2.957  1.00 97.50           H  
ATOM   1697  HA3 GLY A 112       0.116   1.503  -2.087  1.00 97.50           H  
ATOM   1698  C   GLY A 112      -1.909   1.565  -2.744  1.00 97.50           C  
ATOM   1699  O   GLY A 112      -2.253   2.713  -3.011  1.00 97.50           O  
ATOM   1700  N   TRP A 113      -2.748   0.648  -2.276  1.00 98.24           N  
ATOM   1701  H   TRP A 113      -2.387  -0.276  -2.081  1.00 98.24           H  
ATOM   1702  CA  TRP A 113      -4.171   0.861  -2.041  1.00 98.24           C  
ATOM   1703  HA  TRP A 113      -4.430   1.910  -2.178  1.00 98.24           H  
ATOM   1704  C   TRP A 113      -4.504   0.466  -0.606  1.00 98.24           C  
ATOM   1705  CB  TRP A 113      -4.963   0.032  -3.057  1.00 98.24           C  
ATOM   1706  HB2 TRP A 113      -4.654   0.331  -4.058  1.00 98.24           H  
ATOM   1707  HB3 TRP A 113      -4.709  -1.023  -2.948  1.00 98.24           H  
ATOM   1708  O   TRP A 113      -4.566  -0.718  -0.289  1.00 98.24           O  
ATOM   1709  CG  TRP A 113      -6.448   0.184  -2.963  1.00 98.24           C  
ATOM   1710  CD1 TRP A 113      -7.251  -0.322  -1.997  1.00 98.24           C  
ATOM   1711  HD1 TRP A 113      -6.915  -0.913  -1.158  1.00 98.24           H  
ATOM   1712  CD2 TRP A 113      -7.322   0.908  -3.876  1.00 98.24           C  
ATOM   1713  CE2 TRP A 113      -8.658   0.800  -3.390  1.00 98.24           C  
ATOM   1714  CE3 TRP A 113      -7.116   1.637  -5.068  1.00 98.24           C  
ATOM   1715  HE3 TRP A 113      -6.119   1.737  -5.469  1.00 98.24           H  
ATOM   1716  NE1 TRP A 113      -8.556   0.054  -2.237  1.00 98.24           N  
ATOM   1717  HE1 TRP A 113      -9.325  -0.167  -1.621  1.00 98.24           H  
ATOM   1718  CH2 TRP A 113      -9.493   2.149  -5.200  1.00 98.24           C  
ATOM   1719  HH2 TRP A 113     -10.314   2.665  -5.676  1.00 98.24           H  
ATOM   1720  CZ2 TRP A 113      -9.735   1.411  -4.034  1.00 98.24           C  
ATOM   1721  HZ2 TRP A 113     -10.732   1.340  -3.625  1.00 98.24           H  
ATOM   1722  CZ3 TRP A 113      -8.195   2.251  -5.728  1.00 98.24           C  
ATOM   1723  HZ3 TRP A 113      -8.025   2.826  -6.627  1.00 98.24           H  
ATOM   1724  N   ALA A 114      -4.702   1.439   0.276  1.00 98.27           N  
ATOM   1725  H   ALA A 114      -4.654   2.402  -0.027  1.00 98.27           H  
ATOM   1726  CA  ALA A 114      -4.999   1.189   1.680  1.00 98.27           C  
ATOM   1727  HA  ALA A 114      -4.994   0.116   1.871  1.00 98.27           H  
ATOM   1728  C   ALA A 114      -6.387   1.722   2.039  1.00 98.27           C  
ATOM   1729  CB  ALA A 114      -3.884   1.787   2.537  1.00 98.27           C  
ATOM   1730  HB1 ALA A 114      -4.047   1.499   3.576  1.00 98.27           H  
ATOM   1731  HB2 ALA A 114      -3.890   2.873   2.453  1.00 98.27           H  
ATOM   1732  HB3 ALA A 114      -2.918   1.399   2.211  1.00 98.27           H  
ATOM   1733  O   ALA A 114      -6.666   2.904   1.857  1.00 98.27           O  
ATOM   1734  N   MET A 115      -7.257   0.856   2.550  1.00 98.02           N  
ATOM   1735  H   MET A 115      -6.956  -0.098   2.688  1.00 98.02           H  
ATOM   1736  CA  MET A 115      -8.622   1.193   2.936  1.00 98.02           C  
ATOM   1737  HA  MET A 115      -8.750   2.275   2.883  1.00 98.02           H  
ATOM   1738  C   MET A 115      -8.888   0.745   4.369  1.00 98.02           C  
ATOM   1739  CB  MET A 115      -9.605   0.558   1.948  1.00 98.02           C  
ATOM   1740  HB2 MET A 115      -9.335   0.868   0.938  1.00 98.02           H  
ATOM   1741  HB3 MET A 115      -9.528  -0.528   2.006  1.00 98.02           H  
ATOM   1742  O   MET A 115      -8.661  -0.413   4.698  1.00 98.02           O  
ATOM   1743  CG  MET A 115     -11.053   0.986   2.211  1.00 98.02           C  
ATOM   1744  HG2 MET A 115     -11.093   2.075   2.217  1.00 98.02           H  
ATOM   1745  HG3 MET A 115     -11.375   0.627   3.189  1.00 98.02           H  
ATOM   1746  SD  MET A 115     -12.211   0.388   0.953  1.00 98.02           S  
ATOM   1747  CE  MET A 115     -12.381  -1.332   1.476  1.00 98.02           C  
ATOM   1748  HE1 MET A 115     -11.397  -1.768   1.647  1.00 98.02           H  
ATOM   1749  HE2 MET A 115     -12.959  -1.365   2.399  1.00 98.02           H  
ATOM   1750  HE3 MET A 115     -12.913  -1.893   0.707  1.00 98.02           H  
ATOM   1751  N   LYS A 116      -9.395   1.649   5.203  1.00 98.71           N  
ATOM   1752  H   LYS A 116      -9.563   2.575   4.834  1.00 98.71           H  
ATOM   1753  CA  LYS A 116      -9.852   1.375   6.568  1.00 98.71           C  
ATOM   1754  HA  LYS A 116      -9.505   0.395   6.897  1.00 98.71           H  
ATOM   1755  C   LYS A 116     -11.367   1.369   6.574  1.00 98.71           C  
ATOM   1756  CB  LYS A 116      -9.264   2.431   7.512  1.00 98.71           C  
ATOM   1757  HB2 LYS A 116      -8.181   2.310   7.487  1.00 98.71           H  
ATOM   1758  HB3 LYS A 116      -9.509   3.425   7.139  1.00 98.71           H  
ATOM   1759  O   LYS A 116     -11.967   2.368   6.185  1.00 98.71           O  
ATOM   1760  CG  LYS A 116      -9.750   2.324   8.970  1.00 98.71           C  
ATOM   1761  HG2 LYS A 116      -9.599   1.314   9.351  1.00 98.71           H  
ATOM   1762  HG3 LYS A 116     -10.821   2.526   9.007  1.00 98.71           H  
ATOM   1763  CD  LYS A 116      -9.043   3.335   9.890  1.00 98.71           C  
ATOM   1764  HD2 LYS A 116      -9.355   3.153  10.918  1.00 98.71           H  
ATOM   1765  HD3 LYS A 116      -9.389   4.332   9.619  1.00 98.71           H  
ATOM   1766  CE  LYS A 116      -7.508   3.352   9.810  1.00 98.71           C  
ATOM   1767  HE2 LYS A 116      -7.130   4.129  10.474  1.00 98.71           H  
ATOM   1768  HE3 LYS A 116      -7.215   3.632   8.799  1.00 98.71           H  
ATOM   1769  NZ  LYS A 116      -6.893   2.052  10.156  1.00 98.71           N  
ATOM   1770  HZ1 LYS A 116      -7.100   1.767  11.103  1.00 98.71           H  
ATOM   1771  HZ2 LYS A 116      -7.222   1.311   9.553  1.00 98.71           H  
ATOM   1772  HZ3 LYS A 116      -5.892   2.097  10.031  1.00 98.71           H  
ATOM   1773  N   LEU A 117     -11.971   0.268   7.000  1.00 98.79           N  
ATOM   1774  H   LEU A 117     -11.387  -0.502   7.292  1.00 98.79           H  
ATOM   1775  CA  LEU A 117     -13.401   0.142   7.238  1.00 98.79           C  
ATOM   1776  HA  LEU A 117     -13.930   0.933   6.707  1.00 98.79           H  
ATOM   1777  C   LEU A 117     -13.656   0.313   8.737  1.00 98.79           C  
ATOM   1778  CB  LEU A 117     -13.934  -1.212   6.732  1.00 98.79           C  
ATOM   1779  HB2 LEU A 117     -15.011  -1.200   6.901  1.00 98.79           H  
ATOM   1780  HB3 LEU A 117     -13.531  -2.012   7.352  1.00 98.79           H  
ATOM   1781  O   LEU A 117     -13.151  -0.463   9.551  1.00 98.79           O  
ATOM   1782  CG  LEU A 117     -13.678  -1.544   5.247  1.00 98.79           C  
ATOM   1783  HG  LEU A 117     -13.625  -0.625   4.663  1.00 98.79           H  
ATOM   1784  CD1 LEU A 117     -12.381  -2.334   5.044  1.00 98.79           C  
ATOM   1785 HD11 LEU A 117     -12.303  -2.702   4.021  1.00 98.79           H  
ATOM   1786 HD12 LEU A 117     -11.516  -1.706   5.255  1.00 98.79           H  
ATOM   1787 HD13 LEU A 117     -12.361  -3.194   5.714  1.00 98.79           H  
ATOM   1788  CD2 LEU A 117     -14.832  -2.389   4.701  1.00 98.79           C  
ATOM   1789 HD21 LEU A 117     -15.767  -1.834   4.774  1.00 98.79           H  
ATOM   1790 HD22 LEU A 117     -14.658  -2.634   3.654  1.00 98.79           H  
ATOM   1791 HD23 LEU A 117     -14.919  -3.313   5.273  1.00 98.79           H  
ATOM   1792  N   TYR A 118     -14.447   1.320   9.100  1.00 98.62           N  
ATOM   1793  H   TYR A 118     -14.838   1.909   8.380  1.00 98.62           H  
ATOM   1794  CA  TYR A 118     -14.836   1.575  10.488  1.00 98.62           C  
ATOM   1795  HA  TYR A 118     -14.017   1.300  11.153  1.00 98.62           H  
ATOM   1796  C   TYR A 118     -16.048   0.704  10.837  1.00 98.62           C  
ATOM   1797  CB  TYR A 118     -15.121   3.071  10.685  1.00 98.62           C  
ATOM   1798  HB2 TYR A 118     -15.985   3.349  10.083  1.00 98.62           H  
ATOM   1799  HB3 TYR A 118     -15.391   3.228  11.730  1.00 98.62           H  
ATOM   1800  O   TYR A 118     -17.190   1.148  10.701  1.00 98.62           O  
ATOM   1801  CG  TYR A 118     -13.974   4.002  10.338  1.00 98.62           C  
ATOM   1802  CD1 TYR A 118     -12.966   4.284  11.281  1.00 98.62           C  
ATOM   1803  HD1 TYR A 118     -12.993   3.824  12.257  1.00 98.62           H  
ATOM   1804  CD2 TYR A 118     -13.930   4.608   9.068  1.00 98.62           C  
ATOM   1805  HD2 TYR A 118     -14.699   4.395   8.340  1.00 98.62           H  
ATOM   1806  CE1 TYR A 118     -11.918   5.170  10.954  1.00 98.62           C  
ATOM   1807  HE1 TYR A 118     -11.156   5.402  11.684  1.00 98.62           H  
ATOM   1808  CE2 TYR A 118     -12.883   5.483   8.734  1.00 98.62           C  
ATOM   1809  HE2 TYR A 118     -12.836   5.943   7.758  1.00 98.62           H  
ATOM   1810  OH  TYR A 118     -10.880   6.614   9.313  1.00 98.62           O  
ATOM   1811  HH  TYR A 118     -10.194   6.719   9.976  1.00 98.62           H  
ATOM   1812  CZ  TYR A 118     -11.876   5.767   9.675  1.00 98.62           C  
ATOM   1813  N   THR A 119     -15.805  -0.558  11.198  1.00 98.46           N  
ATOM   1814  H   THR A 119     -14.848  -0.853  11.324  1.00 98.46           H  
ATOM   1815  CA  THR A 119     -16.868  -1.533  11.496  1.00 98.46           C  
ATOM   1816  HA  THR A 119     -17.730  -1.293  10.873  1.00 98.46           H  
ATOM   1817  C   THR A 119     -17.338  -1.435  12.949  1.00 98.46           C  
ATOM   1818  CB  THR A 119     -16.470  -2.984  11.157  1.00 98.46           C  
ATOM   1819  HB  THR A 119     -17.391  -3.535  10.965  1.00 98.46           H  
ATOM   1820  O   THR A 119     -16.639  -0.886  13.806  1.00 98.46           O  
ATOM   1821  CG2 THR A 119     -15.564  -3.147   9.933  1.00 98.46           C  
ATOM   1822 HG21 THR A 119     -14.581  -2.717  10.126  1.00 98.46           H  
ATOM   1823 HG22 THR A 119     -16.016  -2.661   9.068  1.00 98.46           H  
ATOM   1824 HG23 THR A 119     -15.443  -4.209   9.716  1.00 98.46           H  
ATOM   1825  OG1 THR A 119     -15.833  -3.610  12.236  1.00 98.46           O  
ATOM   1826  HG1 THR A 119     -15.063  -3.088  12.470  1.00 98.46           H  
ATOM   1827  N   ASP A 120     -18.494  -2.031  13.242  1.00 97.06           N  
ATOM   1828  H   ASP A 120     -19.044  -2.454  12.509  1.00 97.06           H  
ATOM   1829  CA  ASP A 120     -19.067  -2.071  14.593  1.00 97.06           C  
ATOM   1830  HA  ASP A 120     -19.090  -1.057  14.991  1.00 97.06           H  
ATOM   1831  C   ASP A 120     -18.230  -2.928  15.571  1.00 97.06           C  
ATOM   1832  CB  ASP A 120     -20.522  -2.573  14.497  1.00 97.06           C  
ATOM   1833  HB2 ASP A 120     -20.957  -2.573  15.496  1.00 97.06           H  
ATOM   1834  HB3 ASP A 120     -20.513  -3.601  14.134  1.00 97.06           H  
ATOM   1835  O   ASP A 120     -18.322  -2.756  16.785  1.00 97.06           O  
ATOM   1836  CG  ASP A 120     -21.406  -1.707  13.580  1.00 97.06           C  
ATOM   1837  OD1 ASP A 120     -21.260  -0.464  13.638  1.00 97.06           O  
ATOM   1838  OD2 ASP A 120     -22.200  -2.275  12.788  1.00 97.06           O  
ATOM   1839  N   GLU A 121     -17.359  -3.805  15.054  1.00 96.27           N  
ATOM   1840  H   GLU A 121     -17.322  -3.885  14.047  1.00 96.27           H  
ATOM   1841  CA  GLU A 121     -16.494  -4.706  15.833  1.00 96.27           C  
ATOM   1842  HA  GLU A 121     -16.790  -4.652  16.881  1.00 96.27           H  
ATOM   1843  C   GLU A 121     -15.005  -4.305  15.800  1.00 96.27           C  
ATOM   1844  CB  GLU A 121     -16.696  -6.163  15.384  1.00 96.27           C  
ATOM   1845  HB2 GLU A 121     -16.019  -6.798  15.956  1.00 96.27           H  
ATOM   1846  HB3 GLU A 121     -16.438  -6.254  14.329  1.00 96.27           H  
ATOM   1847  O   GLU A 121     -14.131  -5.094  16.163  1.00 96.27           O  
ATOM   1848  CG  GLU A 121     -18.120  -6.689  15.614  1.00 96.27           C  
ATOM   1849  HG2 GLU A 121     -18.418  -6.468  16.639  1.00 96.27           H  
ATOM   1850  HG3 GLU A 121     -18.812  -6.188  14.937  1.00 96.27           H  
ATOM   1851  CD  GLU A 121     -18.163  -8.206  15.378  1.00 96.27           C  
ATOM   1852  OE1 GLU A 121     -18.293  -8.965  16.371  1.00 96.27           O  
ATOM   1853  OE2 GLU A 121     -17.963  -8.629  14.215  1.00 96.27           O  
ATOM   1854  N   GLY A 122     -14.701  -3.078  15.367  1.00 97.73           N  
ATOM   1855  H   GLY A 122     -15.461  -2.503  15.036  1.00 97.73           H  
ATOM   1856  CA  GLY A 122     -13.340  -2.550  15.267  1.00 97.73           C  
ATOM   1857  HA2 GLY A 122     -12.616  -3.309  15.563  1.00 97.73           H  
ATOM   1858  HA3 GLY A 122     -13.239  -1.708  15.952  1.00 97.73           H  
ATOM   1859  C   GLY A 122     -12.980  -2.083  13.859  1.00 97.73           C  
ATOM   1860  O   GLY A 122     -13.770  -2.174  12.920  1.00 97.73           O  
ATOM   1861  N   ASN A 123     -11.759  -1.583  13.686  1.00 98.46           N  
ATOM   1862  H   ASN A 123     -11.114  -1.585  14.463  1.00 98.46           H  
ATOM   1863  CA  ASN A 123     -11.266  -1.244  12.354  1.00 98.46           C  
ATOM   1864  HA  ASN A 123     -12.079  -0.804  11.777  1.00 98.46           H  
ATOM   1865  C   ASN A 123     -10.810  -2.508  11.614  1.00 98.46           C  
ATOM   1866  CB  ASN A 123     -10.147  -0.198  12.457  1.00 98.46           C  
ATOM   1867  HB2 ASN A 123      -9.390  -0.543  13.161  1.00 98.46           H  
ATOM   1868  HB3 ASN A 123      -9.677  -0.094  11.479  1.00 98.46           H  
ATOM   1869  O   ASN A 123     -10.023  -3.288  12.150  1.00 98.46           O  
ATOM   1870  CG  ASN A 123     -10.649   1.175  12.867  1.00 98.46           C  
ATOM   1871  ND2 ASN A 123      -9.772   2.003  13.381  1.00 98.46           N  
ATOM   1872 HD21 ASN A 123     -10.085   2.932  13.622  1.00 98.46           H  
ATOM   1873 HD22 ASN A 123      -8.829   1.711  13.594  1.00 98.46           H  
ATOM   1874  OD1 ASN A 123     -11.803   1.539  12.726  1.00 98.46           O  
ATOM   1875  N   LEU A 124     -11.256  -2.662  10.367  1.00 98.70           N  
ATOM   1876  H   LEU A 124     -11.906  -1.976  10.011  1.00 98.70           H  
ATOM   1877  CA  LEU A 124     -10.704  -3.617   9.405  1.00 98.70           C  
ATOM   1878  HA  LEU A 124     -10.039  -4.310   9.920  1.00 98.70           H  
ATOM   1879  C   LEU A 124      -9.902  -2.841   8.364  1.00 98.70           C  
ATOM   1880  CB  LEU A 124     -11.848  -4.428   8.770  1.00 98.70           C  
ATOM   1881  HB2 LEU A 124     -12.322  -5.031   9.544  1.00 98.70           H  
ATOM   1882  HB3 LEU A 124     -12.597  -3.729   8.397  1.00 98.70           H  
ATOM   1883  O   LEU A 124     -10.457  -1.961   7.711  1.00 98.70           O  
ATOM   1884  CG  LEU A 124     -11.429  -5.347   7.603  1.00 98.70           C  
ATOM   1885  HG  LEU A 124     -10.943  -4.764   6.821  1.00 98.70           H  
ATOM   1886  CD1 LEU A 124     -10.484  -6.467   8.036  1.00 98.70           C  
ATOM   1887 HD11 LEU A 124      -9.542  -6.040   8.380  1.00 98.70           H  
ATOM   1888 HD12 LEU A 124     -10.266  -7.116   7.188  1.00 98.70           H  
ATOM   1889 HD13 LEU A 124     -10.939  -7.055   8.832  1.00 98.70           H  
ATOM   1890  CD2 LEU A 124     -12.674  -5.998   7.004  1.00 98.70           C  
ATOM   1891 HD21 LEU A 124     -13.194  -6.579   7.765  1.00 98.70           H  
ATOM   1892 HD22 LEU A 124     -12.400  -6.658   6.180  1.00 98.70           H  
ATOM   1893 HD23 LEU A 124     -13.350  -5.229   6.628  1.00 98.70           H  
ATOM   1894  N   ASP A 125      -8.631  -3.179   8.169  1.00 98.71           N  
ATOM   1895  H   ASP A 125      -8.232  -3.930   8.714  1.00 98.71           H  
ATOM   1896  CA  ASP A 125      -7.811  -2.536   7.141  1.00 98.71           C  
ATOM   1897  HA  ASP A 125      -8.360  -1.696   6.714  1.00 98.71           H  
ATOM   1898  C   ASP A 125      -7.476  -3.499   6.001  1.00 98.71           C  
ATOM   1899  CB  ASP A 125      -6.527  -1.950   7.721  1.00 98.71           C  
ATOM   1900  HB2 ASP A 125      -5.907  -1.576   6.906  1.00 98.71           H  
ATOM   1901  HB3 ASP A 125      -6.002  -2.776   8.201  1.00 98.71           H  
ATOM   1902  O   ASP A 125      -6.946  -4.594   6.193  1.00 98.71           O  
ATOM   1903  CG  ASP A 125      -6.708  -0.821   8.731  1.00 98.71           C  
ATOM   1904  OD1 ASP A 125      -7.736  -0.119   8.733  1.00 98.71           O  
ATOM   1905  OD2 ASP A 125      -5.749  -0.528   9.483  1.00 98.71           O  
ATOM   1906  N   TRP A 126      -7.725  -3.045   4.779  1.00 98.43           N  
ATOM   1907  H   TRP A 126      -8.163  -2.139   4.701  1.00 98.43           H  
ATOM   1908  CA  TRP A 126      -7.298  -3.690   3.547  1.00 98.43           C  
ATOM   1909  HA  TRP A 126      -6.989  -4.717   3.744  1.00 98.43           H  
ATOM   1910  C   TRP A 126      -6.107  -2.942   2.971  1.00 98.43           C  
ATOM   1911  CB  TRP A 126      -8.472  -3.725   2.574  1.00 98.43           C  
ATOM   1912  HB2 TRP A 126      -8.089  -3.959   1.580  1.00 98.43           H  
ATOM   1913  HB3 TRP A 126      -8.910  -2.729   2.516  1.00 98.43           H  
ATOM   1914  O   TRP A 126      -6.205  -1.758   2.657  1.00 98.43           O  
ATOM   1915  CG  TRP A 126      -9.563  -4.696   2.906  1.00 98.43           C  
ATOM   1916  CD1 TRP A 126      -9.592  -5.568   3.943  1.00 98.43           C  
ATOM   1917  HD1 TRP A 126      -8.818  -5.685   4.688  1.00 98.43           H  
ATOM   1918  CD2 TRP A 126     -10.825  -4.883   2.203  1.00 98.43           C  
ATOM   1919  CE2 TRP A 126     -11.602  -5.845   2.910  1.00 98.43           C  
ATOM   1920  CE3 TRP A 126     -11.392  -4.327   1.039  1.00 98.43           C  
ATOM   1921  HE3 TRP A 126     -10.812  -3.617   0.467  1.00 98.43           H  
ATOM   1922  NE1 TRP A 126     -10.784  -6.260   3.934  1.00 98.43           N  
ATOM   1923  HE1 TRP A 126     -11.015  -6.982   4.602  1.00 98.43           H  
ATOM   1924  CH2 TRP A 126     -13.456  -5.590   1.377  1.00 98.43           C  
ATOM   1925  HH2 TRP A 126     -14.461  -5.837   1.071  1.00 98.43           H  
ATOM   1926  CZ2 TRP A 126     -12.900  -6.196   2.516  1.00 98.43           C  
ATOM   1927  HZ2 TRP A 126     -13.465  -6.913   3.093  1.00 98.43           H  
ATOM   1928  CZ3 TRP A 126     -12.696  -4.669   0.633  1.00 98.43           C  
ATOM   1929  HZ3 TRP A 126     -13.115  -4.218  -0.254  1.00 98.43           H  
ATOM   1930  N   VAL A 127      -4.978  -3.634   2.836  1.00 97.61           N  
ATOM   1931  H   VAL A 127      -4.977  -4.609   3.098  1.00 97.61           H  
ATOM   1932  CA  VAL A 127      -3.717  -3.054   2.364  1.00 97.61           C  
ATOM   1933  HA  VAL A 127      -3.877  -2.018   2.065  1.00 97.61           H  
ATOM   1934  C   VAL A 127      -3.234  -3.822   1.144  1.00 97.61           C  
ATOM   1935  CB  VAL A 127      -2.662  -3.055   3.471  1.00 97.61           C  
ATOM   1936  HB  VAL A 127      -2.418  -4.081   3.749  1.00 97.61           H  
ATOM   1937  O   VAL A 127      -2.669  -4.908   1.254  1.00 97.61           O  
ATOM   1938  CG1 VAL A 127      -1.398  -2.365   2.964  1.00 97.61           C  
ATOM   1939 HG11 VAL A 127      -1.041  -2.813   2.037  1.00 97.61           H  
ATOM   1940 HG12 VAL A 127      -1.571  -1.298   2.819  1.00 97.61           H  
ATOM   1941 HG13 VAL A 127      -0.635  -2.541   3.722  1.00 97.61           H  
ATOM   1942  CG2 VAL A 127      -3.138  -2.317   4.731  1.00 97.61           C  
ATOM   1943 HG21 VAL A 127      -3.949  -2.870   5.205  1.00 97.61           H  
ATOM   1944 HG22 VAL A 127      -2.321  -2.226   5.446  1.00 97.61           H  
ATOM   1945 HG23 VAL A 127      -3.497  -1.323   4.463  1.00 97.61           H  
ATOM   1946  N   PHE A 128      -3.514  -3.249  -0.016  1.00 98.02           N  
ATOM   1947  H   PHE A 128      -3.916  -2.324   0.021  1.00 98.02           H  
ATOM   1948  CA  PHE A 128      -3.519  -3.871  -1.334  1.00 98.02           C  
ATOM   1949  HA  PHE A 128      -3.145  -4.894  -1.286  1.00 98.02           H  
ATOM   1950  C   PHE A 128      -2.619  -3.092  -2.305  1.00 98.02           C  
ATOM   1951  CB  PHE A 128      -4.991  -3.880  -1.803  1.00 98.02           C  
ATOM   1952  HB2 PHE A 128      -5.050  -4.156  -2.856  1.00 98.02           H  
ATOM   1953  HB3 PHE A 128      -5.362  -2.856  -1.751  1.00 98.02           H  
ATOM   1954  O   PHE A 128      -2.009  -2.076  -1.955  1.00 98.02           O  
ATOM   1955  CG  PHE A 128      -5.981  -4.745  -1.033  1.00 98.02           C  
ATOM   1956  CD1 PHE A 128      -5.591  -5.620   0.004  1.00 98.02           C  
ATOM   1957  HD1 PHE A 128      -4.548  -5.798   0.223  1.00 98.02           H  
ATOM   1958  CD2 PHE A 128      -7.343  -4.672  -1.376  1.00 98.02           C  
ATOM   1959  HD2 PHE A 128      -7.661  -4.012  -2.170  1.00 98.02           H  
ATOM   1960  CE1 PHE A 128      -6.536  -6.374   0.712  1.00 98.02           C  
ATOM   1961  HE1 PHE A 128      -6.219  -7.019   1.517  1.00 98.02           H  
ATOM   1962  CE2 PHE A 128      -8.291  -5.450  -0.688  1.00 98.02           C  
ATOM   1963  HE2 PHE A 128      -9.337  -5.382  -0.949  1.00 98.02           H  
ATOM   1964  CZ  PHE A 128      -7.890  -6.295   0.362  1.00 98.02           C  
ATOM   1965  HZ  PHE A 128      -8.625  -6.864   0.911  1.00 98.02           H  
ATOM   1966  N   ASN A 129      -2.571  -3.541  -3.558  1.00 97.21           N  
ATOM   1967  H   ASN A 129      -3.079  -4.383  -3.786  1.00 97.21           H  
ATOM   1968  CA  ASN A 129      -1.883  -2.852  -4.648  1.00 97.21           C  
ATOM   1969  HA  ASN A 129      -1.677  -1.823  -4.356  1.00 97.21           H  
ATOM   1970  C   ASN A 129      -2.767  -2.788  -5.899  1.00 97.21           C  
ATOM   1971  CB  ASN A 129      -0.544  -3.563  -4.914  1.00 97.21           C  
ATOM   1972  HB2 ASN A 129      -0.109  -3.195  -5.844  1.00 97.21           H  
ATOM   1973  HB3 ASN A 129      -0.706  -4.635  -5.023  1.00 97.21           H  
ATOM   1974  O   ASN A 129      -3.675  -3.598  -6.078  1.00 97.21           O  
ATOM   1975  CG  ASN A 129       0.459  -3.329  -3.796  1.00 97.21           C  
ATOM   1976  ND2 ASN A 129       1.248  -2.285  -3.890  1.00 97.21           N  
ATOM   1977 HD21 ASN A 129       1.872  -2.128  -3.112  1.00 97.21           H  
ATOM   1978 HD22 ASN A 129       1.152  -1.646  -4.667  1.00 97.21           H  
ATOM   1979  OD1 ASN A 129       0.556  -4.057  -2.822  1.00 97.21           O  
ATOM   1980  N   ASN A 130      -2.476  -1.859  -6.810  1.00 96.63           N  
ATOM   1981  H   ASN A 130      -1.769  -1.170  -6.594  1.00 96.63           H  
ATOM   1982  CA  ASN A 130      -3.150  -1.769  -8.111  1.00 96.63           C  
ATOM   1983  HA  ASN A 130      -4.220  -1.827  -7.909  1.00 96.63           H  
ATOM   1984  C   ASN A 130      -2.813  -2.924  -9.078  1.00 96.63           C  
ATOM   1985  CB  ASN A 130      -2.858  -0.405  -8.758  1.00 96.63           C  
ATOM   1986  HB2 ASN A 130      -3.563  -0.255  -9.575  1.00 96.63           H  
ATOM   1987  HB3 ASN A 130      -3.017   0.394  -8.034  1.00 96.63           H  
ATOM   1988  O   ASN A 130      -3.375  -3.030 -10.170  1.00 96.63           O  
ATOM   1989  CG  ASN A 130      -1.442  -0.321  -9.307  1.00 96.63           C  
ATOM   1990  ND2 ASN A 130      -1.251   0.237 -10.478  1.00 96.63           N  
ATOM   1991 HD21 ASN A 130      -0.311   0.307 -10.840  1.00 96.63           H  
ATOM   1992 HD22 ASN A 130      -2.011   0.676 -10.979  1.00 96.63           H  
ATOM   1993  OD1 ASN A 130      -0.490  -0.790  -8.699  1.00 96.63           O  
ATOM   1994  N   THR A 131      -1.886  -3.795  -8.685  1.00 96.33           N  
ATOM   1995  H   THR A 131      -1.535  -3.703  -7.742  1.00 96.33           H  
ATOM   1996  CA  THR A 131      -1.419  -4.966  -9.432  1.00 96.33           C  
ATOM   1997  HA  THR A 131      -1.986  -5.031 -10.360  1.00 96.33           H  
ATOM   1998  C   THR A 131      -1.689  -6.241  -8.622  1.00 96.33           C  
ATOM   1999  CB  THR A 131       0.065  -4.826  -9.805  1.00 96.33           C  
ATOM   2000  HB  THR A 131       0.456  -5.787 -10.141  1.00 96.33           H  
ATOM   2001  O   THR A 131      -1.711  -6.184  -7.394  1.00 96.33           O  
ATOM   2002  CG2 THR A 131       0.260  -3.787 -10.907  1.00 96.33           C  
ATOM   2003 HG21 THR A 131      -0.122  -2.815 -10.595  1.00 96.33           H  
ATOM   2004 HG22 THR A 131      -0.267  -4.103 -11.807  1.00 96.33           H  
ATOM   2005 HG23 THR A 131       1.322  -3.690 -11.134  1.00 96.33           H  
ATOM   2006  OG1 THR A 131       0.820  -4.353  -8.719  1.00 96.33           O  
ATOM   2007  HG1 THR A 131       0.549  -3.444  -8.570  1.00 96.33           H  
ATOM   2008  N   PRO A 132      -1.972  -7.383  -9.279  1.00 96.05           N  
ATOM   2009  CA  PRO A 132      -2.478  -8.583  -8.605  1.00 96.05           C  
ATOM   2010  HA  PRO A 132      -3.175  -8.305  -7.815  1.00 96.05           H  
ATOM   2011  C   PRO A 132      -1.402  -9.455  -7.946  1.00 96.05           C  
ATOM   2012  CB  PRO A 132      -3.245  -9.333  -9.696  1.00 96.05           C  
ATOM   2013  HB2 PRO A 132      -3.320 -10.401  -9.495  1.00 96.05           H  
ATOM   2014  HB3 PRO A 132      -4.240  -8.902  -9.805  1.00 96.05           H  
ATOM   2015  O   PRO A 132      -1.746 -10.443  -7.299  1.00 96.05           O  
ATOM   2016  CG  PRO A 132      -2.418  -9.030 -10.943  1.00 96.05           C  
ATOM   2017  HG2 PRO A 132      -2.997  -9.158 -11.857  1.00 96.05           H  
ATOM   2018  HG3 PRO A 132      -1.529  -9.661 -10.960  1.00 96.05           H  
ATOM   2019  CD  PRO A 132      -2.015  -7.572 -10.723  1.00 96.05           C  
ATOM   2020  HD2 PRO A 132      -2.777  -6.921 -11.152  1.00 96.05           H  
ATOM   2021  HD3 PRO A 132      -1.043  -7.373 -11.174  1.00 96.05           H  
ATOM   2022  N   VAL A 133      -0.125  -9.118  -8.129  1.00 96.84           N  
ATOM   2023  H   VAL A 133       0.081  -8.233  -8.571  1.00 96.84           H  
ATOM   2024  CA  VAL A 133       1.038  -9.850  -7.615  1.00 96.84           C  
ATOM   2025  HA  VAL A 133       0.725 -10.469  -6.774  1.00 96.84           H  
ATOM   2026  C   VAL A 133       2.077  -8.869  -7.071  1.00 96.84           C  
ATOM   2027  CB  VAL A 133       1.644 -10.788  -8.685  1.00 96.84           C  
ATOM   2028  HB  VAL A 133       2.518 -11.283  -8.263  1.00 96.84           H  
ATOM   2029  O   VAL A 133       1.901  -7.654  -7.144  1.00 96.84           O  
ATOM   2030  CG1 VAL A 133       0.645 -11.877  -9.071  1.00 96.84           C  
ATOM   2031 HG11 VAL A 133       1.134 -12.622  -9.698  1.00 96.84           H  
ATOM   2032 HG12 VAL A 133       0.270 -12.361  -8.169  1.00 96.84           H  
ATOM   2033 HG13 VAL A 133      -0.186 -11.428  -9.617  1.00 96.84           H  
ATOM   2034  CG2 VAL A 133       2.077 -10.070  -9.965  1.00 96.84           C  
ATOM   2035 HG21 VAL A 133       2.486 -10.790 -10.675  1.00 96.84           H  
ATOM   2036 HG22 VAL A 133       2.858  -9.349  -9.727  1.00 96.84           H  
ATOM   2037 HG23 VAL A 133       1.228  -9.559 -10.419  1.00 96.84           H  
ATOM   2038  N   PHE A 134       3.151  -9.387  -6.485  1.00 96.20           N  
ATOM   2039  H   PHE A 134       3.203 -10.392  -6.392  1.00 96.20           H  
ATOM   2040  CA  PHE A 134       4.237  -8.596  -5.919  1.00 96.20           C  
ATOM   2041  HA  PHE A 134       4.131  -7.565  -6.257  1.00 96.20           H  
ATOM   2042  C   PHE A 134       5.608  -9.081  -6.399  1.00 96.20           C  
ATOM   2043  CB  PHE A 134       4.109  -8.619  -4.395  1.00 96.20           C  
ATOM   2044  HB2 PHE A 134       3.056  -8.501  -4.140  1.00 96.20           H  
ATOM   2045  HB3 PHE A 134       4.441  -9.589  -4.026  1.00 96.20           H  
ATOM   2046  O   PHE A 134       5.736 -10.158  -6.974  1.00 96.20           O  
ATOM   2047  CG  PHE A 134       4.854  -7.503  -3.696  1.00 96.20           C  
ATOM   2048  CD1 PHE A 134       5.957  -7.782  -2.868  1.00 96.20           C  
ATOM   2049  HD1 PHE A 134       6.289  -8.800  -2.729  1.00 96.20           H  
ATOM   2050  CD2 PHE A 134       4.408  -6.178  -3.847  1.00 96.20           C  
ATOM   2051  HD2 PHE A 134       3.549  -5.965  -4.467  1.00 96.20           H  
ATOM   2052  CE1 PHE A 134       6.635  -6.732  -2.229  1.00 96.20           C  
ATOM   2053  HE1 PHE A 134       7.512  -6.948  -1.636  1.00 96.20           H  
ATOM   2054  CE2 PHE A 134       5.089  -5.127  -3.210  1.00 96.20           C  
ATOM   2055  HE2 PHE A 134       4.768  -4.107  -3.360  1.00 96.20           H  
ATOM   2056  CZ  PHE A 134       6.214  -5.403  -2.414  1.00 96.20           C  
ATOM   2057  HZ  PHE A 134       6.776  -4.589  -1.981  1.00 96.20           H  
ATOM   2058  N   PHE A 135       6.642  -8.270  -6.164  1.00 96.57           N  
ATOM   2059  H   PHE A 135       6.469  -7.394  -5.692  1.00 96.57           H  
ATOM   2060  CA  PHE A 135       8.002  -8.535  -6.644  1.00 96.57           C  
ATOM   2061  HA  PHE A 135       7.964  -8.834  -7.691  1.00 96.57           H  
ATOM   2062  C   PHE A 135       8.734  -9.647  -5.884  1.00 96.57           C  
ATOM   2063  CB  PHE A 135       8.824  -7.250  -6.528  1.00 96.57           C  
ATOM   2064  HB2 PHE A 135       9.860  -7.476  -6.777  1.00 96.57           H  
ATOM   2065  HB3 PHE A 135       8.798  -6.927  -5.488  1.00 96.57           H  
ATOM   2066  O   PHE A 135       9.705 -10.186  -6.395  1.00 96.57           O  
ATOM   2067  CG  PHE A 135       8.375  -6.115  -7.419  1.00 96.57           C  
ATOM   2068  CD1 PHE A 135       8.702  -6.140  -8.787  1.00 96.57           C  
ATOM   2069  HD1 PHE A 135       9.245  -6.977  -9.202  1.00 96.57           H  
ATOM   2070  CD2 PHE A 135       7.668  -5.022  -6.883  1.00 96.57           C  
ATOM   2071  HD2 PHE A 135       7.430  -4.989  -5.830  1.00 96.57           H  
ATOM   2072  CE1 PHE A 135       8.335  -5.066  -9.615  1.00 96.57           C  
ATOM   2073  HE1 PHE A 135       8.584  -5.087 -10.665  1.00 96.57           H  
ATOM   2074  CE2 PHE A 135       7.291  -3.955  -7.715  1.00 96.57           C  
ATOM   2075  HE2 PHE A 135       6.771  -3.103  -7.301  1.00 96.57           H  
ATOM   2076  CZ  PHE A 135       7.620  -3.980  -9.080  1.00 96.57           C  
ATOM   2077  HZ  PHE A 135       7.318  -3.160  -9.714  1.00 96.57           H  
ATOM   2078  N   VAL A 136       8.313  -9.965  -4.659  1.00 95.34           N  
ATOM   2079  H   VAL A 136       7.462  -9.542  -4.317  1.00 95.34           H  
ATOM   2080  CA  VAL A 136       8.949 -10.988  -3.817  1.00 95.34           C  
ATOM   2081  HA  VAL A 136       9.494 -11.677  -4.462  1.00 95.34           H  
ATOM   2082  C   VAL A 136       7.890 -11.803  -3.084  1.00 95.34           C  
ATOM   2083  CB  VAL A 136       9.970 -10.395  -2.817  1.00 95.34           C  
ATOM   2084  HB  VAL A 136      10.371 -11.217  -2.224  1.00 95.34           H  
ATOM   2085  O   VAL A 136       6.837 -11.280  -2.714  1.00 95.34           O  
ATOM   2086  CG1 VAL A 136      11.151  -9.725  -3.530  1.00 95.34           C  
ATOM   2087 HG11 VAL A 136      10.817  -8.872  -4.121  1.00 95.34           H  
ATOM   2088 HG12 VAL A 136      11.882  -9.385  -2.797  1.00 95.34           H  
ATOM   2089 HG13 VAL A 136      11.629 -10.445  -4.194  1.00 95.34           H  
ATOM   2090  CG2 VAL A 136       9.361  -9.373  -1.846  1.00 95.34           C  
ATOM   2091 HG21 VAL A 136      10.125  -9.043  -1.143  1.00 95.34           H  
ATOM   2092 HG22 VAL A 136       8.984  -8.516  -2.404  1.00 95.34           H  
ATOM   2093 HG23 VAL A 136       8.554  -9.832  -1.275  1.00 95.34           H  
ATOM   2094  N   ARG A 137       8.198 -13.080  -2.848  1.00 91.92           N  
ATOM   2095  H   ARG A 137       9.045 -13.435  -3.269  1.00 91.92           H  
ATOM   2096  CA  ARG A 137       7.422 -13.988  -1.983  1.00 91.92           C  
ATOM   2097  HA  ARG A 137       6.456 -13.534  -1.759  1.00 91.92           H  
ATOM   2098  C   ARG A 137       8.062 -14.236  -0.624  1.00 91.92           C  
ATOM   2099  CB  ARG A 137       7.140 -15.308  -2.709  1.00 91.92           C  
ATOM   2100  HB2 ARG A 137       6.505 -15.075  -3.563  1.00 91.92           H  
ATOM   2101  HB3 ARG A 137       6.576 -15.971  -2.053  1.00 91.92           H  
ATOM   2102  O   ARG A 137       7.409 -14.777   0.259  1.00 91.92           O  
ATOM   2103  CG  ARG A 137       8.404 -16.036  -3.196  1.00 91.92           C  
ATOM   2104  HG2 ARG A 137       8.991 -15.360  -3.818  1.00 91.92           H  
ATOM   2105  HG3 ARG A 137       9.016 -16.362  -2.355  1.00 91.92           H  
ATOM   2106  CD  ARG A 137       8.000 -17.240  -4.043  1.00 91.92           C  
ATOM   2107  HD2 ARG A 137       7.117 -16.963  -4.620  1.00 91.92           H  
ATOM   2108  HD3 ARG A 137       7.745 -18.080  -3.397  1.00 91.92           H  
ATOM   2109  NE  ARG A 137       9.057 -17.615  -4.992  1.00 91.92           N  
ATOM   2110  HE  ARG A 137      10.002 -17.330  -4.779  1.00 91.92           H  
ATOM   2111  NH1 ARG A 137       7.715 -18.725  -6.508  1.00 91.92           N  
ATOM   2112 HH11 ARG A 137       6.873 -18.538  -5.981  1.00 91.92           H  
ATOM   2113 HH12 ARG A 137       7.678 -19.029  -7.470  1.00 91.92           H  
ATOM   2114  NH2 ARG A 137       9.856 -18.476  -6.930  1.00 91.92           N  
ATOM   2115 HH21 ARG A 137       9.720 -19.043  -7.755  1.00 91.92           H  
ATOM   2116 HH22 ARG A 137      10.807 -18.280  -6.652  1.00 91.92           H  
ATOM   2117  CZ  ARG A 137       8.865 -18.265  -6.125  1.00 91.92           C  
ATOM   2118  N   ASP A 138       9.322 -13.842  -0.458  1.00 91.91           N  
ATOM   2119  H   ASP A 138       9.795 -13.380  -1.221  1.00 91.91           H  
ATOM   2120  CA  ASP A 138      10.016 -13.903   0.824  1.00 91.91           C  
ATOM   2121  HA  ASP A 138       9.455 -14.563   1.485  1.00 91.91           H  
ATOM   2122  C   ASP A 138      10.115 -12.497   1.445  1.00 91.91           C  
ATOM   2123  CB  ASP A 138      11.388 -14.562   0.662  1.00 91.91           C  
ATOM   2124  HB2 ASP A 138      12.066 -13.888   0.140  1.00 91.91           H  
ATOM   2125  HB3 ASP A 138      11.274 -15.464   0.061  1.00 91.91           H  
ATOM   2126  O   ASP A 138      10.729 -11.602   0.843  1.00 91.91           O  
ATOM   2127  CG  ASP A 138      11.980 -14.941   2.022  1.00 91.91           C  
ATOM   2128  OD1 ASP A 138      11.803 -14.153   2.982  1.00 91.91           O  
ATOM   2129  OD2 ASP A 138      12.611 -16.012   2.076  1.00 91.91           O  
ATOM   2130  N   PRO A 139       9.531 -12.272   2.636  1.00 93.46           N  
ATOM   2131  CA  PRO A 139       9.541 -10.966   3.283  1.00 93.46           C  
ATOM   2132  HA  PRO A 139       9.112 -10.221   2.613  1.00 93.46           H  
ATOM   2133  C   PRO A 139      10.935 -10.459   3.651  1.00 93.46           C  
ATOM   2134  CB  PRO A 139       8.639 -11.116   4.511  1.00 93.46           C  
ATOM   2135  HB2 PRO A 139       8.984 -10.515   5.352  1.00 93.46           H  
ATOM   2136  HB3 PRO A 139       7.619 -10.843   4.243  1.00 93.46           H  
ATOM   2137  O   PRO A 139      11.116  -9.240   3.704  1.00 93.46           O  
ATOM   2138  CG  PRO A 139       8.693 -12.609   4.829  1.00 93.46           C  
ATOM   2139  HG2 PRO A 139       9.594 -12.832   5.401  1.00 93.46           H  
ATOM   2140  HG3 PRO A 139       7.804 -12.949   5.360  1.00 93.46           H  
ATOM   2141  CD  PRO A 139       8.799 -13.238   3.448  1.00 93.46           C  
ATOM   2142  HD2 PRO A 139       7.804 -13.387   3.028  1.00 93.46           H  
ATOM   2143  HD3 PRO A 139       9.320 -14.192   3.530  1.00 93.46           H  
ATOM   2144  N   ILE A 140      11.941 -11.324   3.840  1.00 93.28           N  
ATOM   2145  H   ILE A 140      11.783 -12.313   3.710  1.00 93.28           H  
ATOM   2146  CA  ILE A 140      13.299 -10.860   4.175  1.00 93.28           C  
ATOM   2147  HA  ILE A 140      13.193 -10.183   5.023  1.00 93.28           H  
ATOM   2148  C   ILE A 140      13.929 -10.048   3.037  1.00 93.28           C  
ATOM   2149  CB  ILE A 140      14.198 -12.043   4.599  1.00 93.28           C  
ATOM   2150  HB  ILE A 140      13.601 -12.715   5.216  1.00 93.28           H  
ATOM   2151  O   ILE A 140      14.777  -9.187   3.272  1.00 93.28           O  
ATOM   2152  CG1 ILE A 140      15.426 -11.605   5.428  1.00 93.28           C  
ATOM   2153 HG12 ILE A 140      16.003 -12.496   5.677  1.00 93.28           H  
ATOM   2154 HG13 ILE A 140      16.065 -10.954   4.832  1.00 93.28           H  
ATOM   2155  CG2 ILE A 140      14.722 -12.842   3.392  1.00 93.28           C  
ATOM   2156 HG21 ILE A 140      13.924 -13.026   2.673  1.00 93.28           H  
ATOM   2157 HG22 ILE A 140      15.094 -13.810   3.730  1.00 93.28           H  
ATOM   2158 HG23 ILE A 140      15.528 -12.309   2.888  1.00 93.28           H  
ATOM   2159  CD1 ILE A 140      15.090 -10.890   6.742  1.00 93.28           C  
ATOM   2160 HD11 ILE A 140      14.678  -9.900   6.546  1.00 93.28           H  
ATOM   2161 HD12 ILE A 140      14.375 -11.480   7.316  1.00 93.28           H  
ATOM   2162 HD13 ILE A 140      16.001 -10.771   7.328  1.00 93.28           H  
ATOM   2163  N   LYS A 141      13.476 -10.271   1.797  1.00 95.14           N  
ATOM   2164  H   LYS A 141      12.770 -10.984   1.685  1.00 95.14           H  
ATOM   2165  CA  LYS A 141      13.942  -9.554   0.604  1.00 95.14           C  
ATOM   2166  HA  LYS A 141      15.017  -9.394   0.687  1.00 95.14           H  
ATOM   2167  C   LYS A 141      13.303  -8.172   0.456  1.00 95.14           C  
ATOM   2168  CB  LYS A 141      13.673 -10.408  -0.641  1.00 95.14           C  
ATOM   2169  HB2 LYS A 141      14.013  -9.858  -1.518  1.00 95.14           H  
ATOM   2170  HB3 LYS A 141      12.598 -10.568  -0.737  1.00 95.14           H  
ATOM   2171  O   LYS A 141      13.805  -7.356  -0.316  1.00 95.14           O  
ATOM   2172  CG  LYS A 141      14.384 -11.771  -0.619  1.00 95.14           C  
ATOM   2173  HG2 LYS A 141      15.462 -11.614  -0.567  1.00 95.14           H  
ATOM   2174  HG3 LYS A 141      14.062 -12.356   0.242  1.00 95.14           H  
ATOM   2175  CD  LYS A 141      14.037 -12.537  -1.899  1.00 95.14           C  
ATOM   2176  HD2 LYS A 141      14.286 -11.906  -2.752  1.00 95.14           H  
ATOM   2177  HD3 LYS A 141      12.965 -12.731  -1.932  1.00 95.14           H  
ATOM   2178  CE  LYS A 141      14.785 -13.870  -2.003  1.00 95.14           C  
ATOM   2179  HE2 LYS A 141      14.329 -14.587  -1.319  1.00 95.14           H  
ATOM   2180  HE3 LYS A 141      15.825 -13.721  -1.711  1.00 95.14           H  
ATOM   2181  NZ  LYS A 141      14.730 -14.366  -3.397  1.00 95.14           N  
ATOM   2182  HZ1 LYS A 141      15.238 -13.736  -4.000  1.00 95.14           H  
ATOM   2183  HZ2 LYS A 141      15.094 -15.302  -3.509  1.00 95.14           H  
ATOM   2184  HZ3 LYS A 141      13.790 -14.326  -3.764  1.00 95.14           H  
ATOM   2185  N   PHE A 142      12.223  -7.876   1.187  1.00 95.56           N  
ATOM   2186  H   PHE A 142      11.896  -8.566   1.847  1.00 95.56           H  
ATOM   2187  CA  PHE A 142      11.466  -6.628   1.051  1.00 95.56           C  
ATOM   2188  HA  PHE A 142      11.108  -6.574   0.023  1.00 95.56           H  
ATOM   2189  C   PHE A 142      12.319  -5.362   1.272  1.00 95.56           C  
ATOM   2190  CB  PHE A 142      10.224  -6.666   1.957  1.00 95.56           C  
ATOM   2191  HB2 PHE A 142       9.615  -7.522   1.667  1.00 95.56           H  
ATOM   2192  HB3 PHE A 142      10.514  -6.827   2.995  1.00 95.56           H  
ATOM   2193  O   PHE A 142      12.218  -4.445   0.453  1.00 95.56           O  
ATOM   2194  CG  PHE A 142       9.367  -5.417   1.902  1.00 95.56           C  
ATOM   2195  CD1 PHE A 142       9.578  -4.367   2.817  1.00 95.56           C  
ATOM   2196  HD1 PHE A 142      10.355  -4.446   3.563  1.00 95.56           H  
ATOM   2197  CD2 PHE A 142       8.344  -5.309   0.944  1.00 95.56           C  
ATOM   2198  HD2 PHE A 142       8.186  -6.117   0.245  1.00 95.56           H  
ATOM   2199  CE1 PHE A 142       8.769  -3.218   2.771  1.00 95.56           C  
ATOM   2200  HE1 PHE A 142       8.929  -2.415   3.475  1.00 95.56           H  
ATOM   2201  CE2 PHE A 142       7.530  -4.162   0.902  1.00 95.56           C  
ATOM   2202  HE2 PHE A 142       6.736  -4.072   0.176  1.00 95.56           H  
ATOM   2203  CZ  PHE A 142       7.744  -3.116   1.815  1.00 95.56           C  
ATOM   2204  HZ  PHE A 142       7.123  -2.232   1.784  1.00 95.56           H  
ATOM   2205  N   PRO A 143      13.192  -5.260   2.297  1.00 96.36           N  
ATOM   2206  CA  PRO A 143      14.059  -4.091   2.441  1.00 96.36           C  
ATOM   2207  HA  PRO A 143      13.432  -3.203   2.520  1.00 96.36           H  
ATOM   2208  C   PRO A 143      15.018  -3.913   1.259  1.00 96.36           C  
ATOM   2209  CB  PRO A 143      14.813  -4.289   3.760  1.00 96.36           C  
ATOM   2210  HB2 PRO A 143      14.975  -3.343   4.276  1.00 96.36           H  
ATOM   2211  HB3 PRO A 143      15.763  -4.794   3.584  1.00 96.36           H  
ATOM   2212  O   PRO A 143      15.194  -2.790   0.790  1.00 96.36           O  
ATOM   2213  CG  PRO A 143      13.896  -5.215   4.556  1.00 96.36           C  
ATOM   2214  HG2 PRO A 143      14.445  -5.783   5.307  1.00 96.36           H  
ATOM   2215  HG3 PRO A 143      13.089  -4.642   5.013  1.00 96.36           H  
ATOM   2216  CD  PRO A 143      13.337  -6.120   3.464  1.00 96.36           C  
ATOM   2217  HD2 PRO A 143      12.399  -6.565   3.795  1.00 96.36           H  
ATOM   2218  HD3 PRO A 143      14.065  -6.899   3.237  1.00 96.36           H  
ATOM   2219  N   SER A 144      15.606  -5.001   0.753  1.00 97.09           N  
ATOM   2220  H   SER A 144      15.421  -5.901   1.172  1.00 97.09           H  
ATOM   2221  CA  SER A 144      16.522  -4.964  -0.394  1.00 97.09           C  
ATOM   2222  HA  SER A 144      17.293  -4.217  -0.204  1.00 97.09           H  
ATOM   2223  C   SER A 144      15.810  -4.559  -1.686  1.00 97.09           C  
ATOM   2224  CB  SER A 144      17.222  -6.313  -0.571  1.00 97.09           C  
ATOM   2225  HB2 SER A 144      17.876  -6.269  -1.442  1.00 97.09           H  
ATOM   2226  HB3 SER A 144      16.479  -7.097  -0.719  1.00 97.09           H  
ATOM   2227  O   SER A 144      16.318  -3.694  -2.392  1.00 97.09           O  
ATOM   2228  OG  SER A 144      17.991  -6.594   0.583  1.00 97.09           O  
ATOM   2229  HG  SER A 144      18.438  -7.434   0.453  1.00 97.09           H  
ATOM   2230  N   LEU A 145      14.605  -5.089  -1.934  1.00 96.84           N  
ATOM   2231  H   LEU A 145      14.271  -5.823  -1.326  1.00 96.84           H  
ATOM   2232  CA  LEU A 145      13.738  -4.678  -3.045  1.00 96.84           C  
ATOM   2233  HA  LEU A 145      14.224  -4.916  -3.991  1.00 96.84           H  
ATOM   2234  C   LEU A 145      13.477  -3.170  -3.021  1.00 96.84           C  
ATOM   2235  CB  LEU A 145      12.401  -5.441  -2.941  1.00 96.84           C  
ATOM   2236  HB2 LEU A 145      12.044  -5.359  -1.915  1.00 96.84           H  
ATOM   2237  HB3 LEU A 145      12.569  -6.499  -3.142  1.00 96.84           H  
ATOM   2238  O   LEU A 145      13.611  -2.490  -4.028  1.00 96.84           O  
ATOM   2239  CG  LEU A 145      11.286  -4.916  -3.870  1.00 96.84           C  
ATOM   2240  HG  LEU A 145      11.154  -3.842  -3.738  1.00 96.84           H  
ATOM   2241  CD1 LEU A 145      11.565  -5.196  -5.344  1.00 96.84           C  
ATOM   2242 HD11 LEU A 145      11.590  -6.271  -5.521  1.00 96.84           H  
ATOM   2243 HD12 LEU A 145      12.522  -4.757  -5.627  1.00 96.84           H  
ATOM   2244 HD13 LEU A 145      10.780  -4.746  -5.952  1.00 96.84           H  
ATOM   2245  CD2 LEU A 145       9.964  -5.561  -3.464  1.00 96.84           C  
ATOM   2246 HD21 LEU A 145       9.745  -5.318  -2.424  1.00 96.84           H  
ATOM   2247 HD22 LEU A 145       9.163  -5.159  -4.086  1.00 96.84           H  
ATOM   2248 HD23 LEU A 145      10.030  -6.643  -3.579  1.00 96.84           H  
ATOM   2249  N   ASN A 146      13.081  -2.624  -1.871  1.00 95.58           N  
ATOM   2250  H   ASN A 146      12.951  -3.215  -1.062  1.00 95.58           H  
ATOM   2251  CA  ASN A 146      12.781  -1.197  -1.811  1.00 95.58           C  
ATOM   2252  HA  ASN A 146      12.145  -0.937  -2.658  1.00 95.58           H  
ATOM   2253  C   ASN A 146      14.053  -0.361  -1.964  1.00 95.58           C  
ATOM   2254  CB  ASN A 146      12.015  -0.869  -0.530  1.00 95.58           C  
ATOM   2255  HB2 ASN A 146      11.953   0.214  -0.419  1.00 95.58           H  
ATOM   2256  HB3 ASN A 146      12.532  -1.281   0.337  1.00 95.58           H  
ATOM   2257  O   ASN A 146      14.026   0.658  -2.639  1.00 95.58           O  
ATOM   2258  CG  ASN A 146      10.596  -1.392  -0.600  1.00 95.58           C  
ATOM   2259  ND2 ASN A 146      10.296  -2.456   0.095  1.00 95.58           N  
ATOM   2260 HD21 ASN A 146       9.338  -2.775   0.059  1.00 95.58           H  
ATOM   2261 HD22 ASN A 146      11.028  -3.025   0.496  1.00 95.58           H  
ATOM   2262  OD1 ASN A 146       9.742  -0.863  -1.283  1.00 95.58           O  
ATOM   2263  N   ARG A 147      15.185  -0.793  -1.395  1.00 95.90           N  
ATOM   2264  H   ARG A 147      15.161  -1.661  -0.878  1.00 95.90           H  
ATOM   2265  CA  ARG A 147      16.471  -0.099  -1.566  1.00 95.90           C  
ATOM   2266  HA  ARG A 147      16.350   0.948  -1.288  1.00 95.90           H  
ATOM   2267  C   ARG A 147      16.932  -0.069  -3.023  1.00 95.90           C  
ATOM   2268  CB  ARG A 147      17.545  -0.735  -0.679  1.00 95.90           C  
ATOM   2269  HB2 ARG A 147      18.526  -0.386  -1.002  1.00 95.90           H  
ATOM   2270  HB3 ARG A 147      17.513  -1.818  -0.801  1.00 95.90           H  
ATOM   2271  O   ARG A 147      17.484   0.950  -3.423  1.00 95.90           O  
ATOM   2272  CG  ARG A 147      17.364  -0.365   0.797  1.00 95.90           C  
ATOM   2273  HG2 ARG A 147      17.558   0.700   0.929  1.00 95.90           H  
ATOM   2274  HG3 ARG A 147      16.344  -0.576   1.120  1.00 95.90           H  
ATOM   2275  CD  ARG A 147      18.347  -1.178   1.642  1.00 95.90           C  
ATOM   2276  HD2 ARG A 147      18.171  -2.236   1.448  1.00 95.90           H  
ATOM   2277  HD3 ARG A 147      19.362  -0.927   1.335  1.00 95.90           H  
ATOM   2278  NE  ARG A 147      18.180  -0.914   3.083  1.00 95.90           N  
ATOM   2279  HE  ARG A 147      17.459  -0.256   3.342  1.00 95.90           H  
ATOM   2280  NH1 ARG A 147      19.826  -2.339   3.810  1.00 95.90           N  
ATOM   2281 HH11 ARG A 147      20.022  -2.583   2.850  1.00 95.90           H  
ATOM   2282 HH12 ARG A 147      20.343  -2.777   4.559  1.00 95.90           H  
ATOM   2283  NH2 ARG A 147      18.620  -1.197   5.301  1.00 95.90           N  
ATOM   2284 HH21 ARG A 147      19.154  -1.636   6.037  1.00 95.90           H  
ATOM   2285 HH22 ARG A 147      17.897  -0.531   5.535  1.00 95.90           H  
ATOM   2286  CZ  ARG A 147      18.873  -1.481   4.054  1.00 95.90           C  
ATOM   2287  N   SER A 148      16.683  -1.116  -3.813  1.00 96.64           N  
ATOM   2288  H   SER A 148      16.233  -1.939  -3.437  1.00 96.64           H  
ATOM   2289  CA  SER A 148      17.033  -1.121  -5.241  1.00 96.64           C  
ATOM   2290  HA  SER A 148      18.057  -0.762  -5.338  1.00 96.64           H  
ATOM   2291  C   SER A 148      16.173  -0.180  -6.091  1.00 96.64           C  
ATOM   2292  CB  SER A 148      17.012  -2.538  -5.819  1.00 96.64           C  
ATOM   2293  HB2 SER A 148      17.741  -3.150  -5.287  1.00 96.64           H  
ATOM   2294  HB3 SER A 148      17.294  -2.485  -6.870  1.00 96.64           H  
ATOM   2295  O   SER A 148      16.591   0.200  -7.178  1.00 96.64           O  
ATOM   2296  OG  SER A 148      15.746  -3.148  -5.742  1.00 96.64           O  
ATOM   2297  HG  SER A 148      15.817  -4.019  -6.139  1.00 96.64           H  
ATOM   2298  N   HIS A 149      15.006   0.244  -5.592  1.00 94.76           N  
ATOM   2299  H   HIS A 149      14.688  -0.168  -4.726  1.00 94.76           H  
ATOM   2300  CA  HIS A 149      14.128   1.230  -6.243  1.00 94.76           C  
ATOM   2301  HA  HIS A 149      14.344   1.265  -7.311  1.00 94.76           H  
ATOM   2302  C   HIS A 149      14.350   2.658  -5.714  1.00 94.76           C  
ATOM   2303  CB  HIS A 149      12.656   0.809  -6.068  1.00 94.76           C  
ATOM   2304  HB2 HIS A 149      12.446   0.682  -5.006  1.00 94.76           H  
ATOM   2305  HB3 HIS A 149      12.020   1.616  -6.431  1.00 94.76           H  
ATOM   2306  O   HIS A 149      13.711   3.599  -6.181  1.00 94.76           O  
ATOM   2307  CG  HIS A 149      12.223  -0.448  -6.791  1.00 94.76           C  
ATOM   2308  CD2 HIS A 149      12.932  -1.605  -6.926  1.00 94.76           C  
ATOM   2309  HD2 HIS A 149      13.928  -1.797  -6.554  1.00 94.76           H  
ATOM   2310  ND1 HIS A 149      10.952  -0.655  -7.331  1.00 94.76           N  
ATOM   2311  CE1 HIS A 149      10.927  -1.921  -7.765  1.00 94.76           C  
ATOM   2312  HE1 HIS A 149      10.064  -2.397  -8.208  1.00 94.76           H  
ATOM   2313  NE2 HIS A 149      12.107  -2.517  -7.531  1.00 94.76           N  
ATOM   2314  HE2 HIS A 149      12.329  -3.493  -7.667  1.00 94.76           H  
ATOM   2315  N   LYS A 150      15.225   2.834  -4.716  1.00 93.65           N  
ATOM   2316  H   LYS A 150      15.774   2.033  -4.439  1.00 93.65           H  
ATOM   2317  CA  LYS A 150      15.530   4.127  -4.089  1.00 93.65           C  
ATOM   2318  HA  LYS A 150      14.753   4.841  -4.364  1.00 93.65           H  
ATOM   2319  C   LYS A 150      16.826   4.718  -4.638  1.00 93.65           C  
ATOM   2320  CB  LYS A 150      15.543   3.972  -2.556  1.00 93.65           C  
ATOM   2321  HB2 LYS A 150      16.179   3.126  -2.296  1.00 93.65           H  
ATOM   2322  HB3 LYS A 150      15.968   4.858  -2.085  1.00 93.65           H  
ATOM   2323  O   LYS A 150      17.517   4.138  -5.470  1.00 93.65           O  
ATOM   2324  CG  LYS A 150      14.145   3.746  -1.961  1.00 93.65           C  
ATOM   2325  HG2 LYS A 150      13.629   2.963  -2.517  1.00 93.65           H  
ATOM   2326  HG3 LYS A 150      14.263   3.423  -0.926  1.00 93.65           H  
ATOM   2327  CD  LYS A 150      13.231   4.974  -2.000  1.00 93.65           C  
ATOM   2328  HD2 LYS A 150      13.722   5.816  -1.512  1.00 93.65           H  
ATOM   2329  HD3 LYS A 150      12.997   5.236  -3.032  1.00 93.65           H  
ATOM   2330  CE  LYS A 150      11.939   4.618  -1.259  1.00 93.65           C  
ATOM   2331  HE2 LYS A 150      12.191   4.286  -0.252  1.00 93.65           H  
ATOM   2332  HE3 LYS A 150      11.452   3.792  -1.777  1.00 93.65           H  
ATOM   2333  NZ  LYS A 150      11.012   5.768  -1.176  1.00 93.65           N  
ATOM   2334  HZ1 LYS A 150      10.587   5.929  -2.078  1.00 93.65           H  
ATOM   2335  HZ2 LYS A 150      10.284   5.565  -0.507  1.00 93.65           H  
ATOM   2336  HZ3 LYS A 150      11.484   6.616  -0.897  1.00 93.65           H  
ATOM   2337  N   ARG A 151      17.141   5.924  -4.166  1.00 94.25           N  
ATOM   2338  H   ARG A 151      16.513   6.334  -3.490  1.00 94.25           H  
ATOM   2339  CA  ARG A 151      18.316   6.690  -4.581  1.00 94.25           C  
ATOM   2340  HA  ARG A 151      18.269   6.823  -5.661  1.00 94.25           H  
ATOM   2341  C   ARG A 151      19.614   5.942  -4.277  1.00 94.25           C  
ATOM   2342  CB  ARG A 151      18.297   8.063  -3.898  1.00 94.25           C  
ATOM   2343  HB2 ARG A 151      19.222   8.588  -4.139  1.00 94.25           H  
ATOM   2344  HB3 ARG A 151      18.240   7.937  -2.817  1.00 94.25           H  
ATOM   2345  O   ARG A 151      19.817   5.460  -3.163  1.00 94.25           O  
ATOM   2346  CG  ARG A 151      17.112   8.898  -4.390  1.00 94.25           C  
ATOM   2347  HG2 ARG A 151      16.180   8.366  -4.201  1.00 94.25           H  
ATOM   2348  HG3 ARG A 151      17.210   9.055  -5.464  1.00 94.25           H  
ATOM   2349  CD  ARG A 151      17.036  10.252  -3.690  1.00 94.25           C  
ATOM   2350  HD2 ARG A 151      16.957  10.096  -2.614  1.00 94.25           H  
ATOM   2351  HD3 ARG A 151      17.937  10.832  -3.889  1.00 94.25           H  
ATOM   2352  NE  ARG A 151      15.846  10.965  -4.159  1.00 94.25           N  
ATOM   2353  HE  ARG A 151      14.969  10.603  -3.813  1.00 94.25           H  
ATOM   2354  NH1 ARG A 151      16.776  12.196  -5.872  1.00 94.25           N  
ATOM   2355 HH11 ARG A 151      17.702  11.880  -5.618  1.00 94.25           H  
ATOM   2356 HH12 ARG A 151      16.656  12.828  -6.650  1.00 94.25           H  
ATOM   2357  NH2 ARG A 151      14.570  12.215  -5.527  1.00 94.25           N  
ATOM   2358 HH21 ARG A 151      13.766  11.780  -5.096  1.00 94.25           H  
ATOM   2359 HH22 ARG A 151      14.432  12.810  -6.332  1.00 94.25           H  
ATOM   2360  CZ  ARG A 151      15.747  11.793  -5.176  1.00 94.25           C  
ATOM   2361  N   HIS A 152      20.524   5.927  -5.245  1.00 96.46           N  
ATOM   2362  H   HIS A 152      20.271   6.294  -6.152  1.00 96.46           H  
ATOM   2363  CA  HIS A 152      21.867   5.396  -5.069  1.00 96.46           C  
ATOM   2364  HA  HIS A 152      21.762   4.372  -4.712  1.00 96.46           H  
ATOM   2365  C   HIS A 152      22.633   6.228  -4.021  1.00 96.46           C  
ATOM   2366  CB  HIS A 152      22.565   5.348  -6.435  1.00 96.46           C  
ATOM   2367  HB2 HIS A 152      22.008   4.648  -7.057  1.00 96.46           H  
ATOM   2368  HB3 HIS A 152      22.502   6.327  -6.912  1.00 96.46           H  
ATOM   2369  O   HIS A 152      22.674   7.457  -4.122  1.00 96.46           O  
ATOM   2370  CG  HIS A 152      24.001   4.887  -6.397  1.00 96.46           C  
ATOM   2371  CD2 HIS A 152      24.489   3.697  -6.868  1.00 96.46           C  
ATOM   2372  HD2 HIS A 152      23.922   2.939  -7.387  1.00 96.46           H  
ATOM   2373  ND1 HIS A 152      25.060   5.561  -5.838  1.00 96.46           N  
ATOM   2374  HD1 HIS A 152      25.021   6.526  -5.540  1.00 96.46           H  
ATOM   2375  CE1 HIS A 152      26.140   4.763  -5.899  1.00 96.46           C  
ATOM   2376  HE1 HIS A 152      27.125   4.983  -5.517  1.00 96.46           H  
ATOM   2377  NE2 HIS A 152      25.847   3.627  -6.526  1.00 96.46           N  
ATOM   2378  N   PRO A 153      23.308   5.600  -3.038  1.00 95.84           N  
ATOM   2379  CA  PRO A 153      23.842   6.291  -1.858  1.00 95.84           C  
ATOM   2380  HA  PRO A 153      23.026   6.793  -1.338  1.00 95.84           H  
ATOM   2381  C   PRO A 153      24.913   7.347  -2.167  1.00 95.84           C  
ATOM   2382  CB  PRO A 153      24.391   5.174  -0.960  1.00 95.84           C  
ATOM   2383  HB2 PRO A 153      25.300   5.471  -0.437  1.00 95.84           H  
ATOM   2384  HB3 PRO A 153      23.625   4.885  -0.241  1.00 95.84           H  
ATOM   2385  O   PRO A 153      25.060   8.312  -1.425  1.00 95.84           O  
ATOM   2386  CG  PRO A 153      24.647   4.010  -1.919  1.00 95.84           C  
ATOM   2387  HG2 PRO A 153      25.608   4.143  -2.416  1.00 95.84           H  
ATOM   2388  HG3 PRO A 153      24.604   3.046  -1.411  1.00 95.84           H  
ATOM   2389  CD  PRO A 153      23.520   4.165  -2.931  1.00 95.84           C  
ATOM   2390  HD2 PRO A 153      23.809   3.720  -3.884  1.00 95.84           H  
ATOM   2391  HD3 PRO A 153      22.613   3.691  -2.556  1.00 95.84           H  
ATOM   2392  N   ARG A 154      25.664   7.189  -3.265  1.00 96.47           N  
ATOM   2393  H   ARG A 154      25.548   6.317  -3.761  1.00 96.47           H  
ATOM   2394  CA  ARG A 154      26.687   8.164  -3.695  1.00 96.47           C  
ATOM   2395  HA  ARG A 154      27.153   8.591  -2.807  1.00 96.47           H  
ATOM   2396  C   ARG A 154      26.128   9.354  -4.475  1.00 96.47           C  
ATOM   2397  CB  ARG A 154      27.764   7.447  -4.520  1.00 96.47           C  
ATOM   2398  HB2 ARG A 154      28.142   6.598  -3.951  1.00 96.47           H  
ATOM   2399  HB3 ARG A 154      27.300   7.095  -5.441  1.00 96.47           H  
ATOM   2400  O   ARG A 154      26.622  10.462  -4.324  1.00 96.47           O  
ATOM   2401  CG  ARG A 154      28.944   8.348  -4.918  1.00 96.47           C  
ATOM   2402  HG2 ARG A 154      29.381   8.782  -4.019  1.00 96.47           H  
ATOM   2403  HG3 ARG A 154      28.598   9.157  -5.561  1.00 96.47           H  
ATOM   2404  CD  ARG A 154      30.030   7.564  -5.667  1.00 96.47           C  
ATOM   2405  HD2 ARG A 154      30.419   6.787  -5.010  1.00 96.47           H  
ATOM   2406  HD3 ARG A 154      30.839   8.256  -5.898  1.00 96.47           H  
ATOM   2407  NE  ARG A 154      29.531   6.948  -6.917  1.00 96.47           N  
ATOM   2408  HE  ARG A 154      28.531   6.904  -7.049  1.00 96.47           H  
ATOM   2409  NH1 ARG A 154      31.569   6.464  -7.859  1.00 96.47           N  
ATOM   2410 HH11 ARG A 154      32.106   6.041  -8.602  1.00 96.47           H  
ATOM   2411 HH12 ARG A 154      32.032   6.908  -7.079  1.00 96.47           H  
ATOM   2412  NH2 ARG A 154      29.693   5.840  -8.899  1.00 96.47           N  
ATOM   2413 HH21 ARG A 154      28.690   5.727  -8.935  1.00 96.47           H  
ATOM   2414 HH22 ARG A 154      30.247   5.407  -9.624  1.00 96.47           H  
ATOM   2415  CZ  ARG A 154      30.265   6.424  -7.884  1.00 96.47           C  
ATOM   2416  N   THR A 155      25.184   9.111  -5.381  1.00 96.30           N  
ATOM   2417  H   THR A 155      24.705   8.222  -5.382  1.00 96.30           H  
ATOM   2418  CA  THR A 155      24.711  10.111  -6.354  1.00 96.30           C  
ATOM   2419  HA  THR A 155      25.443  10.911  -6.462  1.00 96.30           H  
ATOM   2420  C   THR A 155      23.414  10.764  -5.906  1.00 96.30           C  
ATOM   2421  CB  THR A 155      24.490   9.473  -7.732  1.00 96.30           C  
ATOM   2422  HB  THR A 155      24.034  10.203  -8.401  1.00 96.30           H  
ATOM   2423  O   THR A 155      23.063  11.826  -6.405  1.00 96.30           O  
ATOM   2424  CG2 THR A 155      25.788   8.960  -8.355  1.00 96.30           C  
ATOM   2425 HG21 THR A 155      26.216   8.164  -7.745  1.00 96.30           H  
ATOM   2426 HG22 THR A 155      25.578   8.573  -9.352  1.00 96.30           H  
ATOM   2427 HG23 THR A 155      26.498   9.782  -8.441  1.00 96.30           H  
ATOM   2428  OG1 THR A 155      23.630   8.374  -7.587  1.00 96.30           O  
ATOM   2429  HG1 THR A 155      23.425   8.015  -8.453  1.00 96.30           H  
ATOM   2430  N   ASN A 156      22.707  10.132  -4.968  1.00 95.49           N  
ATOM   2431  H   ASN A 156      23.052   9.248  -4.622  1.00 95.49           H  
ATOM   2432  CA  ASN A 156      21.380  10.512  -4.520  1.00 95.49           C  
ATOM   2433  HA  ASN A 156      21.044   9.690  -3.889  1.00 95.49           H  
ATOM   2434  C   ASN A 156      20.363  10.614  -5.680  1.00 95.49           C  
ATOM   2435  CB  ASN A 156      21.495  11.755  -3.625  1.00 95.49           C  
ATOM   2436  HB2 ASN A 156      21.622  12.639  -4.250  1.00 95.49           H  
ATOM   2437  HB3 ASN A 156      22.363  11.666  -2.973  1.00 95.49           H  
ATOM   2438  O   ASN A 156      19.451  11.440  -5.649  1.00 95.49           O  
ATOM   2439  CG  ASN A 156      20.283  11.924  -2.734  1.00 95.49           C  
ATOM   2440  ND2 ASN A 156      19.846  13.139  -2.508  1.00 95.49           N  
ATOM   2441 HD21 ASN A 156      19.043  13.221  -1.902  1.00 95.49           H  
ATOM   2442 HD22 ASN A 156      20.297  13.931  -2.944  1.00 95.49           H  
ATOM   2443  OD1 ASN A 156      19.721  10.973  -2.219  1.00 95.49           O  
ATOM   2444  N   MET A 157      20.518   9.776  -6.710  1.00 94.80           N  
ATOM   2445  H   MET A 157      21.272   9.106  -6.663  1.00 94.80           H  
ATOM   2446  CA  MET A 157      19.659   9.704  -7.902  1.00 94.80           C  
ATOM   2447  HA  MET A 157      18.799  10.361  -7.774  1.00 94.80           H  
ATOM   2448  C   MET A 157      19.145   8.271  -8.111  1.00 94.80           C  
ATOM   2449  CB  MET A 157      20.443  10.167  -9.142  1.00 94.80           C  
ATOM   2450  HB2 MET A 157      21.356   9.578  -9.232  1.00 94.80           H  
ATOM   2451  HB3 MET A 157      19.841   9.994 -10.034  1.00 94.80           H  
ATOM   2452  O   MET A 157      19.768   7.344  -7.584  1.00 94.80           O  
ATOM   2453  CG  MET A 157      20.793  11.658  -9.086  1.00 94.80           C  
ATOM   2454  HG2 MET A 157      21.469  11.843  -8.252  1.00 94.80           H  
ATOM   2455  HG3 MET A 157      19.874  12.215  -8.900  1.00 94.80           H  
ATOM   2456  SD  MET A 157      21.542  12.324 -10.599  1.00 94.80           S  
ATOM   2457  CE  MET A 157      23.168  11.528 -10.585  1.00 94.80           C  
ATOM   2458  HE1 MET A 157      23.714  11.817 -11.483  1.00 94.80           H  
ATOM   2459  HE2 MET A 157      23.052  10.444 -10.575  1.00 94.80           H  
ATOM   2460  HE3 MET A 157      23.722  11.861  -9.708  1.00 94.80           H  
ATOM   2461  N   PRO A 158      18.040   8.065  -8.854  1.00 94.04           N  
ATOM   2462  CA  PRO A 158      17.670   6.739  -9.350  1.00 94.04           C  
ATOM   2463  HA  PRO A 158      17.374   6.113  -8.508  1.00 94.04           H  
ATOM   2464  C   PRO A 158      18.835   6.078 -10.100  1.00 94.04           C  
ATOM   2465  CB  PRO A 158      16.465   6.957 -10.274  1.00 94.04           C  
ATOM   2466  HB2 PRO A 158      15.752   6.136 -10.208  1.00 94.04           H  
ATOM   2467  HB3 PRO A 158      16.799   7.086 -11.304  1.00 94.04           H  
ATOM   2468  O   PRO A 158      19.622   6.767 -10.748  1.00 94.04           O  
ATOM   2469  CG  PRO A 158      15.866   8.270  -9.774  1.00 94.04           C  
ATOM   2470  HG2 PRO A 158      15.234   8.079  -8.906  1.00 94.04           H  
ATOM   2471  HG3 PRO A 158      15.304   8.783 -10.555  1.00 94.04           H  
ATOM   2472  CD  PRO A 158      17.100   9.063  -9.348  1.00 94.04           C  
ATOM   2473  HD2 PRO A 158      16.832   9.783  -8.576  1.00 94.04           H  
ATOM   2474  HD3 PRO A 158      17.527   9.568 -10.214  1.00 94.04           H  
ATOM   2475  N   ASP A 159      18.952   4.755  -9.997  1.00 96.60           N  
ATOM   2476  H   ASP A 159      18.284   4.234  -9.446  1.00 96.60           H  
ATOM   2477  CA  ASP A 159      20.034   3.995 -10.627  1.00 96.60           C  
ATOM   2478  HA  ASP A 159      20.452   4.580 -11.446  1.00 96.60           H  
ATOM   2479  C   ASP A 159      19.502   2.683 -11.213  1.00 96.60           C  
ATOM   2480  CB  ASP A 159      21.159   3.769  -9.607  1.00 96.60           C  
ATOM   2481  HB2 ASP A 159      20.823   3.093  -8.821  1.00 96.60           H  
ATOM   2482  HB3 ASP A 159      21.387   4.735  -9.156  1.00 96.60           H  
ATOM   2483  O   ASP A 159      19.087   1.773 -10.489  1.00 96.60           O  
ATOM   2484  CG  ASP A 159      22.444   3.226 -10.241  1.00 96.60           C  
ATOM   2485  OD1 ASP A 159      22.370   2.258 -11.033  1.00 96.60           O  
ATOM   2486  OD2 ASP A 159      23.519   3.791  -9.945  1.00 96.60           O  
ATOM   2487  N   ALA A 160      19.519   2.589 -12.543  1.00 97.70           N  
ATOM   2488  H   ALA A 160      19.822   3.382 -13.090  1.00 97.70           H  
ATOM   2489  CA  ALA A 160      19.045   1.411 -13.257  1.00 97.70           C  
ATOM   2490  HA  ALA A 160      18.029   1.192 -12.926  1.00 97.70           H  
ATOM   2491  C   ALA A 160      19.897   0.161 -12.975  1.00 97.70           C  
ATOM   2492  CB  ALA A 160      18.995   1.745 -14.750  1.00 97.70           C  
ATOM   2493  HB1 ALA A 160      18.577   0.904 -15.303  1.00 97.70           H  
ATOM   2494  HB2 ALA A 160      19.997   1.959 -15.123  1.00 97.70           H  
ATOM   2495  HB3 ALA A 160      18.357   2.613 -14.913  1.00 97.70           H  
ATOM   2496  O   ALA A 160      19.361  -0.945 -13.002  1.00 97.70           O  
ATOM   2497  N   ASN A 161      21.193   0.296 -12.657  1.00 98.17           N  
ATOM   2498  H   ASN A 161      21.553   1.219 -12.461  1.00 98.17           H  
ATOM   2499  CA  ASN A 161      22.020  -0.857 -12.289  1.00 98.17           C  
ATOM   2500  HA  ASN A 161      21.920  -1.617 -13.063  1.00 98.17           H  
ATOM   2501  C   ASN A 161      21.511  -1.468 -10.985  1.00 98.17           C  
ATOM   2502  CB  ASN A 161      23.512  -0.504 -12.153  1.00 98.17           C  
ATOM   2503  HB2 ASN A 161      23.672   0.121 -11.274  1.00 98.17           H  
ATOM   2504  HB3 ASN A 161      24.074  -1.426 -12.002  1.00 98.17           H  
ATOM   2505  O   ASN A 161      21.292  -2.671 -10.939  1.00 98.17           O  
ATOM   2506  CG  ASN A 161      24.087   0.190 -13.363  1.00 98.17           C  
ATOM   2507  ND2 ASN A 161      24.049   1.501 -13.367  1.00 98.17           N  
ATOM   2508 HD21 ASN A 161      24.465   2.002 -14.140  1.00 98.17           H  
ATOM   2509 HD22 ASN A 161      23.638   1.964 -12.569  1.00 98.17           H  
ATOM   2510  OD1 ASN A 161      24.551  -0.426 -14.311  1.00 98.17           O  
ATOM   2511  N   MET A 162      21.249  -0.651  -9.956  1.00 97.94           N  
ATOM   2512  H   MET A 162      21.402   0.339 -10.084  1.00 97.94           H  
ATOM   2513  CA  MET A 162      20.691  -1.146  -8.688  1.00 97.94           C  
ATOM   2514  HA  MET A 162      21.366  -1.893  -8.271  1.00 97.94           H  
ATOM   2515  C   MET A 162      19.338  -1.833  -8.891  1.00 97.94           C  
ATOM   2516  CB  MET A 162      20.519  -0.004  -7.677  1.00 97.94           C  
ATOM   2517  HB2 MET A 162      19.886  -0.367  -6.868  1.00 97.94           H  
ATOM   2518  HB3 MET A 162      20.017   0.840  -8.149  1.00 97.94           H  
ATOM   2519  O   MET A 162      19.106  -2.905  -8.330  1.00 97.94           O  
ATOM   2520  CG  MET A 162      21.849   0.456  -7.074  1.00 97.94           C  
ATOM   2521  HG2 MET A 162      22.507   0.775  -7.883  1.00 97.94           H  
ATOM   2522  HG3 MET A 162      22.315  -0.396  -6.580  1.00 97.94           H  
ATOM   2523  SD  MET A 162      21.730   1.819  -5.874  1.00 97.94           S  
ATOM   2524  CE  MET A 162      20.480   1.202  -4.715  1.00 97.94           C  
ATOM   2525  HE1 MET A 162      20.403   1.880  -3.865  1.00 97.94           H  
ATOM   2526  HE2 MET A 162      20.753   0.206  -4.368  1.00 97.94           H  
ATOM   2527  HE3 MET A 162      19.510   1.168  -5.212  1.00 97.94           H  
ATOM   2528  N   PHE A 163      18.460  -1.230  -9.699  1.00 98.00           N  
ATOM   2529  H   PHE A 163      18.701  -0.328 -10.086  1.00 98.00           H  
ATOM   2530  CA  PHE A 163      17.143  -1.786  -9.999  1.00 98.00           C  
ATOM   2531  HA  PHE A 163      16.596  -1.913  -9.064  1.00 98.00           H  
ATOM   2532  C   PHE A 163      17.253  -3.168 -10.659  1.00 98.00           C  
ATOM   2533  CB  PHE A 163      16.364  -0.798 -10.878  1.00 98.00           C  
ATOM   2534  HB2 PHE A 163      16.316   0.162 -10.364  1.00 98.00           H  
ATOM   2535  HB3 PHE A 163      16.908  -0.639 -11.810  1.00 98.00           H  
ATOM   2536  O   PHE A 163      16.663  -4.135 -10.172  1.00 98.00           O  
ATOM   2537  CG  PHE A 163      14.953  -1.247 -11.210  1.00 98.00           C  
ATOM   2538  CD1 PHE A 163      14.714  -2.059 -12.334  1.00 98.00           C  
ATOM   2539  HD1 PHE A 163      15.534  -2.354 -12.972  1.00 98.00           H  
ATOM   2540  CD2 PHE A 163      13.874  -0.845 -10.401  1.00 98.00           C  
ATOM   2541  HD2 PHE A 163      14.049  -0.211  -9.544  1.00 98.00           H  
ATOM   2542  CE1 PHE A 163      13.409  -2.482 -12.640  1.00 98.00           C  
ATOM   2543  HE1 PHE A 163      13.242  -3.103 -13.508  1.00 98.00           H  
ATOM   2544  CE2 PHE A 163      12.565  -1.244 -10.722  1.00 98.00           C  
ATOM   2545  HE2 PHE A 163      11.738  -0.887 -10.126  1.00 98.00           H  
ATOM   2546  CZ  PHE A 163      12.332  -2.073 -11.835  1.00 98.00           C  
ATOM   2547  HZ  PHE A 163      11.326  -2.372 -12.087  1.00 98.00           H  
ATOM   2548  N   TRP A 164      18.021  -3.281 -11.747  1.00 98.54           N  
ATOM   2549  H   TRP A 164      18.506  -2.465 -12.092  1.00 98.54           H  
ATOM   2550  CA  TRP A 164      18.114  -4.525 -12.513  1.00 98.54           C  
ATOM   2551  HA  TRP A 164      17.115  -4.956 -12.578  1.00 98.54           H  
ATOM   2552  C   TRP A 164      18.973  -5.596 -11.842  1.00 98.54           C  
ATOM   2553  CB  TRP A 164      18.569  -4.236 -13.946  1.00 98.54           C  
ATOM   2554  HB2 TRP A 164      18.842  -5.180 -14.418  1.00 98.54           H  
ATOM   2555  HB3 TRP A 164      19.461  -3.609 -13.928  1.00 98.54           H  
ATOM   2556  O   TRP A 164      18.624  -6.768 -11.957  1.00 98.54           O  
ATOM   2557  CG  TRP A 164      17.507  -3.591 -14.783  1.00 98.54           C  
ATOM   2558  CD1 TRP A 164      17.501  -2.304 -15.189  1.00 98.54           C  
ATOM   2559  HD1 TRP A 164      18.270  -1.579 -14.968  1.00 98.54           H  
ATOM   2560  CD2 TRP A 164      16.228  -4.147 -15.224  1.00 98.54           C  
ATOM   2561  CE2 TRP A 164      15.497  -3.113 -15.878  1.00 98.54           C  
ATOM   2562  CE3 TRP A 164      15.584  -5.397 -15.093  1.00 98.54           C  
ATOM   2563  HE3 TRP A 164      16.099  -6.201 -14.589  1.00 98.54           H  
ATOM   2564  NE1 TRP A 164      16.324  -2.021 -15.837  1.00 98.54           N  
ATOM   2565  HE1 TRP A 164      16.017  -1.075 -16.015  1.00 98.54           H  
ATOM   2566  CH2 TRP A 164      13.590  -4.545 -16.223  1.00 98.54           C  
ATOM   2567  HH2 TRP A 164      12.574  -4.666 -16.566  1.00 98.54           H  
ATOM   2568  CZ2 TRP A 164      14.202  -3.295 -16.374  1.00 98.54           C  
ATOM   2569  HZ2 TRP A 164      13.683  -2.471 -16.842  1.00 98.54           H  
ATOM   2570  CZ3 TRP A 164      14.281  -5.599 -15.594  1.00 98.54           C  
ATOM   2571  HZ3 TRP A 164      13.809  -6.562 -15.474  1.00 98.54           H  
ATOM   2572  N   ASP A 165      20.021  -5.229 -11.101  1.00 98.28           N  
ATOM   2573  H   ASP A 165      20.279  -4.253 -11.059  1.00 98.28           H  
ATOM   2574  CA  ASP A 165      20.848  -6.172 -10.331  1.00 98.28           C  
ATOM   2575  HA  ASP A 165      21.311  -6.895 -11.003  1.00 98.28           H  
ATOM   2576  C   ASP A 165      19.996  -6.959  -9.327  1.00 98.28           C  
ATOM   2577  CB  ASP A 165      21.966  -5.392  -9.625  1.00 98.28           C  
ATOM   2578  HB2 ASP A 165      21.525  -4.642  -8.968  1.00 98.28           H  
ATOM   2579  HB3 ASP A 165      22.568  -4.879 -10.374  1.00 98.28           H  
ATOM   2580  O   ASP A 165      20.018  -8.193  -9.297  1.00 98.28           O  
ATOM   2581  CG  ASP A 165      22.885  -6.306  -8.817  1.00 98.28           C  
ATOM   2582  OD1 ASP A 165      23.653  -7.054  -9.460  1.00 98.28           O  
ATOM   2583  OD2 ASP A 165      22.820  -6.228  -7.568  1.00 98.28           O  
ATOM   2584  N   PHE A 166      19.126  -6.257  -8.590  1.00 98.37           N  
ATOM   2585  H   PHE A 166      19.139  -5.250  -8.664  1.00 98.37           H  
ATOM   2586  CA  PHE A 166      18.196  -6.907  -7.672  1.00 98.37           C  
ATOM   2587  HA  PHE A 166      18.777  -7.498  -6.965  1.00 98.37           H  
ATOM   2588  C   PHE A 166      17.247  -7.872  -8.394  1.00 98.37           C  
ATOM   2589  CB  PHE A 166      17.400  -5.853  -6.893  1.00 98.37           C  
ATOM   2590  HB2 PHE A 166      18.099  -5.248  -6.316  1.00 98.37           H  
ATOM   2591  HB3 PHE A 166      16.887  -5.197  -7.597  1.00 98.37           H  
ATOM   2592  O   PHE A 166      17.058  -8.998  -7.935  1.00 98.37           O  
ATOM   2593  CG  PHE A 166      16.382  -6.475  -5.955  1.00 98.37           C  
ATOM   2594  CD1 PHE A 166      15.074  -6.741  -6.406  1.00 98.37           C  
ATOM   2595  HD1 PHE A 166      14.775  -6.457  -7.404  1.00 98.37           H  
ATOM   2596  CD2 PHE A 166      16.778  -6.900  -4.673  1.00 98.37           C  
ATOM   2597  HD2 PHE A 166      17.790  -6.723  -4.341  1.00 98.37           H  
ATOM   2598  CE1 PHE A 166      14.185  -7.465  -5.595  1.00 98.37           C  
ATOM   2599  HE1 PHE A 166      13.215  -7.741  -5.981  1.00 98.37           H  
ATOM   2600  CE2 PHE A 166      15.878  -7.602  -3.852  1.00 98.37           C  
ATOM   2601  HE2 PHE A 166      16.194  -7.968  -2.887  1.00 98.37           H  
ATOM   2602  CZ  PHE A 166      14.585  -7.894  -4.318  1.00 98.37           C  
ATOM   2603  HZ  PHE A 166      13.912  -8.481  -3.711  1.00 98.37           H  
ATOM   2604  N   HIS A 167      16.628  -7.446  -9.498  1.00 98.18           N  
ATOM   2605  H   HIS A 167      16.847  -6.523  -9.847  1.00 98.18           H  
ATOM   2606  CA  HIS A 167      15.602  -8.246 -10.179  1.00 98.18           C  
ATOM   2607  HA  HIS A 167      14.925  -8.668  -9.436  1.00 98.18           H  
ATOM   2608  C   HIS A 167      16.171  -9.441 -10.947  1.00 98.18           C  
ATOM   2609  CB  HIS A 167      14.780  -7.351 -11.102  1.00 98.18           C  
ATOM   2610  HB2 HIS A 167      14.214  -7.995 -11.775  1.00 98.18           H  
ATOM   2611  HB3 HIS A 167      15.447  -6.741 -11.711  1.00 98.18           H  
ATOM   2612  O   HIS A 167      15.527 -10.486 -10.998  1.00 98.18           O  
ATOM   2613  CG  HIS A 167      13.809  -6.462 -10.363  1.00 98.18           C  
ATOM   2614  CD2 HIS A 167      13.759  -5.107 -10.460  1.00 98.18           C  
ATOM   2615  HD2 HIS A 167      14.412  -4.492 -11.062  1.00 98.18           H  
ATOM   2616  ND1 HIS A 167      12.783  -6.884  -9.510  1.00 98.18           N  
ATOM   2617  CE1 HIS A 167      12.153  -5.769  -9.113  1.00 98.18           C  
ATOM   2618  HE1 HIS A 167      11.304  -5.755  -8.445  1.00 98.18           H  
ATOM   2619  NE2 HIS A 167      12.716  -4.685  -9.675  1.00 98.18           N  
ATOM   2620  HE2 HIS A 167      12.408  -3.725  -9.614  1.00 98.18           H  
ATOM   2621  N   VAL A 168      17.386  -9.332 -11.489  1.00 97.72           N  
ATOM   2622  H   VAL A 168      17.865  -8.444 -11.435  1.00 97.72           H  
ATOM   2623  CA  VAL A 168      18.117 -10.478 -12.052  1.00 97.72           C  
ATOM   2624  HA  VAL A 168      17.487 -10.986 -12.781  1.00 97.72           H  
ATOM   2625  C   VAL A 168      18.432 -11.503 -10.958  1.00 97.72           C  
ATOM   2626  CB  VAL A 168      19.390  -9.989 -12.768  1.00 97.72           C  
ATOM   2627  HB  VAL A 168      19.889  -9.249 -12.142  1.00 97.72           H  
ATOM   2628  O   VAL A 168      18.251 -12.702 -11.173  1.00 97.72           O  
ATOM   2629  CG1 VAL A 168      20.392 -11.113 -13.047  1.00 97.72           C  
ATOM   2630 HG11 VAL A 168      20.740 -11.563 -12.117  1.00 97.72           H  
ATOM   2631 HG12 VAL A 168      21.270 -10.691 -13.535  1.00 97.72           H  
ATOM   2632 HG13 VAL A 168      19.942 -11.882 -13.675  1.00 97.72           H  
ATOM   2633  CG2 VAL A 168      19.015  -9.339 -14.109  1.00 97.72           C  
ATOM   2634 HG21 VAL A 168      19.908  -8.926 -14.577  1.00 97.72           H  
ATOM   2635 HG22 VAL A 168      18.574 -10.079 -14.777  1.00 97.72           H  
ATOM   2636 HG23 VAL A 168      18.304  -8.528 -13.946  1.00 97.72           H  
ATOM   2637  N   GLY A 169      18.832 -11.044  -9.767  1.00 96.00           N  
ATOM   2638  H   GLY A 169      19.025 -10.057  -9.671  1.00 96.00           H  
ATOM   2639  CA  GLY A 169      19.078 -11.908  -8.608  1.00 96.00           C  
ATOM   2640  HA2 GLY A 169      19.701 -12.749  -8.915  1.00 96.00           H  
ATOM   2641  HA3 GLY A 169      19.626 -11.331  -7.863  1.00 96.00           H  
ATOM   2642  C   GLY A 169      17.816 -12.468  -7.935  1.00 96.00           C  
ATOM   2643  O   GLY A 169      17.916 -13.400  -7.139  1.00 96.00           O  
ATOM   2644  N   ASN A 170      16.632 -11.921  -8.236  1.00 96.27           N  
ATOM   2645  H   ASN A 170      16.629 -11.160  -8.899  1.00 96.27           H  
ATOM   2646  CA  ASN A 170      15.347 -12.299  -7.629  1.00 96.27           C  
ATOM   2647  HA  ASN A 170      15.447 -13.270  -7.146  1.00 96.27           H  
ATOM   2648  C   ASN A 170      14.249 -12.461  -8.700  1.00 96.27           C  
ATOM   2649  CB  ASN A 170      14.978 -11.294  -6.526  1.00 96.27           C  
ATOM   2650  HB2 ASN A 170      14.880 -10.296  -6.952  1.00 96.27           H  
ATOM   2651  HB3 ASN A 170      14.017 -11.578  -6.095  1.00 96.27           H  
ATOM   2652  O   ASN A 170      13.281 -11.692  -8.746  1.00 96.27           O  
ATOM   2653  CG  ASN A 170      16.008 -11.286  -5.418  1.00 96.27           C  
ATOM   2654  ND2 ASN A 170      16.955 -10.382  -5.466  1.00 96.27           N  
ATOM   2655 HD21 ASN A 170      17.001  -9.790  -6.283  1.00 96.27           H  
ATOM   2656 HD22 ASN A 170      17.724 -10.470  -4.818  1.00 96.27           H  
ATOM   2657  OD1 ASN A 170      15.992 -12.104  -4.508  1.00 96.27           O  
ATOM   2658  N   PRO A 171      14.389 -13.460  -9.590  1.00 96.22           N  
ATOM   2659  CA  PRO A 171      13.532 -13.622 -10.761  1.00 96.22           C  
ATOM   2660  HA  PRO A 171      13.487 -12.678 -11.305  1.00 96.22           H  
ATOM   2661  C   PRO A 171      12.091 -14.048 -10.439  1.00 96.22           C  
ATOM   2662  CB  PRO A 171      14.251 -14.661 -11.622  1.00 96.22           C  
ATOM   2663  HB2 PRO A 171      13.562 -15.238 -12.240  1.00 96.22           H  
ATOM   2664  HB3 PRO A 171      15.008 -14.169 -12.232  1.00 96.22           H  
ATOM   2665  O   PRO A 171      11.249 -14.020 -11.335  1.00 96.22           O  
ATOM   2666  CG  PRO A 171      14.945 -15.521 -10.577  1.00 96.22           C  
ATOM   2667  HG2 PRO A 171      14.198 -16.159 -10.104  1.00 96.22           H  
ATOM   2668  HG3 PRO A 171      15.774 -16.094 -10.992  1.00 96.22           H  
ATOM   2669  CD  PRO A 171      15.412 -14.494  -9.562  1.00 96.22           C  
ATOM   2670  HD2 PRO A 171      16.368 -14.076  -9.878  1.00 96.22           H  
ATOM   2671  HD3 PRO A 171      15.500 -14.950  -8.576  1.00 96.22           H  
ATOM   2672  N   GLU A 172      11.759 -14.403  -9.190  1.00 94.92           N  
ATOM   2673  H   GLU A 172      12.463 -14.375  -8.467  1.00 94.92           H  
ATOM   2674  CA  GLU A 172      10.370 -14.671  -8.784  1.00 94.92           C  
ATOM   2675  HA  GLU A 172       9.997 -15.512  -9.368  1.00 94.92           H  
ATOM   2676  C   GLU A 172       9.429 -13.486  -9.066  1.00 94.92           C  
ATOM   2677  CB  GLU A 172      10.292 -15.059  -7.294  1.00 94.92           C  
ATOM   2678  HB2 GLU A 172       9.255 -15.324  -7.091  1.00 94.92           H  
ATOM   2679  HB3 GLU A 172      10.884 -15.957  -7.116  1.00 94.92           H  
ATOM   2680  O   GLU A 172       8.233 -13.673  -9.289  1.00 94.92           O  
ATOM   2681  CG  GLU A 172      10.697 -13.975  -6.274  1.00 94.92           C  
ATOM   2682  HG2 GLU A 172      10.079 -14.122  -5.388  1.00 94.92           H  
ATOM   2683  HG3 GLU A 172      10.459 -12.978  -6.643  1.00 94.92           H  
ATOM   2684  CD  GLU A 172      12.167 -14.026  -5.841  1.00 94.92           C  
ATOM   2685  OE1 GLU A 172      12.412 -13.796  -4.633  1.00 94.92           O  
ATOM   2686  OE2 GLU A 172      13.051 -14.334  -6.668  1.00 94.92           O  
ATOM   2687  N   GLY A 173       9.972 -12.265  -9.096  1.00 96.14           N  
ATOM   2688  H   GLY A 173      10.958 -12.187  -8.891  1.00 96.14           H  
ATOM   2689  CA  GLY A 173       9.235 -11.028  -9.330  1.00 96.14           C  
ATOM   2690  HA2 GLY A 173       9.826 -10.202  -8.934  1.00 96.14           H  
ATOM   2691  HA3 GLY A 173       8.289 -11.069  -8.791  1.00 96.14           H  
ATOM   2692  C   GLY A 173       8.942 -10.717 -10.797  1.00 96.14           C  
ATOM   2693  O   GLY A 173       8.327  -9.685 -11.076  1.00 96.14           O  
ATOM   2694  N   ILE A 174       9.348 -11.569 -11.749  1.00 98.13           N  
ATOM   2695  H   ILE A 174       9.859 -12.393 -11.466  1.00 98.13           H  
ATOM   2696  CA  ILE A 174       9.230 -11.278 -13.188  1.00 98.13           C  
ATOM   2697  HA  ILE A 174       9.784 -10.357 -13.365  1.00 98.13           H  
ATOM   2698  C   ILE A 174       7.786 -11.007 -13.625  1.00 98.13           C  
ATOM   2699  CB  ILE A 174       9.895 -12.395 -14.022  1.00 98.13           C  
ATOM   2700  HB  ILE A 174      10.903 -12.537 -13.632  1.00 98.13           H  
ATOM   2701  O   ILE A 174       7.535 -10.113 -14.429  1.00 98.13           O  
ATOM   2702  CG1 ILE A 174      10.031 -12.040 -15.518  1.00 98.13           C  
ATOM   2703 HG12 ILE A 174      10.571 -12.852 -16.006  1.00 98.13           H  
ATOM   2704 HG13 ILE A 174       9.044 -11.969 -15.974  1.00 98.13           H  
ATOM   2705  CG2 ILE A 174       9.154 -13.741 -13.899  1.00 98.13           C  
ATOM   2706 HG21 ILE A 174       9.753 -14.526 -14.359  1.00 98.13           H  
ATOM   2707 HG22 ILE A 174       9.017 -14.011 -12.852  1.00 98.13           H  
ATOM   2708 HG23 ILE A 174       8.185 -13.706 -14.396  1.00 98.13           H  
ATOM   2709  CD1 ILE A 174      10.797 -10.742 -15.799  1.00 98.13           C  
ATOM   2710 HD11 ILE A 174      11.049 -10.694 -16.858  1.00 98.13           H  
ATOM   2711 HD12 ILE A 174      10.179  -9.878 -15.553  1.00 98.13           H  
ATOM   2712 HD13 ILE A 174      11.715 -10.713 -15.211  1.00 98.13           H  
ATOM   2713  N   HIS A 175       6.807 -11.695 -13.035  1.00 98.12           N  
ATOM   2714  H   HIS A 175       7.062 -12.404 -12.363  1.00 98.12           H  
ATOM   2715  CA  HIS A 175       5.393 -11.443 -13.317  1.00 98.12           C  
ATOM   2716  HA  HIS A 175       5.239 -11.530 -14.392  1.00 98.12           H  
ATOM   2717  C   HIS A 175       4.963 -10.024 -12.905  1.00 98.12           C  
ATOM   2718  CB  HIS A 175       4.564 -12.519 -12.610  1.00 98.12           C  
ATOM   2719  HB2 HIS A 175       4.675 -12.404 -11.532  1.00 98.12           H  
ATOM   2720  HB3 HIS A 175       4.959 -13.498 -12.881  1.00 98.12           H  
ATOM   2721  O   HIS A 175       4.197  -9.372 -13.615  1.00 98.12           O  
ATOM   2722  CG  HIS A 175       3.093 -12.518 -12.942  1.00 98.12           C  
ATOM   2723  CD2 HIS A 175       2.464 -11.950 -14.022  1.00 98.12           C  
ATOM   2724  HD2 HIS A 175       2.933 -11.378 -14.808  1.00 98.12           H  
ATOM   2725  ND1 HIS A 175       2.130 -13.163 -12.207  1.00 98.12           N  
ATOM   2726  HD1 HIS A 175       2.286 -13.670 -11.348  1.00 98.12           H  
ATOM   2727  CE1 HIS A 175       0.951 -12.986 -12.824  1.00 98.12           C  
ATOM   2728  HE1 HIS A 175       0.012 -13.401 -12.489  1.00 98.12           H  
ATOM   2729  NE2 HIS A 175       1.103 -12.259 -13.941  1.00 98.12           N  
ATOM   2730  N   GLN A 176       5.507  -9.499 -11.806  1.00 98.31           N  
ATOM   2731  H   GLN A 176       6.212 -10.023 -11.306  1.00 98.31           H  
ATOM   2732  CA  GLN A 176       5.246  -8.127 -11.390  1.00 98.31           C  
ATOM   2733  HA  GLN A 176       4.179  -7.947 -11.517  1.00 98.31           H  
ATOM   2734  C   GLN A 176       5.974  -7.101 -12.274  1.00 98.31           C  
ATOM   2735  CB  GLN A 176       5.586  -7.974  -9.900  1.00 98.31           C  
ATOM   2736  HB2 GLN A 176       6.647  -8.169  -9.746  1.00 98.31           H  
ATOM   2737  HB3 GLN A 176       5.020  -8.705  -9.321  1.00 98.31           H  
ATOM   2738  O   GLN A 176       5.413  -6.043 -12.555  1.00 98.31           O  
ATOM   2739  CG  GLN A 176       5.270  -6.568  -9.376  1.00 98.31           C  
ATOM   2740  HG2 GLN A 176       5.513  -6.519  -8.314  1.00 98.31           H  
ATOM   2741  HG3 GLN A 176       5.903  -5.853  -9.902  1.00 98.31           H  
ATOM   2742  CD  GLN A 176       3.828  -6.118  -9.560  1.00 98.31           C  
ATOM   2743  NE2 GLN A 176       3.577  -4.836  -9.522  1.00 98.31           N  
ATOM   2744 HE21 GLN A 176       2.600  -4.609  -9.404  1.00 98.31           H  
ATOM   2745 HE22 GLN A 176       4.320  -4.169  -9.367  1.00 98.31           H  
ATOM   2746  OE1 GLN A 176       2.900  -6.882  -9.750  1.00 98.31           O  
ATOM   2747  N   LEU A 177       7.173  -7.409 -12.784  1.00 98.44           N  
ATOM   2748  H   LEU A 177       7.607  -8.276 -12.503  1.00 98.44           H  
ATOM   2749  CA  LEU A 177       7.851  -6.564 -13.781  1.00 98.44           C  
ATOM   2750  HA  LEU A 177       7.935  -5.551 -13.388  1.00 98.44           H  
ATOM   2751  C   LEU A 177       7.049  -6.458 -15.085  1.00 98.44           C  
ATOM   2752  CB  LEU A 177       9.255  -7.115 -14.075  1.00 98.44           C  
ATOM   2753  HB2 LEU A 177       9.172  -8.175 -14.313  1.00 98.44           H  
ATOM   2754  HB3 LEU A 177       9.655  -6.615 -14.957  1.00 98.44           H  
ATOM   2755  O   LEU A 177       6.942  -5.372 -15.659  1.00 98.44           O  
ATOM   2756  CG  LEU A 177      10.253  -6.935 -12.925  1.00 98.44           C  
ATOM   2757  HG  LEU A 177       9.818  -7.296 -11.993  1.00 98.44           H  
ATOM   2758  CD1 LEU A 177      11.515  -7.735 -13.224  1.00 98.44           C  
ATOM   2759 HD11 LEU A 177      11.987  -7.383 -14.142  1.00 98.44           H  
ATOM   2760 HD12 LEU A 177      11.283  -8.796 -13.318  1.00 98.44           H  
ATOM   2761 HD13 LEU A 177      12.202  -7.613 -12.386  1.00 98.44           H  
ATOM   2762  CD2 LEU A 177      10.663  -5.470 -12.763  1.00 98.44           C  
ATOM   2763 HD21 LEU A 177      11.347  -5.383 -11.918  1.00 98.44           H  
ATOM   2764 HD22 LEU A 177      11.182  -5.133 -13.660  1.00 98.44           H  
ATOM   2765 HD23 LEU A 177       9.798  -4.831 -12.581  1.00 98.44           H  
ATOM   2766  N   MET A 178       6.414  -7.553 -15.515  1.00 98.45           N  
ATOM   2767  H   MET A 178       6.606  -8.430 -15.051  1.00 98.45           H  
ATOM   2768  CA  MET A 178       5.474  -7.534 -16.641  1.00 98.45           C  
ATOM   2769  HA  MET A 178       5.991  -7.181 -17.534  1.00 98.45           H  
ATOM   2770  C   MET A 178       4.302  -6.573 -16.395  1.00 98.45           C  
ATOM   2771  CB  MET A 178       4.956  -8.941 -16.952  1.00 98.45           C  
ATOM   2772  HB2 MET A 178       4.499  -9.356 -16.054  1.00 98.45           H  
ATOM   2773  HB3 MET A 178       4.185  -8.863 -17.719  1.00 98.45           H  
ATOM   2774  O   MET A 178       3.869  -5.885 -17.315  1.00 98.45           O  
ATOM   2775  CG  MET A 178       6.012  -9.938 -17.438  1.00 98.45           C  
ATOM   2776  HG2 MET A 178       5.524 -10.908 -17.537  1.00 98.45           H  
ATOM   2777  HG3 MET A 178       6.788 -10.034 -16.679  1.00 98.45           H  
ATOM   2778  SD  MET A 178       6.834  -9.582 -19.009  1.00 98.45           S  
ATOM   2779  CE  MET A 178       5.432  -9.611 -20.149  1.00 98.45           C  
ATOM   2780  HE1 MET A 178       4.795  -8.744 -19.973  1.00 98.45           H  
ATOM   2781  HE2 MET A 178       4.862 -10.529 -20.003  1.00 98.45           H  
ATOM   2782  HE3 MET A 178       5.813  -9.574 -21.170  1.00 98.45           H  
ATOM   2783  N   HIS A 179       3.809  -6.453 -15.159  1.00 97.87           N  
ATOM   2784  H   HIS A 179       4.181  -7.040 -14.427  1.00 97.87           H  
ATOM   2785  CA  HIS A 179       2.795  -5.451 -14.828  1.00 97.87           C  
ATOM   2786  HA  HIS A 179       2.047  -5.453 -15.620  1.00 97.87           H  
ATOM   2787  C   HIS A 179       3.347  -4.022 -14.783  1.00 97.87           C  
ATOM   2788  CB  HIS A 179       2.096  -5.814 -13.515  1.00 97.87           C  
ATOM   2789  HB2 HIS A 179       1.606  -4.919 -13.131  1.00 97.87           H  
ATOM   2790  HB3 HIS A 179       2.823  -6.139 -12.772  1.00 97.87           H  
ATOM   2791  O   HIS A 179       2.738  -3.136 -15.383  1.00 97.87           O  
ATOM   2792  CG  HIS A 179       1.034  -6.863 -13.688  1.00 97.87           C  
ATOM   2793  CD2 HIS A 179       0.930  -8.047 -13.014  1.00 97.87           C  
ATOM   2794  HD2 HIS A 179       1.619  -8.410 -12.266  1.00 97.87           H  
ATOM   2795  ND1 HIS A 179      -0.015  -6.797 -14.576  1.00 97.87           N  
ATOM   2796  HD1 HIS A 179      -0.068  -6.150 -15.350  1.00 97.87           H  
ATOM   2797  CE1 HIS A 179      -0.736  -7.921 -14.441  1.00 97.87           C  
ATOM   2798  HE1 HIS A 179      -1.561  -8.212 -15.073  1.00 97.87           H  
ATOM   2799  NE2 HIS A 179      -0.228  -8.691 -13.472  1.00 97.87           N  
ATOM   2800  N   LEU A 180       4.482  -3.794 -14.118  1.00 97.77           N  
ATOM   2801  H   LEU A 180       4.924  -4.574 -13.652  1.00 97.77           H  
ATOM   2802  CA  LEU A 180       5.079  -2.463 -13.949  1.00 97.77           C  
ATOM   2803  HA  LEU A 180       4.367  -1.826 -13.424  1.00 97.77           H  
ATOM   2804  C   LEU A 180       5.396  -1.787 -15.293  1.00 97.77           C  
ATOM   2805  CB  LEU A 180       6.353  -2.609 -13.095  1.00 97.77           C  
ATOM   2806  HB2 LEU A 180       6.089  -3.035 -12.127  1.00 97.77           H  
ATOM   2807  HB3 LEU A 180       7.025  -3.305 -13.597  1.00 97.77           H  
ATOM   2808  O   LEU A 180       5.108  -0.605 -15.480  1.00 97.77           O  
ATOM   2809  CG  LEU A 180       7.114  -1.284 -12.873  1.00 97.77           C  
ATOM   2810  HG  LEU A 180       7.334  -0.822 -13.835  1.00 97.77           H  
ATOM   2811  CD1 LEU A 180       6.309  -0.297 -12.028  1.00 97.77           C  
ATOM   2812 HD11 LEU A 180       6.907   0.597 -11.854  1.00 97.77           H  
ATOM   2813 HD12 LEU A 180       5.401   0.004 -12.552  1.00 97.77           H  
ATOM   2814 HD13 LEU A 180       6.050  -0.738 -11.065  1.00 97.77           H  
ATOM   2815  CD2 LEU A 180       8.452  -1.552 -12.189  1.00 97.77           C  
ATOM   2816 HD21 LEU A 180       9.013  -0.620 -12.121  1.00 97.77           H  
ATOM   2817 HD22 LEU A 180       8.305  -1.943 -11.182  1.00 97.77           H  
ATOM   2818 HD23 LEU A 180       9.031  -2.258 -12.784  1.00 97.77           H  
ATOM   2819  N   PHE A 181       5.974  -2.532 -16.238  1.00 98.23           N  
ATOM   2820  H   PHE A 181       6.233  -3.482 -16.014  1.00 98.23           H  
ATOM   2821  CA  PHE A 181       6.356  -1.996 -17.549  1.00 98.23           C  
ATOM   2822  HA  PHE A 181       6.558  -0.930 -17.445  1.00 98.23           H  
ATOM   2823  C   PHE A 181       5.243  -2.078 -18.605  1.00 98.23           C  
ATOM   2824  CB  PHE A 181       7.672  -2.637 -18.000  1.00 98.23           C  
ATOM   2825  HB2 PHE A 181       7.600  -3.722 -17.926  1.00 98.23           H  
ATOM   2826  HB3 PHE A 181       7.841  -2.388 -19.047  1.00 98.23           H  
ATOM   2827  O   PHE A 181       5.394  -1.526 -19.696  1.00 98.23           O  
ATOM   2828  CG  PHE A 181       8.875  -2.156 -17.210  1.00 98.23           C  
ATOM   2829  CD1 PHE A 181       9.442  -0.902 -17.502  1.00 98.23           C  
ATOM   2830  HD1 PHE A 181       9.027  -0.287 -18.288  1.00 98.23           H  
ATOM   2831  CD2 PHE A 181       9.446  -2.957 -16.202  1.00 98.23           C  
ATOM   2832  HD2 PHE A 181       9.032  -3.930 -15.982  1.00 98.23           H  
ATOM   2833  CE1 PHE A 181      10.569  -0.448 -16.799  1.00 98.23           C  
ATOM   2834  HE1 PHE A 181      11.009   0.507 -17.046  1.00 98.23           H  
ATOM   2835  CE2 PHE A 181      10.573  -2.500 -15.495  1.00 98.23           C  
ATOM   2836  HE2 PHE A 181      11.021  -3.113 -14.727  1.00 98.23           H  
ATOM   2837  CZ  PHE A 181      11.136  -1.247 -15.792  1.00 98.23           C  
ATOM   2838  HZ  PHE A 181      12.009  -0.905 -15.257  1.00 98.23           H  
ATOM   2839  N   SER A 182       4.103  -2.700 -18.284  1.00 96.74           N  
ATOM   2840  H   SER A 182       4.032  -3.112 -17.365  1.00 96.74           H  
ATOM   2841  CA  SER A 182       2.877  -2.551 -19.082  1.00 96.74           C  
ATOM   2842  HA  SER A 182       3.131  -2.620 -20.140  1.00 96.74           H  
ATOM   2843  C   SER A 182       2.246  -1.177 -18.866  1.00 96.74           C  
ATOM   2844  CB  SER A 182       1.868  -3.668 -18.779  1.00 96.74           C  
ATOM   2845  HB2 SER A 182       2.376  -4.632 -18.788  1.00 96.74           H  
ATOM   2846  HB3 SER A 182       1.121  -3.687 -19.573  1.00 96.74           H  
ATOM   2847  O   SER A 182       2.637  -0.430 -17.965  1.00 96.74           O  
ATOM   2848  OG  SER A 182       1.194  -3.476 -17.542  1.00 96.74           O  
ATOM   2849  HG  SER A 182       1.851  -3.279 -16.870  1.00 96.74           H  
ATOM   2850  N   ASP A 183       1.204  -0.859 -19.628  1.00 93.21           N  
ATOM   2851  H   ASP A 183       0.967  -1.435 -20.423  1.00 93.21           H  
ATOM   2852  CA  ASP A 183       0.480   0.405 -19.461  1.00 93.21           C  
ATOM   2853  HA  ASP A 183       1.168   1.233 -19.634  1.00 93.21           H  
ATOM   2854  C   ASP A 183      -0.081   0.575 -18.032  1.00 93.21           C  
ATOM   2855  CB  ASP A 183      -0.625   0.489 -20.519  1.00 93.21           C  
ATOM   2856  HB2 ASP A 183      -1.202   1.397 -20.341  1.00 93.21           H  
ATOM   2857  HB3 ASP A 183      -1.294  -0.364 -20.406  1.00 93.21           H  
ATOM   2858  O   ASP A 183      -0.211   1.689 -17.543  1.00 93.21           O  
ATOM   2859  CG  ASP A 183      -0.104   0.549 -21.962  1.00 93.21           C  
ATOM   2860  OD1 ASP A 183       1.100   0.795 -22.194  1.00 93.21           O  
ATOM   2861  OD2 ASP A 183      -0.924   0.318 -22.871  1.00 93.21           O  
ATOM   2862  N   ARG A 184      -0.308  -0.515 -17.281  1.00 93.66           N  
ATOM   2863  H   ARG A 184      -0.067  -1.409 -17.685  1.00 93.66           H  
ATOM   2864  CA  ARG A 184      -0.765  -0.445 -15.876  1.00 93.66           C  
ATOM   2865  HA  ARG A 184      -1.670   0.162 -15.839  1.00 93.66           H  
ATOM   2866  C   ARG A 184       0.199   0.255 -14.913  1.00 93.66           C  
ATOM   2867  CB  ARG A 184      -1.054  -1.846 -15.333  1.00 93.66           C  
ATOM   2868  HB2 ARG A 184      -0.181  -2.484 -15.474  1.00 93.66           H  
ATOM   2869  HB3 ARG A 184      -1.242  -1.767 -14.262  1.00 93.66           H  
ATOM   2870  O   ARG A 184      -0.218   0.587 -13.804  1.00 93.66           O  
ATOM   2871  CG  ARG A 184      -2.283  -2.475 -15.987  1.00 93.66           C  
ATOM   2872  HG2 ARG A 184      -2.082  -2.687 -17.037  1.00 93.66           H  
ATOM   2873  HG3 ARG A 184      -3.123  -1.786 -15.907  1.00 93.66           H  
ATOM   2874  CD  ARG A 184      -2.609  -3.769 -15.241  1.00 93.66           C  
ATOM   2875  HD2 ARG A 184      -1.794  -4.475 -15.400  1.00 93.66           H  
ATOM   2876  HD3 ARG A 184      -2.681  -3.546 -14.177  1.00 93.66           H  
ATOM   2877  NE  ARG A 184      -3.879  -4.351 -15.703  1.00 93.66           N  
ATOM   2878  HE  ARG A 184      -4.309  -3.902 -16.499  1.00 93.66           H  
ATOM   2879  NH1 ARG A 184      -3.968  -6.057 -14.170  1.00 93.66           N  
ATOM   2880 HH11 ARG A 184      -4.412  -6.878 -13.785  1.00 93.66           H  
ATOM   2881 HH12 ARG A 184      -3.082  -5.744 -13.800  1.00 93.66           H  
ATOM   2882  NH2 ARG A 184      -5.618  -5.813 -15.660  1.00 93.66           N  
ATOM   2883 HH21 ARG A 184      -6.044  -6.652 -15.293  1.00 93.66           H  
ATOM   2884 HH22 ARG A 184      -6.005  -5.349 -16.469  1.00 93.66           H  
ATOM   2885  CZ  ARG A 184      -4.480  -5.401 -15.177  1.00 93.66           C  
ATOM   2886  N   GLY A 185       1.465   0.433 -15.289  1.00 95.58           N  
ATOM   2887  H   GLY A 185       1.744   0.119 -16.207  1.00 95.58           H  
ATOM   2888  CA  GLY A 185       2.430   1.179 -14.481  1.00 95.58           C  
ATOM   2889  HA2 GLY A 185       2.375   0.855 -13.441  1.00 95.58           H  
ATOM   2890  HA3 GLY A 185       3.435   0.976 -14.849  1.00 95.58           H  
ATOM   2891  C   GLY A 185       2.231   2.694 -14.516  1.00 95.58           C  
ATOM   2892  O   GLY A 185       2.787   3.381 -13.670  1.00 95.58           O  
ATOM   2893  N   THR A 186       1.451   3.218 -15.463  1.00 97.21           N  
ATOM   2894  H   THR A 186       1.037   2.608 -16.154  1.00 97.21           H  
ATOM   2895  CA  THR A 186       1.218   4.658 -15.664  1.00 97.21           C  
ATOM   2896  HA  THR A 186       1.617   5.220 -14.819  1.00 97.21           H  
ATOM   2897  C   THR A 186      -0.286   4.951 -15.704  1.00 97.21           C  
ATOM   2898  CB  THR A 186       1.958   5.162 -16.920  1.00 97.21           C  
ATOM   2899  HB  THR A 186       1.550   6.123 -17.234  1.00 97.21           H  
ATOM   2900  O   THR A 186      -0.822   5.328 -16.745  1.00 97.21           O  
ATOM   2901  CG2 THR A 186       3.445   5.343 -16.620  1.00 97.21           C  
ATOM   2902 HG21 THR A 186       3.884   4.394 -16.314  1.00 97.21           H  
ATOM   2903 HG22 THR A 186       3.570   6.074 -15.821  1.00 97.21           H  
ATOM   2904 HG23 THR A 186       3.952   5.714 -17.510  1.00 97.21           H  
ATOM   2905  OG1 THR A 186       1.895   4.237 -17.990  1.00 97.21           O  
ATOM   2906  HG1 THR A 186       1.297   4.600 -18.647  1.00 97.21           H  
ATOM   2907  N   PRO A 187      -1.019   4.735 -14.595  1.00 96.98           N  
ATOM   2908  CA  PRO A 187      -2.466   4.940 -14.556  1.00 96.98           C  
ATOM   2909  HA  PRO A 187      -2.953   4.288 -15.281  1.00 96.98           H  
ATOM   2910  C   PRO A 187      -2.833   6.397 -14.860  1.00 96.98           C  
ATOM   2911  CB  PRO A 187      -2.888   4.539 -13.143  1.00 96.98           C  
ATOM   2912  HB2 PRO A 187      -3.111   3.473 -13.123  1.00 96.98           H  
ATOM   2913  HB3 PRO A 187      -3.744   5.116 -12.792  1.00 96.98           H  
ATOM   2914  O   PRO A 187      -2.179   7.314 -14.377  1.00 96.98           O  
ATOM   2915  CG  PRO A 187      -1.632   4.816 -12.309  1.00 96.98           C  
ATOM   2916  HG2 PRO A 187      -1.575   5.875 -12.060  1.00 96.98           H  
ATOM   2917  HG3 PRO A 187      -1.584   4.206 -11.407  1.00 96.98           H  
ATOM   2918  CD  PRO A 187      -0.503   4.452 -13.263  1.00 96.98           C  
ATOM   2919  HD2 PRO A 187      -0.275   3.389 -13.177  1.00 96.98           H  
ATOM   2920  HD3 PRO A 187       0.379   5.049 -13.032  1.00 96.98           H  
ATOM   2921  N   GLN A 188      -3.909   6.621 -15.620  1.00 97.36           N  
ATOM   2922  H   GLN A 188      -4.424   5.830 -15.978  1.00 97.36           H  
ATOM   2923  CA  GLN A 188      -4.353   7.977 -15.983  1.00 97.36           C  
ATOM   2924  HA  GLN A 188      -3.478   8.580 -16.229  1.00 97.36           H  
ATOM   2925  C   GLN A 188      -5.082   8.688 -14.829  1.00 97.36           C  
ATOM   2926  CB  GLN A 188      -5.248   7.874 -17.229  1.00 97.36           C  
ATOM   2927  HB2 GLN A 188      -4.728   7.294 -17.991  1.00 97.36           H  
ATOM   2928  HB3 GLN A 188      -6.169   7.353 -16.967  1.00 97.36           H  
ATOM   2929  O   GLN A 188      -5.128   9.915 -14.769  1.00 97.36           O  
ATOM   2930  CG  GLN A 188      -5.590   9.248 -17.827  1.00 97.36           C  
ATOM   2931  HG2 GLN A 188      -6.139   9.852 -17.105  1.00 97.36           H  
ATOM   2932  HG3 GLN A 188      -4.661   9.766 -18.067  1.00 97.36           H  
ATOM   2933  CD  GLN A 188      -6.447   9.155 -19.085  1.00 97.36           C  
ATOM   2934  NE2 GLN A 188      -6.256  10.052 -20.026  1.00 97.36           N  
ATOM   2935 HE21 GLN A 188      -5.447  10.656 -19.983  1.00 97.36           H  
ATOM   2936 HE22 GLN A 188      -6.717   9.904 -20.912  1.00 97.36           H  
ATOM   2937  OE1 GLN A 188      -7.310   8.296 -19.239  1.00 97.36           O  
ATOM   2938  N   SER A 189      -5.690   7.907 -13.933  1.00 97.97           N  
ATOM   2939  H   SER A 189      -5.590   6.908 -14.045  1.00 97.97           H  
ATOM   2940  CA  SER A 189      -6.458   8.377 -12.780  1.00 97.97           C  
ATOM   2941  HA  SER A 189      -5.981   9.258 -12.349  1.00 97.97           H  
ATOM   2942  C   SER A 189      -6.548   7.273 -11.722  1.00 97.97           C  
ATOM   2943  CB  SER A 189      -7.862   8.780 -13.238  1.00 97.97           C  
ATOM   2944  HB2 SER A 189      -7.811   9.700 -13.821  1.00 97.97           H  
ATOM   2945  HB3 SER A 189      -8.275   7.989 -13.864  1.00 97.97           H  
ATOM   2946  O   SER A 189      -6.729   6.098 -12.057  1.00 97.97           O  
ATOM   2947  OG  SER A 189      -8.709   8.965 -12.124  1.00 97.97           O  
ATOM   2948  HG  SER A 189      -8.752   9.910 -11.957  1.00 97.97           H  
ATOM   2949  N   ILE A 190      -6.525   7.643 -10.435  1.00 97.93           N  
ATOM   2950  H   ILE A 190      -6.374   8.621 -10.232  1.00 97.93           H  
ATOM   2951  CA  ILE A 190      -6.839   6.734  -9.311  1.00 97.93           C  
ATOM   2952  HA  ILE A 190      -6.160   5.881  -9.327  1.00 97.93           H  
ATOM   2953  C   ILE A 190      -8.254   6.155  -9.434  1.00 97.93           C  
ATOM   2954  CB  ILE A 190      -6.630   7.462  -7.965  1.00 97.93           C  
ATOM   2955  HB  ILE A 190      -7.134   8.427  -8.008  1.00 97.93           H  
ATOM   2956  O   ILE A 190      -8.516   5.019  -9.043  1.00 97.93           O  
ATOM   2957  CG1 ILE A 190      -5.119   7.689  -7.738  1.00 97.93           C  
ATOM   2958 HG12 ILE A 190      -4.661   8.067  -8.652  1.00 97.93           H  
ATOM   2959 HG13 ILE A 190      -4.640   6.736  -7.513  1.00 97.93           H  
ATOM   2960  CG2 ILE A 190      -7.213   6.657  -6.786  1.00 97.93           C  
ATOM   2961 HG21 ILE A 190      -8.302   6.650  -6.831  1.00 97.93           H  
ATOM   2962 HG22 ILE A 190      -6.847   5.630  -6.820  1.00 97.93           H  
ATOM   2963 HG23 ILE A 190      -6.928   7.104  -5.833  1.00 97.93           H  
ATOM   2964  CD1 ILE A 190      -4.815   8.683  -6.611  1.00 97.93           C  
ATOM   2965 HD11 ILE A 190      -4.185   8.211  -5.857  1.00 97.93           H  
ATOM   2966 HD12 ILE A 190      -5.741   9.032  -6.153  1.00 97.93           H  
ATOM   2967 HD13 ILE A 190      -4.291   9.550  -7.013  1.00 97.93           H  
ATOM   2968  N   ARG A 191      -9.178   6.898 -10.041  1.00 98.17           N  
ATOM   2969  H   ARG A 191      -8.891   7.786 -10.426  1.00 98.17           H  
ATOM   2970  CA  ARG A 191     -10.570   6.477 -10.243  1.00 98.17           C  
ATOM   2971  HA  ARG A 191     -10.969   6.080  -9.310  1.00 98.17           H  
ATOM   2972  C   ARG A 191     -10.690   5.358 -11.279  1.00 98.17           C  
ATOM   2973  CB  ARG A 191     -11.403   7.705 -10.634  1.00 98.17           C  
ATOM   2974  HB2 ARG A 191     -11.118   8.035 -11.633  1.00 98.17           H  
ATOM   2975  HB3 ARG A 191     -12.454   7.415 -10.662  1.00 98.17           H  
ATOM   2976  O   ARG A 191     -11.669   4.617 -11.276  1.00 98.17           O  
ATOM   2977  CG  ARG A 191     -11.233   8.866  -9.635  1.00 98.17           C  
ATOM   2978  HG2 ARG A 191     -10.198   9.208  -9.616  1.00 98.17           H  
ATOM   2979  HG3 ARG A 191     -11.491   8.515  -8.636  1.00 98.17           H  
ATOM   2980  CD  ARG A 191     -12.109  10.069  -9.982  1.00 98.17           C  
ATOM   2981  HD2 ARG A 191     -13.151   9.755 -10.045  1.00 98.17           H  
ATOM   2982  HD3 ARG A 191     -12.019  10.797  -9.175  1.00 98.17           H  
ATOM   2983  NE  ARG A 191     -11.674  10.711 -11.234  1.00 98.17           N  
ATOM   2984  HE  ARG A 191     -10.695  10.945 -11.319  1.00 98.17           H  
ATOM   2985  NH1 ARG A 191     -13.744  11.191 -12.121  1.00 98.17           N  
ATOM   2986 HH11 ARG A 191     -14.269  11.744 -12.783  1.00 98.17           H  
ATOM   2987 HH12 ARG A 191     -14.175  10.919 -11.249  1.00 98.17           H  
ATOM   2988  NH2 ARG A 191     -11.896  11.845 -13.181  1.00 98.17           N  
ATOM   2989 HH21 ARG A 191     -10.923  12.103 -13.097  1.00 98.17           H  
ATOM   2990 HH22 ARG A 191     -12.439  12.459 -13.771  1.00 98.17           H  
ATOM   2991  CZ  ARG A 191     -12.438  11.235 -12.172  1.00 98.17           C  
ATOM   2992  N   MET A 192      -9.690   5.220 -12.150  1.00 97.99           N  
ATOM   2993  H   MET A 192      -8.904   5.846 -12.048  1.00 97.99           H  
ATOM   2994  CA  MET A 192      -9.659   4.301 -13.291  1.00 97.99           C  
ATOM   2995  HA  MET A 192     -10.633   3.820 -13.386  1.00 97.99           H  
ATOM   2996  C   MET A 192      -8.637   3.170 -13.109  1.00 97.99           C  
ATOM   2997  CB  MET A 192      -9.425   5.087 -14.590  1.00 97.99           C  
ATOM   2998  HB2 MET A 192      -9.439   4.403 -15.438  1.00 97.99           H  
ATOM   2999  HB3 MET A 192      -8.448   5.569 -14.554  1.00 97.99           H  
ATOM   3000  O   MET A 192      -8.185   2.575 -14.082  1.00 97.99           O  
ATOM   3001  CG  MET A 192     -10.504   6.149 -14.814  1.00 97.99           C  
ATOM   3002  HG2 MET A 192     -10.440   6.894 -14.021  1.00 97.99           H  
ATOM   3003  HG3 MET A 192     -11.485   5.676 -14.770  1.00 97.99           H  
ATOM   3004  SD  MET A 192     -10.348   7.000 -16.400  1.00 97.99           S  
ATOM   3005  CE  MET A 192     -11.497   8.369 -16.130  1.00 97.99           C  
ATOM   3006  HE1 MET A 192     -11.159   8.964 -15.281  1.00 97.99           H  
ATOM   3007  HE2 MET A 192     -12.495   7.981 -15.924  1.00 97.99           H  
ATOM   3008  HE3 MET A 192     -11.524   9.005 -17.014  1.00 97.99           H  
ATOM   3009  N   MET A 193      -8.264   2.839 -11.871  1.00 96.92           N  
ATOM   3010  H   MET A 193      -8.616   3.385 -11.097  1.00 96.92           H  
ATOM   3011  CA  MET A 193      -7.449   1.658 -11.569  1.00 96.92           C  
ATOM   3012  HA  MET A 193      -7.198   1.161 -12.506  1.00 96.92           H  
ATOM   3013  C   MET A 193      -8.227   0.635 -10.742  1.00 96.92           C  
ATOM   3014  CB  MET A 193      -6.102   2.046 -10.937  1.00 96.92           C  
ATOM   3015  HB2 MET A 193      -5.481   1.156 -10.841  1.00 96.92           H  
ATOM   3016  HB3 MET A 193      -5.597   2.745 -11.604  1.00 96.92           H  
ATOM   3017  O   MET A 193      -9.159   0.963 -10.006  1.00 96.92           O  
ATOM   3018  CG  MET A 193      -6.261   2.683  -9.555  1.00 96.92           C  
ATOM   3019  HG2 MET A 193      -6.868   3.579  -9.685  1.00 96.92           H  
ATOM   3020  HG3 MET A 193      -6.795   1.996  -8.899  1.00 96.92           H  
ATOM   3021  SD  MET A 193      -4.741   3.193  -8.712  1.00 96.92           S  
ATOM   3022  CE  MET A 193      -4.052   4.331  -9.939  1.00 96.92           C  
ATOM   3023  HE1 MET A 193      -3.326   4.996  -9.471  1.00 96.92           H  
ATOM   3024  HE2 MET A 193      -3.551   3.726 -10.696  1.00 96.92           H  
ATOM   3025  HE3 MET A 193      -4.831   4.912 -10.432  1.00 96.92           H  
ATOM   3026  N   ASN A 194      -7.823  -0.626 -10.876  1.00 98.04           N  
ATOM   3027  H   ASN A 194      -6.995  -0.785 -11.432  1.00 98.04           H  
ATOM   3028  CA  ASN A 194      -8.256  -1.702  -9.990  1.00 98.04           C  
ATOM   3029  HA  ASN A 194      -9.263  -1.503  -9.626  1.00 98.04           H  
ATOM   3030  C   ASN A 194      -7.326  -1.778  -8.776  1.00 98.04           C  
ATOM   3031  CB  ASN A 194      -8.249  -3.028 -10.769  1.00 98.04           C  
ATOM   3032  HB2 ASN A 194      -8.459  -3.848 -10.082  1.00 98.04           H  
ATOM   3033  HB3 ASN A 194      -7.254  -3.181 -11.188  1.00 98.04           H  
ATOM   3034  O   ASN A 194      -6.218  -1.251  -8.822  1.00 98.04           O  
ATOM   3035  CG  ASN A 194      -9.273  -3.091 -11.883  1.00 98.04           C  
ATOM   3036  ND2 ASN A 194      -9.173  -4.070 -12.750  1.00 98.04           N  
ATOM   3037 HD21 ASN A 194      -8.501  -4.807 -12.594  1.00 98.04           H  
ATOM   3038 HD22 ASN A 194      -9.844  -4.038 -13.505  1.00 98.04           H  
ATOM   3039  OD1 ASN A 194     -10.193  -2.304 -12.002  1.00 98.04           O  
ATOM   3040  N   ALA A 195      -7.739  -2.512  -7.747  1.00 98.32           N  
ATOM   3041  H   ALA A 195      -8.666  -2.911  -7.786  1.00 98.32           H  
ATOM   3042  CA  ALA A 195      -6.880  -2.945  -6.656  1.00 98.32           C  
ATOM   3043  HA  ALA A 195      -5.842  -2.839  -6.971  1.00 98.32           H  
ATOM   3044  C   ALA A 195      -7.096  -4.425  -6.337  1.00 98.32           C  
ATOM   3045  CB  ALA A 195      -7.083  -2.041  -5.441  1.00 98.32           C  
ATOM   3046  HB1 ALA A 195      -8.095  -2.132  -5.045  1.00 98.32           H  
ATOM   3047  HB2 ALA A 195      -6.907  -1.009  -5.743  1.00 98.32           H  
ATOM   3048  HB3 ALA A 195      -6.369  -2.307  -4.661  1.00 98.32           H  
ATOM   3049  O   ALA A 195      -8.172  -4.980  -6.558  1.00 98.32           O  
ATOM   3050  N   TYR A 196      -6.059  -5.072  -5.826  1.00 98.53           N  
ATOM   3051  H   TYR A 196      -5.197  -4.567  -5.683  1.00 98.53           H  
ATOM   3052  CA  TYR A 196      -6.019  -6.509  -5.605  1.00 98.53           C  
ATOM   3053  HA  TYR A 196      -7.028  -6.922  -5.590  1.00 98.53           H  
ATOM   3054  C   TYR A 196      -5.345  -6.794  -4.277  1.00 98.53           C  
ATOM   3055  CB  TYR A 196      -5.220  -7.176  -6.722  1.00 98.53           C  
ATOM   3056  HB2 TYR A 196      -5.241  -8.256  -6.575  1.00 98.53           H  
ATOM   3057  HB3 TYR A 196      -4.185  -6.848  -6.625  1.00 98.53           H  
ATOM   3058  O   TYR A 196      -4.336  -6.166  -3.951  1.00 98.53           O  
ATOM   3059  CG  TYR A 196      -5.694  -6.857  -8.125  1.00 98.53           C  
ATOM   3060  CD1 TYR A 196      -6.703  -7.628  -8.724  1.00 98.53           C  
ATOM   3061  HD1 TYR A 196      -7.135  -8.448  -8.170  1.00 98.53           H  
ATOM   3062  CD2 TYR A 196      -5.134  -5.773  -8.820  1.00 98.53           C  
ATOM   3063  HD2 TYR A 196      -4.382  -5.166  -8.336  1.00 98.53           H  
ATOM   3064  CE1 TYR A 196      -7.147  -7.330 -10.028  1.00 98.53           C  
ATOM   3065  HE1 TYR A 196      -7.921  -7.932 -10.481  1.00 98.53           H  
ATOM   3066  CE2 TYR A 196      -5.571  -5.466 -10.119  1.00 98.53           C  
ATOM   3067  HE2 TYR A 196      -5.143  -4.619 -10.635  1.00 98.53           H  
ATOM   3068  OH  TYR A 196      -6.955  -5.930 -11.996  1.00 98.53           O  
ATOM   3069  HH  TYR A 196      -6.426  -5.178 -12.273  1.00 98.53           H  
ATOM   3070  CZ  TYR A 196      -6.574  -6.246 -10.727  1.00 98.53           C  
ATOM   3071  N   SER A 197      -5.864  -7.773  -3.537  1.00 97.89           N  
ATOM   3072  H   SER A 197      -6.703  -8.249  -3.837  1.00 97.89           H  
ATOM   3073  CA  SER A 197      -5.276  -8.109  -2.247  1.00 97.89           C  
ATOM   3074  HA  SER A 197      -5.258  -7.191  -1.661  1.00 97.89           H  
ATOM   3075  C   SER A 197      -3.823  -8.538  -2.352  1.00 97.89           C  
ATOM   3076  CB  SER A 197      -6.100  -9.141  -1.474  1.00 97.89           C  
ATOM   3077  HB2 SER A 197      -7.087  -8.728  -1.270  1.00 97.89           H  
ATOM   3078  HB3 SER A 197      -5.603  -9.332  -0.523  1.00 97.89           H  
ATOM   3079  O   SER A 197      -3.040  -8.216  -1.462  1.00 97.89           O  
ATOM   3080  OG  SER A 197      -6.232 -10.370  -2.165  1.00 97.89           O  
ATOM   3081  HG  SER A 197      -5.710 -11.022  -1.692  1.00 97.89           H  
ATOM   3082  N   GLY A 198      -3.474  -9.264  -3.421  1.00 95.10           N  
ATOM   3083  H   GLY A 198      -4.196  -9.440  -4.106  1.00 95.10           H  
ATOM   3084  CA  GLY A 198      -2.215  -9.999  -3.555  1.00 95.10           C  
ATOM   3085  HA2 GLY A 198      -1.378  -9.331  -3.348  1.00 95.10           H  
ATOM   3086  HA3 GLY A 198      -2.114 -10.386  -4.569  1.00 95.10           H  
ATOM   3087  C   GLY A 198      -2.170 -11.164  -2.565  1.00 95.10           C  
ATOM   3088  O   GLY A 198      -2.106 -12.327  -2.968  1.00 95.10           O  
ATOM   3089  N   HIS A 199      -2.324 -10.826  -1.287  1.00 96.63           N  
ATOM   3090  H   HIS A 199      -2.328  -9.837  -1.084  1.00 96.63           H  
ATOM   3091  CA  HIS A 199      -2.504 -11.703  -0.151  1.00 96.63           C  
ATOM   3092  HA  HIS A 199      -1.633 -12.356  -0.111  1.00 96.63           H  
ATOM   3093  C   HIS A 199      -3.746 -12.573  -0.226  1.00 96.63           C  
ATOM   3094  CB  HIS A 199      -2.586 -10.864   1.130  1.00 96.63           C  
ATOM   3095  HB2 HIS A 199      -2.768 -11.522   1.979  1.00 96.63           H  
ATOM   3096  HB3 HIS A 199      -3.419 -10.166   1.053  1.00 96.63           H  
ATOM   3097  O   HIS A 199      -4.807 -12.158  -0.711  1.00 96.63           O  
ATOM   3098  CG  HIS A 199      -1.330 -10.099   1.402  1.00 96.63           C  
ATOM   3099  CD2 HIS A 199      -1.210  -8.754   1.620  1.00 96.63           C  
ATOM   3100  HD2 HIS A 199      -2.017  -8.036   1.617  1.00 96.63           H  
ATOM   3101  ND1 HIS A 199      -0.079 -10.654   1.479  1.00 96.63           N  
ATOM   3102  HD1 HIS A 199       0.141 -11.631   1.350  1.00 96.63           H  
ATOM   3103  CE1 HIS A 199       0.777  -9.666   1.764  1.00 96.63           C  
ATOM   3104  HE1 HIS A 199       1.839  -9.804   1.897  1.00 96.63           H  
ATOM   3105  NE2 HIS A 199       0.143  -8.482   1.856  1.00 96.63           N  
ATOM   3106  N   THR A 200      -3.604 -13.751   0.368  1.00 97.15           N  
ATOM   3107  H   THR A 200      -2.690 -13.979   0.731  1.00 97.15           H  
ATOM   3108  CA  THR A 200      -4.710 -14.648   0.689  1.00 97.15           C  
ATOM   3109  HA  THR A 200      -5.547 -14.435   0.023  1.00 97.15           H  
ATOM   3110  C   THR A 200      -5.159 -14.398   2.125  1.00 97.15           C  
ATOM   3111  CB  THR A 200      -4.285 -16.097   0.436  1.00 97.15           C  
ATOM   3112  HB  THR A 200      -3.378 -16.320   0.997  1.00 97.15           H  
ATOM   3113  O   THR A 200      -4.344 -14.397   3.045  1.00 97.15           O  
ATOM   3114  CG2 THR A 200      -5.373 -17.111   0.776  1.00 97.15           C  
ATOM   3115 HG21 THR A 200      -5.045 -18.111   0.491  1.00 97.15           H  
ATOM   3116 HG22 THR A 200      -6.290 -16.860   0.243  1.00 97.15           H  
ATOM   3117 HG23 THR A 200      -5.566 -17.103   1.849  1.00 97.15           H  
ATOM   3118  OG1 THR A 200      -4.033 -16.197  -0.945  1.00 97.15           O  
ATOM   3119  HG1 THR A 200      -3.372 -16.875  -1.107  1.00 97.15           H  
ATOM   3120  N   TYR A 201      -6.456 -14.203   2.333  1.00 98.27           N  
ATOM   3121  H   TYR A 201      -7.073 -14.252   1.535  1.00 98.27           H  
ATOM   3122  CA  TYR A 201      -7.072 -14.074   3.659  1.00 98.27           C  
ATOM   3123  HA  TYR A 201      -6.305 -14.058   4.433  1.00 98.27           H  
ATOM   3124  C   TYR A 201      -7.968 -15.276   3.945  1.00 98.27           C  
ATOM   3125  CB  TYR A 201      -7.848 -12.752   3.757  1.00 98.27           C  
ATOM   3126  HB2 TYR A 201      -8.572 -12.689   2.944  1.00 98.27           H  
ATOM   3127  HB3 TYR A 201      -8.413 -12.735   4.689  1.00 98.27           H  
ATOM   3128  O   TYR A 201      -8.264 -16.063   3.044  1.00 98.27           O  
ATOM   3129  CG  TYR A 201      -6.966 -11.525   3.724  1.00 98.27           C  
ATOM   3130  CD1 TYR A 201      -6.420 -11.026   4.923  1.00 98.27           C  
ATOM   3131  HD1 TYR A 201      -6.626 -11.531   5.855  1.00 98.27           H  
ATOM   3132  CD2 TYR A 201      -6.690 -10.885   2.501  1.00 98.27           C  
ATOM   3133  HD2 TYR A 201      -7.090 -11.283   1.581  1.00 98.27           H  
ATOM   3134  CE1 TYR A 201      -5.613  -9.874   4.903  1.00 98.27           C  
ATOM   3135  HE1 TYR A 201      -5.195  -9.483   5.819  1.00 98.27           H  
ATOM   3136  CE2 TYR A 201      -5.874  -9.740   2.483  1.00 98.27           C  
ATOM   3137  HE2 TYR A 201      -5.637  -9.241   1.555  1.00 98.27           H  
ATOM   3138  OH  TYR A 201      -4.557  -8.120   3.651  1.00 98.27           O  
ATOM   3139  HH  TYR A 201      -4.246  -7.887   4.528  1.00 98.27           H  
ATOM   3140  CZ  TYR A 201      -5.336  -9.232   3.680  1.00 98.27           C  
ATOM   3141  N   THR A 202      -8.415 -15.416   5.189  1.00 97.91           N  
ATOM   3142  H   THR A 202      -8.120 -14.763   5.900  1.00 97.91           H  
ATOM   3143  CA  THR A 202      -9.451 -16.377   5.571  1.00 97.91           C  
ATOM   3144  HA  THR A 202      -9.657 -17.025   4.719  1.00 97.91           H  
ATOM   3145  C   THR A 202     -10.749 -15.663   5.921  1.00 97.91           C  
ATOM   3146  CB  THR A 202      -9.015 -17.295   6.719  1.00 97.91           C  
ATOM   3147  HB  THR A 202      -9.859 -17.921   7.007  1.00 97.91           H  
ATOM   3148  O   THR A 202     -10.758 -14.625   6.583  1.00 97.91           O  
ATOM   3149  CG2 THR A 202      -7.854 -18.197   6.316  1.00 97.91           C  
ATOM   3150 HG21 THR A 202      -6.988 -17.596   6.035  1.00 97.91           H  
ATOM   3151 HG22 THR A 202      -8.165 -18.821   5.479  1.00 97.91           H  
ATOM   3152 HG23 THR A 202      -7.587 -18.839   7.155  1.00 97.91           H  
ATOM   3153  OG1 THR A 202      -8.597 -16.550   7.830  1.00 97.91           O  
ATOM   3154  HG1 THR A 202      -8.967 -16.974   8.607  1.00 97.91           H  
ATOM   3155  N   LEU A 203     -11.865 -16.241   5.491  1.00 98.16           N  
ATOM   3156  H   LEU A 203     -11.780 -17.075   4.928  1.00 98.16           H  
ATOM   3157  CA  LEU A 203     -13.199 -15.883   5.951  1.00 98.16           C  
ATOM   3158  HA  LEU A 203     -13.154 -14.974   6.552  1.00 98.16           H  
ATOM   3159  C   LEU A 203     -13.723 -16.995   6.851  1.00 98.16           C  
ATOM   3160  CB  LEU A 203     -14.118 -15.646   4.748  1.00 98.16           C  
ATOM   3161  HB2 LEU A 203     -15.146 -15.684   5.109  1.00 98.16           H  
ATOM   3162  HB3 LEU A 203     -14.006 -16.471   4.045  1.00 98.16           H  
ATOM   3163  O   LEU A 203     -13.746 -18.149   6.433  1.00 98.16           O  
ATOM   3164  CG  LEU A 203     -13.897 -14.320   4.002  1.00 98.16           C  
ATOM   3165  HG  LEU A 203     -12.955 -14.385   3.457  1.00 98.16           H  
ATOM   3166  CD1 LEU A 203     -15.032 -14.116   2.995  1.00 98.16           C  
ATOM   3167 HD11 LEU A 203     -15.067 -14.963   2.310  1.00 98.16           H  
ATOM   3168 HD12 LEU A 203     -15.987 -14.036   3.514  1.00 98.16           H  
ATOM   3169 HD13 LEU A 203     -14.865 -13.205   2.422  1.00 98.16           H  
ATOM   3170  CD2 LEU A 203     -13.849 -13.085   4.902  1.00 98.16           C  
ATOM   3171 HD21 LEU A 203     -14.719 -13.054   5.558  1.00 98.16           H  
ATOM   3172 HD22 LEU A 203     -12.937 -13.090   5.499  1.00 98.16           H  
ATOM   3173 HD23 LEU A 203     -13.835 -12.188   4.282  1.00 98.16           H  
ATOM   3174  N   HIS A 204     -14.107 -16.650   8.079  1.00 96.23           N  
ATOM   3175  H   HIS A 204     -14.103 -15.668   8.313  1.00 96.23           H  
ATOM   3176  CA  HIS A 204     -14.551 -17.601   9.098  1.00 96.23           C  
ATOM   3177  HA  HIS A 204     -14.365 -18.618   8.752  1.00 96.23           H  
ATOM   3178  C   HIS A 204     -16.045 -17.471   9.368  1.00 96.23           C  
ATOM   3179  CB  HIS A 204     -13.768 -17.403  10.401  1.00 96.23           C  
ATOM   3180  HB2 HIS A 204     -14.209 -18.033  11.174  1.00 96.23           H  
ATOM   3181  HB3 HIS A 204     -13.854 -16.367  10.728  1.00 96.23           H  
ATOM   3182  O   HIS A 204     -16.572 -16.362   9.474  1.00 96.23           O  
ATOM   3183  CG  HIS A 204     -12.312 -17.755  10.289  1.00 96.23           C  
ATOM   3184  CD2 HIS A 204     -11.300 -16.940   9.861  1.00 96.23           C  
ATOM   3185  HD2 HIS A 204     -11.400 -15.915   9.534  1.00 96.23           H  
ATOM   3186  ND1 HIS A 204     -11.754 -18.974  10.598  1.00 96.23           N  
ATOM   3187  HD1 HIS A 204     -12.252 -19.800  10.897  1.00 96.23           H  
ATOM   3188  CE1 HIS A 204     -10.437 -18.904  10.347  1.00 96.23           C  
ATOM   3189  HE1 HIS A 204      -9.737 -19.717  10.466  1.00 96.23           H  
ATOM   3190  NE2 HIS A 204     -10.113 -17.680   9.903  1.00 96.23           N  
ATOM   3191  N   LYS A 205     -16.706 -18.611   9.558  1.00 95.51           N  
ATOM   3192  H   LYS A 205     -16.197 -19.476   9.447  1.00 95.51           H  
ATOM   3193  CA  LYS A 205     -18.097 -18.698  10.002  1.00 95.51           C  
ATOM   3194  HA  LYS A 205     -18.599 -17.751   9.803  1.00 95.51           H  
ATOM   3195  C   LYS A 205     -18.193 -18.950  11.505  1.00 95.51           C  
ATOM   3196  CB  LYS A 205     -18.800 -19.805   9.210  1.00 95.51           C  
ATOM   3197  HB2 LYS A 205     -19.770 -20.006   9.664  1.00 95.51           H  
ATOM   3198  HB3 LYS A 205     -18.199 -20.712   9.270  1.00 95.51           H  
ATOM   3199  O   LYS A 205     -17.259 -19.431  12.146  1.00 95.51           O  
ATOM   3200  CG  LYS A 205     -18.998 -19.435   7.733  1.00 95.51           C  
ATOM   3201  HG2 LYS A 205     -19.564 -18.506   7.649  1.00 95.51           H  
ATOM   3202  HG3 LYS A 205     -18.025 -19.296   7.261  1.00 95.51           H  
ATOM   3203  CD  LYS A 205     -19.739 -20.557   7.002  1.00 95.51           C  
ATOM   3204  HD2 LYS A 205     -19.240 -21.501   7.218  1.00 95.51           H  
ATOM   3205  HD3 LYS A 205     -19.664 -20.385   5.928  1.00 95.51           H  
ATOM   3206  CE  LYS A 205     -21.220 -20.631   7.394  1.00 95.51           C  
ATOM   3207  HE2 LYS A 205     -21.357 -20.169   8.371  1.00 95.51           H  
ATOM   3208  HE3 LYS A 205     -21.795 -20.048   6.674  1.00 95.51           H  
ATOM   3209  NZ  LYS A 205     -21.685 -22.037   7.444  1.00 95.51           N  
ATOM   3210  HZ1 LYS A 205     -21.231 -22.530   8.198  1.00 95.51           H  
ATOM   3211  HZ2 LYS A 205     -22.678 -22.089   7.622  1.00 95.51           H  
ATOM   3212  HZ3 LYS A 205     -21.460 -22.520   6.586  1.00 95.51           H  
ATOM   3213  N   ALA A 206     -19.382 -18.700  12.050  1.00 92.75           N  
ATOM   3214  H   ALA A 206     -20.089 -18.271  11.469  1.00 92.75           H  
ATOM   3215  CA  ALA A 206     -19.702 -18.937  13.457  1.00 92.75           C  
ATOM   3216  HA  ALA A 206     -18.972 -18.411  14.072  1.00 92.75           H  
ATOM   3217  C   ALA A 206     -19.651 -20.424  13.869  1.00 92.75           C  
ATOM   3218  CB  ALA A 206     -21.087 -18.338  13.731  1.00 92.75           C  
ATOM   3219  HB1 ALA A 206     -21.084 -17.273  13.499  1.00 92.75           H  
ATOM   3220  HB2 ALA A 206     -21.842 -18.841  13.127  1.00 92.75           H  
ATOM   3221  HB3 ALA A 206     -21.336 -18.465  14.785  1.00 92.75           H  
ATOM   3222  O   ALA A 206     -19.536 -20.717  15.054  1.00 92.75           O  
ATOM   3223  N   ASP A 207     -19.714 -21.354  12.910  1.00 93.22           N  
ATOM   3224  H   ASP A 207     -19.757 -21.049  11.948  1.00 93.22           H  
ATOM   3225  CA  ASP A 207     -19.573 -22.803  13.134  1.00 93.22           C  
ATOM   3226  HA  ASP A 207     -19.997 -23.040  14.110  1.00 93.22           H  
ATOM   3227  C   ASP A 207     -18.104 -23.277  13.182  1.00 93.22           C  
ATOM   3228  CB  ASP A 207     -20.400 -23.570  12.078  1.00 93.22           C  
ATOM   3229  HB2 ASP A 207     -21.446 -23.284  12.189  1.00 93.22           H  
ATOM   3230  HB3 ASP A 207     -20.328 -24.639  12.279  1.00 93.22           H  
ATOM   3231  O   ASP A 207     -17.840 -24.457  13.416  1.00 93.22           O  
ATOM   3232  CG  ASP A 207     -19.971 -23.312  10.625  1.00 93.22           C  
ATOM   3233  OD1 ASP A 207     -18.815 -22.894  10.404  1.00 93.22           O  
ATOM   3234  OD2 ASP A 207     -20.810 -23.440   9.703  1.00 93.22           O  
ATOM   3235  N   GLY A 208     -17.147 -22.366  12.967  1.00 93.53           N  
ATOM   3236  H   GLY A 208     -17.437 -21.422  12.756  1.00 93.53           H  
ATOM   3237  CA  GLY A 208     -15.711 -22.643  12.951  1.00 93.53           C  
ATOM   3238  HA2 GLY A 208     -15.177 -21.741  13.248  1.00 93.53           H  
ATOM   3239  HA3 GLY A 208     -15.488 -23.433  13.668  1.00 93.53           H  
ATOM   3240  C   GLY A 208     -15.148 -23.061  11.596  1.00 93.53           C  
ATOM   3241  O   GLY A 208     -13.929 -23.169  11.474  1.00 93.53           O  
ATOM   3242  N   THR A 209     -15.980 -23.262  10.573  1.00 96.12           N  
ATOM   3243  H   THR A 209     -16.971 -23.121  10.714  1.00 96.12           H  
ATOM   3244  CA  THR A 209     -15.497 -23.489   9.205  1.00 96.12           C  
ATOM   3245  HA  THR A 209     -14.671 -24.198   9.252  1.00 96.12           H  
ATOM   3246  C   THR A 209     -14.950 -22.197   8.600  1.00 96.12           C  
ATOM   3247  CB  THR A 209     -16.565 -24.102   8.288  1.00 96.12           C  
ATOM   3248  HB  THR A 209     -16.108 -24.295   7.318  1.00 96.12           H  
ATOM   3249  O   THR A 209     -15.286 -21.089   9.033  1.00 96.12           O  
ATOM   3250  CG2 THR A 209     -17.108 -25.425   8.822  1.00 96.12           C  
ATOM   3251 HG21 THR A 209     -17.825 -25.836   8.111  1.00 96.12           H  
ATOM   3252 HG22 THR A 209     -16.287 -26.132   8.948  1.00 96.12           H  
ATOM   3253 HG23 THR A 209     -17.605 -25.276   9.780  1.00 96.12           H  
ATOM   3254  OG1 THR A 209     -17.650 -23.235   8.090  1.00 96.12           O  
ATOM   3255  HG1 THR A 209     -18.089 -23.124   8.937  1.00 96.12           H  
ATOM   3256  N   PHE A 210     -14.077 -22.327   7.602  1.00 97.20           N  
ATOM   3257  H   PHE A 210     -13.809 -23.243   7.273  1.00 97.20           H  
ATOM   3258  CA  PHE A 210     -13.496 -21.177   6.922  1.00 97.20           C  
ATOM   3259  HA  PHE A 210     -14.233 -20.374   6.952  1.00 97.20           H  
ATOM   3260  C   PHE A 210     -13.210 -21.456   5.446  1.00 97.20           C  
ATOM   3261  CB  PHE A 210     -12.240 -20.712   7.677  1.00 97.20           C  
ATOM   3262  HB2 PHE A 210     -12.479 -20.659   8.740  1.00 97.20           H  
ATOM   3263  HB3 PHE A 210     -11.979 -19.703   7.357  1.00 97.20           H  
ATOM   3264  O   PHE A 210     -13.161 -22.609   5.007  1.00 97.20           O  
ATOM   3265  CG  PHE A 210     -11.027 -21.595   7.496  1.00 97.20           C  
ATOM   3266  CD1 PHE A 210     -10.873 -22.758   8.274  1.00 97.20           C  
ATOM   3267  HD1 PHE A 210     -11.611 -23.025   9.016  1.00 97.20           H  
ATOM   3268  CD2 PHE A 210     -10.064 -21.261   6.525  1.00 97.20           C  
ATOM   3269  HD2 PHE A 210     -10.183 -20.375   5.919  1.00 97.20           H  
ATOM   3270  CE1 PHE A 210      -9.765 -23.595   8.069  1.00 97.20           C  
ATOM   3271  HE1 PHE A 210      -9.659 -24.503   8.645  1.00 97.20           H  
ATOM   3272  CE2 PHE A 210      -8.952 -22.094   6.329  1.00 97.20           C  
ATOM   3273  HE2 PHE A 210      -8.220 -21.856   5.572  1.00 97.20           H  
ATOM   3274  CZ  PHE A 210      -8.811 -23.261   7.095  1.00 97.20           C  
ATOM   3275  HZ  PHE A 210      -7.970 -23.914   6.915  1.00 97.20           H  
ATOM   3276  N   LYS A 211     -13.018 -20.379   4.685  1.00 98.02           N  
ATOM   3277  H   LYS A 211     -13.124 -19.482   5.137  1.00 98.02           H  
ATOM   3278  CA  LYS A 211     -12.604 -20.386   3.276  1.00 98.02           C  
ATOM   3279  HA  LYS A 211     -12.307 -21.392   2.979  1.00 98.02           H  
ATOM   3280  C   LYS A 211     -11.397 -19.475   3.090  1.00 98.02           C  
ATOM   3281  CB  LYS A 211     -13.759 -19.910   2.378  1.00 98.02           C  
ATOM   3282  HB2 LYS A 211     -13.428 -19.949   1.341  1.00 98.02           H  
ATOM   3283  HB3 LYS A 211     -13.976 -18.869   2.618  1.00 98.02           H  
ATOM   3284  O   LYS A 211     -11.274 -18.475   3.795  1.00 98.02           O  
ATOM   3285  CG  LYS A 211     -15.068 -20.704   2.507  1.00 98.02           C  
ATOM   3286  HG2 LYS A 211     -15.406 -20.700   3.543  1.00 98.02           H  
ATOM   3287  HG3 LYS A 211     -15.826 -20.193   1.912  1.00 98.02           H  
ATOM   3288  CD  LYS A 211     -14.957 -22.147   2.007  1.00 98.02           C  
ATOM   3289  HD2 LYS A 211     -14.632 -22.129   0.967  1.00 98.02           H  
ATOM   3290  HD3 LYS A 211     -14.231 -22.700   2.604  1.00 98.02           H  
ATOM   3291  CE  LYS A 211     -16.339 -22.805   2.118  1.00 98.02           C  
ATOM   3292  HE2 LYS A 211     -16.679 -22.731   3.151  1.00 98.02           H  
ATOM   3293  HE3 LYS A 211     -17.033 -22.242   1.495  1.00 98.02           H  
ATOM   3294  NZ  LYS A 211     -16.321 -24.221   1.689  1.00 98.02           N  
ATOM   3295  HZ1 LYS A 211     -17.244 -24.629   1.647  1.00 98.02           H  
ATOM   3296  HZ2 LYS A 211     -15.700 -24.772   2.263  1.00 98.02           H  
ATOM   3297  HZ3 LYS A 211     -15.918 -24.268   0.764  1.00 98.02           H  
ATOM   3298  N   TYR A 212     -10.544 -19.779   2.119  1.00 98.32           N  
ATOM   3299  H   TYR A 212     -10.729 -20.590   1.546  1.00 98.32           H  
ATOM   3300  CA  TYR A 212      -9.517 -18.851   1.654  1.00 98.32           C  
ATOM   3301  HA  TYR A 212      -9.176 -18.252   2.498  1.00 98.32           H  
ATOM   3302  C   TYR A 212     -10.087 -17.904   0.607  1.00 98.32           C  
ATOM   3303  CB  TYR A 212      -8.317 -19.612   1.091  1.00 98.32           C  
ATOM   3304  HB2 TYR A 212      -8.664 -20.328   0.346  1.00 98.32           H  
ATOM   3305  HB3 TYR A 212      -7.650 -18.905   0.599  1.00 98.32           H  
ATOM   3306  O   TYR A 212     -10.878 -18.317  -0.242  1.00 98.32           O  
ATOM   3307  CG  TYR A 212      -7.507 -20.328   2.139  1.00 98.32           C  
ATOM   3308  CD1 TYR A 212      -6.887 -19.575   3.153  1.00 98.32           C  
ATOM   3309  HD1 TYR A 212      -7.003 -18.502   3.181  1.00 98.32           H  
ATOM   3310  CD2 TYR A 212      -7.365 -21.727   2.099  1.00 98.32           C  
ATOM   3311  HD2 TYR A 212      -7.836 -22.305   1.317  1.00 98.32           H  
ATOM   3312  CE1 TYR A 212      -6.133 -20.222   4.145  1.00 98.32           C  
ATOM   3313  HE1 TYR A 212      -5.673 -19.654   4.940  1.00 98.32           H  
ATOM   3314  CE2 TYR A 212      -6.595 -22.374   3.082  1.00 98.32           C  
ATOM   3315  HE2 TYR A 212      -6.456 -23.445   3.069  1.00 98.32           H  
ATOM   3316  OH  TYR A 212      -5.242 -22.224   5.063  1.00 98.32           O  
ATOM   3317  HH  TYR A 212      -4.897 -21.624   5.728  1.00 98.32           H  
ATOM   3318  CZ  TYR A 212      -5.984 -21.620   4.107  1.00 98.32           C  
ATOM   3319  N   ILE A 213      -9.658 -16.643   0.637  1.00 98.54           N  
ATOM   3320  H   ILE A 213      -9.029 -16.361   1.375  1.00 98.54           H  
ATOM   3321  CA  ILE A 213     -10.089 -15.639  -0.331  1.00 98.54           C  
ATOM   3322  HA  ILE A 213     -10.463 -16.182  -1.199  1.00 98.54           H  
ATOM   3323  C   ILE A 213      -8.945 -14.769  -0.853  1.00 98.54           C  
ATOM   3324  CB  ILE A 213     -11.240 -14.763   0.215  1.00 98.54           C  
ATOM   3325  HB  ILE A 213     -11.494 -14.054  -0.574  1.00 98.54           H  
ATOM   3326  O   ILE A 213      -7.983 -14.482  -0.139  1.00 98.54           O  
ATOM   3327  CG1 ILE A 213     -10.821 -13.962   1.466  1.00 98.54           C  
ATOM   3328 HG12 ILE A 213      -9.766 -13.695   1.402  1.00 98.54           H  
ATOM   3329 HG13 ILE A 213     -10.945 -14.572   2.361  1.00 98.54           H  
ATOM   3330  CG2 ILE A 213     -12.504 -15.592   0.501  1.00 98.54           C  
ATOM   3331 HG21 ILE A 213     -12.358 -16.226   1.376  1.00 98.54           H  
ATOM   3332 HG22 ILE A 213     -13.349 -14.926   0.675  1.00 98.54           H  
ATOM   3333 HG23 ILE A 213     -12.731 -16.221  -0.359  1.00 98.54           H  
ATOM   3334  CD1 ILE A 213     -11.591 -12.647   1.614  1.00 98.54           C  
ATOM   3335 HD11 ILE A 213     -12.665 -12.831   1.621  1.00 98.54           H  
ATOM   3336 HD12 ILE A 213     -11.304 -12.171   2.551  1.00 98.54           H  
ATOM   3337 HD13 ILE A 213     -11.348 -11.984   0.784  1.00 98.54           H  
ATOM   3338  N   LYS A 214      -9.114 -14.269  -2.081  1.00 98.31           N  
ATOM   3339  H   LYS A 214      -9.925 -14.592  -2.589  1.00 98.31           H  
ATOM   3340  CA  LYS A 214      -8.396 -13.100  -2.615  1.00 98.31           C  
ATOM   3341  HA  LYS A 214      -7.773 -12.675  -1.828  1.00 98.31           H  
ATOM   3342  C   LYS A 214      -9.404 -12.030  -3.015  1.00 98.31           C  
ATOM   3343  CB  LYS A 214      -7.479 -13.474  -3.793  1.00 98.31           C  
ATOM   3344  HB2 LYS A 214      -7.140 -12.550  -4.261  1.00 98.31           H  
ATOM   3345  HB3 LYS A 214      -8.033 -14.049  -4.536  1.00 98.31           H  
ATOM   3346  O   LYS A 214     -10.406 -12.345  -3.655  1.00 98.31           O  
ATOM   3347  CG  LYS A 214      -6.242 -14.269  -3.342  1.00 98.31           C  
ATOM   3348  HG2 LYS A 214      -5.845 -13.812  -2.435  1.00 98.31           H  
ATOM   3349  HG3 LYS A 214      -6.534 -15.292  -3.106  1.00 98.31           H  
ATOM   3350  CD  LYS A 214      -5.126 -14.274  -4.403  1.00 98.31           C  
ATOM   3351  HD2 LYS A 214      -4.878 -13.243  -4.654  1.00 98.31           H  
ATOM   3352  HD3 LYS A 214      -5.467 -14.798  -5.297  1.00 98.31           H  
ATOM   3353  CE  LYS A 214      -3.880 -14.969  -3.829  1.00 98.31           C  
ATOM   3354  HE2 LYS A 214      -4.048 -16.046  -3.822  1.00 98.31           H  
ATOM   3355  HE3 LYS A 214      -3.779 -14.669  -2.786  1.00 98.31           H  
ATOM   3356  NZ  LYS A 214      -2.610 -14.635  -4.532  1.00 98.31           N  
ATOM   3357  HZ1 LYS A 214      -2.347 -13.684  -4.313  1.00 98.31           H  
ATOM   3358  HZ2 LYS A 214      -2.627 -14.763  -5.534  1.00 98.31           H  
ATOM   3359  HZ3 LYS A 214      -1.850 -15.193  -4.171  1.00 98.31           H  
ATOM   3360  N   VAL A 215      -9.141 -10.777  -2.650  1.00 98.62           N  
ATOM   3361  H   VAL A 215      -8.233 -10.587  -2.251  1.00 98.62           H  
ATOM   3362  CA  VAL A 215     -10.046  -9.642  -2.892  1.00 98.62           C  
ATOM   3363  HA  VAL A 215     -11.060 -10.025  -3.006  1.00 98.62           H  
ATOM   3364  C   VAL A 215      -9.656  -8.931  -4.181  1.00 98.62           C  
ATOM   3365  CB  VAL A 215     -10.066  -8.642  -1.721  1.00 98.62           C  
ATOM   3366  HB  VAL A 215      -9.105  -8.130  -1.674  1.00 98.62           H  
ATOM   3367  O   VAL A 215      -8.477  -8.686  -4.435  1.00 98.62           O  
ATOM   3368  CG1 VAL A 215     -11.162  -7.581  -1.898  1.00 98.62           C  
ATOM   3369 HG11 VAL A 215     -12.131  -8.060  -2.040  1.00 98.62           H  
ATOM   3370 HG12 VAL A 215     -10.943  -6.944  -2.755  1.00 98.62           H  
ATOM   3371 HG13 VAL A 215     -11.214  -6.947  -1.012  1.00 98.62           H  
ATOM   3372  CG2 VAL A 215     -10.307  -9.332  -0.377  1.00 98.62           C  
ATOM   3373 HG21 VAL A 215     -11.286  -9.812  -0.370  1.00 98.62           H  
ATOM   3374 HG22 VAL A 215      -9.533 -10.072  -0.173  1.00 98.62           H  
ATOM   3375 HG23 VAL A 215     -10.261  -8.579   0.409  1.00 98.62           H  
ATOM   3376  N   HIS A 216     -10.656  -8.568  -4.979  1.00 98.78           N  
ATOM   3377  H   HIS A 216     -11.596  -8.803  -4.692  1.00 98.78           H  
ATOM   3378  CA  HIS A 216     -10.506  -7.820  -6.223  1.00 98.78           C  
ATOM   3379  HA  HIS A 216      -9.485  -7.453  -6.327  1.00 98.78           H  
ATOM   3380  C   HIS A 216     -11.452  -6.623  -6.206  1.00 98.78           C  
ATOM   3381  CB  HIS A 216     -10.823  -8.728  -7.417  1.00 98.78           C  
ATOM   3382  HB2 HIS A 216     -10.846  -8.118  -8.320  1.00 98.78           H  
ATOM   3383  HB3 HIS A 216     -11.814  -9.161  -7.279  1.00 98.78           H  
ATOM   3384  O   HIS A 216     -12.666  -6.787  -6.154  1.00 98.78           O  
ATOM   3385  CG  HIS A 216      -9.854  -9.857  -7.642  1.00 98.78           C  
ATOM   3386  CD2 HIS A 216      -9.706 -10.967  -6.859  1.00 98.78           C  
ATOM   3387  HD2 HIS A 216     -10.244 -11.187  -5.949  1.00 98.78           H  
ATOM   3388  ND1 HIS A 216      -9.043  -9.984  -8.769  1.00 98.78           N  
ATOM   3389  CE1 HIS A 216      -8.389 -11.148  -8.615  1.00 98.78           C  
ATOM   3390  HE1 HIS A 216      -7.708 -11.572  -9.338  1.00 98.78           H  
ATOM   3391  NE2 HIS A 216      -8.767 -11.757  -7.481  1.00 98.78           N  
ATOM   3392  HE2 HIS A 216      -8.482 -12.688  -7.214  1.00 98.78           H  
ATOM   3393  N   ILE A 217     -10.903  -5.420  -6.290  1.00 98.68           N  
ATOM   3394  H   ILE A 217      -9.897  -5.358  -6.351  1.00 98.68           H  
ATOM   3395  CA  ILE A 217     -11.638  -4.158  -6.352  1.00 98.68           C  
ATOM   3396  HA  ILE A 217     -12.692  -4.325  -6.130  1.00 98.68           H  
ATOM   3397  C   ILE A 217     -11.513  -3.642  -7.782  1.00 98.68           C  
ATOM   3398  CB  ILE A 217     -11.077  -3.161  -5.316  1.00 98.68           C  
ATOM   3399  HB  ILE A 217     -10.048  -2.933  -5.593  1.00 98.68           H  
ATOM   3400  O   ILE A 217     -10.409  -3.354  -8.247  1.00 98.68           O  
ATOM   3401  CG1 ILE A 217     -11.055  -3.781  -3.897  1.00 98.68           C  
ATOM   3402 HG12 ILE A 217     -10.377  -4.634  -3.894  1.00 98.68           H  
ATOM   3403 HG13 ILE A 217     -12.049  -4.147  -3.638  1.00 98.68           H  
ATOM   3404  CG2 ILE A 217     -11.874  -1.850  -5.369  1.00 98.68           C  
ATOM   3405 HG21 ILE A 217     -12.923  -2.029  -5.133  1.00 98.68           H  
ATOM   3406 HG22 ILE A 217     -11.782  -1.406  -6.360  1.00 98.68           H  
ATOM   3407 HG23 ILE A 217     -11.465  -1.120  -4.670  1.00 98.68           H  
ATOM   3408  CD1 ILE A 217     -10.575  -2.835  -2.791  1.00 98.68           C  
ATOM   3409 HD11 ILE A 217      -9.615  -2.400  -3.070  1.00 98.68           H  
ATOM   3410 HD12 ILE A 217     -11.306  -2.046  -2.616  1.00 98.68           H  
ATOM   3411 HD13 ILE A 217     -10.452  -3.400  -1.867  1.00 98.68           H  
ATOM   3412  N   LYS A 218     -12.624  -3.562  -8.513  1.00 98.66           N  
ATOM   3413  H   LYS A 218     -13.509  -3.781  -8.078  1.00 98.66           H  
ATOM   3414  CA  LYS A 218     -12.618  -3.204  -9.934  1.00 98.66           C  
ATOM   3415  HA  LYS A 218     -11.587  -3.065 -10.258  1.00 98.66           H  
ATOM   3416  C   LYS A 218     -13.321  -1.885 -10.179  1.00 98.66           C  
ATOM   3417  CB  LYS A 218     -13.220  -4.322 -10.783  1.00 98.66           C  
ATOM   3418  HB2 LYS A 218     -13.254  -3.976 -11.816  1.00 98.66           H  
ATOM   3419  HB3 LYS A 218     -14.238  -4.532 -10.455  1.00 98.66           H  
ATOM   3420  O   LYS A 218     -14.463  -1.714  -9.765  1.00 98.66           O  
ATOM   3421  CG  LYS A 218     -12.364  -5.591 -10.697  1.00 98.66           C  
ATOM   3422  HG2 LYS A 218     -12.525  -6.084  -9.739  1.00 98.66           H  
ATOM   3423  HG3 LYS A 218     -11.311  -5.324 -10.788  1.00 98.66           H  
ATOM   3424  CD  LYS A 218     -12.731  -6.536 -11.838  1.00 98.66           C  
ATOM   3425  HD2 LYS A 218     -13.764  -6.859 -11.714  1.00 98.66           H  
ATOM   3426  HD3 LYS A 218     -12.628  -6.010 -12.786  1.00 98.66           H  
ATOM   3427  CE  LYS A 218     -11.796  -7.742 -11.817  1.00 98.66           C  
ATOM   3428  HE2 LYS A 218     -10.764  -7.392 -11.851  1.00 98.66           H  
ATOM   3429  HE3 LYS A 218     -11.934  -8.272 -10.875  1.00 98.66           H  
ATOM   3430  NZ  LYS A 218     -12.088  -8.631 -12.963  1.00 98.66           N  
ATOM   3431  HZ1 LYS A 218     -11.955  -8.146 -13.839  1.00 98.66           H  
ATOM   3432  HZ2 LYS A 218     -11.504  -9.454 -12.917  1.00 98.66           H  
ATOM   3433  HZ3 LYS A 218     -13.050  -8.934 -12.903  1.00 98.66           H  
ATOM   3434  N   THR A 219     -12.645  -0.967 -10.866  1.00 98.54           N  
ATOM   3435  H   THR A 219     -11.735  -1.202 -11.235  1.00 98.54           H  
ATOM   3436  CA  THR A 219     -13.232   0.336 -11.200  1.00 98.54           C  
ATOM   3437  HA  THR A 219     -13.588   0.799 -10.280  1.00 98.54           H  
ATOM   3438  C   THR A 219     -14.443   0.170 -12.112  1.00 98.54           C  
ATOM   3439  CB  THR A 219     -12.212   1.308 -11.814  1.00 98.54           C  
ATOM   3440  HB  THR A 219     -11.476   1.577 -11.057  1.00 98.54           H  
ATOM   3441  O   THR A 219     -14.424  -0.626 -13.054  1.00 98.54           O  
ATOM   3442  CG2 THR A 219     -11.479   0.765 -13.042  1.00 98.54           C  
ATOM   3443 HG21 THR A 219     -10.771  -0.006 -12.739  1.00 98.54           H  
ATOM   3444 HG22 THR A 219     -10.913   1.569 -13.514  1.00 98.54           H  
ATOM   3445 HG23 THR A 219     -12.180   0.359 -13.771  1.00 98.54           H  
ATOM   3446  OG1 THR A 219     -12.895   2.473 -12.208  1.00 98.54           O  
ATOM   3447  HG1 THR A 219     -12.440   3.226 -11.825  1.00 98.54           H  
ATOM   3448  N   LYS A 220     -15.491   0.959 -11.857  1.00 98.18           N  
ATOM   3449  H   LYS A 220     -15.449   1.564 -11.050  1.00 98.18           H  
ATOM   3450  CA  LYS A 220     -16.663   1.045 -12.738  1.00 98.18           C  
ATOM   3451  HA  LYS A 220     -16.876   0.054 -13.139  1.00 98.18           H  
ATOM   3452  C   LYS A 220     -16.437   1.939 -13.959  1.00 98.18           C  
ATOM   3453  CB  LYS A 220     -17.882   1.510 -11.936  1.00 98.18           C  
ATOM   3454  HB2 LYS A 220     -17.673   2.470 -11.464  1.00 98.18           H  
ATOM   3455  HB3 LYS A 220     -18.713   1.641 -12.629  1.00 98.18           H  
ATOM   3456  O   LYS A 220     -17.228   1.887 -14.893  1.00 98.18           O  
ATOM   3457  CG  LYS A 220     -18.265   0.474 -10.867  1.00 98.18           C  
ATOM   3458  HG2 LYS A 220     -18.304  -0.518 -11.317  1.00 98.18           H  
ATOM   3459  HG3 LYS A 220     -17.504   0.463 -10.086  1.00 98.18           H  
ATOM   3460  CD  LYS A 220     -19.616   0.787 -10.224  1.00 98.18           C  
ATOM   3461  HD2 LYS A 220     -19.640   1.835  -9.927  1.00 98.18           H  
ATOM   3462  HD3 LYS A 220     -19.723   0.164  -9.336  1.00 98.18           H  
ATOM   3463  CE  LYS A 220     -20.770   0.499 -11.182  1.00 98.18           C  
ATOM   3464  HE2 LYS A 220     -20.765  -0.568 -11.405  1.00 98.18           H  
ATOM   3465  HE3 LYS A 220     -20.609   1.047 -12.111  1.00 98.18           H  
ATOM   3466  NZ  LYS A 220     -22.047   0.907 -10.562  1.00 98.18           N  
ATOM   3467  HZ1 LYS A 220     -21.991   1.874 -10.277  1.00 98.18           H  
ATOM   3468  HZ2 LYS A 220     -22.812   0.792 -11.212  1.00 98.18           H  
ATOM   3469  HZ3 LYS A 220     -22.207   0.345  -9.738  1.00 98.18           H  
ATOM   3470  N   LEU A 221     -15.366   2.736 -13.969  1.00 97.66           N  
ATOM   3471  H   LEU A 221     -14.736   2.696 -13.181  1.00 97.66           H  
ATOM   3472  CA  LEU A 221     -15.024   3.650 -15.068  1.00 97.66           C  
ATOM   3473  HA  LEU A 221     -15.942   3.991 -15.547  1.00 97.66           H  
ATOM   3474  C   LEU A 221     -14.203   2.978 -16.181  1.00 97.66           C  
ATOM   3475  CB  LEU A 221     -14.288   4.872 -14.489  1.00 97.66           C  
ATOM   3476  HB2 LEU A 221     -13.380   4.525 -13.996  1.00 97.66           H  
ATOM   3477  HB3 LEU A 221     -13.989   5.519 -15.314  1.00 97.66           H  
ATOM   3478  O   LEU A 221     -13.945   3.590 -17.217  1.00 97.66           O  
ATOM   3479  CG  LEU A 221     -15.111   5.707 -13.491  1.00 97.66           C  
ATOM   3480  HG  LEU A 221     -15.403   5.084 -12.645  1.00 97.66           H  
ATOM   3481  CD1 LEU A 221     -14.248   6.850 -12.963  1.00 97.66           C  
ATOM   3482 HD11 LEU A 221     -13.344   6.436 -12.516  1.00 97.66           H  
ATOM   3483 HD12 LEU A 221     -13.969   7.521 -13.776  1.00 97.66           H  
ATOM   3484 HD13 LEU A 221     -14.796   7.410 -12.206  1.00 97.66           H  
ATOM   3485  CD2 LEU A 221     -16.368   6.305 -14.125  1.00 97.66           C  
ATOM   3486 HD21 LEU A 221     -16.103   6.889 -15.006  1.00 97.66           H  
ATOM   3487 HD22 LEU A 221     -17.063   5.515 -14.407  1.00 97.66           H  
ATOM   3488 HD23 LEU A 221     -16.867   6.955 -13.406  1.00 97.66           H  
ATOM   3489  N   GLY A 222     -13.805   1.719 -15.973  1.00 96.94           N  
ATOM   3490  H   GLY A 222     -14.055   1.294 -15.092  1.00 96.94           H  
ATOM   3491  CA  GLY A 222     -12.859   1.019 -16.834  1.00 96.94           C  
ATOM   3492  HA2 GLY A 222     -13.078   1.233 -17.880  1.00 96.94           H  
ATOM   3493  HA3 GLY A 222     -12.965  -0.054 -16.672  1.00 96.94           H  
ATOM   3494  C   GLY A 222     -11.412   1.423 -16.549  1.00 96.94           C  
ATOM   3495  O   GLY A 222     -11.138   2.492 -16.006  1.00 96.94           O  
ATOM   3496  N   VAL A 223     -10.475   0.534 -16.890  1.00 96.88           N  
ATOM   3497  H   VAL A 223     -10.744  -0.285 -17.415  1.00 96.88           H  
ATOM   3498  CA  VAL A 223      -9.047   0.789 -16.670  1.00 96.88           C  
ATOM   3499  HA  VAL A 223      -8.964   1.347 -15.737  1.00 96.88           H  
ATOM   3500  C   VAL A 223      -8.499   1.674 -17.783  1.00 96.88           C  
ATOM   3501  CB  VAL A 223      -8.229  -0.502 -16.489  1.00 96.88           C  
ATOM   3502  HB  VAL A 223      -8.360  -1.140 -17.364  1.00 96.88           H  
ATOM   3503  O   VAL A 223      -8.591   1.292 -18.949  1.00 96.88           O  
ATOM   3504  CG1 VAL A 223      -6.731  -0.218 -16.311  1.00 96.88           C  
ATOM   3505 HG11 VAL A 223      -6.328   0.235 -17.217  1.00 96.88           H  
ATOM   3506 HG12 VAL A 223      -6.578   0.473 -15.481  1.00 96.88           H  
ATOM   3507 HG13 VAL A 223      -6.188  -1.143 -16.117  1.00 96.88           H  
ATOM   3508  CG2 VAL A 223      -8.703  -1.275 -15.247  1.00 96.88           C  
ATOM   3509 HG21 VAL A 223      -8.599  -0.648 -14.362  1.00 96.88           H  
ATOM   3510 HG22 VAL A 223      -9.751  -1.554 -15.355  1.00 96.88           H  
ATOM   3511 HG23 VAL A 223      -8.108  -2.180 -15.121  1.00 96.88           H  
ATOM   3512  N   LYS A 224      -7.907   2.818 -17.422  1.00 96.72           N  
ATOM   3513  H   LYS A 224      -7.859   3.043 -16.439  1.00 96.72           H  
ATOM   3514  CA  LYS A 224      -7.231   3.726 -18.361  1.00 96.72           C  
ATOM   3515  HA  LYS A 224      -7.101   3.215 -19.315  1.00 96.72           H  
ATOM   3516  C   LYS A 224      -5.845   4.108 -17.865  1.00 96.72           C  
ATOM   3517  CB  LYS A 224      -8.038   5.001 -18.620  1.00 96.72           C  
ATOM   3518  HB2 LYS A 224      -7.485   5.596 -19.348  1.00 96.72           H  
ATOM   3519  HB3 LYS A 224      -8.109   5.581 -17.700  1.00 96.72           H  
ATOM   3520  O   LYS A 224      -5.640   4.340 -16.674  1.00 96.72           O  
ATOM   3521  CG  LYS A 224      -9.446   4.738 -19.165  1.00 96.72           C  
ATOM   3522  HG2 LYS A 224     -10.092   4.413 -18.349  1.00 96.72           H  
ATOM   3523  HG3 LYS A 224      -9.413   3.962 -19.930  1.00 96.72           H  
ATOM   3524  CD  LYS A 224      -9.988   6.028 -19.787  1.00 96.72           C  
ATOM   3525  HD2 LYS A 224      -9.446   6.224 -20.713  1.00 96.72           H  
ATOM   3526  HD3 LYS A 224      -9.807   6.864 -19.111  1.00 96.72           H  
ATOM   3527  CE  LYS A 224     -11.483   5.909 -20.073  1.00 96.72           C  
ATOM   3528  HE2 LYS A 224     -11.993   5.682 -19.137  1.00 96.72           H  
ATOM   3529  HE3 LYS A 224     -11.649   5.080 -20.761  1.00 96.72           H  
ATOM   3530  NZ  LYS A 224     -11.991   7.179 -20.641  1.00 96.72           N  
ATOM   3531  HZ1 LYS A 224     -12.983   7.124 -20.824  1.00 96.72           H  
ATOM   3532  HZ2 LYS A 224     -11.818   7.931 -19.989  1.00 96.72           H  
ATOM   3533  HZ3 LYS A 224     -11.499   7.399 -21.495  1.00 96.72           H  
ATOM   3534  N   ASN A 225      -4.912   4.197 -18.803  1.00 96.64           N  
ATOM   3535  H   ASN A 225      -5.181   4.142 -19.775  1.00 96.64           H  
ATOM   3536  CA  ASN A 225      -3.506   4.462 -18.543  1.00 96.64           C  
ATOM   3537  HA  ASN A 225      -3.372   4.883 -17.547  1.00 96.64           H  
ATOM   3538  C   ASN A 225      -2.967   5.465 -19.563  1.00 96.64           C  
ATOM   3539  CB  ASN A 225      -2.718   3.156 -18.626  1.00 96.64           C  
ATOM   3540  HB2 ASN A 225      -1.691   3.371 -18.331  1.00 96.64           H  
ATOM   3541  HB3 ASN A 225      -2.701   2.839 -19.669  1.00 96.64           H  
ATOM   3542  O   ASN A 225      -3.495   5.554 -20.670  1.00 96.64           O  
ATOM   3543  CG  ASN A 225      -3.265   2.030 -17.763  1.00 96.64           C  
ATOM   3544  ND2 ASN A 225      -3.753   0.981 -18.386  1.00 96.64           N  
ATOM   3545 HD21 ASN A 225      -3.696   0.940 -19.393  1.00 96.64           H  
ATOM   3546 HD22 ASN A 225      -4.156   0.262 -17.802  1.00 96.64           H  
ATOM   3547  OD1 ASN A 225      -3.322   2.063 -16.545  1.00 96.64           O  
ATOM   3548  N   MET A 226      -1.913   6.169 -19.177  1.00 96.45           N  
ATOM   3549  H   MET A 226      -1.516   5.967 -18.270  1.00 96.45           H  
ATOM   3550  CA  MET A 226      -1.101   7.000 -20.056  1.00 96.45           C  
ATOM   3551  HA  MET A 226      -1.723   7.448 -20.832  1.00 96.45           H  
ATOM   3552  C   MET A 226      -0.025   6.142 -20.718  1.00 96.45           C  
ATOM   3553  CB  MET A 226      -0.448   8.118 -19.234  1.00 96.45           C  
ATOM   3554  HB2 MET A 226       0.217   8.699 -19.874  1.00 96.45           H  
ATOM   3555  HB3 MET A 226       0.152   7.669 -18.443  1.00 96.45           H  
ATOM   3556  O   MET A 226       0.489   5.198 -20.103  1.00 96.45           O  
ATOM   3557  CG  MET A 226      -1.479   9.067 -18.615  1.00 96.45           C  
ATOM   3558  HG2 MET A 226      -2.230   8.491 -18.074  1.00 96.45           H  
ATOM   3559  HG3 MET A 226      -1.989   9.600 -19.417  1.00 96.45           H  
ATOM   3560  SD  MET A 226      -0.769  10.283 -17.473  1.00 96.45           S  
ATOM   3561  CE  MET A 226      -0.408   9.198 -16.068  1.00 96.45           C  
ATOM   3562  HE1 MET A 226      -0.971   9.533 -15.197  1.00 96.45           H  
ATOM   3563  HE2 MET A 226       0.661   9.218 -15.852  1.00 96.45           H  
ATOM   3564  HE3 MET A 226      -0.696   8.173 -16.300  1.00 96.45           H  
ATOM   3565  N   ASP A 227       0.362   6.498 -21.940  1.00 94.14           N  
ATOM   3566  H   ASP A 227      -0.066   7.310 -22.362  1.00 94.14           H  
ATOM   3567  CA  ASP A 227       1.625   6.011 -22.492  1.00 94.14           C  
ATOM   3568  HA  ASP A 227       1.705   4.953 -22.243  1.00 94.14           H  
ATOM   3569  C   ASP A 227       2.828   6.704 -21.817  1.00 94.14           C  
ATOM   3570  CB  ASP A 227       1.619   6.075 -24.030  1.00 94.14           C  
ATOM   3571  HB2 ASP A 227       0.707   5.600 -24.392  1.00 94.14           H  
ATOM   3572  HB3 ASP A 227       2.455   5.478 -24.394  1.00 94.14           H  
ATOM   3573  O   ASP A 227       2.676   7.596 -20.978  1.00 94.14           O  
ATOM   3574  CG  ASP A 227       1.740   7.473 -24.648  1.00 94.14           C  
ATOM   3575  OD1 ASP A 227       2.428   8.329 -24.050  1.00 94.14           O  
ATOM   3576  OD2 ASP A 227       1.251   7.633 -25.784  1.00 94.14           O  
ATOM   3577  N   ALA A 228       4.050   6.267 -22.138  1.00 92.86           N  
ATOM   3578  H   ALA A 228       4.149   5.564 -22.856  1.00 92.86           H  
ATOM   3579  CA  ALA A 228       5.251   6.810 -21.505  1.00 92.86           C  
ATOM   3580  HA  ALA A 228       5.145   6.716 -20.424  1.00 92.86           H  
ATOM   3581  C   ALA A 228       5.470   8.303 -21.803  1.00 92.86           C  
ATOM   3582  CB  ALA A 228       6.456   5.976 -21.949  1.00 92.86           C  
ATOM   3583  HB1 ALA A 228       6.576   6.027 -23.032  1.00 92.86           H  
ATOM   3584  HB2 ALA A 228       7.361   6.359 -21.476  1.00 92.86           H  
ATOM   3585  HB3 ALA A 228       6.313   4.938 -21.649  1.00 92.86           H  
ATOM   3586  O   ALA A 228       5.869   9.045 -20.908  1.00 92.86           O  
ATOM   3587  N   ALA A 229       5.198   8.753 -23.031  1.00 94.62           N  
ATOM   3588  H   ALA A 229       4.638   8.176 -23.643  1.00 94.62           H  
ATOM   3589  CA  ALA A 229       5.423  10.139 -23.429  1.00 94.62           C  
ATOM   3590  HA  ALA A 229       6.421  10.442 -23.113  1.00 94.62           H  
ATOM   3591  C   ALA A 229       4.417  11.078 -22.751  1.00 94.62           C  
ATOM   3592  CB  ALA A 229       5.342  10.227 -24.958  1.00 94.62           C  
ATOM   3593  HB1 ALA A 229       4.354   9.918 -25.297  1.00 94.62           H  
ATOM   3594  HB2 ALA A 229       5.522  11.255 -25.273  1.00 94.62           H  
ATOM   3595  HB3 ALA A 229       6.095   9.578 -25.406  1.00 94.62           H  
ATOM   3596  O   ALA A 229       4.796  12.138 -22.248  1.00 94.62           O  
ATOM   3597  N   GLU A 230       3.150  10.668 -22.687  1.00 96.60           N  
ATOM   3598  H   GLU A 230       2.900   9.800 -23.139  1.00 96.60           H  
ATOM   3599  CA  GLU A 230       2.105  11.372 -21.955  1.00 96.60           C  
ATOM   3600  HA  GLU A 230       2.055  12.398 -22.320  1.00 96.60           H  
ATOM   3601  C   GLU A 230       2.432  11.432 -20.460  1.00 96.60           C  
ATOM   3602  CB  GLU A 230       0.751  10.698 -22.220  1.00 96.60           C  
ATOM   3603  HB2 GLU A 230       0.790   9.671 -21.857  1.00 96.60           H  
ATOM   3604  HB3 GLU A 230       0.573  10.679 -23.295  1.00 96.60           H  
ATOM   3605  O   GLU A 230       2.421  12.524 -19.893  1.00 96.60           O  
ATOM   3606  CG  GLU A 230      -0.407  11.451 -21.544  1.00 96.60           C  
ATOM   3607  HG2 GLU A 230      -0.216  11.519 -20.473  1.00 96.60           H  
ATOM   3608  HG3 GLU A 230      -0.438  12.467 -21.939  1.00 96.60           H  
ATOM   3609  CD  GLU A 230      -1.777  10.781 -21.743  1.00 96.60           C  
ATOM   3610  OE1 GLU A 230      -2.790  11.454 -21.435  1.00 96.60           O  
ATOM   3611  OE2 GLU A 230      -1.820   9.598 -22.146  1.00 96.60           O  
ATOM   3612  N   ALA A 231       2.804  10.307 -19.840  1.00 97.10           N  
ATOM   3613  H   ALA A 231       2.793   9.441 -20.360  1.00 97.10           H  
ATOM   3614  CA  ALA A 231       3.163  10.264 -18.424  1.00 97.10           C  
ATOM   3615  HA  ALA A 231       2.307  10.603 -17.840  1.00 97.10           H  
ATOM   3616  C   ALA A 231       4.341  11.199 -18.097  1.00 97.10           C  
ATOM   3617  CB  ALA A 231       3.467   8.813 -18.036  1.00 97.10           C  
ATOM   3618  HB1 ALA A 231       3.719   8.764 -16.976  1.00 97.10           H  
ATOM   3619  HB2 ALA A 231       4.304   8.436 -18.623  1.00 97.10           H  
ATOM   3620  HB3 ALA A 231       2.591   8.193 -18.222  1.00 97.10           H  
ATOM   3621  O   ALA A 231       4.266  11.968 -17.139  1.00 97.10           O  
ATOM   3622  N   THR A 232       5.402  11.200 -18.915  1.00 95.99           N  
ATOM   3623  H   THR A 232       5.436  10.523 -19.663  1.00 95.99           H  
ATOM   3624  CA  THR A 232       6.545  12.115 -18.753  1.00 95.99           C  
ATOM   3625  HA  THR A 232       6.945  12.003 -17.745  1.00 95.99           H  
ATOM   3626  C   THR A 232       6.139  13.578 -18.911  1.00 95.99           C  
ATOM   3627  CB  THR A 232       7.656  11.781 -19.761  1.00 95.99           C  
ATOM   3628  HB  THR A 232       7.247  11.790 -20.771  1.00 95.99           H  
ATOM   3629  O   THR A 232       6.567  14.419 -18.121  1.00 95.99           O  
ATOM   3630  CG2 THR A 232       8.850  12.734 -19.698  1.00 95.99           C  
ATOM   3631 HG21 THR A 232       9.651  12.355 -20.332  1.00 95.99           H  
ATOM   3632 HG22 THR A 232       8.563  13.719 -20.066  1.00 95.99           H  
ATOM   3633 HG23 THR A 232       9.209  12.824 -18.673  1.00 95.99           H  
ATOM   3634  OG1 THR A 232       8.177  10.503 -19.489  1.00 95.99           O  
ATOM   3635  HG1 THR A 232       8.581  10.521 -18.618  1.00 95.99           H  
ATOM   3636  N   ARG A 233       5.304  13.898 -19.905  1.00 97.84           N  
ATOM   3637  H   ARG A 233       4.982  13.164 -20.520  1.00 97.84           H  
ATOM   3638  CA  ARG A 233       4.819  15.264 -20.129  1.00 97.84           C  
ATOM   3639  HA  ARG A 233       5.672  15.940 -20.203  1.00 97.84           H  
ATOM   3640  C   ARG A 233       3.984  15.753 -18.944  1.00 97.84           C  
ATOM   3641  CB  ARG A 233       4.038  15.291 -21.447  1.00 97.84           C  
ATOM   3642  HB2 ARG A 233       4.671  14.905 -22.246  1.00 97.84           H  
ATOM   3643  HB3 ARG A 233       3.174  14.635 -21.352  1.00 97.84           H  
ATOM   3644  O   ARG A 233       4.269  16.817 -18.400  1.00 97.84           O  
ATOM   3645  CG  ARG A 233       3.582  16.706 -21.827  1.00 97.84           C  
ATOM   3646  HG2 ARG A 233       4.454  17.311 -22.076  1.00 97.84           H  
ATOM   3647  HG3 ARG A 233       3.073  17.168 -20.981  1.00 97.84           H  
ATOM   3648  CD  ARG A 233       2.624  16.676 -23.025  1.00 97.84           C  
ATOM   3649  HD2 ARG A 233       3.105  16.155 -23.853  1.00 97.84           H  
ATOM   3650  HD3 ARG A 233       2.427  17.700 -23.341  1.00 97.84           H  
ATOM   3651  NE  ARG A 233       1.354  15.999 -22.683  1.00 97.84           N  
ATOM   3652  HE  ARG A 233       1.279  15.013 -22.891  1.00 97.84           H  
ATOM   3653  NH1 ARG A 233       0.363  17.796 -21.684  1.00 97.84           N  
ATOM   3654 HH11 ARG A 233       1.189  18.357 -21.832  1.00 97.84           H  
ATOM   3655 HH12 ARG A 233      -0.105  18.162 -20.867  1.00 97.84           H  
ATOM   3656  NH2 ARG A 233      -0.633  15.817 -21.570  1.00 97.84           N  
ATOM   3657 HH21 ARG A 233      -0.664  14.818 -21.714  1.00 97.84           H  
ATOM   3658 HH22 ARG A 233      -1.345  16.271 -21.015  1.00 97.84           H  
ATOM   3659  CZ  ARG A 233       0.370  16.536 -21.984  1.00 97.84           C  
ATOM   3660  N   VAL A 234       3.005  14.959 -18.504  1.00 97.94           N  
ATOM   3661  H   VAL A 234       2.853  14.080 -18.977  1.00 97.94           H  
ATOM   3662  CA  VAL A 234       2.136  15.305 -17.367  1.00 97.94           C  
ATOM   3663  HA  VAL A 234       1.693  16.284 -17.555  1.00 97.94           H  
ATOM   3664  C   VAL A 234       2.949  15.431 -16.082  1.00 97.94           C  
ATOM   3665  CB  VAL A 234       0.985  14.294 -17.200  1.00 97.94           C  
ATOM   3666  HB  VAL A 234       1.398  13.291 -17.092  1.00 97.94           H  
ATOM   3667  O   VAL A 234       2.740  16.381 -15.342  1.00 97.94           O  
ATOM   3668  CG1 VAL A 234       0.122  14.611 -15.972  1.00 97.94           C  
ATOM   3669 HG11 VAL A 234      -0.724  13.925 -15.928  1.00 97.94           H  
ATOM   3670 HG12 VAL A 234       0.697  14.506 -15.052  1.00 97.94           H  
ATOM   3671 HG13 VAL A 234      -0.259  15.630 -16.029  1.00 97.94           H  
ATOM   3672  CG2 VAL A 234       0.046  14.325 -18.414  1.00 97.94           C  
ATOM   3673 HG21 VAL A 234      -0.721  13.558 -18.301  1.00 97.94           H  
ATOM   3674 HG22 VAL A 234       0.595  14.124 -19.334  1.00 97.94           H  
ATOM   3675 HG23 VAL A 234      -0.431  15.302 -18.489  1.00 97.94           H  
ATOM   3676  N   ALA A 235       3.935  14.558 -15.846  1.00 97.16           N  
ATOM   3677  H   ALA A 235       4.074  13.786 -16.482  1.00 97.16           H  
ATOM   3678  CA  ALA A 235       4.828  14.667 -14.690  1.00 97.16           C  
ATOM   3679  HA  ALA A 235       4.231  14.568 -13.783  1.00 97.16           H  
ATOM   3680  C   ALA A 235       5.563  16.020 -14.606  1.00 97.16           C  
ATOM   3681  CB  ALA A 235       5.845  13.519 -14.749  1.00 97.16           C  
ATOM   3682  HB1 ALA A 235       6.531  13.593 -13.906  1.00 97.16           H  
ATOM   3683  HB2 ALA A 235       5.337  12.555 -14.710  1.00 97.16           H  
ATOM   3684  HB3 ALA A 235       6.422  13.578 -15.672  1.00 97.16           H  
ATOM   3685  O   ALA A 235       5.849  16.488 -13.504  1.00 97.16           O  
ATOM   3686  N   GLY A 236       5.881  16.633 -15.753  1.00 97.04           N  
ATOM   3687  H   GLY A 236       5.622  16.183 -16.620  1.00 97.04           H  
ATOM   3688  CA  GLY A 236       6.522  17.948 -15.829  1.00 97.04           C  
ATOM   3689  HA2 GLY A 236       7.043  18.021 -16.783  1.00 97.04           H  
ATOM   3690  HA3 GLY A 236       7.253  18.047 -15.027  1.00 97.04           H  
ATOM   3691  C   GLY A 236       5.551  19.129 -15.739  1.00 97.04           C  
ATOM   3692  O   GLY A 236       5.915  20.169 -15.197  1.00 97.04           O  
ATOM   3693  N   GLU A 237       4.330  18.985 -16.258  1.00 97.82           N  
ATOM   3694  H   GLU A 237       4.110  18.116 -16.724  1.00 97.82           H  
ATOM   3695  CA  GLU A 237       3.313  20.048 -16.260  1.00 97.82           C  
ATOM   3696  HA  GLU A 237       3.791  21.019 -16.393  1.00 97.82           H  
ATOM   3697  C   GLU A 237       2.514  20.116 -14.952  1.00 97.82           C  
ATOM   3698  CB  GLU A 237       2.339  19.818 -17.421  1.00 97.82           C  
ATOM   3699  HB2 GLU A 237       1.971  18.794 -17.362  1.00 97.82           H  
ATOM   3700  HB3 GLU A 237       1.492  20.493 -17.298  1.00 97.82           H  
ATOM   3701  O   GLU A 237       2.250  21.203 -14.439  1.00 97.82           O  
ATOM   3702  CG  GLU A 237       2.947  20.063 -18.812  1.00 97.82           C  
ATOM   3703  HG2 GLU A 237       3.215  21.115 -18.901  1.00 97.82           H  
ATOM   3704  HG3 GLU A 237       3.855  19.470 -18.924  1.00 97.82           H  
ATOM   3705  CD  GLU A 237       1.963  19.687 -19.930  1.00 97.82           C  
ATOM   3706  OE1 GLU A 237       2.373  19.627 -21.116  1.00 97.82           O  
ATOM   3707  OE2 GLU A 237       0.784  19.379 -19.634  1.00 97.82           O  
ATOM   3708  N   ASN A 238       2.128  18.958 -14.417  1.00 97.87           N  
ATOM   3709  H   ASN A 238       2.402  18.107 -14.886  1.00 97.87           H  
ATOM   3710  CA  ASN A 238       1.366  18.807 -13.186  1.00 97.87           C  
ATOM   3711  HA  ASN A 238       1.509  19.692 -12.567  1.00 97.87           H  
ATOM   3712  C   ASN A 238       1.848  17.563 -12.415  1.00 97.87           C  
ATOM   3713  CB  ASN A 238      -0.135  18.724 -13.507  1.00 97.87           C  
ATOM   3714  HB2 ASN A 238      -0.429  19.604 -14.080  1.00 97.87           H  
ATOM   3715  HB3 ASN A 238      -0.343  17.834 -14.100  1.00 97.87           H  
ATOM   3716  O   ASN A 238       1.334  16.460 -12.624  1.00 97.87           O  
ATOM   3717  CG  ASN A 238      -0.972  18.685 -12.238  1.00 97.87           C  
ATOM   3718  ND2 ASN A 238      -2.269  18.572 -12.383  1.00 97.87           N  
ATOM   3719 HD21 ASN A 238      -2.844  18.774 -11.577  1.00 97.87           H  
ATOM   3720 HD22 ASN A 238      -2.683  18.455 -13.296  1.00 97.87           H  
ATOM   3721  OD1 ASN A 238      -0.473  18.790 -11.125  1.00 97.87           O  
ATOM   3722  N   PRO A 239       2.822  17.709 -11.500  1.00 97.53           N  
ATOM   3723  CA  PRO A 239       3.330  16.576 -10.734  1.00 97.53           C  
ATOM   3724  HA  PRO A 239       3.641  15.789 -11.421  1.00 97.53           H  
ATOM   3725  C   PRO A 239       2.289  15.981  -9.772  1.00 97.53           C  
ATOM   3726  CB  PRO A 239       4.560  17.119  -9.998  1.00 97.53           C  
ATOM   3727  HB2 PRO A 239       4.714  16.637  -9.032  1.00 97.53           H  
ATOM   3728  HB3 PRO A 239       5.440  16.994 -10.628  1.00 97.53           H  
ATOM   3729  O   PRO A 239       2.512  14.877  -9.276  1.00 97.53           O  
ATOM   3730  CG  PRO A 239       4.258  18.608  -9.842  1.00 97.53           C  
ATOM   3731  HG2 PRO A 239       5.169  19.199  -9.743  1.00 97.53           H  
ATOM   3732  HG3 PRO A 239       3.603  18.761  -8.984  1.00 97.53           H  
ATOM   3733  CD  PRO A 239       3.505  18.940 -11.127  1.00 97.53           C  
ATOM   3734  HD2 PRO A 239       4.208  19.217 -11.913  1.00 97.53           H  
ATOM   3735  HD3 PRO A 239       2.805  19.753 -10.937  1.00 97.53           H  
ATOM   3736  N   ASP A 240       1.190  16.680  -9.480  1.00 97.93           N  
ATOM   3737  H   ASP A 240       1.039  17.556  -9.960  1.00 97.93           H  
ATOM   3738  CA  ASP A 240       0.119  16.276  -8.556  1.00 97.93           C  
ATOM   3739  HA  ASP A 240       0.435  15.391  -8.004  1.00 97.93           H  
ATOM   3740  C   ASP A 240      -1.173  15.859  -9.295  1.00 97.93           C  
ATOM   3741  CB  ASP A 240      -0.118  17.404  -7.531  1.00 97.93           C  
ATOM   3742  HB2 ASP A 240      -0.453  18.298  -8.057  1.00 97.93           H  
ATOM   3743  HB3 ASP A 240      -0.907  17.102  -6.842  1.00 97.93           H  
ATOM   3744  O   ASP A 240      -2.269  15.929  -8.734  1.00 97.93           O  
ATOM   3745  CG  ASP A 240       1.129  17.730  -6.703  1.00 97.93           C  
ATOM   3746  OD1 ASP A 240       1.609  16.824  -5.979  1.00 97.93           O  
ATOM   3747  OD2 ASP A 240       1.641  18.866  -6.784  1.00 97.93           O  
ATOM   3748  N   HIS A 241      -1.058  15.444 -10.562  1.00 98.37           N  
ATOM   3749  H   HIS A 241      -0.125  15.377 -10.944  1.00 98.37           H  
ATOM   3750  CA  HIS A 241      -2.180  15.156 -11.461  1.00 98.37           C  
ATOM   3751  HA  HIS A 241      -2.749  16.072 -11.623  1.00 98.37           H  
ATOM   3752  C   HIS A 241      -3.175  14.129 -10.908  1.00 98.37           C  
ATOM   3753  CB  HIS A 241      -1.610  14.698 -12.812  1.00 98.37           C  
ATOM   3754  HB2 HIS A 241      -0.892  13.897 -12.638  1.00 98.37           H  
ATOM   3755  HB3 HIS A 241      -1.080  15.533 -13.272  1.00 98.37           H  
ATOM   3756  O   HIS A 241      -4.382  14.374 -10.930  1.00 98.37           O  
ATOM   3757  CG  HIS A 241      -2.655  14.206 -13.779  1.00 98.37           C  
ATOM   3758  CD2 HIS A 241      -2.990  12.901 -13.983  1.00 98.37           C  
ATOM   3759  HD2 HIS A 241      -2.531  12.050 -13.502  1.00 98.37           H  
ATOM   3760  ND1 HIS A 241      -3.483  15.013 -14.559  1.00 98.37           N  
ATOM   3761  CE1 HIS A 241      -4.318  14.175 -15.190  1.00 98.37           C  
ATOM   3762  HE1 HIS A 241      -5.115  14.491 -15.846  1.00 98.37           H  
ATOM   3763  NE2 HIS A 241      -4.046  12.897 -14.864  1.00 98.37           N  
ATOM   3764  HE2 HIS A 241      -4.569  12.081 -15.149  1.00 98.37           H  
ATOM   3765  N   LEU A 242      -2.709  12.988 -10.389  1.00 98.26           N  
ATOM   3766  H   LEU A 242      -1.709  12.891 -10.281  1.00 98.26           H  
ATOM   3767  CA  LEU A 242      -3.612  11.957  -9.857  1.00 98.26           C  
ATOM   3768  HA  LEU A 242      -4.414  11.794 -10.577  1.00 98.26           H  
ATOM   3769  C   LEU A 242      -4.288  12.392  -8.553  1.00 98.26           C  
ATOM   3770  CB  LEU A 242      -2.866  10.634  -9.619  1.00 98.26           C  
ATOM   3771  HB2 LEU A 242      -2.105  10.794  -8.856  1.00 98.26           H  
ATOM   3772  HB3 LEU A 242      -3.590   9.925  -9.216  1.00 98.26           H  
ATOM   3773  O   LEU A 242      -5.443  12.029  -8.307  1.00 98.26           O  
ATOM   3774  CG  LEU A 242      -2.202   9.985 -10.841  1.00 98.26           C  
ATOM   3775  HG  LEU A 242      -1.403  10.624 -11.217  1.00 98.26           H  
ATOM   3776  CD1 LEU A 242      -1.627   8.633 -10.417  1.00 98.26           C  
ATOM   3777 HD11 LEU A 242      -1.057   8.207 -11.243  1.00 98.26           H  
ATOM   3778 HD12 LEU A 242      -2.416   7.941 -10.122  1.00 98.26           H  
ATOM   3779 HD13 LEU A 242      -0.946   8.772  -9.578  1.00 98.26           H  
ATOM   3780  CD2 LEU A 242      -3.197   9.693 -11.963  1.00 98.26           C  
ATOM   3781 HD21 LEU A 242      -3.920   8.950 -11.627  1.00 98.26           H  
ATOM   3782 HD22 LEU A 242      -2.654   9.308 -12.825  1.00 98.26           H  
ATOM   3783 HD23 LEU A 242      -3.714  10.603 -12.268  1.00 98.26           H  
ATOM   3784  N   VAL A 243      -3.572  13.145  -7.712  1.00 98.01           N  
ATOM   3785  H   VAL A 243      -2.627  13.377  -7.982  1.00 98.01           H  
ATOM   3786  CA  VAL A 243      -4.124  13.728  -6.482  1.00 98.01           C  
ATOM   3787  HA  VAL A 243      -4.604  12.938  -5.904  1.00 98.01           H  
ATOM   3788  C   VAL A 243      -5.214  14.741  -6.818  1.00 98.01           C  
ATOM   3789  CB  VAL A 243      -3.018  14.374  -5.621  1.00 98.01           C  
ATOM   3790  HB  VAL A 243      -2.485  15.116  -6.214  1.00 98.01           H  
ATOM   3791  O   VAL A 243      -6.304  14.668  -6.247  1.00 98.01           O  
ATOM   3792  CG1 VAL A 243      -3.591  15.070  -4.377  1.00 98.01           C  
ATOM   3793 HG11 VAL A 243      -2.776  15.454  -3.764  1.00 98.01           H  
ATOM   3794 HG12 VAL A 243      -4.213  15.914  -4.673  1.00 98.01           H  
ATOM   3795 HG13 VAL A 243      -4.190  14.368  -3.795  1.00 98.01           H  
ATOM   3796  CG2 VAL A 243      -2.003  13.337  -5.116  1.00 98.01           C  
ATOM   3797 HG21 VAL A 243      -1.610  12.756  -5.949  1.00 98.01           H  
ATOM   3798 HG22 VAL A 243      -2.470  12.666  -4.395  1.00 98.01           H  
ATOM   3799 HG23 VAL A 243      -1.171  13.854  -4.638  1.00 98.01           H  
ATOM   3800  N   GLN A 244      -4.932  15.642  -7.757  1.00 98.43           N  
ATOM   3801  H   GLN A 244      -4.017  15.629  -8.184  1.00 98.43           H  
ATOM   3802  CA  GLN A 244      -5.866  16.665  -8.204  1.00 98.43           C  
ATOM   3803  HA  GLN A 244      -6.198  17.235  -7.336  1.00 98.43           H  
ATOM   3804  C   GLN A 244      -7.116  16.045  -8.843  1.00 98.43           C  
ATOM   3805  CB  GLN A 244      -5.134  17.623  -9.153  1.00 98.43           C  
ATOM   3806  HB2 GLN A 244      -4.772  17.081 -10.026  1.00 98.43           H  
ATOM   3807  HB3 GLN A 244      -4.286  18.069  -8.633  1.00 98.43           H  
ATOM   3808  O   GLN A 244      -8.221  16.365  -8.419  1.00 98.43           O  
ATOM   3809  CG  GLN A 244      -6.095  18.727  -9.596  1.00 98.43           C  
ATOM   3810  HG2 GLN A 244      -6.911  18.281 -10.164  1.00 98.43           H  
ATOM   3811  HG3 GLN A 244      -6.520  19.215  -8.718  1.00 98.43           H  
ATOM   3812  CD  GLN A 244      -5.475  19.790 -10.481  1.00 98.43           C  
ATOM   3813  NE2 GLN A 244      -6.284  20.745 -10.873  1.00 98.43           N  
ATOM   3814 HE21 GLN A 244      -5.927  21.446 -11.507  1.00 98.43           H  
ATOM   3815 HE22 GLN A 244      -7.258  20.646 -10.628  1.00 98.43           H  
ATOM   3816  OE1 GLN A 244      -4.307  19.776 -10.842  1.00 98.43           O  
ATOM   3817  N   ASP A 245      -6.965  15.103  -9.783  1.00 98.63           N  
ATOM   3818  H   ASP A 245      -6.034  14.892 -10.112  1.00 98.63           H  
ATOM   3819  CA  ASP A 245      -8.105  14.450 -10.450  1.00 98.63           C  
ATOM   3820  HA  ASP A 245      -8.682  15.204 -10.984  1.00 98.63           H  
ATOM   3821  C   ASP A 245      -9.057  13.768  -9.455  1.00 98.63           C  
ATOM   3822  CB  ASP A 245      -7.592  13.417 -11.469  1.00 98.63           C  
ATOM   3823  HB2 ASP A 245      -6.885  12.749 -10.975  1.00 98.63           H  
ATOM   3824  HB3 ASP A 245      -7.064  13.934 -12.270  1.00 98.63           H  
ATOM   3825  O   ASP A 245     -10.278  13.838  -9.613  1.00 98.63           O  
ATOM   3826  CG  ASP A 245      -8.727  12.574 -12.070  1.00 98.63           C  
ATOM   3827  OD1 ASP A 245      -9.435  13.015 -12.999  1.00 98.63           O  
ATOM   3828  OD2 ASP A 245      -8.945  11.420 -11.622  1.00 98.63           O  
ATOM   3829  N   LEU A 246      -8.523  13.109  -8.418  1.00 98.63           N  
ATOM   3830  H   LEU A 246      -7.517  13.096  -8.323  1.00 98.63           H  
ATOM   3831  CA  LEU A 246      -9.362  12.490  -7.393  1.00 98.63           C  
ATOM   3832  HA  LEU A 246     -10.114  11.891  -7.907  1.00 98.63           H  
ATOM   3833  C   LEU A 246     -10.106  13.541  -6.564  1.00 98.63           C  
ATOM   3834  CB  LEU A 246      -8.511  11.578  -6.491  1.00 98.63           C  
ATOM   3835  HB2 LEU A 246      -7.964  10.870  -7.114  1.00 98.63           H  
ATOM   3836  HB3 LEU A 246      -7.780  12.193  -5.966  1.00 98.63           H  
ATOM   3837  O   LEU A 246     -11.295  13.362  -6.294  1.00 98.63           O  
ATOM   3838  CG  LEU A 246      -9.355  10.806  -5.455  1.00 98.63           C  
ATOM   3839  HG  LEU A 246      -9.936  11.497  -4.845  1.00 98.63           H  
ATOM   3840  CD1 LEU A 246     -10.308   9.825  -6.144  1.00 98.63           C  
ATOM   3841 HD11 LEU A 246     -10.742   9.143  -5.413  1.00 98.63           H  
ATOM   3842 HD12 LEU A 246      -9.763   9.246  -6.891  1.00 98.63           H  
ATOM   3843 HD13 LEU A 246     -11.112  10.385  -6.621  1.00 98.63           H  
ATOM   3844  CD2 LEU A 246      -8.455  10.011  -4.509  1.00 98.63           C  
ATOM   3845 HD21 LEU A 246      -7.836   9.316  -5.078  1.00 98.63           H  
ATOM   3846 HD22 LEU A 246      -9.065   9.464  -3.791  1.00 98.63           H  
ATOM   3847 HD23 LEU A 246      -7.822  10.710  -3.962  1.00 98.63           H  
ATOM   3848  N   PHE A 247      -9.404  14.597  -6.147  1.00 98.68           N  
ATOM   3849  H   PHE A 247      -8.455  14.709  -6.472  1.00 98.68           H  
ATOM   3850  CA  PHE A 247      -9.969  15.655  -5.317  1.00 98.68           C  
ATOM   3851  HA  PHE A 247     -10.415  15.198  -4.433  1.00 98.68           H  
ATOM   3852  C   PHE A 247     -11.083  16.403  -6.055  1.00 98.68           C  
ATOM   3853  CB  PHE A 247      -8.848  16.600  -4.862  1.00 98.68           C  
ATOM   3854  HB2 PHE A 247      -8.400  17.075  -5.734  1.00 98.68           H  
ATOM   3855  HB3 PHE A 247      -8.070  16.013  -4.374  1.00 98.68           H  
ATOM   3856  O   PHE A 247     -12.204  16.484  -5.550  1.00 98.68           O  
ATOM   3857  CG  PHE A 247      -9.318  17.679  -3.905  1.00 98.68           C  
ATOM   3858  CD1 PHE A 247      -9.881  18.869  -4.404  1.00 98.68           C  
ATOM   3859  HD1 PHE A 247      -9.959  19.031  -5.469  1.00 98.68           H  
ATOM   3860  CD2 PHE A 247      -9.225  17.482  -2.514  1.00 98.68           C  
ATOM   3861  HD2 PHE A 247      -8.811  16.560  -2.132  1.00 98.68           H  
ATOM   3862  CE1 PHE A 247     -10.370  19.843  -3.518  1.00 98.68           C  
ATOM   3863  HE1 PHE A 247     -10.832  20.736  -3.914  1.00 98.68           H  
ATOM   3864  CE2 PHE A 247      -9.695  18.467  -1.625  1.00 98.68           C  
ATOM   3865  HE2 PHE A 247      -9.632  18.313  -0.558  1.00 98.68           H  
ATOM   3866  CZ  PHE A 247     -10.280  19.643  -2.130  1.00 98.68           C  
ATOM   3867  HZ  PHE A 247     -10.680  20.387  -1.457  1.00 98.68           H  
ATOM   3868  N   ASP A 248     -10.798  16.875  -7.269  1.00 98.71           N  
ATOM   3869  H   ASP A 248      -9.854  16.782  -7.616  1.00 98.71           H  
ATOM   3870  CA  ASP A 248     -11.727  17.661  -8.083  1.00 98.71           C  
ATOM   3871  HA  ASP A 248     -12.056  18.530  -7.513  1.00 98.71           H  
ATOM   3872  C   ASP A 248     -12.976  16.836  -8.421  1.00 98.71           C  
ATOM   3873  CB  ASP A 248     -11.006  18.167  -9.352  1.00 98.71           C  
ATOM   3874  HB2 ASP A 248     -11.749  18.619 -10.009  1.00 98.71           H  
ATOM   3875  HB3 ASP A 248     -10.572  17.316  -9.877  1.00 98.71           H  
ATOM   3876  O   ASP A 248     -14.101  17.300  -8.242  1.00 98.71           O  
ATOM   3877  CG  ASP A 248      -9.907  19.217  -9.089  1.00 98.71           C  
ATOM   3878  OD1 ASP A 248      -9.823  19.725  -7.946  1.00 98.71           O  
ATOM   3879  OD2 ASP A 248      -9.137  19.529 -10.032  1.00 98.71           O  
ATOM   3880  N   ALA A 249     -12.812  15.555  -8.776  1.00 98.60           N  
ATOM   3881  H   ALA A 249     -11.873  15.207  -8.906  1.00 98.60           H  
ATOM   3882  CA  ALA A 249     -13.947  14.679  -9.051  1.00 98.60           C  
ATOM   3883  HA  ALA A 249     -14.520  15.114  -9.869  1.00 98.60           H  
ATOM   3884  C   ALA A 249     -14.897  14.523  -7.852  1.00 98.60           C  
ATOM   3885  CB  ALA A 249     -13.414  13.314  -9.482  1.00 98.60           C  
ATOM   3886  HB1 ALA A 249     -14.251  12.646  -9.686  1.00 98.60           H  
ATOM   3887  HB2 ALA A 249     -12.807  13.437 -10.380  1.00 98.60           H  
ATOM   3888  HB3 ALA A 249     -12.797  12.898  -8.685  1.00 98.60           H  
ATOM   3889  O   ALA A 249     -16.111  14.462  -8.032  1.00 98.60           O  
ATOM   3890  N   ILE A 250     -14.374  14.441  -6.627  1.00 98.58           N  
ATOM   3891  H   ILE A 250     -13.376  14.555  -6.520  1.00 98.58           H  
ATOM   3892  CA  ILE A 250     -15.218  14.351  -5.430  1.00 98.58           C  
ATOM   3893  HA  ILE A 250     -16.020  13.638  -5.619  1.00 98.58           H  
ATOM   3894  C   ILE A 250     -15.889  15.697  -5.140  1.00 98.58           C  
ATOM   3895  CB  ILE A 250     -14.397  13.844  -4.232  1.00 98.58           C  
ATOM   3896  HB  ILE A 250     -13.512  14.474  -4.141  1.00 98.58           H  
ATOM   3897  O   ILE A 250     -17.072  15.712  -4.801  1.00 98.58           O  
ATOM   3898  CG1 ILE A 250     -13.946  12.386  -4.459  1.00 98.58           C  
ATOM   3899 HG12 ILE A 250     -14.800  11.713  -4.384  1.00 98.58           H  
ATOM   3900 HG13 ILE A 250     -13.531  12.284  -5.462  1.00 98.58           H  
ATOM   3901  CG2 ILE A 250     -15.203  13.933  -2.925  1.00 98.58           C  
ATOM   3902 HG21 ILE A 250     -15.393  14.976  -2.673  1.00 98.58           H  
ATOM   3903 HG22 ILE A 250     -14.626  13.488  -2.115  1.00 98.58           H  
ATOM   3904 HG23 ILE A 250     -16.153  13.409  -3.035  1.00 98.58           H  
ATOM   3905  CD1 ILE A 250     -12.860  11.951  -3.471  1.00 98.58           C  
ATOM   3906 HD11 ILE A 250     -12.099  12.726  -3.383  1.00 98.58           H  
ATOM   3907 HD12 ILE A 250     -12.369  11.063  -3.871  1.00 98.58           H  
ATOM   3908 HD13 ILE A 250     -13.284  11.729  -2.492  1.00 98.58           H  
ATOM   3909  N   GLU A 251     -15.166  16.807  -5.294  1.00 98.33           N  
ATOM   3910  H   GLU A 251     -14.215  16.728  -5.625  1.00 98.33           H  
ATOM   3911  CA  GLU A 251     -15.688  18.159  -5.060  1.00 98.33           C  
ATOM   3912  HA  GLU A 251     -16.072  18.212  -4.041  1.00 98.33           H  
ATOM   3913  C   GLU A 251     -16.848  18.492  -6.013  1.00 98.33           C  
ATOM   3914  CB  GLU A 251     -14.535  19.167  -5.220  1.00 98.33           C  
ATOM   3915  HB2 GLU A 251     -14.328  19.310  -6.280  1.00 98.33           H  
ATOM   3916  HB3 GLU A 251     -13.630  18.766  -4.764  1.00 98.33           H  
ATOM   3917  O   GLU A 251     -17.852  19.079  -5.614  1.00 98.33           O  
ATOM   3918  CG  GLU A 251     -14.834  20.533  -4.582  1.00 98.33           C  
ATOM   3919  HG2 GLU A 251     -15.742  20.942  -5.025  1.00 98.33           H  
ATOM   3920  HG3 GLU A 251     -14.015  21.208  -4.830  1.00 98.33           H  
ATOM   3921  CD  GLU A 251     -14.978  20.483  -3.048  1.00 98.33           C  
ATOM   3922  OE1 GLU A 251     -15.531  21.459  -2.486  1.00 98.33           O  
ATOM   3923  OE2 GLU A 251     -14.526  19.489  -2.418  1.00 98.33           O  
ATOM   3924  N   GLU A 252     -16.751  18.031  -7.259  1.00 98.49           N  
ATOM   3925  H   GLU A 252     -15.862  17.642  -7.540  1.00 98.49           H  
ATOM   3926  CA  GLU A 252     -17.771  18.192  -8.298  1.00 98.49           C  
ATOM   3927  HA  GLU A 252     -18.180  19.201  -8.245  1.00 98.49           H  
ATOM   3928  C   GLU A 252     -18.957  17.216  -8.172  1.00 98.49           C  
ATOM   3929  CB  GLU A 252     -17.099  18.007  -9.662  1.00 98.49           C  
ATOM   3930  HB2 GLU A 252     -16.585  17.046  -9.658  1.00 98.49           H  
ATOM   3931  HB3 GLU A 252     -17.866  17.980 -10.436  1.00 98.49           H  
ATOM   3932  O   GLU A 252     -19.906  17.286  -8.953  1.00 98.49           O  
ATOM   3933  CG  GLU A 252     -16.112  19.130 -10.020  1.00 98.49           C  
ATOM   3934  HG2 GLU A 252     -16.676  20.054 -10.143  1.00 98.49           H  
ATOM   3935  HG3 GLU A 252     -15.400  19.284  -9.209  1.00 98.49           H  
ATOM   3936  CD  GLU A 252     -15.349  18.822 -11.318  1.00 98.49           C  
ATOM   3937  OE1 GLU A 252     -14.566  19.702 -11.738  1.00 98.49           O  
ATOM   3938  OE2 GLU A 252     -15.599  17.744 -11.923  1.00 98.49           O  
ATOM   3939  N   GLY A 253     -18.925  16.279  -7.217  1.00 98.19           N  
ATOM   3940  H   GLY A 253     -18.151  16.298  -6.569  1.00 98.19           H  
ATOM   3941  CA  GLY A 253     -19.956  15.245  -7.063  1.00 98.19           C  
ATOM   3942  HA2 GLY A 253     -20.939  15.696  -7.201  1.00 98.19           H  
ATOM   3943  HA3 GLY A 253     -19.897  14.851  -6.049  1.00 98.19           H  
ATOM   3944  C   GLY A 253     -19.835  14.064  -8.040  1.00 98.19           C  
ATOM   3945  O   GLY A 253     -20.697  13.182  -8.056  1.00 98.19           O  
ATOM   3946  N   ASN A 254     -18.752  13.994  -8.818  1.00 98.13           N  
ATOM   3947  H   ASN A 254     -18.048  14.704  -8.677  1.00 98.13           H  
ATOM   3948  CA  ASN A 254     -18.404  12.896  -9.726  1.00 98.13           C  
ATOM   3949  HA  ASN A 254     -19.324  12.520 -10.172  1.00 98.13           H  
ATOM   3950  C   ASN A 254     -17.765  11.717  -8.962  1.00 98.13           C  
ATOM   3951  CB  ASN A 254     -17.514  13.444 -10.861  1.00 98.13           C  
ATOM   3952  HB2 ASN A 254     -17.152  12.617 -11.472  1.00 98.13           H  
ATOM   3953  HB3 ASN A 254     -16.648  13.958 -10.442  1.00 98.13           H  
ATOM   3954  O   ASN A 254     -16.632  11.302  -9.233  1.00 98.13           O  
ATOM   3955  CG  ASN A 254     -18.255  14.391 -11.784  1.00 98.13           C  
ATOM   3956  ND2 ASN A 254     -17.642  15.468 -12.221  1.00 98.13           N  
ATOM   3957 HD21 ASN A 254     -18.193  16.121 -12.760  1.00 98.13           H  
ATOM   3958 HD22 ASN A 254     -16.765  15.813 -11.857  1.00 98.13           H  
ATOM   3959  OD1 ASN A 254     -19.382  14.129 -12.175  1.00 98.13           O  
ATOM   3960  N   PHE A 255     -18.500  11.177  -7.986  1.00 98.49           N  
ATOM   3961  H   PHE A 255     -19.403  11.593  -7.812  1.00 98.49           H  
ATOM   3962  CA  PHE A 255     -17.996  10.187  -7.033  1.00 98.49           C  
ATOM   3963  HA  PHE A 255     -17.157  10.642  -6.507  1.00 98.49           H  
ATOM   3964  C   PHE A 255     -17.510   8.897  -7.710  1.00 98.49           C  
ATOM   3965  CB  PHE A 255     -19.082   9.866  -5.998  1.00 98.49           C  
ATOM   3966  HB2 PHE A 255     -19.924   9.407  -6.516  1.00 98.49           H  
ATOM   3967  HB3 PHE A 255     -18.691   9.131  -5.295  1.00 98.49           H  
ATOM   3968  O   PHE A 255     -18.308   8.187  -8.335  1.00 98.49           O  
ATOM   3969  CG  PHE A 255     -19.589  11.056  -5.204  1.00 98.49           C  
ATOM   3970  CD1 PHE A 255     -18.714  12.082  -4.792  1.00 98.49           C  
ATOM   3971  HD1 PHE A 255     -17.661  12.047  -5.028  1.00 98.49           H  
ATOM   3972  CD2 PHE A 255     -20.955  11.139  -4.878  1.00 98.49           C  
ATOM   3973  HD2 PHE A 255     -21.638  10.371  -5.211  1.00 98.49           H  
ATOM   3974  CE1 PHE A 255     -19.200  13.168  -4.048  1.00 98.49           C  
ATOM   3975  HE1 PHE A 255     -18.530  13.955  -3.735  1.00 98.49           H  
ATOM   3976  CE2 PHE A 255     -21.442  12.234  -4.144  1.00 98.49           C  
ATOM   3977  HE2 PHE A 255     -22.495  12.309  -3.915  1.00 98.49           H  
ATOM   3978  CZ  PHE A 255     -20.563  13.247  -3.727  1.00 98.49           C  
ATOM   3979  HZ  PHE A 255     -20.932  14.098  -3.173  1.00 98.49           H  
ATOM   3980  N   PRO A 256     -16.220   8.535  -7.573  1.00 98.14           N  
ATOM   3981  CA  PRO A 256     -15.718   7.300  -8.144  1.00 98.14           C  
ATOM   3982  HA  PRO A 256     -16.029   7.235  -9.187  1.00 98.14           H  
ATOM   3983  C   PRO A 256     -16.258   6.080  -7.394  1.00 98.14           C  
ATOM   3984  CB  PRO A 256     -14.201   7.417  -8.095  1.00 98.14           C  
ATOM   3985  HB2 PRO A 256     -13.711   6.444  -8.042  1.00 98.14           H  
ATOM   3986  HB3 PRO A 256     -13.873   7.958  -8.983  1.00 98.14           H  
ATOM   3987  O   PRO A 256     -16.451   6.089  -6.172  1.00 98.14           O  
ATOM   3988  CG  PRO A 256     -13.967   8.280  -6.859  1.00 98.14           C  
ATOM   3989  HG2 PRO A 256     -14.041   7.644  -5.977  1.00 98.14           H  
ATOM   3990  HG3 PRO A 256     -13.008   8.797  -6.887  1.00 98.14           H  
ATOM   3991  CD  PRO A 256     -15.139   9.257  -6.910  1.00 98.14           C  
ATOM   3992  HD2 PRO A 256     -14.868  10.131  -7.503  1.00 98.14           H  
ATOM   3993  HD3 PRO A 256     -15.408   9.564  -5.899  1.00 98.14           H  
ATOM   3994  N   GLN A 257     -16.489   5.014  -8.159  1.00 98.63           N  
ATOM   3995  H   GLN A 257     -16.262   5.070  -9.142  1.00 98.63           H  
ATOM   3996  CA  GLN A 257     -17.057   3.767  -7.669  1.00 98.63           C  
ATOM   3997  HA  GLN A 257     -17.026   3.783  -6.579  1.00 98.63           H  
ATOM   3998  C   GLN A 257     -16.262   2.555  -8.143  1.00 98.63           C  
ATOM   3999  CB  GLN A 257     -18.518   3.623  -8.109  1.00 98.63           C  
ATOM   4000  HB2 GLN A 257     -18.567   3.681  -9.196  1.00 98.63           H  
ATOM   4001  HB3 GLN A 257     -18.871   2.642  -7.789  1.00 98.63           H  
ATOM   4002  O   GLN A 257     -15.822   2.486  -9.295  1.00 98.63           O  
ATOM   4003  CG  GLN A 257     -19.450   4.679  -7.514  1.00 98.63           C  
ATOM   4004  HG2 GLN A 257     -19.265   4.737  -6.441  1.00 98.63           H  
ATOM   4005  HG3 GLN A 257     -19.240   5.656  -7.949  1.00 98.63           H  
ATOM   4006  CD  GLN A 257     -20.918   4.340  -7.755  1.00 98.63           C  
ATOM   4007  NE2 GLN A 257     -21.750   4.489  -6.748  1.00 98.63           N  
ATOM   4008 HE21 GLN A 257     -22.740   4.400  -6.929  1.00 98.63           H  
ATOM   4009 HE22 GLN A 257     -21.388   4.779  -5.851  1.00 98.63           H  
ATOM   4010  OE1 GLN A 257     -21.334   3.864  -8.809  1.00 98.63           O  
ATOM   4011  N   TRP A 258     -16.172   1.557  -7.267  1.00 98.84           N  
ATOM   4012  H   TRP A 258     -16.576   1.689  -6.351  1.00 98.84           H  
ATOM   4013  CA  TRP A 258     -15.573   0.262  -7.562  1.00 98.84           C  
ATOM   4014  HA  TRP A 258     -15.444   0.168  -8.640  1.00 98.84           H  
ATOM   4015  C   TRP A 258     -16.488  -0.865  -7.099  1.00 98.84           C  
ATOM   4016  CB  TRP A 258     -14.195   0.135  -6.906  1.00 98.84           C  
ATOM   4017  HB2 TRP A 258     -14.309   0.177  -5.823  1.00 98.84           H  
ATOM   4018  HB3 TRP A 258     -13.812  -0.853  -7.162  1.00 98.84           H  
ATOM   4019  O   TRP A 258     -17.019  -0.818  -5.990  1.00 98.84           O  
ATOM   4020  CG  TRP A 258     -13.173   1.154  -7.310  1.00 98.84           C  
ATOM   4021  CD1 TRP A 258     -12.107   0.930  -8.110  1.00 98.84           C  
ATOM   4022  HD1 TRP A 258     -11.848  -0.023  -8.548  1.00 98.84           H  
ATOM   4023  CD2 TRP A 258     -13.053   2.545  -6.880  1.00 98.84           C  
ATOM   4024  CE2 TRP A 258     -11.914   3.117  -7.521  1.00 98.84           C  
ATOM   4025  CE3 TRP A 258     -13.762   3.366  -5.974  1.00 98.84           C  
ATOM   4026  HE3 TRP A 258     -14.629   2.970  -5.465  1.00 98.84           H  
ATOM   4027  NE1 TRP A 258     -11.385   2.092  -8.274  1.00 98.84           N  
ATOM   4028  HE1 TRP A 258     -10.516   2.130  -8.789  1.00 98.84           H  
ATOM   4029  CH2 TRP A 258     -12.189   5.201  -6.319  1.00 98.84           C  
ATOM   4030  HH2 TRP A 258     -11.848   6.197  -6.077  1.00 98.84           H  
ATOM   4031  CZ2 TRP A 258     -11.476   4.417  -7.240  1.00 98.84           C  
ATOM   4032  HZ2 TRP A 258     -10.556   4.782  -7.673  1.00 98.84           H  
ATOM   4033  CZ3 TRP A 258     -13.342   4.681  -5.705  1.00 98.84           C  
ATOM   4034  HZ3 TRP A 258     -13.903   5.288  -5.010  1.00 98.84           H  
ATOM   4035  N   ASP A 259     -16.645  -1.894  -7.924  1.00 98.85           N  
ATOM   4036  H   ASP A 259     -16.109  -1.904  -8.780  1.00 98.85           H  
ATOM   4037  CA  ASP A 259     -17.307  -3.132  -7.521  1.00 98.85           C  
ATOM   4038  HA  ASP A 259     -18.045  -2.911  -6.750  1.00 98.85           H  
ATOM   4039  C   ASP A 259     -16.266  -4.082  -6.904  1.00 98.85           C  
ATOM   4040  CB  ASP A 259     -18.078  -3.750  -8.697  1.00 98.85           C  
ATOM   4041  HB2 ASP A 259     -17.389  -3.909  -9.526  1.00 98.85           H  
ATOM   4042  HB3 ASP A 259     -18.463  -4.721  -8.387  1.00 98.85           H  
ATOM   4043  O   ASP A 259     -15.143  -4.219  -7.402  1.00 98.85           O  
ATOM   4044  CG  ASP A 259     -19.270  -2.894  -9.179  1.00 98.85           C  
ATOM   4045  OD1 ASP A 259     -20.076  -2.388  -8.349  1.00 98.85           O  
ATOM   4046  OD2 ASP A 259     -19.418  -2.751 -10.412  1.00 98.85           O  
ATOM   4047  N   ILE A 260     -16.624  -4.716  -5.789  1.00 98.81           N  
ATOM   4048  H   ILE A 260     -17.569  -4.600  -5.454  1.00 98.81           H  
ATOM   4049  CA  ILE A 260     -15.726  -5.551  -4.988  1.00 98.81           C  
ATOM   4050  HA  ILE A 260     -14.712  -5.449  -5.375  1.00 98.81           H  
ATOM   4051  C   ILE A 260     -16.134  -7.008  -5.135  1.00 98.81           C  
ATOM   4052  CB  ILE A 260     -15.687  -5.103  -3.512  1.00 98.81           C  
ATOM   4053  HB  ILE A 260     -16.688  -5.191  -3.089  1.00 98.81           H  
ATOM   4054  O   ILE A 260     -17.300  -7.372  -4.964  1.00 98.81           O  
ATOM   4055  CG1 ILE A 260     -15.224  -3.632  -3.428  1.00 98.81           C  
ATOM   4056 HG12 ILE A 260     -15.774  -3.012  -4.136  1.00 98.81           H  
ATOM   4057 HG13 ILE A 260     -14.169  -3.571  -3.697  1.00 98.81           H  
ATOM   4058  CG2 ILE A 260     -14.718  -5.999  -2.707  1.00 98.81           C  
ATOM   4059 HG21 ILE A 260     -13.702  -5.894  -3.087  1.00 98.81           H  
ATOM   4060 HG22 ILE A 260     -15.003  -7.049  -2.775  1.00 98.81           H  
ATOM   4061 HG23 ILE A 260     -14.733  -5.736  -1.649  1.00 98.81           H  
ATOM   4062  CD1 ILE A 260     -15.426  -2.996  -2.059  1.00 98.81           C  
ATOM   4063 HD11 ILE A 260     -16.490  -2.799  -1.932  1.00 98.81           H  
ATOM   4064 HD12 ILE A 260     -15.059  -3.634  -1.254  1.00 98.81           H  
ATOM   4065 HD13 ILE A 260     -14.875  -2.056  -2.021  1.00 98.81           H  
ATOM   4066  N   PHE A 261     -15.139  -7.841  -5.411  1.00 98.87           N  
ATOM   4067  H   PHE A 261     -14.213  -7.448  -5.505  1.00 98.87           H  
ATOM   4068  CA  PHE A 261     -15.266  -9.267  -5.631  1.00 98.87           C  
ATOM   4069  HA  PHE A 261     -16.281  -9.572  -5.375  1.00 98.87           H  
ATOM   4070  C   PHE A 261     -14.294 -10.043  -4.749  1.00 98.87           C  
ATOM   4071  CB  PHE A 261     -14.996  -9.603  -7.106  1.00 98.87           C  
ATOM   4072  HB2 PHE A 261     -13.945  -9.407  -7.320  1.00 98.87           H  
ATOM   4073  HB3 PHE A 261     -15.163 -10.671  -7.242  1.00 98.87           H  
ATOM   4074  O   PHE A 261     -13.253  -9.529  -4.335  1.00 98.87           O  
ATOM   4075  CG  PHE A 261     -15.821  -8.841  -8.122  1.00 98.87           C  
ATOM   4076  CD1 PHE A 261     -16.962  -9.434  -8.692  1.00 98.87           C  
ATOM   4077  HD1 PHE A 261     -17.246 -10.439  -8.419  1.00 98.87           H  
ATOM   4078  CD2 PHE A 261     -15.448  -7.537  -8.502  1.00 98.87           C  
ATOM   4079  HD2 PHE A 261     -14.585  -7.065  -8.055  1.00 98.87           H  
ATOM   4080  CE1 PHE A 261     -17.745  -8.716  -9.611  1.00 98.87           C  
ATOM   4081  HE1 PHE A 261     -18.632  -9.165 -10.032  1.00 98.87           H  
ATOM   4082  CE2 PHE A 261     -16.235  -6.819  -9.416  1.00 98.87           C  
ATOM   4083  HE2 PHE A 261     -15.977  -5.799  -9.662  1.00 98.87           H  
ATOM   4084  CZ  PHE A 261     -17.388  -7.403  -9.965  1.00 98.87           C  
ATOM   4085  HZ  PHE A 261     -18.009  -6.837 -10.643  1.00 98.87           H  
ATOM   4086  N   VAL A 262     -14.599 -11.320  -4.545  1.00 98.73           N  
ATOM   4087  H   VAL A 262     -15.489 -11.658  -4.880  1.00 98.73           H  
ATOM   4088  CA  VAL A 262     -13.682 -12.300  -3.969  1.00 98.73           C  
ATOM   4089  HA  VAL A 262     -12.694 -11.844  -3.904  1.00 98.73           H  
ATOM   4090  C   VAL A 262     -13.554 -13.511  -4.883  1.00 98.73           C  
ATOM   4091  CB  VAL A 262     -14.073 -12.711  -2.537  1.00 98.73           C  
ATOM   4092  HB  VAL A 262     -13.346 -13.440  -2.180  1.00 98.73           H  
ATOM   4093  O   VAL A 262     -14.519 -13.935  -5.516  1.00 98.73           O  
ATOM   4094  CG1 VAL A 262     -14.005 -11.500  -1.602  1.00 98.73           C  
ATOM   4095 HG11 VAL A 262     -14.725 -10.745  -1.915  1.00 98.73           H  
ATOM   4096 HG12 VAL A 262     -13.003 -11.072  -1.630  1.00 98.73           H  
ATOM   4097 HG13 VAL A 262     -14.226 -11.809  -0.580  1.00 98.73           H  
ATOM   4098  CG2 VAL A 262     -15.464 -13.353  -2.453  1.00 98.73           C  
ATOM   4099 HG21 VAL A 262     -16.219 -12.698  -2.887  1.00 98.73           H  
ATOM   4100 HG22 VAL A 262     -15.468 -14.295  -3.001  1.00 98.73           H  
ATOM   4101 HG23 VAL A 262     -15.716 -13.558  -1.412  1.00 98.73           H  
ATOM   4102  N   GLN A 263     -12.355 -14.076  -4.945  1.00 98.66           N  
ATOM   4103  H   GLN A 263     -11.611 -13.635  -4.423  1.00 98.66           H  
ATOM   4104  CA  GLN A 263     -12.171 -15.482  -5.299  1.00 98.66           C  
ATOM   4105  HA  GLN A 263     -12.953 -15.807  -5.985  1.00 98.66           H  
ATOM   4106  C   GLN A 263     -12.268 -16.302  -4.016  1.00 98.66           C  
ATOM   4107  CB  GLN A 263     -10.810 -15.697  -5.962  1.00 98.66           C  
ATOM   4108  HB2 GLN A 263     -10.687 -16.759  -6.170  1.00 98.66           H  
ATOM   4109  HB3 GLN A 263     -10.019 -15.382  -5.280  1.00 98.66           H  
ATOM   4110  O   GLN A 263     -11.819 -15.827  -2.976  1.00 98.66           O  
ATOM   4111  CG  GLN A 263     -10.690 -14.919  -7.272  1.00 98.66           C  
ATOM   4112  HG2 GLN A 263     -10.781 -13.852  -7.071  1.00 98.66           H  
ATOM   4113  HG3 GLN A 263     -11.492 -15.217  -7.949  1.00 98.66           H  
ATOM   4114  CD  GLN A 263      -9.343 -15.157  -7.927  1.00 98.66           C  
ATOM   4115  NE2 GLN A 263      -9.259 -16.027  -8.902  1.00 98.66           N  
ATOM   4116 HE21 GLN A 263      -8.357 -16.155  -9.338  1.00 98.66           H  
ATOM   4117 HE22 GLN A 263     -10.079 -16.542  -9.189  1.00 98.66           H  
ATOM   4118  OE1 GLN A 263      -8.344 -14.554  -7.564  1.00 98.66           O  
ATOM   4119  N   VAL A 264     -12.825 -17.510  -4.085  1.00 98.50           N  
ATOM   4120  H   VAL A 264     -13.137 -17.862  -4.979  1.00 98.50           H  
ATOM   4121  CA  VAL A 264     -13.049 -18.368  -2.912  1.00 98.50           C  
ATOM   4122  HA  VAL A 264     -12.563 -17.931  -2.039  1.00 98.50           H  
ATOM   4123  C   VAL A 264     -12.432 -19.736  -3.161  1.00 98.50           C  
ATOM   4124  CB  VAL A 264     -14.550 -18.506  -2.590  1.00 98.50           C  
ATOM   4125  HB  VAL A 264     -15.043 -19.051  -3.395  1.00 98.50           H  
ATOM   4126  O   VAL A 264     -12.743 -20.368  -4.165  1.00 98.50           O  
ATOM   4127  CG1 VAL A 264     -14.765 -19.269  -1.278  1.00 98.50           C  
ATOM   4128 HG11 VAL A 264     -14.322 -18.716  -0.450  1.00 98.50           H  
ATOM   4129 HG12 VAL A 264     -14.318 -20.262  -1.333  1.00 98.50           H  
ATOM   4130 HG13 VAL A 264     -15.832 -19.398  -1.099  1.00 98.50           H  
ATOM   4131  CG2 VAL A 264     -15.237 -17.139  -2.453  1.00 98.50           C  
ATOM   4132 HG21 VAL A 264     -14.723 -16.532  -1.708  1.00 98.50           H  
ATOM   4133 HG22 VAL A 264     -16.275 -17.277  -2.149  1.00 98.50           H  
ATOM   4134 HG23 VAL A 264     -15.231 -16.622  -3.412  1.00 98.50           H  
ATOM   4135  N   MET A 265     -11.581 -20.192  -2.246  1.00 98.17           N  
ATOM   4136  H   MET A 265     -11.382 -19.608  -1.446  1.00 98.17           H  
ATOM   4137  CA  MET A 265     -10.940 -21.503  -2.285  1.00 98.17           C  
ATOM   4138  HA  MET A 265     -11.355 -22.080  -3.111  1.00 98.17           H  
ATOM   4139  C   MET A 265     -11.224 -22.268  -0.991  1.00 98.17           C  
ATOM   4140  CB  MET A 265      -9.437 -21.326  -2.553  1.00 98.17           C  
ATOM   4141  HB2 MET A 265      -9.318 -20.793  -3.496  1.00 98.17           H  
ATOM   4142  HB3 MET A 265      -8.990 -20.720  -1.765  1.00 98.17           H  
ATOM   4143  O   MET A 265     -11.070 -21.739   0.112  1.00 98.17           O  
ATOM   4144  CG  MET A 265      -8.693 -22.665  -2.638  1.00 98.17           C  
ATOM   4145  HG2 MET A 265      -9.109 -23.246  -3.461  1.00 98.17           H  
ATOM   4146  HG3 MET A 265      -8.866 -23.221  -1.717  1.00 98.17           H  
ATOM   4147  SD  MET A 265      -6.893 -22.564  -2.852  1.00 98.17           S  
ATOM   4148  CE  MET A 265      -6.747 -21.582  -4.365  1.00 98.17           C  
ATOM   4149  HE1 MET A 265      -6.007 -22.033  -5.027  1.00 98.17           H  
ATOM   4150  HE2 MET A 265      -7.710 -21.519  -4.873  1.00 98.17           H  
ATOM   4151  HE3 MET A 265      -6.429 -20.573  -4.103  1.00 98.17           H  
ATOM   4152  N   ASP A 266     -11.623 -23.530  -1.127  1.00 97.02           N  
ATOM   4153  H   ASP A 266     -11.767 -23.910  -2.051  1.00 97.02           H  
ATOM   4154  CA  ASP A 266     -11.804 -24.424   0.014  1.00 97.02           C  
ATOM   4155  HA  ASP A 266     -12.370 -23.882   0.771  1.00 97.02           H  
ATOM   4156  C   ASP A 266     -10.452 -24.844   0.604  1.00 97.02           C  
ATOM   4157  CB  ASP A 266     -12.611 -25.664  -0.400  1.00 97.02           C  
ATOM   4158  HB2 ASP A 266     -12.607 -26.376   0.425  1.00 97.02           H  
ATOM   4159  HB3 ASP A 266     -12.138 -26.137  -1.260  1.00 97.02           H  
ATOM   4160  O   ASP A 266      -9.521 -25.100  -0.164  1.00 97.02           O  
ATOM   4161  CG  ASP A 266     -14.062 -25.322  -0.724  1.00 97.02           C  
ATOM   4162  OD1 ASP A 266     -14.549 -24.312  -0.180  1.00 97.02           O  
ATOM   4163  OD2 ASP A 266     -14.727 -26.087  -1.441  1.00 97.02           O  
ATOM   4164  N   PRO A 267     -10.333 -24.997   1.938  1.00 95.80           N  
ATOM   4165  CA  PRO A 267      -9.084 -25.427   2.566  1.00 95.80           C  
ATOM   4166  HA  PRO A 267      -8.342 -24.639   2.435  1.00 95.80           H  
ATOM   4167  C   PRO A 267      -8.521 -26.724   1.968  1.00 95.80           C  
ATOM   4168  CB  PRO A 267      -9.407 -25.558   4.058  1.00 95.80           C  
ATOM   4169  HB2 PRO A 267      -9.777 -26.558   4.285  1.00 95.80           H  
ATOM   4170  HB3 PRO A 267      -8.546 -25.317   4.681  1.00 95.80           H  
ATOM   4171  O   PRO A 267      -7.342 -26.785   1.644  1.00 95.80           O  
ATOM   4172  CG  PRO A 267     -10.529 -24.542   4.257  1.00 95.80           C  
ATOM   4173  HG2 PRO A 267     -11.143 -24.774   5.128  1.00 95.80           H  
ATOM   4174  HG3 PRO A 267     -10.107 -23.540   4.338  1.00 95.80           H  
ATOM   4175  CD  PRO A 267     -11.316 -24.644   2.956  1.00 95.80           C  
ATOM   4176  HD2 PRO A 267     -12.065 -25.431   3.034  1.00 95.80           H  
ATOM   4177  HD3 PRO A 267     -11.790 -23.684   2.751  1.00 95.80           H  
ATOM   4178  N   ALA A 268      -9.371 -27.720   1.696  1.00 94.80           N  
ATOM   4179  H   ALA A 268     -10.339 -27.617   1.965  1.00 94.80           H  
ATOM   4180  CA  ALA A 268      -8.949 -28.979   1.075  1.00 94.80           C  
ATOM   4181  HA  ALA A 268      -8.160 -29.421   1.685  1.00 94.80           H  
ATOM   4182  C   ALA A 268      -8.381 -28.806  -0.350  1.00 94.80           C  
ATOM   4183  CB  ALA A 268     -10.154 -29.926   1.070  1.00 94.80           C  
ATOM   4184  HB1 ALA A 268     -10.956 -29.510   0.459  1.00 94.80           H  
ATOM   4185  HB2 ALA A 268     -10.509 -30.083   2.088  1.00 94.80           H  
ATOM   4186  HB3 ALA A 268      -9.853 -30.886   0.651  1.00 94.80           H  
ATOM   4187  O   ALA A 268      -7.498 -29.557  -0.763  1.00 94.80           O  
ATOM   4188  N   ASN A 269      -8.848 -27.802  -1.102  1.00 95.85           N  
ATOM   4189  H   ASN A 269      -9.505 -27.151  -0.696  1.00 95.85           H  
ATOM   4190  CA  ASN A 269      -8.321 -27.520  -2.439  1.00 95.85           C  
ATOM   4191  HA  ASN A 269      -8.211 -28.459  -2.981  1.00 95.85           H  
ATOM   4192  C   ASN A 269      -6.928 -26.887  -2.352  1.00 95.85           C  
ATOM   4193  CB  ASN A 269      -9.290 -26.620  -3.225  1.00 95.85           C  
ATOM   4194  HB2 ASN A 269      -8.825 -26.360  -4.176  1.00 95.85           H  
ATOM   4195  HB3 ASN A 269      -9.465 -25.697  -2.673  1.00 95.85           H  
ATOM   4196  O   ASN A 269      -6.079 -27.189  -3.185  1.00 95.85           O  
ATOM   4197  CG  ASN A 269     -10.625 -27.271  -3.537  1.00 95.85           C  
ATOM   4198  ND2 ASN A 269     -11.562 -26.510  -4.049  1.00 95.85           N  
ATOM   4199 HD21 ASN A 269     -11.363 -25.557  -4.318  1.00 95.85           H  
ATOM   4200 HD22 ASN A 269     -12.464 -26.947  -4.176  1.00 95.85           H  
ATOM   4201  OD1 ASN A 269     -10.857 -28.449  -3.332  1.00 95.85           O  
ATOM   4202  N   ALA A 270      -6.667 -26.061  -1.333  1.00 93.32           N  
ATOM   4203  H   ALA A 270      -7.393 -25.886  -0.652  1.00 93.32           H  
ATOM   4204  CA  ALA A 270      -5.358 -25.444  -1.116  1.00 93.32           C  
ATOM   4205  HA  ALA A 270      -5.107 -24.846  -1.992  1.00 93.32           H  
ATOM   4206  C   ALA A 270      -4.234 -26.484  -0.942  1.00 93.32           C  
ATOM   4207  CB  ALA A 270      -5.452 -24.511   0.099  1.00 93.32           C  
ATOM   4208  HB1 ALA A 270      -6.230 -23.765  -0.061  1.00 93.32           H  
ATOM   4209  HB2 ALA A 270      -5.672 -25.083   1.000  1.00 93.32           H  
ATOM   4210  HB3 ALA A 270      -4.498 -24.008   0.256  1.00 93.32           H  
ATOM   4211  O   ALA A 270      -3.109 -26.230  -1.364  1.00 93.32           O  
ATOM   4212  N   GLU A 271      -4.552 -27.663  -0.393  1.00 91.71           N  
ATOM   4213  H   GLU A 271      -5.487 -27.776  -0.027  1.00 91.71           H  
ATOM   4214  CA  GLU A 271      -3.599 -28.760  -0.152  1.00 91.71           C  
ATOM   4215  HA  GLU A 271      -2.722 -28.365   0.360  1.00 91.71           H  
ATOM   4216  C   GLU A 271      -3.074 -29.415  -1.435  1.00 91.71           C  
ATOM   4217  CB  GLU A 271      -4.230 -29.832   0.760  1.00 91.71           C  
ATOM   4218  HB2 GLU A 271      -3.477 -30.595   0.960  1.00 91.71           H  
ATOM   4219  HB3 GLU A 271      -5.067 -30.300   0.242  1.00 91.71           H  
ATOM   4220  O   GLU A 271      -1.985 -29.986  -1.443  1.00 91.71           O  
ATOM   4221  CG  GLU A 271      -4.722 -29.259   2.100  1.00 91.71           C  
ATOM   4222  HG2 GLU A 271      -5.500 -28.524   1.896  1.00 91.71           H  
ATOM   4223  HG3 GLU A 271      -3.898 -28.735   2.583  1.00 91.71           H  
ATOM   4224  CD  GLU A 271      -5.292 -30.293   3.086  1.00 91.71           C  
ATOM   4225  OE1 GLU A 271      -6.020 -29.845   4.009  1.00 91.71           O  
ATOM   4226  OE2 GLU A 271      -5.037 -31.512   2.941  1.00 91.71           O  
ATOM   4227  N   THR A 272      -3.843 -29.340  -2.523  1.00 91.79           N  
ATOM   4228  H   THR A 272      -4.701 -28.811  -2.454  1.00 91.79           H  
ATOM   4229  CA  THR A 272      -3.559 -30.056  -3.779  1.00 91.79           C  
ATOM   4230  HA  THR A 272      -2.586 -30.543  -3.704  1.00 91.79           H  
ATOM   4231  C   THR A 272      -3.470 -29.140  -4.996  1.00 91.79           C  
ATOM   4232  CB  THR A 272      -4.604 -31.154  -4.026  1.00 91.79           C  
ATOM   4233  HB  THR A 272      -4.395 -31.632  -4.983  1.00 91.79           H  
ATOM   4234  O   THR A 272      -3.133 -29.597  -6.092  1.00 91.79           O  
ATOM   4235  CG2 THR A 272      -4.593 -32.229  -2.939  1.00 91.79           C  
ATOM   4236 HG21 THR A 272      -5.298 -33.017  -3.203  1.00 91.79           H  
ATOM   4237 HG22 THR A 272      -4.874 -31.806  -1.975  1.00 91.79           H  
ATOM   4238 HG23 THR A 272      -3.594 -32.657  -2.861  1.00 91.79           H  
ATOM   4239  OG1 THR A 272      -5.904 -30.611  -4.060  1.00 91.79           O  
ATOM   4240  HG1 THR A 272      -6.171 -30.449  -3.152  1.00 91.79           H  
ATOM   4241  N   TYR A 273      -3.764 -27.847  -4.836  1.00 93.85           N  
ATOM   4242  H   TYR A 273      -4.051 -27.521  -3.924  1.00 93.85           H  
ATOM   4243  CA  TYR A 273      -3.756 -26.907  -5.945  1.00 93.85           C  
ATOM   4244  HA  TYR A 273      -4.352 -27.368  -6.733  1.00 93.85           H  
ATOM   4245  C   TYR A 273      -2.340 -26.707  -6.499  1.00 93.85           C  
ATOM   4246  CB  TYR A 273      -4.435 -25.585  -5.560  1.00 93.85           C  
ATOM   4247  HB2 TYR A 273      -5.382 -25.798  -5.064  1.00 93.85           H  
ATOM   4248  HB3 TYR A 273      -3.800 -25.048  -4.855  1.00 93.85           H  
ATOM   4249  O   TYR A 273      -1.357 -26.596  -5.773  1.00 93.85           O  
ATOM   4250  CG  TYR A 273      -4.761 -24.710  -6.752  1.00 93.85           C  
ATOM   4251  CD1 TYR A 273      -4.240 -23.407  -6.839  1.00 93.85           C  
ATOM   4252  HD1 TYR A 273      -3.638 -23.014  -6.033  1.00 93.85           H  
ATOM   4253  CD2 TYR A 273      -5.605 -25.199  -7.771  1.00 93.85           C  
ATOM   4254  HD2 TYR A 273      -6.047 -26.180  -7.681  1.00 93.85           H  
ATOM   4255  CE1 TYR A 273      -4.522 -22.610  -7.964  1.00 93.85           C  
ATOM   4256  HE1 TYR A 273      -4.133 -21.605  -8.037  1.00 93.85           H  
ATOM   4257  CE2 TYR A 273      -5.883 -24.407  -8.902  1.00 93.85           C  
ATOM   4258  HE2 TYR A 273      -6.535 -24.767  -9.684  1.00 93.85           H  
ATOM   4259  OH  TYR A 273      -5.598 -22.329 -10.071  1.00 93.85           O  
ATOM   4260  HH  TYR A 273      -6.101 -22.748 -10.773  1.00 93.85           H  
ATOM   4261  CZ  TYR A 273      -5.324 -23.117  -9.005  1.00 93.85           C  
ATOM   4262  N   HIS A 274      -2.238 -26.651  -7.826  1.00 90.28           N  
ATOM   4263  H   HIS A 274      -3.086 -26.724  -8.369  1.00 90.28           H  
ATOM   4264  CA  HIS A 274      -0.959 -26.664  -8.541  1.00 90.28           C  
ATOM   4265  HA  HIS A 274      -0.354 -27.470  -8.128  1.00 90.28           H  
ATOM   4266  C   HIS A 274      -0.136 -25.370  -8.390  1.00 90.28           C  
ATOM   4267  CB  HIS A 274      -1.240 -26.979 -10.017  1.00 90.28           C  
ATOM   4268  HB2 HIS A 274      -1.764 -27.932 -10.084  1.00 90.28           H  
ATOM   4269  HB3 HIS A 274      -0.289 -27.090 -10.538  1.00 90.28           H  
ATOM   4270  O   HIS A 274       1.060 -25.370  -8.695  1.00 90.28           O  
ATOM   4271  CG  HIS A 274      -2.058 -25.922 -10.721  1.00 90.28           C  
ATOM   4272  CD2 HIS A 274      -1.571 -24.915 -11.510  1.00 90.28           C  
ATOM   4273  HD2 HIS A 274      -0.531 -24.731 -11.738  1.00 90.28           H  
ATOM   4274  ND1 HIS A 274      -3.431 -25.788 -10.703  1.00 90.28           N  
ATOM   4275  HD1 HIS A 274      -4.099 -26.405 -10.263  1.00 90.28           H  
ATOM   4276  CE1 HIS A 274      -3.757 -24.725 -11.458  1.00 90.28           C  
ATOM   4277  HE1 HIS A 274      -4.762 -24.387 -11.663  1.00 90.28           H  
ATOM   4278  NE2 HIS A 274      -2.654 -24.158 -11.965  1.00 90.28           N  
ATOM   4279  N   VAL A 275      -0.766 -24.283  -7.932  1.00 90.38           N  
ATOM   4280  H   VAL A 275      -1.733 -24.395  -7.660  1.00 90.38           H  
ATOM   4281  CA  VAL A 275      -0.124 -23.017  -7.559  1.00 90.38           C  
ATOM   4282  HA  VAL A 275       0.929 -23.041  -7.841  1.00 90.38           H  
ATOM   4283  C   VAL A 275      -0.228 -22.860  -6.051  1.00 90.38           C  
ATOM   4284  CB  VAL A 275      -0.791 -21.812  -8.252  1.00 90.38           C  
ATOM   4285  HB  VAL A 275      -1.833 -21.749  -7.937  1.00 90.38           H  
ATOM   4286  O   VAL A 275      -1.314 -23.008  -5.500  1.00 90.38           O  
ATOM   4287  CG1 VAL A 275      -0.114 -20.484  -7.901  1.00 90.38           C  
ATOM   4288 HG11 VAL A 275       0.932 -20.505  -8.206  1.00 90.38           H  
ATOM   4289 HG12 VAL A 275      -0.180 -20.289  -6.831  1.00 90.38           H  
ATOM   4290 HG13 VAL A 275      -0.631 -19.674  -8.416  1.00 90.38           H  
ATOM   4291  CG2 VAL A 275      -0.759 -21.941  -9.775  1.00 90.38           C  
ATOM   4292 HG21 VAL A 275       0.256 -22.135 -10.124  1.00 90.38           H  
ATOM   4293 HG22 VAL A 275      -1.146 -21.036 -10.242  1.00 90.38           H  
ATOM   4294 HG23 VAL A 275      -1.412 -22.764 -10.068  1.00 90.38           H  
ATOM   4295  N   ASN A 276       0.868 -22.490  -5.386  1.00 90.56           N  
ATOM   4296  H   ASN A 276       1.739 -22.366  -5.883  1.00 90.56           H  
ATOM   4297  CA  ASN A 276       0.817 -22.168  -3.964  1.00 90.56           C  
ATOM   4298  HA  ASN A 276       0.449 -23.049  -3.438  1.00 90.56           H  
ATOM   4299  C   ASN A 276      -0.148 -20.983  -3.736  1.00 90.56           C  
ATOM   4300  CB  ASN A 276       2.236 -21.880  -3.448  1.00 90.56           C  
ATOM   4301  HB2 ASN A 276       2.860 -22.760  -3.604  1.00 90.56           H  
ATOM   4302  HB3 ASN A 276       2.666 -21.047  -4.004  1.00 90.56           H  
ATOM   4303  O   ASN A 276       0.129 -19.875  -4.210  1.00 90.56           O  
ATOM   4304  CG  ASN A 276       2.267 -21.535  -1.965  1.00 90.56           C  
ATOM   4305  ND2 ASN A 276       3.436 -21.391  -1.393  1.00 90.56           N  
ATOM   4306 HD21 ASN A 276       4.292 -21.505  -1.916  1.00 90.56           H  
ATOM   4307 HD22 ASN A 276       3.436 -21.177  -0.406  1.00 90.56           H  
ATOM   4308  OD1 ASN A 276       1.255 -21.384  -1.302  1.00 90.56           O  
ATOM   4309  N   PRO A 277      -1.268 -21.173  -3.013  1.00 92.36           N  
ATOM   4310  CA  PRO A 277      -2.258 -20.122  -2.831  1.00 92.36           C  
ATOM   4311  HA  PRO A 277      -2.537 -19.746  -3.816  1.00 92.36           H  
ATOM   4312  C   PRO A 277      -1.740 -18.950  -1.991  1.00 92.36           C  
ATOM   4313  CB  PRO A 277      -3.466 -20.807  -2.187  1.00 92.36           C  
ATOM   4314  HB2 PRO A 277      -4.002 -20.153  -1.498  1.00 92.36           H  
ATOM   4315  HB3 PRO A 277      -4.135 -21.166  -2.969  1.00 92.36           H  
ATOM   4316  O   PRO A 277      -2.328 -17.871  -2.046  1.00 92.36           O  
ATOM   4317  CG  PRO A 277      -2.860 -22.000  -1.456  1.00 92.36           C  
ATOM   4318  HG2 PRO A 277      -3.577 -22.816  -1.369  1.00 92.36           H  
ATOM   4319  HG3 PRO A 277      -2.496 -21.690  -0.476  1.00 92.36           H  
ATOM   4320  CD  PRO A 277      -1.687 -22.397  -2.341  1.00 92.36           C  
ATOM   4321  HD2 PRO A 277      -0.891 -22.817  -1.726  1.00 92.36           H  
ATOM   4322  HD3 PRO A 277      -2.019 -23.130  -3.076  1.00 92.36           H  
ATOM   4323  N   PHE A 278      -0.648 -19.142  -1.252  1.00 92.80           N  
ATOM   4324  H   PHE A 278      -0.230 -20.061  -1.258  1.00 92.80           H  
ATOM   4325  CA  PHE A 278      -0.022 -18.165  -0.363  1.00 92.80           C  
ATOM   4326  HA  PHE A 278      -0.748 -17.400  -0.090  1.00 92.80           H  
ATOM   4327  C   PHE A 278       1.169 -17.429  -1.000  1.00 92.80           C  
ATOM   4328  CB  PHE A 278       0.396 -18.917   0.906  1.00 92.80           C  
ATOM   4329  HB2 PHE A 278       0.762 -18.202   1.642  1.00 92.80           H  
ATOM   4330  HB3 PHE A 278       1.234 -19.569   0.661  1.00 92.80           H  
ATOM   4331  O   PHE A 278       1.775 -16.574  -0.361  1.00 92.80           O  
ATOM   4332  CG  PHE A 278      -0.698 -19.739   1.561  1.00 92.80           C  
ATOM   4333  CD1 PHE A 278      -1.970 -19.185   1.804  1.00 92.80           C  
ATOM   4334  HD1 PHE A 278      -2.162 -18.148   1.573  1.00 92.80           H  
ATOM   4335  CD2 PHE A 278      -0.446 -21.081   1.894  1.00 92.80           C  
ATOM   4336  HD2 PHE A 278       0.529 -21.511   1.717  1.00 92.80           H  
ATOM   4337  CE1 PHE A 278      -3.000 -19.990   2.323  1.00 92.80           C  
ATOM   4338  HE1 PHE A 278      -3.991 -19.584   2.460  1.00 92.80           H  
ATOM   4339  CE2 PHE A 278      -1.464 -21.874   2.446  1.00 92.80           C  
ATOM   4340  HE2 PHE A 278      -1.264 -22.904   2.702  1.00 92.80           H  
ATOM   4341  CZ  PHE A 278      -2.744 -21.334   2.645  1.00 92.80           C  
ATOM   4342  HZ  PHE A 278      -3.529 -21.967   3.032  1.00 92.80           H  
ATOM   4343  N   ASP A 279       1.513 -17.743  -2.253  1.00 92.70           N  
ATOM   4344  H   ASP A 279       0.976 -18.443  -2.745  1.00 92.70           H  
ATOM   4345  CA  ASP A 279       2.595 -17.077  -2.978  1.00 92.70           C  
ATOM   4346  HA  ASP A 279       3.392 -16.842  -2.273  1.00 92.70           H  
ATOM   4347  C   ASP A 279       2.103 -15.754  -3.592  1.00 92.70           C  
ATOM   4348  CB  ASP A 279       3.192 -18.047  -4.012  1.00 92.70           C  
ATOM   4349  HB2 ASP A 279       2.433 -18.305  -4.751  1.00 92.70           H  
ATOM   4350  HB3 ASP A 279       3.482 -18.959  -3.490  1.00 92.70           H  
ATOM   4351  O   ASP A 279       1.307 -15.730  -4.537  1.00 92.70           O  
ATOM   4352  CG  ASP A 279       4.430 -17.501  -4.732  1.00 92.70           C  
ATOM   4353  OD1 ASP A 279       4.657 -16.270  -4.708  1.00 92.70           O  
ATOM   4354  OD2 ASP A 279       5.161 -18.302  -5.361  1.00 92.70           O  
ATOM   4355  N   MET A 280       2.597 -14.632  -3.061  1.00 93.17           N  
ATOM   4356  H   MET A 280       3.198 -14.723  -2.254  1.00 93.17           H  
ATOM   4357  CA  MET A 280       2.217 -13.288  -3.508  1.00 93.17           C  
ATOM   4358  HA  MET A 280       1.131 -13.283  -3.598  1.00 93.17           H  
ATOM   4359  C   MET A 280       2.770 -12.918  -4.898  1.00 93.17           C  
ATOM   4360  CB  MET A 280       2.593 -12.264  -2.424  1.00 93.17           C  
ATOM   4361  HB2 MET A 280       2.323 -12.671  -1.449  1.00 93.17           H  
ATOM   4362  HB3 MET A 280       3.667 -12.080  -2.439  1.00 93.17           H  
ATOM   4363  O   MET A 280       2.354 -11.915  -5.473  1.00 93.17           O  
ATOM   4364  CG  MET A 280       1.824 -10.950  -2.611  1.00 93.17           C  
ATOM   4365  HG2 MET A 280       0.778 -11.196  -2.789  1.00 93.17           H  
ATOM   4366  HG3 MET A 280       2.197 -10.427  -3.492  1.00 93.17           H  
ATOM   4367  SD  MET A 280       1.866  -9.828  -1.193  1.00 93.17           S  
ATOM   4368  CE  MET A 280       3.551  -9.204  -1.218  1.00 93.17           C  
ATOM   4369  HE1 MET A 280       3.547  -8.255  -1.754  1.00 93.17           H  
ATOM   4370  HE2 MET A 280       3.863  -9.013  -0.191  1.00 93.17           H  
ATOM   4371  HE3 MET A 280       4.226  -9.923  -1.682  1.00 93.17           H  
ATOM   4372  N   THR A 281       3.654 -13.727  -5.489  1.00 95.54           N  
ATOM   4373  H   THR A 281       3.968 -14.549  -4.992  1.00 95.54           H  
ATOM   4374  CA  THR A 281       4.086 -13.574  -6.895  1.00 95.54           C  
ATOM   4375  HA  THR A 281       4.112 -12.512  -7.137  1.00 95.54           H  
ATOM   4376  C   THR A 281       3.114 -14.227  -7.890  1.00 95.54           C  
ATOM   4377  CB  THR A 281       5.515 -14.093  -7.125  1.00 95.54           C  
ATOM   4378  HB  THR A 281       5.802 -13.820  -8.140  1.00 95.54           H  
ATOM   4379  O   THR A 281       3.293 -14.118  -9.108  1.00 95.54           O  
ATOM   4380  CG2 THR A 281       6.546 -13.478  -6.168  1.00 95.54           C  
ATOM   4381 HG21 THR A 281       6.104 -12.690  -5.559  1.00 95.54           H  
ATOM   4382 HG22 THR A 281       6.981 -14.248  -5.531  1.00 95.54           H  
ATOM   4383 HG23 THR A 281       7.350 -13.036  -6.758  1.00 95.54           H  
ATOM   4384  OG1 THR A 281       5.557 -15.502  -7.032  1.00 95.54           O  
ATOM   4385  HG1 THR A 281       5.319 -15.760  -6.139  1.00 95.54           H  
ATOM   4386  N   LYS A 282       2.058 -14.895  -7.393  1.00 95.50           N  
ATOM   4387  H   LYS A 282       1.967 -14.950  -6.389  1.00 95.50           H  
ATOM   4388  CA  LYS A 282       1.110 -15.678  -8.195  1.00 95.50           C  
ATOM   4389  HA  LYS A 282       1.397 -15.600  -9.244  1.00 95.50           H  
ATOM   4390  C   LYS A 282      -0.328 -15.179  -8.092  1.00 95.50           C  
ATOM   4391  CB  LYS A 282       1.158 -17.164  -7.803  1.00 95.50           C  
ATOM   4392  HB2 LYS A 282       0.550 -17.725  -8.514  1.00 95.50           H  
ATOM   4393  HB3 LYS A 282       0.715 -17.282  -6.814  1.00 95.50           H  
ATOM   4394  O   LYS A 282      -0.826 -14.797  -7.029  1.00 95.50           O  
ATOM   4395  CG  LYS A 282       2.558 -17.780  -7.765  1.00 95.50           C  
ATOM   4396  HG2 LYS A 282       3.164 -17.223  -7.051  1.00 95.50           H  
ATOM   4397  HG3 LYS A 282       2.478 -18.805  -7.402  1.00 95.50           H  
ATOM   4398  CD  LYS A 282       3.263 -17.785  -9.121  1.00 95.50           C  
ATOM   4399  HD2 LYS A 282       2.736 -18.435  -9.820  1.00 95.50           H  
ATOM   4400  HD3 LYS A 282       3.324 -16.773  -9.520  1.00 95.50           H  
ATOM   4401  CE  LYS A 282       4.666 -18.306  -8.849  1.00 95.50           C  
ATOM   4402  HE2 LYS A 282       5.107 -17.703  -8.055  1.00 95.50           H  
ATOM   4403  HE3 LYS A 282       4.617 -19.333  -8.486  1.00 95.50           H  
ATOM   4404  NZ  LYS A 282       5.508 -18.215 -10.044  1.00 95.50           N  
ATOM   4405  HZ1 LYS A 282       6.448 -18.479  -9.784  1.00 95.50           H  
ATOM   4406  HZ2 LYS A 282       5.572 -17.261 -10.369  1.00 95.50           H  
ATOM   4407  HZ3 LYS A 282       5.210 -18.832 -10.786  1.00 95.50           H  
ATOM   4408  N   VAL A 283      -1.044 -15.290  -9.208  1.00 96.39           N  
ATOM   4409  H   VAL A 283      -0.566 -15.614 -10.036  1.00 96.39           H  
ATOM   4410  CA  VAL A 283      -2.504 -15.137  -9.253  1.00 96.39           C  
ATOM   4411  HA  VAL A 283      -2.818 -14.569  -8.377  1.00 96.39           H  
ATOM   4412  C   VAL A 283      -3.204 -16.487  -9.181  1.00 96.39           C  
ATOM   4413  CB  VAL A 283      -2.987 -14.338 -10.476  1.00 96.39           C  
ATOM   4414  HB  VAL A 283      -4.062 -14.191 -10.369  1.00 96.39           H  
ATOM   4415  O   VAL A 283      -2.648 -17.506  -9.594  1.00 96.39           O  
ATOM   4416  CG1 VAL A 283      -2.337 -12.957 -10.500  1.00 96.39           C  
ATOM   4417 HG11 VAL A 283      -2.819 -12.330 -11.250  1.00 96.39           H  
ATOM   4418 HG12 VAL A 283      -1.280 -13.053 -10.747  1.00 96.39           H  
ATOM   4419 HG13 VAL A 283      -2.431 -12.489  -9.520  1.00 96.39           H  
ATOM   4420  CG2 VAL A 283      -2.745 -15.019 -11.828  1.00 96.39           C  
ATOM   4421 HG21 VAL A 283      -1.676 -15.106 -12.024  1.00 96.39           H  
ATOM   4422 HG22 VAL A 283      -3.197 -16.011 -11.847  1.00 96.39           H  
ATOM   4423 HG23 VAL A 283      -3.193 -14.420 -12.621  1.00 96.39           H  
ATOM   4424  N   TRP A 284      -4.453 -16.478  -8.715  1.00 96.72           N  
ATOM   4425  H   TRP A 284      -4.851 -15.610  -8.387  1.00 96.72           H  
ATOM   4426  CA  TRP A 284      -5.381 -17.585  -8.927  1.00 96.72           C  
ATOM   4427  HA  TRP A 284      -4.836 -18.528  -8.958  1.00 96.72           H  
ATOM   4428  C   TRP A 284      -6.109 -17.343 -10.255  1.00 96.72           C  
ATOM   4429  CB  TRP A 284      -6.370 -17.678  -7.764  1.00 96.72           C  
ATOM   4430  HB2 TRP A 284      -7.070 -18.487  -7.969  1.00 96.72           H  
ATOM   4431  HB3 TRP A 284      -6.940 -16.750  -7.721  1.00 96.72           H  
ATOM   4432  O   TRP A 284      -6.818 -16.337 -10.374  1.00 96.72           O  
ATOM   4433  CG  TRP A 284      -5.803 -17.895  -6.398  1.00 96.72           C  
ATOM   4434  CD1 TRP A 284      -4.510 -18.133  -6.070  1.00 96.72           C  
ATOM   4435  HD1 TRP A 284      -3.692 -18.226  -6.769  1.00 96.72           H  
ATOM   4436  CD2 TRP A 284      -6.540 -17.899  -5.141  1.00 96.72           C  
ATOM   4437  CE2 TRP A 284      -5.615 -18.103  -4.078  1.00 96.72           C  
ATOM   4438  CE3 TRP A 284      -7.903 -17.762  -4.798  1.00 96.72           C  
ATOM   4439  HE3 TRP A 284      -8.629 -17.641  -5.588  1.00 96.72           H  
ATOM   4440  NE1 TRP A 284      -4.395 -18.229  -4.699  1.00 96.72           N  
ATOM   4441  HE1 TRP A 284      -3.525 -18.394  -4.213  1.00 96.72           H  
ATOM   4442  CH2 TRP A 284      -7.378 -18.002  -2.430  1.00 96.72           C  
ATOM   4443  HH2 TRP A 284      -7.709 -18.032  -1.402  1.00 96.72           H  
ATOM   4444  CZ2 TRP A 284      -6.017 -18.153  -2.739  1.00 96.72           C  
ATOM   4445  HZ2 TRP A 284      -5.290 -18.303  -1.954  1.00 96.72           H  
ATOM   4446  CZ3 TRP A 284      -8.320 -17.812  -3.455  1.00 96.72           C  
ATOM   4447  HZ3 TRP A 284      -9.367 -17.717  -3.206  1.00 96.72           H  
ATOM   4448  N   PRO A 285      -5.949 -18.208 -11.270  1.00 95.33           N  
ATOM   4449  CA  PRO A 285      -6.679 -18.101 -12.524  1.00 95.33           C  
ATOM   4450  HA  PRO A 285      -6.291 -17.243 -13.075  1.00 95.33           H  
ATOM   4451  C   PRO A 285      -8.186 -17.943 -12.296  1.00 95.33           C  
ATOM   4452  CB  PRO A 285      -6.358 -19.387 -13.297  1.00 95.33           C  
ATOM   4453  HB2 PRO A 285      -7.074 -20.171 -13.051  1.00 95.33           H  
ATOM   4454  HB3 PRO A 285      -6.338 -19.219 -14.374  1.00 95.33           H  
ATOM   4455  O   PRO A 285      -8.817 -18.763 -11.633  1.00 95.33           O  
ATOM   4456  CG  PRO A 285      -4.986 -19.794 -12.765  1.00 95.33           C  
ATOM   4457  HG2 PRO A 285      -4.824 -20.869 -12.841  1.00 95.33           H  
ATOM   4458  HG3 PRO A 285      -4.207 -19.246 -13.294  1.00 95.33           H  
ATOM   4459  CD  PRO A 285      -5.036 -19.336 -11.311  1.00 95.33           C  
ATOM   4460  HD2 PRO A 285      -4.035 -19.069 -10.974  1.00 95.33           H  
ATOM   4461  HD3 PRO A 285      -5.454 -20.119 -10.678  1.00 95.33           H  
ATOM   4462  N   HIS A 286      -8.791 -16.917 -12.902  1.00 95.67           N  
ATOM   4463  H   HIS A 286      -8.221 -16.214 -13.350  1.00 95.67           H  
ATOM   4464  CA  HIS A 286     -10.243 -16.704 -12.815  1.00 95.67           C  
ATOM   4465  HA  HIS A 286     -10.527 -16.636 -11.765  1.00 95.67           H  
ATOM   4466  C   HIS A 286     -11.060 -17.852 -13.429  1.00 95.67           C  
ATOM   4467  CB  HIS A 286     -10.632 -15.396 -13.517  1.00 95.67           C  
ATOM   4468  HB2 HIS A 286     -11.719 -15.323 -13.515  1.00 95.67           H  
ATOM   4469  HB3 HIS A 286     -10.308 -15.447 -14.557  1.00 95.67           H  
ATOM   4470  O   HIS A 286     -12.244 -17.976 -13.138  1.00 95.67           O  
ATOM   4471  CG  HIS A 286     -10.106 -14.120 -12.909  1.00 95.67           C  
ATOM   4472  CD2 HIS A 286      -9.519 -13.939 -11.685  1.00 95.67           C  
ATOM   4473  HD2 HIS A 286      -9.315 -14.709 -10.955  1.00 95.67           H  
ATOM   4474  ND1 HIS A 286     -10.154 -12.888 -13.518  1.00 95.67           N  
ATOM   4475  HD1 HIS A 286     -10.490 -12.716 -14.455  1.00 95.67           H  
ATOM   4476  CE1 HIS A 286      -9.592 -11.993 -12.689  1.00 95.67           C  
ATOM   4477  HE1 HIS A 286      -9.426 -10.949 -12.909  1.00 95.67           H  
ATOM   4478  NE2 HIS A 286      -9.201 -12.584 -11.558  1.00 95.67           N  
ATOM   4479  N   LYS A 287     -10.444 -18.670 -14.295  1.00 95.47           N  
ATOM   4480  H   LYS A 287      -9.460 -18.518 -14.462  1.00 95.47           H  
ATOM   4481  CA  LYS A 287     -11.060 -19.883 -14.848  1.00 95.47           C  
ATOM   4482  HA  LYS A 287     -12.034 -19.635 -15.272  1.00 95.47           H  
ATOM   4483  C   LYS A 287     -11.327 -20.926 -13.759  1.00 95.47           C  
ATOM   4484  CB  LYS A 287     -10.148 -20.452 -15.948  1.00 95.47           C  
ATOM   4485  HB2 LYS A 287      -9.179 -20.694 -15.512  1.00 95.47           H  
ATOM   4486  HB3 LYS A 287     -10.005 -19.698 -16.722  1.00 95.47           H  
ATOM   4487  O   LYS A 287     -12.362 -21.577 -13.803  1.00 95.47           O  
ATOM   4488  CG  LYS A 287     -10.737 -21.720 -16.586  1.00 95.47           C  
ATOM   4489  HG2 LYS A 287     -10.896 -22.475 -15.816  1.00 95.47           H  
ATOM   4490  HG3 LYS A 287     -11.693 -21.484 -17.053  1.00 95.47           H  
ATOM   4491  CD  LYS A 287      -9.786 -22.314 -17.627  1.00 95.47           C  
ATOM   4492  HD2 LYS A 287      -8.813 -22.471 -17.161  1.00 95.47           H  
ATOM   4493  HD3 LYS A 287      -9.684 -21.631 -18.470  1.00 95.47           H  
ATOM   4494  CE  LYS A 287     -10.351 -23.660 -18.090  1.00 95.47           C  
ATOM   4495  HE2 LYS A 287     -10.558 -24.257 -17.202  1.00 95.47           H  
ATOM   4496  HE3 LYS A 287     -11.296 -23.493 -18.606  1.00 95.47           H  
ATOM   4497  NZ  LYS A 287      -9.392 -24.383 -18.960  1.00 95.47           N  
ATOM   4498  HZ1 LYS A 287      -8.533 -24.542 -18.453  1.00 95.47           H  
ATOM   4499  HZ2 LYS A 287      -9.187 -23.854 -19.796  1.00 95.47           H  
ATOM   4500  HZ3 LYS A 287      -9.766 -25.284 -19.219  1.00 95.47           H  
ATOM   4501  N   ASP A 288     -10.403 -21.058 -12.812  1.00 96.78           N  
ATOM   4502  H   ASP A 288      -9.580 -20.473 -12.841  1.00 96.78           H  
ATOM   4503  CA  ASP A 288     -10.472 -22.065 -11.751  1.00 96.78           C  
ATOM   4504  HA  ASP A 288     -10.987 -22.954 -12.114  1.00 96.78           H  
ATOM   4505  C   ASP A 288     -11.248 -21.519 -10.550  1.00 96.78           C  
ATOM   4506  CB  ASP A 288      -9.051 -22.465 -11.326  1.00 96.78           C  
ATOM   4507  HB2 ASP A 288      -9.125 -23.211 -10.535  1.00 96.78           H  
ATOM   4508  HB3 ASP A 288      -8.553 -21.589 -10.908  1.00 96.78           H  
ATOM   4509  O   ASP A 288     -12.066 -22.214  -9.955  1.00 96.78           O  
ATOM   4510  CG  ASP A 288      -8.164 -23.032 -12.441  1.00 96.78           C  
ATOM   4511  OD1 ASP A 288      -8.653 -23.290 -13.567  1.00 96.78           O  
ATOM   4512  OD2 ASP A 288      -6.952 -23.160 -12.153  1.00 96.78           O  
ATOM   4513  N   TYR A 289     -11.023 -20.242 -10.234  1.00 97.84           N  
ATOM   4514  H   TYR A 289     -10.312 -19.752 -10.758  1.00 97.84           H  
ATOM   4515  CA  TYR A 289     -11.667 -19.538  -9.133  1.00 97.84           C  
ATOM   4516  HA  TYR A 289     -12.446 -20.166  -8.700  1.00 97.84           H  
ATOM   4517  C   TYR A 289     -12.311 -18.248  -9.657  1.00 97.84           C  
ATOM   4518  CB  TYR A 289     -10.636 -19.300  -8.025  1.00 97.84           C  
ATOM   4519  HB2 TYR A 289     -11.115 -18.739  -7.223  1.00 97.84           H  
ATOM   4520  HB3 TYR A 289      -9.810 -18.704  -8.414  1.00 97.84           H  
ATOM   4521  O   TYR A 289     -11.658 -17.198  -9.666  1.00 97.84           O  
ATOM   4522  CG  TYR A 289     -10.090 -20.586  -7.443  1.00 97.84           C  
ATOM   4523  CD1 TYR A 289     -10.883 -21.341  -6.560  1.00 97.84           C  
ATOM   4524  HD1 TYR A 289     -11.879 -21.006  -6.313  1.00 97.84           H  
ATOM   4525  CD2 TYR A 289      -8.819 -21.059  -7.821  1.00 97.84           C  
ATOM   4526  HD2 TYR A 289      -8.216 -20.505  -8.525  1.00 97.84           H  
ATOM   4527  CE1 TYR A 289     -10.404 -22.552  -6.031  1.00 97.84           C  
ATOM   4528  HE1 TYR A 289     -11.018 -23.135  -5.360  1.00 97.84           H  
ATOM   4529  CE2 TYR A 289      -8.341 -22.272  -7.295  1.00 97.84           C  
ATOM   4530  HE2 TYR A 289      -7.358 -22.628  -7.565  1.00 97.84           H  
ATOM   4531  OH  TYR A 289      -8.653 -24.181  -5.875  1.00 97.84           O  
ATOM   4532  HH  TYR A 289      -7.761 -24.368  -6.179  1.00 97.84           H  
ATOM   4533  CZ  TYR A 289      -9.131 -23.024  -6.402  1.00 97.84           C  
ATOM   4534  N   PRO A 290     -13.563 -18.295 -10.146  1.00 98.15           N  
ATOM   4535  CA  PRO A 290     -14.242 -17.125 -10.689  1.00 98.15           C  
ATOM   4536  HA  PRO A 290     -13.620 -16.675 -11.463  1.00 98.15           H  
ATOM   4537  C   PRO A 290     -14.507 -16.064  -9.617  1.00 98.15           C  
ATOM   4538  CB  PRO A 290     -15.526 -17.652 -11.334  1.00 98.15           C  
ATOM   4539  HB2 PRO A 290     -15.328 -17.913 -12.373  1.00 98.15           H  
ATOM   4540  HB3 PRO A 290     -16.350 -16.941 -11.270  1.00 98.15           H  
ATOM   4541  O   PRO A 290     -14.548 -16.338  -8.418  1.00 98.15           O  
ATOM   4542  CG  PRO A 290     -15.818 -18.925 -10.541  1.00 98.15           C  
ATOM   4543  HG2 PRO A 290     -16.324 -18.669  -9.611  1.00 98.15           H  
ATOM   4544  HG3 PRO A 290     -16.408 -19.637 -11.118  1.00 98.15           H  
ATOM   4545  CD  PRO A 290     -14.425 -19.467 -10.230  1.00 98.15           C  
ATOM   4546  HD2 PRO A 290     -14.452 -20.025  -9.294  1.00 98.15           H  
ATOM   4547  HD3 PRO A 290     -14.085 -20.110 -11.042  1.00 98.15           H  
ATOM   4548  N   LEU A 291     -14.693 -14.825 -10.069  1.00 98.48           N  
ATOM   4549  H   LEU A 291     -14.725 -14.681 -11.069  1.00 98.48           H  
ATOM   4550  CA  LEU A 291     -14.992 -13.700  -9.191  1.00 98.48           C  
ATOM   4551  HA  LEU A 291     -14.363 -13.766  -8.303  1.00 98.48           H  
ATOM   4552  C   LEU A 291     -16.444 -13.753  -8.722  1.00 98.48           C  
ATOM   4553  CB  LEU A 291     -14.710 -12.379  -9.924  1.00 98.48           C  
ATOM   4554  HB2 LEU A 291     -15.062 -11.555  -9.303  1.00 98.48           H  
ATOM   4555  HB3 LEU A 291     -15.292 -12.364 -10.846  1.00 98.48           H  
ATOM   4556  O   LEU A 291     -17.362 -13.745  -9.541  1.00 98.48           O  
ATOM   4557  CG  LEU A 291     -13.231 -12.145 -10.258  1.00 98.48           C  
ATOM   4558  HG  LEU A 291     -12.863 -12.954 -10.889  1.00 98.48           H  
ATOM   4559  CD1 LEU A 291     -13.096 -10.837 -11.031  1.00 98.48           C  
ATOM   4560 HD11 LEU A 291     -13.674 -10.912 -11.951  1.00 98.48           H  
ATOM   4561 HD12 LEU A 291     -13.471 -10.017 -10.418  1.00 98.48           H  
ATOM   4562 HD13 LEU A 291     -12.036 -10.695 -11.245  1.00 98.48           H  
ATOM   4563  CD2 LEU A 291     -12.351 -12.043  -9.016  1.00 98.48           C  
ATOM   4564 HD21 LEU A 291     -12.694 -11.240  -8.364  1.00 98.48           H  
ATOM   4565 HD22 LEU A 291     -12.380 -12.982  -8.465  1.00 98.48           H  
ATOM   4566 HD23 LEU A 291     -11.316 -11.861  -9.306  1.00 98.48           H  
ATOM   4567  N   ARG A 292     -16.642 -13.717  -7.406  1.00 98.46           N  
ATOM   4568  H   ARG A 292     -15.836 -13.797  -6.802  1.00 98.46           H  
ATOM   4569  CA  ARG A 292     -17.948 -13.562  -6.769  1.00 98.46           C  
ATOM   4570  HA  ARG A 292     -18.723 -13.768  -7.508  1.00 98.46           H  
ATOM   4571  C   ARG A 292     -18.100 -12.134  -6.238  1.00 98.46           C  
ATOM   4572  CB  ARG A 292     -18.072 -14.605  -5.657  1.00 98.46           C  
ATOM   4573  HB2 ARG A 292     -17.945 -15.599  -6.085  1.00 98.46           H  
ATOM   4574  HB3 ARG A 292     -17.290 -14.441  -4.915  1.00 98.46           H  
ATOM   4575  O   ARG A 292     -17.251 -11.715  -5.453  1.00 98.46           O  
ATOM   4576  CG  ARG A 292     -19.441 -14.515  -4.980  1.00 98.46           C  
ATOM   4577  HG2 ARG A 292     -20.232 -14.647  -5.718  1.00 98.46           H  
ATOM   4578  HG3 ARG A 292     -19.554 -13.541  -4.503  1.00 98.46           H  
ATOM   4579  CD  ARG A 292     -19.562 -15.592  -3.913  1.00 98.46           C  
ATOM   4580  HD2 ARG A 292     -19.582 -16.570  -4.393  1.00 98.46           H  
ATOM   4581  HD3 ARG A 292     -18.695 -15.536  -3.254  1.00 98.46           H  
ATOM   4582  NE  ARG A 292     -20.782 -15.402  -3.120  1.00 98.46           N  
ATOM   4583  HE  ARG A 292     -21.371 -14.605  -3.316  1.00 98.46           H  
ATOM   4584  NH1 ARG A 292     -20.434 -17.155  -1.711  1.00 98.46           N  
ATOM   4585 HH11 ARG A 292     -20.789 -17.738  -0.967  1.00 98.46           H  
ATOM   4586 HH12 ARG A 292     -19.596 -17.437  -2.200  1.00 98.46           H  
ATOM   4587  NH2 ARG A 292     -22.261 -15.924  -1.486  1.00 98.46           N  
ATOM   4588 HH21 ARG A 292     -22.430 -16.474  -0.655  1.00 98.46           H  
ATOM   4589 HH22 ARG A 292     -22.831 -15.099  -1.601  1.00 98.46           H  
ATOM   4590  CZ  ARG A 292     -21.156 -16.156  -2.111  1.00 98.46           C  
ATOM   4591  N   PRO A 293     -19.130 -11.374  -6.641  1.00 98.63           N  
ATOM   4592  CA  PRO A 293     -19.348 -10.024  -6.129  1.00 98.63           C  
ATOM   4593  HA  PRO A 293     -18.440  -9.428  -6.225  1.00 98.63           H  
ATOM   4594  C   PRO A 293     -19.771 -10.061  -4.655  1.00 98.63           C  
ATOM   4595  CB  PRO A 293     -20.431  -9.431  -7.028  1.00 98.63           C  
ATOM   4596  HB2 PRO A 293     -19.972  -8.995  -7.916  1.00 98.63           H  
ATOM   4597  HB3 PRO A 293     -21.022  -8.676  -6.509  1.00 98.63           H  
ATOM   4598  O   PRO A 293     -20.504 -10.960  -4.246  1.00 98.63           O  
ATOM   4599  CG  PRO A 293     -21.253 -10.656  -7.431  1.00 98.63           C  
ATOM   4600  HG2 PRO A 293     -21.942 -10.920  -6.629  1.00 98.63           H  
ATOM   4601  HG3 PRO A 293     -21.791 -10.498  -8.366  1.00 98.63           H  
ATOM   4602  CD  PRO A 293     -20.199 -11.752  -7.556  1.00 98.63           C  
ATOM   4603  HD2 PRO A 293     -20.637 -12.713  -7.286  1.00 98.63           H  
ATOM   4604  HD3 PRO A 293     -19.813 -11.782  -8.575  1.00 98.63           H  
ATOM   4605  N   ILE A 294     -19.307  -9.085  -3.870  1.00 98.55           N  
ATOM   4606  H   ILE A 294     -18.659  -8.425  -4.274  1.00 98.55           H  
ATOM   4607  CA  ILE A 294     -19.633  -8.965  -2.436  1.00 98.55           C  
ATOM   4608  HA  ILE A 294     -20.466  -9.630  -2.208  1.00 98.55           H  
ATOM   4609  C   ILE A 294     -20.113  -7.564  -2.049  1.00 98.55           C  
ATOM   4610  CB  ILE A 294     -18.451  -9.411  -1.541  1.00 98.55           C  
ATOM   4611  HB  ILE A 294     -18.828  -9.447  -0.519  1.00 98.55           H  
ATOM   4612  O   ILE A 294     -20.908  -7.409  -1.126  1.00 98.55           O  
ATOM   4613  CG1 ILE A 294     -17.228  -8.461  -1.572  1.00 98.55           C  
ATOM   4614 HG12 ILE A 294     -17.550  -7.421  -1.520  1.00 98.55           H  
ATOM   4615 HG13 ILE A 294     -16.685  -8.602  -2.506  1.00 98.55           H  
ATOM   4616  CG2 ILE A 294     -17.995 -10.828  -1.934  1.00 98.55           C  
ATOM   4617 HG21 ILE A 294     -18.859 -11.467  -2.120  1.00 98.55           H  
ATOM   4618 HG22 ILE A 294     -17.400 -11.268  -1.134  1.00 98.55           H  
ATOM   4619 HG23 ILE A 294     -17.405 -10.788  -2.850  1.00 98.55           H  
ATOM   4620  CD1 ILE A 294     -16.273  -8.669  -0.390  1.00 98.55           C  
ATOM   4621 HD11 ILE A 294     -15.935  -9.704  -0.335  1.00 98.55           H  
ATOM   4622 HD12 ILE A 294     -16.785  -8.419   0.539  1.00 98.55           H  
ATOM   4623 HD13 ILE A 294     -15.406  -8.018  -0.500  1.00 98.55           H  
ATOM   4624  N   GLY A 295     -19.657  -6.527  -2.751  1.00 98.51           N  
ATOM   4625  H   GLY A 295     -19.034  -6.678  -3.532  1.00 98.51           H  
ATOM   4626  CA  GLY A 295     -19.938  -5.160  -2.341  1.00 98.51           C  
ATOM   4627  HA2 GLY A 295     -19.413  -4.944  -1.410  1.00 98.51           H  
ATOM   4628  HA3 GLY A 295     -21.006  -5.058  -2.144  1.00 98.51           H  
ATOM   4629  C   GLY A 295     -19.556  -4.115  -3.370  1.00 98.51           C  
ATOM   4630  O   GLY A 295     -19.110  -4.432  -4.473  1.00 98.51           O  
ATOM   4631  N   ARG A 296     -19.748  -2.855  -2.997  1.00 98.82           N  
ATOM   4632  H   ARG A 296     -20.175  -2.704  -2.094  1.00 98.82           H  
ATOM   4633  CA  ARG A 296     -19.393  -1.679  -3.783  1.00 98.82           C  
ATOM   4634  HA  ARG A 296     -18.669  -1.961  -4.548  1.00 98.82           H  
ATOM   4635  C   ARG A 296     -18.754  -0.639  -2.881  1.00 98.82           C  
ATOM   4636  CB  ARG A 296     -20.652  -1.138  -4.471  1.00 98.82           C  
ATOM   4637  HB2 ARG A 296     -21.086  -1.948  -5.057  1.00 98.82           H  
ATOM   4638  HB3 ARG A 296     -21.375  -0.830  -3.716  1.00 98.82           H  
ATOM   4639  O   ARG A 296     -19.247  -0.376  -1.793  1.00 98.82           O  
ATOM   4640  CG  ARG A 296     -20.343   0.050  -5.398  1.00 98.82           C  
ATOM   4641  HG2 ARG A 296     -19.606  -0.249  -6.144  1.00 98.82           H  
ATOM   4642  HG3 ARG A 296     -19.939   0.880  -4.818  1.00 98.82           H  
ATOM   4643  CD  ARG A 296     -21.602   0.539  -6.114  1.00 98.82           C  
ATOM   4644  HD2 ARG A 296     -21.342   1.407  -6.720  1.00 98.82           H  
ATOM   4645  HD3 ARG A 296     -22.319   0.852  -5.355  1.00 98.82           H  
ATOM   4646  NE  ARG A 296     -22.159  -0.520  -6.980  1.00 98.82           N  
ATOM   4647  HE  ARG A 296     -21.489  -1.155  -7.388  1.00 98.82           H  
ATOM   4648  NH1 ARG A 296     -24.393  -0.119  -6.560  1.00 98.82           N  
ATOM   4649 HH11 ARG A 296     -24.145   0.590  -5.885  1.00 98.82           H  
ATOM   4650 HH12 ARG A 296     -25.351  -0.439  -6.576  1.00 98.82           H  
ATOM   4651  NH2 ARG A 296     -23.767  -1.846  -7.842  1.00 98.82           N  
ATOM   4652 HH21 ARG A 296     -24.728  -2.152  -7.887  1.00 98.82           H  
ATOM   4653 HH22 ARG A 296     -23.026  -2.437  -8.192  1.00 98.82           H  
ATOM   4654  CZ  ARG A 296     -23.438  -0.818  -7.115  1.00 98.82           C  
ATOM   4655  N   LEU A 297     -17.681  -0.027  -3.357  1.00 98.81           N  
ATOM   4656  H   LEU A 297     -17.364  -0.293  -4.278  1.00 98.81           H  
ATOM   4657  CA  LEU A 297     -17.051   1.131  -2.742  1.00 98.81           C  
ATOM   4658  HA  LEU A 297     -17.371   1.222  -1.704  1.00 98.81           H  
ATOM   4659  C   LEU A 297     -17.471   2.390  -3.499  1.00 98.81           C  
ATOM   4660  CB  LEU A 297     -15.533   0.909  -2.770  1.00 98.81           C  
ATOM   4661  HB2 LEU A 297     -15.298   0.067  -2.119  1.00 98.81           H  
ATOM   4662  HB3 LEU A 297     -15.241   0.649  -3.788  1.00 98.81           H  
ATOM   4663  O   LEU A 297     -17.355   2.426  -4.723  1.00 98.81           O  
ATOM   4664  CG  LEU A 297     -14.694   2.112  -2.322  1.00 98.81           C  
ATOM   4665  HG  LEU A 297     -14.931   2.982  -2.934  1.00 98.81           H  
ATOM   4666  CD1 LEU A 297     -14.933   2.461  -0.859  1.00 98.81           C  
ATOM   4667 HD11 LEU A 297     -14.702   1.610  -0.218  1.00 98.81           H  
ATOM   4668 HD12 LEU A 297     -15.967   2.766  -0.698  1.00 98.81           H  
ATOM   4669 HD13 LEU A 297     -14.289   3.303  -0.604  1.00 98.81           H  
ATOM   4670  CD2 LEU A 297     -13.218   1.784  -2.516  1.00 98.81           C  
ATOM   4671 HD21 LEU A 297     -12.951   0.890  -1.953  1.00 98.81           H  
ATOM   4672 HD22 LEU A 297     -13.023   1.624  -3.576  1.00 98.81           H  
ATOM   4673 HD23 LEU A 297     -12.610   2.621  -2.171  1.00 98.81           H  
ATOM   4674  N   THR A 298     -17.911   3.420  -2.780  1.00 98.81           N  
ATOM   4675  H   THR A 298     -18.021   3.291  -1.784  1.00 98.81           H  
ATOM   4676  CA  THR A 298     -18.119   4.775  -3.315  1.00 98.81           C  
ATOM   4677  HA  THR A 298     -17.763   4.829  -4.344  1.00 98.81           H  
ATOM   4678  C   THR A 298     -17.323   5.768  -2.479  1.00 98.81           C  
ATOM   4679  CB  THR A 298     -19.607   5.162  -3.308  1.00 98.81           C  
ATOM   4680  HB  THR A 298     -19.972   5.182  -2.281  1.00 98.81           H  
ATOM   4681  O   THR A 298     -17.526   5.838  -1.268  1.00 98.81           O  
ATOM   4682  CG2 THR A 298     -19.858   6.526  -3.950  1.00 98.81           C  
ATOM   4683 HG21 THR A 298     -19.433   6.560  -4.953  1.00 98.81           H  
ATOM   4684 HG22 THR A 298     -19.400   7.312  -3.349  1.00 98.81           H  
ATOM   4685 HG23 THR A 298     -20.930   6.715  -4.005  1.00 98.81           H  
ATOM   4686  OG1 THR A 298     -20.364   4.215  -4.034  1.00 98.81           O  
ATOM   4687  HG1 THR A 298     -20.347   3.416  -3.501  1.00 98.81           H  
ATOM   4688  N   LEU A 299     -16.434   6.542  -3.105  1.00 98.46           N  
ATOM   4689  H   LEU A 299     -16.358   6.479  -4.110  1.00 98.46           H  
ATOM   4690  CA  LEU A 299     -15.685   7.607  -2.432  1.00 98.46           C  
ATOM   4691  HA  LEU A 299     -15.655   7.407  -1.361  1.00 98.46           H  
ATOM   4692  C   LEU A 299     -16.402   8.939  -2.656  1.00 98.46           C  
ATOM   4693  CB  LEU A 299     -14.251   7.629  -2.973  1.00 98.46           C  
ATOM   4694  HB2 LEU A 299     -13.907   6.608  -3.141  1.00 98.46           H  
ATOM   4695  HB3 LEU A 299     -14.264   8.150  -3.931  1.00 98.46           H  
ATOM   4696  O   LEU A 299     -16.583   9.345  -3.799  1.00 98.46           O  
ATOM   4697  CG  LEU A 299     -13.247   8.334  -2.055  1.00 98.46           C  
ATOM   4698  HG  LEU A 299     -13.624   9.310  -1.750  1.00 98.46           H  
ATOM   4699  CD1 LEU A 299     -12.950   7.472  -0.833  1.00 98.46           C  
ATOM   4700 HD11 LEU A 299     -12.115   7.910  -0.286  1.00 98.46           H  
ATOM   4701 HD12 LEU A 299     -13.820   7.411  -0.179  1.00 98.46           H  
ATOM   4702 HD13 LEU A 299     -12.669   6.465  -1.140  1.00 98.46           H  
ATOM   4703  CD2 LEU A 299     -11.930   8.506  -2.803  1.00 98.46           C  
ATOM   4704 HD21 LEU A 299     -11.479   7.535  -3.011  1.00 98.46           H  
ATOM   4705 HD22 LEU A 299     -11.244   9.121  -2.221  1.00 98.46           H  
ATOM   4706 HD23 LEU A 299     -12.128   8.992  -3.758  1.00 98.46           H  
ATOM   4707  N   ASN A 300     -16.852   9.592  -1.587  1.00 98.30           N  
ATOM   4708  H   ASN A 300     -16.617   9.256  -0.664  1.00 98.30           H  
ATOM   4709  CA  ASN A 300     -17.817  10.691  -1.693  1.00 98.30           C  
ATOM   4710  HA  ASN A 300     -17.817  11.054  -2.721  1.00 98.30           H  
ATOM   4711  C   ASN A 300     -17.478  11.928  -0.860  1.00 98.30           C  
ATOM   4712  CB  ASN A 300     -19.226  10.153  -1.398  1.00 98.30           C  
ATOM   4713  HB2 ASN A 300     -19.444   9.335  -2.085  1.00 98.30           H  
ATOM   4714  HB3 ASN A 300     -19.953  10.943  -1.588  1.00 98.30           H  
ATOM   4715  O   ASN A 300     -18.296  12.842  -0.760  1.00 98.30           O  
ATOM   4716  CG  ASN A 300     -19.419   9.664   0.030  1.00 98.30           C  
ATOM   4717  ND2 ASN A 300     -20.528   9.016   0.298  1.00 98.30           N  
ATOM   4718 HD21 ASN A 300     -20.636   8.664   1.238  1.00 98.30           H  
ATOM   4719 HD22 ASN A 300     -21.225   8.877  -0.419  1.00 98.30           H  
ATOM   4720  OD1 ASN A 300     -18.592   9.820   0.914  1.00 98.30           O  
ATOM   4721  N   LYS A 301     -16.298  11.968  -0.238  1.00 98.54           N  
ATOM   4722  H   LYS A 301     -15.699  11.155  -0.273  1.00 98.54           H  
ATOM   4723  CA  LYS A 301     -15.903  13.105   0.585  1.00 98.54           C  
ATOM   4724  HA  LYS A 301     -16.352  14.006   0.168  1.00 98.54           H  
ATOM   4725  C   LYS A 301     -14.394  13.310   0.597  1.00 98.54           C  
ATOM   4726  CB  LYS A 301     -16.492  12.875   1.978  1.00 98.54           C  
ATOM   4727  HB2 LYS A 301     -16.141  11.918   2.364  1.00 98.54           H  
ATOM   4728  HB3 LYS A 301     -17.577  12.822   1.895  1.00 98.54           H  
ATOM   4729  O   LYS A 301     -13.639  12.418   0.978  1.00 98.54           O  
ATOM   4730  CG  LYS A 301     -16.127  14.002   2.940  1.00 98.54           C  
ATOM   4731  HG2 LYS A 301     -15.046  14.027   3.080  1.00 98.54           H  
ATOM   4732  HG3 LYS A 301     -16.464  14.955   2.531  1.00 98.54           H  
ATOM   4733  CD  LYS A 301     -16.779  13.762   4.296  1.00 98.54           C  
ATOM   4734  HD2 LYS A 301     -16.408  12.822   4.706  1.00 98.54           H  
ATOM   4735  HD3 LYS A 301     -17.861  13.710   4.176  1.00 98.54           H  
ATOM   4736  CE  LYS A 301     -16.403  14.925   5.209  1.00 98.54           C  
ATOM   4737  HE2 LYS A 301     -16.815  15.842   4.790  1.00 98.54           H  
ATOM   4738  HE3 LYS A 301     -15.317  15.019   5.212  1.00 98.54           H  
ATOM   4739  NZ  LYS A 301     -16.909  14.689   6.578  1.00 98.54           N  
ATOM   4740  HZ1 LYS A 301     -17.913  14.580   6.555  1.00 98.54           H  
ATOM   4741  HZ2 LYS A 301     -16.494  13.842   6.941  1.00 98.54           H  
ATOM   4742  HZ3 LYS A 301     -16.660  15.461   7.179  1.00 98.54           H  
ATOM   4743  N   ASN A 302     -13.973  14.521   0.251  1.00 98.58           N  
ATOM   4744  H   ASN A 302     -14.644  15.189  -0.100  1.00 98.58           H  
ATOM   4745  CA  ASN A 302     -12.578  14.936   0.312  1.00 98.58           C  
ATOM   4746  HA  ASN A 302     -11.981  14.161  -0.168  1.00 98.58           H  
ATOM   4747  C   ASN A 302     -12.070  15.056   1.759  1.00 98.58           C  
ATOM   4748  CB  ASN A 302     -12.424  16.254  -0.476  1.00 98.58           C  
ATOM   4749  HB2 ASN A 302     -11.536  16.790  -0.142  1.00 98.58           H  
ATOM   4750  HB3 ASN A 302     -13.279  16.908  -0.308  1.00 98.58           H  
ATOM   4751  O   ASN A 302     -12.861  15.284   2.687  1.00 98.58           O  
ATOM   4752  CG  ASN A 302     -12.253  16.004  -1.960  1.00 98.58           C  
ATOM   4753  ND2 ASN A 302     -12.802  16.846  -2.801  1.00 98.58           N  
ATOM   4754 HD21 ASN A 302     -12.603  16.722  -3.783  1.00 98.58           H  
ATOM   4755 HD22 ASN A 302     -13.278  17.690  -2.516  1.00 98.58           H  
ATOM   4756  OD1 ASN A 302     -11.627  15.029  -2.344  1.00 98.58           O  
ATOM   4757  N   PRO A 303     -10.749  14.913   1.980  1.00 97.85           N  
ATOM   4758  CA  PRO A 303     -10.145  15.225   3.264  1.00 97.85           C  
ATOM   4759  HA  PRO A 303     -10.588  14.614   4.050  1.00 97.85           H  
ATOM   4760  C   PRO A 303     -10.370  16.704   3.581  1.00 97.85           C  
ATOM   4761  CB  PRO A 303      -8.662  14.877   3.119  1.00 97.85           C  
ATOM   4762  HB2 PRO A 303      -8.516  13.831   3.389  1.00 97.85           H  
ATOM   4763  HB3 PRO A 303      -8.024  15.521   3.725  1.00 97.85           H  
ATOM   4764  O   PRO A 303     -10.233  17.571   2.720  1.00 97.85           O  
ATOM   4765  CG  PRO A 303      -8.395  15.053   1.625  1.00 97.85           C  
ATOM   4766  HG2 PRO A 303      -8.201  16.103   1.404  1.00 97.85           H  
ATOM   4767  HG3 PRO A 303      -7.569  14.430   1.282  1.00 97.85           H  
ATOM   4768  CD  PRO A 303      -9.718  14.633   0.989  1.00 97.85           C  
ATOM   4769  HD2 PRO A 303      -9.872  15.179   0.058  1.00 97.85           H  
ATOM   4770  HD3 PRO A 303      -9.717  13.560   0.798  1.00 97.85           H  
ATOM   4771  N   ARG A 304     -10.686  17.011   4.839  1.00 96.77           N  
ATOM   4772  H   ARG A 304     -10.616  16.272   5.525  1.00 96.77           H  
ATOM   4773  CA  ARG A 304     -10.786  18.399   5.302  1.00 96.77           C  
ATOM   4774  HA  ARG A 304     -11.285  18.991   4.536  1.00 96.77           H  
ATOM   4775  C   ARG A 304      -9.400  19.004   5.489  1.00 96.77           C  
ATOM   4776  CB  ARG A 304     -11.595  18.428   6.600  1.00 96.77           C  
ATOM   4777  HB2 ARG A 304     -11.086  17.837   7.361  1.00 96.77           H  
ATOM   4778  HB3 ARG A 304     -12.575  17.989   6.411  1.00 96.77           H  
ATOM   4779  O   ARG A 304      -9.209  20.200   5.284  1.00 96.77           O  
ATOM   4780  CG  ARG A 304     -11.773  19.866   7.096  1.00 96.77           C  
ATOM   4781  HG2 ARG A 304     -12.245  20.461   6.314  1.00 96.77           H  
ATOM   4782  HG3 ARG A 304     -10.804  20.300   7.343  1.00 96.77           H  
ATOM   4783  CD  ARG A 304     -12.639  19.888   8.348  1.00 96.77           C  
ATOM   4784  HD2 ARG A 304     -13.601  19.433   8.113  1.00 96.77           H  
ATOM   4785  HD3 ARG A 304     -12.147  19.307   9.128  1.00 96.77           H  
ATOM   4786  NE  ARG A 304     -12.837  21.272   8.802  1.00 96.77           N  
ATOM   4787  HE  ARG A 304     -12.315  21.978   8.303  1.00 96.77           H  
ATOM   4788  NH1 ARG A 304     -14.366  20.816  10.446  1.00 96.77           N  
ATOM   4789 HH11 ARG A 304     -14.986  21.118  11.184  1.00 96.77           H  
ATOM   4790 HH12 ARG A 304     -14.231  19.832  10.263  1.00 96.77           H  
ATOM   4791  NH2 ARG A 304     -13.796  22.933  10.017  1.00 96.77           N  
ATOM   4792 HH21 ARG A 304     -13.298  23.603   9.448  1.00 96.77           H  
ATOM   4793 HH22 ARG A 304     -14.466  23.228  10.713  1.00 96.77           H  
ATOM   4794  CZ  ARG A 304     -13.661  21.666   9.752  1.00 96.77           C  
ATOM   4795  N   ASN A 305      -8.447  18.190   5.929  1.00 97.51           N  
ATOM   4796  H   ASN A 305      -8.696  17.231   6.124  1.00 97.51           H  
ATOM   4797  CA  ASN A 305      -7.049  18.565   6.030  1.00 97.51           C  
ATOM   4798  HA  ASN A 305      -6.839  19.370   5.325  1.00 97.51           H  
ATOM   4799  C   ASN A 305      -6.184  17.362   5.660  1.00 97.51           C  
ATOM   4800  CB  ASN A 305      -6.763  19.063   7.455  1.00 97.51           C  
ATOM   4801  HB2 ASN A 305      -7.399  19.919   7.682  1.00 97.51           H  
ATOM   4802  HB3 ASN A 305      -6.975  18.271   8.172  1.00 97.51           H  
ATOM   4803  O   ASN A 305      -6.283  16.311   6.288  1.00 97.51           O  
ATOM   4804  CG  ASN A 305      -5.310  19.460   7.602  1.00 97.51           C  
ATOM   4805  ND2 ASN A 305      -4.980  20.716   7.418  1.00 97.51           N  
ATOM   4806 HD21 ASN A 305      -4.005  20.947   7.544  1.00 97.51           H  
ATOM   4807 HD22 ASN A 305      -5.682  21.411   7.209  1.00 97.51           H  
ATOM   4808  OD1 ASN A 305      -4.441  18.633   7.799  1.00 97.51           O  
ATOM   4809  N   TYR A 306      -5.306  17.529   4.669  1.00 96.97           N  
ATOM   4810  H   TYR A 306      -5.297  18.400   4.159  1.00 96.97           H  
ATOM   4811  CA  TYR A 306      -4.450  16.441   4.196  1.00 96.97           C  
ATOM   4812  HA  TYR A 306      -5.079  15.647   3.793  1.00 96.97           H  
ATOM   4813  C   TYR A 306      -3.603  15.831   5.319  1.00 96.97           C  
ATOM   4814  CB  TYR A 306      -3.544  16.959   3.071  1.00 96.97           C  
ATOM   4815  HB2 TYR A 306      -2.926  17.774   3.448  1.00 96.97           H  
ATOM   4816  HB3 TYR A 306      -4.166  17.359   2.270  1.00 96.97           H  
ATOM   4817  O   TYR A 306      -3.481  14.611   5.398  1.00 96.97           O  
ATOM   4818  CG  TYR A 306      -2.644  15.882   2.497  1.00 96.97           C  
ATOM   4819  CD1 TYR A 306      -1.384  15.623   3.077  1.00 96.97           C  
ATOM   4820  HD1 TYR A 306      -1.045  16.212   3.917  1.00 96.97           H  
ATOM   4821  CD2 TYR A 306      -3.090  15.102   1.415  1.00 96.97           C  
ATOM   4822  HD2 TYR A 306      -4.047  15.299   0.955  1.00 96.97           H  
ATOM   4823  CE1 TYR A 306      -0.582  14.573   2.590  1.00 96.97           C  
ATOM   4824  HE1 TYR A 306       0.366  14.349   3.057  1.00 96.97           H  
ATOM   4825  CE2 TYR A 306      -2.283  14.062   0.918  1.00 96.97           C  
ATOM   4826  HE2 TYR A 306      -2.618  13.469   0.080  1.00 96.97           H  
ATOM   4827  OH  TYR A 306      -0.256  12.761   1.063  1.00 96.97           O  
ATOM   4828  HH  TYR A 306       0.564  12.702   1.557  1.00 96.97           H  
ATOM   4829  CZ  TYR A 306      -1.030  13.788   1.507  1.00 96.97           C  
ATOM   4830  N   PHE A 307      -3.037  16.653   6.211  1.00 96.88           N  
ATOM   4831  H   PHE A 307      -3.289  17.631   6.220  1.00 96.88           H  
ATOM   4832  CA  PHE A 307      -2.190  16.143   7.283  1.00 96.88           C  
ATOM   4833  HA  PHE A 307      -1.432  15.525   6.802  1.00 96.88           H  
ATOM   4834  C   PHE A 307      -2.986  15.262   8.255  1.00 96.88           C  
ATOM   4835  CB  PHE A 307      -1.448  17.275   8.000  1.00 96.88           C  
ATOM   4836  HB2 PHE A 307      -0.852  17.825   7.272  1.00 96.88           H  
ATOM   4837  HB3 PHE A 307      -2.164  17.974   8.433  1.00 96.88           H  
ATOM   4838  O   PHE A 307      -2.627  14.107   8.478  1.00 96.88           O  
ATOM   4839  CG  PHE A 307      -0.536  16.782   9.106  1.00 96.88           C  
ATOM   4840  CD1 PHE A 307      -0.955  16.849  10.448  1.00 96.88           C  
ATOM   4841  HD1 PHE A 307      -1.928  17.245  10.696  1.00 96.88           H  
ATOM   4842  CD2 PHE A 307       0.731  16.256   8.795  1.00 96.88           C  
ATOM   4843  HD2 PHE A 307       1.054  16.198   7.766  1.00 96.88           H  
ATOM   4844  CE1 PHE A 307      -0.096  16.421  11.475  1.00 96.88           C  
ATOM   4845  HE1 PHE A 307      -0.406  16.509  12.506  1.00 96.88           H  
ATOM   4846  CE2 PHE A 307       1.584  15.816   9.823  1.00 96.88           C  
ATOM   4847  HE2 PHE A 307       2.564  15.431   9.585  1.00 96.88           H  
ATOM   4848  CZ  PHE A 307       1.174  15.906  11.164  1.00 96.88           C  
ATOM   4849  HZ  PHE A 307       1.841  15.601  11.957  1.00 96.88           H  
ATOM   4850  N   THR A 308      -4.097  15.781   8.776  1.00 96.40           N  
ATOM   4851  H   THR A 308      -4.330  16.739   8.558  1.00 96.40           H  
ATOM   4852  CA  THR A 308      -4.936  15.067   9.747  1.00 96.40           C  
ATOM   4853  HA  THR A 308      -4.313  14.739  10.579  1.00 96.40           H  
ATOM   4854  C   THR A 308      -5.597  13.823   9.154  1.00 96.40           C  
ATOM   4855  CB  THR A 308      -6.033  15.993  10.291  1.00 96.40           C  
ATOM   4856  HB  THR A 308      -6.716  16.251   9.482  1.00 96.40           H  
ATOM   4857  O   THR A 308      -5.621  12.775   9.794  1.00 96.40           O  
ATOM   4858  CG2 THR A 308      -6.827  15.363  11.434  1.00 96.40           C  
ATOM   4859 HG21 THR A 308      -7.498  16.103  11.870  1.00 96.40           H  
ATOM   4860 HG22 THR A 308      -6.146  14.986  12.197  1.00 96.40           H  
ATOM   4861 HG23 THR A 308      -7.428  14.537  11.052  1.00 96.40           H  
ATOM   4862  OG1 THR A 308      -5.488  17.185  10.811  1.00 96.40           O  
ATOM   4863  HG1 THR A 308      -5.358  17.042  11.751  1.00 96.40           H  
ATOM   4864  N   ASP A 309      -6.146  13.925   7.942  1.00 97.87           N  
ATOM   4865  H   ASP A 309      -6.107  14.810   7.456  1.00 97.87           H  
ATOM   4866  CA  ASP A 309      -6.973  12.862   7.370  1.00 97.87           C  
ATOM   4867  HA  ASP A 309      -7.486  12.334   8.174  1.00 97.87           H  
ATOM   4868  C   ASP A 309      -6.146  11.815   6.614  1.00 97.87           C  
ATOM   4869  CB  ASP A 309      -8.049  13.473   6.461  1.00 97.87           C  
ATOM   4870  HB2 ASP A 309      -7.565  14.087   5.701  1.00 97.87           H  
ATOM   4871  HB3 ASP A 309      -8.573  12.666   5.949  1.00 97.87           H  
ATOM   4872  O   ASP A 309      -6.458  10.631   6.705  1.00 97.87           O  
ATOM   4873  CG  ASP A 309      -9.093  14.302   7.218  1.00 97.87           C  
ATOM   4874  OD1 ASP A 309      -9.587  13.815   8.259  1.00 97.87           O  
ATOM   4875  OD2 ASP A 309      -9.485  15.381   6.710  1.00 97.87           O  
ATOM   4876  N   ILE A 310      -5.093  12.226   5.891  1.00 97.84           N  
ATOM   4877  H   ILE A 310      -4.863  13.209   5.909  1.00 97.84           H  
ATOM   4878  CA  ILE A 310      -4.337  11.362   4.964  1.00 97.84           C  
ATOM   4879  HA  ILE A 310      -4.834  10.393   4.904  1.00 97.84           H  
ATOM   4880  C   ILE A 310      -2.913  11.086   5.458  1.00 97.84           C  
ATOM   4881  CB  ILE A 310      -4.325  11.969   3.537  1.00 97.84           C  
ATOM   4882  HB  ILE A 310      -3.743  12.890   3.556  1.00 97.84           H  
ATOM   4883  O   ILE A 310      -2.450   9.942   5.426  1.00 97.84           O  
ATOM   4884  CG1 ILE A 310      -5.730  12.340   3.007  1.00 97.84           C  
ATOM   4885 HG12 ILE A 310      -6.119  13.174   3.590  1.00 97.84           H  
ATOM   4886 HG13 ILE A 310      -5.636  12.690   1.979  1.00 97.84           H  
ATOM   4887  CG2 ILE A 310      -3.622  11.024   2.544  1.00 97.84           C  
ATOM   4888 HG21 ILE A 310      -2.562  10.949   2.784  1.00 97.84           H  
ATOM   4889 HG22 ILE A 310      -4.079  10.035   2.577  1.00 97.84           H  
ATOM   4890 HG23 ILE A 310      -3.705  11.422   1.532  1.00 97.84           H  
ATOM   4891  CD1 ILE A 310      -6.764  11.206   3.038  1.00 97.84           C  
ATOM   4892 HD11 ILE A 310      -6.383  10.323   2.526  1.00 97.84           H  
ATOM   4893 HD12 ILE A 310      -7.008  10.944   4.068  1.00 97.84           H  
ATOM   4894 HD13 ILE A 310      -7.677  11.540   2.546  1.00 97.84           H  
ATOM   4895  N   GLU A 311      -2.189  12.103   5.928  1.00 97.24           N  
ATOM   4896  H   GLU A 311      -2.602  13.025   5.930  1.00 97.24           H  
ATOM   4897  CA  GLU A 311      -0.789  11.942   6.341  1.00 97.24           C  
ATOM   4898  HA  GLU A 311      -0.310  11.321   5.584  1.00 97.24           H  
ATOM   4899  C   GLU A 311      -0.657  11.211   7.680  1.00 97.24           C  
ATOM   4900  CB  GLU A 311      -0.085  13.305   6.383  1.00 97.24           C  
ATOM   4901  HB2 GLU A 311      -0.299  13.849   5.462  1.00 97.24           H  
ATOM   4902  HB3 GLU A 311      -0.493  13.851   7.233  1.00 97.24           H  
ATOM   4903  O   GLU A 311       0.259  10.402   7.845  1.00 97.24           O  
ATOM   4904  CG  GLU A 311       1.430  13.297   6.611  1.00 97.24           C  
ATOM   4905  HG2 GLU A 311       1.611  13.058   7.659  1.00 97.24           H  
ATOM   4906  HG3 GLU A 311       1.814  14.301   6.433  1.00 97.24           H  
ATOM   4907  CD  GLU A 311       2.183  12.307   5.726  1.00 97.24           C  
ATOM   4908  OE1 GLU A 311       3.181  11.743   6.209  1.00 97.24           O  
ATOM   4909  OE2 GLU A 311       1.715  11.970   4.618  1.00 97.24           O  
ATOM   4910  N   GLN A 312      -1.600  11.421   8.598  1.00 97.32           N  
ATOM   4911  H   GLN A 312      -2.258  12.168   8.427  1.00 97.32           H  
ATOM   4912  CA  GLN A 312      -1.697  10.716   9.879  1.00 97.32           C  
ATOM   4913  HA  GLN A 312      -0.692  10.488  10.233  1.00 97.32           H  
ATOM   4914  C   GLN A 312      -2.432   9.369   9.791  1.00 97.32           C  
ATOM   4915  CB  GLN A 312      -2.363  11.641  10.905  1.00 97.32           C  
ATOM   4916  HB2 GLN A 312      -2.649  11.053  11.777  1.00 97.32           H  
ATOM   4917  HB3 GLN A 312      -3.269  12.070  10.478  1.00 97.32           H  
ATOM   4918  O   GLN A 312      -2.431   8.608  10.762  1.00 97.32           O  
ATOM   4919  CG  GLN A 312      -1.421  12.764  11.361  1.00 97.32           C  
ATOM   4920  HG2 GLN A 312      -0.480  12.322  11.689  1.00 97.32           H  
ATOM   4921  HG3 GLN A 312      -1.204  13.442  10.535  1.00 97.32           H  
ATOM   4922  CD  GLN A 312      -2.008  13.572  12.514  1.00 97.32           C  
ATOM   4923  NE2 GLN A 312      -1.192  14.008  13.448  1.00 97.32           N  
ATOM   4924 HE21 GLN A 312      -0.197  13.846  13.382  1.00 97.32           H  
ATOM   4925 HE22 GLN A 312      -1.617  14.518  14.209  1.00 97.32           H  
ATOM   4926  OE1 GLN A 312      -3.199  13.813  12.625  1.00 97.32           O  
ATOM   4927  N   ALA A 313      -3.024   9.037   8.640  1.00 98.15           N  
ATOM   4928  H   ALA A 313      -3.017   9.693   7.871  1.00 98.15           H  
ATOM   4929  CA  ALA A 313      -3.689   7.756   8.450  1.00 98.15           C  
ATOM   4930  HA  ALA A 313      -4.406   7.622   9.260  1.00 98.15           H  
ATOM   4931  C   ALA A 313      -2.684   6.597   8.502  1.00 98.15           C  
ATOM   4932  CB  ALA A 313      -4.483   7.769   7.146  1.00 98.15           C  
ATOM   4933  HB1 ALA A 313      -5.070   6.854   7.070  1.00 98.15           H  
ATOM   4934  HB2 ALA A 313      -5.166   8.618   7.151  1.00 98.15           H  
ATOM   4935  HB3 ALA A 313      -3.812   7.848   6.291  1.00 98.15           H  
ATOM   4936  O   ALA A 313      -1.689   6.558   7.760  1.00 98.15           O  
ATOM   4937  N   ALA A 314      -2.971   5.645   9.384  1.00 98.04           N  
ATOM   4938  H   ALA A 314      -3.796   5.768   9.954  1.00 98.04           H
[truncated: 232,560 more chars]
