# Supplementary material for: Catalases in the pathogenesis of Sporothrix schenckii research
Source: PeerJ. 2022 Dec 7;10:e14478. doi: 10.7717/peerj.14478 (PMC9745942; doi:10.7717/peerj.14478)
Supplement: Supplemental Information 3 — Sequences and PDB files used in this study. [file peerj-10-14478-s003.zip › Raw data/Cat3 ss/test_991eb_relaxed_rank_5_model_1.pdb]

ATOM      1  N   MET A   1       5.422  23.078 -37.143  1.00 65.10           N  
ATOM      2  H   MET A   1       5.230  24.028 -36.859  1.00 65.10           H  
ATOM      3  H2  MET A   1       5.486  22.509 -36.311  1.00 65.10           H  
ATOM      4  H3  MET A   1       6.297  23.042 -37.646  1.00 65.10           H  
ATOM      5  CA  MET A   1       4.317  22.563 -37.982  1.00 65.10           C  
ATOM      6  HA  MET A   1       4.166  23.218 -38.840  1.00 65.10           H  
ATOM      7  C   MET A   1       3.043  22.566 -37.150  1.00 65.10           C  
ATOM      8  CB  MET A   1       4.604  21.145 -38.494  1.00 65.10           C  
ATOM      9  HB2 MET A   1       4.764  20.476 -37.648  1.00 65.10           H  
ATOM     10  HB3 MET A   1       3.733  20.793 -39.046  1.00 65.10           H  
ATOM     11  O   MET A   1       3.136  22.309 -35.953  1.00 65.10           O  
ATOM     12  CG  MET A   1       5.821  21.078 -39.422  1.00 65.10           C  
ATOM     13  HG2 MET A   1       5.700  21.783 -40.244  1.00 65.10           H  
ATOM     14  HG3 MET A   1       6.714  21.344 -38.857  1.00 65.10           H  
ATOM     15  SD  MET A   1       6.053  19.424 -40.108  1.00 65.10           S  
ATOM     16  CE  MET A   1       7.836  19.424 -40.431  1.00 65.10           C  
ATOM     17  HE1 MET A   1       8.122  18.467 -40.867  1.00 65.10           H  
ATOM     18  HE2 MET A   1       8.085  20.221 -41.132  1.00 65.10           H  
ATOM     19  HE3 MET A   1       8.384  19.568 -39.500  1.00 65.10           H  
ATOM     20  N   SER A   2       1.891  22.899 -37.736  1.00 84.22           N  
ATOM     21  H   SER A   2       1.839  23.021 -38.737  1.00 84.22           H  
ATOM     22  CA  SER A   2       0.591  22.731 -37.071  1.00 84.22           C  
ATOM     23  HA  SER A   2       0.614  23.242 -36.108  1.00 84.22           H  
ATOM     24  C   SER A   2       0.322  21.244 -36.815  1.00 84.22           C  
ATOM     25  CB  SER A   2      -0.533  23.352 -37.915  1.00 84.22           C  
ATOM     26  HB2 SER A   2      -1.501  23.046 -37.517  1.00 84.22           H  
ATOM     27  HB3 SER A   2      -0.461  24.438 -37.867  1.00 84.22           H  
ATOM     28  O   SER A   2       0.808  20.387 -37.552  1.00 84.22           O  
ATOM     29  OG  SER A   2      -0.420  22.945 -39.264  1.00 84.22           O  
ATOM     30  HG  SER A   2      -1.245  23.132 -39.720  1.00 84.22           H  
ATOM     31  N   ARG A   3      -0.422  20.921 -35.751  1.00 90.48           N  
ATOM     32  H   ARG A   3      -0.851  21.663 -35.215  1.00 90.48           H  
ATOM     33  CA  ARG A   3      -0.851  19.540 -35.488  1.00 90.48           C  
ATOM     34  HA  ARG A   3      -0.011  18.861 -35.635  1.00 90.48           H  
ATOM     35  C   ARG A   3      -1.926  19.167 -36.512  1.00 90.48           C  
ATOM     36  CB  ARG A   3      -1.371  19.393 -34.047  1.00 90.48           C  
ATOM     37  HB2 ARG A   3      -2.186  20.099 -33.886  1.00 90.48           H  
ATOM     38  HB3 ARG A   3      -1.769  18.385 -33.925  1.00 90.48           H  
ATOM     39  O   ARG A   3      -2.935  19.863 -36.591  1.00 90.48           O  
ATOM     40  CG  ARG A   3      -0.276  19.620 -32.992  1.00 90.48           C  
ATOM     41  HG2 ARG A   3       0.136  20.623 -33.105  1.00 90.48           H  
ATOM     42  HG3 ARG A   3       0.522  18.891 -33.138  1.00 90.48           H  
ATOM     43  CD  ARG A   3      -0.852  19.470 -31.577  1.00 90.48           C  
ATOM     44  HD2 ARG A   3      -1.691  20.160 -31.478  1.00 90.48           H  
ATOM     45  HD3 ARG A   3      -1.222  18.453 -31.451  1.00 90.48           H  
ATOM     46  NE  ARG A   3       0.157  19.761 -30.538  1.00 90.48           N  
ATOM     47  HE  ARG A   3       1.123  19.760 -30.833  1.00 90.48           H  
ATOM     48  NH1 ARG A   3      -1.293  20.013 -28.770  1.00 90.48           N  
ATOM     49 HH11 ARG A   3      -1.472  20.239 -27.802  1.00 90.48           H  
ATOM     50 HH12 ARG A   3      -2.067  19.776 -29.375  1.00 90.48           H  
ATOM     51  NH2 ARG A   3       0.895  20.313 -28.452  1.00 90.48           N  
ATOM     52 HH21 ARG A   3       1.842  20.365 -28.800  1.00 90.48           H  
ATOM     53 HH22 ARG A   3       0.695  20.568 -27.496  1.00 90.48           H  
ATOM     54  CZ  ARG A   3      -0.085  20.023 -29.263  1.00 90.48           C  
ATOM     55  N   GLN A   4      -1.702  18.109 -37.287  1.00 92.02           N  
ATOM     56  H   GLN A   4      -0.853  17.578 -37.156  1.00 92.02           H  
ATOM     57  CA  GLN A   4      -2.689  17.549 -38.213  1.00 92.02           C  
ATOM     58  HA  GLN A   4      -3.453  18.296 -38.431  1.00 92.02           H  
ATOM     59  C   GLN A   4      -3.391  16.354 -37.566  1.00 92.02           C  
ATOM     60  CB  GLN A   4      -2.021  17.152 -39.540  1.00 92.02           C  
ATOM     61  HB2 GLN A   4      -2.742  16.603 -40.145  1.00 92.02           H  
ATOM     62  HB3 GLN A   4      -1.173  16.498 -39.340  1.00 92.02           H  
ATOM     63  O   GLN A   4      -2.775  15.621 -36.795  1.00 92.02           O  
ATOM     64  CG  GLN A   4      -1.557  18.382 -40.338  1.00 92.02           C  
ATOM     65  HG2 GLN A   4      -2.405  19.053 -40.473  1.00 92.02           H  
ATOM     66  HG3 GLN A   4      -0.784  18.914 -39.783  1.00 92.02           H  
ATOM     67  CD  GLN A   4      -0.998  18.019 -41.712  1.00 92.02           C  
ATOM     68  NE2 GLN A   4      -1.098  18.896 -42.687  1.00 92.02           N  
ATOM     69 HE21 GLN A   4      -0.738  18.583 -43.578  1.00 92.02           H  
ATOM     70 HE22 GLN A   4      -1.585  19.771 -42.560  1.00 92.02           H  
ATOM     71  OE1 GLN A   4      -0.456  16.956 -41.945  1.00 92.02           O  
ATOM     72  N   TYR A   5      -4.674  16.168 -37.872  1.00 93.55           N  
ATOM     73  H   TYR A   5      -5.111  16.776 -38.549  1.00 93.55           H  
ATOM     74  CA  TYR A   5      -5.380  14.934 -37.540  1.00 93.55           C  
ATOM     75  HA  TYR A   5      -5.074  14.597 -36.550  1.00 93.55           H  
ATOM     76  C   TYR A   5      -4.986  13.852 -38.553  1.00 93.55           C  
ATOM     77  CB  TYR A   5      -6.889  15.200 -37.503  1.00 93.55           C  
ATOM     78  HB2 TYR A   5      -7.190  15.665 -38.443  1.00 93.55           H  
ATOM     79  HB3 TYR A   5      -7.102  15.909 -36.703  1.00 93.55           H  
ATOM     80  O   TYR A   5      -5.023  14.091 -39.763  1.00 93.55           O  
ATOM     81  CG  TYR A   5      -7.720  13.954 -37.279  1.00 93.55           C  
ATOM     82  CD1 TYR A   5      -8.435  13.403 -38.354  1.00 93.55           C  
ATOM     83  HD1 TYR A   5      -8.436  13.907 -39.309  1.00 93.55           H  
ATOM     84  CD2 TYR A   5      -7.757  13.327 -36.018  1.00 93.55           C  
ATOM     85  HD2 TYR A   5      -7.201  13.741 -35.190  1.00 93.55           H  
ATOM     86  CE1 TYR A   5      -9.153  12.207 -38.187  1.00 93.55           C  
ATOM     87  HE1 TYR A   5      -9.688  11.771 -39.018  1.00 93.55           H  
ATOM     88  CE2 TYR A   5      -8.492  12.137 -35.842  1.00 93.55           C  
ATOM     89  HE2 TYR A   5      -8.504  11.640 -34.883  1.00 93.55           H  
ATOM     90  OH  TYR A   5      -9.904  10.424 -36.783  1.00 93.55           O  
ATOM     91  HH  TYR A   5      -9.769   9.996 -35.935  1.00 93.55           H  
ATOM     92  CZ  TYR A   5      -9.185  11.566 -36.933  1.00 93.55           C  
ATOM     93  N   THR A   6      -4.572  12.690 -38.057  1.00 94.68           N  
ATOM     94  H   THR A   6      -4.587  12.533 -37.059  1.00 94.68           H  
ATOM     95  CA  THR A   6      -4.057  11.586 -38.869  1.00 94.68           C  
ATOM     96  HA  THR A   6      -4.336  11.761 -39.908  1.00 94.68           H  
ATOM     97  C   THR A   6      -4.678  10.259 -38.448  1.00 94.68           C  
ATOM     98  CB  THR A   6      -2.520  11.468 -38.791  1.00 94.68           C  
ATOM     99  HB  THR A   6      -2.201  10.695 -39.490  1.00 94.68           H  
ATOM    100  O   THR A   6      -5.162  10.122 -37.325  1.00 94.68           O  
ATOM    101  CG2 THR A   6      -1.778  12.760 -39.138  1.00 94.68           C  
ATOM    102 HG21 THR A   6      -0.705  12.564 -39.136  1.00 94.68           H  
ATOM    103 HG22 THR A   6      -1.999  13.532 -38.401  1.00 94.68           H  
ATOM    104 HG23 THR A   6      -2.066  13.103 -40.132  1.00 94.68           H  
ATOM    105  OG1 THR A   6      -2.097  11.096 -37.499  1.00 94.68           O  
ATOM    106  HG1 THR A   6      -2.253  10.153 -37.406  1.00 94.68           H  
ATOM    107  N   LEU A   7      -4.596   9.269 -39.334  1.00 94.58           N  
ATOM    108  H   LEU A   7      -4.226   9.488 -40.248  1.00 94.58           H  
ATOM    109  CA  LEU A   7      -4.716   7.854 -38.974  1.00 94.58           C  
ATOM    110  HA  LEU A   7      -5.610   7.698 -38.370  1.00 94.58           H  
ATOM    111  C   LEU A   7      -3.525   7.396 -38.117  1.00 94.58           C  
ATOM    112  CB  LEU A   7      -4.827   7.024 -40.263  1.00 94.58           C  
ATOM    113  HB2 LEU A   7      -3.931   7.182 -40.863  1.00 94.58           H  
ATOM    114  HB3 LEU A   7      -4.859   5.965 -40.007  1.00 94.58           H  
ATOM    115  O   LEU A   7      -2.551   8.143 -37.958  1.00 94.58           O  
ATOM    116  CG  LEU A   7      -6.062   7.353 -41.112  1.00 94.58           C  
ATOM    117  HG  LEU A   7      -5.963   8.370 -41.492  1.00 94.58           H  
ATOM    118  CD1 LEU A   7      -6.127   6.403 -42.301  1.00 94.58           C  
ATOM    119 HD11 LEU A   7      -6.192   5.380 -41.929  1.00 94.58           H  
ATOM    120 HD12 LEU A   7      -5.219   6.487 -42.898  1.00 94.58           H  
ATOM    121 HD13 LEU A   7      -6.995   6.617 -42.924  1.00 94.58           H  
ATOM    122  CD2 LEU A   7      -7.376   7.244 -40.346  1.00 94.58           C  
ATOM    123 HD21 LEU A   7      -7.437   8.016 -39.579  1.00 94.58           H  
ATOM    124 HD22 LEU A   7      -8.203   7.381 -41.043  1.00 94.58           H  
ATOM    125 HD23 LEU A   7      -7.440   6.261 -39.880  1.00 94.58           H  
ATOM    126  N   ALA A   8      -3.589   6.172 -37.586  1.00 92.82           N  
ATOM    127  H   ALA A   8      -4.390   5.595 -37.800  1.00 92.82           H  
ATOM    128  CA  ALA A   8      -2.561   5.612 -36.705  1.00 92.82           C  
ATOM    129  HA  ALA A   8      -2.483   6.241 -35.819  1.00 92.82           H  
ATOM    130  C   ALA A   8      -1.165   5.568 -37.357  1.00 92.82           C  
ATOM    131  CB  ALA A   8      -3.021   4.217 -36.268  1.00 92.82           C  
ATOM    132  HB1 ALA A   8      -2.285   3.784 -35.591  1.00 92.82           H  
ATOM    133  HB2 ALA A   8      -3.985   4.283 -35.764  1.00 92.82           H  
ATOM    134  HB3 ALA A   8      -3.122   3.570 -37.140  1.00 92.82           H  
ATOM    135  O   ALA A   8      -0.173   5.871 -36.699  1.00 92.82           O  
ATOM    136  N   GLU A   9      -1.100   5.301 -38.665  1.00 94.04           N  
ATOM    137  H   GLU A   9      -1.949   4.984 -39.111  1.00 94.04           H  
ATOM    138  CA  GLU A   9       0.143   5.275 -39.458  1.00 94.04           C  
ATOM    139  HA  GLU A   9       0.963   4.970 -38.808  1.00 94.04           H  
ATOM    140  C   GLU A   9       0.545   6.659 -40.017  1.00 94.04           C  
ATOM    141  CB  GLU A   9       0.020   4.216 -40.569  1.00 94.04           C  
ATOM    142  HB2 GLU A   9      -0.814   4.484 -41.218  1.00 94.04           H  
ATOM    143  HB3 GLU A   9       0.925   4.220 -41.176  1.00 94.04           H  
ATOM    144  O   GLU A   9       1.387   6.779 -40.905  1.00 94.04           O  
ATOM    145  CG  GLU A   9      -0.205   2.787 -40.041  1.00 94.04           C  
ATOM    146  HG2 GLU A   9      -0.270   2.116 -40.897  1.00 94.04           H  
ATOM    147  HG3 GLU A   9      -1.165   2.746 -39.525  1.00 94.04           H  
ATOM    148  CD  GLU A   9       0.914   2.295 -39.108  1.00 94.04           C  
ATOM    149  OE1 GLU A   9       0.589   1.551 -38.155  1.00 94.04           O  
ATOM    150  OE2 GLU A   9       2.086   2.662 -39.352  1.00 94.04           O  
ATOM    151  N   GLY A  10      -0.070   7.742 -39.526  1.00 93.48           N  
ATOM    152  H   GLY A  10      -0.748   7.598 -38.791  1.00 93.48           H  
ATOM    153  CA  GLY A  10       0.341   9.115 -39.833  1.00 93.48           C  
ATOM    154  HA2 GLY A  10       1.427   9.149 -39.917  1.00 93.48           H  
ATOM    155  HA3 GLY A  10       0.052   9.752 -38.996  1.00 93.48           H  
ATOM    156  C   GLY A  10      -0.245   9.728 -41.111  1.00 93.48           C  
ATOM    157  O   GLY A  10       0.117  10.853 -41.451  1.00 93.48           O  
ATOM    158  N   GLN A  11      -1.175   9.058 -41.806  1.00 94.07           N  
ATOM    159  H   GLN A  11      -1.404   8.121 -41.506  1.00 94.07           H  
ATOM    160  CA  GLN A  11      -1.864   9.630 -42.974  1.00 94.07           C  
ATOM    161  HA  GLN A  11      -1.103   9.988 -43.668  1.00 94.07           H  
ATOM    162  C   GLN A  11      -2.790  10.790 -42.556  1.00 94.07           C  
ATOM    163  CB  GLN A  11      -2.676   8.548 -43.709  1.00 94.07           C  
ATOM    164  HB2 GLN A  11      -3.442   8.160 -43.038  1.00 94.07           H  
ATOM    165  HB3 GLN A  11      -2.015   7.728 -43.990  1.00 94.07           H  
ATOM    166  O   GLN A  11      -3.742  10.540 -41.811  1.00 94.07           O  
ATOM    167  CG  GLN A  11      -3.351   9.109 -44.978  1.00 94.07           C  
ATOM    168  HG2 GLN A  11      -2.584   9.384 -45.702  1.00 94.07           H  
ATOM    169  HG3 GLN A  11      -3.922  10.004 -44.733  1.00 94.07           H  
ATOM    170  CD  GLN A  11      -4.323   8.140 -45.641  1.00 94.07           C  
ATOM    171  NE2 GLN A  11      -5.076   8.586 -46.622  1.00 94.07           N  
ATOM    172 HE21 GLN A  11      -5.046   9.559 -46.891  1.00 94.07           H  
ATOM    173 HE22 GLN A  11      -5.694   7.905 -47.040  1.00 94.07           H  
ATOM    174  OE1 GLN A  11      -4.453   6.982 -45.296  1.00 94.07           O  
ATOM    175  N   PRO A  12      -2.601  12.027 -43.061  1.00 94.53           N  
ATOM    176  CA  PRO A  12      -3.498  13.145 -42.773  1.00 94.53           C  
ATOM    177  HA  PRO A  12      -3.544  13.288 -41.694  1.00 94.53           H  
ATOM    178  C   PRO A  12      -4.913  12.905 -43.304  1.00 94.53           C  
ATOM    179  CB  PRO A  12      -2.861  14.384 -43.413  1.00 94.53           C  
ATOM    180  HB2 PRO A  12      -2.981  15.267 -42.784  1.00 94.53           H  
ATOM    181  HB3 PRO A  12      -3.284  14.561 -44.402  1.00 94.53           H  
ATOM    182  O   PRO A  12      -5.083  12.451 -44.437  1.00 94.53           O  
ATOM    183  CG  PRO A  12      -1.391  13.995 -43.559  1.00 94.53           C  
ATOM    184  HG2 PRO A  12      -0.871  14.161 -42.616  1.00 94.53           H  
ATOM    185  HG3 PRO A  12      -0.904  14.538 -44.369  1.00 94.53           H  
ATOM    186  CD  PRO A  12      -1.468  12.499 -43.842  1.00 94.53           C  
ATOM    187  HD2 PRO A  12      -0.531  12.026 -43.548  1.00 94.53           H  
ATOM    188  HD3 PRO A  12      -1.662  12.328 -44.901  1.00 94.53           H  
ATOM    189  N   GLN A  13      -5.920  13.256 -42.506  1.00 93.30           N  
ATOM    190  H   GLN A  13      -5.706  13.630 -41.592  1.00 93.30           H  
ATOM    191  CA  GLN A  13      -7.330  13.139 -42.881  1.00 93.30           C  
ATOM    192  HA  GLN A  13      -7.383  12.634 -43.845  1.00 93.30           H  
ATOM    193  C   GLN A  13      -7.980  14.522 -43.033  1.00 93.30           C  
ATOM    194  CB  GLN A  13      -8.082  12.268 -41.865  1.00 93.30           C  
ATOM    195  HB2 GLN A  13      -9.155  12.340 -42.040  1.00 93.30           H  
ATOM    196  HB3 GLN A  13      -7.864  12.638 -40.863  1.00 93.30           H  
ATOM    197  O   GLN A  13      -7.724  15.415 -42.221  1.00 93.30           O  
ATOM    198  CG  GLN A  13      -7.661  10.794 -41.917  1.00 93.30           C  
ATOM    199  HG2 GLN A  13      -8.200  10.234 -41.152  1.00 93.30           H  
ATOM    200  HG3 GLN A  13      -6.598  10.719 -41.688  1.00 93.30           H  
ATOM    201  CD  GLN A  13      -7.935  10.150 -43.272  1.00 93.30           C  
ATOM    202  NE2 GLN A  13      -7.070   9.278 -43.736  1.00 93.30           N  
ATOM    203 HE21 GLN A  13      -6.285   8.986 -43.171  1.00 93.30           H  
ATOM    204 HE22 GLN A  13      -7.294   8.846 -44.621  1.00 93.30           H  
ATOM    205  OE1 GLN A  13      -8.890  10.449 -43.971  1.00 93.30           O  
ATOM    206  N   PRO A  14      -8.838  14.723 -44.051  1.00 90.34           N  
ATOM    207  CA  PRO A  14      -9.491  16.007 -44.288  1.00 90.34           C  
ATOM    208  HA  PRO A  14      -8.754  16.809 -44.247  1.00 90.34           H  
ATOM    209  C   PRO A  14     -10.591  16.331 -43.258  1.00 90.34           C  
ATOM    210  CB  PRO A  14     -10.040  15.907 -45.716  1.00 90.34           C  
ATOM    211  HB2 PRO A  14      -9.270  16.220 -46.421  1.00 90.34           H  
ATOM    212  HB3 PRO A  14     -10.942  16.502 -45.855  1.00 90.34           H  
ATOM    213  O   PRO A  14     -10.929  17.502 -43.102  1.00 90.34           O  
ATOM    214  CG  PRO A  14     -10.313  14.414 -45.894  1.00 90.34           C  
ATOM    215  HG2 PRO A  14     -10.279  14.116 -46.942  1.00 90.34           H  
ATOM    216  HG3 PRO A  14     -11.278  14.162 -45.455  1.00 90.34           H  
ATOM    217  CD  PRO A  14      -9.197  13.760 -45.085  1.00 90.34           C  
ATOM    218  HD2 PRO A  14      -8.336  13.573 -45.727  1.00 90.34           H  
ATOM    219  HD3 PRO A  14      -9.555  12.826 -44.652  1.00 90.34           H  
ATOM    220  N   ALA A  15     -11.148  15.328 -42.560  1.00 91.09           N  
ATOM    221  H   ALA A  15     -10.835  14.384 -42.736  1.00 91.09           H  
ATOM    222  CA  ALA A  15     -12.176  15.496 -41.528  1.00 91.09           C  
ATOM    223  HA  ALA A  15     -11.960  16.400 -40.958  1.00 91.09           H  
ATOM    224  C   ALA A  15     -12.222  14.301 -40.554  1.00 91.09           C  
ATOM    225  CB  ALA A  15     -13.539  15.657 -42.213  1.00 91.09           C  
ATOM    226  HB1 ALA A  15     -13.776  14.762 -42.788  1.00 91.09           H  
ATOM    227  HB2 ALA A  15     -13.526  16.520 -42.879  1.00 91.09           H  
ATOM    228  HB3 ALA A  15     -14.314  15.809 -41.462  1.00 91.09           H  
ATOM    229  O   ALA A  15     -12.105  13.155 -40.973  1.00 91.09           O  
ATOM    230  N   ASN A  16     -12.469  14.549 -39.263  1.00 90.95           N  
ATOM    231  H   ASN A  16     -12.627  15.503 -38.971  1.00 90.95           H  
ATOM    232  CA  ASN A  16     -12.539  13.514 -38.216  1.00 90.95           C  
ATOM    233  HA  ASN A  16     -11.987  12.635 -38.549  1.00 90.95           H  
ATOM    234  C   ASN A  16     -13.970  13.038 -37.892  1.00 90.95           C  
ATOM    235  CB  ASN A  16     -11.846  14.043 -36.949  1.00 90.95           C  
ATOM    236  HB2 ASN A  16     -11.733  13.211 -36.254  1.00 90.95           H  
ATOM    237  HB3 ASN A  16     -10.851  14.411 -37.194  1.00 90.95           H  
ATOM    238  O   ASN A  16     -14.161  12.193 -37.022  1.00 90.95           O  
ATOM    239  CG  ASN A  16     -12.622  15.153 -36.258  1.00 90.95           C  
ATOM    240  ND2 ASN A  16     -12.465  15.297 -34.965  1.00 90.95           N  
ATOM    241 HD21 ASN A  16     -11.893  14.642 -34.452  1.00 90.95           H  
ATOM    242 HD22 ASN A  16     -13.011  16.025 -34.524  1.00 90.95           H  
ATOM    243  OD1 ASN A  16     -13.361  15.916 -36.862  1.00 90.95           O  
ATOM    244  N   ASN A  17     -14.984  13.619 -38.534  1.00 90.76           N  
ATOM    245  H   ASN A  17     -14.767  14.331 -39.216  1.00 90.76           H  
ATOM    246  CA  ASN A  17     -16.395  13.469 -38.167  1.00 90.76           C  
ATOM    247  HA  ASN A  17     -16.468  12.800 -37.309  1.00 90.76           H  
ATOM    248  C   ASN A  17     -17.254  12.824 -39.266  1.00 90.76           C  
ATOM    249  CB  ASN A  17     -16.938  14.841 -37.730  1.00 90.76           C  
ATOM    250  HB2 ASN A  17     -16.303  15.249 -36.944  1.00 90.76           H  
ATOM    251  HB3 ASN A  17     -17.940  14.706 -37.324  1.00 90.76           H  
ATOM    252  O   ASN A  17     -18.482  12.826 -39.172  1.00 90.76           O  
ATOM    253  CG  ASN A  17     -17.007  15.853 -38.862  1.00 90.76           C  
ATOM    254  ND2 ASN A  17     -17.732  16.930 -38.679  1.00 90.76           N  
ATOM    255 HD21 ASN A  17     -18.227  17.073 -37.810  1.00 90.76           H  
ATOM    256 HD22 ASN A  17     -17.736  17.593 -39.441  1.00 90.76           H  
ATOM    257  OD1 ASN A  17     -16.402  15.717 -39.911  1.00 90.76           O  
ATOM    258  N   THR A  18     -16.633  12.279 -40.311  1.00 86.57           N  
ATOM    259  H   THR A  18     -15.624  12.310 -40.349  1.00 86.57           H  
ATOM    260  CA  THR A  18     -17.339  11.634 -41.422  1.00 86.57           C  
ATOM    261  HA  THR A  18     -18.389  11.509 -41.159  1.00 86.57           H  
ATOM    262  C   THR A  18     -16.777  10.254 -41.696  1.00 86.57           C  
ATOM    263  CB  THR A  18     -17.280  12.472 -42.707  1.00 86.57           C  
ATOM    264  HB  THR A  18     -17.760  11.909 -43.508  1.00 86.57           H  
ATOM    265  O   THR A  18     -15.569  10.059 -41.600  1.00 86.57           O  
ATOM    266  CG2 THR A  18     -18.012  13.805 -42.557  1.00 86.57           C  
ATOM    267 HG21 THR A  18     -17.504  14.429 -41.822  1.00 86.57           H  
ATOM    268 HG22 THR A  18     -19.041  13.637 -42.239  1.00 86.57           H  
ATOM    269 HG23 THR A  18     -18.009  14.327 -43.514  1.00 86.57           H  
ATOM    270  OG1 THR A  18     -15.951  12.751 -43.082  1.00 86.57           O  
ATOM    271  HG1 THR A  18     -15.422  11.957 -42.980  1.00 86.57           H  
ATOM    272  N   SER A  19     -17.657   9.334 -42.096  1.00 90.77           N  
ATOM    273  H   SER A  19     -18.638   9.570 -42.135  1.00 90.77           H  
ATOM    274  CA  SER A  19     -17.270   8.070 -42.718  1.00 90.77           C  
ATOM    275  HA  SER A  19     -16.181   8.056 -42.742  1.00 90.77           H  
ATOM    276  C   SER A  19     -17.748   7.973 -44.169  1.00 90.77           C  
ATOM    277  CB  SER A  19     -17.721   6.862 -41.888  1.00 90.77           C  
ATOM    278  HB2 SER A  19     -17.253   6.922 -40.906  1.00 90.77           H  
ATOM    279  HB3 SER A  19     -17.373   5.949 -42.372  1.00 90.77           H  
ATOM    280  O   SER A  19     -18.718   8.633 -44.562  1.00 90.77           O  
ATOM    281  OG  SER A  19     -19.134   6.789 -41.729  1.00 90.77           O  
ATOM    282  HG  SER A  19     -19.285   6.013 -41.183  1.00 90.77           H  
ATOM    283  N   VAL A  20     -17.086   7.138 -44.968  1.00 90.17           N  
ATOM    284  H   VAL A  20     -16.280   6.680 -44.567  1.00 90.17           H  
ATOM    285  CA  VAL A  20     -17.449   6.817 -46.346  1.00 90.17           C  
ATOM    286  HA  VAL A  20     -17.639   7.757 -46.865  1.00 90.17           H  
ATOM    287  C   VAL A  20     -18.726   5.985 -46.336  1.00 90.17           C  
ATOM    288  CB  VAL A  20     -16.324   6.086 -47.105  1.00 90.17           C  
ATOM    289  HB  VAL A  20     -16.210   5.075 -46.714  1.00 90.17           H  
ATOM    290  O   VAL A  20     -18.778   4.856 -45.840  1.00 90.17           O  
ATOM    291  CG1 VAL A  20     -16.682   5.997 -48.594  1.00 90.17           C  
ATOM    292 HG11 VAL A  20     -17.667   5.547 -48.721  1.00 90.17           H  
ATOM    293 HG12 VAL A  20     -16.698   6.994 -49.034  1.00 90.17           H  
ATOM    294 HG13 VAL A  20     -15.935   5.397 -49.113  1.00 90.17           H  
ATOM    295  CG2 VAL A  20     -14.977   6.813 -47.017  1.00 90.17           C  
ATOM    296 HG21 VAL A  20     -14.629   6.840 -45.984  1.00 90.17           H  
ATOM    297 HG22 VAL A  20     -15.070   7.836 -47.382  1.00 90.17           H  
ATOM    298 HG23 VAL A  20     -14.228   6.284 -47.606  1.00 90.17           H  
ATOM    299  N   GLN A  21     -19.782   6.563 -46.900  1.00 89.71           N  
ATOM    300  H   GLN A  21     -19.669   7.483 -47.300  1.00 89.71           H  
ATOM    301  CA  GLN A  21     -21.116   5.979 -46.908  1.00 89.71           C  
ATOM    302  HA  GLN A  21     -21.058   4.932 -46.610  1.00 89.71           H  
ATOM    303  C   GLN A  21     -21.711   6.032 -48.310  1.00 89.71           C  
ATOM    304  CB  GLN A  21     -22.024   6.717 -45.909  1.00 89.71           C  
ATOM    305  HB2 GLN A  21     -23.035   6.318 -45.997  1.00 89.71           H  
ATOM    306  HB3 GLN A  21     -22.046   7.778 -46.157  1.00 89.71           H  
ATOM    307  O   GLN A  21     -21.649   7.066 -48.977  1.00 89.71           O  
ATOM    308  CG  GLN A  21     -21.551   6.547 -44.459  1.00 89.71           C  
ATOM    309  HG2 GLN A  21     -20.527   6.909 -44.359  1.00 89.71           H  
ATOM    310  HG3 GLN A  21     -21.551   5.485 -44.212  1.00 89.71           H  
ATOM    311  CD  GLN A  21     -22.418   7.278 -43.444  1.00 89.71           C  
ATOM    312  NE2 GLN A  21     -21.863   7.644 -42.309  1.00 89.71           N  
ATOM    313 HE21 GLN A  21     -22.468   7.964 -41.567  1.00 89.71           H  
ATOM    314 HE22 GLN A  21     -20.889   7.430 -42.150  1.00 89.71           H  
ATOM    315  OE1 GLN A  21     -23.594   7.546 -43.642  1.00 89.71           O  
ATOM    316  N   LEU A  22     -22.364   4.947 -48.722  1.00 89.22           N  
ATOM    317  H   LEU A  22     -22.393   4.151 -48.102  1.00 89.22           H  
ATOM    318  CA  LEU A  22     -23.304   4.975 -49.836  1.00 89.22           C  
ATOM    319  HA  LEU A  22     -22.929   5.657 -50.600  1.00 89.22           H  
ATOM    320  C   LEU A  22     -24.641   5.502 -49.306  1.00 89.22           C  
ATOM    321  CB  LEU A  22     -23.423   3.569 -50.445  1.00 89.22           C  
ATOM    322  HB2 LEU A  22     -23.810   2.891 -49.684  1.00 89.22           H  
ATOM    323  HB3 LEU A  22     -22.433   3.217 -50.733  1.00 89.22           H  
ATOM    324  O   LEU A  22     -25.366   4.779 -48.623  1.00 89.22           O  
ATOM    325  CG  LEU A  22     -24.349   3.525 -51.676  1.00 89.22           C  
ATOM    326  HG  LEU A  22     -25.304   3.994 -51.439  1.00 89.22           H  
ATOM    327  CD1 LEU A  22     -23.731   4.242 -52.879  1.00 89.22           C  
ATOM    328 HD11 LEU A  22     -22.757   3.813 -53.114  1.00 89.22           H  
ATOM    329 HD12 LEU A  22     -24.384   4.133 -53.744  1.00 89.22           H  
ATOM    330 HD13 LEU A  22     -23.619   5.307 -52.674  1.00 89.22           H  
ATOM    331  CD2 LEU A  22     -24.622   2.075 -52.068  1.00 89.22           C  
ATOM    332 HD21 LEU A  22     -23.689   1.574 -52.324  1.00 89.22           H  
ATOM    333 HD22 LEU A  22     -25.293   2.045 -52.927  1.00 89.22           H  
ATOM    334 HD23 LEU A  22     -25.096   1.550 -51.239  1.00 89.22           H  
ATOM    335  N   ARG A  23     -24.950   6.770 -49.586  1.00 84.08           N  
ATOM    336  H   ARG A  23     -24.308   7.290 -50.168  1.00 84.08           H  
ATOM    337  CA  ARG A  23     -26.170   7.443 -49.112  1.00 84.08           C  
ATOM    338  HA  ARG A  23     -26.577   6.890 -48.265  1.00 84.08           H  
ATOM    339  C   ARG A  23     -27.248   7.449 -50.194  1.00 84.08           C  
ATOM    340  CB  ARG A  23     -25.843   8.868 -48.641  1.00 84.08           C  
ATOM    341  HB2 ARG A  23     -25.411   9.430 -49.469  1.00 84.08           H  
ATOM    342  HB3 ARG A  23     -26.772   9.356 -48.344  1.00 84.08           H  
ATOM    343  O   ARG A  23     -26.940   7.655 -51.363  1.00 84.08           O  
ATOM    344  CG  ARG A  23     -24.874   8.892 -47.449  1.00 84.08           C  
ATOM    345  HG2 ARG A  23     -25.293   8.308 -46.629  1.00 84.08           H  
ATOM    346  HG3 ARG A  23     -23.917   8.458 -47.740  1.00 84.08           H  
ATOM    347  CD  ARG A  23     -24.647  10.337 -46.989  1.00 84.08           C  
ATOM    348  HD2 ARG A  23     -24.217  10.900 -47.817  1.00 84.08           H  
ATOM    349  HD3 ARG A  23     -25.604  10.796 -46.738  1.00 84.08           H  
ATOM    350  NE  ARG A  23     -23.728  10.415 -45.839  1.00 84.08           N  
ATOM    351  HE  ARG A  23     -22.747  10.522 -46.052  1.00 84.08           H  
ATOM    352  NH1 ARG A  23     -25.275  10.211 -44.146  1.00 84.08           N  
ATOM    353 HH11 ARG A  23     -25.458  10.061 -43.164  1.00 84.08           H  
ATOM    354 HH12 ARG A  23     -25.983   9.985 -44.830  1.00 84.08           H  
ATOM    355  NH2 ARG A  23     -23.121  10.532 -43.652  1.00 84.08           N  
ATOM    356 HH21 ARG A  23     -23.358  10.416 -42.677  1.00 84.08           H  
ATOM    357 HH22 ARG A  23     -22.151  10.593 -43.925  1.00 84.08           H  
ATOM    358  CZ  ARG A  23     -24.048  10.383 -44.556  1.00 84.08           C  
ATOM    359  N   ASN A  24     -28.512   7.303 -49.796  1.00 77.30           N  
ATOM    360  H   ASN A  24     -28.692   7.126 -48.818  1.00 77.30           H  
ATOM    361  CA  ASN A  24     -29.668   7.361 -50.706  1.00 77.30           C  
ATOM    362  HA  ASN A  24     -29.309   7.230 -51.727  1.00 77.30           H  
ATOM    363  C   ASN A  24     -30.401   8.723 -50.706  1.00 77.30           C  
ATOM    364  CB  ASN A  24     -30.603   6.173 -50.412  1.00 77.30           C  
ATOM    365  HB2 ASN A  24     -30.029   5.246 -50.425  1.00 77.30           H  
ATOM    366  HB3 ASN A  24     -31.351   6.115 -51.202  1.00 77.30           H  
ATOM    367  O   ASN A  24     -31.510   8.822 -51.221  1.00 77.30           O  
ATOM    368  CG  ASN A  24     -31.336   6.278 -49.084  1.00 77.30           C  
ATOM    369  ND2 ASN A  24     -32.154   5.302 -48.770  1.00 77.30           N  
ATOM    370 HD21 ASN A  24     -32.668   5.402 -47.906  1.00 77.30           H  
ATOM    371 HD22 ASN A  24     -32.313   4.537 -49.410  1.00 77.30           H  
ATOM    372  OD1 ASN A  24     -31.184   7.215 -48.312  1.00 77.30           O  
ATOM    373  N   GLY A  25     -29.815   9.765 -50.105  1.00 77.53           N  
ATOM    374  H   GLY A  25     -28.895   9.621 -49.713  1.00 77.53           H  
ATOM    375  CA  GLY A  25     -30.392  11.117 -50.050  1.00 77.53           C  
ATOM    376  HA2 GLY A  25     -30.796  11.364 -51.032  1.00 77.53           H  
ATOM    377  HA3 GLY A  25     -29.601  11.833 -49.826  1.00 77.53           H  
ATOM    378  C   GLY A  25     -31.521  11.330 -49.027  1.00 77.53           C  
ATOM    379  O   GLY A  25     -31.911  12.472 -48.818  1.00 77.53           O  
ATOM    380  N   LEU A  26     -32.005  10.281 -48.345  1.00 78.38           N  
ATOM    381  H   LEU A  26     -31.666   9.363 -48.594  1.00 78.38           H  
ATOM    382  CA  LEU A  26     -33.145  10.334 -47.406  1.00 78.38           C  
ATOM    383  HA  LEU A  26     -33.511  11.359 -47.355  1.00 78.38           H  
ATOM    384  C   LEU A  26     -32.772   9.984 -45.950  1.00 78.38           C  
ATOM    385  CB  LEU A  26     -34.292   9.453 -47.947  1.00 78.38           C  
ATOM    386  HB2 LEU A  26     -33.906   8.445 -48.096  1.00 78.38           H  
ATOM    387  HB3 LEU A  26     -35.083   9.394 -47.199  1.00 78.38           H  
ATOM    388  O   LEU A  26     -33.611   9.539 -45.175  1.00 78.38           O  
ATOM    389  CG  LEU A  26     -34.933   9.945 -49.257  1.00 78.38           C  
ATOM    390  HG  LEU A  26     -34.165  10.067 -50.022  1.00 78.38           H  
ATOM    391  CD1 LEU A  26     -35.936   8.901 -49.749  1.00 78.38           C  
ATOM    392 HD11 LEU A  26     -35.426   7.953 -49.918  1.00 78.38           H  
ATOM    393 HD12 LEU A  26     -36.726   8.762 -49.011  1.00 78.38           H  
ATOM    394 HD13 LEU A  26     -36.376   9.230 -50.690  1.00 78.38           H  
ATOM    395  CD2 LEU A  26     -35.676  11.272 -49.077  1.00 78.38           C  
ATOM    396 HD21 LEU A  26     -36.180  11.540 -50.005  1.00 78.38           H  
ATOM    397 HD22 LEU A  26     -34.969  12.067 -48.837  1.00 78.38           H  
ATOM    398 HD23 LEU A  26     -36.413  11.187 -48.278  1.00 78.38           H  
ATOM    399  N   GLY A  27     -31.507  10.169 -45.560  1.00 69.50           N  
ATOM    400  H   GLY A  27     -30.867  10.575 -46.228  1.00 69.50           H  
ATOM    401  CA  GLY A  27     -31.055   9.935 -44.178  1.00 69.50           C  
ATOM    402  HA2 GLY A  27     -31.831  10.265 -43.487  1.00 69.50           H  
ATOM    403  HA3 GLY A  27     -30.167  10.538 -43.992  1.00 69.50           H  
ATOM    404  C   GLY A  27     -30.714   8.479 -43.829  1.00 69.50           C  
ATOM    405  O   GLY A  27     -30.478   8.184 -42.662  1.00 69.50           O  
ATOM    406  N   GLY A  28     -30.620   7.586 -44.823  1.00 75.05           N  
ATOM    407  H   GLY A  28     -30.847   7.894 -45.758  1.00 75.05           H  
ATOM    408  CA  GLY A  28     -30.122   6.211 -44.681  1.00 75.05           C  
ATOM    409  HA2 GLY A  28     -30.934   5.514 -44.887  1.00 75.05           H  
ATOM    410  HA3 GLY A  28     -29.786   6.038 -43.658  1.00 75.05           H  
ATOM    411  C   GLY A  28     -28.958   5.896 -45.632  1.00 75.05           C  
ATOM    412  O   GLY A  28     -28.672   6.652 -46.568  1.00 75.05           O  
ATOM    413  N   GLY A  29     -28.265   4.779 -45.398  1.00 83.16           N  
ATOM    414  H   GLY A  29     -28.486   4.208 -44.595  1.00 83.16           H  
ATOM    415  CA  GLY A  29     -27.156   4.338 -46.247  1.00 83.16           C  
ATOM    416  HA2 GLY A  29     -26.466   5.170 -46.387  1.00 83.16           H  
ATOM    417  HA3 GLY A  29     -27.545   4.052 -47.224  1.00 83.16           H  
ATOM    418  C   GLY A  29     -26.353   3.165 -45.684  1.00 83.16           C  
ATOM    419  O   GLY A  29     -26.519   2.791 -44.524  1.00 83.16           O  
ATOM    420  N   TYR A  30     -25.466   2.607 -46.512  1.00 88.85           N  
ATOM    421  H   TYR A  30     -25.358   3.021 -47.427  1.00 88.85           H  
ATOM    422  CA  TYR A  30     -24.479   1.611 -46.088  1.00 88.85           C  
ATOM    423  HA  TYR A  30     -24.839   1.111 -45.189  1.00 88.85           H  
ATOM    424  C   TYR A  30     -23.159   2.295 -45.759  1.00 88.85           C  
ATOM    425  CB  TYR A  30     -24.260   0.536 -47.159  1.00 88.85           C  
ATOM    426  HB2 TYR A  30     -23.431  -0.100 -46.850  1.00 88.85           H  
ATOM    427  HB3 TYR A  30     -23.970   1.013 -48.095  1.00 88.85           H  
ATOM    428  O   TYR A  30     -22.640   3.079 -46.555  1.00 88.85           O  
ATOM    429  CG  TYR A  30     -25.466  -0.346 -47.389  1.00 88.85           C  
ATOM    430  CD1 TYR A  30     -25.777  -1.365 -46.467  1.00 88.85           C  
ATOM    431  HD1 TYR A  30     -25.147  -1.526 -45.605  1.00 88.85           H  
ATOM    432  CD2 TYR A  30     -26.284  -0.139 -48.515  1.00 88.85           C  
ATOM    433  HD2 TYR A  30     -26.048   0.643 -49.221  1.00 88.85           H  
ATOM    434  CE1 TYR A  30     -26.911  -2.176 -46.667  1.00 88.85           C  
ATOM    435  HE1 TYR A  30     -27.150  -2.956 -45.960  1.00 88.85           H  
ATOM    436  CE2 TYR A  30     -27.416  -0.949 -48.720  1.00 88.85           C  
ATOM    437  HE2 TYR A  30     -28.051  -0.805 -49.581  1.00 88.85           H  
ATOM    438  OH  TYR A  30     -28.829  -2.738 -47.998  1.00 88.85           O  
ATOM    439  HH  TYR A  30     -28.933  -3.403 -47.314  1.00 88.85           H  
ATOM    440  CZ  TYR A  30     -27.732  -1.966 -47.796  1.00 88.85           C  
ATOM    441  N   VAL A  31     -22.597   1.961 -44.602  1.00 91.02           N  
ATOM    442  H   VAL A  31     -23.064   1.289 -44.010  1.00 91.02           H  
ATOM    443  CA  VAL A  31     -21.226   2.332 -44.264  1.00 91.02           C  
ATOM    444  HA  VAL A  31     -21.021   3.333 -44.644  1.00 91.02           H  
ATOM    445  C   VAL A  31     -20.279   1.358 -44.954  1.00 91.02           C  
ATOM    446  CB  VAL A  31     -21.020   2.343 -42.747  1.00 91.02           C  
ATOM    447  HB  VAL A  31     -21.122   1.333 -42.350  1.00 91.02           H  
ATOM    448  O   VAL A  31     -20.484   0.146 -44.894  1.00 91.02           O  
ATOM    449  CG1 VAL A  31     -19.630   2.869 -42.441  1.00 91.02           C  
ATOM    450 HG11 VAL A  31     -19.580   3.061 -41.369  1.00 91.02           H  
ATOM    451 HG12 VAL A  31     -19.437   3.799 -42.976  1.00 91.02           H  
ATOM    452 HG13 VAL A  31     -18.879   2.129 -42.718  1.00 91.02           H  
ATOM    453  CG2 VAL A  31     -22.015   3.258 -42.016  1.00 91.02           C  
ATOM    454 HG21 VAL A  31     -21.842   3.204 -40.941  1.00 91.02           H  
ATOM    455 HG22 VAL A  31     -21.900   4.291 -42.343  1.00 91.02           H  
ATOM    456 HG23 VAL A  31     -23.039   2.934 -42.203  1.00 91.02           H  
ATOM    457  N   LEU A  32     -19.265   1.878 -45.641  1.00 91.51           N  
ATOM    458  H   LEU A  32     -19.098   2.874 -45.614  1.00 91.51           H  
ATOM    459  CA  LEU A  32     -18.350   1.045 -46.409  1.00 91.51           C  
ATOM    460  HA  LEU A  32     -18.859   0.124 -46.696  1.00 91.51           H  
ATOM    461  C   LEU A  32     -17.155   0.646 -45.537  1.00 91.51           C  
ATOM    462  CB  LEU A  32     -17.948   1.770 -47.709  1.00 91.51           C  
ATOM    463  HB2 LEU A  32     -17.327   1.089 -48.291  1.00 91.51           H  
ATOM    464  HB3 LEU A  32     -17.357   2.649 -47.451  1.00 91.51           H  
ATOM    465  O   LEU A  32     -16.405   1.506 -45.087  1.00 91.51           O  
ATOM    466  CG  LEU A  32     -19.127   2.218 -48.597  1.00 91.51           C  
ATOM    467  HG  LEU A  32     -19.715   2.973 -48.075  1.00 91.51           H  
ATOM    468  CD1 LEU A  32     -18.619   2.830 -49.901  1.00 91.51           C  
ATOM    469 HD11 LEU A  32     -19.460   3.217 -50.476  1.00 91.51           H  
ATOM    470 HD12 LEU A  32     -17.940   3.655 -49.683  1.00 91.51           H  
ATOM    471 HD13 LEU A  32     -18.103   2.073 -50.492  1.00 91.51           H  
ATOM    472  CD2 LEU A  32     -20.045   1.057 -48.987  1.00 91.51           C  
ATOM    473 HD21 LEU A  32     -19.468   0.262 -49.461  1.00 91.51           H  
ATOM    474 HD22 LEU A  32     -20.545   0.665 -48.101  1.00 91.51           H  
ATOM    475 HD23 LEU A  32     -20.812   1.406 -49.677  1.00 91.51           H  
ATOM    476  N   LEU A  33     -16.917  -0.660 -45.368  1.00 91.96           N  
ATOM    477  H   LEU A  33     -17.592  -1.315 -45.736  1.00 91.96           H  
ATOM    478  CA  LEU A  33     -15.743  -1.210 -44.661  1.00 91.96           C  
ATOM    479  HA  LEU A  33     -15.637  -0.680 -43.715  1.00 91.96           H  
ATOM    480  C   LEU A  33     -14.404  -0.979 -45.399  1.00 91.96           C  
ATOM    481  CB  LEU A  33     -15.956  -2.711 -44.368  1.00 91.96           C  
ATOM    482  HB2 LEU A  33     -16.145  -3.224 -45.311  1.00 91.96           H  
ATOM    483  HB3 LEU A  33     -15.031  -3.120 -43.959  1.00 91.96           H  
ATOM    484  O   LEU A  33     -13.396  -1.587 -45.067  1.00 91.96           O  
ATOM    485  CG  LEU A  33     -17.077  -3.058 -43.375  1.00 91.96           C  
ATOM    486  HG  LEU A  33     -18.031  -2.703 -43.764  1.00 91.96           H  
ATOM    487  CD1 LEU A  33     -17.150  -4.579 -43.220  1.00 91.96           C  
ATOM    488 HD11 LEU A  33     -17.966  -4.843 -42.547  1.00 91.96           H  
ATOM    489 HD12 LEU A  33     -16.213  -4.960 -42.813  1.00 91.96           H  
ATOM    490 HD13 LEU A  33     -17.333  -5.041 -44.190  1.00 91.96           H  
ATOM    491  CD2 LEU A  33     -16.845  -2.449 -41.990  1.00 91.96           C  
ATOM    492 HD21 LEU A  33     -16.903  -1.361 -42.044  1.00 91.96           H  
ATOM    493 HD22 LEU A  33     -17.613  -2.797 -41.299  1.00 91.96           H  
ATOM    494 HD23 LEU A  33     -15.863  -2.737 -41.614  1.00 91.96           H  
ATOM    495  N   GLN A  34     -14.378  -0.115 -46.412  1.00 92.35           N  
ATOM    496  H   GLN A  34     -15.233   0.382 -46.616  1.00 92.35           H  
ATOM    497  CA  GLN A  34     -13.138   0.415 -46.984  1.00 92.35           C  
ATOM    498  HA  GLN A  34     -12.348  -0.330 -46.881  1.00 92.35           H  
ATOM    499  C   GLN A  34     -12.656   1.677 -46.254  1.00 92.35           C  
ATOM    500  CB  GLN A  34     -13.337   0.675 -48.482  1.00 92.35           C  
ATOM    501  HB2 GLN A  34     -12.363   0.866 -48.933  1.00 92.35           H  
ATOM    502  HB3 GLN A  34     -13.754  -0.218 -48.946  1.00 92.35           H  
ATOM    503  O   GLN A  34     -11.563   2.162 -46.523  1.00 92.35           O  
ATOM    504  CG  GLN A  34     -14.253   1.878 -48.765  1.00 92.35           C  
ATOM    505  HG2 GLN A  34     -13.790   2.791 -48.393  1.00 92.35           H  
ATOM    506  HG3 GLN A  34     -15.201   1.743 -48.243  1.00 92.35           H  
ATOM    507  CD  GLN A  34     -14.529   2.075 -50.249  1.00 92.35           C  
ATOM    508  NE2 GLN A  34     -15.499   2.884 -50.602  1.00 92.35           N  
ATOM    509 HE21 GLN A  34     -16.021   3.399 -49.908  1.00 92.35           H  
ATOM    510 HE22 GLN A  34     -15.610   3.006 -51.599  1.00 92.35           H  
ATOM    511  OE1 GLN A  34     -13.895   1.526 -51.129  1.00 92.35           O  
ATOM    512  N   ASP A  35     -13.488   2.254 -45.383  1.00 93.30           N  
ATOM    513  H   ASP A  35     -14.380   1.824 -45.180  1.00 93.30           H  
ATOM    514  CA  ASP A  35     -13.135   3.438 -44.615  1.00 93.30           C  
ATOM    515  HA  ASP A  35     -12.640   4.155 -45.270  1.00 93.30           H  
ATOM    516  C   ASP A  35     -12.170   3.084 -43.480  1.00 93.30           C  
ATOM    517  CB  ASP A  35     -14.408   4.096 -44.093  1.00 93.30           C  
ATOM    518  HB2 ASP A  35     -14.912   3.432 -43.391  1.00 93.30           H  
ATOM    519  HB3 ASP A  35     -15.083   4.261 -44.934  1.00 93.30           H  
ATOM    520  O   ASP A  35     -12.570   2.615 -42.409  1.00 93.30           O  
ATOM    521  CG  ASP A  35     -14.126   5.433 -43.417  1.00 93.30           C  
ATOM    522  OD1 ASP A  35     -13.030   5.655 -42.865  1.00 93.30           O  
ATOM    523  OD2 ASP A  35     -15.059   6.250 -43.446  1.00 93.30           O  
ATOM    524  N   THR A  36     -10.887   3.340 -43.723  1.00 94.02           N  
ATOM    525  H   THR A  36     -10.612   3.562 -44.669  1.00 94.02           H  
ATOM    526  CA  THR A  36      -9.816   3.109 -42.754  1.00 94.02           C  
ATOM    527  HA  THR A  36      -9.818   2.054 -42.482  1.00 94.02           H  
ATOM    528  C   THR A  36     -10.005   3.919 -41.470  1.00 94.02           C  
ATOM    529  CB  THR A  36      -8.456   3.440 -43.383  1.00 94.02           C  
ATOM    530  HB  THR A  36      -8.352   4.520 -43.488  1.00 94.02           H  
ATOM    531  O   THR A  36      -9.796   3.376 -40.390  1.00 94.02           O  
ATOM    532  CG2 THR A  36      -7.296   2.898 -42.560  1.00 94.02           C  
ATOM    533 HG21 THR A  36      -7.317   3.336 -41.563  1.00 94.02           H  
ATOM    534 HG22 THR A  36      -6.346   3.158 -43.026  1.00 94.02           H  
ATOM    535 HG23 THR A  36      -7.369   1.815 -42.467  1.00 94.02           H  
ATOM    536  OG1 THR A  36      -8.341   2.847 -44.656  1.00 94.02           O  
ATOM    537  HG1 THR A  36      -7.407   2.843 -44.875  1.00 94.02           H  
ATOM    538  N   GLN A  37     -10.465   5.176 -41.546  1.00 94.37           N  
ATOM    539  H   GLN A  37     -10.846   5.501 -42.423  1.00 94.37           H  
ATOM    540  CA  GLN A  37     -10.676   6.016 -40.360  1.00 94.37           C  
ATOM    541  HA  GLN A  37      -9.746   6.071 -39.794  1.00 94.37           H  
ATOM    542  C   GLN A  37     -11.729   5.414 -39.438  1.00 94.37           C  
ATOM    543  CB  GLN A  37     -11.098   7.432 -40.784  1.00 94.37           C  
ATOM    544  HB2 GLN A  37     -12.026   7.388 -41.355  1.00 94.37           H  
ATOM    545  HB3 GLN A  37     -10.331   7.852 -41.435  1.00 94.37           H  
ATOM    546  O   GLN A  37     -11.519   5.315 -38.227  1.00 94.37           O  
ATOM    547  CG  GLN A  37     -11.322   8.372 -39.590  1.00 94.37           C  
ATOM    548  HG2 GLN A  37     -10.432   8.386 -38.960  1.00 94.37           H  
ATOM    549  HG3 GLN A  37     -12.166   8.030 -38.991  1.00 94.37           H  
ATOM    550  CD  GLN A  37     -11.586   9.789 -40.075  1.00 94.37           C  
ATOM    551  NE2 GLN A  37     -12.742  10.371 -39.852  1.00 94.37           N  
ATOM    552 HE21 GLN A  37     -13.520   9.852 -39.472  1.00 94.37           H  
ATOM    553 HE22 GLN A  37     -12.826  11.256 -40.331  1.00 94.37           H  
ATOM    554  OE1 GLN A  37     -10.752  10.409 -40.704  1.00 94.37           O  
ATOM    555  N   LEU A  38     -12.861   4.998 -40.007  1.00 94.59           N  
ATOM    556  H   LEU A  38     -12.956   5.121 -41.005  1.00 94.59           H  
ATOM    557  CA  LEU A  38     -13.923   4.344 -39.256  1.00 94.59           C  
ATOM    558  HA  LEU A  38     -14.267   5.016 -38.470  1.00 94.59           H  
ATOM    559  C   LEU A  38     -13.420   3.056 -38.598  1.00 94.59           C  
ATOM    560  CB  LEU A  38     -15.070   4.045 -40.220  1.00 94.59           C  
ATOM    561  HB2 LEU A  38     -14.677   3.431 -41.030  1.00 94.59           H  
ATOM    562  HB3 LEU A  38     -15.435   4.977 -40.653  1.00 94.59           H  
ATOM    563  O   LEU A  38     -13.658   2.846 -37.407  1.00 94.59           O  
ATOM    564  CG  LEU A  38     -16.224   3.294 -39.542  1.00 94.59           C  
ATOM    565  HG  LEU A  38     -15.863   2.447 -38.959  1.00 94.59           H  
ATOM    566  CD1 LEU A  38     -17.052   4.210 -38.638  1.00 94.59           C  
ATOM    567 HD11 LEU A  38     -17.379   5.090 -39.192  1.00 94.59           H  
ATOM    568 HD12 LEU A  38     -16.444   4.525 -37.790  1.00 94.59           H  
ATOM    569 HD13 LEU A  38     -17.921   3.671 -38.261  1.00 94.59           H  
ATOM    570  CD2 LEU A  38     -17.101   2.732 -40.637  1.00 94.59           C  
ATOM    571 HD21 LEU A  38     -16.529   2.021 -41.232  1.00 94.59           H  
ATOM    572 HD22 LEU A  38     -17.413   3.555 -41.280  1.00 94.59           H  
ATOM    573 HD23 LEU A  38     -17.945   2.209 -40.187  1.00 94.59           H  
ATOM    574  N   ILE A  39     -12.744   2.197 -39.367  1.00 94.66           N  
ATOM    575  H   ILE A  39     -12.568   2.449 -40.329  1.00 94.66           H  
ATOM    576  CA  ILE A  39     -12.272   0.897 -38.883  1.00 94.66           C  
ATOM    577  HA  ILE A  39     -13.117   0.366 -38.445  1.00 94.66           H  
ATOM    578  C   ILE A  39     -11.252   1.075 -37.763  1.00 94.66           C  
ATOM    579  CB  ILE A  39     -11.723   0.046 -40.047  1.00 94.66           C  
ATOM    580  HB  ILE A  39     -11.045   0.652 -40.646  1.00 94.66           H  
ATOM    581  O   ILE A  39     -11.427   0.476 -36.703  1.00 94.66           O  
ATOM    582  CG1 ILE A  39     -12.918  -0.400 -40.911  1.00 94.66           C  
ATOM    583 HG12 ILE A  39     -13.570   0.448 -41.121  1.00 94.66           H  
ATOM    584 HG13 ILE A  39     -13.503  -1.134 -40.357  1.00 94.66           H  
ATOM    585  CG2 ILE A  39     -10.959  -1.191 -39.526  1.00 94.66           C  
ATOM    586 HG21 ILE A  39     -11.601  -1.787 -38.877  1.00 94.66           H  
ATOM    587 HG22 ILE A  39     -10.072  -0.884 -38.973  1.00 94.66           H  
ATOM    588 HG23 ILE A  39     -10.607  -1.806 -40.355  1.00 94.66           H  
ATOM    589  CD1 ILE A  39     -12.522  -1.003 -42.253  1.00 94.66           C  
ATOM    590 HD11 ILE A  39     -11.825  -1.834 -42.140  1.00 94.66           H  
ATOM    591 HD12 ILE A  39     -13.440  -1.393 -42.693  1.00 94.66           H  
ATOM    592 HD13 ILE A  39     -12.089  -0.238 -42.897  1.00 94.66           H  
ATOM    593  N   GLU A  40     -10.231   1.912 -37.957  1.00 94.48           N  
ATOM    594  H   GLU A  40     -10.142   2.383 -38.846  1.00 94.48           H  
ATOM    595  CA  GLU A  40      -9.216   2.186 -36.937  1.00 94.48           C  
ATOM    596  HA  GLU A  40      -8.722   1.256 -36.654  1.00 94.48           H  
ATOM    597  C   GLU A  40      -9.840   2.772 -35.666  1.00 94.48           C  
ATOM    598  CB  GLU A  40      -8.151   3.155 -37.471  1.00 94.48           C  
ATOM    599  HB2 GLU A  40      -8.636   4.009 -37.945  1.00 94.48           H  
ATOM    600  HB3 GLU A  40      -7.581   3.518 -36.616  1.00 94.48           H  
ATOM    601  O   GLU A  40      -9.561   2.291 -34.567  1.00 94.48           O  
ATOM    602  CG  GLU A  40      -7.168   2.499 -38.453  1.00 94.48           C  
ATOM    603  HG2 GLU A  40      -7.715   2.134 -39.323  1.00 94.48           H  
ATOM    604  HG3 GLU A  40      -6.715   1.638 -37.962  1.00 94.48           H  
ATOM    605  CD  GLU A  40      -6.052   3.461 -38.899  1.00 94.48           C  
ATOM    606  OE1 GLU A  40      -5.379   3.145 -39.902  1.00 94.48           O  
ATOM    607  OE2 GLU A  40      -5.851   4.512 -38.240  1.00 94.48           O  
ATOM    608  N   THR A  41     -10.740   3.754 -35.805  1.00 93.52           N  
ATOM    609  H   THR A  41     -10.922   4.097 -36.738  1.00 93.52           H  
ATOM    610  CA  THR A  41     -11.402   4.410 -34.666  1.00 93.52           C  
ATOM    611  HA  THR A  41     -10.637   4.844 -34.022  1.00 93.52           H  
ATOM    612  C   THR A  41     -12.199   3.409 -33.828  1.00 93.52           C  
ATOM    613  CB  THR A  41     -12.325   5.547 -35.136  1.00 93.52           C  
ATOM    614  HB  THR A  41     -13.096   5.148 -35.795  1.00 93.52           H  
ATOM    615  O   THR A  41     -12.020   3.330 -32.611  1.00 93.52           O  
ATOM    616  CG2 THR A  41     -12.997   6.282 -33.976  1.00 93.52           C  
ATOM    617 HG21 THR A  41     -13.700   5.626 -33.463  1.00 93.52           H  
ATOM    618 HG22 THR A  41     -13.542   7.144 -34.362  1.00 93.52           H  
ATOM    619 HG23 THR A  41     -12.239   6.625 -33.272  1.00 93.52           H  
ATOM    620  OG1 THR A  41     -11.587   6.519 -35.834  1.00 93.52           O  
ATOM    621  HG1 THR A  41     -11.429   6.164 -36.712  1.00 93.52           H  
ATOM    622  N   LEU A  42     -13.058   2.605 -34.467  1.00 94.73           N  
ATOM    623  H   LEU A  42     -13.125   2.675 -35.472  1.00 94.73           H  
ATOM    624  CA  LEU A  42     -13.878   1.606 -33.771  1.00 94.73           C  
ATOM    625  HA  LEU A  42     -14.374   2.081 -32.925  1.00 94.73           H  
ATOM    626  C   LEU A  42     -13.026   0.465 -33.193  1.00 94.73           C  
ATOM    627  CB  LEU A  42     -14.938   1.052 -34.740  1.00 94.73           C  
ATOM    628  HB2 LEU A  42     -14.428   0.652 -35.617  1.00 94.73           H  
ATOM    629  HB3 LEU A  42     -15.446   0.223 -34.247  1.00 94.73           H  
ATOM    630  O   LEU A  42     -13.302  -0.034 -32.094  1.00 94.73           O  
ATOM    631  CG  LEU A  42     -16.007   2.059 -35.208  1.00 94.73           C  
ATOM    632  HG  LEU A  42     -15.538   2.893 -35.730  1.00 94.73           H  
ATOM    633  CD1 LEU A  42     -16.963   1.353 -36.172  1.00 94.73           C  
ATOM    634 HD11 LEU A  42     -17.720   2.056 -36.520  1.00 94.73           H  
ATOM    635 HD12 LEU A  42     -17.452   0.516 -35.671  1.00 94.73           H  
ATOM    636 HD13 LEU A  42     -16.403   0.984 -37.031  1.00 94.73           H  
ATOM    637  CD2 LEU A  42     -16.830   2.629 -34.051  1.00 94.73           C  
ATOM    638 HD21 LEU A  42     -16.195   3.237 -33.407  1.00 94.73           H  
ATOM    639 HD22 LEU A  42     -17.271   1.820 -33.468  1.00 94.73           H  
ATOM    640 HD23 LEU A  42     -17.621   3.267 -34.443  1.00 94.73           H  
ATOM    641  N   ALA A  43     -11.974   0.057 -33.912  1.00 94.94           N  
ATOM    642  H   ALA A  43     -11.795   0.490 -34.806  1.00 94.94           H  
ATOM    643  CA  ALA A  43     -11.062  -0.987 -33.465  1.00 94.94           C  
ATOM    644  HA  ALA A  43     -11.662  -1.853 -33.184  1.00 94.94           H  
ATOM    645  C   ALA A  43     -10.259  -0.557 -32.231  1.00 94.94           C  
ATOM    646  CB  ALA A  43     -10.138  -1.398 -34.617  1.00 94.94           C  
ATOM    647  HB1 ALA A  43      -9.550  -0.541 -34.948  1.00 94.94           H  
ATOM    648  HB2 ALA A  43     -10.729  -1.767 -35.455  1.00 94.94           H  
ATOM    649  HB3 ALA A  43      -9.460  -2.184 -34.288  1.00 94.94           H  
ATOM    650  O   ALA A  43     -10.121  -1.366 -31.305  1.00 94.94           O  
ATOM    651  N   HIS A  44      -9.770   0.687 -32.198  1.00 94.21           N  
ATOM    652  H   HIS A  44      -9.885   1.274 -33.011  1.00 94.21           H  
ATOM    653  CA  HIS A  44      -9.027   1.237 -31.066  1.00 94.21           C  
ATOM    654  HA  HIS A  44      -8.253   0.525 -30.780  1.00 94.21           H  
ATOM    655  C   HIS A  44      -9.922   1.450 -29.845  1.00 94.21           C  
ATOM    656  CB  HIS A  44      -8.341   2.548 -31.463  1.00 94.21           C  
ATOM    657  HB2 HIS A  44      -7.710   2.374 -32.335  1.00 94.21           H  
ATOM    658  HB3 HIS A  44      -9.092   3.291 -31.732  1.00 94.21           H  
ATOM    659  O   HIS A  44      -9.572   0.987 -28.762  1.00 94.21           O  
ATOM    660  CG  HIS A  44      -7.482   3.085 -30.345  1.00 94.21           C  
ATOM    661  CD2 HIS A  44      -7.768   4.128 -29.502  1.00 94.21           C  
ATOM    662  HD2 HIS A  44      -8.659   4.738 -29.521  1.00 94.21           H  
ATOM    663  ND1 HIS A  44      -6.277   2.558 -29.940  1.00 94.21           N  
ATOM    664  HD1 HIS A  44      -5.776   1.804 -30.388  1.00 94.21           H  
ATOM    665  CE1 HIS A  44      -5.842   3.272 -28.889  1.00 94.21           C  
ATOM    666  HE1 HIS A  44      -4.911   3.106 -28.367  1.00 94.21           H  
ATOM    667  NE2 HIS A  44      -6.711   4.245 -28.592  1.00 94.21           N  
ATOM    668  N   PHE A  45     -11.106   2.050 -30.021  1.00 94.74           N  
ATOM    669  H   PHE A  45     -11.329   2.427 -30.931  1.00 94.74           H  
ATOM    670  CA  PHE A  45     -12.056   2.288 -28.926  1.00 94.74           C  
ATOM    671  HA  PHE A  45     -11.626   3.002 -28.224  1.00 94.74           H  
ATOM    672  C   PHE A  45     -12.380   1.006 -28.146  1.00 94.74           C  
ATOM    673  CB  PHE A  45     -13.341   2.879 -29.520  1.00 94.74           C  
ATOM    674  HB2 PHE A  45     -13.102   3.828 -30.001  1.00 94.74           H  
ATOM    675  HB3 PHE A  45     -13.726   2.209 -30.288  1.00 94.74           H  
ATOM    676  O   PHE A  45     -12.446   0.997 -26.920  1.00 94.74           O  
ATOM    677  CG  PHE A  45     -14.421   3.124 -28.485  1.00 94.74           C  
ATOM    678  CD1 PHE A  45     -15.533   2.264 -28.390  1.00 94.74           C  
ATOM    679  HD1 PHE A  45     -15.632   1.428 -29.067  1.00 94.74           H  
ATOM    680  CD2 PHE A  45     -14.284   4.192 -27.580  1.00 94.74           C  
ATOM    681  HD2 PHE A  45     -13.414   4.830 -27.623  1.00 94.74           H  
ATOM    682  CE1 PHE A  45     -16.510   2.483 -27.402  1.00 94.74           C  
ATOM    683  HE1 PHE A  45     -17.359   1.820 -27.326  1.00 94.74           H  
ATOM    684  CE2 PHE A  45     -15.263   4.413 -26.597  1.00 94.74           C  
ATOM    685  HE2 PHE A  45     -15.145   5.228 -25.898  1.00 94.74           H  
ATOM    686  CZ  PHE A  45     -16.377   3.561 -26.508  1.00 94.74           C  
ATOM    687  HZ  PHE A  45     -17.124   3.726 -25.746  1.00 94.74           H  
ATOM    688  N   SER A  46     -12.503  -0.118 -28.854  1.00 95.09           N  
ATOM    689  H   SER A  46     -12.433  -0.050 -29.859  1.00 95.09           H  
ATOM    690  CA  SER A  46     -12.778  -1.419 -28.234  1.00 95.09           C  
ATOM    691  HA  SER A  46     -13.595  -1.299 -27.522  1.00 95.09           H  
ATOM    692  C   SER A  46     -11.583  -2.011 -27.459  1.00 95.09           C  
ATOM    693  CB  SER A  46     -13.230  -2.412 -29.308  1.00 95.09           C  
ATOM    694  HB2 SER A  46     -12.398  -2.616 -29.983  1.00 95.09           H  
ATOM    695  HB3 SER A  46     -13.523  -3.345 -28.826  1.00 95.09           H  
ATOM    696  O   SER A  46     -11.763  -2.980 -26.727  1.00 95.09           O  
ATOM    697  OG  SER A  46     -14.326  -1.921 -30.061  1.00 95.09           O  
ATOM    698  HG  SER A  46     -14.037  -1.203 -30.628  1.00 95.09           H  
ATOM    699  N   ARG A  47     -10.359  -1.490 -27.644  1.00 92.60           N  
ATOM    700  H   ARG A  47     -10.297  -0.652 -28.205  1.00 92.60           H  
ATOM    701  CA  ARG A  47      -9.084  -2.080 -27.174  1.00 92.60           C  
ATOM    702  HA  ARG A  47      -9.298  -2.909 -26.499  1.00 92.60           H  
ATOM    703  C   ARG A  47      -8.210  -1.122 -26.354  1.00 92.60           C  
ATOM    704  CB  ARG A  47      -8.296  -2.623 -28.380  1.00 92.60           C  
ATOM    705  HB2 ARG A  47      -8.159  -1.816 -29.100  1.00 92.60           H  
ATOM    706  HB3 ARG A  47      -7.312  -2.959 -28.054  1.00 92.60           H  
ATOM    707  O   ARG A  47      -7.101  -1.484 -25.978  1.00 92.60           O  
ATOM    708  CG  ARG A  47      -8.996  -3.806 -29.060  1.00 92.60           C  
ATOM    709  HG2 ARG A  47      -9.025  -4.653 -28.374  1.00 92.60           H  
ATOM    710  HG3 ARG A  47     -10.018  -3.528 -29.317  1.00 92.60           H  
ATOM    711  CD  ARG A  47      -8.246  -4.199 -30.338  1.00 92.60           C  
ATOM    712  HD2 ARG A  47      -8.172  -3.331 -30.994  1.00 92.60           H  
ATOM    713  HD3 ARG A  47      -7.234  -4.504 -30.072  1.00 92.60           H  
ATOM    714  NE  ARG A  47      -8.919  -5.304 -31.046  1.00 92.60           N  
ATOM    715  HE  ARG A  47      -8.480  -6.212 -30.980  1.00 92.60           H  
ATOM    716  NH1 ARG A  47     -10.675  -4.095 -31.918  1.00 92.60           N  
ATOM    717 HH11 ARG A  47     -11.535  -4.055 -32.446  1.00 92.60           H  
ATOM    718 HH12 ARG A  47     -10.304  -3.248 -31.513  1.00 92.60           H  
ATOM    719  NH2 ARG A  47     -10.530  -6.280 -32.321  1.00 92.60           N  
ATOM    720 HH21 ARG A  47     -10.060  -7.170 -32.227  1.00 92.60           H  
ATOM    721 HH22 ARG A  47     -11.373  -6.208 -32.872  1.00 92.60           H  
ATOM    722  CZ  ARG A  47     -10.031  -5.217 -31.755  1.00 92.60           C  
ATOM    723  N   GLU A  48      -8.688   0.083 -26.057  1.00 91.28           N  
ATOM    724  H   GLU A  48      -9.556   0.365 -26.488  1.00 91.28           H  
ATOM    725  CA  GLU A  48      -7.907   1.121 -25.363  1.00 91.28           C  
ATOM    726  HA  GLU A  48      -6.905   1.140 -25.791  1.00 91.28           H  
ATOM    727  C   GLU A  48      -7.734   0.876 -23.847  1.00 91.28           C  
ATOM    728  CB  GLU A  48      -8.544   2.499 -25.637  1.00 91.28           C  
ATOM    729  HB2 GLU A  48      -8.627   2.645 -26.714  1.00 91.28           H  
ATOM    730  HB3 GLU A  48      -7.891   3.275 -25.235  1.00 91.28           H  
ATOM    731  O   GLU A  48      -6.932   1.544 -23.191  1.00 91.28           O  
ATOM    732  CG  GLU A  48      -9.934   2.633 -24.990  1.00 91.28           C  
ATOM    733  HG2 GLU A  48     -10.594   1.862 -25.386  1.00 91.28           H  
ATOM    734  HG3 GLU A  48      -9.827   2.451 -23.921  1.00 91.28           H  
ATOM    735  CD  GLU A  48     -10.599   4.005 -25.163  1.00 91.28           C  
ATOM    736  OE1 GLU A  48     -11.343   4.379 -24.213  1.00 91.28           O  
ATOM    737  OE2 GLU A  48     -10.360   4.677 -26.187  1.00 91.28           O  
ATOM    738  N   ARG A  49      -8.504  -0.050 -23.254  1.00 90.89           N  
ATOM    739  H   ARG A  49      -9.082  -0.620 -23.854  1.00 90.89           H  
ATOM    740  CA  ARG A  49      -8.519  -0.306 -21.804  1.00 90.89           C  
ATOM    741  HA  ARG A  49      -8.031   0.533 -21.309  1.00 90.89           H  
ATOM    742  C   ARG A  49      -7.708  -1.546 -21.437  1.00 90.89           C  
ATOM    743  CB  ARG A  49      -9.963  -0.418 -21.273  1.00 90.89           C  
ATOM    744  HB2 ARG A  49      -9.931  -0.557 -20.192  1.00 90.89           H  
ATOM    745  HB3 ARG A  49     -10.423  -1.307 -21.704  1.00 90.89           H  
ATOM    746  O   ARG A  49      -7.814  -2.584 -22.078  1.00 90.89           O  
ATOM    747  CG  ARG A  49     -10.869   0.785 -21.588  1.00 90.89           C  
ATOM    748  HG2 ARG A  49     -11.858   0.595 -21.171  1.00 90.89           H  
ATOM    749  HG3 ARG A  49     -10.980   0.873 -22.668  1.00 90.89           H  
ATOM    750  CD  ARG A  49     -10.340   2.107 -21.015  1.00 90.89           C  
ATOM    751  HD2 ARG A  49     -10.376   2.057 -19.926  1.00 90.89           H  
ATOM    752  HD3 ARG A  49      -9.310   2.252 -21.340  1.00 90.89           H  
ATOM    753  NE  ARG A  49     -11.129   3.247 -21.505  1.00 90.89           N  
ATOM    754  HE  ARG A  49     -11.531   3.163 -22.427  1.00 90.89           H  
ATOM    755  NH1 ARG A  49     -10.485   4.845 -19.988  1.00 90.89           N  
ATOM    756 HH11 ARG A  49      -9.802   4.183 -19.650  1.00 90.89           H  
ATOM    757 HH12 ARG A  49     -10.479   5.825 -19.744  1.00 90.89           H  
ATOM    758  NH2 ARG A  49     -11.861   5.362 -21.676  1.00 90.89           N  
ATOM    759 HH21 ARG A  49     -12.022   5.131 -22.646  1.00 90.89           H  
ATOM    760 HH22 ARG A  49     -11.891   6.336 -21.412  1.00 90.89           H  
ATOM    761  CZ  ARG A  49     -11.168   4.475 -21.036  1.00 90.89           C  
ATOM    762  N   ILE A  50      -6.966  -1.443 -20.337  1.00 94.41           N  
ATOM    763  H   ILE A  50      -6.949  -0.551 -19.863  1.00 94.41           H  
ATOM    764  CA  ILE A  50      -6.327  -2.578 -19.659  1.00 94.41           C  
ATOM    765  HA  ILE A  50      -6.153  -3.360 -20.398  1.00 94.41           H  
ATOM    766  C   ILE A  50      -7.257  -3.150 -18.577  1.00 94.41           C  
ATOM    767  CB  ILE A  50      -4.954  -2.177 -19.076  1.00 94.41           C  
ATOM    768  HB  ILE A  50      -4.525  -3.062 -18.606  1.00 94.41           H  
ATOM    769  O   ILE A  50      -8.122  -2.412 -18.087  1.00 94.41           O  
ATOM    770  CG1 ILE A  50      -5.066  -1.087 -17.984  1.00 94.41           C  
ATOM    771 HG12 ILE A  50      -5.733  -1.435 -17.195  1.00 94.41           H  
ATOM    772 HG13 ILE A  50      -5.487  -0.176 -18.407  1.00 94.41           H  
ATOM    773  CG2 ILE A  50      -4.015  -1.767 -20.223  1.00 94.41           C  
ATOM    774 HG21 ILE A  50      -2.991  -1.674 -19.859  1.00 94.41           H  
ATOM    775 HG22 ILE A  50      -4.018  -2.540 -20.991  1.00 94.41           H  
ATOM    776 HG23 ILE A  50      -4.332  -0.824 -20.668  1.00 94.41           H  
ATOM    777  CD1 ILE A  50      -3.722  -0.752 -17.329  1.00 94.41           C  
ATOM    778 HD11 ILE A  50      -3.883  -0.089 -16.478  1.00 94.41           H  
ATOM    779 HD12 ILE A  50      -3.248  -1.667 -16.974  1.00 94.41           H  
ATOM    780 HD13 ILE A  50      -3.069  -0.245 -18.040  1.00 94.41           H  
ATOM    781  N   PRO A  51      -7.076  -4.415 -18.150  1.00 95.77           N  
ATOM    782  CA  PRO A  51      -7.841  -4.971 -17.039  1.00 95.77           C  
ATOM    783  HA  PRO A  51      -8.885  -5.035 -17.345  1.00 95.77           H  
ATOM    784  C   PRO A  51      -7.735  -4.103 -15.777  1.00 95.77           C  
ATOM    785  CB  PRO A  51      -7.298  -6.388 -16.819  1.00 95.77           C  
ATOM    786  HB2 PRO A  51      -6.518  -6.380 -16.058  1.00 95.77           H  
ATOM    787  HB3 PRO A  51      -8.090  -7.080 -16.534  1.00 95.77           H  
ATOM    788  O   PRO A  51      -6.666  -3.577 -15.445  1.00 95.77           O  
ATOM    789  CG  PRO A  51      -6.687  -6.760 -18.171  1.00 95.77           C  
ATOM    790  HG2 PRO A  51      -5.879  -7.484 -18.066  1.00 95.77           H  
ATOM    791  HG3 PRO A  51      -7.465  -7.145 -18.830  1.00 95.77           H  
ATOM    792  CD  PRO A  51      -6.181  -5.422 -18.708  1.00 95.77           C  
ATOM    793  HD2 PRO A  51      -5.165  -5.244 -18.355  1.00 95.77           H  
ATOM    794  HD3 PRO A  51      -6.205  -5.430 -19.798  1.00 95.77           H  
ATOM    795  N   GLU A  52      -8.838  -3.952 -15.048  1.00 94.16           N  
ATOM    796  H   GLU A  52      -9.687  -4.412 -15.344  1.00 94.16           H  
ATOM    797  CA  GLU A  52      -8.847  -3.275 -13.748  1.00 94.16           C  
ATOM    798  HA  GLU A  52      -8.451  -2.268 -13.882  1.00 94.16           H  
ATOM    799  C   GLU A  52      -7.953  -4.021 -12.741  1.00 94.16           C  
ATOM    800  CB  GLU A  52     -10.293  -3.157 -13.241  1.00 94.16           C  
ATOM    801  HB2 GLU A  52     -10.649  -4.150 -12.968  1.00 94.16           H  
ATOM    802  HB3 GLU A  52     -10.922  -2.774 -14.045  1.00 94.16           H  
ATOM    803  O   GLU A  52      -7.736  -5.230 -12.846  1.00 94.16           O  
ATOM    804  CG  GLU A  52     -10.418  -2.211 -12.040  1.00 94.16           C  
ATOM    805  HG2 GLU A  52     -10.164  -1.201 -12.364  1.00 94.16           H  
ATOM    806  HG3 GLU A  52      -9.714  -2.487 -11.255  1.00 94.16           H  
ATOM    807  CD  GLU A  52     -11.822  -2.248 -11.440  1.00 94.16           C  
ATOM    808  OE1 GLU A  52     -12.199  -3.292 -10.876  1.00 94.16           O  
ATOM    809  OE2 GLU A  52     -12.495  -1.205 -11.516  1.00 94.16           O  
ATOM    810  N   ARG A  53      -7.401  -3.306 -11.755  1.00 94.70           N  
ATOM    811  H   ARG A  53      -7.713  -2.352 -11.637  1.00 94.70           H  
ATOM    812  CA  ARG A  53      -6.741  -3.962 -10.622  1.00 94.70           C  
ATOM    813  HA  ARG A  53      -6.108  -4.765 -11.000  1.00 94.70           H  
ATOM    814  C   ARG A  53      -7.801  -4.585  -9.709  1.00 94.70           C  
ATOM    815  CB  ARG A  53      -5.875  -2.983  -9.819  1.00 94.70           C  
ATOM    816  HB2 ARG A  53      -6.515  -2.241  -9.342  1.00 94.70           H  
ATOM    817  HB3 ARG A  53      -5.368  -3.573  -9.056  1.00 94.70           H  
ATOM    818  O   ARG A  53      -8.718  -3.896  -9.285  1.00 94.70           O  
ATOM    819  CG  ARG A  53      -4.781  -2.274 -10.613  1.00 94.70           C  
ATOM    820  HG2 ARG A  53      -4.080  -3.020 -10.987  1.00 94.70           H  
ATOM    821  HG3 ARG A  53      -5.238  -1.742 -11.447  1.00 94.70           H  
ATOM    822  CD  ARG A  53      -4.032  -1.272  -9.721  1.00 94.70           C  
ATOM    823  HD2 ARG A  53      -4.726  -0.495  -9.401  1.00 94.70           H  
ATOM    824  HD3 ARG A  53      -3.680  -1.790  -8.829  1.00 94.70           H  
ATOM    825  NE  ARG A  53      -2.876  -0.656 -10.410  1.00 94.70           N  
ATOM    826  HE  ARG A  53      -1.955  -0.913 -10.084  1.00 94.70           H  
ATOM    827  NH1 ARG A  53      -4.057   0.614 -11.906  1.00 94.70           N  
ATOM    828 HH11 ARG A  53      -4.150   1.335 -12.607  1.00 94.70           H  
ATOM    829 HH12 ARG A  53      -4.928   0.301 -11.503  1.00 94.70           H  
ATOM    830  NH2 ARG A  53      -1.823   0.653 -11.948  1.00 94.70           N  
ATOM    831 HH21 ARG A  53      -0.894   0.461 -11.602  1.00 94.70           H  
ATOM    832 HH22 ARG A  53      -1.885   1.241 -12.767  1.00 94.70           H  
ATOM    833  CZ  ARG A  53      -2.921   0.208 -11.410  1.00 94.70           C  
ATOM    834  N   VAL A  54      -7.619  -5.854  -9.339  1.00 91.17           N  
ATOM    835  H   VAL A  54      -6.877  -6.373  -9.787  1.00 91.17           H  
ATOM    836  CA  VAL A  54      -8.519  -6.579  -8.414  1.00 91.17           C  
ATOM    837  HA  VAL A  54      -9.516  -6.616  -8.854  1.00 91.17           H  
ATOM    838  C   VAL A  54      -8.653  -5.866  -7.057  1.00 91.17           C  
ATOM    839  CB  VAL A  54      -8.008  -8.024  -8.222  1.00 91.17           C  
ATOM    840  HB  VAL A  54      -6.983  -7.988  -7.853  1.00 91.17           H  
ATOM    841  O   VAL A  54      -9.718  -5.873  -6.444  1.00 91.17           O  
ATOM    842  CG1 VAL A  54      -8.845  -8.830  -7.222  1.00 91.17           C  
ATOM    843 HG11 VAL A  54      -9.891  -8.831  -7.528  1.00 91.17           H  
ATOM    844 HG12 VAL A  54      -8.482  -9.857  -7.177  1.00 91.17           H  
ATOM    845 HG13 VAL A  54      -8.763  -8.403  -6.223  1.00 91.17           H  
ATOM    846  CG2 VAL A  54      -8.013  -8.788  -9.555  1.00 91.17           C  
ATOM    847 HG21 VAL A  54      -7.348  -8.315 -10.278  1.00 91.17           H  
ATOM    848 HG22 VAL A  54      -7.667  -9.810  -9.400  1.00 91.17           H  
ATOM    849 HG23 VAL A  54      -9.022  -8.813  -9.966  1.00 91.17           H  
ATOM    850  N   VAL A  55      -7.580  -5.213  -6.615  1.00 93.34           N  
ATOM    851  H   VAL A  55      -6.766  -5.211  -7.212  1.00 93.34           H  
ATOM    852  CA  VAL A  55      -7.500  -4.315  -5.453  1.00 93.34           C  
ATOM    853  HA  VAL A  55      -8.500  -4.022  -5.132  1.00 93.34           H  
ATOM    854  C   VAL A  55      -6.751  -3.054  -5.874  1.00 93.34           C  
ATOM    855  CB  VAL A  55      -6.776  -4.988  -4.271  1.00 93.34           C  
ATOM    856  HB  VAL A  55      -6.581  -4.233  -3.510  1.00 93.34           H  
ATOM    857  O   VAL A  55      -5.953  -3.122  -6.808  1.00 93.34           O  
ATOM    858  CG1 VAL A  55      -7.648  -6.076  -3.648  1.00 93.34           C  
ATOM    859 HG11 VAL A  55      -7.889  -6.852  -4.374  1.00 93.34           H  
ATOM    860 HG12 VAL A  55      -7.106  -6.519  -2.813  1.00 93.34           H  
ATOM    861 HG13 VAL A  55      -8.569  -5.635  -3.268  1.00 93.34           H  
ATOM    862  CG2 VAL A  55      -5.440  -5.642  -4.661  1.00 93.34           C  
ATOM    863 HG21 VAL A  55      -5.614  -6.550  -5.238  1.00 93.34           H  
ATOM    864 HG22 VAL A  55      -4.837  -4.959  -5.260  1.00 93.34           H  
ATOM    865 HG23 VAL A  55      -4.888  -5.896  -3.756  1.00 93.34           H  
ATOM    866  N   HIS A  56      -6.941  -1.919  -5.200  1.00 95.58           N  
ATOM    867  H   HIS A  56      -7.601  -1.910  -4.436  1.00 95.58           H  
ATOM    868  CA  HIS A  56      -6.247  -0.665  -5.546  1.00 95.58           C  
ATOM    869  HA  HIS A  56      -6.456   0.058  -4.758  1.00 95.58           H  
ATOM    870  C   HIS A  56      -6.727   0.007  -6.846  1.00 95.58           C  
ATOM    871  CB  HIS A  56      -4.721  -0.812  -5.433  1.00 95.58           C  
ATOM    872  HB2 HIS A  56      -4.323  -1.439  -6.230  1.00 95.58           H  
ATOM    873  HB3 HIS A  56      -4.262   0.170  -5.549  1.00 95.58           H  
ATOM    874  O   HIS A  56      -5.922   0.640  -7.538  1.00 95.58           O  
ATOM    875  CG  HIS A  56      -4.295  -1.356  -4.100  1.00 95.58           C  
ATOM    876  CD2 HIS A  56      -3.761  -2.589  -3.852  1.00 95.58           C  
ATOM    877  HD2 HIS A  56      -3.564  -3.354  -4.588  1.00 95.58           H  
ATOM    878  ND1 HIS A  56      -4.315  -0.671  -2.912  1.00 95.58           N  
ATOM    879  HD1 HIS A  56      -4.629   0.282  -2.793  1.00 95.58           H  
ATOM    880  CE1 HIS A  56      -3.763  -1.461  -1.977  1.00 95.58           C  
ATOM    881  HE1 HIS A  56      -3.573  -1.178  -0.952  1.00 95.58           H  
ATOM    882  NE2 HIS A  56      -3.431  -2.651  -2.498  1.00 95.58           N  
ATOM    883  N   ALA A  57      -8.003  -0.148  -7.216  1.00 94.45           N  
ATOM    884  H   ALA A  57      -8.626  -0.636  -6.587  1.00 94.45           H  
ATOM    885  CA  ALA A  57      -8.535   0.259  -8.520  1.00 94.45           C  
ATOM    886  HA  ALA A  57      -7.884  -0.147  -9.295  1.00 94.45           H  
ATOM    887  C   ALA A  57      -8.574   1.786  -8.726  1.00 94.45           C  
ATOM    888  CB  ALA A  57      -9.915  -0.381  -8.704  1.00 94.45           C  
ATOM    889  HB1 ALA A  57     -10.608  -0.013  -7.948  1.00 94.45           H  
ATOM    890  HB2 ALA A  57     -10.306  -0.138  -9.692  1.00 94.45           H  
ATOM    891  HB3 ALA A  57      -9.842  -1.465  -8.619  1.00 94.45           H  
ATOM    892  O   ALA A  57      -8.049   2.271  -9.730  1.00 94.45           O  
ATOM    893  N   LYS A  58      -9.121   2.550  -7.770  1.00 95.65           N  
ATOM    894  H   LYS A  58      -9.506   2.094  -6.955  1.00 95.65           H  
ATOM    895  CA  LYS A  58      -9.158   4.022  -7.802  1.00 95.65           C  
ATOM    896  HA  LYS A  58      -9.102   4.352  -8.839  1.00 95.65           H  
ATOM    897  C   LYS A  58      -7.963   4.609  -7.058  1.00 95.65           C  
ATOM    898  CB  LYS A  58     -10.494   4.512  -7.222  1.00 95.65           C  
ATOM    899  HB2 LYS A  58     -10.583   4.205  -6.180  1.00 95.65           H  
ATOM    900  HB3 LYS A  58     -11.310   4.056  -7.784  1.00 95.65           H  
ATOM    901  O   LYS A  58      -7.629   4.150  -5.968  1.00 95.65           O  
ATOM    902  CG  LYS A  58     -10.615   6.039  -7.304  1.00 95.65           C  
ATOM    903  HG2 LYS A  58     -10.418   6.355  -8.329  1.00 95.65           H  
ATOM    904  HG3 LYS A  58      -9.887   6.507  -6.642  1.00 95.65           H  
ATOM    905  CD  LYS A  58     -12.015   6.502  -6.905  1.00 95.65           C  
ATOM    906  HD2 LYS A  58     -12.208   6.267  -5.858  1.00 95.65           H  
ATOM    907  HD3 LYS A  58     -12.749   5.993  -7.529  1.00 95.65           H  
ATOM    908  CE  LYS A  58     -12.116   8.011  -7.133  1.00 95.65           C  
ATOM    909  HE2 LYS A  58     -11.488   8.552  -6.425  1.00 95.65           H  
ATOM    910  HE3 LYS A  58     -11.757   8.247  -8.135  1.00 95.65           H  
ATOM    911  NZ  LYS A  58     -13.504   8.481  -7.033  1.00 95.65           N  
ATOM    912  HZ1 LYS A  58     -13.681   9.129  -7.787  1.00 95.65           H  
ATOM    913  HZ2 LYS A  58     -13.654   9.018  -6.190  1.00 95.65           H  
ATOM    914  HZ3 LYS A  58     -14.179   7.730  -7.048  1.00 95.65           H  
ATOM    915  N   ALA A  59      -7.299   5.607  -7.641  1.00 96.63           N  
ATOM    916  H   ALA A  59      -7.631   5.979  -8.519  1.00 96.63           H  
ATOM    917  CA  ALA A  59      -6.115   6.210  -7.036  1.00 96.63           C  
ATOM    918  HA  ALA A  59      -6.234   6.193  -5.952  1.00 96.63           H  
ATOM    919  C   ALA A  59      -5.892   7.661  -7.445  1.00 96.63           C  
ATOM    920  CB  ALA A  59      -4.890   5.380  -7.433  1.00 96.63           C  
ATOM    921  HB1 ALA A  59      -4.022   5.722  -6.870  1.00 96.63           H  
ATOM    922  HB2 ALA A  59      -5.084   4.331  -7.211  1.00 96.63           H  
ATOM    923  HB3 ALA A  59      -4.697   5.494  -8.499  1.00 96.63           H  
ATOM    924  O   ALA A  59      -6.142   8.016  -8.597  1.00 96.63           O  
ATOM    925  N   ALA A  60      -5.306   8.435  -6.537  1.00 97.25           N  
ATOM    926  H   ALA A  60      -5.106   8.027  -5.635  1.00 97.25           H  
ATOM    927  CA  ALA A  60      -4.599   9.665  -6.857  1.00 97.25           C  
ATOM    928  HA  ALA A  60      -4.960  10.057  -7.807  1.00 97.25           H  
ATOM    929  C   ALA A  60      -3.098   9.374  -6.976  1.00 97.25           C  
ATOM    930  CB  ALA A  60      -4.873  10.712  -5.778  1.00 97.25           C  
ATOM    931  HB1 ALA A  60      -4.153  10.588  -4.969  1.00 97.25           H  
ATOM    932  HB2 ALA A  60      -4.756  11.712  -6.197  1.00 97.25           H  
ATOM    933  HB3 ALA A  60      -5.883  10.609  -5.382  1.00 97.25           H  
ATOM    934  O   ALA A  60      -2.591   8.381  -6.443  1.00 97.25           O  
ATOM    935  N   GLY A  61      -2.360  10.247  -7.646  1.00 97.47           N  
ATOM    936  H   GLY A  61      -2.776  11.078  -8.042  1.00 97.47           H  
ATOM    937  CA  GLY A  61      -0.915  10.120  -7.700  1.00 97.47           C  
ATOM    938  HA2 GLY A  61      -0.536   9.984  -6.687  1.00 97.47           H  
ATOM    939  HA3 GLY A  61      -0.641   9.243  -8.287  1.00 97.47           H  
ATOM    940  C   GLY A  61      -0.242  11.342  -8.287  1.00 97.47           C  
ATOM    941  O   GLY A  61      -0.895  12.205  -8.865  1.00 97.47           O  
ATOM    942  N   GLY A  62       1.071  11.396  -8.124  1.00 98.09           N  
ATOM    943  H   GLY A  62       1.533  10.615  -7.682  1.00 98.09           H  
ATOM    944  CA  GLY A  62       1.895  12.518  -8.545  1.00 98.09           C  
ATOM    945  HA2 GLY A  62       1.698  12.742  -9.593  1.00 98.09           H  
ATOM    946  HA3 GLY A  62       1.650  13.401  -7.955  1.00 98.09           H  
ATOM    947  C   GLY A  62       3.375  12.210  -8.380  1.00 98.09           C  
ATOM    948  O   GLY A  62       3.766  11.217  -7.762  1.00 98.09           O  
ATOM    949  N   TYR A  63       4.199  13.075  -8.950  1.00 98.70           N  
ATOM    950  H   TYR A  63       3.799  13.906  -9.361  1.00 98.70           H  
ATOM    951  CA  TYR A  63       5.647  13.001  -8.869  1.00 98.70           C  
ATOM    952  HA  TYR A  63       5.930  11.978  -8.619  1.00 98.70           H  
ATOM    953  C   TYR A  63       6.179  13.914  -7.762  1.00 98.70           C  
ATOM    954  CB  TYR A  63       6.259  13.325 -10.234  1.00 98.70           C  
ATOM    955  HB2 TYR A  63       7.344  13.364 -10.132  1.00 98.70           H  
ATOM    956  HB3 TYR A  63       5.919  14.313 -10.545  1.00 98.70           H  
ATOM    957  O   TYR A  63       5.561  14.916  -7.387  1.00 98.70           O  
ATOM    958  CG  TYR A  63       5.917  12.341 -11.335  1.00 98.70           C  
ATOM    959  CD1 TYR A  63       6.708  11.191 -11.509  1.00 98.70           C  
ATOM    960  HD1 TYR A  63       7.521  10.985 -10.828  1.00 98.70           H  
ATOM    961  CD2 TYR A  63       4.828  12.585 -12.199  1.00 98.70           C  
ATOM    962  HD2 TYR A  63       4.203  13.453 -12.049  1.00 98.70           H  
ATOM    963  CE1 TYR A  63       6.428  10.297 -12.560  1.00 98.70           C  
ATOM    964  HE1 TYR A  63       7.022   9.405 -12.698  1.00 98.70           H  
ATOM    965  CE2 TYR A  63       4.549  11.692 -13.255  1.00 98.70           C  
ATOM    966  HE2 TYR A  63       3.721  11.874 -13.924  1.00 98.70           H  
ATOM    967  OH  TYR A  63       5.142   9.678 -14.467  1.00 98.70           O  
ATOM    968  HH  TYR A  63       4.484   9.943 -15.115  1.00 98.70           H  
ATOM    969  CZ  TYR A  63       5.354  10.545 -13.440  1.00 98.70           C  
ATOM    970  N   GLY A  64       7.351  13.563  -7.244  1.00 98.36           N  
ATOM    971  H   GLY A  64       7.805  12.729  -7.588  1.00 98.36           H  
ATOM    972  CA  GLY A  64       7.995  14.305  -6.173  1.00 98.36           C  
ATOM    973  HA2 GLY A  64       7.484  14.059  -5.242  1.00 98.36           H  
ATOM    974  HA3 GLY A  64       7.909  15.377  -6.346  1.00 98.36           H  
ATOM    975  C   GLY A  64       9.465  13.965  -6.000  1.00 98.36           C  
ATOM    976  O   GLY A  64      10.087  13.323  -6.851  1.00 98.36           O  
ATOM    977  N   GLU A  65      10.001  14.359  -4.851  1.00 98.58           N  
ATOM    978  H   GLU A  65       9.414  14.869  -4.207  1.00 98.58           H  
ATOM    979  CA  GLU A  65      11.372  14.075  -4.439  1.00 98.58           C  
ATOM    980  HA  GLU A  65      11.798  13.323  -5.104  1.00 98.58           H  
ATOM    981  C   GLU A  65      11.399  13.508  -3.015  1.00 98.58           C  
ATOM    982  CB  GLU A  65      12.248  15.335  -4.550  1.00 98.58           C  
ATOM    983  HB2 GLU A  65      11.880  16.088  -3.853  1.00 98.58           H  
ATOM    984  HB3 GLU A  65      13.265  15.069  -4.261  1.00 98.58           H  
ATOM    985  O   GLU A  65      10.766  14.043  -2.101  1.00 98.58           O  
ATOM    986  CG  GLU A  65      12.282  15.933  -5.967  1.00 98.58           C  
ATOM    987  HG2 GLU A  65      12.543  15.143  -6.671  1.00 98.58           H  
ATOM    988  HG3 GLU A  65      11.294  16.310  -6.231  1.00 98.58           H  
ATOM    989  CD  GLU A  65      13.295  17.084  -6.085  1.00 98.58           C  
ATOM    990  OE1 GLU A  65      14.132  17.029  -7.011  1.00 98.58           O  
ATOM    991  OE2 GLU A  65      13.276  18.020  -5.243  1.00 98.58           O  
ATOM    992  N   PHE A  66      12.155  12.426  -2.838  1.00 98.72           N  
ATOM    993  H   PHE A  66      12.619  12.043  -3.650  1.00 98.72           H  
ATOM    994  CA  PHE A  66      12.635  11.957  -1.545  1.00 98.72           C  
ATOM    995  HA  PHE A  66      11.938  12.250  -0.760  1.00 98.72           H  
ATOM    996  C   PHE A  66      13.995  12.603  -1.270  1.00 98.72           C  
ATOM    997  CB  PHE A  66      12.739  10.424  -1.558  1.00 98.72           C  
ATOM    998  HB2 PHE A  66      13.279  10.112  -2.452  1.00 98.72           H  
ATOM    999  HB3 PHE A  66      11.736  10.003  -1.618  1.00 98.72           H  
ATOM   1000  O   PHE A  66      14.890  12.505  -2.104  1.00 98.72           O  
ATOM   1001  CG  PHE A  66      13.448   9.853  -0.344  1.00 98.72           C  
ATOM   1002  CD1 PHE A  66      14.845   9.682  -0.352  1.00 98.72           C  
ATOM   1003  HD1 PHE A  66      15.421   9.933  -1.230  1.00 98.72           H  
ATOM   1004  CD2 PHE A  66      12.717   9.524   0.808  1.00 98.72           C  
ATOM   1005  HD2 PHE A  66      11.644   9.644   0.797  1.00 98.72           H  
ATOM   1006  CE1 PHE A  66      15.504   9.207   0.793  1.00 98.72           C  
ATOM   1007  HE1 PHE A  66      16.577   9.084   0.770  1.00 98.72           H  
ATOM   1008  CE2 PHE A  66      13.378   9.049   1.958  1.00 98.72           C  
ATOM   1009  HE2 PHE A  66      12.824   8.795   2.850  1.00 98.72           H  
ATOM   1010  CZ  PHE A  66      14.774   8.901   1.953  1.00 98.72           C  
ATOM   1011  HZ  PHE A  66      15.290   8.552   2.836  1.00 98.72           H  
ATOM   1012  N   GLU A  67      14.161  13.229  -0.112  1.00 98.74           N  
ATOM   1013  H   GLU A  67      13.364  13.298   0.505  1.00 98.74           H  
ATOM   1014  CA  GLU A  67      15.403  13.862   0.337  1.00 98.74           C  
ATOM   1015  HA  GLU A  67      16.174  13.752  -0.425  1.00 98.74           H  
ATOM   1016  C   GLU A  67      15.895  13.200   1.627  1.00 98.74           C  
ATOM   1017  CB  GLU A  67      15.143  15.363   0.537  1.00 98.74           C  
ATOM   1018  HB2 GLU A  67      14.382  15.485   1.307  1.00 98.74           H  
ATOM   1019  HB3 GLU A  67      14.759  15.774  -0.397  1.00 98.74           H  
ATOM   1020  O   GLU A  67      15.141  13.107   2.598  1.00 98.74           O  
ATOM   1021  CG  GLU A  67      16.399  16.152   0.941  1.00 98.74           C  
ATOM   1022  HG2 GLU A  67      16.829  15.703   1.837  1.00 98.74           H  
ATOM   1023  HG3 GLU A  67      17.132  16.079   0.138  1.00 98.74           H  
ATOM   1024  CD  GLU A  67      16.103  17.634   1.234  1.00 98.74           C  
ATOM   1025  OE1 GLU A  67      17.018  18.316   1.741  1.00 98.74           O  
ATOM   1026  OE2 GLU A  67      14.967  18.096   0.965  1.00 98.74           O  
ATOM   1027  N   VAL A  68      17.157  12.769   1.667  1.00 98.77           N  
ATOM   1028  H   VAL A  68      17.717  12.840   0.829  1.00 98.77           H  
ATOM   1029  CA  VAL A  68      17.794  12.260   2.893  1.00 98.77           C  
ATOM   1030  HA  VAL A  68      17.139  11.519   3.352  1.00 98.77           H  
ATOM   1031  C   VAL A  68      18.009  13.413   3.867  1.00 98.77           C  
ATOM   1032  CB  VAL A  68      19.144  11.590   2.595  1.00 98.77           C  
ATOM   1033  HB  VAL A  68      19.813  12.340   2.171  1.00 98.77           H  
ATOM   1034  O   VAL A  68      18.677  14.389   3.536  1.00 98.77           O  
ATOM   1035  CG1 VAL A  68      19.775  11.000   3.864  1.00 98.77           C  
ATOM   1036 HG11 VAL A  68      19.991  11.779   4.594  1.00 98.77           H  
ATOM   1037 HG12 VAL A  68      19.108  10.266   4.316  1.00 98.77           H  
ATOM   1038 HG13 VAL A  68      20.714  10.506   3.615  1.00 98.77           H  
ATOM   1039  CG2 VAL A  68      19.001  10.448   1.591  1.00 98.77           C  
ATOM   1040 HG21 VAL A  68      18.564  10.798   0.656  1.00 98.77           H  
ATOM   1041 HG22 VAL A  68      18.374   9.666   2.020  1.00 98.77           H  
ATOM   1042 HG23 VAL A  68      19.987  10.043   1.367  1.00 98.77           H  
ATOM   1043  N   THR A  69      17.483  13.307   5.085  1.00 98.59           N  
ATOM   1044  H   THR A  69      16.987  12.460   5.321  1.00 98.59           H  
ATOM   1045  CA  THR A  69      17.586  14.387   6.087  1.00 98.59           C  
ATOM   1046  HA  THR A  69      17.981  15.287   5.615  1.00 98.59           H  
ATOM   1047  C   THR A  69      18.549  14.069   7.223  1.00 98.59           C  
ATOM   1048  CB  THR A  69      16.213  14.761   6.658  1.00 98.59           C  
ATOM   1049  HB  THR A  69      16.347  15.508   7.441  1.00 98.59           H  
ATOM   1050  O   THR A  69      18.968  14.982   7.927  1.00 98.59           O  
ATOM   1051  CG2 THR A  69      15.276  15.346   5.602  1.00 98.59           C  
ATOM   1052 HG21 THR A  69      15.096  14.626   4.803  1.00 98.59           H  
ATOM   1053 HG22 THR A  69      14.330  15.631   6.061  1.00 98.59           H  
ATOM   1054 HG23 THR A  69      15.737  16.231   5.163  1.00 98.59           H  
ATOM   1055  OG1 THR A  69      15.562  13.637   7.213  1.00 98.59           O  
ATOM   1056  HG1 THR A  69      14.669  13.628   6.860  1.00 98.59           H  
ATOM   1057  N   HIS A  70      18.893  12.794   7.411  1.00 98.54           N  
ATOM   1058  H   HIS A  70      18.581  12.097   6.750  1.00 98.54           H  
ATOM   1059  CA  HIS A  70      19.745  12.319   8.498  1.00 98.54           C  
ATOM   1060  HA  HIS A  70      20.328  13.148   8.899  1.00 98.54           H  
ATOM   1061  C   HIS A  70      20.718  11.267   7.970  1.00 98.54           C  
ATOM   1062  CB  HIS A  70      18.883  11.733   9.625  1.00 98.54           C  
ATOM   1063  HB2 HIS A  70      18.274  10.926   9.219  1.00 98.54           H  
ATOM   1064  HB3 HIS A  70      19.538  11.304  10.384  1.00 98.54           H  
ATOM   1065  O   HIS A  70      20.376  10.510   7.063  1.00 98.54           O  
ATOM   1066  CG  HIS A  70      17.981  12.746  10.286  1.00 98.54           C  
ATOM   1067  CD2 HIS A  70      18.165  13.341  11.505  1.00 98.54           C  
ATOM   1068  HD2 HIS A  70      18.984  13.152  12.183  1.00 98.54           H  
ATOM   1069  ND1 HIS A  70      16.838  13.287   9.747  1.00 98.54           N  
ATOM   1070  HD1 HIS A  70      16.487  13.120   8.815  1.00 98.54           H  
ATOM   1071  CE1 HIS A  70      16.363  14.202  10.603  1.00 98.54           C  
ATOM   1072  HE1 HIS A  70      15.494  14.820  10.428  1.00 98.54           H  
ATOM   1073  NE2 HIS A  70      17.118  14.250  11.708  1.00 98.54           N  
ATOM   1074  N   ASP A  71      21.921  11.226   8.542  1.00 98.15           N  
ATOM   1075  H   ASP A  71      22.135  11.851   9.306  1.00 98.15           H  
ATOM   1076  CA  ASP A  71      22.883  10.166   8.255  1.00 98.15           C  
ATOM   1077  HA  ASP A  71      22.978  10.065   7.173  1.00 98.15           H  
ATOM   1078  C   ASP A  71      22.367   8.833   8.819  1.00 98.15           C  
ATOM   1079  CB  ASP A  71      24.264  10.547   8.808  1.00 98.15           C  
ATOM   1080  HB2 ASP A  71      24.194  10.658   9.890  1.00 98.15           H  
ATOM   1081  HB3 ASP A  71      24.552  11.511   8.388  1.00 98.15           H  
ATOM   1082  O   ASP A  71      21.954   8.743   9.978  1.00 98.15           O  
ATOM   1083  CG  ASP A  71      25.366   9.529   8.480  1.00 98.15           C  
ATOM   1084  OD1 ASP A  71      25.113   8.566   7.716  1.00 98.15           O  
ATOM   1085  OD2 ASP A  71      26.479   9.709   9.007  1.00 98.15           O  
ATOM   1086  N   VAL A  72      22.354   7.815   7.962  1.00 97.42           N  
ATOM   1087  H   VAL A  72      22.767   7.985   7.056  1.00 97.42           H  
ATOM   1088  CA  VAL A  72      21.899   6.449   8.255  1.00 97.42           C  
ATOM   1089  HA  VAL A  72      21.846   6.329   9.337  1.00 97.42           H  
ATOM   1090  C   VAL A  72      22.910   5.402   7.779  1.00 97.42           C  
ATOM   1091  CB  VAL A  72      20.493   6.186   7.684  1.00 97.42           C  
ATOM   1092  HB  VAL A  72      20.211   5.157   7.907  1.00 97.42           H  
ATOM   1093  O   VAL A  72      22.564   4.233   7.588  1.00 97.42           O  
ATOM   1094  CG1 VAL A  72      19.436   7.082   8.334  1.00 97.42           C  
ATOM   1095 HG11 VAL A  72      19.640   8.130   8.116  1.00 97.42           H  
ATOM   1096 HG12 VAL A  72      18.462   6.820   7.921  1.00 97.42           H  
ATOM   1097 HG13 VAL A  72      19.437   6.933   9.414  1.00 97.42           H  
ATOM   1098  CG2 VAL A  72      20.417   6.380   6.166  1.00 97.42           C  
ATOM   1099 HG21 VAL A  72      20.626   7.416   5.901  1.00 97.42           H  
ATOM   1100 HG22 VAL A  72      21.143   5.736   5.670  1.00 97.42           H  
ATOM   1101 HG23 VAL A  72      19.419   6.120   5.813  1.00 97.42           H  
ATOM   1102  N   SER A  73      24.168   5.805   7.584  1.00 96.91           N  
ATOM   1103  H   SER A  73      24.396   6.776   7.747  1.00 96.91           H  
ATOM   1104  CA  SER A  73      25.272   4.920   7.190  1.00 96.91           C  
ATOM   1105  HA  SER A  73      25.013   4.442   6.246  1.00 96.91           H  
ATOM   1106  C   SER A  73      25.544   3.796   8.205  1.00 96.91           C  
ATOM   1107  CB  SER A  73      26.536   5.759   6.964  1.00 96.91           C  
ATOM   1108  HB2 SER A  73      27.360   5.098   6.696  1.00 96.91           H  
ATOM   1109  HB3 SER A  73      26.366   6.454   6.141  1.00 96.91           H  
ATOM   1110  O   SER A  73      26.108   2.759   7.853  1.00 96.91           O  
ATOM   1111  OG  SER A  73      26.880   6.491   8.125  1.00 96.91           O  
ATOM   1112  HG  SER A  73      26.439   7.342   8.081  1.00 96.91           H  
ATOM   1113  N   ASP A  74      25.069   3.938   9.450  1.00 97.23           N  
ATOM   1114  H   ASP A  74      24.615   4.809   9.685  1.00 97.23           H  
ATOM   1115  CA  ASP A  74      25.071   2.878  10.466  1.00 97.23           C  
ATOM   1116  HA  ASP A  74      26.071   2.445  10.491  1.00 97.23           H  
ATOM   1117  C   ASP A  74      24.085   1.733  10.162  1.00 97.23           C  
ATOM   1118  CB  ASP A  74      24.786   3.482  11.855  1.00 97.23           C  
ATOM   1119  HB2 ASP A  74      25.018   2.730  12.608  1.00 97.23           H  
ATOM   1120  HB3 ASP A  74      25.451   4.329  12.022  1.00 97.23           H  
ATOM   1121  O   ASP A  74      24.241   0.629  10.693  1.00 97.23           O  
ATOM   1122  CG  ASP A  74      23.331   3.940  12.043  1.00 97.23           C  
ATOM   1123  OD1 ASP A  74      22.868   4.825  11.296  1.00 97.23           O  
ATOM   1124  OD2 ASP A  74      22.613   3.420  12.934  1.00 97.23           O  
ATOM   1125  N   LEU A  75      23.084   1.980   9.308  1.00 97.52           N  
ATOM   1126  H   LEU A  75      23.039   2.904   8.904  1.00 97.52           H  
ATOM   1127  CA  LEU A  75      22.009   1.041   8.988  1.00 97.52           C  
ATOM   1128  HA  LEU A  75      21.978   0.255   9.743  1.00 97.52           H  
ATOM   1129  C   LEU A  75      22.192   0.335   7.647  1.00 97.52           C  
ATOM   1130  CB  LEU A  75      20.660   1.783   8.984  1.00 97.52           C  
ATOM   1131  HB2 LEU A  75      19.893   1.061   8.701  1.00 97.52           H  
ATOM   1132  HB3 LEU A  75      20.679   2.558   8.218  1.00 97.52           H  
ATOM   1133  O   LEU A  75      21.859  -0.843   7.537  1.00 97.52           O  
ATOM   1134  CG  LEU A  75      20.248   2.419  10.317  1.00 97.52           C  
ATOM   1135  HG  LEU A  75      20.950   3.206  10.593  1.00 97.52           H  
ATOM   1136  CD1 LEU A  75      18.855   3.040  10.179  1.00 97.52           C  
ATOM   1137 HD11 LEU A  75      18.123   2.271   9.931  1.00 97.52           H  
ATOM   1138 HD12 LEU A  75      18.873   3.790   9.388  1.00 97.52           H  
ATOM   1139 HD13 LEU A  75      18.570   3.528  11.111  1.00 97.52           H  
ATOM   1140  CD2 LEU A  75      20.207   1.356  11.415  1.00 97.52           C  
ATOM   1141 HD21 LEU A  75      19.674   0.474  11.060  1.00 97.52           H  
ATOM   1142 HD22 LEU A  75      19.696   1.749  12.294  1.00 97.52           H  
ATOM   1143 HD23 LEU A  75      21.226   1.091  11.699  1.00 97.52           H  
ATOM   1144  N   THR A  76      22.657   1.043   6.616  1.00 97.72           N  
ATOM   1145  H   THR A  76      22.943   2.000   6.766  1.00 97.72           H  
ATOM   1146  CA  THR A  76      22.618   0.538   5.237  1.00 97.72           C  
ATOM   1147  HA  THR A  76      22.751  -0.543   5.268  1.00 97.72           H  
ATOM   1148  C   THR A  76      23.720   1.107   4.352  1.00 97.72           C  
ATOM   1149  CB  THR A  76      21.247   0.818   4.601  1.00 97.72           C  
ATOM   1150  HB  THR A  76      20.474   0.403   5.248  1.00 97.72           H  
ATOM   1151  O   THR A  76      24.194   2.218   4.564  1.00 97.72           O  
ATOM   1152  CG2 THR A  76      20.929   2.300   4.421  1.00 97.72           C  
ATOM   1153 HG21 THR A  76      21.053   2.833   5.364  1.00 97.72           H  
ATOM   1154 HG22 THR A  76      21.582   2.747   3.671  1.00 97.72           H  
ATOM   1155 HG23 THR A  76      19.892   2.394   4.102  1.00 97.72           H  
ATOM   1156  OG1 THR A  76      21.143   0.201   3.339  1.00 97.72           O  
ATOM   1157  HG1 THR A  76      20.590  -0.581   3.407  1.00 97.72           H  
ATOM   1158  N   SER A  77      24.087   0.350   3.318  1.00 96.12           N  
ATOM   1159  H   SER A  77      23.670  -0.566   3.236  1.00 96.12           H  
ATOM   1160  CA  SER A  77      24.894   0.820   2.190  1.00 96.12           C  
ATOM   1161  HA  SER A  77      25.427   1.722   2.493  1.00 96.12           H  
ATOM   1162  C   SER A  77      24.057   1.212   0.966  1.00 96.12           C  
ATOM   1163  CB  SER A  77      25.946  -0.231   1.825  1.00 96.12           C  
ATOM   1164  HB2 SER A  77      26.530  -0.474   2.713  1.00 96.12           H  
ATOM   1165  HB3 SER A  77      26.619   0.176   1.070  1.00 96.12           H  
ATOM   1166  O   SER A  77      24.615   1.313  -0.124  1.00 96.12           O  
ATOM   1167  OG  SER A  77      25.340  -1.408   1.324  1.00 96.12           O  
ATOM   1168  HG  SER A  77      24.891  -1.162   0.512  1.00 96.12           H  
ATOM   1169  N   ALA A  78      22.734   1.354   1.099  1.00 97.25           N  
ATOM   1170  H   ALA A  78      22.309   1.207   2.004  1.00 97.25           H  
ATOM   1171  CA  ALA A  78      21.862   1.711  -0.015  1.00 97.25           C  
ATOM   1172  HA  ALA A  78      22.047   1.010  -0.828  1.00 97.25           H  
ATOM   1173  C   ALA A  78      22.178   3.115  -0.545  1.00 97.25           C  
ATOM   1174  CB  ALA A  78      20.395   1.578   0.410  1.00 97.25           C  
ATOM   1175  HB1 ALA A  78      20.202   0.568   0.770  1.00 97.25           H  
ATOM   1176  HB2 ALA A  78      20.166   2.298   1.196  1.00 97.25           H  
ATOM   1177  HB3 ALA A  78      19.760   1.764  -0.456  1.00 97.25           H  
ATOM   1178  O   ALA A  78      22.112   4.104   0.188  1.00 97.25           O  
ATOM   1179  N   ASP A  79      22.482   3.207  -1.838  1.00 96.93           N  
ATOM   1180  H   ASP A  79      22.555   2.360  -2.383  1.00 96.93           H  
ATOM   1181  CA  ASP A  79      23.019   4.423  -2.444  1.00 96.93           C  
ATOM   1182  HA  ASP A  79      23.930   4.702  -1.914  1.00 96.93           H  
ATOM   1183  C   ASP A  79      22.063   5.632  -2.360  1.00 96.93           C  
ATOM   1184  CB  ASP A  79      23.419   4.087  -3.884  1.00 96.93           C  
ATOM   1185  HB2 ASP A  79      22.597   3.569  -4.378  1.00 96.93           H  
ATOM   1186  HB3 ASP A  79      24.292   3.434  -3.880  1.00 96.93           H  
ATOM   1187  O   ASP A  79      22.511   6.761  -2.151  1.00 96.93           O  
ATOM   1188  CG  ASP A  79      23.731   5.363  -4.640  1.00 96.93           C  
ATOM   1189  OD1 ASP A  79      24.693   6.070  -4.264  1.00 96.93           O  
ATOM   1190  OD2 ASP A  79      22.853   5.773  -5.422  1.00 96.93           O  
ATOM   1191  N   PHE A  80      20.743   5.423  -2.428  1.00 97.84           N  
ATOM   1192  H   PHE A  80      20.428   4.482  -2.614  1.00 97.84           H  
ATOM   1193  CA  PHE A  80      19.750   6.502  -2.291  1.00 97.84           C  
ATOM   1194  HA  PHE A  80      20.039   7.298  -2.977  1.00 97.84           H  
ATOM   1195  C   PHE A  80      19.699   7.132  -0.883  1.00 97.84           C  
ATOM   1196  CB  PHE A  80      18.366   6.005  -2.732  1.00 97.84           C  
ATOM   1197  HB2 PHE A  80      18.472   5.399  -3.633  1.00 97.84           H  
ATOM   1198  HB3 PHE A  80      17.769   6.875  -3.005  1.00 97.84           H  
ATOM   1199  O   PHE A  80      19.122   8.206  -0.721  1.00 97.84           O  
ATOM   1200  CG  PHE A  80      17.599   5.215  -1.687  1.00 97.84           C  
ATOM   1201  CD1 PHE A  80      17.905   3.861  -1.453  1.00 97.84           C  
ATOM   1202  HD1 PHE A  80      18.678   3.373  -2.028  1.00 97.84           H  
ATOM   1203  CD2 PHE A  80      16.576   5.837  -0.945  1.00 97.84           C  
ATOM   1204  HD2 PHE A  80      16.343   6.879  -1.114  1.00 97.84           H  
ATOM   1205  CE1 PHE A  80      17.197   3.138  -0.477  1.00 97.84           C  
ATOM   1206  HE1 PHE A  80      17.426   2.096  -0.304  1.00 97.84           H  
ATOM   1207  CE2 PHE A  80      15.854   5.108   0.017  1.00 97.84           C  
ATOM   1208  HE2 PHE A  80      15.065   5.590   0.575  1.00 97.84           H  
ATOM   1209  CZ  PHE A  80      16.170   3.759   0.254  1.00 97.84           C  
ATOM   1210  HZ  PHE A  80      15.618   3.195   0.992  1.00 97.84           H  
ATOM   1211  N   LEU A  81      20.315   6.483   0.115  1.00 98.22           N  
ATOM   1212  H   LEU A  81      20.783   5.617  -0.114  1.00 98.22           H  
ATOM   1213  CA  LEU A  81      20.429   6.926   1.511  1.00 98.22           C  
ATOM   1214  HA  LEU A  81      19.819   7.817   1.658  1.00 98.22           H  
ATOM   1215  C   LEU A  81      21.864   7.331   1.902  1.00 98.22           C  
ATOM   1216  CB  LEU A  81      19.903   5.811   2.440  1.00 98.22           C  
ATOM   1217  HB2 LEU A  81      20.458   4.896   2.232  1.00 98.22           H  
ATOM   1218  HB3 LEU A  81      20.109   6.091   3.473  1.00 98.22           H  
ATOM   1219  O   LEU A  81      22.120   7.619   3.067  1.00 98.22           O  
ATOM   1220  CG  LEU A  81      18.401   5.523   2.321  1.00 98.22           C  
ATOM   1221  HG  LEU A  81      18.179   5.293   1.279  1.00 98.22           H  
ATOM   1222  CD1 LEU A  81      18.010   4.313   3.169  1.00 98.22           C  
ATOM   1223 HD11 LEU A  81      16.929   4.170   3.141  1.00 98.22           H  
ATOM   1224 HD12 LEU A  81      18.337   4.454   4.199  1.00 98.22           H  
ATOM   1225 HD13 LEU A  81      18.481   3.427   2.744  1.00 98.22           H  
ATOM   1226  CD2 LEU A  81      17.535   6.701   2.766  1.00 98.22           C  
ATOM   1227 HD21 LEU A  81      16.483   6.418   2.736  1.00 98.22           H  
ATOM   1228 HD22 LEU A  81      17.810   7.013   3.774  1.00 98.22           H  
ATOM   1229 HD23 LEU A  81      17.683   7.529   2.072  1.00 98.22           H  
ATOM   1230  N   SER A  82      22.803   7.344   0.951  1.00 97.11           N  
ATOM   1231  H   SER A  82      22.523   7.122   0.006  1.00 97.11           H  
ATOM   1232  CA  SER A  82      24.249   7.418   1.222  1.00 97.11           C  
ATOM   1233  HA  SER A  82      24.503   6.624   1.924  1.00 97.11           H  
ATOM   1234  C   SER A  82      24.745   8.727   1.843  1.00 97.11           C  
ATOM   1235  CB  SER A  82      25.028   7.169  -0.074  1.00 97.11           C  
ATOM   1236  HB2 SER A  82      24.842   6.149  -0.411  1.00 97.11           H  
ATOM   1237  HB3 SER A  82      26.095   7.279   0.117  1.00 97.11           H  
ATOM   1238  O   SER A  82      25.794   8.729   2.483  1.00 97.11           O  
ATOM   1239  OG  SER A  82      24.628   8.075  -1.089  1.00 97.11           O  
ATOM   1240  HG  SER A  82      24.061   7.582  -1.686  1.00 97.11           H  
ATOM   1241  N   GLN A  83      24.030   9.840   1.658  1.00 97.38           N  
ATOM   1242  H   GLN A  83      23.161   9.771   1.147  1.00 97.38           H  
ATOM   1243  CA  GLN A  83      24.429  11.144   2.189  1.00 97.38           C  
ATOM   1244  HA  GLN A  83      24.926  10.979   3.145  1.00 97.38           H  
ATOM   1245  C   GLN A  83      23.226  12.052   2.448  1.00 97.38           C  
ATOM   1246  CB  GLN A  83      25.446  11.821   1.248  1.00 97.38           C  
ATOM   1247  HB2 GLN A  83      26.300  11.156   1.118  1.00 97.38           H  
ATOM   1248  HB3 GLN A  83      25.804  12.736   1.720  1.00 97.38           H  
ATOM   1249  O   GLN A  83      22.256  12.056   1.685  1.00 97.38           O  
ATOM   1250  CG  GLN A  83      24.871  12.170  -0.135  1.00 97.38           C  
ATOM   1251  HG2 GLN A  83      24.469  11.267  -0.594  1.00 97.38           H  
ATOM   1252  HG3 GLN A  83      24.070  12.900  -0.015  1.00 97.38           H  
ATOM   1253  CD  GLN A  83      25.890  12.765  -1.099  1.00 97.38           C  
ATOM   1254  NE2 GLN A  83      25.468  13.146  -2.286  1.00 97.38           N  
ATOM   1255 HE21 GLN A  83      26.181  13.522  -2.894  1.00 97.38           H  
ATOM   1256 HE22 GLN A  83      24.497  13.047  -2.544  1.00 97.38           H  
ATOM   1257  OE1 GLN A  83      27.069  12.911  -0.831  1.00 97.38           O  
ATOM   1258  N   VAL A  84      23.323  12.874   3.495  1.00 98.63           N  
ATOM   1259  H   VAL A  84      24.160  12.830   4.058  1.00 98.63           H  
ATOM   1260  CA  VAL A  84      22.338  13.922   3.799  1.00 98.63           C  
ATOM   1261  HA  VAL A  84      21.364  13.450   3.926  1.00 98.63           H  
ATOM   1262  C   VAL A  84      22.235  14.898   2.625  1.00 98.63           C  
ATOM   1263  CB  VAL A  84      22.684  14.655   5.110  1.00 98.63           C  
ATOM   1264  HB  VAL A  84      23.676  15.099   5.030  1.00 98.63           H  
ATOM   1265  O   VAL A  84      23.240  15.320   2.060  1.00 98.63           O  
ATOM   1266  CG1 VAL A  84      21.671  15.763   5.433  1.00 98.63           C  
ATOM   1267 HG11 VAL A  84      21.894  16.198   6.407  1.00 98.63           H  
ATOM   1268 HG12 VAL A  84      21.730  16.558   4.689  1.00 98.63           H  
ATOM   1269 HG13 VAL A  84      20.660  15.357   5.449  1.00 98.63           H  
ATOM   1270  CG2 VAL A  84      22.674  13.674   6.288  1.00 98.63           C  
ATOM   1271 HG21 VAL A  84      21.696  13.196   6.347  1.00 98.63           H  
ATOM   1272 HG22 VAL A  84      23.438  12.908   6.158  1.00 98.63           H  
ATOM   1273 HG23 VAL A  84      22.877  14.203   7.219  1.00 98.63           H  
ATOM   1274  N   GLY A  85      21.007  15.242   2.245  1.00 98.37           N  
ATOM   1275  H   GLY A  85      20.224  14.888   2.776  1.00 98.37           H  
ATOM   1276  CA  GLY A  85      20.694  16.097   1.103  1.00 98.37           C  
ATOM   1277  HA2 GLY A  85      19.734  16.581   1.282  1.00 98.37           H  
ATOM   1278  HA3 GLY A  85      21.454  16.873   1.013  1.00 98.37           H  
ATOM   1279  C   GLY A  85      20.606  15.362  -0.238  1.00 98.37           C  
ATOM   1280  O   GLY A  85      20.213  15.983  -1.228  1.00 98.37           O  
ATOM   1281  N   LYS A  86      20.920  14.055  -0.316  1.00 98.46           N  
ATOM   1282  H   LYS A  86      21.244  13.574   0.511  1.00 98.46           H  
ATOM   1283  CA  LYS A  86      20.698  13.288  -1.554  1.00 98.46           C  
ATOM   1284  HA  LYS A  86      21.206  13.824  -2.355  1.00 98.46           H  
ATOM   1285  C   LYS A  86      19.207  13.263  -1.884  1.00 98.46           C  
ATOM   1286  CB  LYS A  86      21.296  11.869  -1.479  1.00 98.46           C  
ATOM   1287  HB2 LYS A  86      20.799  11.291  -0.700  1.00 98.46           H  
ATOM   1288  HB3 LYS A  86      22.353  11.955  -1.229  1.00 98.46           H  
ATOM   1289  O   LYS A  86      18.382  12.903  -1.043  1.00 98.46           O  
ATOM   1290  CG  LYS A  86      21.165  11.136  -2.829  1.00 98.46           C  
ATOM   1291  HG2 LYS A  86      20.126  10.843  -2.976  1.00 98.46           H  
ATOM   1292  HG3 LYS A  86      21.446  11.821  -3.628  1.00 98.46           H  
ATOM   1293  CD  LYS A  86      22.056   9.888  -2.939  1.00 98.46           C  
ATOM   1294  HD2 LYS A  86      21.784   9.179  -2.157  1.00 98.46           H  
ATOM   1295  HD3 LYS A  86      23.099  10.178  -2.813  1.00 98.46           H  
ATOM   1296  CE  LYS A  86      21.856   9.256  -4.329  1.00 98.46           C  
ATOM   1297  HE2 LYS A  86      20.884   8.765  -4.361  1.00 98.46           H  
ATOM   1298  HE3 LYS A  86      21.841  10.046  -5.080  1.00 98.46           H  
ATOM   1299  NZ  LYS A  86      22.908   8.286  -4.709  1.00 98.46           N  
ATOM   1300  HZ1 LYS A  86      22.942   7.462  -4.125  1.00 98.46           H  
ATOM   1301  HZ2 LYS A  86      22.737   7.881  -5.618  1.00 98.46           H  
ATOM   1302  HZ3 LYS A  86      23.848   8.655  -4.744  1.00 98.46           H  
ATOM   1303  N   LYS A  87      18.880  13.633  -3.123  1.00 98.46           N  
ATOM   1304  H   LYS A  87      19.630  13.903  -3.744  1.00 98.46           H  
ATOM   1305  CA  LYS A  87      17.518  13.645  -3.656  1.00 98.46           C  
ATOM   1306  HA  LYS A  87      16.823  13.512  -2.827  1.00 98.46           H  
ATOM   1307  C   LYS A  87      17.303  12.503  -4.636  1.00 98.46           C  
ATOM   1308  CB  LYS A  87      17.199  14.986  -4.316  1.00 98.46           C  
ATOM   1309  HB2 LYS A  87      17.978  15.236  -5.037  1.00 98.46           H  
ATOM   1310  HB3 LYS A  87      16.256  14.883  -4.853  1.00 98.46           H  
ATOM   1311  O   LYS A  87      18.131  12.270  -5.508  1.00 98.46           O  
ATOM   1312  CG  LYS A  87      17.056  16.115  -3.289  1.00 98.46           C  
ATOM   1313  HG2 LYS A  87      16.299  15.837  -2.556  1.00 98.46           H  
ATOM   1314  HG3 LYS A  87      18.004  16.297  -2.781  1.00 98.46           H  
ATOM   1315  CD  LYS A  87      16.613  17.377  -4.028  1.00 98.46           C  
ATOM   1316  HD2 LYS A  87      17.429  17.750  -4.646  1.00 98.46           H  
ATOM   1317  HD3 LYS A  87      15.779  17.113  -4.679  1.00 98.46           H  
ATOM   1318  CE  LYS A  87      16.151  18.463  -3.060  1.00 98.46           C  
ATOM   1319  HE2 LYS A  87      17.014  18.964  -2.622  1.00 98.46           H  
ATOM   1320  HE3 LYS A  87      15.590  17.993  -2.252  1.00 98.46           H  
ATOM   1321  NZ  LYS A  87      15.268  19.407  -3.784  1.00 98.46           N  
ATOM   1322  HZ1 LYS A  87      14.529  18.894  -4.243  1.00 98.46           H  
ATOM   1323  HZ2 LYS A  87      15.766  19.891  -4.517  1.00 98.46           H  
ATOM   1324  HZ3 LYS A  87      14.834  20.060  -3.147  1.00 98.46           H  
ATOM   1325  N   THR A  88      16.160  11.840  -4.520  1.00 98.58           N  
ATOM   1326  H   THR A  88      15.546  12.105  -3.763  1.00 98.58           H  
ATOM   1327  CA  THR A  88      15.726  10.766  -5.414  1.00 98.58           C  
ATOM   1328  HA  THR A  88      16.421  10.677  -6.249  1.00 98.58           H  
ATOM   1329  C   THR A  88      14.346  11.104  -5.958  1.00 98.58           C  
ATOM   1330  CB  THR A  88      15.712   9.420  -4.680  1.00 98.58           C  
ATOM   1331  HB  THR A  88      14.963   9.433  -3.888  1.00 98.58           H  
ATOM   1332  O   THR A  88      13.440  11.432  -5.190  1.00 98.58           O  
ATOM   1333  CG2 THR A  88      15.434   8.256  -5.623  1.00 98.58           C  
ATOM   1334 HG21 THR A  88      14.409   8.298  -5.992  1.00 98.58           H  
ATOM   1335 HG22 THR A  88      16.131   8.284  -6.460  1.00 98.58           H  
ATOM   1336 HG23 THR A  88      15.581   7.322  -5.080  1.00 98.58           H  
ATOM   1337  OG1 THR A  88      16.974   9.170  -4.111  1.00 98.58           O  
ATOM   1338  HG1 THR A  88      17.142   9.830  -3.434  1.00 98.58           H  
ATOM   1339  N   LYS A  89      14.168  11.035  -7.281  1.00 98.51           N  
ATOM   1340  H   LYS A  89      14.932  10.696  -7.849  1.00 98.51           H  
ATOM   1341  CA  LYS A  89      12.854  11.251  -7.903  1.00 98.51           C  
ATOM   1342  HA  LYS A  89      12.447  12.203  -7.562  1.00 98.51           H  
ATOM   1343  C   LYS A  89      11.894  10.157  -7.458  1.00 98.51           C  
ATOM   1344  CB  LYS A  89      12.955  11.259  -9.432  1.00 98.51           C  
ATOM   1345  HB2 LYS A  89      13.474  10.360  -9.763  1.00 98.51           H  
ATOM   1346  HB3 LYS A  89      11.949  11.251  -9.852  1.00 98.51           H  
ATOM   1347  O   LYS A  89      12.288   8.991  -7.389  1.00 98.51           O  
ATOM   1348  CG  LYS A  89      13.688  12.502  -9.945  1.00 98.51           C  
ATOM   1349  HG2 LYS A  89      13.143  13.396  -9.642  1.00 98.51           H  
ATOM   1350  HG3 LYS A  89      14.691  12.536  -9.520  1.00 98.51           H  
ATOM   1351  CD  LYS A  89      13.791  12.455 -11.471  1.00 98.51           C  
ATOM   1352  HD2 LYS A  89      14.313  11.542 -11.758  1.00 98.51           H  
ATOM   1353  HD3 LYS A  89      12.792  12.450 -11.906  1.00 98.51           H  
ATOM   1354  CE  LYS A  89      14.574  13.675 -11.958  1.00 98.51           C  
ATOM   1355  HE2 LYS A  89      15.502  13.735 -11.390  1.00 98.51           H  
ATOM   1356  HE3 LYS A  89      13.997  14.574 -11.740  1.00 98.51           H  
ATOM   1357  NZ  LYS A  89      14.876  13.574 -13.406  1.00 98.51           N  
ATOM   1358  HZ1 LYS A  89      14.025  13.502 -13.944  1.00 98.51           H  
ATOM   1359  HZ2 LYS A  89      15.438  12.752 -13.576  1.00 98.51           H  
ATOM   1360  HZ3 LYS A  89      15.404  14.380 -13.709  1.00 98.51           H  
ATOM   1361  N   VAL A  90      10.638  10.525  -7.224  1.00 98.63           N  
ATOM   1362  H   VAL A  90      10.394  11.504  -7.268  1.00 98.63           H  
ATOM   1363  CA  VAL A  90       9.597   9.564  -6.868  1.00 98.63           C  
ATOM   1364  HA  VAL A  90       9.998   8.575  -7.092  1.00 98.63           H  
ATOM   1365  C   VAL A  90       8.341   9.700  -7.712  1.00 98.63           C  
ATOM   1366  CB  VAL A  90       9.256   9.565  -5.368  1.00 98.63           C  
ATOM   1367  HB  VAL A  90       8.597   8.716  -5.187  1.00 98.63           H  
ATOM   1368  O   VAL A  90       7.980  10.796  -8.142  1.00 98.63           O  
ATOM   1369  CG1 VAL A  90      10.495   9.383  -4.484  1.00 98.63           C  
ATOM   1370 HG11 VAL A  90      11.129  10.268  -4.524  1.00 98.63           H  
ATOM   1371 HG12 VAL A  90      11.069   8.525  -4.835  1.00 98.63           H  
ATOM   1372 HG13 VAL A  90      10.188   9.208  -3.453  1.00 98.63           H  
ATOM   1373  CG2 VAL A  90       8.525  10.820  -4.895  1.00 98.63           C  
ATOM   1374 HG21 VAL A  90       8.106  10.590  -3.915  1.00 98.63           H  
ATOM   1375 HG22 VAL A  90       7.700  11.082  -5.557  1.00 98.63           H  
ATOM   1376 HG23 VAL A  90       9.223  11.652  -4.804  1.00 98.63           H  
ATOM   1377  N   LEU A  91       7.656   8.575  -7.890  1.00 98.72           N  
ATOM   1378  H   LEU A  91       8.073   7.724  -7.541  1.00 98.72           H  
ATOM   1379  CA  LEU A  91       6.258   8.505  -8.296  1.00 98.72           C  
ATOM   1380  HA  LEU A  91       5.880   9.504  -8.517  1.00 98.72           H  
ATOM   1381  C   LEU A  91       5.452   7.921  -7.136  1.00 98.72           C  
ATOM   1382  CB  LEU A  91       6.148   7.646  -9.563  1.00 98.72           C  
ATOM   1383  HB2 LEU A  91       6.631   8.169 -10.388  1.00 98.72           H  
ATOM   1384  HB3 LEU A  91       6.688   6.714  -9.397  1.00 98.72           H  
ATOM   1385  O   LEU A  91       5.753   6.818  -6.676  1.00 98.72           O  
ATOM   1386  CG  LEU A  91       4.702   7.303  -9.956  1.00 98.72           C  
ATOM   1387  HG  LEU A  91       4.187   6.823  -9.124  1.00 98.72           H  
ATOM   1388  CD1 LEU A  91       3.899   8.529 -10.383  1.00 98.72           C  
ATOM   1389 HD11 LEU A  91       2.900   8.214 -10.685  1.00 98.72           H  
ATOM   1390 HD12 LEU A  91       3.805   9.234  -9.557  1.00 98.72           H  
ATOM   1391 HD13 LEU A  91       4.382   9.017 -11.229  1.00 98.72           H  
ATOM   1392  CD2 LEU A  91       4.745   6.310 -11.102  1.00 98.72           C  
ATOM   1393 HD21 LEU A  91       3.733   6.107 -11.452  1.00 98.72           H  
ATOM   1394 HD22 LEU A  91       5.331   6.735 -11.917  1.00 98.72           H  
ATOM   1395 HD23 LEU A  91       5.210   5.378 -10.782  1.00 98.72           H  
ATOM   1396  N   LEU A  92       4.426   8.640  -6.685  1.00 98.61           N  
ATOM   1397  H   LEU A  92       4.230   9.529  -7.122  1.00 98.61           H  
ATOM   1398  CA  LEU A  92       3.499   8.187  -5.654  1.00 98.61           C  
ATOM   1399  HA  LEU A  92       3.892   7.271  -5.214  1.00 98.61           H  
ATOM   1400  C   LEU A  92       2.129   7.868  -6.258  1.00 98.61           C  
ATOM   1401  CB  LEU A  92       3.398   9.251  -4.546  1.00 98.61           C  
ATOM   1402  HB2 LEU A  92       4.398   9.489  -4.183  1.00 98.61           H  
ATOM   1403  HB3 LEU A  92       2.965  10.154  -4.977  1.00 98.61           H  
ATOM   1404  O   LEU A  92       1.600   8.634  -7.062  1.00 98.61           O  
ATOM   1405  CG  LEU A  92       2.528   8.798  -3.357  1.00 98.61           C  
ATOM   1406  HG  LEU A  92       1.590   8.380  -3.721  1.00 98.61           H  
ATOM   1407  CD1 LEU A  92       3.228   7.752  -2.500  1.00 98.61           C  
ATOM   1408 HD11 LEU A  92       3.571   6.917  -3.112  1.00 98.61           H  
ATOM   1409 HD12 LEU A  92       2.515   7.365  -1.773  1.00 98.61           H  
ATOM   1410 HD13 LEU A  92       4.082   8.194  -1.987  1.00 98.61           H  
ATOM   1411  CD2 LEU A  92       2.174   9.962  -2.447  1.00 98.61           C  
ATOM   1412 HD21 LEU A  92       1.624   9.601  -1.578  1.00 98.61           H  
ATOM   1413 HD22 LEU A  92       1.529  10.646  -2.997  1.00 98.61           H  
ATOM   1414 HD23 LEU A  92       3.082  10.462  -2.109  1.00 98.61           H  
ATOM   1415  N   ARG A  93       1.528   6.769  -5.800  1.00 98.15           N  
ATOM   1416  H   ARG A  93       2.069   6.170  -5.192  1.00 98.15           H  
ATOM   1417  CA  ARG A  93       0.144   6.377  -6.062  1.00 98.15           C  
ATOM   1418  HA  ARG A  93      -0.397   7.226  -6.479  1.00 98.15           H  
ATOM   1419  C   ARG A  93      -0.534   5.971  -4.752  1.00 98.15           C  
ATOM   1420  CB  ARG A  93       0.160   5.245  -7.098  1.00 98.15           C  
ATOM   1421  HB2 ARG A  93       0.692   5.592  -7.984  1.00 98.15           H  
ATOM   1422  HB3 ARG A  93       0.697   4.389  -6.689  1.00 98.15           H  
ATOM   1423  O   ARG A  93      -0.121   4.997  -4.124  1.00 98.15           O  
ATOM   1424  CG  ARG A  93      -1.250   4.811  -7.512  1.00 98.15           C  
ATOM   1425  HG2 ARG A  93      -1.774   5.667  -7.937  1.00 98.15           H  
ATOM   1426  HG3 ARG A  93      -1.800   4.454  -6.642  1.00 98.15           H  
ATOM   1427  CD  ARG A  93      -1.168   3.688  -8.554  1.00 98.15           C  
ATOM   1428  HD2 ARG A  93      -0.541   4.028  -9.378  1.00 98.15           H  
ATOM   1429  HD3 ARG A  93      -0.699   2.811  -8.108  1.00 98.15           H  
ATOM   1430  NE  ARG A  93      -2.491   3.342  -9.100  1.00 98.15           N  
ATOM   1431  HE  ARG A  93      -2.704   3.736 -10.006  1.00 98.15           H  
ATOM   1432  NH1 ARG A  93      -3.267   1.986  -7.399  1.00 98.15           N  
ATOM   1433 HH11 ARG A  93      -4.047   1.463  -7.028  1.00 98.15           H  
ATOM   1434 HH12 ARG A  93      -2.437   2.147  -6.847  1.00 98.15           H  
ATOM   1435  NH2 ARG A  93      -4.566   2.416  -9.142  1.00 98.15           N  
ATOM   1436 HH21 ARG A  93      -4.807   2.920  -9.983  1.00 98.15           H  
ATOM   1437 HH22 ARG A  93      -5.286   1.888  -8.670  1.00 98.15           H  
ATOM   1438  CZ  ARG A  93      -3.423   2.587  -8.546  1.00 98.15           C  
ATOM   1439  N   VAL A  94      -1.594   6.680  -4.368  1.00 98.24           N  
ATOM   1440  H   VAL A  94      -1.914   7.421  -4.975  1.00 98.24           H  
ATOM   1441  CA  VAL A  94      -2.406   6.387  -3.175  1.00 98.24           C  
ATOM   1442  HA  VAL A  94      -1.960   5.537  -2.659  1.00 98.24           H  
ATOM   1443  C   VAL A  94      -3.814   5.998  -3.611  1.00 98.24           C  
ATOM   1444  CB  VAL A  94      -2.421   7.551  -2.170  1.00 98.24           C  
ATOM   1445  HB  VAL A  94      -2.901   8.415  -2.628  1.00 98.24           H  
ATOM   1446  O   VAL A  94      -4.423   6.697  -4.415  1.00 98.24           O  
ATOM   1447  CG1 VAL A  94      -3.186   7.171  -0.895  1.00 98.24           C  
ATOM   1448 HG11 VAL A  94      -3.125   7.985  -0.173  1.00 98.24           H  
ATOM   1449 HG12 VAL A  94      -2.759   6.273  -0.448  1.00 98.24           H  
ATOM   1450 HG13 VAL A  94      -4.239   7.002  -1.119  1.00 98.24           H  
ATOM   1451  CG2 VAL A  94      -0.994   7.945  -1.769  1.00 98.24           C  
ATOM   1452 HG21 VAL A  94      -0.472   8.367  -2.628  1.00 98.24           H  
ATOM   1453 HG22 VAL A  94      -1.019   8.704  -0.987  1.00 98.24           H  
ATOM   1454 HG23 VAL A  94      -0.449   7.076  -1.400  1.00 98.24           H  
ATOM   1455  N   SER A  95      -4.317   4.861  -3.134  1.00 97.37           N  
ATOM   1456  H   SER A  95      -3.829   4.414  -2.371  1.00 97.37           H  
ATOM   1457  CA  SER A  95      -5.493   4.188  -3.709  1.00 97.37           C  
ATOM   1458  HA  SER A  95      -6.058   4.902  -4.308  1.00 97.37           H  
ATOM   1459  C   SER A  95      -6.447   3.637  -2.667  1.00 97.37           C  
ATOM   1460  CB  SER A  95      -5.037   3.035  -4.607  1.00 97.37           C  
ATOM   1461  HB2 SER A  95      -5.899   2.517  -5.026  1.00 97.37           H  
ATOM   1462  HB3 SER A  95      -4.433   3.449  -5.415  1.00 97.37           H  
ATOM   1463  O   SER A  95      -5.983   3.178  -1.632  1.00 97.37           O  
ATOM   1464  OG  SER A  95      -4.232   2.123  -3.884  1.00 97.37           O  
ATOM   1465  HG  SER A  95      -3.781   2.630  -3.205  1.00 97.37           H  
ATOM   1466  N   THR A  96      -7.742   3.585  -2.969  1.00 96.02           N  
ATOM   1467  H   THR A  96      -8.052   3.909  -3.875  1.00 96.02           H  
ATOM   1468  CA  THR A  96      -8.689   2.742  -2.220  1.00 96.02           C  
ATOM   1469  HA  THR A  96      -8.600   2.934  -1.151  1.00 96.02           H  
ATOM   1470  C   THR A  96      -8.358   1.270  -2.476  1.00 96.02           C  
ATOM   1471  CB  THR A  96     -10.139   3.029  -2.640  1.00 96.02           C  
ATOM   1472  HB  THR A  96     -10.811   2.383  -2.075  1.00 96.02           H  
ATOM   1473  O   THR A  96      -8.054   0.907  -3.608  1.00 96.02           O  
ATOM   1474  CG2 THR A  96     -10.547   4.475  -2.369  1.00 96.02           C  
ATOM   1475 HG21 THR A  96      -9.967   5.163  -2.983  1.00 96.02           H  
ATOM   1476 HG22 THR A  96     -10.397   4.705  -1.314  1.00 96.02           H  
ATOM   1477 HG23 THR A  96     -11.606   4.589  -2.600  1.00 96.02           H  
ATOM   1478  OG1 THR A  96     -10.322   2.797  -4.022  1.00 96.02           O  
ATOM   1479  HG1 THR A  96     -10.640   1.895  -4.114  1.00 96.02           H  
ATOM   1480  N   VAL A  97      -8.385   0.405  -1.467  1.00 93.53           N  
ATOM   1481  H   VAL A  97      -8.775   0.733  -0.595  1.00 93.53           H  
ATOM   1482  CA  VAL A  97      -8.072  -1.029  -1.571  1.00 93.53           C  
ATOM   1483  HA  VAL A  97      -7.252  -1.168  -2.276  1.00 93.53           H  
ATOM   1484  C   VAL A  97      -9.267  -1.834  -2.086  1.00 93.53           C  
ATOM   1485  CB  VAL A  97      -7.615  -1.569  -0.200  1.00 93.53           C  
ATOM   1486  HB  VAL A  97      -8.378  -1.337   0.544  1.00 93.53           H  
ATOM   1487  O   VAL A  97      -9.128  -2.557  -3.079  1.00 93.53           O  
ATOM   1488  CG1 VAL A  97      -7.391  -3.090  -0.214  1.00 93.53           C  
ATOM   1489 HG11 VAL A  97      -8.337  -3.610  -0.367  1.00 93.53           H  
ATOM   1490 HG12 VAL A  97      -6.697  -3.364  -1.009  1.00 93.53           H  
ATOM   1491 HG13 VAL A  97      -6.990  -3.410   0.748  1.00 93.53           H  
ATOM   1492  CG2 VAL A  97      -6.291  -0.943   0.255  1.00 93.53           C  
ATOM   1493 HG21 VAL A  97      -6.216   0.099  -0.056  1.00 93.53           H  
ATOM   1494 HG22 VAL A  97      -6.232  -0.987   1.342  1.00 93.53           H  
ATOM   1495 HG23 VAL A  97      -5.456  -1.519  -0.144  1.00 93.53           H  
ATOM   1496  N   GLY A  98     -10.411  -1.738  -1.404  1.00 91.33           N  
ATOM   1497  H   GLY A  98     -10.452  -1.058  -0.658  1.00 91.33           H  
ATOM   1498  CA  GLY A  98     -11.580  -2.603  -1.604  1.00 91.33           C  
ATOM   1499  HA2 GLY A  98     -12.162  -2.605  -0.683  1.00 91.33           H  
ATOM   1500  HA3 GLY A  98     -11.245  -3.623  -1.789  1.00 91.33           H  
ATOM   1501  C   GLY A  98     -12.514  -2.182  -2.750  1.00 91.33           C  
ATOM   1502  O   GLY A  98     -12.853  -3.031  -3.576  1.00 91.33           O  
ATOM   1503  N   PRO A  99     -12.926  -0.908  -2.844  1.00 92.35           N  
ATOM   1504  CA  PRO A  99     -13.846  -0.412  -3.870  1.00 92.35           C  
ATOM   1505  HA  PRO A  99     -14.769  -0.989  -3.805  1.00 92.35           H  
ATOM   1506  C   PRO A  99     -13.329  -0.478  -5.324  1.00 92.35           C  
ATOM   1507  CB  PRO A  99     -14.140   1.024  -3.443  1.00 92.35           C  
ATOM   1508  HB2 PRO A  99     -15.161   1.309  -3.700  1.00 92.35           H  
ATOM   1509  HB3 PRO A  99     -13.400   1.683  -3.896  1.00 92.35           H  
ATOM   1510  O   PRO A  99     -12.122  -0.555  -5.572  1.00 92.35           O  
ATOM   1511  CG  PRO A  99     -13.932   1.043  -1.935  1.00 92.35           C  
ATOM   1512  HG2 PRO A  99     -13.693   2.039  -1.565  1.00 92.35           H  
ATOM   1513  HG3 PRO A  99     -14.805   0.631  -1.428  1.00 92.35           H  
ATOM   1514  CD  PRO A  99     -12.756   0.092  -1.803  1.00 92.35           C  
ATOM   1515  HD2 PRO A  99     -11.828   0.627  -2.003  1.00 92.35           H  
ATOM   1516  HD3 PRO A  99     -12.747  -0.342  -0.803  1.00 92.35           H  
ATOM   1517  N   GLU A 100     -14.252  -0.454  -6.296  1.00 92.83           N  
ATOM   1518  H   GLU A 100     -15.225  -0.375  -6.036  1.00 92.83           H  
ATOM   1519  CA  GLU A 100     -13.958  -0.521  -7.742  1.00 92.83           C  
ATOM   1520  HA  GLU A 100     -13.105  -1.183  -7.892  1.00 92.83           H  
ATOM   1521  C   GLU A 100     -13.582   0.836  -8.370  1.00 92.83           C  
ATOM   1522  CB  GLU A 100     -15.145  -1.124  -8.515  1.00 92.83           C  
ATOM   1523  HB2 GLU A 100     -14.826  -1.262  -9.548  1.00 92.83           H  
ATOM   1524  HB3 GLU A 100     -15.976  -0.418  -8.535  1.00 92.83           H  
ATOM   1525  O   GLU A 100     -13.757   1.902  -7.775  1.00 92.83           O  
ATOM   1526  CG  GLU A 100     -15.606  -2.498  -8.001  1.00 92.83           C  
ATOM   1527  HG2 GLU A 100     -14.754  -3.035  -7.586  1.00 92.83           H  
ATOM   1528  HG3 GLU A 100     -15.955  -3.069  -8.862  1.00 92.83           H  
ATOM   1529  CD  GLU A 100     -16.752  -2.466  -6.978  1.00 92.83           C  
ATOM   1530  OE1 GLU A 100     -17.153  -3.567  -6.541  1.00 92.83           O  
ATOM   1531  OE2 GLU A 100     -17.348  -1.400  -6.703  1.00 92.83           O  
ATOM   1532  N   ARG A 101     -13.096   0.821  -9.620  1.00 90.05           N  
ATOM   1533  H   ARG A 101     -13.026  -0.059 -10.109  1.00 90.05           H  
ATOM   1534  CA  ARG A 101     -12.838   2.036 -10.403  1.00 90.05           C  
ATOM   1535  HA  ARG A 101     -12.173   2.687  -9.834  1.00 90.05           H  
ATOM   1536  C   ARG A 101     -14.158   2.771 -10.651  1.00 90.05           C  
ATOM   1537  CB  ARG A 101     -12.155   1.632 -11.715  1.00 90.05           C  
ATOM   1538  HB2 ARG A 101     -11.277   1.030 -11.478  1.00 90.05           H  
ATOM   1539  HB3 ARG A 101     -12.856   1.032 -12.295  1.00 90.05           H  
ATOM   1540  O   ARG A 101     -14.947   2.385 -11.506  1.00 90.05           O  
ATOM   1541  CG  ARG A 101     -11.705   2.787 -12.601  1.00 90.05           C  
ATOM   1542  HG2 ARG A 101     -12.561   3.408 -12.865  1.00 90.05           H  
ATOM   1543  HG3 ARG A 101     -10.959   3.387 -12.079  1.00 90.05           H  
ATOM   1544  CD  ARG A 101     -11.100   2.176 -13.868  1.00 90.05           C  
ATOM   1545  HD2 ARG A 101     -10.234   1.579 -13.583  1.00 90.05           H  
ATOM   1546  HD3 ARG A 101     -11.841   1.525 -14.332  1.00 90.05           H  
ATOM   1547  NE  ARG A 101     -10.698   3.219 -14.824  1.00 90.05           N  
ATOM   1548  HE  ARG A 101     -10.977   4.163 -14.597  1.00 90.05           H  
ATOM   1549  NH1 ARG A 101      -9.602   1.833 -16.284  1.00 90.05           N  
ATOM   1550 HH11 ARG A 101      -9.904   1.052 -15.719  1.00 90.05           H  
ATOM   1551 HH12 ARG A 101      -8.939   1.676 -17.029  1.00 90.05           H  
ATOM   1552  NH2 ARG A 101      -9.554   4.049 -16.599  1.00 90.05           N  
ATOM   1553 HH21 ARG A 101      -9.797   4.976 -16.279  1.00 90.05           H  
ATOM   1554 HH22 ARG A 101      -8.829   3.911 -17.289  1.00 90.05           H  
ATOM   1555  CZ  ARG A 101      -9.963   3.027 -15.901  1.00 90.05           C  
ATOM   1556  N   GLY A 102     -14.374   3.851  -9.907  1.00 90.40           N  
ATOM   1557  H   GLY A 102     -13.732   4.017  -9.145  1.00 90.40           H  
ATOM   1558  CA  GLY A 102     -15.583   4.678  -9.981  1.00 90.40           C  
ATOM   1559  HA2 GLY A 102     -16.291   4.255 -10.693  1.00 90.40           H  
ATOM   1560  HA3 GLY A 102     -15.311   5.676 -10.326  1.00 90.40           H  
ATOM   1561  C   GLY A 102     -16.316   4.831  -8.649  1.00 90.40           C  
ATOM   1562  O   GLY A 102     -17.251   5.619  -8.569  1.00 90.40           O  
ATOM   1563  N   SER A 103     -15.891   4.132  -7.592  1.00 94.46           N  
ATOM   1564  H   SER A 103     -15.133   3.472  -7.689  1.00 94.46           H  
ATOM   1565  CA  SER A 103     -16.383   4.393  -6.236  1.00 94.46           C  
ATOM   1566  HA  SER A 103     -17.470   4.316  -6.232  1.00 94.46           H  
ATOM   1567  C   SER A 103     -15.987   5.787  -5.743  1.00 94.46           C  
ATOM   1568  CB  SER A 103     -15.812   3.348  -5.282  1.00 94.46           C  
ATOM   1569  HB2 SER A 103     -15.990   2.353  -5.691  1.00 94.46           H  
ATOM   1570  HB3 SER A 103     -16.304   3.427  -4.313  1.00 94.46           H  
ATOM   1571  O   SER A 103     -15.015   6.365  -6.233  1.00 94.46           O  
ATOM   1572  OG  SER A 103     -14.421   3.553  -5.121  1.00 94.46           O  
ATOM   1573  HG  SER A 103     -14.278   4.228  -4.454  1.00 94.46           H  
ATOM   1574  N   ALA A 104     -16.663   6.301  -4.714  1.00 96.68           N  
ATOM   1575  H   ALA A 104     -17.457   5.808  -4.332  1.00 96.68           H  
ATOM   1576  CA  ALA A 104     -16.174   7.475  -3.997  1.00 96.68           C  
ATOM   1577  HA  ALA A 104     -15.969   8.248  -4.737  1.00 96.68           H  
ATOM   1578  C   ALA A 104     -14.872   7.147  -3.244  1.00 96.68           C  
ATOM   1579  CB  ALA A 104     -17.262   8.009  -3.067  1.00 96.68           C  
ATOM   1580  HB1 ALA A 104     -16.880   8.876  -2.529  1.00 96.68           H  
ATOM   1581  HB2 ALA A 104     -18.131   8.316  -3.649  1.00 96.68           H  
ATOM   1582  HB3 ALA A 104     -17.558   7.246  -2.347  1.00 96.68           H  
ATOM   1583  O   ALA A 104     -14.788   6.102  -2.593  1.00 96.68           O  
ATOM   1584  N   ASP A 105     -13.863   8.017  -3.315  1.00 95.96           N  
ATOM   1585  H   ASP A 105     -14.017   8.910  -3.761  1.00 95.96           H  
ATOM   1586  CA  ASP A 105     -12.569   7.808  -2.639  1.00 95.96           C  
ATOM   1587  HA  ASP A 105     -12.334   6.745  -2.701  1.00 95.96           H  
ATOM   1588  C   ASP A 105     -12.594   8.122  -1.131  1.00 95.96           C  
ATOM   1589  CB  ASP A 105     -11.444   8.539  -3.384  1.00 95.96           C  
ATOM   1590  HB2 ASP A 105     -11.341   8.083  -4.369  1.00 95.96           H  
ATOM   1591  HB3 ASP A 105     -10.505   8.373  -2.857  1.00 95.96           H  
ATOM   1592  O   ASP A 105     -11.661   7.767  -0.407  1.00 95.96           O  
ATOM   1593  CG  ASP A 105     -11.651  10.044  -3.562  1.00 95.96           C  
ATOM   1594  OD1 ASP A 105     -12.454  10.645  -2.822  1.00 95.96           O  
ATOM   1595  OD2 ASP A 105     -10.966  10.594  -4.448  1.00 95.96           O  
ATOM   1596  N   THR A 106     -13.703   8.693  -0.661  1.00 96.13           N  
ATOM   1597  H   THR A 106     -14.339   9.077  -1.345  1.00 96.13           H  
ATOM   1598  CA  THR A 106     -14.038   8.965   0.743  1.00 96.13           C  
ATOM   1599  HA  THR A 106     -13.117   9.104   1.308  1.00 96.13           H  
ATOM   1600  C   THR A 106     -14.816   7.842   1.429  1.00 96.13           C  
ATOM   1601  CB  THR A 106     -14.860  10.255   0.825  1.00 96.13           C  
ATOM   1602  HB  THR A 106     -15.204  10.416   1.846  1.00 96.13           H  
ATOM   1603  O   THR A 106     -15.088   7.932   2.627  1.00 96.13           O  
ATOM   1604  CG2 THR A 106     -14.028  11.451   0.375  1.00 96.13           C  
ATOM   1605 HG21 THR A 106     -14.522  12.374   0.680  1.00 96.13           H  
ATOM   1606 HG22 THR A 106     -13.908  11.435  -0.708  1.00 96.13           H  
ATOM   1607 HG23 THR A 106     -13.040  11.416   0.835  1.00 96.13           H  
ATOM   1608  OG1 THR A 106     -15.975  10.158  -0.033  1.00 96.13           O  
ATOM   1609  HG1 THR A 106     -16.474  10.974   0.055  1.00 96.13           H  
ATOM   1610  N   THR A 107     -15.168   6.772   0.705  1.00 94.57           N  
ATOM   1611  H   THR A 107     -14.843   6.726  -0.250  1.00 94.57           H  
ATOM   1612  CA  THR A 107     -15.791   5.585   1.314  1.00 94.57           C  
ATOM   1613  HA  THR A 107     -16.703   5.899   1.821  1.00 94.57           H  
ATOM   1614  C   THR A 107     -14.848   4.975   2.349  1.00 94.57           C  
ATOM   1615  CB  THR A 107     -16.165   4.532   0.260  1.00 94.57           C  
ATOM   1616  HB  THR A 107     -15.272   4.226  -0.284  1.00 94.57           H  
ATOM   1617  O   THR A 107     -13.636   4.937   2.136  1.00 94.57           O  
ATOM   1618  CG2 THR A 107     -16.841   3.291   0.848  1.00 94.57           C  
ATOM   1619 HG21 THR A 107     -17.667   3.582   1.497  1.00 94.57           H  
ATOM   1620 HG22 THR A 107     -17.227   2.672   0.038  1.00 94.57           H  
ATOM   1621 HG23 THR A 107     -16.117   2.700   1.409  1.00 94.57           H  
ATOM   1622  OG1 THR A 107     -17.080   5.094  -0.650  1.00 94.57           O  
ATOM   1623  HG1 THR A 107     -16.615   5.803  -1.101  1.00 94.57           H  
ATOM   1624  N   ARG A 108     -15.406   4.473   3.460  1.00 96.42           N  
ATOM   1625  H   ARG A 108     -16.410   4.537   3.556  1.00 96.42           H  
ATOM   1626  CA  ARG A 108     -14.639   3.817   4.523  1.00 96.42           C  
ATOM   1627  HA  ARG A 108     -13.929   4.550   4.907  1.00 96.42           H  
ATOM   1628  C   ARG A 108     -13.837   2.641   3.971  1.00 96.42           C  
ATOM   1629  CB  ARG A 108     -15.575   3.392   5.663  1.00 96.42           C  
ATOM   1630  HB2 ARG A 108     -16.057   4.288   6.055  1.00 96.42           H  
ATOM   1631  HB3 ARG A 108     -16.347   2.728   5.274  1.00 96.42           H  
ATOM   1632  O   ARG A 108     -14.417   1.634   3.575  1.00 96.42           O  
ATOM   1633  CG  ARG A 108     -14.817   2.671   6.790  1.00 96.42           C  
ATOM   1634  HG2 ARG A 108     -13.936   3.252   7.062  1.00 96.42           H  
ATOM   1635  HG3 ARG A 108     -14.476   1.701   6.428  1.00 96.42           H  
ATOM   1636  CD  ARG A 108     -15.710   2.428   8.020  1.00 96.42           C  
ATOM   1637  HD2 ARG A 108     -15.157   1.834   8.748  1.00 96.42           H  
ATOM   1638  HD3 ARG A 108     -16.567   1.831   7.709  1.00 96.42           H  
ATOM   1639  NE  ARG A 108     -16.198   3.679   8.649  1.00 96.42           N  
ATOM   1640  HE  ARG A 108     -17.190   3.861   8.585  1.00 96.42           H  
ATOM   1641  NH1 ARG A 108     -14.180   4.523   9.310  1.00 96.42           N  
ATOM   1642 HH11 ARG A 108     -13.744   3.632   9.119  1.00 96.42           H  
ATOM   1643 HH12 ARG A 108     -13.636   5.221   9.797  1.00 96.42           H  
ATOM   1644  NH2 ARG A 108     -15.983   5.786   9.514  1.00 96.42           N  
ATOM   1645 HH21 ARG A 108     -15.368   6.573   9.668  1.00 96.42           H  
ATOM   1646 HH22 ARG A 108     -16.982   5.934   9.487  1.00 96.42           H  
ATOM   1647  CZ  ARG A 108     -15.459   4.651   9.158  1.00 96.42           C  
ATOM   1648  N   ASP A 109     -12.518   2.769   3.980  1.00 95.89           N  
ATOM   1649  H   ASP A 109     -12.118   3.634   4.316  1.00 95.89           H  
ATOM   1650  CA  ASP A 109     -11.601   1.789   3.410  1.00 95.89           C  
ATOM   1651  HA  ASP A 109     -11.951   0.788   3.662  1.00 95.89           H  
ATOM   1652  C   ASP A 109     -10.183   1.962   3.977  1.00 95.89           C  
ATOM   1653  CB  ASP A 109     -11.605   1.933   1.876  1.00 95.89           C  
ATOM   1654  HB2 ASP A 109     -11.103   2.862   1.604  1.00 95.89           H  
ATOM   1655  HB3 ASP A 109     -12.633   1.992   1.517  1.00 95.89           H  
ATOM   1656  O   ASP A 109      -9.859   2.947   4.644  1.00 95.89           O  
ATOM   1657  CG  ASP A 109     -10.938   0.762   1.150  1.00 95.89           C  
ATOM   1658  OD1 ASP A 109     -10.825  -0.350   1.714  1.00 95.89           O  
ATOM   1659  OD2 ASP A 109     -10.534   0.962  -0.011  1.00 95.89           O  
ATOM   1660  N   VAL A 110      -9.318   0.989   3.709  1.00 95.29           N  
ATOM   1661  H   VAL A 110      -9.652   0.257   3.098  1.00 95.29           H  
ATOM   1662  CA  VAL A 110      -7.868   1.175   3.814  1.00 95.29           C  
ATOM   1663  HA  VAL A 110      -7.649   1.846   4.644  1.00 95.29           H  
ATOM   1664  C   VAL A 110      -7.374   1.837   2.530  1.00 95.29           C  
ATOM   1665  CB  VAL A 110      -7.161  -0.166   4.075  1.00 95.29           C  
ATOM   1666  HB  VAL A 110      -7.397  -0.862   3.269  1.00 95.29           H  
ATOM   1667  O   VAL A 110      -7.787   1.465   1.433  1.00 95.29           O  
ATOM   1668  CG1 VAL A 110      -5.634  -0.029   4.175  1.00 95.29           C  
ATOM   1669 HG11 VAL A 110      -5.221   0.342   3.237  1.00 95.29           H  
ATOM   1670 HG12 VAL A 110      -5.374   0.657   4.981  1.00 95.29           H  
ATOM   1671 HG13 VAL A 110      -5.188  -1.003   4.380  1.00 95.29           H  
ATOM   1672  CG2 VAL A 110      -7.652  -0.782   5.390  1.00 95.29           C  
ATOM   1673 HG21 VAL A 110      -7.529  -0.057   6.195  1.00 95.29           H  
ATOM   1674 HG22 VAL A 110      -8.707  -1.044   5.302  1.00 95.29           H  
ATOM   1675 HG23 VAL A 110      -7.086  -1.687   5.609  1.00 95.29           H  
ATOM   1676  N   HIS A 111      -6.428   2.767   2.643  1.00 96.78           N  
ATOM   1677  H   HIS A 111      -6.118   3.032   3.567  1.00 96.78           H  
ATOM   1678  CA  HIS A 111      -5.774   3.379   1.490  1.00 96.78           C  
ATOM   1679  HA  HIS A 111      -6.372   3.133   0.612  1.00 96.78           H  
ATOM   1680  C   HIS A 111      -4.381   2.780   1.295  1.00 96.78           C  
ATOM   1681  CB  HIS A 111      -5.782   4.914   1.570  1.00 96.78           C  
ATOM   1682  HB2 HIS A 111      -5.310   5.237   2.497  1.00 96.78           H  
ATOM   1683  HB3 HIS A 111      -5.200   5.310   0.738  1.00 96.78           H  
ATOM   1684  O   HIS A 111      -3.499   2.909   2.145  1.00 96.78           O  
ATOM   1685  CG  HIS A 111      -7.174   5.501   1.496  1.00 96.78           C  
ATOM   1686  CD2 HIS A 111      -7.746   6.124   0.421  1.00 96.78           C  
ATOM   1687  HD2 HIS A 111      -7.283   6.307  -0.538  1.00 96.78           H  
ATOM   1688  ND1 HIS A 111      -8.113   5.431   2.521  1.00 96.78           N  
ATOM   1689  CE1 HIS A 111      -9.241   5.970   2.034  1.00 96.78           C  
ATOM   1690  HE1 HIS A 111     -10.178   6.020   2.569  1.00 96.78           H  
ATOM   1691  NE2 HIS A 111      -9.046   6.423   0.785  1.00 96.78           N  
ATOM   1692  HE2 HIS A 111      -9.763   6.865   0.228  1.00 96.78           H  
ATOM   1693  N   GLY A 112      -4.170   2.119   0.159  1.00 97.28           N  
ATOM   1694  H   GLY A 112      -4.931   2.115  -0.506  1.00 97.28           H  
ATOM   1695  CA  GLY A 112      -2.862   1.622  -0.253  1.00 97.28           C  
ATOM   1696  HA2 GLY A 112      -2.966   0.953  -1.107  1.00 97.28           H  
ATOM   1697  HA3 GLY A 112      -2.405   1.069   0.567  1.00 97.28           H  
ATOM   1698  C   GLY A 112      -1.950   2.770  -0.667  1.00 97.28           C  
ATOM   1699  O   GLY A 112      -2.382   3.662  -1.394  1.00 97.28           O  
ATOM   1700  N   TRP A 113      -0.690   2.718  -0.249  1.00 98.13           N  
ATOM   1701  H   TRP A 113      -0.417   1.917   0.303  1.00 98.13           H  
ATOM   1702  CA  TRP A 113       0.341   3.718  -0.510  1.00 98.13           C  
ATOM   1703  HA  TRP A 113      -0.063   4.536  -1.108  1.00 98.13           H  
ATOM   1704  C   TRP A 113       1.494   3.074  -1.279  1.00 98.13           C  
ATOM   1705  CB  TRP A 113       0.806   4.286   0.836  1.00 98.13           C  
ATOM   1706  HB2 TRP A 113       1.149   3.470   1.473  1.00 98.13           H  
ATOM   1707  HB3 TRP A 113      -0.055   4.732   1.333  1.00 98.13           H  
ATOM   1708  O   TRP A 113       2.242   2.280  -0.717  1.00 98.13           O  
ATOM   1709  CG  TRP A 113       1.888   5.318   0.762  1.00 98.13           C  
ATOM   1710  CD1 TRP A 113       3.192   5.098   0.465  1.00 98.13           C  
ATOM   1711  HD1 TRP A 113       3.623   4.135   0.233  1.00 98.13           H  
ATOM   1712  CD2 TRP A 113       1.768   6.750   1.006  1.00 98.13           C  
ATOM   1713  CE2 TRP A 113       3.057   7.338   0.843  1.00 98.13           C  
ATOM   1714  CE3 TRP A 113       0.704   7.607   1.366  1.00 98.13           C  
ATOM   1715  HE3 TRP A 113      -0.285   7.199   1.509  1.00 98.13           H  
ATOM   1716  NE1 TRP A 113       3.881   6.293   0.491  1.00 98.13           N  
ATOM   1717  HE1 TRP A 113       4.859   6.381   0.257  1.00 98.13           H  
ATOM   1718  CH2 TRP A 113       2.199   9.535   1.349  1.00 98.13           C  
ATOM   1719  HH2 TRP A 113       2.354  10.599   1.451  1.00 98.13           H  
ATOM   1720  CZ2 TRP A 113       3.278   8.708   1.005  1.00 98.13           C  
ATOM   1721  HZ2 TRP A 113       4.263   9.124   0.851  1.00 98.13           H  
ATOM   1722  CZ3 TRP A 113       0.918   8.987   1.541  1.00 98.13           C  
ATOM   1723  HZ3 TRP A 113       0.095   9.633   1.808  1.00 98.13           H  
ATOM   1724  N   ALA A 114       1.662   3.402  -2.557  1.00 98.28           N  
ATOM   1725  H   ALA A 114       1.024   4.055  -2.989  1.00 98.28           H  
ATOM   1726  CA  ALA A 114       2.736   2.864  -3.386  1.00 98.28           C  
ATOM   1727  HA  ALA A 114       3.339   2.169  -2.803  1.00 98.28           H  
ATOM   1728  C   ALA A 114       3.657   3.987  -3.871  1.00 98.28           C  
ATOM   1729  CB  ALA A 114       2.122   2.060  -4.532  1.00 98.28           C  
ATOM   1730  HB1 ALA A 114       1.428   1.317  -4.136  1.00 98.28           H  
ATOM   1731  HB2 ALA A 114       2.920   1.547  -5.069  1.00 98.28           H  
ATOM   1732  HB3 ALA A 114       1.592   2.725  -5.213  1.00 98.28           H  
ATOM   1733  O   ALA A 114       3.201   4.925  -4.521  1.00 98.28           O  
ATOM   1734  N   MET A 115       4.948   3.892  -3.561  1.00 98.06           N  
ATOM   1735  H   MET A 115       5.252   3.094  -3.022  1.00 98.06           H  
ATOM   1736  CA  MET A 115       5.961   4.879  -3.929  1.00 98.06           C  
ATOM   1737  HA  MET A 115       5.520   5.616  -4.599  1.00 98.06           H  
ATOM   1738  C   MET A 115       7.118   4.195  -4.651  1.00 98.06           C  
ATOM   1739  CB  MET A 115       6.437   5.613  -2.669  1.00 98.06           C  
ATOM   1740  HB2 MET A 115       5.568   5.996  -2.134  1.00 98.06           H  
ATOM   1741  HB3 MET A 115       6.956   4.914  -2.013  1.00 98.06           H  
ATOM   1742  O   MET A 115       7.743   3.302  -4.091  1.00 98.06           O  
ATOM   1743  CG  MET A 115       7.360   6.792  -2.994  1.00 98.06           C  
ATOM   1744  HG2 MET A 115       8.270   6.432  -3.474  1.00 98.06           H  
ATOM   1745  HG3 MET A 115       6.842   7.449  -3.693  1.00 98.06           H  
ATOM   1746  SD  MET A 115       7.804   7.767  -1.532  1.00 98.06           S  
ATOM   1747  CE  MET A 115       9.102   6.720  -0.840  1.00 98.06           C  
ATOM   1748  HE1 MET A 115       9.351   7.067   0.163  1.00 98.06           H  
ATOM   1749  HE2 MET A 115       8.771   5.682  -0.810  1.00 98.06           H  
ATOM   1750  HE3 MET A 115       9.990   6.798  -1.467  1.00 98.06           H  
ATOM   1751  N   LYS A 116       7.416   4.631  -5.874  1.00 98.65           N  
ATOM   1752  H   LYS A 116       6.862   5.390  -6.244  1.00 98.65           H  
ATOM   1753  CA  LYS A 116       8.582   4.201  -6.652  1.00 98.65           C  
ATOM   1754  HA  LYS A 116       8.968   3.259  -6.264  1.00 98.65           H  
ATOM   1755  C   LYS A 116       9.667   5.252  -6.519  1.00 98.65           C  
ATOM   1756  CB  LYS A 116       8.164   3.977  -8.112  1.00 98.65           C  
ATOM   1757  HB2 LYS A 116       7.416   3.184  -8.115  1.00 98.65           H  
ATOM   1758  HB3 LYS A 116       7.702   4.886  -8.498  1.00 98.65           H  
ATOM   1759  O   LYS A 116       9.420   6.408  -6.851  1.00 98.65           O  
ATOM   1760  CG  LYS A 116       9.324   3.581  -9.044  1.00 98.65           C  
ATOM   1761  HG2 LYS A 116      10.036   4.405  -9.102  1.00 98.65           H  
ATOM   1762  HG3 LYS A 116       9.856   2.719  -8.644  1.00 98.65           H  
ATOM   1763  CD  LYS A 116       8.843   3.270 -10.473  1.00 98.65           C  
ATOM   1764  HD2 LYS A 116       9.692   2.928 -11.064  1.00 98.65           H  
ATOM   1765  HD3 LYS A 116       8.491   4.202 -10.917  1.00 98.65           H  
ATOM   1766  CE  LYS A 116       7.692   2.258 -10.588  1.00 98.65           C  
ATOM   1767  HE2 LYS A 116       6.816   2.670 -10.087  1.00 98.65           H  
ATOM   1768  HE3 LYS A 116       7.430   2.144 -11.640  1.00 98.65           H  
ATOM   1769  NZ  LYS A 116       8.016   0.938 -10.001  1.00 98.65           N  
ATOM   1770  HZ1 LYS A 116       8.236   1.014  -9.018  1.00 98.65           H  
ATOM   1771  HZ2 LYS A 116       8.813   0.503 -10.444  1.00 98.65           H  
ATOM   1772  HZ3 LYS A 116       7.220   0.320 -10.063  1.00 98.65           H  
ATOM   1773  N   LEU A 117      10.844   4.859  -6.051  1.00 98.70           N  
ATOM   1774  H   LEU A 117      10.941   3.888  -5.791  1.00 98.70           H  
ATOM   1775  CA  LEU A 117      12.051   5.672  -6.033  1.00 98.70           C  
ATOM   1776  HA  LEU A 117      11.785   6.723  -6.147  1.00 98.70           H  
ATOM   1777  C   LEU A 117      12.926   5.264  -7.222  1.00 98.70           C  
ATOM   1778  CB  LEU A 117      12.811   5.514  -4.703  1.00 98.70           C  
ATOM   1779  HB2 LEU A 117      13.210   4.502  -4.635  1.00 98.70           H  
ATOM   1780  HB3 LEU A 117      13.670   6.183  -4.760  1.00 98.70           H  
ATOM   1781  O   LEU A 117      13.331   4.105  -7.332  1.00 98.70           O  
ATOM   1782  CG  LEU A 117      12.028   5.837  -3.414  1.00 98.70           C  
ATOM   1783  HG  LEU A 117      11.277   6.600  -3.615  1.00 98.70           H  
ATOM   1784  CD1 LEU A 117      11.338   4.599  -2.831  1.00 98.70           C  
ATOM   1785 HD11 LEU A 117      12.054   3.783  -2.737  1.00 98.70           H  
ATOM   1786 HD12 LEU A 117      10.523   4.276  -3.479  1.00 98.70           H  
ATOM   1787 HD13 LEU A 117      10.933   4.808  -1.841  1.00 98.70           H  
ATOM   1788  CD2 LEU A 117      12.988   6.380  -2.353  1.00 98.70           C  
ATOM   1789 HD21 LEU A 117      13.458   7.297  -2.709  1.00 98.70           H  
ATOM   1790 HD22 LEU A 117      12.447   6.604  -1.433  1.00 98.70           H  
ATOM   1791 HD23 LEU A 117      13.761   5.642  -2.140  1.00 98.70           H  
ATOM   1792  N   TYR A 118      13.222   6.212  -8.107  1.00 98.48           N  
ATOM   1793  H   TYR A 118      12.872   7.146  -7.951  1.00 98.48           H  
ATOM   1794  CA  TYR A 118      14.108   5.984  -9.249  1.00 98.48           C  
ATOM   1795  HA  TYR A 118      14.012   4.953  -9.589  1.00 98.48           H  
ATOM   1796  C   TYR A 118      15.558   6.212  -8.808  1.00 98.48           C  
ATOM   1797  CB  TYR A 118      13.706   6.899 -10.415  1.00 98.48           C  
ATOM   1798  HB2 TYR A 118      13.876   7.937 -10.128  1.00 98.48           H  
ATOM   1799  HB3 TYR A 118      14.369   6.683 -11.252  1.00 98.48           H  
ATOM   1800  O   TYR A 118      16.062   7.331  -8.908  1.00 98.48           O  
ATOM   1801  CG  TYR A 118      12.271   6.763 -10.887  1.00 98.48           C  
ATOM   1802  CD1 TYR A 118      11.915   5.793 -11.846  1.00 98.48           C  
ATOM   1803  HD1 TYR A 118      12.662   5.119 -12.241  1.00 98.48           H  
ATOM   1804  CD2 TYR A 118      11.293   7.640 -10.385  1.00 98.48           C  
ATOM   1805  HD2 TYR A 118      11.562   8.382  -9.648  1.00 98.48           H  
ATOM   1806  CE1 TYR A 118      10.584   5.708 -12.306  1.00 98.48           C  
ATOM   1807  HE1 TYR A 118      10.315   4.985 -13.062  1.00 98.48           H  
ATOM   1808  CE2 TYR A 118       9.965   7.553 -10.831  1.00 98.48           C  
ATOM   1809  HE2 TYR A 118       9.206   8.216 -10.442  1.00 98.48           H  
ATOM   1810  OH  TYR A 118       8.312   6.543 -12.193  1.00 98.48           O  
ATOM   1811  HH  TYR A 118       8.109   5.827 -12.800  1.00 98.48           H  
ATOM   1812  CZ  TYR A 118       9.607   6.591 -11.794  1.00 98.48           C  
ATOM   1813  N   THR A 119      16.195   5.180  -8.250  1.00 98.35           N  
ATOM   1814  H   THR A 119      15.751   4.273  -8.240  1.00 98.35           H  
ATOM   1815  CA  THR A 119      17.559   5.273  -7.700  1.00 98.35           C  
ATOM   1816  HA  THR A 119      17.721   6.295  -7.358  1.00 98.35           H  
ATOM   1817  C   THR A 119      18.619   5.001  -8.773  1.00 98.35           C  
ATOM   1818  CB  THR A 119      17.769   4.353  -6.480  1.00 98.35           C  
ATOM   1819  HB  THR A 119      18.566   4.788  -5.878  1.00 98.35           H  
ATOM   1820  O   THR A 119      18.315   4.425  -9.822  1.00 98.35           O  
ATOM   1821  CG2 THR A 119      16.548   4.155  -5.575  1.00 98.35           C  
ATOM   1822 HG21 THR A 119      15.787   3.569  -6.091  1.00 98.35           H  
ATOM   1823 HG22 THR A 119      16.850   3.619  -4.676  1.00 98.35           H  
ATOM   1824 HG23 THR A 119      16.131   5.119  -5.284  1.00 98.35           H  
ATOM   1825  OG1 THR A 119      18.180   3.074  -6.880  1.00 98.35           O  
ATOM   1826  HG1 THR A 119      17.508   2.719  -7.465  1.00 98.35           H  
ATOM   1827  N   ASP A 120      19.874   5.350  -8.487  1.00 96.89           N  
ATOM   1828  H   ASP A 120      20.084   5.821  -7.618  1.00 96.89           H  
ATOM   1829  CA  ASP A 120      21.006   5.119  -9.395  1.00 96.89           C  
ATOM   1830  HA  ASP A 120      20.742   5.499 -10.382  1.00 96.89           H  
ATOM   1831  C   ASP A 120      21.340   3.617  -9.559  1.00 96.89           C  
ATOM   1832  CB  ASP A 120      22.228   5.918  -8.898  1.00 96.89           C  
ATOM   1833  HB2 ASP A 120      23.046   5.779  -9.604  1.00 96.89           H  
ATOM   1834  HB3 ASP A 120      22.547   5.508  -7.939  1.00 96.89           H  
ATOM   1835  O   ASP A 120      21.988   3.224 -10.528  1.00 96.89           O  
ATOM   1836  CG  ASP A 120      21.964   7.428  -8.757  1.00 96.89           C  
ATOM   1837  OD1 ASP A 120      21.343   7.996  -9.685  1.00 96.89           O  
ATOM   1838  OD2 ASP A 120      22.355   8.020  -7.716  1.00 96.89           O  
ATOM   1839  N   GLU A 121      20.848   2.760  -8.653  1.00 95.66           N  
ATOM   1840  H   GLU A 121      20.308   3.151  -7.894  1.00 95.66           H  
ATOM   1841  CA  GLU A 121      21.038   1.300  -8.662  1.00 95.66           C  
ATOM   1842  HA  GLU A 121      21.755   1.049  -9.444  1.00 95.66           H  
ATOM   1843  C   GLU A 121      19.754   0.521  -9.024  1.00 95.66           C  
ATOM   1844  CB  GLU A 121      21.638   0.821  -7.324  1.00 95.66           C  
ATOM   1845  HB2 GLU A 121      21.651  -0.269  -7.324  1.00 95.66           H  
ATOM   1846  HB3 GLU A 121      20.999   1.150  -6.504  1.00 95.66           H  
ATOM   1847  O   GLU A 121      19.669  -0.687  -8.796  1.00 95.66           O  
ATOM   1848  CG  GLU A 121      23.083   1.279  -7.064  1.00 95.66           C  
ATOM   1849  HG2 GLU A 121      23.097   2.348  -6.854  1.00 95.66           H  
ATOM   1850  HG3 GLU A 121      23.678   1.097  -7.958  1.00 95.66           H  
ATOM   1851  CD  GLU A 121      23.686   0.496  -5.880  1.00 95.66           C  
ATOM   1852  OE1 GLU A 121      24.535  -0.416  -6.100  1.00 95.66           O  
ATOM   1853  OE2 GLU A 121      23.244   0.713  -4.731  1.00 95.66           O  
ATOM   1854  N   GLY A 122      18.748   1.195  -9.590  1.00 97.08           N  
ATOM   1855  H   GLY A 122      18.861   2.192  -9.701  1.00 97.08           H  
ATOM   1856  CA  GLY A 122      17.483   0.590 -10.013  1.00 97.08           C  
ATOM   1857  HA2 GLY A 122      17.488  -0.480  -9.810  1.00 97.08           H  
ATOM   1858  HA3 GLY A 122      17.375   0.723 -11.089  1.00 97.08           H  
ATOM   1859  C   GLY A 122      16.264   1.194  -9.323  1.00 97.08           C  
ATOM   1860  O   GLY A 122      16.357   2.118  -8.514  1.00 97.08           O  
ATOM   1861  N   ASN A 123      15.081   0.685  -9.654  1.00 98.21           N  
ATOM   1862  H   ASN A 123      15.057  -0.139 -10.238  1.00 98.21           H  
ATOM   1863  CA  ASN A 123      13.856   1.111  -8.982  1.00 98.21           C  
ATOM   1864  HA  ASN A 123      13.899   2.187  -8.810  1.00 98.21           H  
ATOM   1865  C   ASN A 123      13.735   0.427  -7.615  1.00 98.21           C  
ATOM   1866  CB  ASN A 123      12.635   0.824  -9.867  1.00 98.21           C  
ATOM   1867  HB2 ASN A 123      12.640  -0.228 -10.154  1.00 98.21           H  
ATOM   1868  HB3 ASN A 123      11.732   1.010  -9.287  1.00 98.21           H  
ATOM   1869  O   ASN A 123      13.842  -0.794  -7.528  1.00 98.21           O  
ATOM   1870  CG  ASN A 123      12.569   1.692 -11.109  1.00 98.21           C  
ATOM   1871  ND2 ASN A 123      11.737   1.305 -12.046  1.00 98.21           N  
ATOM   1872 HD21 ASN A 123      11.646   1.859 -12.886  1.00 98.21           H  
ATOM   1873 HD22 ASN A 123      11.276   0.409 -11.987  1.00 98.21           H  
ATOM   1874  OD1 ASN A 123      13.253   2.692 -11.269  1.00 98.21           O  
ATOM   1875  N   LEU A 124      13.436   1.211  -6.580  1.00 98.57           N  
ATOM   1876  H   LEU A 124      13.373   2.206  -6.743  1.00 98.57           H  
ATOM   1877  CA  LEU A 124      12.995   0.721  -5.276  1.00 98.57           C  
ATOM   1878  HA  LEU A 124      13.118  -0.361  -5.230  1.00 98.57           H  
ATOM   1879  C   LEU A 124      11.515   1.060  -5.111  1.00 98.57           C  
ATOM   1880  CB  LEU A 124      13.863   1.351  -4.172  1.00 98.57           C  
ATOM   1881  HB2 LEU A 124      13.866   2.431  -4.314  1.00 98.57           H  
ATOM   1882  HB3 LEU A 124      14.889   1.005  -4.294  1.00 98.57           H  
ATOM   1883  O   LEU A 124      11.154   2.232  -5.184  1.00 98.57           O  
ATOM   1884  CG  LEU A 124      13.401   1.057  -2.731  1.00 98.57           C  
ATOM   1885  HG  LEU A 124      12.372   1.389  -2.592  1.00 98.57           H  
ATOM   1886  CD1 LEU A 124      13.490  -0.423  -2.365  1.00 98.57           C  
ATOM   1887 HD11 LEU A 124      14.508  -0.785  -2.508  1.00 98.57           H  
ATOM   1888 HD12 LEU A 124      12.802  -0.999  -2.984  1.00 98.57           H  
ATOM   1889 HD13 LEU A 124      13.201  -0.566  -1.324  1.00 98.57           H  
ATOM   1890  CD2 LEU A 124      14.287   1.830  -1.756  1.00 98.57           C  
ATOM   1891 HD21 LEU A 124      14.179   2.901  -1.925  1.00 98.57           H  
ATOM   1892 HD22 LEU A 124      15.331   1.555  -1.906  1.00 98.57           H  
ATOM   1893 HD23 LEU A 124      14.010   1.604  -0.727  1.00 98.57           H  
ATOM   1894  N   ASP A 125      10.667   0.068  -4.856  1.00 98.55           N  
ATOM   1895  H   ASP A 125      11.022  -0.875  -4.781  1.00 98.55           H  
ATOM   1896  CA  ASP A 125       9.248   0.312  -4.597  1.00 98.55           C  
ATOM   1897  HA  ASP A 125       9.009   1.352  -4.819  1.00 98.55           H  
ATOM   1898  C   ASP A 125       8.900   0.057  -3.130  1.00 98.55           C  
ATOM   1899  CB  ASP A 125       8.355  -0.532  -5.501  1.00 98.55           C  
ATOM   1900  HB2 ASP A 125       8.657  -1.568  -5.350  1.00 98.55           H  
ATOM   1901  HB3 ASP A 125       7.319  -0.423  -5.179  1.00 98.55           H  
ATOM   1902  O   ASP A 125       9.092  -1.029  -2.583  1.00 98.55           O  
ATOM   1903  CG  ASP A 125       8.425  -0.201  -6.988  1.00 98.55           C  
ATOM   1904  OD1 ASP A 125       8.734   0.941  -7.373  1.00 98.55           O  
ATOM   1905  OD2 ASP A 125       8.043  -1.060  -7.816  1.00 98.55           O  
ATOM   1906  N   TRP A 126       8.303   1.058  -2.499  1.00 98.22           N  
ATOM   1907  H   TRP A 126       8.188   1.926  -3.004  1.00 98.22           H  
ATOM   1908  CA  TRP A 126       7.672   0.946  -1.194  1.00 98.22           C  
ATOM   1909  HA  TRP A 126       8.050   0.075  -0.658  1.00 98.22           H  
ATOM   1910  C   TRP A 126       6.172   0.779  -1.380  1.00 98.22           C  
ATOM   1911  CB  TRP A 126       8.009   2.195  -0.383  1.00 98.22           C  
ATOM   1912  HB2 TRP A 126       7.813   3.075  -0.995  1.00 98.22           H  
ATOM   1913  HB3 TRP A 126       7.330   2.249   0.468  1.00 98.22           H  
ATOM   1914  O   TRP A 126       5.505   1.707  -1.839  1.00 98.22           O  
ATOM   1915  CG  TRP A 126       9.415   2.289   0.124  1.00 98.22           C  
ATOM   1916  CD1 TRP A 126      10.416   1.397  -0.074  1.00 98.22           C  
ATOM   1917  HD1 TRP A 126      10.336   0.478  -0.636  1.00 98.22           H  
ATOM   1918  CD2 TRP A 126      10.001   3.368   0.908  1.00 98.22           C  
ATOM   1919  CE2 TRP A 126      11.384   3.090   1.104  1.00 98.22           C  
ATOM   1920  CE3 TRP A 126       9.498   4.561   1.466  1.00 98.22           C  
ATOM   1921  HE3 TRP A 126       8.450   4.788   1.342  1.00 98.22           H  
ATOM   1922  NE1 TRP A 126      11.571   1.859   0.521  1.00 98.22           N  
ATOM   1923  HE1 TRP A 126      12.440   1.344   0.523  1.00 98.22           H  
ATOM   1924  CH2 TRP A 126      11.714   5.173   2.290  1.00 98.22           C  
ATOM   1925  HH2 TRP A 126      12.365   5.871   2.795  1.00 98.22           H  
ATOM   1926  CZ2 TRP A 126      12.238   3.976   1.774  1.00 98.22           C  
ATOM   1927  HZ2 TRP A 126      13.287   3.740   1.880  1.00 98.22           H  
ATOM   1928  CZ3 TRP A 126      10.344   5.456   2.147  1.00 98.22           C  
ATOM   1929  HZ3 TRP A 126       9.937   6.369   2.555  1.00 98.22           H  
ATOM   1930  N   VAL A 127       5.636  -0.395  -1.031  1.00 97.47           N  
ATOM   1931  H   VAL A 127       6.248  -1.129  -0.706  1.00 97.47           H  
ATOM   1932  CA  VAL A 127       4.196  -0.674  -1.144  1.00 97.47           C  
ATOM   1933  HA  VAL A 127       3.723   0.244  -1.493  1.00 97.47           H  
ATOM   1934  C   VAL A 127       3.580  -0.976   0.216  1.00 97.47           C  
ATOM   1935  CB  VAL A 127       3.854  -1.752  -2.185  1.00 97.47           C  
ATOM   1936  HB  VAL A 127       4.009  -2.749  -1.774  1.00 97.47           H  
ATOM   1937  O   VAL A 127       3.766  -2.050   0.789  1.00 97.47           O  
ATOM   1938  CG1 VAL A 127       2.368  -1.559  -2.539  1.00 97.47           C  
ATOM   1939 HG11 VAL A 127       2.128  -2.007  -3.503  1.00 97.47           H  
ATOM   1940 HG12 VAL A 127       1.740  -1.985  -1.757  1.00 97.47           H  
ATOM   1941 HG13 VAL A 127       2.126  -0.501  -2.637  1.00 97.47           H  
ATOM   1942  CG2 VAL A 127       4.691  -1.632  -3.465  1.00 97.47           C  
ATOM   1943 HG21 VAL A 127       4.624  -0.615  -3.852  1.00 97.47           H  
ATOM   1944 HG22 VAL A 127       4.334  -2.335  -4.218  1.00 97.47           H  
ATOM   1945 HG23 VAL A 127       5.735  -1.864  -3.254  1.00 97.47           H  
ATOM   1946  N   PHE A 128       2.891   0.032   0.735  1.00 97.76           N  
ATOM   1947  H   PHE A 128       2.731   0.818   0.121  1.00 97.76           H  
ATOM   1948  CA  PHE A 128       2.500   0.268   2.122  1.00 97.76           C  
ATOM   1949  HA  PHE A 128       2.750  -0.582   2.756  1.00 97.76           H  
ATOM   1950  C   PHE A 128       0.983   0.513   2.215  1.00 97.76           C  
ATOM   1951  CB  PHE A 128       3.285   1.516   2.582  1.00 97.76           C  
ATOM   1952  HB2 PHE A 128       3.081   2.316   1.870  1.00 97.76           H  
ATOM   1953  HB3 PHE A 128       2.897   1.874   3.535  1.00 97.76           H  
ATOM   1954  O   PHE A 128       0.286   0.502   1.201  1.00 97.76           O  
ATOM   1955  CG  PHE A 128       4.800   1.414   2.701  1.00 97.76           C  
ATOM   1956  CD1 PHE A 128       5.512   0.217   2.471  1.00 97.76           C  
ATOM   1957  HD1 PHE A 128       4.995  -0.714   2.293  1.00 97.76           H  
ATOM   1958  CD2 PHE A 128       5.518   2.571   3.055  1.00 97.76           C  
ATOM   1959  HD2 PHE A 128       4.990   3.497   3.231  1.00 97.76           H  
ATOM   1960  CE1 PHE A 128       6.911   0.178   2.565  1.00 97.76           C  
ATOM   1961  HE1 PHE A 128       7.448  -0.737   2.366  1.00 97.76           H  
ATOM   1962  CE2 PHE A 128       6.918   2.530   3.169  1.00 97.76           C  
ATOM   1963  HE2 PHE A 128       7.464   3.426   3.424  1.00 97.76           H  
ATOM   1964  CZ  PHE A 128       7.616   1.336   2.918  1.00 97.76           C  
ATOM   1965  HZ  PHE A 128       8.694   1.318   2.968  1.00 97.76           H  
ATOM   1966  N   ASN A 129       0.476   0.784   3.420  1.00 97.28           N  
ATOM   1967  H   ASN A 129       1.104   0.797   4.212  1.00 97.28           H  
ATOM   1968  CA  ASN A 129      -0.909   1.205   3.667  1.00 97.28           C  
ATOM   1969  HA  ASN A 129      -1.396   1.474   2.729  1.00 97.28           H  
ATOM   1970  C   ASN A 129      -0.960   2.440   4.576  1.00 97.28           C  
ATOM   1971  CB  ASN A 129      -1.684   0.044   4.311  1.00 97.28           C  
ATOM   1972  HB2 ASN A 129      -2.645   0.407   4.674  1.00 97.28           H  
ATOM   1973  HB3 ASN A 129      -1.125  -0.326   5.170  1.00 97.28           H  
ATOM   1974  O   ASN A 129      -0.005   2.724   5.298  1.00 97.28           O  
ATOM   1975  CG  ASN A 129      -1.986  -1.105   3.368  1.00 97.28           C  
ATOM   1976  ND2 ASN A 129      -2.190  -2.282   3.909  1.00 97.28           N  
ATOM   1977 HD21 ASN A 129      -2.574  -2.977   3.286  1.00 97.28           H  
ATOM   1978 HD22 ASN A 129      -2.189  -2.359   4.916  1.00 97.28           H  
ATOM   1979  OD1 ASN A 129      -2.100  -0.983   2.162  1.00 97.28           O  
ATOM   1980  N   ASN A 130      -2.092   3.143   4.603  1.00 96.56           N  
ATOM   1981  H   ASN A 130      -2.827   2.915   3.949  1.00 96.56           H  
ATOM   1982  CA  ASN A 130      -2.345   4.229   5.554  1.00 96.56           C  
ATOM   1983  HA  ASN A 130      -1.447   4.846   5.579  1.00 96.56           H  
ATOM   1984  C   ASN A 130      -2.577   3.750   7.003  1.00 96.56           C  
ATOM   1985  CB  ASN A 130      -3.496   5.116   5.050  1.00 96.56           C  
ATOM   1986  HB2 ASN A 130      -3.339   5.375   4.003  1.00 96.56           H  
ATOM   1987  HB3 ASN A 130      -3.494   6.041   5.627  1.00 96.56           H  
ATOM   1988  O   ASN A 130      -2.612   4.565   7.926  1.00 96.56           O  
ATOM   1989  CG  ASN A 130      -4.857   4.455   5.195  1.00 96.56           C  
ATOM   1990  ND2 ASN A 130      -5.887   5.203   5.503  1.00 96.56           N  
ATOM   1991 HD21 ASN A 130      -5.800   6.206   5.592  1.00 96.56           H  
ATOM   1992 HD22 ASN A 130      -6.798   4.768   5.528  1.00 96.56           H  
ATOM   1993  OD1 ASN A 130      -5.005   3.255   5.040  1.00 96.56           O  
ATOM   1994  N   THR A 131      -2.690   2.436   7.226  1.00 96.29           N  
ATOM   1995  H   THR A 131      -2.715   1.823   6.423  1.00 96.29           H  
ATOM   1996  CA  THR A 131      -2.771   1.796   8.547  1.00 96.29           C  
ATOM   1997  HA  THR A 131      -2.834   2.584   9.296  1.00 96.29           H  
ATOM   1998  C   THR A 131      -1.516   0.959   8.842  1.00 96.29           C  
ATOM   1999  CB  THR A 131      -4.042   0.943   8.690  1.00 96.29           C  
ATOM   2000  HB  THR A 131      -4.071   0.516   9.693  1.00 96.29           H  
ATOM   2001  O   THR A 131      -0.893   0.434   7.919  1.00 96.29           O  
ATOM   2002  CG2 THR A 131      -5.303   1.785   8.487  1.00 96.29           C  
ATOM   2003 HG21 THR A 131      -6.188   1.200   8.735  1.00 96.29           H  
ATOM   2004 HG22 THR A 131      -5.273   2.664   9.130  1.00 96.29           H  
ATOM   2005 HG23 THR A 131      -5.379   2.108   7.448  1.00 96.29           H  
ATOM   2006  OG1 THR A 131      -4.062  -0.107   7.751  1.00 96.29           O  
ATOM   2007  HG1 THR A 131      -4.066  -0.939   8.230  1.00 96.29           H  
ATOM   2008  N   PRO A 132      -1.106   0.818  10.119  1.00 95.79           N  
ATOM   2009  CA  PRO A 132       0.173   0.198  10.482  1.00 95.79           C  
ATOM   2010  HA  PRO A 132       0.940   0.470   9.757  1.00 95.79           H  
ATOM   2011  C   PRO A 132       0.162  -1.337  10.536  1.00 95.79           C  
ATOM   2012  CB  PRO A 132       0.526   0.824  11.832  1.00 95.79           C  
ATOM   2013  HB2 PRO A 132       0.981   1.802  11.673  1.00 95.79           H  
ATOM   2014  HB3 PRO A 132       1.191   0.197  12.426  1.00 95.79           H  
ATOM   2015  O   PRO A 132       1.205  -1.934  10.799  1.00 95.79           O  
ATOM   2016  CG  PRO A 132      -0.845   1.001  12.481  1.00 95.79           C  
ATOM   2017  HG2 PRO A 132      -0.830   1.763  13.261  1.00 95.79           H  
ATOM   2018  HG3 PRO A 132      -1.192   0.048  12.880  1.00 95.79           H  
ATOM   2019  CD  PRO A 132      -1.719   1.417  11.299  1.00 95.79           C  
ATOM   2020  HD2 PRO A 132      -2.740   1.062  11.441  1.00 95.79           H  
ATOM   2021  HD3 PRO A 132      -1.704   2.503  11.204  1.00 95.79           H  
ATOM   2022  N   VAL A 133      -0.997  -1.965  10.326  1.00 96.83           N  
ATOM   2023  H   VAL A 133      -1.779  -1.419   9.994  1.00 96.83           H  
ATOM   2024  CA  VAL A 133      -1.210  -3.418  10.382  1.00 96.83           C  
ATOM   2025  HA  VAL A 133      -0.250  -3.920  10.261  1.00 96.83           H  
ATOM   2026  C   VAL A 133      -2.084  -3.878   9.212  1.00 96.83           C  
ATOM   2027  CB  VAL A 133      -1.798  -3.860  11.743  1.00 96.83           C  
ATOM   2028  HB  VAL A 133      -1.974  -4.935  11.718  1.00 96.83           H  
ATOM   2029  O   VAL A 133      -2.530  -3.066   8.401  1.00 96.83           O  
ATOM   2030  CG1 VAL A 133      -0.798  -3.591  12.866  1.00 96.83           C  
ATOM   2031 HG11 VAL A 133      -1.148  -4.051  13.790  1.00 96.83           H  
ATOM   2032 HG12 VAL A 133      -0.691  -2.515  13.005  1.00 96.83           H  
ATOM   2033 HG13 VAL A 133       0.167  -4.023  12.601  1.00 96.83           H  
ATOM   2034  CG2 VAL A 133      -3.119  -3.171  12.105  1.00 96.83           C  
ATOM   2035 HG21 VAL A 133      -2.987  -2.091  12.175  1.00 96.83           H  
ATOM   2036 HG22 VAL A 133      -3.863  -3.394  11.340  1.00 96.83           H  
ATOM   2037 HG23 VAL A 133      -3.485  -3.556  13.056  1.00 96.83           H  
ATOM   2038  N   PHE A 134      -2.301  -5.186   9.093  1.00 95.92           N  
ATOM   2039  H   PHE A 134      -1.843  -5.803   9.749  1.00 95.92           H  
ATOM   2040  CA  PHE A 134      -3.123  -5.799   8.053  1.00 95.92           C  
ATOM   2041  HA  PHE A 134      -3.693  -5.011   7.561  1.00 95.92           H  
ATOM   2042  C   PHE A 134      -4.155  -6.776   8.639  1.00 95.92           C  
ATOM   2043  CB  PHE A 134      -2.188  -6.446   7.019  1.00 95.92           C  
ATOM   2044  HB2 PHE A 134      -1.341  -5.781   6.852  1.00 95.92           H  
ATOM   2045  HB3 PHE A 134      -1.801  -7.382   7.422  1.00 95.92           H  
ATOM   2046  O   PHE A 134      -4.106  -7.105   9.821  1.00 95.92           O  
ATOM   2047  CG  PHE A 134      -2.833  -6.680   5.670  1.00 95.92           C  
ATOM   2048  CD1 PHE A 134      -2.958  -7.981   5.152  1.00 95.92           C  
ATOM   2049  HD1 PHE A 134      -2.563  -8.824   5.699  1.00 95.92           H  
ATOM   2050  CD2 PHE A 134      -3.335  -5.584   4.942  1.00 95.92           C  
ATOM   2051  HD2 PHE A 134      -3.244  -4.585   5.343  1.00 95.92           H  
ATOM   2052  CE1 PHE A 134      -3.618  -8.186   3.929  1.00 95.92           C  
ATOM   2053  HE1 PHE A 134      -3.744  -9.193   3.559  1.00 95.92           H  
ATOM   2054  CE2 PHE A 134      -3.994  -5.789   3.719  1.00 95.92           C  
ATOM   2055  HE2 PHE A 134      -4.423  -4.954   3.184  1.00 95.92           H  
ATOM   2056  CZ  PHE A 134      -4.148  -7.093   3.221  1.00 95.92           C  
ATOM   2057  HZ  PHE A 134      -4.712  -7.255   2.314  1.00 95.92           H  
ATOM   2058  N   PHE A 135      -5.112  -7.219   7.818  1.00 95.99           N  
ATOM   2059  H   PHE A 135      -5.108  -6.905   6.858  1.00 95.99           H  
ATOM   2060  CA  PHE A 135      -6.222  -8.080   8.253  1.00 95.99           C  
ATOM   2061  HA  PHE A 135      -6.590  -7.734   9.219  1.00 95.99           H  
ATOM   2062  C   PHE A 135      -5.848  -9.558   8.426  1.00 95.99           C  
ATOM   2063  CB  PHE A 135      -7.362  -7.979   7.237  1.00 95.99           C  
ATOM   2064  HB2 PHE A 135      -6.972  -8.252   6.256  1.00 95.99           H  
ATOM   2065  HB3 PHE A 135      -8.125  -8.711   7.499  1.00 95.99           H  
ATOM   2066  O   PHE A 135      -6.597 -10.303   9.043  1.00 95.99           O  
ATOM   2067  CG  PHE A 135      -8.037  -6.629   7.153  1.00 95.99           C  
ATOM   2068  CD1 PHE A 135      -9.015  -6.283   8.104  1.00 95.99           C  
ATOM   2069  HD1 PHE A 135      -9.260  -6.965   8.906  1.00 95.99           H  
ATOM   2070  CD2 PHE A 135      -7.732  -5.744   6.102  1.00 95.99           C  
ATOM   2071  HD2 PHE A 135      -7.002  -6.015   5.354  1.00 95.99           H  
ATOM   2072  CE1 PHE A 135      -9.703  -5.064   7.990  1.00 95.99           C  
ATOM   2073  HE1 PHE A 135     -10.471  -4.808   8.705  1.00 95.99           H  
ATOM   2074  CE2 PHE A 135      -8.407  -4.515   6.001  1.00 95.99           C  
ATOM   2075  HE2 PHE A 135      -8.199  -3.848   5.177  1.00 95.99           H  
ATOM   2076  CZ  PHE A 135      -9.394  -4.179   6.941  1.00 95.99           C  
ATOM   2077  HZ  PHE A 135      -9.923  -3.242   6.843  1.00 95.99           H  
ATOM   2078  N   VAL A 136      -4.724  -9.999   7.859  1.00 95.18           N  
ATOM   2079  H   VAL A 136      -4.109  -9.329   7.420  1.00 95.18           H  
ATOM   2080  CA  VAL A 136      -4.259 -11.392   7.918  1.00 95.18           C  
ATOM   2081  HA  VAL A 136      -4.679 -11.866   8.805  1.00 95.18           H  
ATOM   2082  C   VAL A 136      -2.741 -11.430   8.056  1.00 95.18           C  
ATOM   2083  CB  VAL A 136      -4.706 -12.221   6.691  1.00 95.18           C  
ATOM   2084  HB  VAL A 136      -4.292 -13.224   6.796  1.00 95.18           H  
ATOM   2085  O   VAL A 136      -2.048 -10.531   7.573  1.00 95.18           O  
ATOM   2086  CG1 VAL A 136      -6.231 -12.362   6.617  1.00 95.18           C  
ATOM   2087 HG11 VAL A 136      -6.706 -11.391   6.482  1.00 95.18           H  
ATOM   2088 HG12 VAL A 136      -6.600 -12.809   7.541  1.00 95.18           H  
ATOM   2089 HG13 VAL A 136      -6.501 -13.007   5.781  1.00 95.18           H  
ATOM   2090  CG2 VAL A 136      -4.220 -11.650   5.351  1.00 95.18           C  
ATOM   2091 HG21 VAL A 136      -3.131 -11.586   5.345  1.00 95.18           H  
ATOM   2092 HG22 VAL A 136      -4.649 -10.662   5.190  1.00 95.18           H  
ATOM   2093 HG23 VAL A 136      -4.522 -12.316   4.543  1.00 95.18           H  
ATOM   2094  N   ARG A 137      -2.229 -12.489   8.687  1.00 92.07           N  
ATOM   2095  H   ARG A 137      -2.881 -13.123   9.126  1.00 92.07           H  
ATOM   2096  CA  ARG A 137      -0.790 -12.812   8.747  1.00 92.07           C  
ATOM   2097  HA  ARG A 137      -0.220 -11.973   8.348  1.00 92.07           H  
ATOM   2098  C   ARG A 137      -0.381 -13.999   7.883  1.00 92.07           C  
ATOM   2099  CB  ARG A 137      -0.350 -13.002  10.201  1.00 92.07           C  
ATOM   2100  HB2 ARG A 137       0.722 -13.196  10.233  1.00 92.07           H  
ATOM   2101  HB3 ARG A 137      -0.533 -12.057  10.713  1.00 92.07           H  
ATOM   2102  O   ARG A 137       0.804 -14.169   7.625  1.00 92.07           O  
ATOM   2103  CG  ARG A 137      -1.090 -14.122  10.947  1.00 92.07           C  
ATOM   2104  HG2 ARG A 137      -2.165 -13.978  10.843  1.00 92.07           H  
ATOM   2105  HG3 ARG A 137      -0.822 -15.099  10.545  1.00 92.07           H  
ATOM   2106  CD  ARG A 137      -0.722 -14.048  12.430  1.00 92.07           C  
ATOM   2107  HD2 ARG A 137      -0.557 -13.001  12.685  1.00 92.07           H  
ATOM   2108  HD3 ARG A 137       0.200 -14.598  12.614  1.00 92.07           H  
ATOM   2109  NE  ARG A 137      -1.803 -14.542  13.289  1.00 92.07           N  
ATOM   2110  HE  ARG A 137      -2.507 -15.135  12.873  1.00 92.07           H  
ATOM   2111  NH1 ARG A 137      -1.170 -13.454  15.226  1.00 92.07           N  
ATOM   2112 HH11 ARG A 137      -1.557 -13.118  16.096  1.00 92.07           H  
ATOM   2113 HH12 ARG A 137      -0.383 -13.001  14.784  1.00 92.07           H  
ATOM   2114  NH2 ARG A 137      -3.015 -14.649  15.192  1.00 92.07           N  
ATOM   2115 HH21 ARG A 137      -3.122 -14.447  16.176  1.00 92.07           H  
ATOM   2116 HH22 ARG A 137      -3.589 -15.391  14.819  1.00 92.07           H  
ATOM   2117  CZ  ARG A 137      -1.979 -14.211  14.553  1.00 92.07           C  
ATOM   2118  N   ASP A 138      -1.355 -14.784   7.427  1.00 91.74           N  
ATOM   2119  H   ASP A 138      -2.311 -14.562   7.666  1.00 91.74           H  
ATOM   2120  CA  ASP A 138      -1.143 -15.857   6.462  1.00 91.74           C  
ATOM   2121  HA  ASP A 138      -0.084 -16.115   6.461  1.00 91.74           H  
ATOM   2122  C   ASP A 138      -1.583 -15.392   5.059  1.00 91.74           C  
ATOM   2123  CB  ASP A 138      -1.878 -17.124   6.907  1.00 91.74           C  
ATOM   2124  HB2 ASP A 138      -1.611 -17.335   7.943  1.00 91.74           H  
ATOM   2125  HB3 ASP A 138      -2.954 -16.957   6.863  1.00 91.74           H  
ATOM   2126  O   ASP A 138      -2.769 -15.090   4.854  1.00 91.74           O  
ATOM   2127  CG  ASP A 138      -1.518 -18.341   6.047  1.00 91.74           C  
ATOM   2128  OD1 ASP A 138      -1.134 -18.149   4.868  1.00 91.74           O  
ATOM   2129  OD2 ASP A 138      -1.692 -19.456   6.571  1.00 91.74           O  
ATOM   2130  N   PRO A 139      -0.663 -15.328   4.080  1.00 92.99           N  
ATOM   2131  CA  PRO A 139      -0.981 -14.874   2.733  1.00 92.99           C  
ATOM   2132  HA  PRO A 139      -1.404 -13.871   2.778  1.00 92.99           H  
ATOM   2133  C   PRO A 139      -1.999 -15.752   1.999  1.00 92.99           C  
ATOM   2134  CB  PRO A 139       0.362 -14.819   2.002  1.00 92.99           C  
ATOM   2135  HB2 PRO A 139       0.264 -15.070   0.946  1.00 92.99           H  
ATOM   2136  HB3 PRO A 139       0.794 -13.825   2.119  1.00 92.99           H  
ATOM   2137  O   PRO A 139      -2.685 -15.230   1.116  1.00 92.99           O  
ATOM   2138  CG  PRO A 139       1.226 -15.834   2.746  1.00 92.99           C  
ATOM   2139  HG2 PRO A 139       1.001 -16.841   2.392  1.00 92.99           H  
ATOM   2140  HG3 PRO A 139       2.291 -15.621   2.649  1.00 92.99           H  
ATOM   2141  CD  PRO A 139       0.748 -15.679   4.180  1.00 92.99           C  
ATOM   2142  HD2 PRO A 139       1.287 -14.867   4.668  1.00 92.99           H  
ATOM   2143  HD3 PRO A 139       0.907 -16.617   4.713  1.00 92.99           H  
ATOM   2144  N   ILE A 140      -2.181 -17.032   2.355  1.00 92.49           N  
ATOM   2145  H   ILE A 140      -1.660 -17.415   3.131  1.00 92.49           H  
ATOM   2146  CA  ILE A 140      -3.175 -17.888   1.678  1.00 92.49           C  
ATOM   2147  HA  ILE A 140      -2.983 -17.790   0.609  1.00 92.49           H  
ATOM   2148  C   ILE A 140      -4.613 -17.411   1.915  1.00 92.49           C  
ATOM   2149  CB  ILE A 140      -2.999 -19.371   2.076  1.00 92.49           C  
ATOM   2150  HB  ILE A 140      -1.931 -19.587   2.103  1.00 92.49           H  
ATOM   2151  O   ILE A 140      -5.502 -17.666   1.104  1.00 92.49           O  
ATOM   2152  CG1 ILE A 140      -3.660 -20.355   1.085  1.00 92.49           C  
ATOM   2153 HG12 ILE A 140      -4.741 -20.212   1.084  1.00 92.49           H  
ATOM   2154 HG13 ILE A 140      -3.464 -21.369   1.434  1.00 92.49           H  
ATOM   2155  CG2 ILE A 140      -3.588 -19.674   3.465  1.00 92.49           C  
ATOM   2156 HG21 ILE A 140      -3.346 -18.880   4.171  1.00 92.49           H  
ATOM   2157 HG22 ILE A 140      -3.162 -20.601   3.848  1.00 92.49           H  
ATOM   2158 HG23 ILE A 140      -4.673 -19.772   3.421  1.00 92.49           H  
ATOM   2159  CD1 ILE A 140      -3.158 -20.257  -0.360  1.00 92.49           C  
ATOM   2160 HD11 ILE A 140      -2.072 -20.337  -0.383  1.00 92.49           H  
ATOM   2161 HD12 ILE A 140      -3.469 -19.315  -0.813  1.00 92.49           H  
ATOM   2162 HD13 ILE A 140      -3.586 -21.073  -0.943  1.00 92.49           H  
ATOM   2163  N   LYS A 141      -4.843 -16.661   3.001  1.00 94.60           N  
ATOM   2164  H   LYS A 141      -4.063 -16.491   3.619  1.00 94.60           H  
ATOM   2165  CA  LYS A 141      -6.148 -16.083   3.345  1.00 94.60           C  
ATOM   2166  HA  LYS A 141      -6.926 -16.813   3.122  1.00 94.60           H  
ATOM   2167  C   LYS A 141      -6.473 -14.829   2.530  1.00 94.60           C  
ATOM   2168  CB  LYS A 141      -6.184 -15.778   4.848  1.00 94.60           C  
ATOM   2169  HB2 LYS A 141      -7.151 -15.337   5.090  1.00 94.60           H  
ATOM   2170  HB3 LYS A 141      -5.409 -15.046   5.077  1.00 94.60           H  
ATOM   2171  O   LYS A 141      -7.634 -14.426   2.478  1.00 94.60           O  
ATOM   2172  CG  LYS A 141      -5.982 -17.019   5.734  1.00 94.60           C  
ATOM   2173  HG2 LYS A 141      -6.799 -17.720   5.564  1.00 94.60           H  
ATOM   2174  HG3 LYS A 141      -5.035 -17.506   5.503  1.00 94.60           H  
ATOM   2175  CD  LYS A 141      -5.969 -16.586   7.202  1.00 94.60           C  
ATOM   2176  HD2 LYS A 141      -6.872 -16.007   7.396  1.00 94.60           H  
ATOM   2177  HD3 LYS A 141      -5.116 -15.933   7.387  1.00 94.60           H  
ATOM   2178  CE  LYS A 141      -5.897 -17.783   8.156  1.00 94.60           C  
ATOM   2179  HE2 LYS A 141      -6.544 -18.577   7.783  1.00 94.60           H  
ATOM   2180  HE3 LYS A 141      -4.872 -18.153   8.184  1.00 94.60           H  
ATOM   2181  NZ  LYS A 141      -6.346 -17.373   9.506  1.00 94.60           N  
ATOM   2182  HZ1 LYS A 141      -7.325 -17.127   9.473  1.00 94.60           H  
ATOM   2183  HZ2 LYS A 141      -5.904 -16.511   9.790  1.00 94.60           H  
ATOM   2184  HZ3 LYS A 141      -6.196 -18.079  10.213  1.00 94.60           H  
ATOM   2185  N   PHE A 142      -5.488 -14.212   1.869  1.00 94.86           N  
ATOM   2186  H   PHE A 142      -4.568 -14.627   1.899  1.00 94.86           H  
ATOM   2187  CA  PHE A 142      -5.654 -12.943   1.150  1.00 94.86           C  
ATOM   2188  HA  PHE A 142      -5.981 -12.199   1.877  1.00 94.86           H  
ATOM   2189  C   PHE A 142      -6.740 -12.978   0.054  1.00 94.86           C  
ATOM   2190  CB  PHE A 142      -4.295 -12.475   0.606  1.00 94.86           C  
ATOM   2191  HB2 PHE A 142      -3.857 -13.249  -0.025  1.00 94.86           H  
ATOM   2192  HB3 PHE A 142      -3.617 -12.337   1.448  1.00 94.86           H  
ATOM   2193  O   PHE A 142      -7.530 -12.033  -0.013  1.00 94.86           O  
ATOM   2194  CG  PHE A 142      -4.341 -11.188  -0.194  1.00 94.86           C  
ATOM   2195  CD1 PHE A 142      -4.388 -11.225  -1.601  1.00 94.86           C  
ATOM   2196  HD1 PHE A 142      -4.402 -12.174  -2.118  1.00 94.86           H  
ATOM   2197  CD2 PHE A 142      -4.318  -9.948   0.468  1.00 94.86           C  
ATOM   2198  HD2 PHE A 142      -4.300  -9.921   1.548  1.00 94.86           H  
ATOM   2199  CE1 PHE A 142      -4.396 -10.028  -2.340  1.00 94.86           C  
ATOM   2200  HE1 PHE A 142      -4.426 -10.059  -3.419  1.00 94.86           H  
ATOM   2201  CE2 PHE A 142      -4.315  -8.750  -0.271  1.00 94.86           C  
ATOM   2202  HE2 PHE A 142      -4.291  -7.792   0.228  1.00 94.86           H  
ATOM   2203  CZ  PHE A 142      -4.349  -8.790  -1.675  1.00 94.86           C  
ATOM   2204  HZ  PHE A 142      -4.351  -7.872  -2.242  1.00 94.86           H  
ATOM   2205  N   PRO A 143      -6.870 -14.022  -0.793  1.00 95.70           N  
ATOM   2206  CA  PRO A 143      -7.961 -14.083  -1.766  1.00 95.70           C  
ATOM   2207  HA  PRO A 143      -7.900 -13.207  -2.411  1.00 95.70           H  
ATOM   2208  C   PRO A 143      -9.346 -14.114  -1.110  1.00 95.70           C  
ATOM   2209  CB  PRO A 143      -7.703 -15.338  -2.607  1.00 95.70           C  
ATOM   2210  HB2 PRO A 143      -8.007 -15.197  -3.644  1.00 95.70           H  
ATOM   2211  HB3 PRO A 143      -8.212 -16.200  -2.175  1.00 95.70           H  
ATOM   2212  O   PRO A 143     -10.243 -13.403  -1.560  1.00 95.70           O  
ATOM   2213  CG  PRO A 143      -6.194 -15.537  -2.483  1.00 95.70           C  
ATOM   2214  HG2 PRO A 143      -5.903 -16.574  -2.654  1.00 95.70           H  
ATOM   2215  HG3 PRO A 143      -5.670 -14.868  -3.166  1.00 95.70           H  
ATOM   2216  CD  PRO A 143      -5.936 -15.111  -1.042  1.00 95.70           C  
ATOM   2217  HD2 PRO A 143      -4.892 -14.823  -0.919  1.00 95.70           H  
ATOM   2218  HD3 PRO A 143      -6.180 -15.938  -0.375  1.00 95.70           H  
ATOM   2219  N   SER A 144      -9.522 -14.894  -0.039  1.00 96.44           N  
ATOM   2220  H   SER A 144      -8.749 -15.448   0.300  1.00 96.44           H  
ATOM   2221  CA  SER A 144     -10.792 -14.971   0.697  1.00 96.44           C  
ATOM   2222  HA  SER A 144     -11.600 -15.146  -0.013  1.00 96.44           H  
ATOM   2223  C   SER A 144     -11.110 -13.666   1.427  1.00 96.44           C  
ATOM   2224  CB  SER A 144     -10.783 -16.146   1.676  1.00 96.44           C  
ATOM   2225  HB2 SER A 144      -9.942 -16.050   2.363  1.00 96.44           H  
ATOM   2226  HB3 SER A 144     -11.713 -16.149   2.245  1.00 96.44           H  
ATOM   2227  O   SER A 144     -12.250 -13.215   1.353  1.00 96.44           O  
ATOM   2228  OG  SER A 144     -10.674 -17.357   0.948  1.00 96.44           O  
ATOM   2229  HG  SER A 144     -10.703 -18.085   1.573  1.00 96.44           H  
ATOM   2230  N   LEU A 145     -10.103 -13.010   2.021  1.00 96.41           N  
ATOM   2231  H   LEU A 145      -9.206 -13.468   2.088  1.00 96.41           H  
ATOM   2232  CA  LEU A 145     -10.227 -11.667   2.600  1.00 96.41           C  
ATOM   2233  HA  LEU A 145     -10.934 -11.700   3.428  1.00 96.41           H  
ATOM   2234  C   LEU A 145     -10.764 -10.675   1.566  1.00 96.41           C  
ATOM   2235  CB  LEU A 145      -8.847 -11.203   3.115  1.00 96.41           C  
ATOM   2236  HB2 LEU A 145      -8.538 -11.832   3.949  1.00 96.41           H  
ATOM   2237  HB3 LEU A 145      -8.121 -11.345   2.315  1.00 96.41           H  
ATOM   2238  O   LEU A 145     -11.720  -9.960   1.823  1.00 96.41           O  
ATOM   2239  CG  LEU A 145      -8.785  -9.721   3.543  1.00 96.41           C  
ATOM   2240  HG  LEU A 145      -9.184  -9.083   2.755  1.00 96.41           H  
ATOM   2241  CD1 LEU A 145      -9.563  -9.461   4.827  1.00 96.41           C  
ATOM   2242 HD11 LEU A 145     -10.580  -9.839   4.724  1.00 96.41           H  
ATOM   2243 HD12 LEU A 145      -9.601  -8.389   5.021  1.00 96.41           H  
ATOM   2244 HD13 LEU A 145      -9.080  -9.965   5.663  1.00 96.41           H  
ATOM   2245  CD2 LEU A 145      -7.328  -9.309   3.747  1.00 96.41           C  
ATOM   2246 HD21 LEU A 145      -6.883  -9.899   4.548  1.00 96.41           H  
ATOM   2247 HD22 LEU A 145      -6.772  -9.469   2.823  1.00 96.41           H  
ATOM   2248 HD23 LEU A 145      -7.288  -8.248   3.993  1.00 96.41           H  
ATOM   2249  N   ASN A 146     -10.166 -10.610   0.376  1.00 95.04           N  
ATOM   2250  H   ASN A 146      -9.361 -11.192   0.196  1.00 95.04           H  
ATOM   2251  CA  ASN A 146     -10.635  -9.650  -0.621  1.00 95.04           C  
ATOM   2252  HA  ASN A 146     -10.738  -8.675  -0.146  1.00 95.04           H  
ATOM   2253  C   ASN A 146     -12.025 -10.019  -1.138  1.00 95.04           C  
ATOM   2254  CB  ASN A 146      -9.617  -9.518  -1.751  1.00 95.04           C  
ATOM   2255  HB2 ASN A 146     -10.051  -8.927  -2.557  1.00 95.04           H  
ATOM   2256  HB3 ASN A 146      -9.350 -10.501  -2.139  1.00 95.04           H  
ATOM   2257  O   ASN A 146     -12.862  -9.139  -1.286  1.00 95.04           O  
ATOM   2258  CG  ASN A 146      -8.389  -8.783  -1.268  1.00 95.04           C  
ATOM   2259  ND2 ASN A 146      -7.291  -9.471  -1.115  1.00 95.04           N  
ATOM   2260 HD21 ASN A 146      -6.470  -8.968  -0.809  1.00 95.04           H  
ATOM   2261 HD22 ASN A 146      -7.323 -10.480  -1.093  1.00 95.04           H  
ATOM   2262  OD1 ASN A 146      -8.406  -7.598  -1.003  1.00 95.04           O  
ATOM   2263  N   ARG A 147     -12.310 -11.307  -1.364  1.00 95.52           N  
ATOM   2264  H   ARG A 147     -11.592 -11.995  -1.187  1.00 95.52           H  
ATOM   2265  CA  ARG A 147     -13.645 -11.758  -1.787  1.00 95.52           C  
ATOM   2266  HA  ARG A 147     -13.927 -11.236  -2.702  1.00 95.52           H  
ATOM   2267  C   ARG A 147     -14.730 -11.394  -0.774  1.00 95.52           C  
ATOM   2268  CB  ARG A 147     -13.640 -13.267  -2.049  1.00 95.52           C  
ATOM   2269  HB2 ARG A 147     -14.669 -13.622  -2.110  1.00 95.52           H  
ATOM   2270  HB3 ARG A 147     -13.157 -13.773  -1.212  1.00 95.52           H  
ATOM   2271  O   ARG A 147     -15.812 -11.023  -1.212  1.00 95.52           O  
ATOM   2272  CG  ARG A 147     -12.931 -13.620  -3.363  1.00 95.52           C  
ATOM   2273  HG2 ARG A 147     -13.526 -13.256  -4.201  1.00 95.52           H  
ATOM   2274  HG3 ARG A 147     -11.948 -13.151  -3.403  1.00 95.52           H  
ATOM   2275  CD  ARG A 147     -12.777 -15.140  -3.460  1.00 95.52           C  
ATOM   2276  HD2 ARG A 147     -13.767 -15.596  -3.441  1.00 95.52           H  
ATOM   2277  HD3 ARG A 147     -12.217 -15.481  -2.590  1.00 95.52           H  
ATOM   2278  NE  ARG A 147     -12.068 -15.541  -4.689  1.00 95.52           N  
ATOM   2279  HE  ARG A 147     -11.879 -14.813  -5.362  1.00 95.52           H  
ATOM   2280  NH1 ARG A 147     -11.854 -17.765  -4.163  1.00 95.52           N  
ATOM   2281 HH11 ARG A 147     -11.523 -18.694  -4.381  1.00 95.52           H  
ATOM   2282 HH12 ARG A 147     -12.334 -17.595  -3.291  1.00 95.52           H  
ATOM   2283  NH2 ARG A 147     -11.012 -17.002  -6.083  1.00 95.52           N  
ATOM   2284 HH21 ARG A 147     -10.841 -16.258  -6.744  1.00 95.52           H  
ATOM   2285 HH22 ARG A 147     -10.697 -17.939  -6.290  1.00 95.52           H  
ATOM   2286  CZ  ARG A 147     -11.651 -16.763  -4.972  1.00 95.52           C  
ATOM   2287  N   SER A 148     -14.447 -11.432   0.530  1.00 96.43           N  
ATOM   2288  H   SER A 148     -13.543 -11.761   0.839  1.00 96.43           H  
ATOM   2289  CA  SER A 148     -15.412 -11.025   1.562  1.00 96.43           C  
ATOM   2290  HA  SER A 148     -16.359 -11.524   1.354  1.00 96.43           H  
ATOM   2291  C   SER A 148     -15.711  -9.522   1.580  1.00 96.43           C  
ATOM   2292  CB  SER A 148     -14.964 -11.484   2.951  1.00 96.43           C  
ATOM   2293  HB2 SER A 148     -15.772 -11.281   3.654  1.00 96.43           H  
ATOM   2294  HB3 SER A 148     -14.773 -12.557   2.932  1.00 96.43           H  
ATOM   2295  O   SER A 148     -16.755  -9.121   2.082  1.00 96.43           O  
ATOM   2296  OG  SER A 148     -13.819 -10.803   3.412  1.00 96.43           O  
ATOM   2297  HG  SER A 148     -13.687 -11.066   4.326  1.00 96.43           H  
ATOM   2298  N   HIS A 149     -14.836  -8.692   1.001  1.00 94.40           N  
ATOM   2299  H   HIS A 149     -13.985  -9.089   0.628  1.00 94.40           H  
ATOM   2300  CA  HIS A 149     -15.015  -7.237   0.878  1.00 94.40           C  
ATOM   2301  HA  HIS A 149     -15.752  -6.905   1.610  1.00 94.40           H  
ATOM   2302  C   HIS A 149     -15.548  -6.814  -0.503  1.00 94.40           C  
ATOM   2303  CB  HIS A 149     -13.687  -6.527   1.193  1.00 94.40           C  
ATOM   2304  HB2 HIS A 149     -13.810  -5.459   1.015  1.00 94.40           H  
ATOM   2305  HB3 HIS A 149     -12.915  -6.889   0.514  1.00 94.40           H  
ATOM   2306  O   HIS A 149     -15.756  -5.626  -0.749  1.00 94.40           O  
ATOM   2307  CG  HIS A 149     -13.209  -6.707   2.612  1.00 94.40           C  
ATOM   2308  CD2 HIS A 149     -12.958  -5.724   3.531  1.00 94.40           C  
ATOM   2309  HD2 HIS A 149     -13.082  -4.663   3.371  1.00 94.40           H  
ATOM   2310  ND1 HIS A 149     -12.902  -7.899   3.217  1.00 94.40           N  
ATOM   2311  HD1 HIS A 149     -12.934  -8.817   2.796  1.00 94.40           H  
ATOM   2312  CE1 HIS A 149     -12.486  -7.650   4.459  1.00 94.40           C  
ATOM   2313  HE1 HIS A 149     -12.175  -8.415   5.155  1.00 94.40           H  
ATOM   2314  NE2 HIS A 149     -12.496  -6.333   4.708  1.00 94.40           N  
ATOM   2315  N   LYS A 150     -15.740  -7.764  -1.427  1.00 93.34           N  
ATOM   2316  H   LYS A 150     -15.629  -8.723  -1.130  1.00 93.34           H  
ATOM   2317  CA  LYS A 150     -16.239  -7.523  -2.789  1.00 93.34           C  
ATOM   2318  HA  LYS A 150     -16.177  -6.457  -3.006  1.00 93.34           H  
ATOM   2319  C   LYS A 150     -17.724  -7.874  -2.899  1.00 93.34           C  
ATOM   2320  CB  LYS A 150     -15.368  -8.289  -3.804  1.00 93.34           C  
ATOM   2321  HB2 LYS A 150     -15.827  -8.262  -4.793  1.00 93.34           H  
ATOM   2322  HB3 LYS A 150     -15.314  -9.333  -3.496  1.00 93.34           H  
ATOM   2323  O   LYS A 150     -18.359  -8.334  -1.954  1.00 93.34           O  
ATOM   2324  CG  LYS A 150     -13.940  -7.734  -3.931  1.00 93.34           C  
ATOM   2325  HG2 LYS A 150     -13.346  -8.455  -4.493  1.00 93.34           H  
ATOM   2326  HG3 LYS A 150     -13.501  -7.615  -2.941  1.00 93.34           H  
ATOM   2327  CD  LYS A 150     -13.838  -6.366  -4.614  1.00 93.34           C  
ATOM   2328  HD2 LYS A 150     -14.313  -6.408  -5.594  1.00 93.34           H  
ATOM   2329  HD3 LYS A 150     -14.324  -5.604  -4.005  1.00 93.34           H  
ATOM   2330  CE  LYS A 150     -12.350  -6.032  -4.765  1.00 93.34           C  
ATOM   2331  HE2 LYS A 150     -11.902  -5.956  -3.774  1.00 93.34           H  
ATOM   2332  HE3 LYS A 150     -11.860  -6.847  -5.297  1.00 93.34           H  
ATOM   2333  NZ  LYS A 150     -12.132  -4.770  -5.507  1.00 93.34           N  
ATOM   2334  HZ1 LYS A 150     -12.387  -3.980  -4.932  1.00 93.34           H  
ATOM   2335  HZ2 LYS A 150     -11.158  -4.691  -5.759  1.00 93.34           H  
ATOM   2336  HZ3 LYS A 150     -12.682  -4.731  -6.353  1.00 93.34           H  
ATOM   2337  N   ARG A 151     -18.286  -7.624  -4.082  1.00 94.41           N  
ATOM   2338  H   ARG A 151     -17.695  -7.238  -4.804  1.00 94.41           H  
ATOM   2339  CA  ARG A 151     -19.704  -7.840  -4.385  1.00 94.41           C  
ATOM   2340  HA  ARG A 151     -20.295  -7.267  -3.670  1.00 94.41           H  
ATOM   2341  C   ARG A 151     -20.108  -9.306  -4.227  1.00 94.41           C  
ATOM   2342  CB  ARG A 151     -20.005  -7.342  -5.805  1.00 94.41           C  
ATOM   2343  HB2 ARG A 151     -19.336  -7.830  -6.514  1.00 94.41           H  
ATOM   2344  HB3 ARG A 151     -21.031  -7.602  -6.063  1.00 94.41           H  
ATOM   2345  O   ARG A 151     -19.435 -10.201  -4.738  1.00 94.41           O  
ATOM   2346  CG  ARG A 151     -19.842  -5.823  -5.896  1.00 94.41           C  
ATOM   2347  HG2 ARG A 151     -18.840  -5.540  -5.571  1.00 94.41           H  
ATOM   2348  HG3 ARG A 151     -20.566  -5.346  -5.236  1.00 94.41           H  
ATOM   2349  CD  ARG A 151     -20.042  -5.309  -7.320  1.00 94.41           C  
ATOM   2350  HD2 ARG A 151     -19.337  -5.811  -7.982  1.00 94.41           H  
ATOM   2351  HD3 ARG A 151     -21.051  -5.524  -7.669  1.00 94.41           H  
ATOM   2352  NE  ARG A 151     -19.774  -3.870  -7.343  1.00 94.41           N  
ATOM   2353  HE  ARG A 151     -18.801  -3.620  -7.241  1.00 94.41           H  
ATOM   2354  NH1 ARG A 151     -21.909  -3.067  -7.041  1.00 94.41           N  
ATOM   2355 HH11 ARG A 151     -22.280  -4.005  -7.087  1.00 94.41           H  
ATOM   2356 HH12 ARG A 151     -22.529  -2.281  -6.905  1.00 94.41           H  
ATOM   2357  NH2 ARG A 151     -20.152  -1.671  -7.068  1.00 94.41           N  
ATOM   2358 HH21 ARG A 151     -20.748  -0.874  -6.899  1.00 94.41           H  
ATOM   2359 HH22 ARG A 151     -19.152  -1.552  -6.992  1.00 94.41           H  
ATOM   2360  CZ  ARG A 151     -20.620  -2.881  -7.160  1.00 94.41           C  
ATOM   2361  N   HIS A 152     -21.252  -9.538  -3.592  1.00 96.42           N  
ATOM   2362  H   HIS A 152     -21.730  -8.762  -3.157  1.00 96.42           H  
ATOM   2363  CA  HIS A 152     -21.848 -10.861  -3.472  1.00 96.42           C  
ATOM   2364  HA  HIS A 152     -21.097 -11.502  -3.010  1.00 96.42           H  
ATOM   2365  C   HIS A 152     -22.239 -11.405  -4.861  1.00 96.42           C  
ATOM   2366  CB  HIS A 152     -23.031 -10.797  -2.502  1.00 96.42           C  
ATOM   2367  HB2 HIS A 152     -22.627 -10.523  -1.527  1.00 96.42           H  
ATOM   2368  HB3 HIS A 152     -23.715 -10.006  -2.810  1.00 96.42           H  
ATOM   2369  O   HIS A 152     -22.935 -10.707  -5.607  1.00 96.42           O  
ATOM   2370  CG  HIS A 152     -23.778 -12.097  -2.338  1.00 96.42           C  
ATOM   2371  CD2 HIS A 152     -23.691 -12.957  -1.276  1.00 96.42           C  
ATOM   2372  HD2 HIS A 152     -23.116 -12.803  -0.375  1.00 96.42           H  
ATOM   2373  ND1 HIS A 152     -24.691 -12.634  -3.214  1.00 96.42           N  
ATOM   2374  HD1 HIS A 152     -25.175 -12.094  -3.917  1.00 96.42           H  
ATOM   2375  CE1 HIS A 152     -25.087 -13.820  -2.717  1.00 96.42           C  
ATOM   2376  HE1 HIS A 152     -25.839 -14.473  -3.134  1.00 96.42           H  
ATOM   2377  NE2 HIS A 152     -24.492 -14.068  -1.554  1.00 96.42           N  
ATOM   2378  N   PRO A 153     -21.876 -12.652  -5.224  1.00 95.63           N  
ATOM   2379  CA  PRO A 153     -22.018 -13.159  -6.596  1.00 95.63           C  
ATOM   2380  HA  PRO A 153     -21.386 -12.558  -7.250  1.00 95.63           H  
ATOM   2381  C   PRO A 153     -23.445 -13.151  -7.163  1.00 95.63           C  
ATOM   2382  CB  PRO A 153     -21.477 -14.591  -6.552  1.00 95.63           C  
ATOM   2383  HB2 PRO A 153     -21.011 -14.873  -7.496  1.00 95.63           H  
ATOM   2384  HB3 PRO A 153     -22.276 -15.289  -6.301  1.00 95.63           H  
ATOM   2385  O   PRO A 153     -23.626 -13.067  -8.373  1.00 95.63           O  
ATOM   2386  CG  PRO A 153     -20.466 -14.560  -5.411  1.00 95.63           C  
ATOM   2387  HG2 PRO A 153     -20.321 -15.546  -4.969  1.00 95.63           H  
ATOM   2388  HG3 PRO A 153     -19.520 -14.157  -5.771  1.00 95.63           H  
ATOM   2389  CD  PRO A 153     -21.091 -13.585  -4.422  1.00 95.63           C  
ATOM   2390  HD2 PRO A 153     -21.747 -14.115  -3.731  1.00 95.63           H  
ATOM   2391  HD3 PRO A 153     -20.286 -13.092  -3.876  1.00 95.63           H  
ATOM   2392  N   ARG A 154     -24.469 -13.253  -6.303  1.00 96.06           N  
ATOM   2393  H   ARG A 154     -24.228 -13.373  -5.330  1.00 96.06           H  
ATOM   2394  CA  ARG A 154     -25.884 -13.255  -6.723  1.00 96.06           C  
ATOM   2395  HA  ARG A 154     -25.954 -13.713  -7.709  1.00 96.06           H  
ATOM   2396  C   ARG A 154     -26.485 -11.859  -6.868  1.00 96.06           C  
ATOM   2397  CB  ARG A 154     -26.712 -14.082  -5.732  1.00 96.06           C  
ATOM   2398  HB2 ARG A 154     -26.241 -15.055  -5.591  1.00 96.06           H  
ATOM   2399  HB3 ARG A 154     -26.738 -13.547  -4.782  1.00 96.06           H  
ATOM   2400  O   ARG A 154     -27.292 -11.639  -7.761  1.00 96.06           O  
ATOM   2401  CG  ARG A 154     -28.168 -14.285  -6.167  1.00 96.06           C  
ATOM   2402  HG2 ARG A 154     -28.197 -14.818  -7.117  1.00 96.06           H  
ATOM   2403  HG3 ARG A 154     -28.662 -13.320  -6.281  1.00 96.06           H  
ATOM   2404  CD  ARG A 154     -28.916 -15.087  -5.100  1.00 96.06           C  
ATOM   2405  HD2 ARG A 154     -28.815 -14.579  -4.140  1.00 96.06           H  
ATOM   2406  HD3 ARG A 154     -28.467 -16.077  -5.025  1.00 96.06           H  
ATOM   2407  NE  ARG A 154     -30.344 -15.209  -5.434  1.00 96.06           N  
ATOM   2408  HE  ARG A 154     -30.661 -14.718  -6.258  1.00 96.06           H  
ATOM   2409  NH1 ARG A 154     -30.943 -16.542  -3.663  1.00 96.06           N  
ATOM   2410 HH11 ARG A 154     -31.649 -17.035  -3.134  1.00 96.06           H  
ATOM   2411 HH12 ARG A 154     -29.993 -16.510  -3.322  1.00 96.06           H  
ATOM   2412  NH2 ARG A 154     -32.490 -15.905  -5.141  1.00 96.06           N  
ATOM   2413 HH21 ARG A 154     -32.771 -15.394  -5.966  1.00 96.06           H  
ATOM   2414 HH22 ARG A 154     -33.181 -16.410  -4.605  1.00 96.06           H  
ATOM   2415  CZ  ARG A 154     -31.249 -15.883  -4.747  1.00 96.06           C  
ATOM   2416  N   THR A 155     -26.177 -10.958  -5.938  1.00 96.27           N  
ATOM   2417  H   THR A 155     -25.391 -11.127  -5.328  1.00 96.27           H  
ATOM   2418  CA  THR A 155     -26.821  -9.636  -5.844  1.00 96.27           C  
ATOM   2419  HA  THR A 155     -27.789  -9.653  -6.346  1.00 96.27           H  
ATOM   2420  C   THR A 155     -25.989  -8.565  -6.532  1.00 96.27           C  
ATOM   2421  CB  THR A 155     -27.054  -9.230  -4.382  1.00 96.27           C  
ATOM   2422  HB  THR A 155     -27.466  -8.222  -4.353  1.00 96.27           H  
ATOM   2423  O   THR A 155     -26.510  -7.509  -6.869  1.00 96.27           O  
ATOM   2424  CG2 THR A 155     -27.997 -10.181  -3.646  1.00 96.27           C  
ATOM   2425 HG21 THR A 155     -28.946 -10.240  -4.180  1.00 96.27           H  
ATOM   2426 HG22 THR A 155     -27.557 -11.175  -3.569  1.00 96.27           H  
ATOM   2427 HG23 THR A 155     -28.183  -9.799  -2.643  1.00 96.27           H  
ATOM   2428  OG1 THR A 155     -25.826  -9.249  -3.705  1.00 96.27           O  
ATOM   2429  HG1 THR A 155     -25.971  -9.004  -2.788  1.00 96.27           H  
ATOM   2430  N   ASN A 156     -24.701  -8.841  -6.749  1.00 95.45           N  
ATOM   2431  H   ASN A 156     -24.344  -9.730  -6.430  1.00 95.45           H  
ATOM   2432  CA  ASN A 156     -23.705  -7.901  -7.233  1.00 95.45           C  
ATOM   2433  HA  ASN A 156     -22.750  -8.412  -7.118  1.00 95.45           H  
ATOM   2434  C   ASN A 156     -23.614  -6.621  -6.371  1.00 95.45           C  
ATOM   2435  CB  ASN A 156     -23.919  -7.675  -8.737  1.00 95.45           C  
ATOM   2436  HB2 ASN A 156     -24.162  -8.620  -9.225  1.00 95.45           H  
ATOM   2437  HB3 ASN A 156     -24.751  -6.986  -8.882  1.00 95.45           H  
ATOM   2438  O   ASN A 156     -23.310  -5.535  -6.869  1.00 95.45           O  
ATOM   2439  CG  ASN A 156     -22.678  -7.130  -9.409  1.00 95.45           C  
ATOM   2440  ND2 ASN A 156     -22.833  -6.245 -10.364  1.00 95.45           N  
ATOM   2441 HD21 ASN A 156     -21.989  -5.900 -10.799  1.00 95.45           H  
ATOM   2442 HD22 ASN A 156     -23.758  -5.928 -10.617  1.00 95.45           H  
ATOM   2443  OD1 ASN A 156     -21.557  -7.496  -9.098  1.00 95.45           O  
ATOM   2444  N   MET A 157     -23.878  -6.748  -5.066  1.00 94.48           N  
ATOM   2445  H   MET A 157     -24.104  -7.669  -4.720  1.00 94.48           H  
ATOM   2446  CA  MET A 157     -23.843  -5.670  -4.069  1.00 94.48           C  
ATOM   2447  HA  MET A 157     -23.493  -4.750  -4.537  1.00 94.48           H  
ATOM   2448  C   MET A 157     -22.887  -6.027  -2.920  1.00 94.48           C  
ATOM   2449  CB  MET A 157     -25.256  -5.425  -3.512  1.00 94.48           C  
ATOM   2450  HB2 MET A 157     -25.201  -4.689  -2.709  1.00 94.48           H  
ATOM   2451  HB3 MET A 157     -25.643  -6.353  -3.092  1.00 94.48           H  
ATOM   2452  O   MET A 157     -22.611  -7.215  -2.732  1.00 94.48           O  
ATOM   2453  CG  MET A 157     -26.224  -4.898  -4.576  1.00 94.48           C  
ATOM   2454  HG2 MET A 157     -25.764  -4.035  -5.058  1.00 94.48           H  
ATOM   2455  HG3 MET A 157     -26.380  -5.662  -5.337  1.00 94.48           H  
ATOM   2456  SD  MET A 157     -27.841  -4.375  -3.943  1.00 94.48           S  
ATOM   2457  CE  MET A 157     -28.579  -5.952  -3.445  1.00 94.48           C  
ATOM   2458  HE1 MET A 157     -27.921  -6.471  -2.748  1.00 94.48           H  
ATOM   2459  HE2 MET A 157     -28.758  -6.559  -4.332  1.00 94.48           H  
ATOM   2460  HE3 MET A 157     -29.531  -5.757  -2.951  1.00 94.48           H  
ATOM   2461  N   PRO A 158     -22.380  -5.045  -2.149  1.00 93.94           N  
ATOM   2462  CA  PRO A 158     -21.723  -5.319  -0.871  1.00 93.94           C  
ATOM   2463  HA  PRO A 158     -20.783  -5.839  -1.057  1.00 93.94           H  
ATOM   2464  C   PRO A 158     -22.614  -6.171   0.044  1.00 93.94           C  
ATOM   2465  CB  PRO A 158     -21.437  -3.948  -0.245  1.00 93.94           C  
ATOM   2466  HB2 PRO A 158     -20.492  -3.942   0.298  1.00 93.94           H  
ATOM   2467  HB3 PRO A 158     -22.255  -3.656   0.414  1.00 93.94           H  
ATOM   2468  O   PRO A 158     -23.832  -5.999   0.046  1.00 93.94           O  
ATOM   2469  CG  PRO A 158     -21.403  -3.006  -1.448  1.00 93.94           C  
ATOM   2470  HG2 PRO A 158     -21.650  -1.982  -1.168  1.00 93.94           H  
ATOM   2471  HG3 PRO A 158     -20.422  -3.051  -1.921  1.00 93.94           H  
ATOM   2472  CD  PRO A 158     -22.451  -3.609  -2.380  1.00 93.94           C  
ATOM   2473  HD2 PRO A 158     -22.221  -3.353  -3.414  1.00 93.94           H  
ATOM   2474  HD3 PRO A 158     -23.440  -3.243  -2.105  1.00 93.94           H  
ATOM   2475  N   ASP A 159     -22.013  -7.077   0.815  1.00 96.77           N  
ATOM   2476  H   ASP A 159     -21.010  -7.183   0.775  1.00 96.77           H  
ATOM   2477  CA  ASP A 159     -22.745  -8.001   1.685  1.00 96.77           C  
ATOM   2478  HA  ASP A 159     -23.760  -7.632   1.832  1.00 96.77           H  
ATOM   2479  C   ASP A 159     -22.079  -8.096   3.061  1.00 96.77           C  
ATOM   2480  CB  ASP A 159     -22.861  -9.361   0.988  1.00 96.77           C  
ATOM   2481  HB2 ASP A 159     -21.875  -9.814   0.880  1.00 96.77           H  
ATOM   2482  HB3 ASP A 159     -23.269  -9.172  -0.004  1.00 96.77           H  
ATOM   2483  O   ASP A 159     -20.942  -8.553   3.200  1.00 96.77           O  
ATOM   2484  CG  ASP A 159     -23.800 -10.327   1.715  1.00 96.77           C  
ATOM   2485  OD1 ASP A 159     -23.605 -10.562   2.929  1.00 96.77           O  
ATOM   2486  OD2 ASP A 159     -24.741 -10.820   1.062  1.00 96.77           O  
ATOM   2487  N   ALA A 160     -22.802  -7.647   4.089  1.00 97.76           N  
ATOM   2488  H   ALA A 160     -23.726  -7.279   3.915  1.00 97.76           H  
ATOM   2489  CA  ALA A 160     -22.308  -7.648   5.459  1.00 97.76           C  
ATOM   2490  HA  ALA A 160     -21.324  -7.181   5.476  1.00 97.76           H  
ATOM   2491  C   ALA A 160     -22.150  -9.067   6.031  1.00 97.76           C  
ATOM   2492  CB  ALA A 160     -23.252  -6.797   6.311  1.00 97.76           C  
ATOM   2493  HB1 ALA A 160     -24.251  -7.233   6.320  1.00 97.76           H  
ATOM   2494  HB2 ALA A 160     -22.875  -6.745   7.332  1.00 97.76           H  
ATOM   2495  HB3 ALA A 160     -23.300  -5.784   5.911  1.00 97.76           H  
ATOM   2496  O   ALA A 160     -21.271  -9.282   6.861  1.00 97.76           O  
ATOM   2497  N   ASN A 161     -22.944 -10.049   5.585  1.00 98.07           N  
ATOM   2498  H   ASN A 161     -23.514  -9.878   4.769  1.00 98.07           H  
ATOM   2499  CA  ASN A 161     -22.779 -11.440   6.016  1.00 98.07           C  
ATOM   2500  HA  ASN A 161     -22.752 -11.460   7.105  1.00 98.07           H  
ATOM   2501  C   ASN A 161     -21.429 -11.967   5.521  1.00 98.07           C  
ATOM   2502  CB  ASN A 161     -23.928 -12.358   5.546  1.00 98.07           C  
ATOM   2503  HB2 ASN A 161     -23.849 -13.310   6.072  1.00 98.07           H  
ATOM   2504  HB3 ASN A 161     -23.819 -12.568   4.482  1.00 98.07           H  
ATOM   2505  O   ASN A 161     -20.663 -12.477   6.326  1.00 98.07           O  
ATOM   2506  CG  ASN A 161     -25.317 -11.804   5.780  1.00 98.07           C  
ATOM   2507  ND2 ASN A 161     -25.802 -11.023   4.844  1.00 98.07           N  
ATOM   2508 HD21 ASN A 161     -26.711 -10.594   4.939  1.00 98.07           H  
ATOM   2509 HD22 ASN A 161     -25.240 -10.880   4.017  1.00 98.07           H  
ATOM   2510  OD1 ASN A 161     -25.979 -12.054   6.781  1.00 98.07           O  
ATOM   2511  N   MET A 162     -21.093 -11.772   4.238  1.00 97.80           N  
ATOM   2512  H   MET A 162     -21.763 -11.311   3.639  1.00 97.80           H  
ATOM   2513  CA  MET A 162     -19.784 -12.177   3.698  1.00 97.80           C  
ATOM   2514  HA  MET A 162     -19.663 -13.252   3.830  1.00 97.80           H  
ATOM   2515  C   MET A 162     -18.621 -11.502   4.433  1.00 97.80           C  
ATOM   2516  CB  MET A 162     -19.677 -11.837   2.205  1.00 97.80           C  
ATOM   2517  HB2 MET A 162     -19.998 -10.810   2.034  1.00 97.80           H  
ATOM   2518  HB3 MET A 162     -18.628 -11.917   1.919  1.00 97.80           H  
ATOM   2519  O   MET A 162     -17.642 -12.168   4.771  1.00 97.80           O  
ATOM   2520  CG  MET A 162     -20.485 -12.786   1.317  1.00 97.80           C  
ATOM   2521  HG2 MET A 162     -20.110 -13.799   1.464  1.00 97.80           H  
ATOM   2522  HG3 MET A 162     -21.526 -12.763   1.640  1.00 97.80           H  
ATOM   2523  SD  MET A 162     -20.437 -12.406  -0.462  1.00 97.80           S  
ATOM   2524  CE  MET A 162     -18.663 -12.251  -0.786  1.00 97.80           C  
ATOM   2525  HE1 MET A 162     -18.498 -12.132  -1.857  1.00 97.80           H  
ATOM   2526  HE2 MET A 162     -18.277 -11.365  -0.282  1.00 97.80           H  
ATOM   2527  HE3 MET A 162     -18.139 -13.137  -0.428  1.00 97.80           H  
ATOM   2528  N   PHE A 163     -18.732 -10.193   4.685  1.00 98.03           N  
ATOM   2529  H   PHE A 163     -19.540  -9.703   4.329  1.00 98.03           H  
ATOM   2530  CA  PHE A 163     -17.708  -9.422   5.389  1.00 98.03           C  
ATOM   2531  HA  PHE A 163     -16.771  -9.496   4.838  1.00 98.03           H  
ATOM   2532  C   PHE A 163     -17.461  -9.976   6.798  1.00 98.03           C  
ATOM   2533  CB  PHE A 163     -18.127  -7.944   5.424  1.00 98.03           C  
ATOM   2534  HB2 PHE A 163     -18.263  -7.597   4.400  1.00 98.03           H  
ATOM   2535  HB3 PHE A 163     -19.090  -7.856   5.927  1.00 98.03           H  
ATOM   2536  O   PHE A 163     -16.325 -10.313   7.140  1.00 98.03           O  
ATOM   2537  CG  PHE A 163     -17.135  -7.032   6.123  1.00 98.03           C  
ATOM   2538  CD1 PHE A 163     -17.198  -6.857   7.518  1.00 98.03           C  
ATOM   2539  HD1 PHE A 163     -17.962  -7.361   8.092  1.00 98.03           H  
ATOM   2540  CD2 PHE A 163     -16.158  -6.343   5.381  1.00 98.03           C  
ATOM   2541  HD2 PHE A 163     -16.106  -6.465   4.309  1.00 98.03           H  
ATOM   2542  CE1 PHE A 163     -16.274  -6.027   8.175  1.00 98.03           C  
ATOM   2543  HE1 PHE A 163     -16.329  -5.914   9.248  1.00 98.03           H  
ATOM   2544  CE2 PHE A 163     -15.263  -5.478   6.036  1.00 98.03           C  
ATOM   2545  HE2 PHE A 163     -14.542  -4.908   5.468  1.00 98.03           H  
ATOM   2546  CZ  PHE A 163     -15.304  -5.336   7.432  1.00 98.03           C  
ATOM   2547  HZ  PHE A 163     -14.603  -4.683   7.930  1.00 98.03           H  
ATOM   2548  N   TRP A 164     -18.514 -10.101   7.611  1.00 98.53           N  
ATOM   2549  H   TRP A 164     -19.432  -9.844   7.277  1.00 98.53           H  
ATOM   2550  CA  TRP A 164     -18.372 -10.532   9.001  1.00 98.53           C  
ATOM   2551  HA  TRP A 164     -17.507 -10.021   9.424  1.00 98.53           H  
ATOM   2552  C   TRP A 164     -18.073 -12.021   9.141  1.00 98.53           C  
ATOM   2553  CB  TRP A 164     -19.589 -10.110   9.826  1.00 98.53           C  
ATOM   2554  HB2 TRP A 164     -20.501 -10.430   9.323  1.00 98.53           H  
ATOM   2555  HB3 TRP A 164     -19.547 -10.621  10.788  1.00 98.53           H  
ATOM   2556  O   TRP A 164     -17.290 -12.360  10.022  1.00 98.53           O  
ATOM   2557  CG  TRP A 164     -19.643  -8.637  10.089  1.00 98.53           C  
ATOM   2558  CD1 TRP A 164     -20.525  -7.776   9.543  1.00 98.53           C  
ATOM   2559  HD1 TRP A 164     -21.307  -8.046   8.848  1.00 98.53           H  
ATOM   2560  CD2 TRP A 164     -18.720  -7.810  10.866  1.00 98.53           C  
ATOM   2561  CE2 TRP A 164     -19.110  -6.446  10.721  1.00 98.53           C  
ATOM   2562  CE3 TRP A 164     -17.565  -8.062  11.639  1.00 98.53           C  
ATOM   2563  HE3 TRP A 164     -17.227  -9.081  11.761  1.00 98.53           H  
ATOM   2564  NE1 TRP A 164     -20.219  -6.492   9.915  1.00 98.53           N  
ATOM   2565  HE1 TRP A 164     -20.593  -5.689   9.429  1.00 98.53           H  
ATOM   2566  CH2 TRP A 164     -17.272  -5.674  12.080  1.00 98.53           C  
ATOM   2567  HH2 TRP A 164     -16.717  -4.868  12.537  1.00 98.53           H  
ATOM   2568  CZ2 TRP A 164     -18.406  -5.387  11.306  1.00 98.53           C  
ATOM   2569  HZ2 TRP A 164     -18.734  -4.369  11.159  1.00 98.53           H  
ATOM   2570  CZ3 TRP A 164     -16.854  -7.007  12.245  1.00 98.53           C  
ATOM   2571  HZ3 TRP A 164     -15.977  -7.222  12.838  1.00 98.53           H  
ATOM   2572  N   ASP A 165     -18.601 -12.887   8.270  1.00 98.18           N  
ATOM   2573  H   ASP A 165     -19.247 -12.550   7.570  1.00 98.18           H  
ATOM   2574  CA  ASP A 165     -18.316 -14.332   8.267  1.00 98.18           C  
ATOM   2575  HA  ASP A 165     -18.650 -14.777   9.205  1.00 98.18           H  
ATOM   2576  C   ASP A 165     -16.811 -14.605   8.130  1.00 98.18           C  
ATOM   2577  CB  ASP A 165     -19.107 -14.995   7.131  1.00 98.18           C  
ATOM   2578  HB2 ASP A 165     -18.804 -14.565   6.177  1.00 98.18           H  
ATOM   2579  HB3 ASP A 165     -20.169 -14.798   7.278  1.00 98.18           H  
ATOM   2580  O   ASP A 165     -16.224 -15.363   8.905  1.00 98.18           O  
ATOM   2581  CG  ASP A 165     -18.914 -16.510   7.099  1.00 98.18           C  
ATOM   2582  OD1 ASP A 165     -19.429 -17.168   8.028  1.00 98.18           O  
ATOM   2583  OD2 ASP A 165     -18.276 -16.989   6.133  1.00 98.18           O  
ATOM   2584  N   PHE A 166     -16.138 -13.879   7.230  1.00 98.21           N  
ATOM   2585  H   PHE A 166     -16.659 -13.264   6.621  1.00 98.21           H  
ATOM   2586  CA  PHE A 166     -14.685 -13.966   7.114  1.00 98.21           C  
ATOM   2587  HA  PHE A 166     -14.420 -15.009   6.944  1.00 98.21           H  
ATOM   2588  C   PHE A 166     -13.974 -13.521   8.398  1.00 98.21           C  
ATOM   2589  CB  PHE A 166     -14.204 -13.138   5.916  1.00 98.21           C  
ATOM   2590  HB2 PHE A 166     -14.655 -13.546   5.012  1.00 98.21           H  
ATOM   2591  HB3 PHE A 166     -14.546 -12.109   6.029  1.00 98.21           H  
ATOM   2592  O   PHE A 166     -13.054 -14.200   8.858  1.00 98.21           O  
ATOM   2593  CG  PHE A 166     -12.694 -13.148   5.773  1.00 98.21           C  
ATOM   2594  CD1 PHE A 166     -11.915 -12.177   6.431  1.00 98.21           C  
ATOM   2595  HD1 PHE A 166     -12.391 -11.389   6.997  1.00 98.21           H  
ATOM   2596  CD2 PHE A 166     -12.062 -14.198   5.080  1.00 98.21           C  
ATOM   2597  HD2 PHE A 166     -12.661 -14.957   4.599  1.00 98.21           H  
ATOM   2598  CE1 PHE A 166     -10.514 -12.282   6.434  1.00 98.21           C  
ATOM   2599  HE1 PHE A 166      -9.928 -11.582   7.010  1.00 98.21           H  
ATOM   2600  CE2 PHE A 166     -10.659 -14.287   5.062  1.00 98.21           C  
ATOM   2601  HE2 PHE A 166     -10.171 -15.113   4.564  1.00 98.21           H  
ATOM   2602  CZ  PHE A 166      -9.887 -13.336   5.749  1.00 98.21           C  
ATOM   2603  HZ  PHE A 166      -8.812 -13.437   5.783  1.00 98.21           H  
ATOM   2604  N   HIS A 167     -14.361 -12.377   8.967  1.00 98.08           N  
ATOM   2605  H   HIS A 167     -15.149 -11.887   8.570  1.00 98.08           H  
ATOM   2606  CA  HIS A 167     -13.640 -11.773  10.092  1.00 98.08           C  
ATOM   2607  HA  HIS A 167     -12.568 -11.831   9.898  1.00 98.08           H  
ATOM   2608  C   HIS A 167     -13.855 -12.505  11.420  1.00 98.08           C  
ATOM   2609  CB  HIS A 167     -14.006 -10.292  10.201  1.00 98.08           C  
ATOM   2610  HB2 HIS A 167     -13.675  -9.934  11.176  1.00 98.08           H  
ATOM   2611  HB3 HIS A 167     -15.089 -10.180  10.160  1.00 98.08           H  
ATOM   2612  O   HIS A 167     -12.919 -12.579  12.215  1.00 98.08           O  
ATOM   2613  CG  HIS A 167     -13.364  -9.434   9.134  1.00 98.08           C  
ATOM   2614  CD2 HIS A 167     -14.028  -8.621   8.268  1.00 98.08           C  
ATOM   2615  HD2 HIS A 167     -15.098  -8.488   8.215  1.00 98.08           H  
ATOM   2616  ND1 HIS A 167     -11.990  -9.310   8.895  1.00 98.08           N  
ATOM   2617  CE1 HIS A 167     -11.870  -8.431   7.889  1.00 98.08           C  
ATOM   2618  HE1 HIS A 167     -10.932  -8.115   7.457  1.00 98.08           H  
ATOM   2619  NE2 HIS A 167     -13.078  -7.996   7.495  1.00 98.08           N  
ATOM   2620  HE2 HIS A 167     -13.259  -7.313   6.774  1.00 98.08           H  
ATOM   2621  N   VAL A 168     -15.027 -13.109  11.658  1.00 97.69           N  
ATOM   2622  H   VAL A 168     -15.776 -13.016  10.988  1.00 97.69           H  
ATOM   2623  CA  VAL A 168     -15.223 -13.982  12.833  1.00 97.69           C  
ATOM   2624  HA  VAL A 168     -14.834 -13.458  13.707  1.00 97.69           H  
ATOM   2625  C   VAL A 168     -14.399 -15.269  12.722  1.00 97.69           C  
ATOM   2626  CB  VAL A 168     -16.704 -14.292  13.132  1.00 97.69           C  
ATOM   2627  HB  VAL A 168     -16.731 -14.892  14.041  1.00 97.69           H  
ATOM   2628  O   VAL A 168     -13.889 -15.754  13.731  1.00 97.69           O  
ATOM   2629  CG1 VAL A 168     -17.494 -13.007  13.422  1.00 97.69           C  
ATOM   2630 HG11 VAL A 168     -17.040 -12.478  14.260  1.00 97.69           H  
ATOM   2631 HG12 VAL A 168     -18.521 -13.261  13.684  1.00 97.69           H  
ATOM   2632 HG13 VAL A 168     -17.509 -12.357  12.547  1.00 97.69           H  
ATOM   2633  CG2 VAL A 168     -17.407 -15.101  12.039  1.00 97.69           C  
ATOM   2634 HG21 VAL A 168     -17.424 -14.549  11.099  1.00 97.69           H  
ATOM   2635 HG22 VAL A 168     -18.432 -15.313  12.344  1.00 97.69           H  
ATOM   2636 HG23 VAL A 168     -16.906 -16.056  11.881  1.00 97.69           H  
ATOM   2637  N   GLY A 169     -14.188 -15.774  11.500  1.00 95.61           N  
ATOM   2638  H   GLY A 169     -14.692 -15.369  10.724  1.00 95.61           H  
ATOM   2639  CA  GLY A 169     -13.307 -16.913  11.221  1.00 95.61           C  
ATOM   2640  HA2 GLY A 169     -13.472 -17.687  11.970  1.00 95.61           H  
ATOM   2641  HA3 GLY A 169     -13.574 -17.318  10.245  1.00 95.61           H  
ATOM   2642  C   GLY A 169     -11.807 -16.580  11.195  1.00 95.61           C  
ATOM   2643  O   GLY A 169     -10.984 -17.493  11.238  1.00 95.61           O  
ATOM   2644  N   ASN A 170     -11.433 -15.296  11.132  1.00 95.92           N  
ATOM   2645  H   ASN A 170     -12.164 -14.600  11.101  1.00 95.92           H  
ATOM   2646  CA  ASN A 170     -10.042 -14.825  11.043  1.00 95.92           C  
ATOM   2647  HA  ASN A 170      -9.370 -15.628  11.344  1.00 95.92           H  
ATOM   2648  C   ASN A 170      -9.777 -13.660  12.018  1.00 95.92           C  
ATOM   2649  CB  ASN A 170      -9.700 -14.482   9.586  1.00 95.92           C  
ATOM   2650  HB2 ASN A 170     -10.363 -13.696   9.224  1.00 95.92           H  
ATOM   2651  HB3 ASN A 170      -8.674 -14.117   9.535  1.00 95.92           H  
ATOM   2652  O   ASN A 170      -9.489 -12.530  11.605  1.00 95.92           O  
ATOM   2653  CG  ASN A 170      -9.810 -15.701   8.697  1.00 95.92           C  
ATOM   2654  ND2 ASN A 170     -10.925 -15.876   8.032  1.00 95.92           N  
ATOM   2655 HD21 ASN A 170     -11.688 -15.237   8.205  1.00 95.92           H  
ATOM   2656 HD22 ASN A 170     -11.058 -16.760   7.561  1.00 95.92           H  
ATOM   2657  OD1 ASN A 170      -8.911 -16.526   8.612  1.00 95.92           O  
ATOM   2658  N   PRO A 171      -9.883 -13.912  13.334  1.00 96.23           N  
ATOM   2659  CA  PRO A 171      -9.831 -12.868  14.351  1.00 96.23           C  
ATOM   2660  HA  PRO A 171     -10.532 -12.077  14.085  1.00 96.23           H  
ATOM   2661  C   PRO A 171      -8.445 -12.227  14.522  1.00 96.23           C  
ATOM   2662  CB  PRO A 171     -10.319 -13.553  15.628  1.00 96.23           C  
ATOM   2663  HB2 PRO A 171      -9.899 -13.106  16.530  1.00 96.23           H  
ATOM   2664  HB3 PRO A 171     -11.408 -13.538  15.650  1.00 96.23           H  
ATOM   2665  O   PRO A 171      -8.340 -11.212  15.208  1.00 96.23           O  
ATOM   2666  CG  PRO A 171      -9.866 -14.989  15.430  1.00 96.23           C  
ATOM   2667  HG2 PRO A 171     -10.431 -15.691  16.043  1.00 96.23           H  
ATOM   2668  HG3 PRO A 171      -8.796 -15.031  15.635  1.00 96.23           H  
ATOM   2669  CD  PRO A 171     -10.098 -15.215  13.946  1.00 96.23           C  
ATOM   2670  HD2 PRO A 171      -9.402 -15.960  13.562  1.00 96.23           H  
ATOM   2671  HD3 PRO A 171     -11.128 -15.533  13.786  1.00 96.23           H  
ATOM   2672  N   GLU A 172      -7.381 -12.742  13.890  1.00 95.41           N  
ATOM   2673  H   GLU A 172      -7.507 -13.545  13.290  1.00 95.41           H  
ATOM   2674  CA  GLU A 172      -6.066 -12.085  13.882  1.00 95.41           C  
ATOM   2675  HA  GLU A 172      -5.724 -11.994  14.913  1.00 95.41           H  
ATOM   2676  C   GLU A 172      -6.115 -10.658  13.305  1.00 95.41           C  
ATOM   2677  CB  GLU A 172      -5.036 -12.936  13.118  1.00 95.41           C  
ATOM   2678  HB2 GLU A 172      -4.996 -13.935  13.554  1.00 95.41           H  
ATOM   2679  HB3 GLU A 172      -4.061 -12.478  13.287  1.00 95.41           H  
ATOM   2680  O   GLU A 172      -5.296  -9.809  13.657  1.00 95.41           O  
ATOM   2681  CG  GLU A 172      -5.231 -13.058  11.594  1.00 95.41           C  
ATOM   2682  HG2 GLU A 172      -4.238 -13.142  11.151  1.00 95.41           H  
ATOM   2683  HG3 GLU A 172      -5.669 -12.152  11.175  1.00 95.41           H  
ATOM   2684  CD  GLU A 172      -6.047 -14.278  11.154  1.00 95.41           C  
ATOM   2685  OE1 GLU A 172      -5.699 -14.833  10.086  1.00 95.41           O  
ATOM   2686  OE2 GLU A 172      -6.963 -14.712  11.883  1.00 95.41           O  
ATOM   2687  N   GLY A 173      -7.102 -10.379  12.448  1.00 96.05           N  
ATOM   2688  H   GLY A 173      -7.724 -11.132  12.190  1.00 96.05           H  
ATOM   2689  CA  GLY A 173      -7.318  -9.084  11.811  1.00 96.05           C  
ATOM   2690  HA2 GLY A 173      -6.356  -8.668  11.510  1.00 96.05           H  
ATOM   2691  HA3 GLY A 173      -7.923  -9.243  10.919  1.00 96.05           H  
ATOM   2692  C   GLY A 173      -8.044  -8.053  12.675  1.00 96.05           C  
ATOM   2693  O   GLY A 173      -8.251  -6.928  12.213  1.00 96.05           O  
ATOM   2694  N   ILE A 174      -8.429  -8.380  13.916  1.00 98.06           N  
ATOM   2695  H   ILE A 174      -8.246  -9.318  14.243  1.00 98.06           H  
ATOM   2696  CA  ILE A 174      -9.259  -7.499  14.755  1.00 98.06           C  
ATOM   2697  HA  ILE A 174     -10.176  -7.312  14.195  1.00 98.06           H  
ATOM   2698  C   ILE A 174      -8.618  -6.130  15.003  1.00 98.06           C  
ATOM   2699  CB  ILE A 174      -9.651  -8.207  16.070  1.00 98.06           C  
ATOM   2700  HB  ILE A 174     -10.073  -9.177  15.806  1.00 98.06           H  
ATOM   2701  O   ILE A 174      -9.302  -5.109  14.988  1.00 98.06           O  
ATOM   2702  CG1 ILE A 174     -10.723  -7.449  16.880  1.00 98.06           C  
ATOM   2703 HG12 ILE A 174     -10.972  -8.055  17.752  1.00 98.06           H  
ATOM   2704 HG13 ILE A 174     -10.321  -6.499  17.233  1.00 98.06           H  
ATOM   2705  CG2 ILE A 174      -8.437  -8.459  16.983  1.00 98.06           C  
ATOM   2706 HG21 ILE A 174      -8.730  -9.116  17.803  1.00 98.06           H  
ATOM   2707 HG22 ILE A 174      -7.638  -8.962  16.437  1.00 98.06           H  
ATOM   2708 HG23 ILE A 174      -8.057  -7.528  17.404  1.00 98.06           H  
ATOM   2709  CD1 ILE A 174     -12.028  -7.178  16.121  1.00 98.06           C  
ATOM   2710 HD11 ILE A 174     -11.881  -6.383  15.390  1.00 98.06           H  
ATOM   2711 HD12 ILE A 174     -12.796  -6.860  16.827  1.00 98.06           H  
ATOM   2712 HD13 ILE A 174     -12.361  -8.083  15.615  1.00 98.06           H  
ATOM   2713  N   HIS A 175      -7.290  -6.064  15.132  1.00 98.04           N  
ATOM   2714  H   HIS A 175      -6.767  -6.927  15.121  1.00 98.04           H  
ATOM   2715  CA  HIS A 175      -6.589  -4.786  15.257  1.00 98.04           C  
ATOM   2716  HA  HIS A 175      -7.023  -4.241  16.095  1.00 98.04           H  
ATOM   2717  C   HIS A 175      -6.768  -3.912  14.004  1.00 98.04           C  
ATOM   2718  CB  HIS A 175      -5.112  -5.060  15.569  1.00 98.04           C  
ATOM   2719  HB2 HIS A 175      -4.669  -5.597  14.731  1.00 98.04           H  
ATOM   2720  HB3 HIS A 175      -5.057  -5.708  16.443  1.00 98.04           H  
ATOM   2721  O   HIS A 175      -6.968  -2.704  14.121  1.00 98.04           O  
ATOM   2722  CG  HIS A 175      -4.268  -3.839  15.851  1.00 98.04           C  
ATOM   2723  CD2 HIS A 175      -4.674  -2.563  16.157  1.00 98.04           C  
ATOM   2724  HD2 HIS A 175      -5.696  -2.223  16.247  1.00 98.04           H  
ATOM   2725  ND1 HIS A 175      -2.895  -3.834  15.864  1.00 98.04           N  
ATOM   2726  HD1 HIS A 175      -2.304  -4.633  15.685  1.00 98.04           H  
ATOM   2727  CE1 HIS A 175      -2.485  -2.592  16.165  1.00 98.04           C  
ATOM   2728  HE1 HIS A 175      -1.452  -2.300  16.281  1.00 98.04           H  
ATOM   2729  NE2 HIS A 175      -3.532  -1.766  16.321  1.00 98.04           N  
ATOM   2730  N   GLN A 176      -6.777  -4.499  12.806  1.00 98.26           N  
ATOM   2731  H   GLN A 176      -6.731  -5.507  12.753  1.00 98.26           H  
ATOM   2732  CA  GLN A 176      -7.038  -3.759  11.574  1.00 98.26           C  
ATOM   2733  HA  GLN A 176      -6.457  -2.837  11.609  1.00 98.26           H  
ATOM   2734  C   GLN A 176      -8.515  -3.344  11.446  1.00 98.26           C  
ATOM   2735  CB  GLN A 176      -6.530  -4.571  10.376  1.00 98.26           C  
ATOM   2736  HB2 GLN A 176      -5.473  -4.799  10.514  1.00 98.26           H  
ATOM   2737  HB3 GLN A 176      -7.075  -5.513  10.316  1.00 98.26           H  
ATOM   2738  O   GLN A 176      -8.783  -2.236  10.985  1.00 98.26           O  
ATOM   2739  CG  GLN A 176      -6.708  -3.822   9.052  1.00 98.26           C  
ATOM   2740  HG2 GLN A 176      -7.778  -3.692   8.887  1.00 98.26           H  
ATOM   2741  HG3 GLN A 176      -6.304  -4.425   8.238  1.00 98.26           H  
ATOM   2742  CD  GLN A 176      -6.076  -2.439   8.987  1.00 98.26           C  
ATOM   2743  NE2 GLN A 176      -6.741  -1.481   8.390  1.00 98.26           N  
ATOM   2744 HE21 GLN A 176      -7.651  -1.666   7.993  1.00 98.26           H  
ATOM   2745 HE22 GLN A 176      -6.243  -0.623   8.202  1.00 98.26           H  
ATOM   2746  OE1 GLN A 176      -4.983  -2.177   9.455  1.00 98.26           O  
ATOM   2747  N   LEU A 177      -9.469  -4.154  11.923  1.00 98.33           N  
ATOM   2748  H   LEU A 177      -9.200  -5.069  12.255  1.00 98.33           H  
ATOM   2749  CA  LEU A 177     -10.884  -3.754  12.024  1.00 98.33           C  
ATOM   2750  HA  LEU A 177     -11.239  -3.450  11.039  1.00 98.33           H  
ATOM   2751  C   LEU A 177     -11.080  -2.547  12.953  1.00 98.33           C  
ATOM   2752  CB  LEU A 177     -11.730  -4.935  12.529  1.00 98.33           C  
ATOM   2753  HB2 LEU A 177     -12.718  -4.572  12.813  1.00 98.33           H  
ATOM   2754  HB3 LEU A 177     -11.263  -5.338  13.428  1.00 98.33           H  
ATOM   2755  O   LEU A 177     -11.892  -1.664  12.669  1.00 98.33           O  
ATOM   2756  CG  LEU A 177     -11.910  -6.068  11.511  1.00 98.33           C  
ATOM   2757  HG  LEU A 177     -10.943  -6.360  11.101  1.00 98.33           H  
ATOM   2758  CD1 LEU A 177     -12.544  -7.275  12.193  1.00 98.33           C  
ATOM   2759 HD11 LEU A 177     -13.545  -7.036  12.551  1.00 98.33           H  
ATOM   2760 HD12 LEU A 177     -12.597  -8.086  11.467  1.00 98.33           H  
ATOM   2761 HD13 LEU A 177     -11.931  -7.617  13.027  1.00 98.33           H  
ATOM   2762  CD2 LEU A 177     -12.841  -5.638  10.378  1.00 98.33           C  
ATOM   2763 HD21 LEU A 177     -12.976  -6.473   9.690  1.00 98.33           H  
ATOM   2764 HD22 LEU A 177     -13.816  -5.375  10.788  1.00 98.33           H  
ATOM   2765 HD23 LEU A 177     -12.434  -4.793   9.824  1.00 98.33           H  
ATOM   2766  N   MET A 178     -10.301  -2.462  14.036  1.00 98.31           N  
ATOM   2767  H   MET A 178      -9.726  -3.257  14.274  1.00 98.31           H  
ATOM   2768  CA  MET A 178     -10.278  -1.279  14.901  1.00 98.31           C  
ATOM   2769  HA  MET A 178     -11.294  -1.064  15.235  1.00 98.31           H  
ATOM   2770  C   MET A 178      -9.787  -0.022  14.163  1.00 98.31           C  
ATOM   2771  CB  MET A 178      -9.449  -1.531  16.165  1.00 98.31           C  
ATOM   2772  HB2 MET A 178      -9.375  -0.595  16.720  1.00 98.31           H  
ATOM   2773  HB3 MET A 178      -8.443  -1.834  15.875  1.00 98.31           H  
ATOM   2774  O   MET A 178     -10.318   1.058  14.404  1.00 98.31           O  
ATOM   2775  CG  MET A 178     -10.003  -2.601  17.110  1.00 98.31           C  
ATOM   2776  HG2 MET A 178      -9.273  -2.740  17.908  1.00 98.31           H  
ATOM   2777  HG3 MET A 178     -10.091  -3.544  16.572  1.00 98.31           H  
ATOM   2778  SD  MET A 178     -11.599  -2.273  17.892  1.00 98.31           S  
ATOM   2779  CE  MET A 178     -11.212  -0.797  18.859  1.00 98.31           C  
ATOM   2780  HE1 MET A 178     -10.293  -0.959  19.421  1.00 98.31           H  
ATOM   2781  HE2 MET A 178     -11.099   0.061  18.197  1.00 98.31           H  
ATOM   2782  HE3 MET A 178     -12.037  -0.613  19.549  1.00 98.31           H  
ATOM   2783  N   HIS A 179      -8.833  -0.127  13.227  1.00 97.80           N  
ATOM   2784  H   HIS A 179      -8.426  -1.033  13.046  1.00 97.80           H  
ATOM   2785  CA  HIS A 179      -8.460   1.020  12.381  1.00 97.80           C  
ATOM   2786  HA  HIS A 179      -8.377   1.903  13.015  1.00 97.80           H  
ATOM   2787  C   HIS A 179      -9.548   1.340  11.349  1.00 97.80           C  
ATOM   2788  CB  HIS A 179      -7.097   0.827  11.696  1.00 97.80           C  
ATOM   2789  HB2 HIS A 179      -6.958   1.643  10.986  1.00 97.80           H  
ATOM   2790  HB3 HIS A 179      -7.098  -0.106  11.134  1.00 97.80           H  
ATOM   2791  O   HIS A 179      -9.953   2.499  11.267  1.00 97.80           O  
ATOM   2792  CG  HIS A 179      -5.912   0.843  12.633  1.00 97.80           C  
ATOM   2793  CD2 HIS A 179      -5.267  -0.270  13.079  1.00 97.80           C  
ATOM   2794  HD2 HIS A 179      -5.516  -1.291  12.830  1.00 97.80           H  
ATOM   2795  ND1 HIS A 179      -5.288   1.978  13.186  1.00 97.80           N  
ATOM   2796  CE1 HIS A 179      -4.307   1.488  13.964  1.00 97.80           C  
ATOM   2797  HE1 HIS A 179      -3.646   2.079  14.580  1.00 97.80           H  
ATOM   2798  NE2 HIS A 179      -4.279   0.148  13.932  1.00 97.80           N  
ATOM   2799  HE2 HIS A 179      -3.748  -0.457  14.542  1.00 97.80           H  
ATOM   2800  N   LEU A 180     -10.051   0.336  10.618  1.00 97.76           N  
ATOM   2801  H   LEU A 180      -9.679  -0.590  10.772  1.00 97.76           H  
ATOM   2802  CA  LEU A 180     -11.034   0.503   9.537  1.00 97.76           C  
ATOM   2803  HA  LEU A 180     -10.590   1.129   8.763  1.00 97.76           H  
ATOM   2804  C   LEU A 180     -12.316   1.202  10.008  1.00 97.76           C  
ATOM   2805  CB  LEU A 180     -11.368  -0.879   8.934  1.00 97.76           C  
ATOM   2806  HB2 LEU A 180     -11.734  -1.521   9.735  1.00 97.76           H  
ATOM   2807  HB3 LEU A 180     -10.458  -1.325   8.534  1.00 97.76           H  
ATOM   2808  O   LEU A 180     -12.785   2.120   9.342  1.00 97.76           O  
ATOM   2809  CG  LEU A 180     -12.444  -0.840   7.823  1.00 97.76           C  
ATOM   2810  HG  LEU A 180     -13.339  -0.342   8.197  1.00 97.76           H  
ATOM   2811  CD1 LEU A 180     -11.957  -0.097   6.578  1.00 97.76           C  
ATOM   2812 HD11 LEU A 180     -11.053  -0.561   6.185  1.00 97.76           H  
ATOM   2813 HD12 LEU A 180     -11.759   0.950   6.808  1.00 97.76           H  
ATOM   2814 HD13 LEU A 180     -12.730  -0.130   5.810  1.00 97.76           H  
ATOM   2815  CD2 LEU A 180     -12.860  -2.255   7.427  1.00 97.76           C  
ATOM   2816 HD21 LEU A 180     -13.193  -2.800   8.310  1.00 97.76           H  
ATOM   2817 HD22 LEU A 180     -13.693  -2.201   6.725  1.00 97.76           H  
ATOM   2818 HD23 LEU A 180     -12.039  -2.788   6.949  1.00 97.76           H  
ATOM   2819  N   PHE A 181     -12.883   0.785  11.143  1.00 98.29           N  
ATOM   2820  H   PHE A 181     -12.480  -0.009  11.621  1.00 98.29           H  
ATOM   2821  CA  PHE A 181     -14.134   1.353  11.666  1.00 98.29           C  
ATOM   2822  HA  PHE A 181     -14.734   1.707  10.828  1.00 98.29           H  
ATOM   2823  C   PHE A 181     -13.939   2.591  12.552  1.00 98.29           C  
ATOM   2824  CB  PHE A 181     -14.958   0.260  12.353  1.00 98.29           C  
ATOM   2825  HB2 PHE A 181     -15.749   0.733  12.935  1.00 98.29           H  
ATOM   2826  HB3 PHE A 181     -14.327  -0.295  13.048  1.00 98.29           H  
ATOM   2827  O   PHE A 181     -14.914   3.252  12.907  1.00 98.29           O  
ATOM   2828  CG  PHE A 181     -15.615  -0.702  11.384  1.00 98.29           C  
ATOM   2829  CD1 PHE A 181     -16.791  -0.317  10.713  1.00 98.29           C  
ATOM   2830  HD1 PHE A 181     -17.223   0.657  10.888  1.00 98.29           H  
ATOM   2831  CD2 PHE A 181     -15.080  -1.985  11.168  1.00 98.29           C  
ATOM   2832  HD2 PHE A 181     -14.191  -2.303  11.691  1.00 98.29           H  
ATOM   2833  CE1 PHE A 181     -17.430  -1.205   9.833  1.00 98.29           C  
ATOM   2834  HE1 PHE A 181     -18.342  -0.907   9.338  1.00 98.29           H  
ATOM   2835  CE2 PHE A 181     -15.723  -2.874  10.288  1.00 98.29           C  
ATOM   2836  HE2 PHE A 181     -15.332  -3.869  10.136  1.00 98.29           H  
ATOM   2837  CZ  PHE A 181     -16.897  -2.487   9.619  1.00 98.29           C  
ATOM   2838  HZ  PHE A 181     -17.393  -3.179   8.956  1.00 98.29           H  
ATOM   2839  N   SER A 182     -12.696   2.958  12.875  1.00 97.17           N  
ATOM   2840  H   SER A 182     -11.930   2.410  12.510  1.00 97.17           H  
ATOM   2841  CA  SER A 182     -12.401   4.282  13.437  1.00 97.17           C  
ATOM   2842  HA  SER A 182     -13.185   4.556  14.143  1.00 97.17           H  
ATOM   2843  C   SER A 182     -12.384   5.339  12.337  1.00 97.17           C  
ATOM   2844  CB  SER A 182     -11.070   4.271  14.198  1.00 97.17           C  
ATOM   2845  HB2 SER A 182     -11.028   5.148  14.843  1.00 97.17           H  
ATOM   2846  HB3 SER A 182     -11.018   3.388  14.836  1.00 97.17           H  
ATOM   2847  O   SER A 182     -12.272   5.009  11.159  1.00 97.17           O  
ATOM   2848  OG  SER A 182      -9.959   4.313  13.316  1.00 97.17           O  
ATOM   2849  HG  SER A 182     -10.088   3.658  12.627  1.00 97.17           H  
ATOM   2850  N   ASP A 183     -12.392   6.619  12.695  1.00 95.08           N  
ATOM   2851  H   ASP A 183     -12.750   6.860  13.608  1.00 95.08           H  
ATOM   2852  CA  ASP A 183     -12.272   7.705  11.706  1.00 95.08           C  
ATOM   2853  HA  ASP A 183     -13.141   7.673  11.049  1.00 95.08           H  
ATOM   2854  C   ASP A 183     -11.027   7.566  10.804  1.00 95.08           C  
ATOM   2855  CB  ASP A 183     -12.294   9.065  12.417  1.00 95.08           C  
ATOM   2856  HB2 ASP A 183     -11.394   9.158  13.025  1.00 95.08           H  
ATOM   2857  HB3 ASP A 183     -12.283   9.853  11.665  1.00 95.08           H  
ATOM   2858  O   ASP A 183     -11.027   8.035   9.677  1.00 95.08           O  
ATOM   2859  CG  ASP A 183     -13.529   9.265  13.302  1.00 95.08           C  
ATOM   2860  OD1 ASP A 183     -14.551   8.572  13.116  1.00 95.08           O  
ATOM   2861  OD2 ASP A 183     -13.399   9.999  14.300  1.00 95.08           O  
ATOM   2862  N   ARG A 184      -9.991   6.816  11.209  1.00 94.33           N  
ATOM   2863  H   ARG A 184     -10.087   6.325  12.086  1.00 94.33           H  
ATOM   2864  CA  ARG A 184      -8.819   6.527  10.355  1.00 94.33           C  
ATOM   2865  HA  ARG A 184      -8.379   7.472  10.034  1.00 94.33           H  
ATOM   2866  C   ARG A 184      -9.147   5.787   9.052  1.00 94.33           C  
ATOM   2867  CB  ARG A 184      -7.781   5.715  11.135  1.00 94.33           C  
ATOM   2868  HB2 ARG A 184      -6.929   5.522  10.484  1.00 94.33           H  
ATOM   2869  HB3 ARG A 184      -8.213   4.754  11.415  1.00 94.33           H  
ATOM   2870  O   ARG A 184      -8.328   5.815   8.138  1.00 94.33           O  
ATOM   2871  CG  ARG A 184      -7.286   6.450  12.382  1.00 94.33           C  
ATOM   2872  HG2 ARG A 184      -8.120   6.673  13.048  1.00 94.33           H  
ATOM   2873  HG3 ARG A 184      -6.803   7.380  12.084  1.00 94.33           H  
ATOM   2874  CD  ARG A 184      -6.292   5.560  13.121  1.00 94.33           C  
ATOM   2875  HD2 ARG A 184      -5.489   5.285  12.436  1.00 94.33           H  
ATOM   2876  HD3 ARG A 184      -6.806   4.654  13.442  1.00 94.33           H  
ATOM   2877  NE  ARG A 184      -5.737   6.260  14.289  1.00 94.33           N  
ATOM   2878  HE  ARG A 184      -6.142   7.159  14.509  1.00 94.33           H  
ATOM   2879  NH1 ARG A 184      -4.284   4.608  14.899  1.00 94.33           N  
ATOM   2880 HH11 ARG A 184      -4.694   4.032  14.179  1.00 94.33           H  
ATOM   2881 HH12 ARG A 184      -3.632   4.216  15.564  1.00 94.33           H  
ATOM   2882  NH2 ARG A 184      -4.396   6.492  16.106  1.00 94.33           N  
ATOM   2883 HH21 ARG A 184      -3.740   6.098  16.766  1.00 94.33           H  
ATOM   2884 HH22 ARG A 184      -4.849   7.373  16.303  1.00 94.33           H  
ATOM   2885  CZ  ARG A 184      -4.806   5.787  15.089  1.00 94.33           C  
ATOM   2886  N   GLY A 185     -10.301   5.123   8.965  1.00 95.30           N  
ATOM   2887  H   GLY A 185     -10.906   5.117   9.774  1.00 95.30           H  
ATOM   2888  CA  GLY A 185     -10.798   4.510   7.729  1.00 95.30           C  
ATOM   2889  HA2 GLY A 185      -9.976   4.023   7.205  1.00 95.30           H  
ATOM   2890  HA3 GLY A 185     -11.538   3.749   7.977  1.00 95.30           H  
ATOM   2891  C   GLY A 185     -11.450   5.496   6.755  1.00 95.30           C  
ATOM   2892  O   GLY A 185     -11.828   5.094   5.663  1.00 95.30           O  
ATOM   2893  N   THR A 186     -11.595   6.770   7.125  1.00 97.16           N  
ATOM   2894  H   THR A 186     -11.321   7.044   8.058  1.00 97.16           H  
ATOM   2895  CA  THR A 186     -12.197   7.830   6.300  1.00 97.16           C  
ATOM   2896  HA  THR A 186     -12.260   7.496   5.265  1.00 97.16           H  
ATOM   2897  C   THR A 186     -11.303   9.081   6.289  1.00 97.16           C  
ATOM   2898  CB  THR A 186     -13.639   8.132   6.773  1.00 97.16           C  
ATOM   2899  HB  THR A 186     -13.964   9.102   6.398  1.00 97.16           H  
ATOM   2900  O   THR A 186     -11.667  10.109   6.859  1.00 97.16           O  
ATOM   2901  CG2 THR A 186     -14.606   7.071   6.254  1.00 97.16           C  
ATOM   2902 HG21 THR A 186     -14.567   7.040   5.165  1.00 97.16           H  
ATOM   2903 HG22 THR A 186     -14.340   6.093   6.656  1.00 97.16           H  
ATOM   2904 HG23 THR A 186     -15.621   7.326   6.559  1.00 97.16           H  
ATOM   2905  OG1 THR A 186     -13.777   8.081   8.183  1.00 97.16           O  
ATOM   2906  HG1 THR A 186     -13.779   8.983   8.513  1.00 97.16           H  
ATOM   2907  N   PRO A 187     -10.101   9.031   5.676  1.00 97.14           N  
ATOM   2908  CA  PRO A 187      -9.175  10.165   5.654  1.00 97.14           C  
ATOM   2909  HA  PRO A 187      -8.908  10.420   6.679  1.00 97.14           H  
ATOM   2910  C   PRO A 187      -9.776  11.388   4.956  1.00 97.14           C  
ATOM   2911  CB  PRO A 187      -7.928   9.678   4.910  1.00 97.14           C  
ATOM   2912  HB2 PRO A 187      -7.016  10.066   5.365  1.00 97.14           H  
ATOM   2913  HB3 PRO A 187      -7.982   9.963   3.859  1.00 97.14           H  
ATOM   2914  O   PRO A 187     -10.406  11.251   3.913  1.00 97.14           O  
ATOM   2915  CG  PRO A 187      -8.012   8.158   5.018  1.00 97.14           C  
ATOM   2916  HG2 PRO A 187      -7.623   7.834   5.983  1.00 97.14           H  
ATOM   2917  HG3 PRO A 187      -7.490   7.654   4.204  1.00 97.14           H  
ATOM   2918  CD  PRO A 187      -9.512   7.908   4.964  1.00 97.14           C  
ATOM   2919  HD2 PRO A 187      -9.730   6.941   5.418  1.00 97.14           H  
ATOM   2920  HD3 PRO A 187      -9.855   7.924   3.929  1.00 97.14           H  
ATOM   2921  N   GLN A 188      -9.535  12.590   5.485  1.00 97.31           N  
ATOM   2922  H   GLN A 188      -8.984  12.650   6.330  1.00 97.31           H  
ATOM   2923  CA  GLN A 188     -10.077  13.831   4.908  1.00 97.31           C  
ATOM   2924  HA  GLN A 188     -11.111  13.655   4.611  1.00 97.31           H  
ATOM   2925  C   GLN A 188      -9.319  14.285   3.646  1.00 97.31           C  
ATOM   2926  CB  GLN A 188     -10.059  14.914   5.999  1.00 97.31           C  
ATOM   2927  HB2 GLN A 188     -10.516  14.511   6.903  1.00 97.31           H  
ATOM   2928  HB3 GLN A 188      -9.027  15.184   6.225  1.00 97.31           H  
ATOM   2929  O   GLN A 188      -9.870  14.975   2.791  1.00 97.31           O  
ATOM   2930  CG  GLN A 188     -10.842  16.172   5.594  1.00 97.31           C  
ATOM   2931  HG2 GLN A 188     -10.375  16.647   4.730  1.00 97.31           H  
ATOM   2932  HG3 GLN A 188     -11.855  15.880   5.316  1.00 97.31           H  
ATOM   2933  CD  GLN A 188     -10.917  17.210   6.709  1.00 97.31           C  
ATOM   2934  NE2 GLN A 188     -12.025  17.905   6.836  1.00 97.31           N  
ATOM   2935 HE21 GLN A 188     -12.867  17.601   6.367  1.00 97.31           H  
ATOM   2936 HE22 GLN A 188     -12.126  18.470   7.667  1.00 97.31           H  
ATOM   2937  OE1 GLN A 188      -9.984  17.425   7.476  1.00 97.31           O  
ATOM   2938  N   SER A 189      -8.038  13.919   3.547  1.00 98.01           N  
ATOM   2939  H   SER A 189      -7.663  13.340   4.285  1.00 98.01           H  
ATOM   2940  CA  SER A 189      -7.138  14.255   2.442  1.00 98.01           C  
ATOM   2941  HA  SER A 189      -7.679  14.220   1.496  1.00 98.01           H  
ATOM   2942  C   SER A 189      -5.968  13.266   2.402  1.00 98.01           C  
ATOM   2943  CB  SER A 189      -6.614  15.683   2.626  1.00 98.01           C  
ATOM   2944  HB2 SER A 189      -7.403  16.399   2.398  1.00 98.01           H  
ATOM   2945  HB3 SER A 189      -6.307  15.820   3.663  1.00 98.01           H  
ATOM   2946  O   SER A 189      -5.455  12.864   3.450  1.00 98.01           O  
ATOM   2947  OG  SER A 189      -5.498  15.915   1.793  1.00 98.01           O  
ATOM   2948  HG  SER A 189      -5.814  16.349   0.997  1.00 98.01           H  
ATOM   2949  N   ILE A 190      -5.470  12.935   1.202  1.00 97.64           N  
ATOM   2950  H   ILE A 190      -5.923  13.310   0.381  1.00 97.64           H  
ATOM   2951  CA  ILE A 190      -4.210  12.182   1.037  1.00 97.64           C  
ATOM   2952  HA  ILE A 190      -4.284  11.244   1.587  1.00 97.64           H  
ATOM   2953  C   ILE A 190      -3.030  12.935   1.659  1.00 97.64           C  
ATOM   2954  CB  ILE A 190      -3.963  11.853  -0.454  1.00 97.64           C  
ATOM   2955  HB  ILE A 190      -4.098  12.764  -1.038  1.00 97.64           H  
ATOM   2956  O   ILE A 190      -2.128  12.334   2.238  1.00 97.64           O  
ATOM   2957  CG1 ILE A 190      -4.992  10.799  -0.915  1.00 97.64           C  
ATOM   2958 HG12 ILE A 190      -4.732   9.827  -0.496  1.00 97.64           H  
ATOM   2959 HG13 ILE A 190      -5.982  11.067  -0.546  1.00 97.64           H  
ATOM   2960  CG2 ILE A 190      -2.531  11.329  -0.694  1.00 97.64           C  
ATOM   2961 HG21 ILE A 190      -2.401  11.015  -1.730  1.00 97.64           H  
ATOM   2962 HG22 ILE A 190      -1.800  12.115  -0.505  1.00 97.64           H  
ATOM   2963 HG23 ILE A 190      -2.329  10.486  -0.035  1.00 97.64           H  
ATOM   2964  CD1 ILE A 190      -5.088  10.657  -2.432  1.00 97.64           C  
ATOM   2965 HD11 ILE A 190      -4.156  10.252  -2.825  1.00 97.64           H  
ATOM   2966 HD12 ILE A 190      -5.289  11.629  -2.884  1.00 97.64           H  
ATOM   2967 HD13 ILE A 190      -5.900   9.974  -2.681  1.00 97.64           H  
ATOM   2968  N   ARG A 191      -3.050  14.266   1.615  1.00 98.06           N  
ATOM   2969  H   ARG A 191      -3.872  14.711   1.231  1.00 98.06           H  
ATOM   2970  CA  ARG A 191      -1.998  15.126   2.170  1.00 98.06           C  
ATOM   2971  HA  ARG A 191      -1.025  14.791   1.810  1.00 98.06           H  
ATOM   2972  C   ARG A 191      -1.945  15.059   3.698  1.00 98.06           C  
ATOM   2973  CB  ARG A 191      -2.224  16.564   1.678  1.00 98.06           C  
ATOM   2974  HB2 ARG A 191      -1.362  17.166   1.967  1.00 98.06           H  
ATOM   2975  HB3 ARG A 191      -3.105  16.980   2.167  1.00 98.06           H  
ATOM   2976  O   ARG A 191      -0.908  15.347   4.288  1.00 98.06           O  
ATOM   2977  CG  ARG A 191      -2.396  16.649   0.149  1.00 98.06           C  
ATOM   2978  HG2 ARG A 191      -3.274  16.088  -0.172  1.00 98.06           H  
ATOM   2979  HG3 ARG A 191      -1.522  16.211  -0.333  1.00 98.06           H  
ATOM   2980  CD  ARG A 191      -2.566  18.089  -0.334  1.00 98.06           C  
ATOM   2981  HD2 ARG A 191      -1.728  18.692   0.015  1.00 98.06           H  
ATOM   2982  HD3 ARG A 191      -2.554  18.079  -1.424  1.00 98.06           H  
ATOM   2983  NE  ARG A 191      -3.848  18.662   0.109  1.00 98.06           N  
ATOM   2984  HE  ARG A 191      -4.675  18.099  -0.033  1.00 98.06           H  
ATOM   2985  NH1 ARG A 191      -3.163  20.832   0.459  1.00 98.06           N  
ATOM   2986 HH11 ARG A 191      -2.277  20.612   0.026  1.00 98.06           H  
ATOM   2987 HH12 ARG A 191      -3.436  21.798   0.573  1.00 98.06           H  
ATOM   2988  NH2 ARG A 191      -5.298  20.282   0.748  1.00 98.06           N  
ATOM   2989 HH21 ARG A 191      -6.045  19.655   0.484  1.00 98.06           H  
ATOM   2990 HH22 ARG A 191      -5.552  21.260   0.764  1.00 98.06           H  
ATOM   2991  CZ  ARG A 191      -4.093  19.914   0.443  1.00 98.06           C  
ATOM   2992  N   MET A 192      -3.046  14.657   4.334  1.00 97.96           N  
ATOM   2993  H   MET A 192      -3.839  14.407   3.761  1.00 97.96           H  
ATOM   2994  CA  MET A 192      -3.230  14.585   5.787  1.00 97.96           C  
ATOM   2995  HA  MET A 192      -2.369  15.041   6.276  1.00 97.96           H  
ATOM   2996  C   MET A 192      -3.305  13.140   6.306  1.00 97.96           C  
ATOM   2997  CB  MET A 192      -4.462  15.403   6.203  1.00 97.96           C  
ATOM   2998  HB2 MET A 192      -5.355  14.970   5.751  1.00 97.96           H  
ATOM   2999  HB3 MET A 192      -4.576  15.366   7.287  1.00 97.96           H  
ATOM   3000  O   MET A 192      -3.799  12.909   7.406  1.00 97.96           O  
ATOM   3001  CG  MET A 192      -4.351  16.872   5.790  1.00 97.96           C  
ATOM   3002  HG2 MET A 192      -3.442  17.295   6.218  1.00 97.96           H  
ATOM   3003  HG3 MET A 192      -4.285  16.932   4.703  1.00 97.96           H  
ATOM   3004  SD  MET A 192      -5.762  17.867   6.324  1.00 97.96           S  
ATOM   3005  CE  MET A 192      -5.455  19.373   5.370  1.00 97.96           C  
ATOM   3006  HE1 MET A 192      -6.247  20.096   5.563  1.00 97.96           H  
ATOM   3007  HE2 MET A 192      -5.450  19.133   4.307  1.00 97.96           H  
ATOM   3008  HE3 MET A 192      -4.491  19.798   5.650  1.00 97.96           H  
ATOM   3009  N   MET A 193      -2.816  12.151   5.552  1.00 96.83           N  
ATOM   3010  H   MET A 193      -2.466  12.366   4.630  1.00 96.83           H  
ATOM   3011  CA  MET A 193      -2.676  10.774   6.041  1.00 96.83           C  
ATOM   3012  HA  MET A 193      -3.114  10.716   7.038  1.00 96.83           H  
ATOM   3013  C   MET A 193      -1.210  10.370   6.209  1.00 96.83           C  
ATOM   3014  CB  MET A 193      -3.483   9.775   5.197  1.00 96.83           C  
ATOM   3015  HB2 MET A 193      -3.457   8.803   5.690  1.00 96.83           H  
ATOM   3016  HB3 MET A 193      -4.521  10.107   5.168  1.00 96.83           H  
ATOM   3017  O   MET A 193      -0.312  10.875   5.532  1.00 96.83           O  
ATOM   3018  CG  MET A 193      -2.968   9.599   3.767  1.00 96.83           C  
ATOM   3019  HG2 MET A 193      -3.109  10.546   3.247  1.00 96.83           H  
ATOM   3020  HG3 MET A 193      -1.904   9.363   3.793  1.00 96.83           H  
ATOM   3021  SD  MET A 193      -3.805   8.313   2.802  1.00 96.83           S  
ATOM   3022  CE  MET A 193      -5.433   9.066   2.512  1.00 96.83           C  
ATOM   3023  HE1 MET A 193      -5.672   9.786   3.294  1.00 96.83           H  
ATOM   3024  HE2 MET A 193      -6.190   8.282   2.490  1.00 96.83           H  
ATOM   3025  HE3 MET A 193      -5.453   9.565   1.543  1.00 96.83           H  
ATOM   3026  N   ASN A 194      -0.979   9.439   7.132  1.00 97.82           N  
ATOM   3027  H   ASN A 194      -1.784   9.021   7.576  1.00 97.82           H  
ATOM   3028  CA  ASN A 194       0.295   8.739   7.266  1.00 97.82           C  
ATOM   3029  HA  ASN A 194       1.113   9.389   6.955  1.00 97.82           H  
ATOM   3030  C   ASN A 194       0.310   7.502   6.361  1.00 97.82           C  
ATOM   3031  CB  ASN A 194       0.497   8.336   8.734  1.00 97.82           C  
ATOM   3032  HB2 ASN A 194      -0.354   7.732   9.050  1.00 97.82           H  
ATOM   3033  HB3 ASN A 194       1.394   7.723   8.823  1.00 97.82           H  
ATOM   3034  O   ASN A 194      -0.741   7.048   5.916  1.00 97.82           O  
ATOM   3035  CG  ASN A 194       0.653   9.507   9.678  1.00 97.82           C  
ATOM   3036  ND2 ASN A 194       0.421   9.282  10.948  1.00 97.82           N  
ATOM   3037 HD21 ASN A 194       0.072   8.370  11.207  1.00 97.82           H  
ATOM   3038 HD22 ASN A 194       0.362  10.106  11.529  1.00 97.82           H  
ATOM   3039  OD1 ASN A 194       0.992  10.623   9.326  1.00 97.82           O  
ATOM   3040  N   ALA A 195       1.489   6.916   6.174  1.00 98.22           N  
ATOM   3041  H   ALA A 195       2.309   7.348   6.575  1.00 98.22           H  
ATOM   3042  CA  ALA A 195       1.645   5.589   5.599  1.00 98.22           C  
ATOM   3043  HA  ALA A 195       0.690   5.068   5.672  1.00 98.22           H  
ATOM   3044  C   ALA A 195       2.659   4.755   6.379  1.00 98.22           C  
ATOM   3045  CB  ALA A 195       1.990   5.700   4.116  1.00 98.22           C  
ATOM   3046  HB1 ALA A 195       2.110   4.706   3.686  1.00 98.22           H  
ATOM   3047  HB2 ALA A 195       1.164   6.202   3.612  1.00 98.22           H  
ATOM   3048  HB3 ALA A 195       2.905   6.274   3.965  1.00 98.22           H  
ATOM   3049  O   ALA A 195       3.588   5.270   7.001  1.00 98.22           O  
ATOM   3050  N   TYR A 196       2.475   3.444   6.342  1.00 98.32           N  
ATOM   3051  H   TYR A 196       1.677   3.090   5.833  1.00 98.32           H  
ATOM   3052  CA  TYR A 196       3.207   2.492   7.153  1.00 98.32           C  
ATOM   3053  HA  TYR A 196       4.124   2.945   7.531  1.00 98.32           H  
ATOM   3054  C   TYR A 196       3.557   1.274   6.321  1.00 98.32           C  
ATOM   3055  CB  TYR A 196       2.344   2.066   8.337  1.00 98.32           C  
ATOM   3056  HB2 TYR A 196       1.486   1.520   7.944  1.00 98.32           H  
ATOM   3057  HB3 TYR A 196       2.919   1.381   8.961  1.00 98.32           H  
ATOM   3058  O   TYR A 196       2.708   0.712   5.628  1.00 98.32           O  
ATOM   3059  CG  TYR A 196       1.835   3.204   9.195  1.00 98.32           C  
ATOM   3060  CD1 TYR A 196       2.638   3.714  10.227  1.00 98.32           C  
ATOM   3061  HD1 TYR A 196       3.616   3.289  10.402  1.00 98.32           H  
ATOM   3062  CD2 TYR A 196       0.569   3.765   8.945  1.00 98.32           C  
ATOM   3063  HD2 TYR A 196      -0.032   3.388   8.131  1.00 98.32           H  
ATOM   3064  CE1 TYR A 196       2.174   4.776  11.023  1.00 98.32           C  
ATOM   3065  HE1 TYR A 196       2.806   5.156  11.812  1.00 98.32           H  
ATOM   3066  CE2 TYR A 196       0.099   4.831   9.736  1.00 98.32           C  
ATOM   3067  HE2 TYR A 196      -0.870   5.266   9.543  1.00 98.32           H  
ATOM   3068  OH  TYR A 196       0.462   6.356  11.562  1.00 98.32           O  
ATOM   3069  HH  TYR A 196       1.110   6.517  12.253  1.00 98.32           H  
ATOM   3070  CZ  TYR A 196       0.901   5.335  10.778  1.00 98.32           C  
ATOM   3071  N   SER A 197       4.804   0.833   6.446  1.00 97.44           N  
ATOM   3072  H   SER A 197       5.457   1.390   6.979  1.00 97.44           H  
ATOM   3073  CA  SER A 197       5.261  -0.394   5.796  1.00 97.44           C  
ATOM   3074  HA  SER A 197       5.192  -0.253   4.717  1.00 97.44           H  
ATOM   3075  C   SER A 197       4.379  -1.595   6.103  1.00 97.44           C  
ATOM   3076  CB  SER A 197       6.717  -0.700   6.144  1.00 97.44           C  
ATOM   3077  HB2 SER A 197       7.368   0.004   5.625  1.00 97.44           H  
ATOM   3078  HB3 SER A 197       6.967  -1.709   5.817  1.00 97.44           H  
ATOM   3079  O   SER A 197       4.089  -2.375   5.196  1.00 97.44           O  
ATOM   3080  OG  SER A 197       6.914  -0.589   7.540  1.00 97.44           O  
ATOM   3081  HG  SER A 197       6.743   0.318   7.804  1.00 97.44           H  
ATOM   3082  N   GLY A 198       3.965  -1.745   7.367  1.00 94.53           N  
ATOM   3083  H   GLY A 198       4.259  -1.040   8.027  1.00 94.53           H  
ATOM   3084  CA  GLY A 198       3.353  -2.960   7.912  1.00 94.53           C  
ATOM   3085  HA2 GLY A 198       2.511  -3.253   7.285  1.00 94.53           H  
ATOM   3086  HA3 GLY A 198       2.985  -2.767   8.920  1.00 94.53           H  
ATOM   3087  C   GLY A 198       4.357  -4.116   7.962  1.00 94.53           C  
ATOM   3088  O   GLY A 198       4.560  -4.716   9.019  1.00 94.53           O  
ATOM   3089  N   HIS A 199       5.030  -4.340   6.835  1.00 95.82           N  
ATOM   3090  H   HIS A 199       4.747  -3.806   6.026  1.00 95.82           H  
ATOM   3091  CA  HIS A 199       6.118  -5.268   6.622  1.00 95.82           C  
ATOM   3092  HA  HIS A 199       5.788  -6.233   7.007  1.00 95.82           H  
ATOM   3093  C   HIS A 199       7.397  -4.885   7.340  1.00 95.82           C  
ATOM   3094  CB  HIS A 199       6.436  -5.372   5.125  1.00 95.82           C  
ATOM   3095  HB2 HIS A 199       6.697  -4.384   4.747  1.00 95.82           H  
ATOM   3096  HB3 HIS A 199       7.300  -6.024   4.990  1.00 95.82           H  
ATOM   3097  O   HIS A 199       7.763  -3.711   7.435  1.00 95.82           O  
ATOM   3098  CG  HIS A 199       5.316  -5.929   4.306  1.00 95.82           C  
ATOM   3099  CD2 HIS A 199       4.738  -5.357   3.206  1.00 95.82           C  
ATOM   3100  HD2 HIS A 199       4.998  -4.401   2.777  1.00 95.82           H  
ATOM   3101  ND1 HIS A 199       4.704  -7.137   4.523  1.00 95.82           N  
ATOM   3102  HD1 HIS A 199       4.932  -7.787   5.261  1.00 95.82           H  
ATOM   3103  CE1 HIS A 199       3.790  -7.298   3.558  1.00 95.82           C  
ATOM   3104  HE1 HIS A 199       3.153  -8.164   3.458  1.00 95.82           H  
ATOM   3105  NE2 HIS A 199       3.760  -6.235   2.731  1.00 95.82           N  
ATOM   3106  N   THR A 200       8.125  -5.920   7.732  1.00 96.94           N  
ATOM   3107  H   THR A 200       7.745  -6.844   7.587  1.00 96.94           H  
ATOM   3108  CA  THR A 200       9.510  -5.797   8.170  1.00 96.94           C  
ATOM   3109  HA  THR A 200       9.666  -4.800   8.580  1.00 96.94           H  
ATOM   3110  C   THR A 200      10.435  -5.972   6.967  1.00 96.94           C  
ATOM   3111  CB  THR A 200       9.775  -6.792   9.301  1.00 96.94           C  
ATOM   3112  HB  THR A 200       9.530  -7.802   8.974  1.00 96.94           H  
ATOM   3113  O   THR A 200      10.336  -6.957   6.239  1.00 96.94           O  
ATOM   3114  CG2 THR A 200      11.209  -6.735   9.812  1.00 96.94           C  
ATOM   3115 HG21 THR A 200      11.455  -5.712  10.096  1.00 96.94           H  
ATOM   3116 HG22 THR A 200      11.890  -7.067   9.027  1.00 96.94           H  
ATOM   3117 HG23 THR A 200      11.319  -7.395  10.673  1.00 96.94           H  
ATOM   3118  OG1 THR A 200       8.938  -6.414  10.369  1.00 96.94           O  
ATOM   3119  HG1 THR A 200       8.735  -7.181  10.910  1.00 96.94           H  
ATOM   3120  N   TYR A 201      11.347  -5.029   6.752  1.00 98.09           N  
ATOM   3121  H   TYR A 201      11.383  -4.256   7.401  1.00 98.09           H  
ATOM   3122  CA  TYR A 201      12.407  -5.116   5.739  1.00 98.09           C  
ATOM   3123  HA  TYR A 201      12.250  -5.986   5.102  1.00 98.09           H  
ATOM   3124  C   TYR A 201      13.766  -5.294   6.412  1.00 98.09           C  
ATOM   3125  CB  TYR A 201      12.385  -3.876   4.833  1.00 98.09           C  
ATOM   3126  HB2 TYR A 201      12.436  -2.974   5.443  1.00 98.09           H  
ATOM   3127  HB3 TYR A 201      13.272  -3.880   4.199  1.00 98.09           H  
ATOM   3128  O   TYR A 201      13.892  -5.097   7.622  1.00 98.09           O  
ATOM   3129  CG  TYR A 201      11.171  -3.788   3.936  1.00 98.09           C  
ATOM   3130  CD1 TYR A 201      11.198  -4.386   2.661  1.00 98.09           C  
ATOM   3131  HD1 TYR A 201      12.081  -4.911   2.328  1.00 98.09           H  
ATOM   3132  CD2 TYR A 201      10.015  -3.113   4.375  1.00 98.09           C  
ATOM   3133  HD2 TYR A 201       9.988  -2.683   5.365  1.00 98.09           H  
ATOM   3134  CE1 TYR A 201      10.073  -4.298   1.821  1.00 98.09           C  
ATOM   3135  HE1 TYR A 201      10.073  -4.748   0.839  1.00 98.09           H  
ATOM   3136  CE2 TYR A 201       8.886  -3.034   3.539  1.00 98.09           C  
ATOM   3137  HE2 TYR A 201       7.993  -2.535   3.886  1.00 98.09           H  
ATOM   3138  OH  TYR A 201       7.823  -3.569   1.450  1.00 98.09           O  
ATOM   3139  HH  TYR A 201       7.070  -3.153   1.876  1.00 98.09           H  
ATOM   3140  CZ  TYR A 201       8.913  -3.631   2.260  1.00 98.09           C  
ATOM   3141  N   THR A 202      14.788  -5.644   5.639  1.00 97.82           N  
ATOM   3142  H   THR A 202      14.631  -5.817   4.656  1.00 97.82           H  
ATOM   3143  CA  THR A 202      16.180  -5.654   6.090  1.00 97.82           C  
ATOM   3144  HA  THR A 202      16.202  -5.500   7.169  1.00 97.82           H  
ATOM   3145  C   THR A 202      16.961  -4.513   5.449  1.00 97.82           C  
ATOM   3146  CB  THR A 202      16.869  -7.000   5.832  1.00 97.82           C  
ATOM   3147  HB  THR A 202      17.920  -6.917   6.107  1.00 97.82           H  
ATOM   3148  O   THR A 202      16.850  -4.249   4.254  1.00 97.82           O  
ATOM   3149  CG2 THR A 202      16.237  -8.125   6.646  1.00 97.82           C  
ATOM   3150 HG21 THR A 202      16.764  -9.057   6.442  1.00 97.82           H  
ATOM   3151 HG22 THR A 202      16.329  -7.892   7.706  1.00 97.82           H  
ATOM   3152 HG23 THR A 202      15.188  -8.245   6.376  1.00 97.82           H  
ATOM   3153  OG1 THR A 202      16.771  -7.362   4.482  1.00 97.82           O  
ATOM   3154  HG1 THR A 202      17.651  -7.622   4.199  1.00 97.82           H  
ATOM   3155  N   LEU A 203      17.776  -3.827   6.244  1.00 98.09           N  
ATOM   3156  H   LEU A 203      17.801  -4.074   7.223  1.00 98.09           H  
ATOM   3157  CA  LEU A 203      18.797  -2.906   5.760  1.00 98.09           C  
ATOM   3158  HA  LEU A 203      18.652  -2.716   4.697  1.00 98.09           H  
ATOM   3159  C   LEU A 203      20.165  -3.556   5.918  1.00 98.09           C  
ATOM   3160  CB  LEU A 203      18.717  -1.579   6.522  1.00 98.09           C  
ATOM   3161  HB2 LEU A 203      19.647  -1.043   6.338  1.00 98.09           H  
ATOM   3162  HB3 LEU A 203      18.678  -1.782   7.593  1.00 98.09           H  
ATOM   3163  O   LEU A 203      20.489  -4.016   7.009  1.00 98.09           O  
ATOM   3164  CG  LEU A 203      17.539  -0.670   6.142  1.00 98.09           C  
ATOM   3165  HG  LEU A 203      16.623  -1.113   6.532  1.00 98.09           H  
ATOM   3166  CD1 LEU A 203      17.733   0.706   6.785  1.00 98.09           C  
ATOM   3167 HD11 LEU A 203      17.804   0.591   7.867  1.00 98.09           H  
ATOM   3168 HD12 LEU A 203      16.886   1.353   6.555  1.00 98.09           H  
ATOM   3169 HD13 LEU A 203      18.643   1.175   6.412  1.00 98.09           H  
ATOM   3170  CD2 LEU A 203      17.369  -0.455   4.639  1.00 98.09           C  
ATOM   3171 HD21 LEU A 203      16.615   0.315   4.477  1.00 98.09           H  
ATOM   3172 HD22 LEU A 203      18.308  -0.140   4.186  1.00 98.09           H  
ATOM   3173 HD23 LEU A 203      17.019  -1.372   4.165  1.00 98.09           H  
ATOM   3174  N   HIS A 204      20.943  -3.607   4.840  1.00 96.21           N  
ATOM   3175  H   HIS A 204      20.612  -3.154   4.000  1.00 96.21           H  
ATOM   3176  CA  HIS A 204      22.243  -4.276   4.795  1.00 96.21           C  
ATOM   3177  HA  HIS A 204      22.413  -4.810   5.730  1.00 96.21           H  
ATOM   3178  C   HIS A 204      23.372  -3.267   4.619  1.00 96.21           C  
ATOM   3179  CB  HIS A 204      22.277  -5.306   3.659  1.00 96.21           C  
ATOM   3180  HB2 HIS A 204      23.281  -5.724   3.598  1.00 96.21           H  
ATOM   3181  HB3 HIS A 204      22.066  -4.812   2.710  1.00 96.21           H  
ATOM   3182  O   HIS A 204      23.281  -2.370   3.779  1.00 96.21           O  
ATOM   3183  CG  HIS A 204      21.305  -6.438   3.837  1.00 96.21           C  
ATOM   3184  CD2 HIS A 204      19.978  -6.442   3.502  1.00 96.21           C  
ATOM   3185  HD2 HIS A 204      19.426  -5.624   3.063  1.00 96.21           H  
ATOM   3186  ND1 HIS A 204      21.597  -7.673   4.367  1.00 96.21           N  
ATOM   3187  HD1 HIS A 204      22.492  -7.973   4.725  1.00 96.21           H  
ATOM   3188  CE1 HIS A 204      20.471  -8.403   4.367  1.00 96.21           C  
ATOM   3189  HE1 HIS A 204      20.384  -9.414   4.739  1.00 96.21           H  
ATOM   3190  NE2 HIS A 204      19.459  -7.695   3.844  1.00 96.21           N  
ATOM   3191  N   LYS A 205      24.461  -3.456   5.364  1.00 95.66           N  
ATOM   3192  H   LYS A 205      24.458  -4.225   6.019  1.00 95.66           H  
ATOM   3193  CA  LYS A 205      25.717  -2.724   5.180  1.00 95.66           C  
ATOM   3194  HA  LYS A 205      25.510  -1.775   4.686  1.00 95.66           H  
ATOM   3195  C   LYS A 205      26.689  -3.487   4.281  1.00 95.66           C  
ATOM   3196  CB  LYS A 205      26.349  -2.437   6.546  1.00 95.66           C  
ATOM   3197  HB2 LYS A 205      27.374  -2.100   6.392  1.00 95.66           H  
ATOM   3198  HB3 LYS A 205      26.379  -3.363   7.121  1.00 95.66           H  
ATOM   3199  O   LYS A 205      26.582  -4.699   4.091  1.00 95.66           O  
ATOM   3200  CG  LYS A 205      25.601  -1.351   7.334  1.00 95.66           C  
ATOM   3201  HG2 LYS A 205      25.441  -0.488   6.688  1.00 95.66           H  
ATOM   3202  HG3 LYS A 205      24.632  -1.723   7.667  1.00 95.66           H  
ATOM   3203  CD  LYS A 205      26.441  -0.903   8.538  1.00 95.66           C  
ATOM   3204  HD2 LYS A 205      27.449  -0.665   8.201  1.00 95.66           H  
ATOM   3205  HD3 LYS A 205      26.011   0.007   8.958  1.00 95.66           H  
ATOM   3206  CE  LYS A 205      26.465  -1.998   9.603  1.00 95.66           C  
ATOM   3207  HE2 LYS A 205      25.678  -1.786  10.327  1.00 95.66           H  
ATOM   3208  HE3 LYS A 205      26.212  -2.938   9.113  1.00 95.66           H  
ATOM   3209  NZ  LYS A 205      27.781  -2.135  10.271  1.00 95.66           N  
ATOM   3210  HZ1 LYS A 205      28.120  -1.251  10.622  1.00 95.66           H  
ATOM   3211  HZ2 LYS A 205      27.730  -2.828  11.004  1.00 95.66           H  
ATOM   3212  HZ3 LYS A 205      28.464  -2.523   9.636  1.00 95.66           H  
ATOM   3213  N   ALA A 206      27.708  -2.774   3.801  1.00 92.51           N  
ATOM   3214  H   ALA A 206      27.723  -1.782   3.992  1.00 92.51           H  
ATOM   3215  CA  ALA A 206      28.777  -3.329   2.971  1.00 92.51           C  
ATOM   3216  HA  ALA A 206      28.323  -3.822   2.111  1.00 92.51           H  
ATOM   3217  C   ALA A 206      29.649  -4.383   3.687  1.00 92.51           C  
ATOM   3218  CB  ALA A 206      29.631  -2.161   2.464  1.00 92.51           C  
ATOM   3219  HB1 ALA A 206      29.012  -1.461   1.903  1.00 92.51           H  
ATOM   3220  HB2 ALA A 206      30.098  -1.643   3.302  1.00 92.51           H  
ATOM   3221  HB3 ALA A 206      30.412  -2.542   1.805  1.00 92.51           H  
ATOM   3222  O   ALA A 206      30.342  -5.143   3.020  1.00 92.51           O  
ATOM   3223  N   ASP A 207      29.610  -4.449   5.022  1.00 92.81           N  
ATOM   3224  H   ASP A 207      28.988  -3.826   5.516  1.00 92.81           H  
ATOM   3225  CA  ASP A 207      30.305  -5.465   5.830  1.00 92.81           C  
ATOM   3226  HA  ASP A 207      31.236  -5.724   5.326  1.00 92.81           H  
ATOM   3227  C   ASP A 207      29.516  -6.784   5.973  1.00 92.81           C  
ATOM   3228  CB  ASP A 207      30.684  -4.865   7.201  1.00 92.81           C  
ATOM   3229  HB2 ASP A 207      31.290  -5.588   7.746  1.00 92.81           H  
ATOM   3230  HB3 ASP A 207      31.301  -3.982   7.032  1.00 92.81           H  
ATOM   3231  O   ASP A 207      30.009  -7.739   6.573  1.00 92.81           O  
ATOM   3232  CG  ASP A 207      29.491  -4.466   8.084  1.00 92.81           C  
ATOM   3233  OD1 ASP A 207      28.342  -4.866   7.797  1.00 92.81           O  
ATOM   3234  OD2 ASP A 207      29.673  -3.694   9.052  1.00 92.81           O  
ATOM   3235  N   GLY A 208      28.295  -6.843   5.428  1.00 92.52           N  
ATOM   3236  H   GLY A 208      27.942  -6.012   4.975  1.00 92.52           H  
ATOM   3237  CA  GLY A 208      27.408  -8.003   5.483  1.00 92.52           C  
ATOM   3238  HA2 GLY A 208      26.762  -7.991   4.605  1.00 92.52           H  
ATOM   3239  HA3 GLY A 208      28.004  -8.915   5.462  1.00 92.52           H  
ATOM   3240  C   GLY A 208      26.501  -8.063   6.710  1.00 92.52           C  
ATOM   3241  O   GLY A 208      25.643  -8.943   6.769  1.00 92.52           O  
ATOM   3242  N   THR A 209      26.634  -7.147   7.672  1.00 95.93           N  
ATOM   3243  H   THR A 209      27.329  -6.423   7.556  1.00 95.93           H  
ATOM   3244  CA  THR A 209      25.680  -7.036   8.783  1.00 95.93           C  
ATOM   3245  HA  THR A 209      25.427  -8.044   9.112  1.00 95.93           H  
ATOM   3246  C   THR A 209      24.384  -6.375   8.319  1.00 95.93           C  
ATOM   3247  CB  THR A 209      26.250  -6.298  10.002  1.00 95.93           C  
ATOM   3248  HB  THR A 209      25.495  -6.304  10.789  1.00 95.93           H  
ATOM   3249  O   THR A 209      24.361  -5.620   7.341  1.00 95.93           O  
ATOM   3250  CG2 THR A 209      27.511  -6.944  10.560  1.00 95.93           C  
ATOM   3251 HG21 THR A 209      27.289  -7.971  10.852  1.00 95.93           H  
ATOM   3252 HG22 THR A 209      28.304  -6.942   9.812  1.00 95.93           H  
ATOM   3253 HG23 THR A 209      27.849  -6.394  11.438  1.00 95.93           H  
ATOM   3254  OG1 THR A 209      26.570  -4.967   9.715  1.00 95.93           O  
ATOM   3255  HG1 THR A 209      27.226  -4.980   9.014  1.00 95.93           H  
ATOM   3256  N   PHE A 210      23.286  -6.657   9.019  1.00 97.05           N  
ATOM   3257  H   PHE A 210      23.332  -7.287   9.808  1.00 97.05           H  
ATOM   3258  CA  PHE A 210      21.979  -6.110   8.679  1.00 97.05           C  
ATOM   3259  HA  PHE A 210      22.145  -5.167   8.159  1.00 97.05           H  
ATOM   3260  C   PHE A 210      21.140  -5.786   9.917  1.00 97.05           C  
ATOM   3261  CB  PHE A 210      21.259  -7.071   7.722  1.00 97.05           C  
ATOM   3262  HB2 PHE A 210      20.450  -6.541   7.218  1.00 97.05           H  
ATOM   3263  HB3 PHE A 210      21.964  -7.387   6.952  1.00 97.05           H  
ATOM   3264  O   PHE A 210      21.413  -6.266  11.021  1.00 97.05           O  
ATOM   3265  CG  PHE A 210      20.680  -8.299   8.386  1.00 97.05           C  
ATOM   3266  CD1 PHE A 210      21.498  -9.412   8.657  1.00 97.05           C  
ATOM   3267  HD1 PHE A 210      22.540  -9.412   8.375  1.00 97.05           H  
ATOM   3268  CD2 PHE A 210      19.322  -8.311   8.756  1.00 97.05           C  
ATOM   3269  HD2 PHE A 210      18.692  -7.458   8.551  1.00 97.05           H  
ATOM   3270  CE1 PHE A 210      20.960 -10.532   9.311  1.00 97.05           C  
ATOM   3271  HE1 PHE A 210      21.589 -11.382   9.532  1.00 97.05           H  
ATOM   3272  CE2 PHE A 210      18.785  -9.435   9.396  1.00 97.05           C  
ATOM   3273  HE2 PHE A 210      17.743  -9.449   9.682  1.00 97.05           H  
ATOM   3274  CZ  PHE A 210      19.605 -10.538   9.677  1.00 97.05           C  
ATOM   3275  HZ  PHE A 210      19.187 -11.394  10.186  1.00 97.05           H  
ATOM   3276  N   LYS A 211      20.112  -4.960   9.720  1.00 97.91           N  
ATOM   3277  H   LYS A 211      20.000  -4.593   8.786  1.00 97.91           H  
ATOM   3278  CA  LYS A 211      19.095  -4.608  10.718  1.00 97.91           C  
ATOM   3279  HA  LYS A 211      19.202  -5.241  11.598  1.00 97.91           H  
ATOM   3280  C   LYS A 211      17.706  -4.845  10.146  1.00 97.91           C  
ATOM   3281  CB  LYS A 211      19.228  -3.133  11.129  1.00 97.91           C  
ATOM   3282  HB2 LYS A 211      18.477  -2.921  11.890  1.00 97.91           H  
ATOM   3283  HB3 LYS A 211      19.009  -2.509  10.262  1.00 97.91           H  
ATOM   3284  O   LYS A 211      17.499  -4.649   8.950  1.00 97.91           O  
ATOM   3285  CG  LYS A 211      20.603  -2.715  11.670  1.00 97.91           C  
ATOM   3286  HG2 LYS A 211      20.585  -1.636  11.824  1.00 97.91           H  
ATOM   3287  HG3 LYS A 211      21.371  -2.929  10.927  1.00 97.91           H  
ATOM   3288  CD  LYS A 211      20.971  -3.383  12.998  1.00 97.91           C  
ATOM   3289  HD2 LYS A 211      20.207  -3.151  13.741  1.00 97.91           H  
ATOM   3290  HD3 LYS A 211      21.040  -4.463  12.873  1.00 97.91           H  
ATOM   3291  CE  LYS A 211      22.325  -2.815  13.440  1.00 97.91           C  
ATOM   3292  HE2 LYS A 211      22.210  -1.742  13.597  1.00 97.91           H  
ATOM   3293  HE3 LYS A 211      23.043  -2.961  12.632  1.00 97.91           H  
ATOM   3294  NZ  LYS A 211      22.819  -3.452  14.677  1.00 97.91           N  
ATOM   3295  HZ1 LYS A 211      23.651  -3.012  15.043  1.00 97.91           H  
ATOM   3296  HZ2 LYS A 211      22.949  -4.445  14.550  1.00 97.91           H  
ATOM   3297  HZ3 LYS A 211      22.096  -3.396  15.381  1.00 97.91           H  
ATOM   3298  N   TYR A 212      16.748  -5.194  10.994  1.00 98.26           N  
ATOM   3299  H   TYR A 212      16.971  -5.286  11.974  1.00 98.26           H  
ATOM   3300  CA  TYR A 212      15.338  -5.166  10.624  1.00 98.26           C  
ATOM   3301  HA  TYR A 212      15.246  -5.456   9.577  1.00 98.26           H  
ATOM   3302  C   TYR A 212      14.772  -3.761  10.774  1.00 98.26           C  
ATOM   3303  CB  TYR A 212      14.541  -6.160  11.465  1.00 98.26           C  
ATOM   3304  HB2 TYR A 212      14.731  -5.976  12.523  1.00 98.26           H  
ATOM   3305  HB3 TYR A 212      13.479  -6.004  11.275  1.00 98.26           H  
ATOM   3306  O   TYR A 212      15.093  -3.061  11.736  1.00 98.26           O  
ATOM   3307  CG  TYR A 212      14.835  -7.599  11.139  1.00 98.26           C  
ATOM   3308  CD1 TYR A 212      14.565  -8.074   9.843  1.00 98.26           C  
ATOM   3309  HD1 TYR A 212      14.169  -7.409   9.089  1.00 98.26           H  
ATOM   3310  CD2 TYR A 212      15.372  -8.455  12.118  1.00 98.26           C  
ATOM   3311  HD2 TYR A 212      15.574  -8.089  13.113  1.00 98.26           H  
ATOM   3312  CE1 TYR A 212      14.844  -9.409   9.518  1.00 98.26           C  
ATOM   3313  HE1 TYR A 212      14.678  -9.788   8.520  1.00 98.26           H  
ATOM   3314  CE2 TYR A 212      15.642  -9.798  11.793  1.00 98.26           C  
ATOM   3315  HE2 TYR A 212      16.044 -10.473  12.534  1.00 98.26           H  
ATOM   3316  OH  TYR A 212      15.658 -11.545  10.125  1.00 98.26           O  
ATOM   3317  HH  TYR A 212      16.128 -12.028  10.809  1.00 98.26           H  
ATOM   3318  CZ  TYR A 212      15.381 -10.270  10.489  1.00 98.26           C  
ATOM   3319  N   ILE A 213      13.899  -3.364   9.851  1.00 98.42           N  
ATOM   3320  H   ILE A 213      13.703  -3.977   9.073  1.00 98.42           H  
ATOM   3321  CA  ILE A 213      13.226  -2.071   9.901  1.00 98.42           C  
ATOM   3322  HA  ILE A 213      13.306  -1.725  10.932  1.00 98.42           H  
ATOM   3323  C   ILE A 213      11.729  -2.158   9.614  1.00 98.42           C  
ATOM   3324  CB  ILE A 213      13.906  -1.021   8.991  1.00 98.42           C  
ATOM   3325  HB  ILE A 213      13.347  -0.093   9.114  1.00 98.42           H  
ATOM   3326  O   ILE A 213      11.280  -2.981   8.817  1.00 98.42           O  
ATOM   3327  CG1 ILE A 213      13.855  -1.417   7.500  1.00 98.42           C  
ATOM   3328 HG12 ILE A 213      12.919  -1.934   7.287  1.00 98.42           H  
ATOM   3329 HG13 ILE A 213      14.668  -2.105   7.268  1.00 98.42           H  
ATOM   3330  CG2 ILE A 213      15.353  -0.741   9.431  1.00 98.42           C  
ATOM   3331 HG21 ILE A 213      15.377  -0.553  10.504  1.00 98.42           H  
ATOM   3332 HG22 ILE A 213      15.733   0.140   8.914  1.00 98.42           H  
ATOM   3333 HG23 ILE A 213      15.994  -1.594   9.208  1.00 98.42           H  
ATOM   3334  CD1 ILE A 213      13.900  -0.211   6.559  1.00 98.42           C  
ATOM   3335 HD11 ILE A 213      13.001   0.391   6.691  1.00 98.42           H  
ATOM   3336 HD12 ILE A 213      14.774   0.406   6.765  1.00 98.42           H  
ATOM   3337 HD13 ILE A 213      13.948  -0.565   5.529  1.00 98.42           H  
ATOM   3338  N   LYS A 214      10.975  -1.223  10.200  1.00 98.19           N  
ATOM   3339  H   LYS A 214      11.441  -0.623  10.865  1.00 98.19           H  
ATOM   3340  CA  LYS A 214       9.633  -0.834   9.742  1.00 98.19           C  
ATOM   3341  HA  LYS A 214       9.389  -1.388   8.835  1.00 98.19           H  
ATOM   3342  C   LYS A 214       9.639   0.647   9.386  1.00 98.19           C  
ATOM   3343  CB  LYS A 214       8.547  -1.162  10.785  1.00 98.19           C  
ATOM   3344  HB2 LYS A 214       8.816  -0.746  11.755  1.00 98.19           H  
ATOM   3345  HB3 LYS A 214       7.618  -0.693  10.458  1.00 98.19           H  
ATOM   3346  O   LYS A 214      10.053   1.476  10.194  1.00 98.19           O  
ATOM   3347  CG  LYS A 214       8.303  -2.675  10.920  1.00 98.19           C  
ATOM   3348  HG2 LYS A 214       8.292  -3.119   9.925  1.00 98.19           H  
ATOM   3349  HG3 LYS A 214       9.120  -3.125  11.484  1.00 98.19           H  
ATOM   3350  CD  LYS A 214       6.960  -2.999  11.602  1.00 98.19           C  
ATOM   3351  HD2 LYS A 214       6.962  -2.624  12.625  1.00 98.19           H  
ATOM   3352  HD3 LYS A 214       6.158  -2.523  11.037  1.00 98.19           H  
ATOM   3353  CE  LYS A 214       6.747  -4.521  11.599  1.00 98.19           C  
ATOM   3354  HE2 LYS A 214       7.093  -4.906  10.640  1.00 98.19           H  
ATOM   3355  HE3 LYS A 214       7.390  -4.968  12.357  1.00 98.19           H  
ATOM   3356  NZ  LYS A 214       5.331  -4.946  11.787  1.00 98.19           N  
ATOM   3357  HZ1 LYS A 214       4.870  -4.554  12.596  1.00 98.19           H  
ATOM   3358  HZ2 LYS A 214       5.274  -5.952  11.863  1.00 98.19           H  
ATOM   3359  HZ3 LYS A 214       4.802  -4.729  10.955  1.00 98.19           H  
ATOM   3360  N   VAL A 215       9.174   0.980   8.187  1.00 98.53           N  
ATOM   3361  H   VAL A 215       8.825   0.227   7.611  1.00 98.53           H  
ATOM   3362  CA  VAL A 215       9.082   2.357   7.675  1.00 98.53           C  
ATOM   3363  HA  VAL A 215       9.906   2.934   8.094  1.00 98.53           H  
ATOM   3364  C   VAL A 215       7.769   3.004   8.110  1.00 98.53           C  
ATOM   3365  CB  VAL A 215       9.211   2.413   6.140  1.00 98.53           C  
ATOM   3366  HB  VAL A 215       8.312   1.987   5.695  1.00 98.53           H  
ATOM   3367  O   VAL A 215       6.710   2.374   8.029  1.00 98.53           O  
ATOM   3368  CG1 VAL A 215       9.361   3.856   5.641  1.00 98.53           C  
ATOM   3369 HG11 VAL A 215      10.201   4.341   6.138  1.00 98.53           H  
ATOM   3370 HG12 VAL A 215       8.450   4.424   5.831  1.00 98.53           H  
ATOM   3371 HG13 VAL A 215       9.545   3.862   4.567  1.00 98.53           H  
ATOM   3372  CG2 VAL A 215      10.416   1.616   5.632  1.00 98.53           C  
ATOM   3373 HG21 VAL A 215      10.328   0.561   5.890  1.00 98.53           H  
ATOM   3374 HG22 VAL A 215      11.337   2.021   6.053  1.00 98.53           H  
ATOM   3375 HG23 VAL A 215      10.453   1.688   4.545  1.00 98.53           H  
ATOM   3376  N   HIS A 216       7.850   4.266   8.533  1.00 98.65           N  
ATOM   3377  H   HIS A 216       8.769   4.685   8.558  1.00 98.65           H  
ATOM   3378  CA  HIS A 216       6.733   5.136   8.905  1.00 98.65           C  
ATOM   3379  HA  HIS A 216       5.782   4.676   8.635  1.00 98.65           H  
ATOM   3380  C   HIS A 216       6.864   6.468   8.166  1.00 98.65           C  
ATOM   3381  CB  HIS A 216       6.749   5.397  10.417  1.00 98.65           C  
ATOM   3382  HB2 HIS A 216       7.736   5.761  10.703  1.00 98.65           H  
ATOM   3383  HB3 HIS A 216       6.026   6.182  10.639  1.00 98.65           H  
ATOM   3384  O   HIS A 216       7.841   7.187   8.342  1.00 98.65           O  
ATOM   3385  CG  HIS A 216       6.426   4.212  11.286  1.00 98.65           C  
ATOM   3386  CD2 HIS A 216       7.193   3.096  11.450  1.00 98.65           C  
ATOM   3387  HD2 HIS A 216       8.134   2.888  10.964  1.00 98.65           H  
ATOM   3388  ND1 HIS A 216       5.343   4.153  12.164  1.00 98.65           N  
ATOM   3389  CE1 HIS A 216       5.466   2.983  12.811  1.00 98.65           C  
ATOM   3390  HE1 HIS A 216       4.814   2.647  13.603  1.00 98.65           H  
ATOM   3391  NE2 HIS A 216       6.563   2.327  12.401  1.00 98.65           N  
ATOM   3392  HE2 HIS A 216       6.919   1.485  12.830  1.00 98.65           H  
ATOM   3393  N   ILE A 217       5.865   6.821   7.370  1.00 98.61           N  
ATOM   3394  H   ILE A 217       5.072   6.200   7.292  1.00 98.61           H  
ATOM   3395  CA  ILE A 217       5.781   8.078   6.627  1.00 98.61           C  
ATOM   3396  HA  ILE A 217       6.730   8.612   6.676  1.00 98.61           H  
ATOM   3397  C   ILE A 217       4.708   8.922   7.307  1.00 98.61           C  
ATOM   3398  CB  ILE A 217       5.454   7.799   5.145  1.00 98.61           C  
ATOM   3399  HB  ILE A 217       4.473   7.327   5.101  1.00 98.61           H  
ATOM   3400  O   ILE A 217       3.546   8.517   7.368  1.00 98.61           O  
ATOM   3401  CG1 ILE A 217       6.478   6.823   4.520  1.00 98.61           C  
ATOM   3402 HG12 ILE A 217       6.449   5.878   5.062  1.00 98.61           H  
ATOM   3403 HG13 ILE A 217       7.485   7.230   4.614  1.00 98.61           H  
ATOM   3404  CG2 ILE A 217       5.373   9.122   4.369  1.00 98.61           C  
ATOM   3405 HG21 ILE A 217       5.105   8.942   3.328  1.00 98.61           H  
ATOM   3406 HG22 ILE A 217       4.581   9.745   4.784  1.00 98.61           H  
ATOM   3407 HG23 ILE A 217       6.325   9.653   4.411  1.00 98.61           H  
ATOM   3408  CD1 ILE A 217       6.215   6.488   3.049  1.00 98.61           C  
ATOM   3409 HD11 ILE A 217       6.403   7.354   2.414  1.00 98.61           H  
ATOM   3410 HD12 ILE A 217       5.185   6.153   2.928  1.00 98.61           H  
ATOM   3411 HD13 ILE A 217       6.885   5.685   2.741  1.00 98.61           H  
ATOM   3412  N   LYS A 218       5.085  10.074   7.861  1.00 98.52           N  
ATOM   3413  H   LYS A 218       6.042  10.378   7.755  1.00 98.52           H  
ATOM   3414  CA  LYS A 218       4.179  10.911   8.652  1.00 98.52           C  
ATOM   3415  HA  LYS A 218       3.211  10.414   8.720  1.00 98.52           H  
ATOM   3416  C   LYS A 218       3.935  12.251   7.986  1.00 98.52           C  
ATOM   3417  CB  LYS A 218       4.711  11.091  10.072  1.00 98.52           C  
ATOM   3418  HB2 LYS A 218       4.071  11.811  10.583  1.00 98.52           H  
ATOM   3419  HB3 LYS A 218       5.723  11.494  10.034  1.00 98.52           H  
ATOM   3420  O   LYS A 218       4.888  12.952   7.660  1.00 98.52           O  
ATOM   3421  CG  LYS A 218       4.697   9.769  10.850  1.00 98.52           C  
ATOM   3422  HG2 LYS A 218       5.420   9.073  10.425  1.00 98.52           H  
ATOM   3423  HG3 LYS A 218       3.701   9.331  10.794  1.00 98.52           H  
ATOM   3424  CD  LYS A 218       5.046  10.047  12.311  1.00 98.52           C  
ATOM   3425  HD2 LYS A 218       6.083  10.379  12.373  1.00 98.52           H  
ATOM   3426  HD3 LYS A 218       4.396  10.837  12.687  1.00 98.52           H  
ATOM   3427  CE  LYS A 218       4.846   8.786  13.145  1.00 98.52           C  
ATOM   3428  HE2 LYS A 218       5.534   8.019  12.789  1.00 98.52           H  
ATOM   3429  HE3 LYS A 218       3.829   8.422  12.995  1.00 98.52           H  
ATOM   3430  NZ  LYS A 218       5.089   9.084  14.574  1.00 98.52           N  
ATOM   3431  HZ1 LYS A 218       4.445   9.786  14.910  1.00 98.52           H  
ATOM   3432  HZ2 LYS A 218       5.016   8.242  15.126  1.00 98.52           H  
ATOM   3433  HZ3 LYS A 218       6.030   9.438  14.679  1.00 98.52           H  
ATOM   3434  N   THR A 219       2.667  12.611   7.804  1.00 98.45           N  
ATOM   3435  H   THR A 219       1.934  12.012   8.157  1.00 98.45           H  
ATOM   3436  CA  THR A 219       2.306  13.904   7.209  1.00 98.45           C  
ATOM   3437  HA  THR A 219       2.818  13.996   6.251  1.00 98.45           H  
ATOM   3438  C   THR A 219       2.781  15.063   8.082  1.00 98.45           C  
ATOM   3439  CB  THR A 219       0.803  14.025   6.914  1.00 98.45           C  
ATOM   3440  HB  THR A 219       0.538  13.331   6.116  1.00 98.45           H  
ATOM   3441  O   THR A 219       2.674  15.016   9.311  1.00 98.45           O  
ATOM   3442  CG2 THR A 219      -0.095  13.754   8.122  1.00 98.45           C  
ATOM   3443 HG21 THR A 219      -1.129  13.980   7.863  1.00 98.45           H  
ATOM   3444 HG22 THR A 219      -0.043  12.700   8.395  1.00 98.45           H  
ATOM   3445 HG23 THR A 219       0.198  14.371   8.971  1.00 98.45           H  
ATOM   3446  OG1 THR A 219       0.544  15.338   6.480  1.00 98.45           O  
ATOM   3447  HG1 THR A 219       0.032  15.287   5.669  1.00 98.45           H  
ATOM   3448  N   LYS A 220       3.275  16.128   7.444  1.00 98.08           N  
ATOM   3449  H   LYS A 220       3.352  16.088   6.438  1.00 98.08           H  
ATOM   3450  CA  LYS A 220       3.620  17.384   8.124  1.00 98.08           C  
ATOM   3451  HA  LYS A 220       4.055  17.151   9.096  1.00 98.08           H  
ATOM   3452  C   LYS A 220       2.404  18.265   8.417  1.00 98.08           C  
ATOM   3453  CB  LYS A 220       4.660  18.153   7.304  1.00 98.08           C  
ATOM   3454  HB2 LYS A 220       4.881  19.085   7.824  1.00 98.08           H  
ATOM   3455  HB3 LYS A 220       4.256  18.394   6.321  1.00 98.08           H  
ATOM   3456  O   LYS A 220       2.507  19.172   9.234  1.00 98.08           O  
ATOM   3457  CG  LYS A 220       5.948  17.334   7.146  1.00 98.08           C  
ATOM   3458  HG2 LYS A 220       6.216  16.883   8.101  1.00 98.08           H  
ATOM   3459  HG3 LYS A 220       5.781  16.527   6.433  1.00 98.08           H  
ATOM   3460  CD  LYS A 220       7.114  18.186   6.648  1.00 98.08           C  
ATOM   3461  HD2 LYS A 220       7.909  17.504   6.348  1.00 98.08           H  
ATOM   3462  HD3 LYS A 220       6.818  18.780   5.783  1.00 98.08           H  
ATOM   3463  CE  LYS A 220       7.589  19.111   7.768  1.00 98.08           C  
ATOM   3464  HE2 LYS A 220       7.183  18.742   8.710  1.00 98.08           H  
ATOM   3465  HE3 LYS A 220       7.211  20.119   7.597  1.00 98.08           H  
ATOM   3466  NZ  LYS A 220       9.058  19.072   7.851  1.00 98.08           N  
ATOM   3467  HZ1 LYS A 220       9.386  19.642   8.617  1.00 98.08           H  
ATOM   3468  HZ2 LYS A 220       9.458  19.374   6.974  1.00 98.08           H  
ATOM   3469  HZ3 LYS A 220       9.313  18.112   8.033  1.00 98.08           H  
ATOM   3470  N   LEU A 221       1.262  17.994   7.781  1.00 97.61           N  
ATOM   3471  H   LEU A 221       1.242  17.198   7.160  1.00 97.61           H  
ATOM   3472  CA  LEU A 221       0.019  18.760   7.944  1.00 97.61           C  
ATOM   3473  HA  LEU A 221       0.267  19.802   8.146  1.00 97.61           H  
ATOM   3474  C   LEU A 221      -0.825  18.296   9.143  1.00 97.61           C  
ATOM   3475  CB  LEU A 221      -0.787  18.690   6.634  1.00 97.61           C  
ATOM   3476  HB2 LEU A 221      -1.733  19.212   6.781  1.00 97.61           H  
ATOM   3477  HB3 LEU A 221      -1.018  17.646   6.425  1.00 97.61           H  
ATOM   3478  O   LEU A 221      -1.833  18.921   9.469  1.00 97.61           O  
ATOM   3479  CG  LEU A 221      -0.083  19.302   5.408  1.00 97.61           C  
ATOM   3480  HG  LEU A 221       0.858  18.782   5.228  1.00 97.61           H  
ATOM   3481  CD1 LEU A 221      -0.967  19.120   4.177  1.00 97.61           C  
ATOM   3482 HD11 LEU A 221      -1.195  18.061   4.056  1.00 97.61           H  
ATOM   3483 HD12 LEU A 221      -0.444  19.476   3.289  1.00 97.61           H  
ATOM   3484 HD13 LEU A 221      -1.898  19.675   4.294  1.00 97.61           H  
ATOM   3485  CD2 LEU A 221       0.200  20.796   5.580  1.00 97.61           C  
ATOM   3486 HD21 LEU A 221       0.930  20.953   6.374  1.00 97.61           H  
ATOM   3487 HD22 LEU A 221      -0.721  21.328   5.820  1.00 97.61           H  
ATOM   3488 HD23 LEU A 221       0.613  21.199   4.656  1.00 97.61           H  
ATOM   3489  N   GLY A 222      -0.408  17.213   9.804  1.00 97.02           N  
ATOM   3490  H   GLY A 222       0.424  16.754   9.462  1.00 97.02           H  
ATOM   3491  CA  GLY A 222      -1.193  16.539  10.833  1.00 97.02           C  
ATOM   3492  HA2 GLY A 222      -1.706  17.275  11.452  1.00 97.02           H  
ATOM   3493  HA3 GLY A 222      -0.518  15.966  11.469  1.00 97.02           H  
ATOM   3494  C   GLY A 222      -2.238  15.594  10.240  1.00 97.02           C  
ATOM   3495  O   GLY A 222      -2.657  15.737   9.092  1.00 97.02           O  
ATOM   3496  N   VAL A 223      -2.637  14.592  11.028  1.00 96.80           N  
ATOM   3497  H   VAL A 223      -2.326  14.571  11.989  1.00 96.80           H  
ATOM   3498  CA  VAL A 223      -3.631  13.603  10.596  1.00 96.80           C  
ATOM   3499  HA  VAL A 223      -3.478  13.438   9.530  1.00 96.80           H  
ATOM   3500  C   VAL A 223      -5.035  14.161  10.784  1.00 96.80           C  
ATOM   3501  CB  VAL A 223      -3.456  12.239  11.286  1.00 96.80           C  
ATOM   3502  HB  VAL A 223      -3.508  12.371  12.367  1.00 96.80           H  
ATOM   3503  O   VAL A 223      -5.393  14.516  11.907  1.00 96.80           O  
ATOM   3504  CG1 VAL A 223      -4.535  11.232  10.862  1.00 96.80           C  
ATOM   3505 HG11 VAL A 223      -4.549  11.132   9.777  1.00 96.80           H  
ATOM   3506 HG12 VAL A 223      -5.515  11.576  11.195  1.00 96.80           H  
ATOM   3507 HG13 VAL A 223      -4.342  10.259  11.313  1.00 96.80           H  
ATOM   3508  CG2 VAL A 223      -2.093  11.626  10.936  1.00 96.80           C  
ATOM   3509 HG21 VAL A 223      -2.013  11.498   9.857  1.00 96.80           H  
ATOM   3510 HG22 VAL A 223      -1.287  12.278  11.273  1.00 96.80           H  
ATOM   3511 HG23 VAL A 223      -1.994  10.656  11.423  1.00 96.80           H  
ATOM   3512  N   LYS A 224      -5.832  14.195   9.711  1.00 96.86           N  
ATOM   3513  H   LYS A 224      -5.459  13.873   8.829  1.00 96.86           H  
ATOM   3514  CA  LYS A 224      -7.252  14.569   9.757  1.00 96.86           C  
ATOM   3515  HA  LYS A 224      -7.579  14.588  10.797  1.00 96.86           H  
ATOM   3516  C   LYS A 224      -8.121  13.552   9.033  1.00 96.86           C  
ATOM   3517  CB  LYS A 224      -7.503  15.960   9.168  1.00 96.86           C  
ATOM   3518  HB2 LYS A 224      -7.242  15.962   8.110  1.00 96.86           H  
ATOM   3519  HB3 LYS A 224      -8.572  16.158   9.252  1.00 96.86           H  
ATOM   3520  O   LYS A 224      -7.770  13.067   7.958  1.00 96.86           O  
ATOM   3521  CG  LYS A 224      -6.741  17.080   9.885  1.00 96.86           C  
ATOM   3522  HG2 LYS A 224      -6.817  16.951  10.965  1.00 96.86           H  
ATOM   3523  HG3 LYS A 224      -5.692  17.049   9.590  1.00 96.86           H  
ATOM   3524  CD  LYS A 224      -7.357  18.426   9.496  1.00 96.86           C  
ATOM   3525  HD2 LYS A 224      -7.456  18.482   8.412  1.00 96.86           H  
ATOM   3526  HD3 LYS A 224      -8.357  18.492   9.926  1.00 96.86           H  
ATOM   3527  CE  LYS A 224      -6.498  19.585   9.997  1.00 96.86           C  
ATOM   3528  HE2 LYS A 224      -6.448  19.543  11.085  1.00 96.86           H  
ATOM   3529  HE3 LYS A 224      -5.490  19.460   9.603  1.00 96.86           H  
ATOM   3530  NZ  LYS A 224      -7.075  20.872   9.543  1.00 96.86           N  
ATOM   3531  HZ1 LYS A 224      -7.134  20.875   8.535  1.00 96.86           H  
ATOM   3532  HZ2 LYS A 224      -8.013  20.976   9.902  1.00 96.86           H  
ATOM   3533  HZ3 LYS A 224      -6.507  21.651   9.844  1.00 96.86           H  
ATOM   3534  N   ASN A 225      -9.270  13.263   9.628  1.00 96.93           N  
ATOM   3535  H   ASN A 225      -9.564  13.812  10.424  1.00 96.93           H  
ATOM   3536  CA  ASN A 225     -10.224  12.280   9.143  1.00 96.93           C  
ATOM   3537  HA  ASN A 225     -10.013  12.014   8.108  1.00 96.93           H  
ATOM   3538  C   ASN A 225     -11.642  12.846   9.207  1.00 96.93           C  
ATOM   3539  CB  ASN A 225     -10.135  11.020   9.997  1.00 96.93           C  
ATOM   3540  HB2 ASN A 225     -10.845  10.316   9.563  1.00 96.93           H  
ATOM   3541  HB3 ASN A 225     -10.468  11.249  11.009  1.00 96.93           H  
ATOM   3542  O   ASN A 225     -11.921  13.697  10.048  1.00 96.93           O  
ATOM   3543  CG  ASN A 225      -8.757  10.384  10.043  1.00 96.93           C  
ATOM   3544  ND2 ASN A 225      -8.140  10.357  11.203  1.00 96.93           N  
ATOM   3545 HD21 ASN A 225      -8.593  10.763  12.010  1.00 96.93           H  
ATOM   3546 HD22 ASN A 225      -7.189  10.020  11.178  1.00 96.93           H  
ATOM   3547  OD1 ASN A 225      -8.177   9.945   9.067  1.00 96.93           O  
ATOM   3548  N   MET A 226     -12.509  12.330   8.347  1.00 96.99           N  
ATOM   3549  H   MET A 226     -12.195  11.581   7.747  1.00 96.99           H  
ATOM   3550  CA  MET A 226     -13.946  12.573   8.368  1.00 96.99           C  
ATOM   3551  HA  MET A 226     -14.149  13.585   8.719  1.00 96.99           H  
ATOM   3552  C   MET A 226     -14.623  11.580   9.310  1.00 96.99           C  
ATOM   3553  CB  MET A 226     -14.506  12.416   6.949  1.00 96.99           C  
ATOM   3554  HB2 MET A 226     -15.589  12.544   6.969  1.00 96.99           H  
ATOM   3555  HB3 MET A 226     -14.292  11.409   6.591  1.00 96.99           H  
ATOM   3556  O   MET A 226     -14.192  10.425   9.417  1.00 96.99           O  
ATOM   3557  CG  MET A 226     -13.912  13.435   5.971  1.00 96.99           C  
ATOM   3558  HG2 MET A 226     -12.824  13.379   6.004  1.00 96.99           H  
ATOM   3559  HG3 MET A 226     -14.196  14.437   6.292  1.00 96.99           H  
ATOM   3560  SD  MET A 226     -14.439  13.206   4.253  1.00 96.99           S  
ATOM   3561  CE  MET A 226     -13.428  11.765   3.833  1.00 96.99           C  
ATOM   3562  HE1 MET A 226     -14.073  10.934   3.547  1.00 96.99           H  
ATOM   3563  HE2 MET A 226     -12.831  11.458   4.692  1.00 96.99           H  
ATOM   3564  HE3 MET A 226     -12.759  12.020   3.011  1.00 96.99           H  
ATOM   3565  N   ASP A 227     -15.718  11.994   9.940  1.00 95.69           N  
ATOM   3566  H   ASP A 227     -16.036  12.939   9.776  1.00 95.69           H  
ATOM   3567  CA  ASP A 227     -16.668  11.037  10.503  1.00 95.69           C  
ATOM   3568  HA  ASP A 227     -16.098  10.229  10.962  1.00 95.69           H  
ATOM   3569  C   ASP A 227     -17.527  10.391   9.394  1.00 95.69           C  
ATOM   3570  CB  ASP A 227     -17.480  11.672  11.644  1.00 95.69           C  
ATOM   3571  HB2 ASP A 227     -18.015  10.872  12.155  1.00 95.69           H  
ATOM   3572  HB3 ASP A 227     -16.788  12.112  12.362  1.00 95.69           H  
ATOM   3573  O   ASP A 227     -17.398  10.704   8.207  1.00 95.69           O  
ATOM   3574  CG  ASP A 227     -18.518  12.721  11.231  1.00 95.69           C  
ATOM   3575  OD1 ASP A 227     -19.056  12.618  10.106  1.00 95.69           O  
ATOM   3576  OD2 ASP A 227     -18.861  13.541  12.106  1.00 95.69           O  
ATOM   3577  N   ALA A 228     -18.400   9.448   9.756  1.00 95.51           N  
ATOM   3578  H   ALA A 228     -18.519   9.239  10.737  1.00 95.51           H  
ATOM   3579  CA  ALA A 228     -19.224   8.743   8.775  1.00 95.51           C  
ATOM   3580  HA  ALA A 228     -18.570   8.339   8.002  1.00 95.51           H  
ATOM   3581  C   ALA A 228     -20.251   9.638   8.060  1.00 95.51           C  
ATOM   3582  CB  ALA A 228     -19.919   7.574   9.475  1.00 95.51           C  
ATOM   3583  HB1 ALA A 228     -20.517   7.929  10.314  1.00 95.51           H  
ATOM   3584  HB2 ALA A 228     -19.163   6.873   9.828  1.00 95.51           H  
ATOM   3585  HB3 ALA A 228     -20.570   7.057   8.770  1.00 95.51           H  
ATOM   3586  O   ALA A 228     -20.541   9.401   6.883  1.00 95.51           O  
ATOM   3587  N   ALA A 229     -20.800  10.650   8.737  1.00 95.81           N  
ATOM   3588  H   ALA A 229     -20.372  10.943   9.603  1.00 95.81           H  
ATOM   3589  CA  ALA A 229     -21.795  11.541   8.148  1.00 95.81           C  
ATOM   3590  HA  ALA A 229     -22.542  10.947   7.622  1.00 95.81           H  
ATOM   3591  C   ALA A 229     -21.141  12.478   7.126  1.00 95.81           C  
ATOM   3592  CB  ALA A 229     -22.494  12.315   9.273  1.00 95.81           C  
ATOM   3593  HB1 ALA A 229     -21.768  12.913   9.824  1.00 95.81           H  
ATOM   3594  HB2 ALA A 229     -22.977  11.618   9.957  1.00 95.81           H  
ATOM   3595  HB3 ALA A 229     -23.248  12.976   8.846  1.00 95.81           H  
ATOM   3596  O   ALA A 229     -21.643  12.629   6.011  1.00 95.81           O  
ATOM   3597  N   GLU A 230     -19.984  13.046   7.473  1.00 97.08           N  
ATOM   3598  H   GLU A 230     -19.630  12.890   8.406  1.00 97.08           H  
ATOM   3599  CA  GLU A 230     -19.174  13.852   6.566  1.00 97.08           C  
ATOM   3600  HA  GLU A 230     -19.793  14.659   6.174  1.00 97.08           H  
ATOM   3601  C   GLU A 230     -18.697  13.021   5.371  1.00 97.08           C  
ATOM   3602  CB  GLU A 230     -18.003  14.478   7.340  1.00 97.08           C  
ATOM   3603  HB2 GLU A 230     -17.367  13.681   7.724  1.00 97.08           H  
ATOM   3604  HB3 GLU A 230     -18.403  15.037   8.186  1.00 97.08           H  
ATOM   3605  O   GLU A 230     -18.914  13.437   4.234  1.00 97.08           O  
ATOM   3606  CG  GLU A 230     -17.177  15.441   6.466  1.00 97.08           C  
ATOM   3607  HG2 GLU A 230     -17.828  16.248   6.129  1.00 97.08           H  
ATOM   3608  HG3 GLU A 230     -16.825  14.909   5.581  1.00 97.08           H  
ATOM   3609  CD  GLU A 230     -15.952  16.037   7.186  1.00 97.08           C  
ATOM   3610  OE1 GLU A 230     -15.293  16.916   6.578  1.00 97.08           O  
ATOM   3611  OE2 GLU A 230     -15.638  15.590   8.310  1.00 97.08           O  
ATOM   3612  N   ALA A 231     -18.142  11.826   5.599  1.00 97.52           N  
ATOM   3613  H   ALA A 231     -17.980  11.541   6.555  1.00 97.52           H  
ATOM   3614  CA  ALA A 231     -17.674  10.950   4.524  1.00 97.52           C  
ATOM   3615  HA  ALA A 231     -16.907  11.477   3.957  1.00 97.52           H  
ATOM   3616  C   ALA A 231     -18.800  10.580   3.542  1.00 97.52           C  
ATOM   3617  CB  ALA A 231     -17.045   9.700   5.148  1.00 97.52           C  
ATOM   3618  HB1 ALA A 231     -17.783   9.167   5.746  1.00 97.52           H  
ATOM   3619  HB2 ALA A 231     -16.681   9.043   4.358  1.00 97.52           H  
ATOM   3620  HB3 ALA A 231     -16.208   9.989   5.784  1.00 97.52           H  
ATOM   3621  O   ALA A 231     -18.606  10.650   2.329  1.00 97.52           O  
ATOM   3622  N   THR A 232     -19.995  10.252   4.052  1.00 96.84           N  
ATOM   3623  H   THR A 232     -20.085  10.215   5.057  1.00 96.84           H  
ATOM   3624  CA  THR A 232     -21.174   9.936   3.224  1.00 96.84           C  
ATOM   3625  HA  THR A 232     -20.916   9.140   2.525  1.00 96.84           H  
ATOM   3626  C   THR A 232     -21.627  11.142   2.403  1.00 96.84           C  
ATOM   3627  CB  THR A 232     -22.344   9.454   4.095  1.00 96.84           C  
ATOM   3628  HB  THR A 232     -22.617  10.235   4.805  1.00 96.84           H  
ATOM   3629  O   THR A 232     -21.916  11.012   1.214  1.00 96.84           O  
ATOM   3630  CG2 THR A 232     -23.583   9.073   3.282  1.00 96.84           C  
ATOM   3631 HG21 THR A 232     -24.011   9.955   2.805  1.00 96.84           H  
ATOM   3632 HG22 THR A 232     -23.316   8.341   2.520  1.00 96.84           H  
ATOM   3633 HG23 THR A 232     -24.332   8.641   3.946  1.00 96.84           H  
ATOM   3634  OG1 THR A 232     -21.960   8.306   4.814  1.00 96.84           O  
ATOM   3635  HG1 THR A 232     -21.446   8.604   5.568  1.00 96.84           H  
ATOM   3636  N   ARG A 233     -21.664  12.330   3.017  1.00 97.93           N  
ATOM   3637  H   ARG A 233     -21.406  12.376   3.993  1.00 97.93           H  
ATOM   3638  CA  ARG A 233     -22.033  13.574   2.335  1.00 97.93           C  
ATOM   3639  HA  ARG A 233     -23.002  13.443   1.852  1.00 97.93           H  
ATOM   3640  C   ARG A 233     -21.039  13.910   1.221  1.00 97.93           C  
ATOM   3641  CB  ARG A 233     -22.139  14.687   3.385  1.00 97.93           C  
ATOM   3642  HB2 ARG A 233     -21.160  14.825   3.842  1.00 97.93           H  
ATOM   3643  HB3 ARG A 233     -22.838  14.381   4.164  1.00 97.93           H  
ATOM   3644  O   ARG A 233     -21.455  14.128   0.087  1.00 97.93           O  
ATOM   3645  CG  ARG A 233     -22.628  16.011   2.783  1.00 97.93           C  
ATOM   3646  HG2 ARG A 233     -22.028  16.254   1.906  1.00 97.93           H  
ATOM   3647  HG3 ARG A 233     -23.666  15.904   2.468  1.00 97.93           H  
ATOM   3648  CD  ARG A 233     -22.521  17.163   3.793  1.00 97.93           C  
ATOM   3649  HD2 ARG A 233     -22.957  18.057   3.347  1.00 97.93           H  
ATOM   3650  HD3 ARG A 233     -23.100  16.912   4.681  1.00 97.93           H  
ATOM   3651  NE  ARG A 233     -21.116  17.426   4.174  1.00 97.93           N  
ATOM   3652  HE  ARG A 233     -20.784  17.024   5.039  1.00 97.93           H  
ATOM   3653  NH1 ARG A 233     -20.545  18.590   2.293  1.00 97.93           N  
ATOM   3654 HH11 ARG A 233     -19.898  18.752   1.534  1.00 97.93           H  
ATOM   3655 HH12 ARG A 233     -21.470  18.487   1.901  1.00 97.93           H  
ATOM   3656  NH2 ARG A 233     -18.961  18.057   3.754  1.00 97.93           N  
ATOM   3657 HH21 ARG A 233     -18.309  18.495   3.119  1.00 97.93           H  
ATOM   3658 HH22 ARG A 233     -18.620  17.576   4.573  1.00 97.93           H  
ATOM   3659  CZ  ARG A 233     -20.217  18.021   3.409  1.00 97.93           C  
ATOM   3660  N   VAL A 234     -19.737  13.889   1.518  1.00 97.72           N  
ATOM   3661  H   VAL A 234     -19.467  13.671   2.466  1.00 97.72           H  
ATOM   3662  CA  VAL A 234     -18.682  14.182   0.534  1.00 97.72           C  
ATOM   3663  HA  VAL A 234     -18.893  15.150   0.078  1.00 97.72           H  
ATOM   3664  C   VAL A 234     -18.690  13.155  -0.597  1.00 97.72           C  
ATOM   3665  CB  VAL A 234     -17.293  14.268   1.198  1.00 97.72           C  
ATOM   3666  HB  VAL A 234     -17.087  13.340   1.730  1.00 97.72           H  
ATOM   3667  O   VAL A 234     -18.584  13.544  -1.751  1.00 97.72           O  
ATOM   3668  CG1 VAL A 234     -16.185  14.507   0.165  1.00 97.72           C  
ATOM   3669 HG11 VAL A 234     -16.097  13.662  -0.518  1.00 97.72           H  
ATOM   3670 HG12 VAL A 234     -16.400  15.402  -0.420  1.00 97.72           H  
ATOM   3671 HG13 VAL A 234     -15.230  14.643   0.671  1.00 97.72           H  
ATOM   3672  CG2 VAL A 234     -17.225  15.442   2.185  1.00 97.72           C  
ATOM   3673 HG21 VAL A 234     -18.000  15.353   2.945  1.00 97.72           H  
ATOM   3674 HG22 VAL A 234     -17.357  16.382   1.649  1.00 97.72           H  
ATOM   3675 HG23 VAL A 234     -16.256  15.444   2.683  1.00 97.72           H  
ATOM   3676  N   ALA A 235     -18.902  11.867  -0.304  1.00 97.00           N  
ATOM   3677  H   ALA A 235     -18.988  11.588   0.663  1.00 97.00           H  
ATOM   3678  CA  ALA A 235     -19.029  10.830  -1.331  1.00 97.00           C  
ATOM   3679  HA  ALA A 235     -18.097  10.782  -1.893  1.00 97.00           H  
ATOM   3680  C   ALA A 235     -20.157  11.107  -2.345  1.00 97.00           C  
ATOM   3681  CB  ALA A 235     -19.264   9.483  -0.631  1.00 97.00           C  
ATOM   3682  HB1 ALA A 235     -20.163   9.531  -0.016  1.00 97.00           H  
ATOM   3683  HB2 ALA A 235     -19.400   8.699  -1.377  1.00 97.00           H  
ATOM   3684  HB3 ALA A 235     -18.415   9.228   0.003  1.00 97.00           H  
ATOM   3685  O   ALA A 235     -20.016  10.757  -3.517  1.00 97.00           O  
ATOM   3686  N   GLY A 236     -21.264  11.717  -1.902  1.00 96.82           N  
ATOM   3687  H   GLY A 236     -21.315  11.956  -0.922  1.00 96.82           H  
ATOM   3688  CA  GLY A 236     -22.392  12.092  -2.759  1.00 96.82           C  
ATOM   3689  HA2 GLY A 236     -22.575  11.302  -3.489  1.00 96.82           H  
ATOM   3690  HA3 GLY A 236     -23.279  12.197  -2.134  1.00 96.82           H  
ATOM   3691  C   GLY A 236     -22.202  13.409  -3.520  1.00 96.82           C  
ATOM   3692  O   GLY A 236     -22.740  13.557  -4.614  1.00 96.82           O  
ATOM   3693  N   GLU A 237     -21.446  14.357  -2.961  1.00 97.51           N  
ATOM   3694  H   GLU A 237     -21.077  14.185  -2.037  1.00 97.51           H  
ATOM   3695  CA  GLU A 237     -21.170  15.663  -3.581  1.00 97.51           C  
ATOM   3696  HA  GLU A 237     -22.042  16.000  -4.142  1.00 97.51           H  
ATOM   3697  C   GLU A 237     -19.992  15.617  -4.563  1.00 97.51           C  
ATOM   3698  CB  GLU A 237     -20.860  16.692  -2.485  1.00 97.51           C  
ATOM   3699  HB2 GLU A 237     -20.092  16.279  -1.832  1.00 97.51           H  
ATOM   3700  HB3 GLU A 237     -20.460  17.590  -2.956  1.00 97.51           H  
ATOM   3701  O   GLU A 237     -20.069  16.181  -5.654  1.00 97.51           O  
ATOM   3702  CG  GLU A 237     -22.081  17.099  -1.645  1.00 97.51           C  
ATOM   3703  HG2 GLU A 237     -22.575  16.206  -1.261  1.00 97.51           H  
ATOM   3704  HG3 GLU A 237     -22.789  17.626  -2.285  1.00 97.51           H  
ATOM   3705  CD  GLU A 237     -21.691  18.000  -0.462  1.00 97.51           C  
ATOM   3706  OE1 GLU A 237     -22.547  18.251   0.423  1.00 97.51           O  
ATOM   3707  OE2 GLU A 237     -20.511  18.412  -0.357  1.00 97.51           O  
ATOM   3708  N   ASN A 238     -18.904  14.951  -4.175  1.00 97.55           N  
ATOM   3709  H   ASN A 238     -18.921  14.502  -3.271  1.00 97.55           H  
ATOM   3710  CA  ASN A 238     -17.686  14.804  -4.958  1.00 97.55           C  
ATOM   3711  HA  ASN A 238     -17.925  14.930  -6.014  1.00 97.55           H  
ATOM   3712  C   ASN A 238     -17.077  13.407  -4.734  1.00 97.55           C  
ATOM   3713  CB  ASN A 238     -16.696  15.920  -4.590  1.00 97.55           C  
ATOM   3714  HB2 ASN A 238     -17.180  16.887  -4.725  1.00 97.55           H  
ATOM   3715  HB3 ASN A 238     -16.395  15.824  -3.546  1.00 97.55           H  
ATOM   3716  O   ASN A 238     -16.288  13.211  -3.804  1.00 97.55           O  
ATOM   3717  CG  ASN A 238     -15.460  15.883  -5.473  1.00 97.55           C  
ATOM   3718  ND2 ASN A 238     -14.548  16.794  -5.249  1.00 97.55           N  
ATOM   3719 HD21 ASN A 238     -14.653  17.454  -4.492  1.00 97.55           H  
ATOM   3720 HD22 ASN A 238     -13.857  16.945  -5.971  1.00 97.55           H  
ATOM   3721  OD1 ASN A 238     -15.325  15.070  -6.378  1.00 97.55           O  
ATOM   3722  N   PRO A 239     -17.398  12.416  -5.583  1.00 96.97           N  
ATOM   3723  CA  PRO A 239     -16.838  11.077  -5.442  1.00 96.97           C  
ATOM   3724  HA  PRO A 239     -17.042  10.709  -4.436  1.00 96.97           H  
ATOM   3725  C   PRO A 239     -15.316  11.039  -5.662  1.00 96.97           C  
ATOM   3726  CB  PRO A 239     -17.604  10.219  -6.455  1.00 96.97           C  
ATOM   3727  HB2 PRO A 239     -16.989   9.422  -6.873  1.00 96.97           H  
ATOM   3728  HB3 PRO A 239     -18.489   9.801  -5.975  1.00 96.97           H  
ATOM   3729  O   PRO A 239     -14.681  10.070  -5.250  1.00 96.97           O  
ATOM   3730  CG  PRO A 239     -18.037  11.220  -7.527  1.00 96.97           C  
ATOM   3731  HG2 PRO A 239     -17.215  11.391  -8.221  1.00 96.97           H  
ATOM   3732  HG3 PRO A 239     -18.928  10.886  -8.059  1.00 96.97           H  
ATOM   3733  CD  PRO A 239     -18.301  12.490  -6.723  1.00 96.97           C  
ATOM   3734  HD2 PRO A 239     -19.331  12.503  -6.369  1.00 96.97           H  
ATOM   3735  HD3 PRO A 239     -18.099  13.359  -7.349  1.00 96.97           H  
ATOM   3736  N   ASP A 240     -14.713  12.049  -6.293  1.00 97.40           N  
ATOM   3737  H   ASP A 240     -15.269  12.851  -6.555  1.00 97.40           H  
ATOM   3738  CA  ASP A 240     -13.276  12.154  -6.590  1.00 97.40           C  
ATOM   3739  HA  ASP A 240     -12.801  11.189  -6.416  1.00 97.40           H  
ATOM   3740  C   ASP A 240     -12.541  13.137  -5.652  1.00 97.40           C  
ATOM   3741  CB  ASP A 240     -13.089  12.498  -8.082  1.00 97.40           C  
ATOM   3742  HB2 ASP A 240     -13.556  13.462  -8.287  1.00 97.40           H  
ATOM   3743  HB3 ASP A 240     -12.025  12.584  -8.301  1.00 97.40           H  
ATOM   3744  O   ASP A 240     -11.485  13.666  -6.003  1.00 97.40           O  
ATOM   3745  CG  ASP A 240     -13.674  11.431  -9.012  1.00 97.40           C  
ATOM   3746  OD1 ASP A 240     -13.187  10.274  -8.957  1.00 97.40           O  
ATOM   3747  OD2 ASP A 240     -14.621  11.729  -9.768  1.00 97.40           O  
ATOM   3748  N   HIS A 241     -13.094  13.393  -4.461  1.00 98.08           N  
ATOM   3749  H   HIS A 241     -13.955  12.914  -4.236  1.00 98.08           H  
ATOM   3750  CA  HIS A 241     -12.619  14.404  -3.510  1.00 98.08           C  
ATOM   3751  HA  HIS A 241     -12.748  15.393  -3.950  1.00 98.08           H  
ATOM   3752  C   HIS A 241     -11.132  14.288  -3.156  1.00 98.08           C  
ATOM   3753  CB  HIS A 241     -13.490  14.324  -2.248  1.00 98.08           C  
ATOM   3754  HB2 HIS A 241     -13.506  13.293  -1.895  1.00 98.08           H  
ATOM   3755  HB3 HIS A 241     -14.510  14.612  -2.502  1.00 98.08           H  
ATOM   3756  O   HIS A 241     -10.411  15.282  -3.228  1.00 98.08           O  
ATOM   3757  CG  HIS A 241     -13.015  15.210  -1.128  1.00 98.08           C  
ATOM   3758  CD2 HIS A 241     -12.267  14.807  -0.062  1.00 98.08           C  
ATOM   3759  HD2 HIS A 241     -11.940  13.796   0.134  1.00 98.08           H  
ATOM   3760  ND1 HIS A 241     -13.219  16.586  -1.043  1.00 98.08           N  
ATOM   3761  CE1 HIS A 241     -12.567  16.984   0.059  1.00 98.08           C  
ATOM   3762  HE1 HIS A 241     -12.501  18.010   0.390  1.00 98.08           H  
ATOM   3763  NE2 HIS A 241     -11.985  15.936   0.672  1.00 98.08           N  
ATOM   3764  HE2 HIS A 241     -11.392  15.972   1.489  1.00 98.08           H  
ATOM   3765  N   LEU A 242     -10.637  13.099  -2.794  1.00 98.03           N  
ATOM   3766  H   LEU A 242     -11.241  12.293  -2.865  1.00 98.03           H  
ATOM   3767  CA  LEU A 242      -9.223  12.932  -2.423  1.00 98.03           C  
ATOM   3768  HA  LEU A 242      -8.953  13.723  -1.725  1.00 98.03           H  
ATOM   3769  C   LEU A 242      -8.284  13.081  -3.626  1.00 98.03           C  
ATOM   3770  CB  LEU A 242      -8.982  11.565  -1.762  1.00 98.03           C  
ATOM   3771  HB2 LEU A 242      -7.919  11.498  -1.532  1.00 98.03           H  
ATOM   3772  HB3 LEU A 242      -9.204  10.782  -2.488  1.00 98.03           H  
ATOM   3773  O   LEU A 242      -7.164  13.578  -3.475  1.00 98.03           O  
ATOM   3774  CG  LEU A 242      -9.772  11.275  -0.476  1.00 98.03           C  
ATOM   3775  HG  LEU A 242     -10.841  11.257  -0.687  1.00 98.03           H  
ATOM   3776  CD1 LEU A 242      -9.336   9.912   0.069  1.00 98.03           C  
ATOM   3777 HD11 LEU A 242      -8.283   9.925   0.351  1.00 98.03           H  
ATOM   3778 HD12 LEU A 242      -9.945   9.662   0.937  1.00 98.03           H  
ATOM   3779 HD13 LEU A 242      -9.496   9.154  -0.697  1.00 98.03           H  
ATOM   3780  CD2 LEU A 242      -9.490  12.296   0.624  1.00 98.03           C  
ATOM   3781 HD21 LEU A 242      -8.442  12.233   0.920  1.00 98.03           H  
ATOM   3782 HD22 LEU A 242      -9.722  13.304   0.283  1.00 98.03           H  
ATOM   3783 HD23 LEU A 242     -10.124  12.077   1.483  1.00 98.03           H  
ATOM   3784  N   VAL A 243      -8.722  12.634  -4.807  1.00 97.62           N  
ATOM   3785  H   VAL A 243      -9.648  12.232  -4.839  1.00 97.62           H  
ATOM   3786  CA  VAL A 243      -7.980  12.812  -6.064  1.00 97.62           C  
ATOM   3787  HA  VAL A 243      -6.960  12.457  -5.923  1.00 97.62           H  
ATOM   3788  C   VAL A 243      -7.875  14.292  -6.414  1.00 97.62           C  
ATOM   3789  CB  VAL A 243      -8.625  12.018  -7.220  1.00 97.62           C  
ATOM   3790  HB  VAL A 243      -9.667  12.316  -7.332  1.00 97.62           H  
ATOM   3791  O   VAL A 243      -6.775  14.767  -6.701  1.00 97.62           O  
ATOM   3792  CG1 VAL A 243      -7.906  12.262  -8.556  1.00 97.62           C  
ATOM   3793 HG11 VAL A 243      -8.030  13.301  -8.861  1.00 97.62           H  
ATOM   3794 HG12 VAL A 243      -8.345  11.634  -9.331  1.00 97.62           H  
ATOM   3795 HG13 VAL A 243      -6.843  12.041  -8.459  1.00 97.62           H  
ATOM   3796  CG2 VAL A 243      -8.578  10.504  -6.968  1.00 97.62           C  
ATOM   3797 HG21 VAL A 243      -9.039  10.269  -6.009  1.00 97.62           H  
ATOM   3798 HG22 VAL A 243      -9.138   9.991  -7.750  1.00 97.62           H  
ATOM   3799 HG23 VAL A 243      -7.546  10.154  -6.967  1.00 97.62           H  
ATOM   3800  N   GLN A 244      -8.996  15.009  -6.354  1.00 98.25           N  
ATOM   3801  H   GLN A 244      -9.857  14.544  -6.101  1.00 98.25           H  
ATOM   3802  CA  GLN A 244      -9.060  16.434  -6.639  1.00 98.25           C  
ATOM   3803  HA  GLN A 244      -8.631  16.609  -7.625  1.00 98.25           H  
ATOM   3804  C   GLN A 244      -8.228  17.247  -5.637  1.00 98.25           C  
ATOM   3805  CB  GLN A 244     -10.532  16.865  -6.677  1.00 98.25           C  
ATOM   3806  HB2 GLN A 244     -11.058  16.283  -7.434  1.00 98.25           H  
ATOM   3807  HB3 GLN A 244     -10.999  16.695  -5.707  1.00 98.25           H  
ATOM   3808  O   GLN A 244      -7.395  18.039  -6.062  1.00 98.25           O  
ATOM   3809  CG  GLN A 244     -10.611  18.350  -7.033  1.00 98.25           C  
ATOM   3810  HG2 GLN A 244     -10.144  18.926  -6.234  1.00 98.25           H  
ATOM   3811  HG3 GLN A 244     -10.057  18.536  -7.954  1.00 98.25           H  
ATOM   3812  CD  GLN A 244     -12.014  18.893  -7.207  1.00 98.25           C  
ATOM   3813  NE2 GLN A 244     -12.101  20.182  -7.434  1.00 98.25           N  
ATOM   3814 HE21 GLN A 244     -13.016  20.600  -7.525  1.00 98.25           H  
ATOM   3815 HE22 GLN A 244     -11.239  20.708  -7.411  1.00 98.25           H  
ATOM   3816  OE1 GLN A 244     -13.021  18.203  -7.131  1.00 98.25           O  
ATOM   3817  N   ASP A 245      -8.362  17.000  -4.327  1.00 98.50           N  
ATOM   3818  H   ASP A 245      -9.084  16.360  -4.030  1.00 98.50           H  
ATOM   3819  CA  ASP A 245      -7.599  17.713  -3.289  1.00 98.50           C  
ATOM   3820  HA  ASP A 245      -7.851  18.773  -3.330  1.00 98.50           H  
ATOM   3821  C   ASP A 245      -6.078  17.597  -3.483  1.00 98.50           C  
ATOM   3822  CB  ASP A 245      -7.992  17.171  -1.903  1.00 98.50           C  
ATOM   3823  HB2 ASP A 245      -7.895  16.085  -1.903  1.00 98.50           H  
ATOM   3824  HB3 ASP A 245      -9.036  17.415  -1.706  1.00 98.50           H  
ATOM   3825  O   ASP A 245      -5.349  18.574  -3.302  1.00 98.50           O  
ATOM   3826  CG  ASP A 245      -7.117  17.741  -0.780  1.00 98.50           C  
ATOM   3827  OD1 ASP A 245      -7.357  18.861  -0.287  1.00 98.50           O  
ATOM   3828  OD2 ASP A 245      -6.154  17.062  -0.345  1.00 98.50           O  
ATOM   3829  N   LEU A 246      -5.578  16.412  -3.859  1.00 98.46           N  
ATOM   3830  H   LEU A 246      -6.220  15.647  -4.007  1.00 98.46           H  
ATOM   3831  CA  LEU A 246      -4.153  16.235  -4.140  1.00 98.46           C  
ATOM   3832  HA  LEU A 246      -3.598  16.674  -3.311  1.00 98.46           H  
ATOM   3833  C   LEU A 246      -3.729  16.981  -5.412  1.00 98.46           C  
ATOM   3834  CB  LEU A 246      -3.819  14.734  -4.232  1.00 98.46           C  
ATOM   3835  HB2 LEU A 246      -4.106  14.251  -3.298  1.00 98.46           H  
ATOM   3836  HB3 LEU A 246      -4.416  14.297  -5.033  1.00 98.46           H  
ATOM   3837  O   LEU A 246      -2.666  17.605  -5.415  1.00 98.46           O  
ATOM   3838  CG  LEU A 246      -2.328  14.453  -4.516  1.00 98.46           C  
ATOM   3839  HG  LEU A 246      -2.025  14.936  -5.445  1.00 98.46           H  
ATOM   3840  CD1 LEU A 246      -1.419  14.945  -3.385  1.00 98.46           C  
ATOM   3841 HD11 LEU A 246      -1.476  16.032  -3.324  1.00 98.46           H  
ATOM   3842 HD12 LEU A 246      -1.725  14.501  -2.438  1.00 98.46           H  
ATOM   3843 HD13 LEU A 246      -0.387  14.677  -3.610  1.00 98.46           H  
ATOM   3844  CD2 LEU A 246      -2.094  12.951  -4.689  1.00 98.46           C  
ATOM   3845 HD21 LEU A 246      -2.435  12.415  -3.803  1.00 98.46           H  
ATOM   3846 HD22 LEU A 246      -1.035  12.759  -4.858  1.00 98.46           H  
ATOM   3847 HD23 LEU A 246      -2.651  12.611  -5.562  1.00 98.46           H  
ATOM   3848  N   PHE A 247      -4.533  16.888  -6.475  1.00 98.53           N  
ATOM   3849  H   PHE A 247      -5.421  16.418  -6.373  1.00 98.53           H  
ATOM   3850  CA  PHE A 247      -4.236  17.513  -7.761  1.00 98.53           C  
ATOM   3851  HA  PHE A 247      -3.246  17.190  -8.081  1.00 98.53           H  
ATOM   3852  C   PHE A 247      -4.198  19.040  -7.641  1.00 98.53           C  
ATOM   3853  CB  PHE A 247      -5.259  17.046  -8.807  1.00 98.53           C  
ATOM   3854  HB2 PHE A 247      -5.265  15.956  -8.830  1.00 98.53           H  
ATOM   3855  HB3 PHE A 247      -6.256  17.371  -8.508  1.00 98.53           H  
ATOM   3856  O   PHE A 247      -3.190  19.656  -7.993  1.00 98.53           O  
ATOM   3857  CG  PHE A 247      -4.977  17.563 -10.205  1.00 98.53           C  
ATOM   3858  CD1 PHE A 247      -5.419  18.844 -10.586  1.00 98.53           C  
ATOM   3859  HD1 PHE A 247      -5.982  19.455  -9.896  1.00 98.53           H  
ATOM   3860  CD2 PHE A 247      -4.246  16.778 -11.118  1.00 98.53           C  
ATOM   3861  HD2 PHE A 247      -3.893  15.801 -10.819  1.00 98.53           H  
ATOM   3862  CE1 PHE A 247      -5.108  19.347 -11.860  1.00 98.53           C  
ATOM   3863  HE1 PHE A 247      -5.422  20.346 -12.126  1.00 98.53           H  
ATOM   3864  CE2 PHE A 247      -3.952  17.274 -12.402  1.00 98.53           C  
ATOM   3865  HE2 PHE A 247      -3.380  16.679 -13.098  1.00 98.53           H  
ATOM   3866  CZ  PHE A 247      -4.373  18.565 -12.767  1.00 98.53           C  
ATOM   3867  HZ  PHE A 247      -4.120  18.970 -13.736  1.00 98.53           H  
ATOM   3868  N   ASP A 248      -5.253  19.633  -7.082  1.00 98.58           N  
ATOM   3869  H   ASP A 248      -6.050  19.066  -6.829  1.00 98.58           H  
ATOM   3870  CA  ASP A 248      -5.407  21.083  -6.939  1.00 98.58           C  
ATOM   3871  HA  ASP A 248      -5.305  21.552  -7.918  1.00 98.58           H  
ATOM   3872  C   ASP A 248      -4.302  21.653  -6.039  1.00 98.58           C  
ATOM   3873  CB  ASP A 248      -6.817  21.410  -6.396  1.00 98.58           C  
ATOM   3874  HB2 ASP A 248      -6.980  20.856  -5.472  1.00 98.58           H  
ATOM   3875  HB3 ASP A 248      -6.851  22.472  -6.157  1.00 98.58           H  
ATOM   3876  O   ASP A 248      -3.652  22.635  -6.393  1.00 98.58           O  
ATOM   3877  CG  ASP A 248      -7.968  21.109  -7.380  1.00 98.58           C  
ATOM   3878  OD1 ASP A 248      -7.684  20.834  -8.569  1.00 98.58           O  
ATOM   3879  OD2 ASP A 248      -9.149  21.152  -6.953  1.00 98.58           O  
ATOM   3880  N   ALA A 249      -3.972  20.974  -4.934  1.00 98.44           N  
ATOM   3881  H   ALA A 249      -4.526  20.168  -4.681  1.00 98.44           H  
ATOM   3882  CA  ALA A 249      -2.891  21.409  -4.055  1.00 98.44           C  
ATOM   3883  HA  ALA A 249      -3.128  22.411  -3.697  1.00 98.44           H  
ATOM   3884  C   ALA A 249      -1.528  21.479  -4.761  1.00 98.44           C  
ATOM   3885  CB  ALA A 249      -2.820  20.454  -2.865  1.00 98.44           C  
ATOM   3886  HB1 ALA A 249      -3.774  20.474  -2.340  1.00 98.44           H  
ATOM   3887  HB2 ALA A 249      -2.017  20.767  -2.197  1.00 98.44           H  
ATOM   3888  HB3 ALA A 249      -2.626  19.444  -3.225  1.00 98.44           H  
ATOM   3889  O   ALA A 249      -0.757  22.407  -4.522  1.00 98.44           O  
ATOM   3890  N   ILE A 250      -1.202  20.512  -5.623  1.00 98.41           N  
ATOM   3891  H   ILE A 250      -1.890  19.803  -5.835  1.00 98.41           H  
ATOM   3892  CA  ILE A 250       0.053  20.547  -6.383  1.00 98.41           C  
ATOM   3893  HA  ILE A 250       0.862  20.813  -5.703  1.00 98.41           H  
ATOM   3894  C   ILE A 250       0.010  21.650  -7.451  1.00 98.41           C  
ATOM   3895  CB  ILE A 250       0.365  19.157  -6.974  1.00 98.41           C  
ATOM   3896  HB  ILE A 250      -0.523  18.801  -7.498  1.00 98.41           H  
ATOM   3897  O   ILE A 250       1.007  22.351  -7.622  1.00 98.41           O  
ATOM   3898  CG1 ILE A 250       0.712  18.154  -5.847  1.00 98.41           C  
ATOM   3899 HG12 ILE A 250      -0.061  18.198  -5.079  1.00 98.41           H  
ATOM   3900 HG13 ILE A 250       1.655  18.441  -5.383  1.00 98.41           H  
ATOM   3901  CG2 ILE A 250       1.529  19.243  -7.976  1.00 98.41           C  
ATOM   3902 HG21 ILE A 250       1.230  19.827  -8.846  1.00 98.41           H  
ATOM   3903 HG22 ILE A 250       2.394  19.712  -7.506  1.00 98.41           H  
ATOM   3904 HG23 ILE A 250       1.785  18.241  -8.320  1.00 98.41           H  
ATOM   3905  CD1 ILE A 250       0.806  16.691  -6.309  1.00 98.41           C  
ATOM   3906 HD11 ILE A 250       0.906  16.048  -5.435  1.00 98.41           H  
ATOM   3907 HD12 ILE A 250      -0.101  16.413  -6.846  1.00 98.41           H  
ATOM   3908 HD13 ILE A 250       1.676  16.538  -6.948  1.00 98.41           H  
ATOM   3909  N   GLU A 251      -1.122  21.823  -8.136  1.00 98.10           N  
ATOM   3910  H   GLU A 251      -1.921  21.248  -7.908  1.00 98.10           H  
ATOM   3911  CA  GLU A 251      -1.303  22.841  -9.181  1.00 98.10           C  
ATOM   3912  HA  GLU A 251      -0.533  22.703  -9.940  1.00 98.10           H  
ATOM   3913  C   GLU A 251      -1.158  24.266  -8.621  1.00 98.10           C  
ATOM   3914  CB  GLU A 251      -2.687  22.643  -9.827  1.00 98.10           C  
ATOM   3915  HB2 GLU A 251      -2.878  21.579  -9.971  1.00 98.10           H  
ATOM   3916  HB3 GLU A 251      -3.454  23.020  -9.151  1.00 98.10           H  
ATOM   3917  O   GLU A 251      -0.528  25.128  -9.232  1.00 98.10           O  
ATOM   3918  CG  GLU A 251      -2.834  23.350 -11.184  1.00 98.10           C  
ATOM   3919  HG2 GLU A 251      -2.625  24.412 -11.058  1.00 98.10           H  
ATOM   3920  HG3 GLU A 251      -3.872  23.256 -11.503  1.00 98.10           H  
ATOM   3921  CD  GLU A 251      -1.931  22.769 -12.291  1.00 98.10           C  
ATOM   3922  OE1 GLU A 251      -1.739  23.472 -13.312  1.00 98.10           O  
ATOM   3923  OE2 GLU A 251      -1.441  21.616 -12.144  1.00 98.10           O  
ATOM   3924  N   GLU A 252      -1.666  24.494  -7.410  1.00 98.28           N  
ATOM   3925  H   GLU A 252      -2.243  23.769  -7.007  1.00 98.28           H  
ATOM   3926  CA  GLU A 252      -1.586  25.766  -6.685  1.00 98.28           C  
ATOM   3927  HA  GLU A 252      -1.782  26.585  -7.378  1.00 98.28           H  
ATOM   3928  C   GLU A 252      -0.211  26.035  -6.042  1.00 98.28           C  
ATOM   3929  CB  GLU A 252      -2.667  25.771  -5.599  1.00 98.28           C  
ATOM   3930  HB2 GLU A 252      -2.521  26.638  -4.954  1.00 98.28           H  
ATOM   3931  HB3 GLU A 252      -2.540  24.874  -4.994  1.00 98.28           H  
ATOM   3932  O   GLU A 252       0.001  27.091  -5.445  1.00 98.28           O  
ATOM   3933  CG  GLU A 252      -4.099  25.837  -6.152  1.00 98.28           C  
ATOM   3934  HG2 GLU A 252      -4.247  25.070  -6.913  1.00 98.28           H  
ATOM   3935  HG3 GLU A 252      -4.235  26.806  -6.631  1.00 98.28           H  
ATOM   3936  CD  GLU A 252      -5.148  25.663  -5.041  1.00 98.28           C  
ATOM   3937  OE1 GLU A 252      -6.348  25.793  -5.369  1.00 98.28           O  
ATOM   3938  OE2 GLU A 252      -4.750  25.469  -3.860  1.00 98.28           O  
ATOM   3939  N   GLY A 253       0.734  25.092  -6.122  1.00 97.94           N  
ATOM   3940  H   GLY A 253       0.527  24.267  -6.667  1.00 97.94           H  
ATOM   3941  CA  GLY A 253       2.042  25.197  -5.464  1.00 97.94           C  
ATOM   3942  HA2 GLY A 253       2.730  24.509  -5.956  1.00 97.94           H  
ATOM   3943  HA3 GLY A 253       2.424  26.211  -5.583  1.00 97.94           H  
ATOM   3944  C   GLY A 253       2.033  24.865  -3.963  1.00 97.94           C  
ATOM   3945  O   GLY A 253       3.053  25.015  -3.287  1.00 97.94           O  
ATOM   3946  N   ASN A 254       0.914  24.362  -3.435  1.00 97.95           N  
ATOM   3947  H   ASN A 254       0.153  24.181  -4.073  1.00 97.95           H  
ATOM   3948  CA  ASN A 254       0.742  23.890  -2.059  1.00 97.95           C  
ATOM   3949  HA  ASN A 254       1.343  24.519  -1.403  1.00 97.95           H  
ATOM   3950  C   ASN A 254       1.265  22.448  -1.898  1.00 97.95           C  
ATOM   3951  CB  ASN A 254      -0.737  24.053  -1.652  1.00 97.95           C  
ATOM   3952  HB2 ASN A 254      -0.900  23.588  -0.680  1.00 97.95           H  
ATOM   3953  HB3 ASN A 254      -1.381  23.557  -2.378  1.00 97.95           H  
ATOM   3954  O   ASN A 254       0.518  21.515  -1.587  1.00 97.95           O  
ATOM   3955  CG  ASN A 254      -1.158  25.504  -1.527  1.00 97.95           C  
ATOM   3956  ND2 ASN A 254      -2.357  25.858  -1.934  1.00 97.95           N  
ATOM   3957 HD21 ASN A 254      -2.956  25.273  -2.499  1.00 97.95           H  
ATOM   3958 HD22 ASN A 254      -2.569  26.846  -1.921  1.00 97.95           H  
ATOM   3959  OD1 ASN A 254      -0.429  26.326  -0.993  1.00 97.95           O  
ATOM   3960  N   PHE A 255       2.570  22.261  -2.115  1.00 98.25           N  
ATOM   3961  H   PHE A 255       3.102  23.068  -2.408  1.00 98.25           H  
ATOM   3962  CA  PHE A 255       3.218  20.948  -2.162  1.00 98.25           C  
ATOM   3963  HA  PHE A 255       2.712  20.360  -2.928  1.00 98.25           H  
ATOM   3964  C   PHE A 255       3.132  20.186  -0.829  1.00 98.25           C  
ATOM   3965  CB  PHE A 255       4.679  21.120  -2.594  1.00 98.25           C  
ATOM   3966  HB2 PHE A 255       5.193  21.706  -1.833  1.00 98.25           H  
ATOM   3967  HB3 PHE A 255       5.158  20.141  -2.626  1.00 98.25           H  
ATOM   3968  O   PHE A 255       3.731  20.612   0.166  1.00 98.25           O  
ATOM   3969  CG  PHE A 255       4.875  21.793  -3.940  1.00 98.25           C  
ATOM   3970  CD1 PHE A 255       3.977  21.575  -5.006  1.00 98.25           C  
ATOM   3971  HD1 PHE A 255       3.130  20.913  -4.899  1.00 98.25           H  
ATOM   3972  CD2 PHE A 255       5.963  22.667  -4.120  1.00 98.25           C  
ATOM   3973  HD2 PHE A 255       6.643  22.860  -3.303  1.00 98.25           H  
ATOM   3974  CE1 PHE A 255       4.171  22.219  -6.238  1.00 98.25           C  
ATOM   3975  HE1 PHE A 255       3.477  22.059  -7.049  1.00 98.25           H  
ATOM   3976  CE2 PHE A 255       6.151  23.318  -5.352  1.00 98.25           C  
ATOM   3977  HE2 PHE A 255       6.971  24.009  -5.480  1.00 98.25           H  
ATOM   3978  CZ  PHE A 255       5.255  23.093  -6.410  1.00 98.25           C  
ATOM   3979  HZ  PHE A 255       5.385  23.602  -7.354  1.00 98.25           H  
ATOM   3980  N   PRO A 256       2.428  19.039  -0.773  1.00 98.05           N  
ATOM   3981  CA  PRO A 256       2.331  18.267   0.453  1.00 98.05           C  
ATOM   3982  HA  PRO A 256       2.060  18.929   1.276  1.00 98.05           H  
ATOM   3983  C   PRO A 256       3.661  17.588   0.785  1.00 98.05           C  
ATOM   3984  CB  PRO A 256       1.193  17.283   0.220  1.00 98.05           C  
ATOM   3985  HB2 PRO A 256       1.299  16.376   0.816  1.00 98.05           H  
ATOM   3986  HB3 PRO A 256       0.255  17.784   0.457  1.00 98.05           H  
ATOM   3987  O   PRO A 256       4.415  17.155  -0.095  1.00 98.05           O  
ATOM   3988  CG  PRO A 256       1.264  17.028  -1.283  1.00 98.05           C  
ATOM   3989  HG2 PRO A 256       2.050  16.299  -1.480  1.00 98.05           H  
ATOM   3990  HG3 PRO A 256       0.312  16.691  -1.693  1.00 98.05           H  
ATOM   3991  CD  PRO A 256       1.663  18.394  -1.836  1.00 98.05           C  
ATOM   3992  HD2 PRO A 256       0.769  18.979  -2.052  1.00 98.05           H  
ATOM   3993  HD3 PRO A 256       2.254  18.266  -2.743  1.00 98.05           H  
ATOM   3994  N   GLN A 257       3.933  17.488   2.087  1.00 98.57           N  
ATOM   3995  H   GLN A 257       3.249  17.823   2.749  1.00 98.57           H  
ATOM   3996  CA  GLN A 257       5.179  16.951   2.616  1.00 98.57           C  
ATOM   3997  HA  GLN A 257       5.707  16.452   1.803  1.00 98.57           H  
ATOM   3998  C   GLN A 257       4.940  15.919   3.715  1.00 98.57           C  
ATOM   3999  CB  GLN A 257       6.072  18.076   3.150  1.00 98.57           C  
ATOM   4000  HB2 GLN A 257       5.528  18.622   3.921  1.00 98.57           H  
ATOM   4001  HB3 GLN A 257       6.961  17.627   3.593  1.00 98.57           H  
ATOM   4002  O   GLN A 257       4.044  16.065   4.552  1.00 98.57           O  
ATOM   4003  CG  GLN A 257       6.523  19.059   2.068  1.00 98.57           C  
ATOM   4004  HG2 GLN A 257       6.926  18.492   1.229  1.00 98.57           H  
ATOM   4005  HG3 GLN A 257       5.674  19.642   1.711  1.00 98.57           H  
ATOM   4006  CD  GLN A 257       7.585  20.020   2.587  1.00 98.57           C  
ATOM   4007  NE2 GLN A 257       8.667  20.196   1.862  1.00 98.57           N  
ATOM   4008 HE21 GLN A 257       9.293  20.939   2.138  1.00 98.57           H  
ATOM   4009 HE22 GLN A 257       8.767  19.688   0.995  1.00 98.57           H  
ATOM   4010  OE1 GLN A 257       7.502  20.574   3.675  1.00 98.57           O  
ATOM   4011  N   TRP A 258       5.821  14.923   3.758  1.00 98.79           N  
ATOM   4012  H   TRP A 258       6.535  14.893   3.044  1.00 98.79           H  
ATOM   4013  CA  TRP A 258       5.864  13.907   4.803  1.00 98.79           C  
ATOM   4014  HA  TRP A 258       5.245  14.232   5.639  1.00 98.79           H  
ATOM   4015  C   TRP A 258       7.291  13.734   5.311  1.00 98.79           C  
ATOM   4016  CB  TRP A 258       5.312  12.571   4.294  1.00 98.79           C  
ATOM   4017  HB2 TRP A 258       5.411  11.855   5.110  1.00 98.79           H  
ATOM   4018  HB3 TRP A 258       5.933  12.217   3.471  1.00 98.79           H  
ATOM   4019  O   TRP A 258       8.226  13.652   4.517  1.00 98.79           O  
ATOM   4020  CG  TRP A 258       3.885  12.569   3.838  1.00 98.79           C  
ATOM   4021  CD1 TRP A 258       2.847  12.003   4.495  1.00 98.79           C  
ATOM   4022  HD1 TRP A 258       2.918  11.467   5.430  1.00 98.79           H  
ATOM   4023  CD2 TRP A 258       3.322  13.094   2.596  1.00 98.79           C  
ATOM   4024  CE2 TRP A 258       1.917  12.844   2.599  1.00 98.79           C  
ATOM   4025  CE3 TRP A 258       3.860  13.722   1.450  1.00 98.79           C  
ATOM   4026  HE3 TRP A 258       4.920  13.926   1.400  1.00 98.79           H  
ATOM   4027  NE1 TRP A 258       1.679  12.194   3.790  1.00 98.79           N  
ATOM   4028  HE1 TRP A 258       0.790  11.819   4.087  1.00 98.79           H  
ATOM   4029  CH2 TRP A 258       1.664  13.790   0.386  1.00 98.79           C  
ATOM   4030  HH2 TRP A 258       1.042  14.039  -0.460  1.00 98.79           H  
ATOM   4031  CZ2 TRP A 258       1.103  13.163   1.508  1.00 98.79           C  
ATOM   4032  HZ2 TRP A 258       0.058  12.889   1.515  1.00 98.79           H  
ATOM   4033  CZ3 TRP A 258       3.037  14.085   0.369  1.00 98.79           C  
ATOM   4034  HZ3 TRP A 258       3.467  14.594  -0.481  1.00 98.79           H  
ATOM   4035  N   ASP A 259       7.461  13.638   6.626  1.00 98.74           N  
ATOM   4036  H   ASP A 259       6.636  13.610   7.207  1.00 98.74           H  
ATOM   4037  CA  ASP A 259       8.729  13.230   7.229  1.00 98.74           C  
ATOM   4038  HA  ASP A 259       9.548  13.513   6.567  1.00 98.74           H  
ATOM   4039  C   ASP A 259       8.748  11.691   7.350  1.00 98.74           C  
ATOM   4040  CB  ASP A 259       8.967  13.976   8.557  1.00 98.74           C  
ATOM   4041  HB2 ASP A 259       9.864  13.567   9.022  1.00 98.74           H  
ATOM   4042  HB3 ASP A 259       8.128  13.780   9.224  1.00 98.74           H  
ATOM   4043  O   ASP A 259       7.751  11.060   7.719  1.00 98.74           O  
ATOM   4044  CG  ASP A 259       9.160  15.509   8.417  1.00 98.74           C  
ATOM   4045  OD1 ASP A 259       9.908  16.012   7.535  1.00 98.74           O  
ATOM   4046  OD2 ASP A 259       8.586  16.266   9.230  1.00 98.74           O  
ATOM   4047  N   ILE A 260       9.871  11.070   6.990  1.00 98.76           N  
ATOM   4048  H   ILE A 260      10.668  11.635   6.731  1.00 98.76           H  
ATOM   4049  CA  ILE A 260      10.022   9.614   6.885  1.00 98.76           C  
ATOM   4050  HA  ILE A 260       9.046   9.146   7.013  1.00 98.76           H  
ATOM   4051  C   ILE A 260      10.924   9.119   8.007  1.00 98.76           C  
ATOM   4052  CB  ILE A 260      10.548   9.192   5.496  1.00 98.76           C  
ATOM   4053  HB  ILE A 260      11.525   9.651   5.339  1.00 98.76           H  
ATOM   4054  O   ILE A 260      12.020   9.639   8.227  1.00 98.76           O  
ATOM   4055  CG1 ILE A 260       9.577   9.681   4.399  1.00 98.76           C  
ATOM   4056 HG12 ILE A 260       9.326  10.730   4.550  1.00 98.76           H  
ATOM   4057 HG13 ILE A 260       8.650   9.111   4.458  1.00 98.76           H  
ATOM   4058  CG2 ILE A 260      10.701   7.656   5.416  1.00 98.76           C  
ATOM   4059 HG21 ILE A 260      11.147   7.366   4.465  1.00 98.76           H  
ATOM   4060 HG22 ILE A 260      11.360   7.284   6.200  1.00 98.76           H  
ATOM   4061 HG23 ILE A 260       9.730   7.172   5.521  1.00 98.76           H  
ATOM   4062  CD1 ILE A 260      10.135   9.576   2.985  1.00 98.76           C  
ATOM   4063 HD11 ILE A 260       9.343   9.819   2.276  1.00 98.76           H  
ATOM   4064 HD12 ILE A 260      10.948  10.295   2.876  1.00 98.76           H  
ATOM   4065 HD13 ILE A 260      10.483   8.567   2.764  1.00 98.76           H  
ATOM   4066  N   PHE A 261      10.461   8.073   8.682  1.00 98.78           N  
ATOM   4067  H   PHE A 261       9.567   7.694   8.404  1.00 98.78           H  
ATOM   4068  CA  PHE A 261      11.098   7.456   9.830  1.00 98.78           C  
ATOM   4069  HA  PHE A 261      12.096   7.880   9.943  1.00 98.78           H  
ATOM   4070  C   PHE A 261      11.231   5.946   9.648  1.00 98.78           C  
ATOM   4071  CB  PHE A 261      10.282   7.740  11.098  1.00 98.78           C  
ATOM   4072  HB2 PHE A 261       9.321   7.231  11.014  1.00 98.78           H  
ATOM   4073  HB3 PHE A 261      10.816   7.298  11.939  1.00 98.78           H  
ATOM   4074  O   PHE A 261      10.457   5.317   8.924  1.00 98.78           O  
ATOM   4075  CG  PHE A 261      10.007   9.199  11.400  1.00 98.78           C  
ATOM   4076  CD1 PHE A 261      10.819   9.897  12.311  1.00 98.78           C  
ATOM   4077  HD1 PHE A 261      11.638   9.396  12.806  1.00 98.78           H  
ATOM   4078  CD2 PHE A 261       8.936   9.861  10.768  1.00 98.78           C  
ATOM   4079  HD2 PHE A 261       8.322   9.341  10.047  1.00 98.78           H  
ATOM   4080  CE1 PHE A 261      10.578  11.257  12.572  1.00 98.78           C  
ATOM   4081  HE1 PHE A 261      11.215  11.796  13.257  1.00 98.78           H  
ATOM   4082  CE2 PHE A 261       8.704  11.223  11.022  1.00 98.78           C  
ATOM   4083  HE2 PHE A 261       7.922  11.745  10.490  1.00 98.78           H  
ATOM   4084  CZ  PHE A 261       9.526  11.922  11.920  1.00 98.78           C  
ATOM   4085  HZ  PHE A 261       9.363  12.976  12.091  1.00 98.78           H  
ATOM   4086  N   VAL A 262      12.159   5.352  10.393  1.00 98.62           N  
ATOM   4087  H   VAL A 262      12.787   5.936  10.926  1.00 98.62           H  
ATOM   4088  CA  VAL A 262      12.281   3.904  10.561  1.00 98.62           C  
ATOM   4089  HA  VAL A 262      11.391   3.437  10.138  1.00 98.62           H  
ATOM   4090  C   VAL A 262      12.317   3.532  12.039  1.00 98.62           C  
ATOM   4091  CB  VAL A 262      13.489   3.319   9.804  1.00 98.62           C  
ATOM   4092  HB  VAL A 262      13.499   2.241   9.964  1.00 98.62           H  
ATOM   4093  O   VAL A 262      12.912   4.231  12.857  1.00 98.62           O  
ATOM   4094  CG1 VAL A 262      13.342   3.558   8.298  1.00 98.62           C  
ATOM   4095 HG11 VAL A 262      14.165   3.082   7.766  1.00 98.62           H  
ATOM   4096 HG12 VAL A 262      12.402   3.129   7.949  1.00 98.62           H  
ATOM   4097 HG13 VAL A 262      13.347   4.627   8.087  1.00 98.62           H  
ATOM   4098  CG2 VAL A 262      14.834   3.878  10.283  1.00 98.62           C  
ATOM   4099 HG21 VAL A 262      15.641   3.491   9.661  1.00 98.62           H  
ATOM   4100 HG22 VAL A 262      15.017   3.569  11.313  1.00 98.62           H  
ATOM   4101 HG23 VAL A 262      14.836   4.967  10.244  1.00 98.62           H  
ATOM   4102  N   GLN A 263      11.688   2.417  12.385  1.00 98.54           N  
ATOM   4103  H   GLN A 263      11.186   1.925  11.660  1.00 98.54           H  
ATOM   4104  CA  GLN A 263      12.030   1.658  13.588  1.00 98.54           C  
ATOM   4105  HA  GLN A 263      12.379   2.328  14.373  1.00 98.54           H  
ATOM   4106  C   GLN A 263      13.155   0.692  13.225  1.00 98.54           C  
ATOM   4107  CB  GLN A 263      10.810   0.887  14.098  1.00 98.54           C  
ATOM   4108  HB2 GLN A 263      10.468   0.198  13.326  1.00 98.54           H  
ATOM   4109  HB3 GLN A 263      11.102   0.309  14.974  1.00 98.54           H  
ATOM   4110  O   GLN A 263      13.150   0.180  12.109  1.00 98.54           O  
ATOM   4111  CG  GLN A 263       9.666   1.827  14.482  1.00 98.54           C  
ATOM   4112  HG2 GLN A 263       9.337   2.377  13.600  1.00 98.54           H  
ATOM   4113  HG3 GLN A 263      10.014   2.539  15.230  1.00 98.54           H  
ATOM   4114  CD  GLN A 263       8.471   1.057  15.016  1.00 98.54           C  
ATOM   4115  NE2 GLN A 263       8.289   0.991  16.312  1.00 98.54           N  
ATOM   4116 HE21 GLN A 263       7.482   0.484  16.647  1.00 98.54           H  
ATOM   4117 HE22 GLN A 263       8.970   1.400  16.936  1.00 98.54           H  
ATOM   4118  OE1 GLN A 263       7.676   0.514  14.263  1.00 98.54           O  
ATOM   4119  N   VAL A 264      14.092   0.436  14.137  1.00 98.39           N  
ATOM   4120  H   VAL A 264      14.016   0.852  15.054  1.00 98.39           H  
ATOM   4121  CA  VAL A 264      15.264  -0.415  13.878  1.00 98.39           C  
ATOM   4122  HA  VAL A 264      15.152  -0.908  12.912  1.00 98.39           H  
ATOM   4123  C   VAL A 264      15.360  -1.489  14.951  1.00 98.39           C  
ATOM   4124  CB  VAL A 264      16.565   0.410  13.829  1.00 98.39           C  
ATOM   4125  HB  VAL A 264      16.756   0.839  14.812  1.00 98.39           H  
ATOM   4126  O   VAL A 264      15.379  -1.165  16.134  1.00 98.39           O  
ATOM   4127  CG1 VAL A 264      17.761  -0.464  13.435  1.00 98.39           C  
ATOM   4128 HG11 VAL A 264      18.679   0.120  13.492  1.00 98.39           H  
ATOM   4129 HG12 VAL A 264      17.627  -0.835  12.419  1.00 98.39           H  
ATOM   4130 HG13 VAL A 264      17.869  -1.307  14.119  1.00 98.39           H  
ATOM   4131  CG2 VAL A 264      16.471   1.561  12.819  1.00 98.39           C  
ATOM   4132 HG21 VAL A 264      16.233   1.175  11.828  1.00 98.39           H  
ATOM   4133 HG22 VAL A 264      17.422   2.092  12.772  1.00 98.39           H  
ATOM   4134 HG23 VAL A 264      15.698   2.266  13.125  1.00 98.39           H  
ATOM   4135  N   MET A 265      15.446  -2.750  14.538  1.00 97.83           N  
ATOM   4136  H   MET A 265      15.431  -2.928  13.544  1.00 97.83           H  
ATOM   4137  CA  MET A 265      15.579  -3.908  15.417  1.00 97.83           C  
ATOM   4138  HA  MET A 265      15.729  -3.567  16.442  1.00 97.83           H  
ATOM   4139  C   MET A 265      16.800  -4.736  15.011  1.00 97.83           C  
ATOM   4140  CB  MET A 265      14.269  -4.710  15.380  1.00 97.83           C  
ATOM   4141  HB2 MET A 265      13.463  -4.067  15.734  1.00 97.83           H  
ATOM   4142  HB3 MET A 265      14.047  -4.983  14.348  1.00 97.83           H  
ATOM   4143  O   MET A 265      17.003  -5.047  13.836  1.00 97.83           O  
ATOM   4144  CG  MET A 265      14.289  -5.986  16.230  1.00 97.83           C  
ATOM   4145  HG2 MET A 265      15.161  -6.579  15.952  1.00 97.83           H  
ATOM   4146  HG3 MET A 265      14.372  -5.723  17.284  1.00 97.83           H  
ATOM   4147  SD  MET A 265      12.840  -7.046  15.986  1.00 97.83           S  
ATOM   4148  CE  MET A 265      11.530  -6.081  16.786  1.00 97.83           C  
ATOM   4149  HE1 MET A 265      11.595  -5.031  16.501  1.00 97.83           H  
ATOM   4150  HE2 MET A 265      10.555  -6.466  16.489  1.00 97.83           H  
ATOM   4151  HE3 MET A 265      11.623  -6.187  17.867  1.00 97.83           H  
ATOM   4152  N   ASP A 266      17.613  -5.111  15.996  1.00 96.49           N  
ATOM   4153  H   ASP A 266      17.443  -4.783  16.936  1.00 96.49           H  
ATOM   4154  CA  ASP A 266      18.733  -6.025  15.782  1.00 96.49           C  
ATOM   4155  HA  ASP A 266      19.280  -5.674  14.907  1.00 96.49           H  
ATOM   4156  C   ASP A 266      18.246  -7.456  15.532  1.00 96.49           C  
ATOM   4157  CB  ASP A 266      19.683  -6.007  16.985  1.00 96.49           C  
ATOM   4158  HB2 ASP A 266      19.124  -6.223  17.896  1.00 96.49           H  
ATOM   4159  HB3 ASP A 266      20.435  -6.785  16.854  1.00 96.49           H  
ATOM   4160  O   ASP A 266      17.297  -7.888  16.194  1.00 96.49           O  
ATOM   4161  CG  ASP A 266      20.399  -4.670  17.105  1.00 96.49           C  
ATOM   4162  OD1 ASP A 266      20.759  -4.130  16.041  1.00 96.49           O  
ATOM   4163  OD2 ASP A 266      20.613  -4.187  18.229  1.00 96.49           O  
ATOM   4164  N   PRO A 267      18.918  -8.234  14.662  1.00 95.02           N  
ATOM   4165  CA  PRO A 267      18.545  -9.625  14.407  1.00 95.02           C  
ATOM   4166  HA  PRO A 267      17.570  -9.632  13.921  1.00 95.02           H  
ATOM   4167  C   PRO A 267      18.454 -10.476  15.684  1.00 95.02           C  
ATOM   4168  CB  PRO A 267      19.596 -10.147  13.421  1.00 95.02           C  
ATOM   4169  HB2 PRO A 267      20.445 -10.572  13.956  1.00 95.02           H  
ATOM   4170  HB3 PRO A 267      19.175 -10.876  12.730  1.00 95.02           H  
ATOM   4171  O   PRO A 267      17.487 -11.205  15.861  1.00 95.02           O  
ATOM   4172  CG  PRO A 267      20.037  -8.888  12.679  1.00 95.02           C  
ATOM   4173  HG2 PRO A 267      21.033  -8.992  12.249  1.00 95.02           H  
ATOM   4174  HG3 PRO A 267      19.305  -8.642  11.909  1.00 95.02           H  
ATOM   4175  CD  PRO A 267      19.987  -7.819  13.760  1.00 95.02           C  
ATOM   4176  HD2 PRO A 267      19.781  -6.855  13.295  1.00 95.02           H  
ATOM   4177  HD3 PRO A 267      20.933  -7.789  14.300  1.00 95.02           H  
ATOM   4178  N   ALA A 268      19.379 -10.302  16.634  1.00 94.09           N  
ATOM   4179  H   ALA A 268      20.158  -9.687  16.446  1.00 94.09           H  
ATOM   4180  CA  ALA A 268      19.346 -11.011  17.919  1.00 94.09           C  
ATOM   4181  HA  ALA A 268      19.296 -12.082  17.725  1.00 94.09           H  
ATOM   4182  C   ALA A 268      18.128 -10.645  18.795  1.00 94.09           C  
ATOM   4183  CB  ALA A 268      20.656 -10.707  18.656  1.00 94.09           C  
ATOM   4184  HB1 ALA A 268      20.675 -11.260  19.595  1.00 94.09           H  
ATOM   4185  HB2 ALA A 268      20.731  -9.641  18.871  1.00 94.09           H  
ATOM   4186  HB3 ALA A 268      21.505 -11.021  18.048  1.00 94.09           H  
ATOM   4187  O   ALA A 268      17.636 -11.474  19.560  1.00 94.09           O  
ATOM   4188  N   ASN A 269      17.607  -9.419  18.674  1.00 95.23           N  
ATOM   4189  H   ASN A 269      17.979  -8.801  17.966  1.00 95.23           H  
ATOM   4190  CA  ASN A 269      16.401  -9.009  19.394  1.00 95.23           C  
ATOM   4191  HA  ASN A 269      16.455  -9.382  20.417  1.00 95.23           H  
ATOM   4192  C   ASN A 269      15.154  -9.633  18.762  1.00 95.23           C  
ATOM   4193  CB  ASN A 269      16.301  -7.474  19.445  1.00 95.23           C  
ATOM   4194  HB2 ASN A 269      15.350  -7.211  19.908  1.00 95.23           H  
ATOM   4195  HB3 ASN A 269      16.317  -7.071  18.433  1.00 95.23           H  
ATOM   4196  O   ASN A 269      14.244 -10.017  19.488  1.00 95.23           O  
ATOM   4197  CG  ASN A 269      17.402  -6.824  20.267  1.00 95.23           C  
ATOM   4198  ND2 ASN A 269      17.626  -5.542  20.092  1.00 95.23           N  
ATOM   4199 HD21 ASN A 269      17.127  -4.999  19.401  1.00 95.23           H  
ATOM   4200 HD22 ASN A 269      18.434  -5.176  20.575  1.00 95.23           H  
ATOM   4201  OD1 ASN A 269      18.075  -7.437  21.073  1.00 95.23           O  
ATOM   4202  N   ALA A 270      15.124  -9.792  17.434  1.00 93.06           N  
ATOM   4203  H   ALA A 270      15.917  -9.484  16.890  1.00 93.06           H  
ATOM   4204  CA  ALA A 270      14.023 -10.455  16.732  1.00 93.06           C  
ATOM   4205  HA  ALA A 270      13.104  -9.903  16.928  1.00 93.06           H  
ATOM   4206  C   ALA A 270      13.800 -11.899  17.221  1.00 93.06           C  
ATOM   4207  CB  ALA A 270      14.311 -10.408  15.224  1.00 93.06           C  
ATOM   4208  HB1 ALA A 270      15.210 -10.979  14.992  1.00 93.06           H  
ATOM   4209  HB2 ALA A 270      14.441  -9.375  14.901  1.00 93.06           H  
ATOM   4210  HB3 ALA A 270      13.488 -10.857  14.669  1.00 93.06           H  
ATOM   4211  O   ALA A 270      12.656 -12.333  17.317  1.00 93.06           O  
ATOM   4212  N   GLU A 271      14.877 -12.600  17.597  1.00 91.06           N  
ATOM   4213  H   GLU A 271      15.785 -12.188  17.434  1.00 91.06           H  
ATOM   4214  CA  GLU A 271      14.851 -13.982  18.109  1.00 91.06           C  
ATOM   4215  HA  GLU A 271      14.301 -14.614  17.412  1.00 91.06           H  
ATOM   4216  C   GLU A 271      14.145 -14.127  19.463  1.00 91.06           C  
ATOM   4217  CB  GLU A 271      16.290 -14.527  18.223  1.00 91.06           C  
ATOM   4218  HB2 GLU A 271      16.253 -15.521  18.669  1.00 91.06           H  
ATOM   4219  HB3 GLU A 271      16.869 -13.879  18.880  1.00 91.06           H  
ATOM   4220  O   GLU A 271      13.623 -15.194  19.781  1.00 91.06           O  
ATOM   4221  CG  GLU A 271      16.994 -14.631  16.861  1.00 91.06           C  
ATOM   4222  HG2 GLU A 271      16.451 -15.357  16.255  1.00 91.06           H  
ATOM   4223  HG3 GLU A 271      16.936 -13.669  16.352  1.00 91.06           H  
ATOM   4224  CD  GLU A 271      18.465 -15.070  16.922  1.00 91.06           C  
ATOM   4225  OE1 GLU A 271      19.208 -14.674  15.989  1.00 91.06           O  
ATOM   4226  OE2 GLU A 271      18.869 -15.790  17.866  1.00 91.06           O  
ATOM   4227  N   THR A 272      14.129 -13.063  20.268  1.00 91.36           N  
ATOM   4228  H   THR A 272      14.532 -12.205  19.919  1.00 91.36           H  
ATOM   4229  CA  THR A 272      13.645 -13.092  21.658  1.00 91.36           C  
ATOM   4230  HA  THR A 272      13.252 -14.084  21.880  1.00 91.36           H  
ATOM   4231  C   THR A 272      12.489 -12.128  21.922  1.00 91.36           C  
ATOM   4232  CB  THR A 272      14.798 -12.830  22.638  1.00 91.36           C  
ATOM   4233  HB  THR A 272      14.403 -12.796  23.654  1.00 91.36           H  
ATOM   4234  O   THR A 272      11.932 -12.118  23.023  1.00 91.36           O  
ATOM   4235  CG2 THR A 272      15.875 -13.914  22.577  1.00 91.36           C  
ATOM   4236 HG21 THR A 272      15.426 -14.885  22.784  1.00 91.36           H  
ATOM   4237 HG22 THR A 272      16.339 -13.941  21.591  1.00 91.36           H  
ATOM   4238 HG23 THR A 272      16.639 -13.708  23.326  1.00 91.36           H  
ATOM   4239  OG1 THR A 272      15.434 -11.605  22.351  1.00 91.36           O  
ATOM   4240  HG1 THR A 272      16.026 -11.758  21.611  1.00 91.36           H  
ATOM   4241  N   TYR A 273      12.099 -11.318  20.933  1.00 92.98           N  
ATOM   4242  H   TYR A 273      12.596 -11.351  20.055  1.00 92.98           H  
ATOM   4243  CA  TYR A 273      11.037 -10.336  21.097  1.00 92.98           C  
ATOM   4244  HA  TYR A 273      11.277  -9.784  22.005  1.00 92.98           H  
ATOM   4245  C   TYR A 273       9.676 -11.014  21.315  1.00 92.98           C  
ATOM   4246  CB  TYR A 273      11.023  -9.333  19.931  1.00 92.98           C  
ATOM   4247  HB2 TYR A 273      10.644  -9.829  19.038  1.00 92.98           H  
ATOM   4248  HB3 TYR A 273      12.040  -9.003  19.724  1.00 92.98           H  
ATOM   4249  O   TYR A 273       9.312 -11.988  20.662  1.00 92.98           O  
ATOM   4250  CG  TYR A 273      10.217  -8.082  20.222  1.00 92.98           C  
ATOM   4251  CD1 TYR A 273       9.155  -7.709  19.381  1.00 92.98           C  
ATOM   4252  HD1 TYR A 273       8.949  -8.284  18.491  1.00 92.98           H  
ATOM   4253  CD2 TYR A 273      10.552  -7.275  21.329  1.00 92.98           C  
ATOM   4254  HD2 TYR A 273      11.416  -7.516  21.930  1.00 92.98           H  
ATOM   4255  CE1 TYR A 273       8.385  -6.570  19.680  1.00 92.98           C  
ATOM   4256  HE1 TYR A 273       7.567  -6.275  19.039  1.00 92.98           H  
ATOM   4257  CE2 TYR A 273       9.783  -6.137  21.635  1.00 92.98           C  
ATOM   4258  HE2 TYR A 273      10.039  -5.507  22.474  1.00 92.98           H  
ATOM   4259  OH  TYR A 273       7.940  -4.704  21.101  1.00 92.98           O  
ATOM   4260  HH  TYR A 273       8.170  -4.259  21.920  1.00 92.98           H  
ATOM   4261  CZ  TYR A 273       8.687  -5.797  20.819  1.00 92.98           C  
ATOM   4262  N   HIS A 274       8.893 -10.482  22.254  1.00 89.83           N  
ATOM   4263  H   HIS A 274       9.239  -9.670  22.745  1.00 89.83           H  
ATOM   4264  CA  HIS A 274       7.651 -11.102  22.735  1.00 89.83           C  
ATOM   4265  HA  HIS A 274       7.866 -12.149  22.946  1.00 89.83           H  
ATOM   4266  C   HIS A 274       6.488 -11.085  21.718  1.00 89.83           C  
ATOM   4267  CB  HIS A 274       7.256 -10.417  24.051  1.00 89.83           C  
ATOM   4268  HB2 HIS A 274       6.389 -10.929  24.468  1.00 89.83           H  
ATOM   4269  HB3 HIS A 274       8.073 -10.523  24.765  1.00 89.83           H  
ATOM   4270  O   HIS A 274       5.487 -11.792  21.914  1.00 89.83           O  
ATOM   4271  CG  HIS A 274       6.929  -8.949  23.902  1.00 89.83           C  
ATOM   4272  CD2 HIS A 274       5.676  -8.403  23.825  1.00 89.83           C  
ATOM   4273  HD2 HIS A 274       4.742  -8.944  23.861  1.00 89.83           H  
ATOM   4274  ND1 HIS A 274       7.826  -7.903  23.815  1.00 89.83           N  
ATOM   4275  HD1 HIS A 274       8.832  -7.950  23.886  1.00 89.83           H  
ATOM   4276  CE1 HIS A 274       7.128  -6.763  23.676  1.00 89.83           C  
ATOM   4277  HE1 HIS A 274       7.553  -5.773  23.603  1.00 89.83           H  
ATOM   4278  NE2 HIS A 274       5.813  -7.022  23.669  1.00 89.83           N  
ATOM   4279  N   VAL A 275       6.627 -10.286  20.654  1.00 89.71           N  
ATOM   4280  H   VAL A 275       7.510  -9.802  20.572  1.00 89.71           H  
ATOM   4281  CA  VAL A 275       5.749 -10.206  19.480  1.00 89.71           C  
ATOM   4282  HA  VAL A 275       4.890 -10.865  19.610  1.00 89.71           H  
ATOM   4283  C   VAL A 275       6.546 -10.666  18.266  1.00 89.71           C  
ATOM   4284  CB  VAL A 275       5.245  -8.763  19.266  1.00 89.71           C  
ATOM   4285  HB  VAL A 275       6.100  -8.089  19.206  1.00 89.71           H  
ATOM   4286  O   VAL A 275       7.673 -10.219  18.079  1.00 89.71           O  
ATOM   4287  CG1 VAL A 275       4.423  -8.599  17.985  1.00 89.71           C  
ATOM   4288 HG11 VAL A 275       4.067  -7.571  17.918  1.00 89.71           H  
ATOM   4289 HG12 VAL A 275       3.576  -9.284  17.998  1.00 89.71           H  
ATOM   4290 HG13 VAL A 275       5.040  -8.791  17.107  1.00 89.71           H  
ATOM   4291  CG2 VAL A 275       4.353  -8.309  20.424  1.00 89.71           C  
ATOM   4292 HG21 VAL A 275       4.938  -8.288  21.343  1.00 89.71           H  
ATOM   4293 HG22 VAL A 275       3.983  -7.300  20.243  1.00 89.71           H  
ATOM   4294 HG23 VAL A 275       3.512  -8.991  20.547  1.00 89.71           H  
ATOM   4295  N   ASN A 276       5.962 -11.504  17.408  1.00 90.52           N  
ATOM   4296  H   ASN A 276       5.022 -11.831  17.582  1.00 90.52           H  
ATOM   4297  CA  ASN A 276       6.621 -11.892  16.163  1.00 90.52           C  
ATOM   4298  HA  ASN A 276       7.567 -12.367  16.424  1.00 90.52           H  
ATOM   4299  C   ASN A 276       6.888 -10.633  15.305  1.00 90.52           C  
ATOM   4300  CB  ASN A 276       5.765 -12.943  15.433  1.00 90.52           C  
ATOM   4301  HB2 ASN A 276       5.657 -13.820  16.072  1.00 90.52           H  
ATOM   4302  HB3 ASN A 276       4.773 -12.534  15.239  1.00 90.52           H  
ATOM   4303  O   ASN A 276       5.932  -9.980  14.873  1.00 90.52           O  
ATOM   4304  CG  ASN A 276       6.371 -13.395  14.111  1.00 90.52           C  
ATOM   4305  ND2 ASN A 276       5.796 -14.387  13.476  1.00 90.52           N  
ATOM   4306 HD21 ASN A 276       4.977 -14.846  13.849  1.00 90.52           H  
ATOM   4307 HD22 ASN A 276       6.217 -14.679  12.605  1.00 90.52           H  
ATOM   4308  OD1 ASN A 276       7.360 -12.870  13.629  1.00 90.52           O  
ATOM   4309  N   PRO A 277       8.158 -10.277  15.033  1.00 92.00           N  
ATOM   4310  CA  PRO A 277       8.490  -9.060  14.302  1.00 92.00           C  
ATOM   4311  HA  PRO A 277       7.996  -8.220  14.788  1.00 92.00           H  
ATOM   4312  C   PRO A 277       8.046  -9.099  12.834  1.00 92.00           C  
ATOM   4313  CB  PRO A 277      10.006  -8.908  14.445  1.00 92.00           C  
ATOM   4314  HB2 PRO A 277      10.220  -8.332  15.345  1.00 92.00           H  
ATOM   4315  HB3 PRO A 277      10.469  -8.444  13.574  1.00 92.00           H  
ATOM   4316  O   PRO A 277       7.977  -8.046  12.204  1.00 92.00           O  
ATOM   4317  CG  PRO A 277      10.500 -10.336  14.642  1.00 92.00           C  
ATOM   4318  HG2 PRO A 277      11.426 -10.359  15.217  1.00 92.00           H  
ATOM   4319  HG3 PRO A 277      10.622 -10.826  13.676  1.00 92.00           H  
ATOM   4320  CD  PRO A 277       9.369 -10.992  15.418  1.00 92.00           C  
ATOM   4321  HD2 PRO A 277       9.547 -10.875  16.487  1.00 92.00           H  
ATOM   4322  HD3 PRO A 277       9.317 -12.050  15.161  1.00 92.00           H  
ATOM   4323  N   PHE A 278       7.715 -10.279  12.310  1.00 92.93           N  
ATOM   4324  H   PHE A 278       7.822 -11.098  12.893  1.00 92.93           H  
ATOM   4325  CA  PHE A 278       7.267 -10.533  10.942  1.00 92.93           C  
ATOM   4326  HA  PHE A 278       7.576  -9.713  10.294  1.00 92.93           H  
ATOM   4327  C   PHE A 278       5.740 -10.648  10.803  1.00 92.93           C  
ATOM   4328  CB  PHE A 278       7.961 -11.817  10.477  1.00 92.93           C  
ATOM   4329  HB2 PHE A 278       7.545 -12.659  11.030  1.00 92.93           H  
ATOM   4330  HB3 PHE A 278       7.730 -11.996   9.426  1.00 92.93           H  
ATOM   4331  O   PHE A 278       5.235 -10.828   9.699  1.00 92.93           O  
ATOM   4332  CG  PHE A 278       9.467 -11.821  10.618  1.00 92.93           C  
ATOM   4333  CD1 PHE A 278      10.237 -10.733  10.163  1.00 92.93           C  
ATOM   4334  HD1 PHE A 278       9.760  -9.902   9.664  1.00 92.93           H  
ATOM   4335  CD2 PHE A 278      10.096 -12.916  11.234  1.00 92.93           C  
ATOM   4336  HD2 PHE A 278       9.514 -13.759  11.575  1.00 92.93           H  
ATOM   4337  CE1 PHE A 278      11.624 -10.717  10.379  1.00 92.93           C  
ATOM   4338  HE1 PHE A 278      12.211  -9.861  10.083  1.00 92.93           H  
ATOM   4339  CE2 PHE A 278      11.487 -12.920  11.406  1.00 92.93           C  
ATOM   4340  HE2 PHE A 278      11.967 -13.775  11.860  1.00 92.93           H  
ATOM   4341  CZ  PHE A 278      12.248 -11.815  10.995  1.00 92.93           C  
ATOM   4342  HZ  PHE A 278      13.316 -11.818  11.160  1.00 92.93           H  
ATOM   4343  N   ASP A 279       4.992 -10.546  11.907  1.00 92.79           N  
ATOM   4344  H   ASP A 279       5.448 -10.373  12.791  1.00 92.79           H  
ATOM   4345  CA  ASP A 279       3.531 -10.603  11.892  1.00 92.79           C  
ATOM   4346  HA  ASP A 279       3.220 -11.338  11.150  1.00 92.79           H  
ATOM   4347  C   ASP A 279       2.941  -9.242  11.483  1.00 92.79           C  
ATOM   4348  CB  ASP A 279       3.024 -11.108  13.252  1.00 92.79           C  
ATOM   4349  HB2 ASP A 279       3.311 -10.404  14.034  1.00 92.79           H  
ATOM   4350  HB3 ASP A 279       3.510 -12.063  13.454  1.00 92.79           H  
ATOM   4351  O   ASP A 279       3.011  -8.250  12.217  1.00 92.79           O  
ATOM   4352  CG  ASP A 279       1.510 -11.331  13.311  1.00 92.79           C  
ATOM   4353  OD1 ASP A 279       0.785 -10.841  12.416  1.00 92.79           O  
ATOM   4354  OD2 ASP A 279       1.038 -11.973  14.277  1.00 92.79           O  
ATOM   4355  N   MET A 280       2.333  -9.200  10.295  1.00 93.13           N  
ATOM   4356  H   MET A 280       2.361 -10.036   9.729  1.00 93.13           H  
ATOM   4357  CA  MET A 280       1.737  -7.990   9.725  1.00 93.13           C  
ATOM   4358  HA  MET A 280       2.472  -7.192   9.829  1.00 93.13           H  
ATOM   4359  C   MET A 280       0.464  -7.528  10.458  1.00 93.13           C  
ATOM   4360  CB  MET A 280       1.480  -8.216   8.226  1.00 93.13           C  
ATOM   4361  HB2 MET A 280       2.272  -8.838   7.810  1.00 93.13           H  
ATOM   4362  HB3 MET A 280       0.525  -8.721   8.081  1.00 93.13           H  
ATOM   4363  O   MET A 280       0.017  -6.400  10.259  1.00 93.13           O  
ATOM   4364  CG  MET A 280       1.493  -6.886   7.473  1.00 93.13           C  
ATOM   4365  HG2 MET A 280       2.475  -6.439   7.624  1.00 93.13           H  
ATOM   4366  HG3 MET A 280       0.745  -6.213   7.891  1.00 93.13           H  
ATOM   4367  SD  MET A 280       1.204  -7.015   5.692  1.00 93.13           S  
ATOM   4368  CE  MET A 280       1.949  -5.427   5.268  1.00 93.13           C  
ATOM   4369  HE1 MET A 280       1.882  -5.256   4.193  1.00 93.13           H  
ATOM   4370  HE2 MET A 280       2.994  -5.415   5.577  1.00 93.13           H  
ATOM   4371  HE3 MET A 280       1.415  -4.628   5.782  1.00 93.13           H  
ATOM   4372  N   THR A 281      -0.113  -8.348  11.342  1.00 95.61           N  
ATOM   4373  H   THR A 281       0.291  -9.261  11.493  1.00 95.61           H  
ATOM   4374  CA  THR A 281      -1.238  -7.946  12.211  1.00 95.61           C  
ATOM   4375  HA  THR A 281      -1.893  -7.283  11.645  1.00 95.61           H  
ATOM   4376  C   THR A 281      -0.772  -7.163  13.446  1.00 95.61           C  
ATOM   4377  CB  THR A 281      -2.102  -9.145  12.634  1.00 95.61           C  
ATOM   4378  HB  THR A 281      -2.978  -8.759  13.156  1.00 95.61           H  
ATOM   4379  O   THR A 281      -1.592  -6.655  14.219  1.00 95.61           O  
ATOM   4380  CG2 THR A 281      -2.590  -9.967  11.439  1.00 95.61           C  
ATOM   4381 HG21 THR A 281      -3.098 -10.860  11.802  1.00 95.61           H  
ATOM   4382 HG22 THR A 281      -3.299  -9.376  10.860  1.00 95.61           H  
ATOM   4383 HG23 THR A 281      -1.762 -10.256  10.792  1.00 95.61           H  
ATOM   4384  OG1 THR A 281      -1.409  -9.984  13.532  1.00 95.61           O  
ATOM   4385  HG1 THR A 281      -0.670 -10.383  13.066  1.00 95.61           H  
ATOM   4386  N   LYS A 282       0.552  -7.032  13.636  1.00 95.51           N  
ATOM   4387  H   LYS A 282       1.168  -7.465  12.963  1.00 95.51           H  
ATOM   4388  CA  LYS A 282       1.175  -6.438  14.822  1.00 95.51           C  
ATOM   4389  HA  LYS A 282       0.383  -6.127  15.503  1.00 95.51           H  
ATOM   4390  C   LYS A 282       2.008  -5.202  14.506  1.00 95.51           C  
ATOM   4391  CB  LYS A 282       2.050  -7.470  15.551  1.00 95.51           C  
ATOM   4392  HB2 LYS A 282       2.934  -7.670  14.945  1.00 95.51           H  
ATOM   4393  HB3 LYS A 282       2.381  -7.034  16.494  1.00 95.51           H  
ATOM   4394  O   LYS A 282       2.753  -5.131  13.525  1.00 95.51           O  
ATOM   4395  CG  LYS A 282       1.366  -8.809  15.836  1.00 95.51           C  
ATOM   4396  HG2 LYS A 282       1.046  -9.245  14.889  1.00 95.51           H  
ATOM   4397  HG3 LYS A 282       2.095  -9.488  16.277  1.00 95.51           H  
ATOM   4398  CD  LYS A 282       0.158  -8.698  16.765  1.00 95.51           C  
ATOM   4399  HD2 LYS A 282      -0.579  -8.016  16.339  1.00 95.51           H  
ATOM   4400  HD3 LYS A 282       0.467  -8.350  17.751  1.00 95.51           H  
ATOM   4401  CE  LYS A 282      -0.434 -10.096  16.848  1.00 95.51           C  
ATOM   4402  HE2 LYS A 282       0.260 -10.768  17.353  1.00 95.51           H  
ATOM   4403  HE3 LYS A 282      -0.572 -10.470  15.834  1.00 95.51           H  
ATOM   4404  NZ  LYS A 282      -1.729 -10.075  17.531  1.00 95.51           N  
ATOM   4405  HZ1 LYS A 282      -2.158 -10.983  17.433  1.00 95.51           H  
ATOM   4406  HZ2 LYS A 282      -1.659  -9.875  18.519  1.00 95.51           H  
ATOM   4407  HZ3 LYS A 282      -2.361  -9.428  17.080  1.00 95.51           H  
ATOM   4408  N   VAL A 283       1.962  -4.243  15.426  1.00 95.97           N  
ATOM   4409  H   VAL A 283       1.336  -4.380  16.206  1.00 95.97           H  
ATOM   4410  CA  VAL A 283       2.905  -3.119  15.466  1.00 95.97           C  
ATOM   4411  HA  VAL A 283       3.321  -2.983  14.468  1.00 95.97           H  
ATOM   4412  C   VAL A 283       4.072  -3.415  16.397  1.00 95.97           C  
ATOM   4413  CB  VAL A 283       2.235  -1.785  15.838  1.00 95.97           C  
ATOM   4414  HB  VAL A 283       2.988  -1.002  15.755  1.00 95.97           H  
ATOM   4415  O   VAL A 283       3.935  -4.177  17.354  1.00 95.97           O  
ATOM   4416  CG1 VAL A 283       1.120  -1.455  14.847  1.00 95.97           C  
ATOM   4417 HG11 VAL A 283       0.286  -2.141  14.994  1.00 95.97           H  
ATOM   4418 HG12 VAL A 283       0.776  -0.433  15.002  1.00 95.97           H  
ATOM   4419 HG13 VAL A 283       1.491  -1.564  13.828  1.00 95.97           H  
ATOM   4420  CG2 VAL A 283       1.660  -1.731  17.258  1.00 95.97           C  
ATOM   4421 HG21 VAL A 283       2.433  -1.957  17.994  1.00 95.97           H  
ATOM   4422 HG22 VAL A 283       1.276  -0.731  17.457  1.00 95.97           H  
ATOM   4423 HG23 VAL A 283       0.843  -2.445  17.366  1.00 95.97           H  
ATOM   4424  N   TRP A 284       5.201  -2.753  16.147  1.00 96.30           N  
ATOM   4425  H   TRP A 284       5.252  -2.153  15.336  1.00 96.30           H  
ATOM   4426  CA  TRP A 284       6.267  -2.609  17.134  1.00 96.30           C  
ATOM   4427  HA  TRP A 284       6.315  -3.495  17.768  1.00 96.30           H  
ATOM   4428  C   TRP A 284       5.964  -1.364  17.977  1.00 96.30           C  
ATOM   4429  CB  TRP A 284       7.618  -2.488  16.428  1.00 96.30           C  
ATOM   4430  HB2 TRP A 284       7.594  -1.612  15.779  1.00 96.30           H  
ATOM   4431  HB3 TRP A 284       8.386  -2.316  17.183  1.00 96.30           H  
ATOM   4432  O   TRP A 284       5.942  -0.258  17.422  1.00 96.30           O  
ATOM   4433  CG  TRP A 284       8.056  -3.643  15.585  1.00 96.30           C  
ATOM   4434  CD1 TRP A 284       7.426  -4.833  15.425  1.00 96.30           C  
ATOM   4435  HD1 TRP A 284       6.512  -5.131  15.917  1.00 96.30           H  
ATOM   4436  CD2 TRP A 284       9.261  -3.718  14.769  1.00 96.30           C  
ATOM   4437  CE2 TRP A 284       9.279  -4.979  14.107  1.00 96.30           C  
ATOM   4438  CE3 TRP A 284      10.343  -2.844  14.532  1.00 96.30           C  
ATOM   4439  HE3 TRP A 284      10.372  -1.897  15.050  1.00 96.30           H  
ATOM   4440  NE1 TRP A 284       8.136  -5.613  14.535  1.00 96.30           N  
ATOM   4441  HE1 TRP A 284       7.862  -6.542  14.249  1.00 96.30           H  
ATOM   4442  CH2 TRP A 284      11.355  -4.444  12.999  1.00 96.30           C  
ATOM   4443  HH2 TRP A 284      12.152  -4.702  12.317  1.00 96.30           H  
ATOM   4444  CZ2 TRP A 284      10.303  -5.345  13.228  1.00 96.30           C  
ATOM   4445  HZ2 TRP A 284      10.282  -6.301  12.727  1.00 96.30           H  
ATOM   4446  CZ3 TRP A 284      11.381  -3.201  13.652  1.00 96.30           C  
ATOM   4447  HZ3 TRP A 284      12.207  -2.527  13.481  1.00 96.30           H  
ATOM   4448  N   PRO A 285       5.699  -1.494  19.288  1.00 94.67           N  
ATOM   4449  CA  PRO A 285       5.510  -0.355  20.173  1.00 94.67           C  
ATOM   4450  HA  PRO A 285       4.554   0.111  19.936  1.00 94.67           H  
ATOM   4451  C   PRO A 285       6.645   0.663  20.025  1.00 94.67           C  
ATOM   4452  CB  PRO A 285       5.453  -0.938  21.593  1.00 94.67           C  
ATOM   4453  HB2 PRO A 285       6.451  -0.979  22.031  1.00 94.67           H  
ATOM   4454  HB3 PRO A 285       4.781  -0.371  22.237  1.00 94.67           H  
ATOM   4455  O   PRO A 285       7.820   0.329  20.164  1.00 94.67           O  
ATOM   4456  CG  PRO A 285       4.954  -2.363  21.374  1.00 94.67           C  
ATOM   4457  HG2 PRO A 285       5.278  -3.034  22.170  1.00 94.67           H  
ATOM   4458  HG3 PRO A 285       3.868  -2.366  21.280  1.00 94.67           H  
ATOM   4459  CD  PRO A 285       5.586  -2.731  20.037  1.00 94.67           C  
ATOM   4460  HD2 PRO A 285       6.601  -3.097  20.191  1.00 94.67           H  
ATOM   4461  HD3 PRO A 285       4.978  -3.478  19.527  1.00 94.67           H  
ATOM   4462  N   HIS A 286       6.296   1.933  19.798  1.00 95.06           N  
ATOM   4463  H   HIS A 286       5.331   2.141  19.586  1.00 95.06           H  
ATOM   4464  CA  HIS A 286       7.293   3.009  19.694  1.00 95.06           C  
ATOM   4465  HA  HIS A 286       7.991   2.768  18.893  1.00 95.06           H  
ATOM   4466  C   HIS A 286       8.126   3.184  20.975  1.00 95.06           C  
ATOM   4467  CB  HIS A 286       6.604   4.343  19.372  1.00 95.06           C  
ATOM   4468  HB2 HIS A 286       5.895   4.572  20.168  1.00 95.06           H  
ATOM   4469  HB3 HIS A 286       7.364   5.125  19.377  1.00 95.06           H  
ATOM   4470  O   HIS A 286       9.195   3.780  20.921  1.00 95.06           O  
ATOM   4471  CG  HIS A 286       5.889   4.431  18.048  1.00 95.06           C  
ATOM   4472  CD2 HIS A 286       6.148   3.729  16.901  1.00 95.06           C  
ATOM   4473  HD2 HIS A 286       6.912   2.977  16.772  1.00 95.06           H  
ATOM   4474  ND1 HIS A 286       4.873   5.312  17.758  1.00 95.06           N  
ATOM   4475  HD1 HIS A 286       4.435   5.937  18.420  1.00 95.06           H  
ATOM   4476  CE1 HIS A 286       4.511   5.127  16.479  1.00 95.06           C  
ATOM   4477  HE1 HIS A 286       3.700   5.633  15.977  1.00 95.06           H  
ATOM   4478  NE2 HIS A 286       5.267   4.182  15.913  1.00 95.06           N  
ATOM   4479  N   LYS A 287       7.634   2.690  22.121  1.00 95.50           N  
ATOM   4480  H   LYS A 287       6.761   2.184  22.073  1.00 95.50           H  
ATOM   4481  CA  LYS A 287       8.373   2.669  23.389  1.00 95.50           C  
ATOM   4482  HA  LYS A 287       8.745   3.670  23.609  1.00 95.50           H  
ATOM   4483  C   LYS A 287       9.609   1.766  23.312  1.00 95.50           C  
ATOM   4484  CB  LYS A 287       7.429   2.212  24.514  1.00 95.50           C  
ATOM   4485  HB2 LYS A 287       7.081   1.202  24.295  1.00 95.50           H  
ATOM   4486  HB3 LYS A 287       6.567   2.878  24.552  1.00 95.50           H  
ATOM   4487  O   LYS A 287      10.640   2.126  23.866  1.00 95.50           O  
ATOM   4488  CG  LYS A 287       8.123   2.214  25.885  1.00 95.50           C  
ATOM   4489  HG2 LYS A 287       8.435   3.228  26.134  1.00 95.50           H  
ATOM   4490  HG3 LYS A 287       9.004   1.572  25.851  1.00 95.50           H  
ATOM   4491  CD  LYS A 287       7.201   1.675  26.980  1.00 95.50           C  
ATOM   4492  HD2 LYS A 287       6.852   0.685  26.685  1.00 95.50           H  
ATOM   4493  HD3 LYS A 287       6.348   2.342  27.108  1.00 95.50           H  
ATOM   4494  CE  LYS A 287       7.998   1.565  28.283  1.00 95.50           C  
ATOM   4495  HE2 LYS A 287       8.907   1.002  28.072  1.00 95.50           H  
ATOM   4496  HE3 LYS A 287       8.294   2.564  28.605  1.00 95.50           H  
ATOM   4497  NZ  LYS A 287       7.220   0.877  29.341  1.00 95.50           N  
ATOM   4498  HZ1 LYS A 287       7.775   0.786  30.180  1.00 95.50           H  
ATOM   4499  HZ2 LYS A 287       6.370   1.379  29.555  1.00 95.50           H  
ATOM   4500  HZ3 LYS A 287       6.981  -0.053  29.030  1.00 95.50           H  
ATOM   4501  N   ASP A 288       9.487   0.631  22.631  1.00 96.36           N  
ATOM   4502  H   ASP A 288       8.606   0.413  22.188  1.00 96.36           H  
ATOM   4503  CA  ASP A 288      10.549  -0.373  22.539  1.00 96.36           C  
ATOM   4504  HA  ASP A 288      11.146  -0.368  23.451  1.00 96.36           H  
ATOM   4505  C   ASP A 288      11.476  -0.065  21.360  1.00 96.36           C  
ATOM   4506  CB  ASP A 288       9.927  -1.769  22.375  1.00 96.36           C  
ATOM   4507  HB2 ASP A 288      10.734  -2.498  22.299  1.00 96.36           H  
ATOM   4508  HB3 ASP A 288       9.371  -1.795  21.438  1.00 96.36           H  
ATOM   4509  O   ASP A 288      12.693  -0.179  21.464  1.00 96.36           O  
ATOM   4510  CG  ASP A 288       8.988  -2.209  23.505  1.00 96.36           C  
ATOM   4511  OD1 ASP A 288       8.893  -1.517  24.547  1.00 96.36           O  
ATOM   4512  OD2 ASP A 288       8.317  -3.242  23.277  1.00 96.36           O  
ATOM   4513  N   TYR A 289      10.888   0.386  20.249  1.00 97.39           N  
ATOM   4514  H   TYR A 289       9.879   0.423  20.240  1.00 97.39           H  
ATOM   4515  CA  TYR A 289      11.604   0.749  19.031  1.00 97.39           C  
ATOM   4516  HA  TYR A 289      12.677   0.746  19.224  1.00 97.39           H  
ATOM   4517  C   TYR A 289      11.190   2.160  18.591  1.00 97.39           C  
ATOM   4518  CB  TYR A 289      11.358  -0.322  17.962  1.00 97.39           C  
ATOM   4519  HB2 TYR A 289      10.295  -0.375  17.730  1.00 97.39           H  
ATOM   4520  HB3 TYR A 289      11.894  -0.034  17.058  1.00 97.39           H  
ATOM   4521  O   TYR A 289      10.223   2.305  17.833  1.00 97.39           O  
ATOM   4522  CG  TYR A 289      11.845  -1.693  18.382  1.00 97.39           C  
ATOM   4523  CD1 TYR A 289      13.223  -1.976  18.375  1.00 97.39           C  
ATOM   4524  HD1 TYR A 289      13.926  -1.215  18.070  1.00 97.39           H  
ATOM   4525  CD2 TYR A 289      10.933  -2.658  18.846  1.00 97.39           C  
ATOM   4526  HD2 TYR A 289       9.877  -2.438  18.897  1.00 97.39           H  
ATOM   4527  CE1 TYR A 289      13.698  -3.223  18.822  1.00 97.39           C  
ATOM   4528  HE1 TYR A 289      14.760  -3.419  18.839  1.00 97.39           H  
ATOM   4529  CE2 TYR A 289      11.404  -3.906  19.285  1.00 97.39           C  
ATOM   4530  HE2 TYR A 289      10.717  -4.660  19.641  1.00 97.39           H  
ATOM   4531  OH  TYR A 289      13.219  -5.390  19.745  1.00 97.39           O  
ATOM   4532  HH  TYR A 289      14.176  -5.430  19.814  1.00 97.39           H  
ATOM   4533  CZ  TYR A 289      12.783  -4.190  19.285  1.00 97.39           C  
ATOM   4534  N   PRO A 290      11.864   3.217  19.080  1.00 97.86           N  
ATOM   4535  CA  PRO A 290      11.529   4.593  18.739  1.00 97.86           C  
ATOM   4536  HA  PRO A 290      10.470   4.765  18.934  1.00 97.86           H  
ATOM   4537  C   PRO A 290      11.802   4.897  17.263  1.00 97.86           C  
ATOM   4538  CB  PRO A 290      12.354   5.469  19.685  1.00 97.86           C  
ATOM   4539  HB2 PRO A 290      11.793   5.636  20.605  1.00 97.86           H  
ATOM   4540  HB3 PRO A 290      12.638   6.420  19.234  1.00 97.86           H  
ATOM   4541  O   PRO A 290      12.604   4.246  16.595  1.00 97.86           O  
ATOM   4542  CG  PRO A 290      13.572   4.600  19.988  1.00 97.86           C  
ATOM   4543  HG2 PRO A 290      14.029   4.857  20.943  1.00 97.86           H  
ATOM   4544  HG3 PRO A 290      14.297   4.689  19.178  1.00 97.86           H  
ATOM   4545  CD  PRO A 290      12.993   3.186  20.001  1.00 97.86           C  
ATOM   4546  HD2 PRO A 290      13.759   2.477  19.686  1.00 97.86           H  
ATOM   4547  HD3 PRO A 290      12.639   2.938  21.001  1.00 97.86           H  
ATOM   4548  N   LEU A 291      11.116   5.918  16.753  1.00 98.29           N  
ATOM   4549  H   LEU A 291      10.536   6.461  17.376  1.00 98.29           H  
ATOM   4550  CA  LEU A 291      11.246   6.353  15.367  1.00 98.29           C  
ATOM   4551  HA  LEU A 291      11.292   5.474  14.723  1.00 98.29           H  
ATOM   4552  C   LEU A 291      12.545   7.133  15.161  1.00 98.29           C  
ATOM   4553  CB  LEU A 291      10.023   7.203  14.992  1.00 98.29           C  
ATOM   4554  HB2 LEU A 291       9.941   8.022  15.706  1.00 98.29           H  
ATOM   4555  HB3 LEU A 291      10.188   7.645  14.009  1.00 98.29           H  
ATOM   4556  O   LEU A 291      12.759   8.165  15.794  1.00 98.29           O  
ATOM   4557  CG  LEU A 291       8.701   6.421  14.965  1.00 98.29           C  
ATOM   4558  HG  LEU A 291       8.524   5.959  15.936  1.00 98.29           H  
ATOM   4559  CD1 LEU A 291       7.564   7.394  14.685  1.00 98.29           C  
ATOM   4560 HD11 LEU A 291       7.545   8.135  15.484  1.00 98.29           H  
ATOM   4561 HD12 LEU A 291       6.636   6.821  14.666  1.00 98.29           H  
ATOM   4562 HD13 LEU A 291       7.733   7.875  13.722  1.00 98.29           H  
ATOM   4563  CD2 LEU A 291       8.664   5.344  13.886  1.00 98.29           C  
ATOM   4564 HD21 LEU A 291       7.709   4.819  13.918  1.00 98.29           H  
ATOM   4565 HD22 LEU A 291       9.455   4.615  14.061  1.00 98.29           H  
ATOM   4566 HD23 LEU A 291       8.804   5.783  12.898  1.00 98.29           H  
ATOM   4567  N   ARG A 292      13.373   6.672  14.224  1.00 98.28           N  
ATOM   4568  H   ARG A 292      13.149   5.788  13.789  1.00 98.28           H  
ATOM   4569  CA  ARG A 292      14.558   7.379  13.730  1.00 98.28           C  
ATOM   4570  HA  ARG A 292      14.870   8.118  14.468  1.00 98.28           H  
ATOM   4571  C   ARG A 292      14.222   8.079  12.412  1.00 98.28           C  
ATOM   4572  CB  ARG A 292      15.707   6.384  13.528  1.00 98.28           C  
ATOM   4573  HB2 ARG A 292      15.363   5.544  12.925  1.00 98.28           H  
ATOM   4574  HB3 ARG A 292      16.498   6.894  12.978  1.00 98.28           H  
ATOM   4575  O   ARG A 292      13.770   7.393  11.497  1.00 98.28           O  
ATOM   4576  CG  ARG A 292      16.275   5.861  14.859  1.00 98.28           C  
ATOM   4577  HG2 ARG A 292      16.676   6.699  15.430  1.00 98.28           H  
ATOM   4578  HG3 ARG A 292      15.479   5.396  15.440  1.00 98.28           H  
ATOM   4579  CD  ARG A 292      17.388   4.822  14.642  1.00 98.28           C  
ATOM   4580  HD2 ARG A 292      17.800   4.547  15.613  1.00 98.28           H  
ATOM   4581  HD3 ARG A 292      16.947   3.934  14.190  1.00 98.28           H  
ATOM   4582  NE  ARG A 292      18.467   5.329  13.767  1.00 98.28           N  
ATOM   4583  HE  ARG A 292      18.316   6.223  13.322  1.00 98.28           H  
ATOM   4584  NH1 ARG A 292      19.992   3.602  13.929  1.00 98.28           N  
ATOM   4585 HH11 ARG A 292      20.924   3.321  13.660  1.00 98.28           H  
ATOM   4586 HH12 ARG A 292      19.475   3.131  14.658  1.00 98.28           H  
ATOM   4587  NH2 ARG A 292      20.414   5.294  12.591  1.00 98.28           N  
ATOM   4588 HH21 ARG A 292      20.259   6.195  12.161  1.00 98.28           H  
ATOM   4589 HH22 ARG A 292      21.290   4.849  12.358  1.00 98.28           H  
ATOM   4590  CZ  ARG A 292      19.604   4.738  13.439  1.00 98.28           C  
ATOM   4591  N   PRO A 293      14.393   9.404  12.285  1.00 98.49           N  
ATOM   4592  CA  PRO A 293      14.161  10.097  11.020  1.00 98.49           C  
ATOM   4593  HA  PRO A 293      13.178   9.849  10.621  1.00 98.49           H  
ATOM   4594  C   PRO A 293      15.232   9.714   9.990  1.00 98.49           C  
ATOM   4595  CB  PRO A 293      14.199  11.583  11.372  1.00 98.49           C  
ATOM   4596  HB2 PRO A 293      13.213  11.905  11.707  1.00 98.49           H  
ATOM   4597  HB3 PRO A 293      14.521  12.192  10.528  1.00 98.49           H  
ATOM   4598  O   PRO A 293      16.392   9.530  10.350  1.00 98.49           O  
ATOM   4599  CG  PRO A 293      15.177  11.629  12.548  1.00 98.49           C  
ATOM   4600  HG2 PRO A 293      15.022  12.506  13.176  1.00 98.49           H  
ATOM   4601  HG3 PRO A 293      16.201  11.593  12.178  1.00 98.49           H  
ATOM   4602  CD  PRO A 293      14.886  10.332  13.294  1.00 98.49           C  
ATOM   4603  HD2 PRO A 293      15.800   9.966  13.762  1.00 98.49           H  
ATOM   4604  HD3 PRO A 293      14.113  10.499  14.045  1.00 98.49           H  
ATOM   4605  N   ILE A 294      14.839   9.588   8.719  1.00 98.35           N  
ATOM   4606  H   ILE A 294      13.854   9.686   8.521  1.00 98.35           H  
ATOM   4607  CA  ILE A 294      15.751   9.232   7.615  1.00 98.35           C  
ATOM   4608  HA  ILE A 294      16.779   9.343   7.959  1.00 98.35           H  
ATOM   4609  C   ILE A 294      15.626  10.165   6.407  1.00 98.35           C  
ATOM   4610  CB  ILE A 294      15.581   7.752   7.190  1.00 98.35           C  
ATOM   4611  HB  ILE A 294      16.380   7.536   6.482  1.00 98.35           H  
ATOM   4612  O   ILE A 294      16.585  10.356   5.665  1.00 98.35           O  
ATOM   4613  CG1 ILE A 294      14.228   7.439   6.506  1.00 98.35           C  
ATOM   4614 HG12 ILE A 294      13.444   7.384   7.261  1.00 98.35           H  
ATOM   4615 HG13 ILE A 294      13.963   8.228   5.802  1.00 98.35           H  
ATOM   4616  CG2 ILE A 294      15.756   6.826   8.407  1.00 98.35           C  
ATOM   4617 HG21 ILE A 294      14.860   6.853   9.028  1.00 98.35           H  
ATOM   4618 HG22 ILE A 294      15.946   5.803   8.081  1.00 98.35           H  
ATOM   4619 HG23 ILE A 294      16.595   7.158   9.018  1.00 98.35           H  
ATOM   4620  CD1 ILE A 294      14.250   6.133   5.701  1.00 98.35           C  
ATOM   4621 HD11 ILE A 294      14.580   5.296   6.317  1.00 98.35           H  
ATOM   4622 HD12 ILE A 294      14.935   6.237   4.859  1.00 98.35           H  
ATOM   4623 HD13 ILE A 294      13.252   5.920   5.318  1.00 98.35           H  
ATOM   4624  N   GLY A 295      14.458  10.774   6.195  1.00 98.47           N  
ATOM   4625  H   GLY A 295      13.689  10.628   6.833  1.00 98.47           H  
ATOM   4626  CA  GLY A 295      14.227  11.571   4.997  1.00 98.47           C  
ATOM   4627  HA2 GLY A 295      15.048  12.278   4.880  1.00 98.47           H  
ATOM   4628  HA3 GLY A 295      14.228  10.920   4.122  1.00 98.47           H  
ATOM   4629  C   GLY A 295      12.930  12.361   5.012  1.00 98.47           C  
ATOM   4630  O   GLY A 295      12.194  12.361   5.999  1.00 98.47           O  
ATOM   4631  N   ARG A 296      12.662  13.045   3.905  1.00 98.75           N  
ATOM   4632  H   ARG A 296      13.363  13.033   3.179  1.00 98.75           H  
ATOM   4633  CA  ARG A 296      11.442  13.811   3.656  1.00 98.75           C  
ATOM   4634  HA  ARG A 296      10.666  13.485   4.348  1.00 98.75           H  
ATOM   4635  C   ARG A 296      10.957  13.556   2.238  1.00 98.75           C  
ATOM   4636  CB  ARG A 296      11.726  15.299   3.894  1.00 98.75           C  
ATOM   4637  HB2 ARG A 296      12.486  15.640   3.191  1.00 98.75           H  
ATOM   4638  HB3 ARG A 296      12.120  15.405   4.905  1.00 98.75           H  
ATOM   4639  O   ARG A 296      11.747  13.572   1.304  1.00 98.75           O  
ATOM   4640  CG  ARG A 296      10.465  16.171   3.746  1.00 98.75           C  
ATOM   4641  HG2 ARG A 296      10.068  16.084   2.735  1.00 98.75           H  
ATOM   4642  HG3 ARG A 296       9.705  15.837   4.452  1.00 98.75           H  
ATOM   4643  CD  ARG A 296      10.774  17.644   4.009  1.00 98.75           C  
ATOM   4644  HD2 ARG A 296       9.862  18.224   3.867  1.00 98.75           H  
ATOM   4645  HD3 ARG A 296      11.507  17.970   3.271  1.00 98.75           H  
ATOM   4646  NE  ARG A 296      11.274  17.838   5.385  1.00 98.75           N  
ATOM   4647  HE  ARG A 296      10.936  17.178   6.070  1.00 98.75           H  
ATOM   4648  NH1 ARG A 296      12.808  19.496   4.912  1.00 98.75           N  
ATOM   4649 HH11 ARG A 296      12.592  19.418   3.929  1.00 98.75           H  
ATOM   4650 HH12 ARG A 296      13.626  20.028   5.172  1.00 98.75           H  
ATOM   4651  NH2 ARG A 296      12.658  18.651   6.978  1.00 98.75           N  
ATOM   4652 HH21 ARG A 296      13.455  19.214   7.238  1.00 98.75           H  
ATOM   4653 HH22 ARG A 296      12.342  17.908   7.586  1.00 98.75           H  
ATOM   4654  CZ  ARG A 296      12.243  18.662   5.744  1.00 98.75           C  
ATOM   4655  N   LEU A 297       9.656  13.362   2.084  1.00 98.75           N  
ATOM   4656  H   LEU A 297       9.079  13.400   2.913  1.00 98.75           H  
ATOM   4657  CA  LEU A 297       8.973  13.320   0.797  1.00 98.75           C  
ATOM   4658  HA  LEU A 297       9.693  13.129   0.002  1.00 98.75           H  
ATOM   4659  C   LEU A 297       8.301  14.669   0.537  1.00 98.75           C  
ATOM   4660  CB  LEU A 297       7.962  12.163   0.833  1.00 98.75           C  
ATOM   4661  HB2 LEU A 297       7.370  12.252   1.744  1.00 98.75           H  
ATOM   4662  HB3 LEU A 297       8.514  11.224   0.870  1.00 98.75           H  
ATOM   4663  O   LEU A 297       7.601  15.172   1.414  1.00 98.75           O  
ATOM   4664  CG  LEU A 297       6.997  12.107  -0.359  1.00 98.75           C  
ATOM   4665  HG  LEU A 297       6.453  13.047  -0.448  1.00 98.75           H  
ATOM   4666  CD1 LEU A 297       7.735  11.835  -1.662  1.00 98.75           C  
ATOM   4667 HD11 LEU A 297       8.266  10.885  -1.602  1.00 98.75           H  
ATOM   4668 HD12 LEU A 297       8.445  12.633  -1.882  1.00 98.75           H  
ATOM   4669 HD13 LEU A 297       7.002  11.804  -2.468  1.00 98.75           H  
ATOM   4670  CD2 LEU A 297       5.979  10.993  -0.137  1.00 98.75           C  
ATOM   4671 HD21 LEU A 297       5.406  11.200   0.767  1.00 98.75           H  
ATOM   4672 HD22 LEU A 297       5.289  10.953  -0.981  1.00 98.75           H  
ATOM   4673 HD23 LEU A 297       6.485  10.032  -0.039  1.00 98.75           H  
ATOM   4674  N   THR A 298       8.468  15.217  -0.666  1.00 98.70           N  
ATOM   4675  H   THR A 298       9.112  14.771  -1.304  1.00 98.70           H  
ATOM   4676  CA  THR A 298       7.691  16.360  -1.176  1.00 98.70           C  
ATOM   4677  HA  THR A 298       6.876  16.598  -0.492  1.00 98.70           H  
ATOM   4678  C   THR A 298       7.094  15.992  -2.531  1.00 98.70           C  
ATOM   4679  CB  THR A 298       8.575  17.610  -1.326  1.00 98.70           C  
ATOM   4680  HB  THR A 298       9.356  17.414  -2.061  1.00 98.70           H  
ATOM   4681  O   THR A 298       7.850  15.654  -3.439  1.00 98.70           O  
ATOM   4682  CG2 THR A 298       7.782  18.840  -1.768  1.00 98.70           C  
ATOM   4683 HG21 THR A 298       8.431  19.716  -1.763  1.00 98.70           H  
ATOM   4684 HG22 THR A 298       6.941  19.010  -1.096  1.00 98.70           H  
ATOM   4685 HG23 THR A 298       7.402  18.698  -2.779  1.00 98.70           H  
ATOM   4686  OG1 THR A 298       9.194  17.929  -0.097  1.00 98.70           O  
ATOM   4687  HG1 THR A 298       9.833  17.229   0.056  1.00 98.70           H  
ATOM   4688  N   LEU A 299       5.769  16.068  -2.692  1.00 98.39           N  
ATOM   4689  H   LEU A 299       5.206  16.418  -1.930  1.00 98.39           H  
ATOM   4690  CA  LEU A 299       5.128  15.922  -4.009  1.00 98.39           C  
ATOM   4691  HA  LEU A 299       5.764  15.335  -4.672  1.00 98.39           H  
ATOM   4692  C   LEU A 299       4.943  17.293  -4.641  1.00 98.39           C  
ATOM   4693  CB  LEU A 299       3.772  15.223  -3.919  1.00 98.39           C  
ATOM   4694  HB2 LEU A 299       3.337  15.180  -4.917  1.00 98.39           H  
ATOM   4695  HB3 LEU A 299       3.120  15.846  -3.306  1.00 98.39           H  
ATOM   4696  O   LEU A 299       4.369  18.182  -4.022  1.00 98.39           O  
ATOM   4697  CG  LEU A 299       3.813  13.805  -3.346  1.00 98.39           C  
ATOM   4698  HG  LEU A 299       4.291  13.826  -2.367  1.00 98.39           H  
ATOM   4699  CD1 LEU A 299       2.374  13.328  -3.173  1.00 98.39           C  
ATOM   4700 HD11 LEU A 299       1.977  12.938  -4.110  1.00 98.39           H  
ATOM   4701 HD12 LEU A 299       1.741  14.147  -2.831  1.00 98.39           H  
ATOM   4702 HD13 LEU A 299       2.355  12.572  -2.388  1.00 98.39           H  
ATOM   4703  CD2 LEU A 299       4.586  12.830  -4.236  1.00 98.39           C  
ATOM   4704 HD21 LEU A 299       4.532  11.832  -3.803  1.00 98.39           H  
ATOM   4705 HD22 LEU A 299       5.634  13.124  -4.289  1.00 98.39           H  
ATOM   4706 HD23 LEU A 299       4.161  12.816  -5.240  1.00 98.39           H  
ATOM   4707  N   ASN A 300       5.434  17.461  -5.863  1.00 98.01           N  
ATOM   4708  H   ASN A 300       5.846  16.671  -6.338  1.00 98.01           H  
ATOM   4709  CA  ASN A 300       5.549  18.777  -6.488  1.00 98.01           C  
ATOM   4710  HA  ASN A 300       4.852  19.458  -5.999  1.00 98.01           H  
ATOM   4711  C   ASN A 300       5.148  18.808  -7.964  1.00 98.01           C  
ATOM   4712  CB  ASN A 300       6.971  19.310  -6.249  1.00 98.01           C  
ATOM   4713  HB2 ASN A 300       7.148  19.367  -5.175  1.00 98.01           H  
ATOM   4714  HB3 ASN A 300       7.042  20.323  -6.647  1.00 98.01           H  
ATOM   4715  O   ASN A 300       5.354  19.821  -8.631  1.00 98.01           O  
ATOM   4716  CG  ASN A 300       8.066  18.467  -6.885  1.00 98.01           C  
ATOM   4717  ND2 ASN A 300       9.303  18.731  -6.537  1.00 98.01           N  
ATOM   4718 HD21 ASN A 300      10.027  18.142  -6.924  1.00 98.01           H  
ATOM   4719 HD22 ASN A 300       9.503  19.476  -5.885  1.00 98.01           H  
ATOM   4720  OD1 ASN A 300       7.849  17.554  -7.667  1.00 98.01           O  
ATOM   4721  N   LYS A 301       4.603  17.710  -8.497  1.00 98.38           N  
ATOM   4722  H   LYS A 301       4.519  16.880  -7.929  1.00 98.38           H  
ATOM   4723  CA  LYS A 301       4.204  17.656  -9.900  1.00 98.38           C  
ATOM   4724  HA  LYS A 301       3.867  18.648 -10.199  1.00 98.38           H  
ATOM   4725  C   LYS A 301       3.045  16.692 -10.143  1.00 98.38           C  
ATOM   4726  CB  LYS A 301       5.458  17.315 -10.710  1.00 98.38           C  
ATOM   4727  HB2 LYS A 301       6.185  18.116 -10.580  1.00 98.38           H  
ATOM   4728  HB3 LYS A 301       5.904  16.400 -10.319  1.00 98.38           H  
ATOM   4729  O   LYS A 301       3.139  15.503  -9.842  1.00 98.38           O  
ATOM   4730  CG  LYS A 301       5.156  17.166 -12.199  1.00 98.38           C  
ATOM   4731  HG2 LYS A 301       4.468  16.335 -12.350  1.00 98.38           H  
ATOM   4732  HG3 LYS A 301       4.707  18.086 -12.572  1.00 98.38           H  
ATOM   4733  CD  LYS A 301       6.437  16.866 -12.968  1.00 98.38           C  
ATOM   4734  HD2 LYS A 301       7.159  17.666 -12.805  1.00 98.38           H  
ATOM   4735  HD3 LYS A 301       6.849  15.920 -12.614  1.00 98.38           H  
ATOM   4736  CE  LYS A 301       6.078  16.769 -14.448  1.00 98.38           C  
ATOM   4737  HE2 LYS A 301       5.260  16.056 -14.555  1.00 98.38           H  
ATOM   4738  HE3 LYS A 301       5.716  17.742 -14.780  1.00 98.38           H  
ATOM   4739  NZ  LYS A 301       7.251  16.338 -15.237  1.00 98.38           N  
ATOM   4740  HZ1 LYS A 301       8.009  16.993 -15.107  1.00 98.38           H  
ATOM   4741  HZ2 LYS A 301       7.009  16.284 -16.216  1.00 98.38           H  
ATOM   4742  HZ3 LYS A 301       7.544  15.425 -14.921  1.00 98.38           H  
ATOM   4743  N   ASN A 302       1.989  17.206 -10.764  1.00 98.43           N  
ATOM   4744  H   ASN A 302       1.962  18.201 -10.933  1.00 98.43           H  
ATOM   4745  CA  ASN A 302       0.838  16.422 -11.196  1.00 98.43           C  
ATOM   4746  HA  ASN A 302       0.539  15.784 -10.365  1.00 98.43           H  
ATOM   4747  C   ASN A 302       1.182  15.490 -12.372  1.00 98.43           C  
ATOM   4748  CB  ASN A 302      -0.316  17.393 -11.526  1.00 98.43           C  
ATOM   4749  HB2 ASN A 302      -1.050  16.905 -12.168  1.00 98.43           H  
ATOM   4750  HB3 ASN A 302       0.056  18.266 -12.064  1.00 98.43           H  
ATOM   4751  O   ASN A 302       2.119  15.765 -13.136  1.00 98.43           O  
ATOM   4752  CG  ASN A 302      -1.052  17.839 -10.277  1.00 98.43           C  
ATOM   4753  ND2 ASN A 302      -1.524  19.062 -10.228  1.00 98.43           N  
ATOM   4754 HD21 ASN A 302      -2.091  19.311  -9.430  1.00 98.43           H  
ATOM   4755 HD22 ASN A 302      -1.469  19.720 -10.992  1.00 98.43           H  
ATOM   4756  OD1 ASN A 302      -1.179  17.066  -9.340  1.00 98.43           O  
ATOM   4757  N   PRO A 303       0.440  14.380 -12.544  1.00 97.65           N  
ATOM   4758  CA  PRO A 303       0.554  13.559 -13.740  1.00 97.65           C  
ATOM   4759  HA  PRO A 303       1.570  13.177 -13.840  1.00 97.65           H  
ATOM   4760  C   PRO A 303       0.201  14.397 -14.973  1.00 97.65           C  
ATOM   4761  CB  PRO A 303      -0.413  12.390 -13.531  1.00 97.65           C  
ATOM   4762  HB2 PRO A 303       0.111  11.580 -13.023  1.00 97.65           H  
ATOM   4763  HB3 PRO A 303      -0.845  12.037 -14.467  1.00 97.65           H  
ATOM   4764  O   PRO A 303      -0.770  15.150 -14.976  1.00 97.65           O  
ATOM   4765  CG  PRO A 303      -1.476  12.965 -12.594  1.00 97.65           C  
ATOM   4766  HG2 PRO A 303      -2.215  13.522 -13.171  1.00 97.65           H  
ATOM   4767  HG3 PRO A 303      -1.958  12.188 -12.000  1.00 97.65           H  
ATOM   4768  CD  PRO A 303      -0.675  13.928 -11.721  1.00 97.65           C  
ATOM   4769  HD2 PRO A 303      -1.314  14.749 -11.393  1.00 97.65           H  
ATOM   4770  HD3 PRO A 303      -0.274  13.399 -10.857  1.00 97.65           H  
ATOM   4771  N   ARG A 304       0.970  14.242 -16.052  1.00 96.62           N  
ATOM   4772  H   ARG A 304       1.632  13.480 -16.030  1.00 96.62           H  
ATOM   4773  CA  ARG A 304       0.654  14.860 -17.346  1.00 96.62           C  
ATOM   4774  HA  ARG A 304       0.336  15.889 -17.179  1.00 96.62           H  
ATOM   4775  C   ARG A 304      -0.518  14.144 -18.011  1.00 96.62           C  
ATOM   4776  CB  ARG A 304       1.909  14.831 -18.225  1.00 96.62           C  
ATOM   4777  HB2 ARG A 304       2.242  13.800 -18.343  1.00 96.62           H  
ATOM   4778  HB3 ARG A 304       2.698  15.399 -17.732  1.00 96.62           H  
ATOM   4779  O   ARG A 304      -1.318  14.769 -18.703  1.00 96.62           O  
ATOM   4780  CG  ARG A 304       1.637  15.437 -19.607  1.00 96.62           C  
ATOM   4781  HG2 ARG A 304       1.284  16.462 -19.496  1.00 96.62           H  
ATOM   4782  HG3 ARG A 304       0.875  14.850 -20.120  1.00 96.62           H  
ATOM   4783  CD  ARG A 304       2.896  15.418 -20.469  1.00 96.62           C  
ATOM   4784  HD2 ARG A 304       3.308  14.409 -20.466  1.00 96.62           H  
ATOM   4785  HD3 ARG A 304       3.625  16.106 -20.040  1.00 96.62           H  
ATOM   4786  NE  ARG A 304       2.571  15.810 -21.851  1.00 96.62           N  
ATOM   4787  HE  ARG A 304       1.592  15.958 -22.048  1.00 96.62           H  
ATOM   4788  NH1 ARG A 304       4.708  15.790 -22.675  1.00 96.62           N  
ATOM   4789 HH11 ARG A 304       5.354  15.868 -23.448  1.00 96.62           H  
ATOM   4790 HH12 ARG A 304       5.036  15.528 -21.757  1.00 96.62           H  
ATOM   4791  NH2 ARG A 304       2.998  16.229 -24.043  1.00 96.62           N  
ATOM   4792 HH21 ARG A 304       2.004  16.297 -24.210  1.00 96.62           H  
ATOM   4793 HH22 ARG A 304       3.651  16.274 -24.812  1.00 96.62           H  
ATOM   4794  CZ  ARG A 304       3.425  15.944 -22.846  1.00 96.62           C  
ATOM   4795  N   ASN A 305      -0.588  12.826 -17.849  1.00 97.07           N  
ATOM   4796  H   ASN A 305       0.136  12.382 -17.303  1.00 97.07           H  
ATOM   4797  CA  ASN A 305      -1.711  12.013 -18.287  1.00 97.07           C  
ATOM   4798  HA  ASN A 305      -2.608  12.630 -18.333  1.00 97.07           H  
ATOM   4799  C   ASN A 305      -1.942  10.900 -17.265  1.00 97.07           C  
ATOM   4800  CB  ASN A 305      -1.419  11.450 -19.687  1.00 97.07           C  
ATOM   4801  HB2 ASN A 305      -0.511  10.847 -19.660  1.00 97.07           H  
ATOM   4802  HB3 ASN A 305      -1.270  12.269 -20.390  1.00 97.07           H  
ATOM   4803  O   ASN A 305      -1.053  10.088 -17.024  1.00 97.07           O  
ATOM   4804  CG  ASN A 305      -2.556  10.572 -20.167  1.00 97.07           C  
ATOM   4805  ND2 ASN A 305      -3.476  11.102 -20.937  1.00 97.07           N  
ATOM   4806 HD21 ASN A 305      -3.414  12.068 -21.225  1.00 97.07           H  
ATOM   4807 HD22 ASN A 305      -4.207  10.485 -21.260  1.00 97.07           H  
ATOM   4808  OD1 ASN A 305      -2.680   9.421 -19.791  1.00 97.07           O  
ATOM   4809  N   TYR A 306      -3.149  10.831 -16.699  1.00 96.59           N  
ATOM   4810  H   TYR A 306      -3.829  11.550 -16.900  1.00 96.59           H  
ATOM   4811  CA  TYR A 306      -3.473   9.843 -15.669  1.00 96.59           C  
ATOM   4812  HA  TYR A 306      -2.850  10.030 -14.794  1.00 96.59           H  
ATOM   4813  C   TYR A 306      -3.215   8.401 -16.124  1.00 96.59           C  
ATOM   4814  CB  TYR A 306      -4.943   9.997 -15.265  1.00 96.59           C  
ATOM   4815  HB2 TYR A 306      -5.121  11.029 -14.961  1.00 96.59           H  
ATOM   4816  HB3 TYR A 306      -5.582   9.792 -16.124  1.00 96.59           H  
ATOM   4817  O   TYR A 306      -2.695   7.597 -15.354  1.00 96.59           O  
ATOM   4818  CG  TYR A 306      -5.334   9.080 -14.125  1.00 96.59           C  
ATOM   4819  CD1 TYR A 306      -5.811   7.774 -14.373  1.00 96.59           C  
ATOM   4820  HD1 TYR A 306      -5.920   7.422 -15.388  1.00 96.59           H  
ATOM   4821  CD2 TYR A 306      -5.175   9.530 -12.803  1.00 96.59           C  
ATOM   4822  HD2 TYR A 306      -4.819  10.531 -12.606  1.00 96.59           H  
ATOM   4823  CE1 TYR A 306      -6.127   6.921 -13.295  1.00 96.59           C  
ATOM   4824  HE1 TYR A 306      -6.479   5.914 -13.462  1.00 96.59           H  
ATOM   4825  CE2 TYR A 306      -5.509   8.690 -11.729  1.00 96.59           C  
ATOM   4826  HE2 TYR A 306      -5.411   9.057 -10.718  1.00 96.59           H  
ATOM   4827  OH  TYR A 306      -6.315   6.595 -10.916  1.00 96.59           O  
ATOM   4828  HH  TYR A 306      -6.256   7.115 -10.111  1.00 96.59           H  
ATOM   4829  CZ  TYR A 306      -5.987   7.386 -11.970  1.00 96.59           C  
ATOM   4830  N   PHE A 307      -3.555   8.061 -17.372  1.00 96.53           N  
ATOM   4831  H   PHE A 307      -3.821   8.781 -18.028  1.00 96.53           H  
ATOM   4832  CA  PHE A 307      -3.386   6.698 -17.862  1.00 96.53           C  
ATOM   4833  HA  PHE A 307      -3.876   6.052 -17.133  1.00 96.53           H  
ATOM   4834  C   PHE A 307      -1.904   6.309 -17.933  1.00 96.53           C  
ATOM   4835  CB  PHE A 307      -4.105   6.490 -19.198  1.00 96.53           C  
ATOM   4836  HB2 PHE A 307      -5.162   6.720 -19.070  1.00 96.53           H  
ATOM   4837  HB3 PHE A 307      -3.707   7.180 -19.943  1.00 96.53           H  
ATOM   4838  O   PHE A 307      -1.504   5.293 -17.371  1.00 96.53           O  
ATOM   4839  CG  PHE A 307      -3.974   5.079 -19.737  1.00 96.53           C  
ATOM   4840  CD1 PHE A 307      -3.074   4.803 -20.783  1.00 96.53           C  
ATOM   4841  HD1 PHE A 307      -2.473   5.594 -21.207  1.00 96.53           H  
ATOM   4842  CD2 PHE A 307      -4.757   4.042 -19.200  1.00 96.53           C  
ATOM   4843  HD2 PHE A 307      -5.442   4.250 -18.391  1.00 96.53           H  
ATOM   4844  CE1 PHE A 307      -2.987   3.504 -21.311  1.00 96.53           C  
ATOM   4845  HE1 PHE A 307      -2.338   3.311 -22.153  1.00 96.53           H  
ATOM   4846  CE2 PHE A 307      -4.650   2.737 -19.712  1.00 96.53           C  
ATOM   4847  HE2 PHE A 307      -5.254   1.940 -19.303  1.00 96.53           H  
ATOM   4848  CZ  PHE A 307      -3.771   2.469 -20.775  1.00 96.53           C  
ATOM   4849  HZ  PHE A 307      -3.718   1.477 -21.199  1.00 96.53           H  
ATOM   4850  N   THR A 308      -1.087   7.147 -18.570  1.00 96.33           N  
ATOM   4851  H   THR A 308      -1.486   7.963 -19.012  1.00 96.33           H  
ATOM   4852  CA  THR A 308       0.353   6.909 -18.731  1.00 96.33           C  
ATOM   4853  HA  THR A 308       0.506   5.914 -19.150  1.00 96.33           H  
ATOM   4854  C   THR A 308       1.112   6.960 -17.408  1.00 96.33           C  
ATOM   4855  CB  THR A 308       0.948   7.944 -19.695  1.00 96.33           C  
ATOM   4856  HB  THR A 308       0.831   8.941 -19.270  1.00 96.33           H  
ATOM   4857  O   THR A 308       1.967   6.114 -17.165  1.00 96.33           O  
ATOM   4858  CG2 THR A 308       2.424   7.706 -20.005  1.00 96.33           C  
ATOM   4859 HG21 THR A 308       2.745   8.387 -20.793  1.00 96.33           H  
ATOM   4860 HG22 THR A 308       2.579   6.676 -20.323  1.00 96.33           H  
ATOM   4861 HG23 THR A 308       3.024   7.901 -19.116  1.00 96.33           H  
ATOM   4862  OG1 THR A 308       0.262   7.895 -20.926  1.00 96.33           O  
ATOM   4863  HG1 THR A 308       0.388   7.011 -21.280  1.00 96.33           H  
ATOM   4864  N   ASP A 309       0.813   7.936 -16.550  1.00 97.76           N  
ATOM   4865  H   ASP A 309       0.111   8.616 -16.802  1.00 97.76           H  
ATOM   4866  CA  ASP A 309       1.597   8.176 -15.338  1.00 97.76           C  
ATOM   4867  HA  ASP A 309       2.637   7.906 -15.524  1.00 97.76           H  
ATOM   4868  C   ASP A 309       1.127   7.324 -14.152  1.00 97.76           C  
ATOM   4869  CB  ASP A 309       1.569   9.672 -14.990  1.00 97.76           C  
ATOM   4870  HB2 ASP A 309       0.532   9.994 -14.895  1.00 97.76           H  
ATOM   4871  HB3 ASP A 309       2.048   9.814 -14.021  1.00 97.76           H  
ATOM   4872  O   ASP A 309       1.967   6.821 -13.411  1.00 97.76           O  
ATOM   4873  CG  ASP A 309       2.300  10.552 -16.010  1.00 97.76           C  
ATOM   4874  OD1 ASP A 309       3.419  10.178 -16.421  1.00 97.76           O  
ATOM   4875  OD2 ASP A 309       1.798  11.659 -16.315  1.00 97.76           O  
ATOM   4876  N   ILE A 310      -0.190   7.135 -13.971  1.00 97.67           N  
ATOM   4877  H   ILE A 310      -0.821   7.529 -14.654  1.00 97.67           H  
ATOM   4878  CA  ILE A 310      -0.781   6.528 -12.761  1.00 97.67           C  
ATOM   4879  HA  ILE A 310       0.012   6.354 -12.034  1.00 97.67           H  
ATOM   4880  C   ILE A 310      -1.417   5.161 -13.037  1.00 97.67           C  
ATOM   4881  CB  ILE A 310      -1.809   7.490 -12.110  1.00 97.67           C  
ATOM   4882  HB  ILE A 310      -2.658   7.598 -12.785  1.00 97.67           H  
ATOM   4883  O   ILE A 310      -1.227   4.218 -12.265  1.00 97.67           O  
ATOM   4884  CG1 ILE A 310      -1.257   8.912 -11.855  1.00 97.67           C  
ATOM   4885 HG12 ILE A 310      -2.005   9.487 -11.309  1.00 97.67           H  
ATOM   4886 HG13 ILE A 310      -1.114   9.410 -12.814  1.00 97.67           H  
ATOM   4887  CG2 ILE A 310      -2.360   6.904 -10.795  1.00 97.67           C  
ATOM   4888 HG21 ILE A 310      -2.961   6.018 -11.002  1.00 97.67           H  
ATOM   4889 HG22 ILE A 310      -3.004   7.633 -10.304  1.00 97.67           H  
ATOM   4890 HG23 ILE A 310      -1.540   6.645 -10.126  1.00 97.67           H  
ATOM   4891  CD1 ILE A 310       0.065   8.974 -11.080  1.00 97.67           C  
ATOM   4892 HD11 ILE A 310       0.013   8.377 -10.170  1.00 97.67           H  
ATOM   4893 HD12 ILE A 310       0.880   8.605 -11.702  1.00 97.67           H  
ATOM   4894 HD13 ILE A 310       0.281  10.011 -10.820  1.00 97.67           H  
ATOM   4895  N   GLU A 311      -2.177   5.016 -14.125  1.00 96.87           N  
ATOM   4896  H   GLU A 311      -2.324   5.818 -14.721  1.00 96.87           H  
ATOM   4897  CA  GLU A 311      -2.879   3.759 -14.413  1.00 96.87           C  
ATOM   4898  HA  GLU A 311      -3.297   3.415 -13.466  1.00 96.87           H  
ATOM   4899  C   GLU A 311      -1.932   2.663 -14.910  1.00 96.87           C  
ATOM   4900  CB  GLU A 311      -4.027   4.002 -15.402  1.00 96.87           C  
ATOM   4901  HB2 GLU A 311      -4.650   4.819 -15.038  1.00 96.87           H  
ATOM   4902  HB3 GLU A 311      -3.569   4.288 -16.349  1.00 96.87           H  
ATOM   4903  O   GLU A 311      -2.092   1.500 -14.530  1.00 96.87           O  
ATOM   4904  CG  GLU A 311      -4.923   2.806 -15.749  1.00 96.87           C  
ATOM   4905  HG2 GLU A 311      -4.356   2.140 -16.400  1.00 96.87           H  
ATOM   4906  HG3 GLU A 311      -5.776   3.170 -16.321  1.00 96.87           H  
ATOM   4907  CD  GLU A 311      -5.439   2.017 -14.546  1.00 96.87           C  
ATOM   4908  OE1 GLU A 311      -5.802   0.842 -14.744  1.00 96.87           O  
ATOM   4909  OE2 GLU A 311      -5.393   2.507 -13.399  1.00 96.87           O  
ATOM   4910  N   GLN A 312      -0.909   3.034 -15.680  1.00 97.03           N  
ATOM   4911  H   GLN A 312      -0.900   3.986 -16.017  1.00 97.03           H  
ATOM   4912  CA  GLN A 312       0.161   2.148 -16.144  1.00 97.03           C  
ATOM   4913  HA  GLN A 312      -0.261   1.163 -16.344  1.00 97.03           H  
ATOM   4914  C   GLN A 312       1.282   1.928 -15.115  1.00 97.03           C  
ATOM   4915  CB  GLN A 312       0.729   2.701 -17.456  1.00 97.03           C  
ATOM   4916  HB2 GLN A 312       0.916   3.770 -17.352  1.00 97.03           H  
ATOM   4917  HB3 GLN A 312       1.683   2.215 -17.661  1.00 97.03           H  
ATOM   4918  O   GLN A 312       2.136   1.061 -15.317  1.00 97.03           O  
ATOM   4919  CG  GLN A 312      -0.210   2.450 -18.645  1.00 97.03           C  
ATOM   4920  HG2 GLN A 312      -0.449   1.388 -18.687  1.00 97.03           H  
ATOM   4921  HG3 GLN A 312      -1.142   3.000 -18.516  1.00 97.03           H  
ATOM   4922  CD  GLN A 312       0.416   2.852 -19.977  1.00 97.03           C  
ATOM   4923  NE2 GLN A 312      -0.070   2.323 -21.076  1.00 97.03           N  
ATOM   4924 HE21 GLN A 312      -0.849   1.681 -21.037  1.00 97.03           H  
ATOM   4925 HE22 GLN A 312       0.400   2.568 -21.936  1.00 97.03           H  
ATOM   4926  OE1 GLN A 312       1.357   3.623 -20.073  1.00 97.03           O  
ATOM   4927  N   ALA A 313       1.282   2.666 -14.001  1.00 97.82           N  
ATOM   4928  H   ALA A 313       0.571   3.372 -13.873  1.00 97.82           H  
ATOM   4929  CA  ALA A 313       2.279   2.490 -12.955  1.00 97.82           C  
ATOM   4930  HA  ALA A 313       3.267   2.547 -13.413  1.00 97.82           H  
ATOM   4931  C   ALA A 313       2.140   1.114 -12.284  1.00 97.82           C  
ATOM   4932  CB  ALA A 313       2.184   3.638 -11.954  1.00 97.82           C  
ATOM   4933  HB1 ALA A 313       2.285   4.584 -12.485  1.00 97.82           H  
ATOM   4934  HB2 ALA A 313       1.225   3.613 -11.436  1.00 97.82           H  
ATOM   4935  HB3 ALA A 313       2.998   3.559 -11.233  1.00 97.82           H  
ATOM   4936  O   ALA A 313       1.067   0.731 -11.790  1.00 97.82           O  
ATOM   4937  N   ALA A 314       3.248   0.380 -12.263  1.00 97.70           N  
ATOM   4938  H   ALA A 314       4.072   0.770 -12.699  1.00 97.70           H
[truncated: 232,560 more chars]
