# Supplementary material for: Catalases in the pathogenesis of Sporothrix schenckii research
Source: PeerJ. 2022 Dec 7;10:e14478. doi: 10.7717/peerj.14478 (PMC9745942; doi:10.7717/peerj.14478)
Supplement: Supplemental Information 3 — Sequences and PDB files used in this study. [file peerj-10-14478-s003.zip › Raw data/Cat3 ss/test_991eb_unrelaxed_rank_1_model_3.pdb]

MODEL     1                                                                     
ATOM      1  N   MET A   1     -30.831 -22.402  19.423  1.00 64.18           N  
ATOM      2  CA  MET A   1     -31.592 -22.846  18.258  1.00 64.18           C  
ATOM      3  C   MET A   1     -30.661 -23.226  17.112  1.00 64.18           C  
ATOM      4  CB  MET A   1     -32.564 -21.757  17.803  1.00 64.18           C  
ATOM      5  O   MET A   1     -29.702 -22.508  16.821  1.00 64.18           O  
ATOM      6  CG  MET A   1     -33.860 -21.722  18.596  1.00 64.18           C  
ATOM      7  SD  MET A   1     -35.170 -20.745  17.761  1.00 64.18           S  
ATOM      8  CE  MET A   1     -34.975 -19.154  18.612  1.00 64.18           C  
ATOM      9  N   SER A   2     -30.516 -24.506  16.803  1.00 87.41           N  
ATOM     10  CA  SER A   2     -29.805 -24.990  15.625  1.00 87.41           C  
ATOM     11  C   SER A   2     -30.169 -24.178  14.387  1.00 87.41           C  
ATOM     12  CB  SER A   2     -30.112 -26.469  15.383  1.00 87.41           C  
ATOM     13  O   SER A   2     -31.270 -23.631  14.298  1.00 87.41           O  
ATOM     14  OG  SER A   2     -31.428 -26.634  14.884  1.00 87.41           O  
ATOM     15  N   ARG A   3     -29.090 -23.775  13.684  1.00 92.47           N  
ATOM     16  CA  ARG A   3     -29.261 -23.036  12.438  1.00 92.47           C  
ATOM     17  C   ARG A   3     -30.100 -23.829  11.441  1.00 92.47           C  
ATOM     18  CB  ARG A   3     -27.901 -22.696  11.823  1.00 92.47           C  
ATOM     19  O   ARG A   3     -29.881 -25.027  11.253  1.00 92.47           O  
ATOM     20  CG  ARG A   3     -27.077 -21.723  12.652  1.00 92.47           C  
ATOM     21  CD  ARG A   3     -25.732 -21.428  12.002  1.00 92.47           C  
ATOM     22  NE  ARG A   3     -24.942 -20.493  12.800  1.00 92.47           N  
ATOM     23  NH1 ARG A   3     -22.925 -21.552  12.418  1.00 92.47           N  
ATOM     24  NH2 ARG A   3     -23.008 -19.670  13.724  1.00 92.47           N  
ATOM     25  CZ  ARG A   3     -23.627 -20.574  12.979  1.00 92.47           C  
ATOM     26  N   GLN A   4     -31.278 -23.228  10.877  1.00 94.59           N  
ATOM     27  CA  GLN A   4     -32.138 -23.809   9.851  1.00 94.59           C  
ATOM     28  C   GLN A   4     -31.692 -23.385   8.454  1.00 94.59           C  
ATOM     29  CB  GLN A   4     -33.596 -23.406  10.080  1.00 94.59           C  
ATOM     30  O   GLN A   4     -31.431 -22.205   8.212  1.00 94.59           O  
ATOM     31  CG  GLN A   4     -34.591 -24.188   9.234  1.00 94.59           C  
ATOM     32  CD  GLN A   4     -36.033 -23.862   9.573  1.00 94.59           C  
ATOM     33  NE2 GLN A   4     -36.890 -24.877   9.557  1.00 94.59           N  
ATOM     34  OE1 GLN A   4     -36.375 -22.707   9.846  1.00 94.59           O  
ATOM     35  N   TYR A   5     -31.517 -24.318   7.487  1.00 95.19           N  
ATOM     36  CA  TYR A   5     -31.214 -24.013   6.093  1.00 95.19           C  
ATOM     37  C   TYR A   5     -32.381 -23.297   5.425  1.00 95.19           C  
ATOM     38  CB  TYR A   5     -30.878 -25.294   5.323  1.00 95.19           C  
ATOM     39  O   TYR A   5     -33.521 -23.765   5.484  1.00 95.19           O  
ATOM     40  CG  TYR A   5     -30.614 -25.067   3.854  1.00 95.19           C  
ATOM     41  CD1 TYR A   5     -31.532 -25.478   2.890  1.00 95.19           C  
ATOM     42  CD2 TYR A   5     -29.447 -24.444   3.427  1.00 95.19           C  
ATOM     43  CE1 TYR A   5     -31.292 -25.273   1.535  1.00 95.19           C  
ATOM     44  CE2 TYR A   5     -29.196 -24.234   2.075  1.00 95.19           C  
ATOM     45  OH  TYR A   5     -29.882 -24.446  -0.202  1.00 95.19           O  
ATOM     46  CZ  TYR A   5     -30.124 -24.651   1.138  1.00 95.19           C  
ATOM     47  N   THR A   6     -32.124 -22.194   4.708  1.00 96.48           N  
ATOM     48  CA  THR A   6     -33.167 -21.381   4.092  1.00 96.48           C  
ATOM     49  C   THR A   6     -32.723 -20.883   2.719  1.00 96.48           C  
ATOM     50  CB  THR A   6     -33.538 -20.180   4.981  1.00 96.48           C  
ATOM     51  O   THR A   6     -31.540 -20.955   2.380  1.00 96.48           O  
ATOM     52  CG2 THR A   6     -33.854 -20.627   6.405  1.00 96.48           C  
ATOM     53  OG1 THR A   6     -32.441 -19.259   5.013  1.00 96.48           O  
ATOM     54  N   LEU A   7     -33.705 -20.491   1.859  1.00 96.26           N  
ATOM     55  CA  LEU A   7     -33.414 -19.633   0.716  1.00 96.26           C  
ATOM     56  C   LEU A   7     -32.977 -18.246   1.174  1.00 96.26           C  
ATOM     57  CB  LEU A   7     -34.640 -19.520  -0.195  1.00 96.26           C  
ATOM     58  O   LEU A   7     -33.047 -17.930   2.364  1.00 96.26           O  
ATOM     59  CG  LEU A   7     -35.196 -20.833  -0.749  1.00 96.26           C  
ATOM     60  CD1 LEU A   7     -36.444 -20.568  -1.585  1.00 96.26           C  
ATOM     61  CD2 LEU A   7     -34.137 -21.556  -1.574  1.00 96.26           C  
ATOM     62  N   ALA A   8     -32.506 -17.366   0.321  1.00 94.71           N  
ATOM     63  CA  ALA A   8     -31.857 -16.095   0.633  1.00 94.71           C  
ATOM     64  C   ALA A   8     -32.828 -15.138   1.319  1.00 94.71           C  
ATOM     65  CB  ALA A   8     -31.296 -15.459  -0.636  1.00 94.71           C  
ATOM     66  O   ALA A   8     -32.410 -14.256   2.073  1.00 94.71           O  
ATOM     67  N   GLU A   9     -34.127 -15.365   1.078  1.00 95.57           N  
ATOM     68  CA  GLU A   9     -35.111 -14.484   1.698  1.00 95.57           C  
ATOM     69  C   GLU A   9     -35.717 -15.123   2.944  1.00 95.57           C  
ATOM     70  CB  GLU A   9     -36.216 -14.126   0.701  1.00 95.57           C  
ATOM     71  O   GLU A   9     -36.728 -14.647   3.464  1.00 95.57           O  
ATOM     72  CG  GLU A   9     -35.724 -13.343  -0.508  1.00 95.57           C  
ATOM     73  CD  GLU A   9     -35.257 -11.938  -0.163  1.00 95.57           C  
ATOM     74  OE1 GLU A   9     -34.431 -11.372  -0.915  1.00 95.57           O  
ATOM     75  OE2 GLU A   9     -35.719 -11.400   0.867  1.00 95.57           O  
ATOM     76  N   GLY A  10     -35.195 -16.254   3.410  1.00 95.74           N  
ATOM     77  CA  GLY A  10     -35.520 -16.763   4.733  1.00 95.74           C  
ATOM     78  C   GLY A  10     -36.480 -17.937   4.702  1.00 95.74           C  
ATOM     79  O   GLY A  10     -36.945 -18.393   5.749  1.00 95.74           O  
ATOM     80  N   GLN A  11     -37.002 -18.517   3.527  1.00 96.32           N  
ATOM     81  CA  GLN A  11     -37.885 -19.672   3.406  1.00 96.32           C  
ATOM     82  C   GLN A  11     -37.148 -20.965   3.742  1.00 96.32           C  
ATOM     83  CB  GLN A  11     -38.471 -19.754   1.995  1.00 96.32           C  
ATOM     84  O   GLN A  11     -36.160 -21.311   3.090  1.00 96.32           O  
ATOM     85  CG  GLN A  11     -39.310 -18.544   1.607  1.00 96.32           C  
ATOM     86  CD  GLN A  11     -38.479 -17.414   1.030  1.00 96.32           C  
ATOM     87  NE2 GLN A  11     -39.146 -16.431   0.434  1.00 96.32           N  
ATOM     88  OE1 GLN A  11     -37.247 -17.423   1.120  1.00 96.32           O  
ATOM     89  N   PRO A  12     -37.513 -21.654   4.775  1.00 95.43           N  
ATOM     90  CA  PRO A  12     -36.843 -22.908   5.127  1.00 95.43           C  
ATOM     91  C   PRO A  12     -36.952 -23.964   4.030  1.00 95.43           C  
ATOM     92  CB  PRO A  12     -37.579 -23.357   6.393  1.00 95.43           C  
ATOM     93  O   PRO A  12     -37.963 -24.025   3.325  1.00 95.43           O  
ATOM     94  CG  PRO A  12     -38.931 -22.729   6.291  1.00 95.43           C  
ATOM     95  CD  PRO A  12     -38.804 -21.442   5.527  1.00 95.43           C  
ATOM     96  N   GLN A  13     -35.850 -24.731   3.832  1.00 94.73           N  
ATOM     97  CA  GLN A  13     -35.801 -25.819   2.861  1.00 94.73           C  
ATOM     98  C   GLN A  13     -35.594 -27.164   3.552  1.00 94.73           C  
ATOM     99  CB  GLN A  13     -34.689 -25.578   1.839  1.00 94.73           C  
ATOM    100  O   GLN A  13     -34.860 -27.255   4.538  1.00 94.73           O  
ATOM    101  CG  GLN A  13     -34.913 -24.351   0.965  1.00 94.73           C  
ATOM    102  CD  GLN A  13     -36.162 -24.460   0.110  1.00 94.73           C  
ATOM    103  NE2 GLN A  13     -36.913 -23.368   0.016  1.00 94.73           N  
ATOM    104  OE1 GLN A  13     -36.448 -25.516  -0.463  1.00 94.73           O  
ATOM    105  N   PRO A  14     -36.315 -28.156   3.141  1.00 93.13           N  
ATOM    106  CA  PRO A  14     -36.242 -29.466   3.792  1.00 93.13           C  
ATOM    107  C   PRO A  14     -34.935 -30.199   3.499  1.00 93.13           C  
ATOM    108  CB  PRO A  14     -37.436 -30.220   3.200  1.00 93.13           C  
ATOM    109  O   PRO A  14     -34.532 -31.080   4.263  1.00 93.13           O  
ATOM    110  CG  PRO A  14     -37.692 -29.558   1.885  1.00 93.13           C  
ATOM    111  CD  PRO A  14     -37.345 -28.102   2.008  1.00 93.13           C  
ATOM    112  N   ALA A  15     -34.249 -29.856   2.407  1.00 92.76           N  
ATOM    113  CA  ALA A  15     -33.015 -30.518   1.994  1.00 92.76           C  
ATOM    114  C   ALA A  15     -32.161 -29.596   1.129  1.00 92.76           C  
ATOM    115  CB  ALA A  15     -33.330 -31.808   1.240  1.00 92.76           C  
ATOM    116  O   ALA A  15     -32.690 -28.781   0.369  1.00 92.76           O  
ATOM    117  N   ASN A  16     -30.833 -29.644   1.231  1.00 92.44           N  
ATOM    118  CA  ASN A  16     -29.914 -28.774   0.504  1.00 92.44           C  
ATOM    119  C   ASN A  16     -29.371 -29.456  -0.749  1.00 92.44           C  
ATOM    120  CB  ASN A  16     -28.763 -28.332   1.409  1.00 92.44           C  
ATOM    121  O   ASN A  16     -28.562 -28.875  -1.476  1.00 92.44           O  
ATOM    122  CG  ASN A  16     -27.889 -29.489   1.851  1.00 92.44           C  
ATOM    123  ND2 ASN A  16     -26.649 -29.189   2.217  1.00 92.44           N  
ATOM    124  OD1 ASN A  16     -28.325 -30.643   1.862  1.00 92.44           O  
ATOM    125  N   ASN A  17     -29.768 -30.644  -0.959  1.00 92.73           N  
ATOM    126  CA  ASN A  17     -29.086 -31.390  -2.011  1.00 92.73           C  
ATOM    127  C   ASN A  17     -30.065 -31.889  -3.070  1.00 92.73           C  
ATOM    128  CB  ASN A  17     -28.304 -32.564  -1.416  1.00 92.73           C  
ATOM    129  O   ASN A  17     -29.818 -32.905  -3.721  1.00 92.73           O  
ATOM    130  CG  ASN A  17     -29.192 -33.538  -0.668  1.00 92.73           C  
ATOM    131  ND2 ASN A  17     -28.644 -34.698  -0.327  1.00 92.73           N  
ATOM    132  OD1 ASN A  17     -30.362 -33.250  -0.399  1.00 92.73           O  
ATOM    133  N   THR A  18     -31.227 -31.269  -3.100  1.00 87.47           N  
ATOM    134  CA  THR A  18     -32.208 -31.726  -4.079  1.00 87.47           C  
ATOM    135  C   THR A  18     -32.715 -30.558  -4.921  1.00 87.47           C  
ATOM    136  CB  THR A  18     -33.397 -32.424  -3.394  1.00 87.47           C  
ATOM    137  O   THR A  18     -32.616 -29.400  -4.509  1.00 87.47           O  
ATOM    138  CG2 THR A  18     -32.933 -33.620  -2.570  1.00 87.47           C  
ATOM    139  OG1 THR A  18     -34.059 -31.491  -2.531  1.00 87.47           O  
ATOM    140  N   SER A  19     -33.099 -30.856  -6.208  1.00 91.15           N  
ATOM    141  CA  SER A  19     -33.810 -29.943  -7.097  1.00 91.15           C  
ATOM    142  C   SER A  19     -35.099 -30.569  -7.617  1.00 91.15           C  
ATOM    143  CB  SER A  19     -32.920 -29.537  -8.272  1.00 91.15           C  
ATOM    144  O   SER A  19     -35.244 -31.793  -7.617  1.00 91.15           O  
ATOM    145  OG  SER A  19     -32.592 -30.664  -9.067  1.00 91.15           O  
ATOM    146  N   VAL A  20     -36.046 -29.726  -7.881  1.00 90.89           N  
ATOM    147  CA  VAL A  20     -37.302 -30.205  -8.447  1.00 90.89           C  
ATOM    148  C   VAL A  20     -37.105 -30.556  -9.920  1.00 90.89           C  
ATOM    149  CB  VAL A  20     -38.430 -29.160  -8.295  1.00 90.89           C  
ATOM    150  O   VAL A  20     -36.716 -29.702 -10.721  1.00 90.89           O  
ATOM    151  CG1 VAL A  20     -39.739 -29.689  -8.878  1.00 90.89           C  
ATOM    152  CG2 VAL A  20     -38.610 -28.780  -6.827  1.00 90.89           C  
ATOM    153  N   GLN A  21     -37.295 -31.800 -10.163  1.00 90.50           N  
ATOM    154  CA  GLN A  21     -37.127 -32.308 -11.520  1.00 90.50           C  
ATOM    155  C   GLN A  21     -38.380 -33.039 -11.993  1.00 90.50           C  
ATOM    156  CB  GLN A  21     -35.915 -33.238 -11.600  1.00 90.50           C  
ATOM    157  O   GLN A  21     -39.099 -33.635 -11.188  1.00 90.50           O  
ATOM    158  CG  GLN A  21     -34.600 -32.568 -11.225  1.00 90.50           C  
ATOM    159  CD  GLN A  21     -33.420 -33.519 -11.281  1.00 90.50           C  
ATOM    160  NE2 GLN A  21     -32.376 -33.215 -10.517  1.00 90.50           N  
ATOM    161  OE1 GLN A  21     -33.446 -34.520 -12.004  1.00 90.50           O  
ATOM    162  N   LEU A  22     -38.729 -32.821 -13.246  1.00 89.70           N  
ATOM    163  CA  LEU A  22     -39.648 -33.725 -13.929  1.00 89.70           C  
ATOM    164  C   LEU A  22     -38.919 -34.971 -14.422  1.00 89.70           C  
ATOM    165  CB  LEU A  22     -40.323 -33.016 -15.106  1.00 89.70           C  
ATOM    166  O   LEU A  22     -38.057 -34.884 -15.300  1.00 89.70           O  
ATOM    167  CG  LEU A  22     -41.344 -31.934 -14.750  1.00 89.70           C  
ATOM    168  CD1 LEU A  22     -41.502 -30.953 -15.907  1.00 89.70           C  
ATOM    169  CD2 LEU A  22     -42.686 -32.563 -14.389  1.00 89.70           C  
ATOM    170  N   ARG A  23     -39.244 -36.006 -13.758  1.00 86.09           N  
ATOM    171  CA  ARG A  23     -38.573 -37.243 -14.144  1.00 86.09           C  
ATOM    172  C   ARG A  23     -39.536 -38.191 -14.850  1.00 86.09           C  
ATOM    173  CB  ARG A  23     -37.966 -37.930 -12.918  1.00 86.09           C  
ATOM    174  O   ARG A  23     -40.729 -38.216 -14.541  1.00 86.09           O  
ATOM    175  CG  ARG A  23     -36.877 -37.118 -12.234  1.00 86.09           C  
ATOM    176  CD  ARG A  23     -36.152 -37.931 -11.170  1.00 86.09           C  
ATOM    177  NE  ARG A  23     -35.018 -37.201 -10.613  1.00 86.09           N  
ATOM    178  NH1 ARG A  23     -33.970 -39.071  -9.752  1.00 86.09           N  
ATOM    179  NH2 ARG A  23     -33.026 -36.999  -9.488  1.00 86.09           N  
ATOM    180  CZ  ARG A  23     -34.007 -37.759  -9.953  1.00 86.09           C  
ATOM    181  N   ASN A  24     -39.010 -38.805 -15.992  1.00 81.47           N  
ATOM    182  CA  ASN A  24     -39.861 -39.746 -16.712  1.00 81.47           C  
ATOM    183  C   ASN A  24     -39.586 -41.186 -16.290  1.00 81.47           C  
ATOM    184  CB  ASN A  24     -39.676 -39.590 -18.223  1.00 81.47           C  
ATOM    185  O   ASN A  24     -40.092 -42.126 -16.907  1.00 81.47           O  
ATOM    186  CG  ASN A  24     -38.276 -39.949 -18.679  1.00 81.47           C  
ATOM    187  ND2 ASN A  24     -37.990 -39.715 -19.955  1.00 81.47           N  
ATOM    188  OD1 ASN A  24     -37.457 -40.432 -17.893  1.00 81.47           O  
ATOM    189  N   GLY A  25     -38.922 -41.480 -15.125  1.00 82.61           N  
ATOM    190  CA  GLY A  25     -38.726 -42.824 -14.604  1.00 82.61           C  
ATOM    191  C   GLY A  25     -37.607 -43.576 -15.300  1.00 82.61           C  
ATOM    192  O   GLY A  25     -37.243 -44.679 -14.887  1.00 82.61           O  
ATOM    193  N   LEU A  26     -36.989 -43.117 -16.525  1.00 83.30           N  
ATOM    194  CA  LEU A  26     -35.986 -43.808 -17.327  1.00 83.30           C  
ATOM    195  C   LEU A  26     -34.635 -43.107 -17.232  1.00 83.30           C  
ATOM    196  CB  LEU A  26     -36.431 -43.887 -18.790  1.00 83.30           C  
ATOM    197  O   LEU A  26     -33.764 -43.311 -18.080  1.00 83.30           O  
ATOM    198  CG  LEU A  26     -37.709 -44.679 -19.068  1.00 83.30           C  
ATOM    199  CD1 LEU A  26     -38.173 -44.450 -20.502  1.00 83.30           C  
ATOM    200  CD2 LEU A  26     -37.486 -46.165 -18.804  1.00 83.30           C  
ATOM    201  N   GLY A  27     -34.338 -42.304 -16.237  1.00 75.40           N  
ATOM    202  CA  GLY A  27     -32.992 -41.786 -16.049  1.00 75.40           C  
ATOM    203  C   GLY A  27     -32.768 -40.447 -16.726  1.00 75.40           C  
ATOM    204  O   GLY A  27     -31.663 -39.902 -16.685  1.00 75.40           O  
ATOM    205  N   GLY A  28     -33.855 -39.798 -17.311  1.00 82.98           N  
ATOM    206  CA  GLY A  28     -33.871 -38.447 -17.849  1.00 82.98           C  
ATOM    207  C   GLY A  28     -34.880 -37.544 -17.165  1.00 82.98           C  
ATOM    208  O   GLY A  28     -35.655 -37.998 -16.321  1.00 82.98           O  
ATOM    209  N   GLY A  29     -34.582 -36.178 -17.289  1.00 85.79           N  
ATOM    210  CA  GLY A  29     -35.555 -35.208 -16.813  1.00 85.79           C  
ATOM    211  C   GLY A  29     -35.096 -33.772 -16.977  1.00 85.79           C  
ATOM    212  O   GLY A  29     -34.018 -33.517 -17.519  1.00 85.79           O  
ATOM    213  N   TYR A  30     -36.115 -32.846 -16.933  1.00 89.81           N  
ATOM    214  CA  TYR A  30     -35.958 -31.397 -16.992  1.00 89.81           C  
ATOM    215  C   TYR A  30     -36.044 -30.782 -15.600  1.00 89.81           C  
ATOM    216  CB  TYR A  30     -37.021 -30.777 -17.904  1.00 89.81           C  
ATOM    217  O   TYR A  30     -36.819 -31.242 -14.759  1.00 89.81           O  
ATOM    218  CG  TYR A  30     -36.864 -31.148 -19.359  1.00 89.81           C  
ATOM    219  CD1 TYR A  30     -35.955 -30.479 -20.175  1.00 89.81           C  
ATOM    220  CD2 TYR A  30     -37.625 -32.168 -19.920  1.00 89.81           C  
ATOM    221  CE1 TYR A  30     -35.809 -30.817 -21.516  1.00 89.81           C  
ATOM    222  CE2 TYR A  30     -37.488 -32.514 -21.260  1.00 89.81           C  
ATOM    223  OH  TYR A  30     -36.437 -32.172 -23.376  1.00 89.81           O  
ATOM    224  CZ  TYR A  30     -36.578 -31.834 -22.049  1.00 89.81           C  
ATOM    225  N   VAL A  31     -35.115 -29.975 -15.361  1.00 92.66           N  
ATOM    226  CA  VAL A  31     -35.235 -29.171 -14.149  1.00 92.66           C  
ATOM    227  C   VAL A  31     -36.258 -28.058 -14.366  1.00 92.66           C  
ATOM    228  CB  VAL A  31     -33.875 -28.571 -13.728  1.00 92.66           C  
ATOM    229  O   VAL A  31     -36.357 -27.503 -15.463  1.00 92.66           O  
ATOM    230  CG1 VAL A  31     -34.022 -27.745 -12.452  1.00 92.66           C  
ATOM    231  CG2 VAL A  31     -32.841 -29.679 -13.536  1.00 92.66           C  
ATOM    232  N   LEU A  32     -36.992 -27.861 -13.358  1.00 92.91           N  
ATOM    233  CA  LEU A  32     -38.051 -26.864 -13.478  1.00 92.91           C  
ATOM    234  C   LEU A  32     -37.551 -25.487 -13.054  1.00 92.91           C  
ATOM    235  CB  LEU A  32     -39.262 -27.263 -12.632  1.00 92.91           C  
ATOM    236  O   LEU A  32     -36.826 -25.363 -12.065  1.00 92.91           O  
ATOM    237  CG  LEU A  32     -39.919 -28.601 -12.976  1.00 92.91           C  
ATOM    238  CD1 LEU A  32     -41.111 -28.858 -12.059  1.00 92.91           C  
ATOM    239  CD2 LEU A  32     -40.349 -28.624 -14.439  1.00 92.91           C  
ATOM    240  N   LEU A  33     -37.937 -24.468 -13.802  1.00 93.75           N  
ATOM    241  CA  LEU A  33     -37.603 -23.088 -13.463  1.00 93.75           C  
ATOM    242  C   LEU A  33     -38.257 -22.679 -12.148  1.00 93.75           C  
ATOM    243  CB  LEU A  33     -38.043 -22.140 -14.582  1.00 93.75           C  
ATOM    244  O   LEU A  33     -37.814 -21.729 -11.499  1.00 93.75           O  
ATOM    245  CG  LEU A  33     -37.542 -20.699 -14.485  1.00 93.75           C  
ATOM    246  CD1 LEU A  33     -36.017 -20.665 -14.507  1.00 93.75           C  
ATOM    247  CD2 LEU A  33     -38.117 -19.855 -15.617  1.00 93.75           C  
ATOM    248  N   GLN A  34     -39.204 -23.350 -11.680  1.00 94.23           N  
ATOM    249  CA  GLN A  34     -39.886 -23.035 -10.430  1.00 94.23           C  
ATOM    250  C   GLN A  34     -39.041 -23.439  -9.225  1.00 94.23           C  
ATOM    251  CB  GLN A  34     -41.248 -23.728 -10.371  1.00 94.23           C  
ATOM    252  O   GLN A  34     -39.369 -23.097  -8.087  1.00 94.23           O  
ATOM    253  CG  GLN A  34     -41.165 -25.248 -10.346  1.00 94.23           C  
ATOM    254  CD  GLN A  34     -42.527 -25.910 -10.261  1.00 94.23           C  
ATOM    255  NE2 GLN A  34     -42.559 -27.226 -10.435  1.00 94.23           N  
ATOM    256  OE1 GLN A  34     -43.543 -25.243 -10.039  1.00 94.23           O  
ATOM    257  N   ASP A  35     -37.988 -24.302  -9.514  1.00 94.60           N  
ATOM    258  CA  ASP A  35     -37.098 -24.678  -8.420  1.00 94.60           C  
ATOM    259  C   ASP A  35     -36.245 -23.493  -7.973  1.00 94.60           C  
ATOM    260  CB  ASP A  35     -36.200 -25.846  -8.835  1.00 94.60           C  
ATOM    261  O   ASP A  35     -35.159 -23.265  -8.511  1.00 94.60           O  
ATOM    262  CG  ASP A  35     -35.435 -26.448  -7.670  1.00 94.60           C  
ATOM    263  OD1 ASP A  35     -35.080 -25.710  -6.726  1.00 94.60           O  
ATOM    264  OD2 ASP A  35     -35.181 -27.672  -7.698  1.00 94.60           O  
ATOM    265  N   THR A  36     -36.687 -22.730  -7.011  1.00 95.25           N  
ATOM    266  CA  THR A  36     -36.078 -21.493  -6.534  1.00 95.25           C  
ATOM    267  C   THR A  36     -34.718 -21.769  -5.900  1.00 95.25           C  
ATOM    268  CB  THR A  36     -36.987 -20.780  -5.516  1.00 95.25           C  
ATOM    269  O   THR A  36     -33.768 -21.008  -6.100  1.00 95.25           O  
ATOM    270  CG2 THR A  36     -36.352 -19.483  -5.025  1.00 95.25           C  
ATOM    271  OG1 THR A  36     -38.244 -20.478  -6.135  1.00 95.25           O  
ATOM    272  N   GLN A  37     -34.612 -22.930  -5.124  1.00 95.73           N  
ATOM    273  CA  GLN A  37     -33.336 -23.265  -4.500  1.00 95.73           C  
ATOM    274  C   GLN A  37     -32.237 -23.426  -5.547  1.00 95.73           C  
ATOM    275  CB  GLN A  37     -33.463 -24.544  -3.671  1.00 95.73           C  
ATOM    276  O   GLN A  37     -31.142 -22.883  -5.393  1.00 95.73           O  
ATOM    277  CG  GLN A  37     -32.162 -24.980  -3.010  1.00 95.73           C  
ATOM    278  CD  GLN A  37     -32.346 -26.158  -2.073  1.00 95.73           C  
ATOM    279  NE2 GLN A  37     -31.779 -27.302  -2.440  1.00 95.73           N  
ATOM    280  OE1 GLN A  37     -32.991 -26.041  -1.026  1.00 95.73           O  
ATOM    281  N   LEU A  38     -32.515 -24.248  -6.634  1.00 95.77           N  
ATOM    282  CA  LEU A  38     -31.539 -24.473  -7.695  1.00 95.77           C  
ATOM    283  C   LEU A  38     -31.124 -23.155  -8.340  1.00 95.77           C  
ATOM    284  CB  LEU A  38     -32.110 -25.417  -8.757  1.00 95.77           C  
ATOM    285  O   LEU A  38     -29.931 -22.886  -8.500  1.00 95.77           O  
ATOM    286  CG  LEU A  38     -31.229 -25.671  -9.981  1.00 95.77           C  
ATOM    287  CD1 LEU A  38     -29.939 -26.374  -9.569  1.00 95.77           C  
ATOM    288  CD2 LEU A  38     -31.983 -26.493 -11.021  1.00 95.77           C  
ATOM    289  N   ILE A  39     -32.141 -22.322  -8.652  1.00 95.41           N  
ATOM    290  CA  ILE A  39     -31.894 -21.073  -9.364  1.00 95.41           C  
ATOM    291  C   ILE A  39     -31.054 -20.141  -8.495  1.00 95.41           C  
ATOM    292  CB  ILE A  39     -33.215 -20.383  -9.770  1.00 95.41           C  
ATOM    293  O   ILE A  39     -30.056 -19.582  -8.956  1.00 95.41           O  
ATOM    294  CG1 ILE A  39     -33.980 -21.246 -10.780  1.00 95.41           C  
ATOM    295  CG2 ILE A  39     -32.943 -18.987 -10.338  1.00 95.41           C  
ATOM    296  CD1 ILE A  39     -33.172 -21.614 -12.017  1.00 95.41           C  
ATOM    297  N   GLU A  40     -31.383 -19.956  -7.265  1.00 95.20           N  
ATOM    298  CA  GLU A  40     -30.655 -19.068  -6.363  1.00 95.20           C  
ATOM    299  C   GLU A  40     -29.222 -19.549  -6.154  1.00 95.20           C  
ATOM    300  CB  GLU A  40     -31.375 -18.960  -5.017  1.00 95.20           C  
ATOM    301  O   GLU A  40     -28.289 -18.743  -6.128  1.00 95.20           O  
ATOM    302  CG  GLU A  40     -32.634 -18.106  -5.060  1.00 95.20           C  
ATOM    303  CD  GLU A  40     -33.225 -17.839  -3.685  1.00 95.20           C  
ATOM    304  OE1 GLU A  40     -34.248 -17.122  -3.593  1.00 95.20           O  
ATOM    305  OE2 GLU A  40     -32.661 -18.349  -2.692  1.00 95.20           O  
ATOM    306  N   THR A  41     -29.052 -20.907  -5.894  1.00 95.21           N  
ATOM    307  CA  THR A  41     -27.729 -21.482  -5.680  1.00 95.21           C  
ATOM    308  C   THR A  41     -26.814 -21.189  -6.866  1.00 95.21           C  
ATOM    309  CB  THR A  41     -27.811 -23.003  -5.455  1.00 95.21           C  
ATOM    310  O   THR A  41     -25.683 -20.733  -6.686  1.00 95.21           O  
ATOM    311  CG2 THR A  41     -26.421 -23.612  -5.299  1.00 95.21           C  
ATOM    312  OG1 THR A  41     -28.571 -23.265  -4.269  1.00 95.21           O  
ATOM    313  N   LEU A  42     -27.307 -21.416  -8.100  1.00 95.56           N  
ATOM    314  CA  LEU A  42     -26.508 -21.228  -9.306  1.00 95.56           C  
ATOM    315  C   LEU A  42     -26.275 -19.745  -9.577  1.00 95.56           C  
ATOM    316  CB  LEU A  42     -27.194 -21.878 -10.510  1.00 95.56           C  
ATOM    317  O   LEU A  42     -25.171 -19.344  -9.953  1.00 95.56           O  
ATOM    318  CG  LEU A  42     -27.310 -23.403 -10.483  1.00 95.56           C  
ATOM    319  CD1 LEU A  42     -28.058 -23.899 -11.716  1.00 95.56           C  
ATOM    320  CD2 LEU A  42     -25.929 -24.043 -10.395  1.00 95.56           C  
ATOM    321  N   ALA A  43     -27.360 -18.922  -9.312  1.00 96.04           N  
ATOM    322  CA  ALA A  43     -27.260 -17.494  -9.603  1.00 96.04           C  
ATOM    323  C   ALA A  43     -26.254 -16.815  -8.678  1.00 96.04           C  
ATOM    324  CB  ALA A  43     -28.628 -16.828  -9.477  1.00 96.04           C  
ATOM    325  O   ALA A  43     -25.435 -16.010  -9.126  1.00 96.04           O  
ATOM    326  N   HIS A  44     -26.196 -17.140  -7.422  1.00 96.21           N  
ATOM    327  CA  HIS A  44     -25.283 -16.503  -6.480  1.00 96.21           C  
ATOM    328  C   HIS A  44     -23.836 -16.891  -6.766  1.00 96.21           C  
ATOM    329  CB  HIS A  44     -25.652 -16.873  -5.042  1.00 96.21           C  
ATOM    330  O   HIS A  44     -22.938 -16.049  -6.698  1.00 96.21           O  
ATOM    331  CG  HIS A  44     -24.878 -16.116  -4.010  1.00 96.21           C  
ATOM    332  CD2 HIS A  44     -23.871 -16.504  -3.193  1.00 96.21           C  
ATOM    333  ND1 HIS A  44     -25.118 -14.790  -3.726  1.00 96.21           N  
ATOM    334  CE1 HIS A  44     -24.288 -14.392  -2.776  1.00 96.21           C  
ATOM    335  NE2 HIS A  44     -23.520 -15.414  -2.435  1.00 96.21           N  
ATOM    336  N   PHE A  45     -23.604 -18.197  -7.071  1.00 96.52           N  
ATOM    337  CA  PHE A  45     -22.257 -18.699  -7.316  1.00 96.52           C  
ATOM    338  C   PHE A  45     -21.547 -17.855  -8.368  1.00 96.52           C  
ATOM    339  CB  PHE A  45     -22.301 -20.165  -7.761  1.00 96.52           C  
ATOM    340  O   PHE A  45     -20.385 -17.484  -8.192  1.00 96.52           O  
ATOM    341  CG  PHE A  45     -20.959 -20.719  -8.158  1.00 96.52           C  
ATOM    342  CD1 PHE A  45     -20.698 -21.067  -9.478  1.00 96.52           C  
ATOM    343  CD2 PHE A  45     -19.958 -20.892  -7.211  1.00 96.52           C  
ATOM    344  CE1 PHE A  45     -19.457 -21.580  -9.848  1.00 96.52           C  
ATOM    345  CE2 PHE A  45     -18.716 -21.404  -7.573  1.00 96.52           C  
ATOM    346  CZ  PHE A  45     -18.468 -21.749  -8.892  1.00 96.52           C  
ATOM    347  N   SER A  46     -22.197 -17.431  -9.445  1.00 96.28           N  
ATOM    348  CA  SER A  46     -21.598 -16.706 -10.561  1.00 96.28           C  
ATOM    349  C   SER A  46     -21.329 -15.250 -10.194  1.00 96.28           C  
ATOM    350  CB  SER A  46     -22.505 -16.771 -11.791  1.00 96.28           C  
ATOM    351  O   SER A  46     -20.554 -14.568 -10.868  1.00 96.28           O  
ATOM    352  OG  SER A  46     -22.657 -18.108 -12.234  1.00 96.28           O  
ATOM    353  N   ARG A  47     -21.923 -14.782  -8.947  1.00 95.12           N  
ATOM    354  CA  ARG A  47     -21.857 -13.363  -8.613  1.00 95.12           C  
ATOM    355  C   ARG A  47     -21.079 -13.141  -7.320  1.00 95.12           C  
ATOM    356  CB  ARG A  47     -23.264 -12.774  -8.486  1.00 95.12           C  
ATOM    357  O   ARG A  47     -21.201 -12.088  -6.689  1.00 95.12           O  
ATOM    358  CG  ARG A  47     -24.028 -12.715  -9.799  1.00 95.12           C  
ATOM    359  CD  ARG A  47     -25.510 -12.446  -9.578  1.00 95.12           C  
ATOM    360  NE  ARG A  47     -26.240 -12.378 -10.841  1.00 95.12           N  
ATOM    361  NH1 ARG A  47     -26.208 -14.657 -11.219  1.00 95.12           N  
ATOM    362  NH2 ARG A  47     -27.221 -13.254 -12.723  1.00 95.12           N  
ATOM    363  CZ  ARG A  47     -26.555 -13.430 -11.591  1.00 95.12           C  
ATOM    364  N   GLU A  48     -20.311 -14.175  -6.913  1.00 94.40           N  
ATOM    365  CA  GLU A  48     -19.629 -14.087  -5.625  1.00 94.40           C  
ATOM    366  C   GLU A  48     -18.347 -13.267  -5.735  1.00 94.40           C  
ATOM    367  CB  GLU A  48     -19.315 -15.484  -5.086  1.00 94.40           C  
ATOM    368  O   GLU A  48     -17.860 -12.729  -4.738  1.00 94.40           O  
ATOM    369  CG  GLU A  48     -20.533 -16.228  -4.559  1.00 94.40           C  
ATOM    370  CD  GLU A  48     -20.218 -17.641  -4.092  1.00 94.40           C  
ATOM    371  OE1 GLU A  48     -21.083 -18.273  -3.444  1.00 94.40           O  
ATOM    372  OE2 GLU A  48     -19.097 -18.119  -4.376  1.00 94.40           O  
ATOM    373  N   ARG A  49     -17.882 -13.024  -7.031  1.00 93.09           N  
ATOM    374  CA  ARG A  49     -16.575 -12.388  -7.164  1.00 93.09           C  
ATOM    375  C   ARG A  49     -16.717 -10.884  -7.373  1.00 93.09           C  
ATOM    376  CB  ARG A  49     -15.791 -13.007  -8.324  1.00 93.09           C  
ATOM    377  O   ARG A  49     -17.640 -10.431  -8.051  1.00 93.09           O  
ATOM    378  CG  ARG A  49     -15.603 -14.511  -8.207  1.00 93.09           C  
ATOM    379  CD  ARG A  49     -14.740 -14.880  -7.009  1.00 93.09           C  
ATOM    380  NE  ARG A  49     -14.932 -16.273  -6.615  1.00 93.09           N  
ATOM    381  NH1 ARG A  49     -14.954 -15.842  -4.345  1.00 93.09           N  
ATOM    382  NH2 ARG A  49     -15.205 -17.988  -5.112  1.00 93.09           N  
ATOM    383  CZ  ARG A  49     -15.030 -16.698  -5.358  1.00 93.09           C  
ATOM    384  N   ILE A  50     -15.860 -10.131  -6.693  1.00 95.08           N  
ATOM    385  CA  ILE A  50     -15.722  -8.698  -6.927  1.00 95.08           C  
ATOM    386  C   ILE A  50     -14.503  -8.434  -7.807  1.00 95.08           C  
ATOM    387  CB  ILE A  50     -15.603  -7.917  -5.599  1.00 95.08           C  
ATOM    388  O   ILE A  50     -13.623  -9.289  -7.933  1.00 95.08           O  
ATOM    389  CG1 ILE A  50     -14.345  -8.347  -4.837  1.00 95.08           C  
ATOM    390  CG2 ILE A  50     -16.857  -8.116  -4.742  1.00 95.08           C  
ATOM    391  CD1 ILE A  50     -14.095  -7.559  -3.558  1.00 95.08           C  
ATOM    392  N   PRO A  51     -14.547  -7.289  -8.519  1.00 96.72           N  
ATOM    393  CA  PRO A  51     -13.363  -6.997  -9.330  1.00 96.72           C  
ATOM    394  C   PRO A  51     -12.062  -7.119  -8.539  1.00 96.72           C  
ATOM    395  CB  PRO A  51     -13.593  -5.553  -9.782  1.00 96.72           C  
ATOM    396  O   PRO A  51     -11.988  -6.672  -7.392  1.00 96.72           O  
ATOM    397  CG  PRO A  51     -15.078  -5.385  -9.783  1.00 96.72           C  
ATOM    398  CD  PRO A  51     -15.645  -6.152  -8.623  1.00 96.72           C  
ATOM    399  N   GLU A  52     -11.073  -7.776  -9.135  1.00 95.81           N  
ATOM    400  CA  GLU A  52      -9.747  -7.913  -8.540  1.00 95.81           C  
ATOM    401  C   GLU A  52      -9.032  -6.567  -8.469  1.00 95.81           C  
ATOM    402  CB  GLU A  52      -8.903  -8.915  -9.333  1.00 95.81           C  
ATOM    403  O   GLU A  52      -9.191  -5.725  -9.355  1.00 95.81           O  
ATOM    404  CG  GLU A  52      -7.512  -9.137  -8.758  1.00 95.81           C  
ATOM    405  CD  GLU A  52      -6.692 -10.147  -9.546  1.00 95.81           C  
ATOM    406  OE1 GLU A  52      -5.577  -9.801 -10.000  1.00 95.81           O  
ATOM    407  OE2 GLU A  52      -7.168 -11.292  -9.711  1.00 95.81           O  
ATOM    408  N   ARG A  53      -8.242  -6.363  -7.412  1.00 96.76           N  
ATOM    409  CA  ARG A  53      -7.361  -5.200  -7.380  1.00 96.76           C  
ATOM    410  C   ARG A  53      -6.387  -5.219  -8.553  1.00 96.76           C  
ATOM    411  CB  ARG A  53      -6.591  -5.144  -6.060  1.00 96.76           C  
ATOM    412  O   ARG A  53      -5.818  -6.263  -8.877  1.00 96.76           O  
ATOM    413  CG  ARG A  53      -7.471  -4.912  -4.842  1.00 96.76           C  
ATOM    414  CD  ARG A  53      -6.684  -5.039  -3.545  1.00 96.76           C  
ATOM    415  NE  ARG A  53      -7.491  -4.667  -2.386  1.00 96.76           N  
ATOM    416  NH1 ARG A  53      -8.735  -6.614  -2.368  1.00 96.76           N  
ATOM    417  NH2 ARG A  53      -9.120  -4.988  -0.799  1.00 96.76           N  
ATOM    418  CZ  ARG A  53      -8.447  -5.424  -1.854  1.00 96.76           C  
ATOM    419  N   VAL A  54      -6.170  -4.070  -9.161  1.00 94.61           N  
ATOM    420  CA  VAL A  54      -5.244  -3.968 -10.284  1.00 94.61           C  
ATOM    421  C   VAL A  54      -3.814  -4.189  -9.796  1.00 94.61           C  
ATOM    422  CB  VAL A  54      -5.359  -2.599 -10.992  1.00 94.61           C  
ATOM    423  O   VAL A  54      -2.997  -4.790 -10.498  1.00 94.61           O  
ATOM    424  CG1 VAL A  54      -4.263  -2.442 -12.045  1.00 94.61           C  
ATOM    425  CG2 VAL A  54      -6.740  -2.442 -11.626  1.00 94.61           C  
ATOM    426  N   VAL A  55      -3.495  -3.694  -8.594  1.00 96.37           N  
ATOM    427  CA  VAL A  55      -2.263  -3.934  -7.849  1.00 96.37           C  
ATOM    428  C   VAL A  55      -2.597  -4.366  -6.423  1.00 96.37           C  
ATOM    429  CB  VAL A  55      -1.359  -2.681  -7.829  1.00 96.37           C  
ATOM    430  O   VAL A  55      -3.668  -4.043  -5.905  1.00 96.37           O  
ATOM    431  CG1 VAL A  55      -0.887  -2.333  -9.240  1.00 96.37           C  
ATOM    432  CG2 VAL A  55      -2.099  -1.500  -7.203  1.00 96.37           C  
ATOM    433  N   HIS A  56      -1.731  -5.231  -5.867  1.00 97.43           N  
ATOM    434  CA  HIS A  56      -1.851  -5.692  -4.488  1.00 97.43           C  
ATOM    435  C   HIS A  56      -2.934  -6.758  -4.355  1.00 97.43           C  
ATOM    436  CB  HIS A  56      -2.155  -4.517  -3.556  1.00 97.43           C  
ATOM    437  O   HIS A  56      -3.696  -6.757  -3.386  1.00 97.43           O  
ATOM    438  CG  HIS A  56      -1.092  -3.464  -3.552  1.00 97.43           C  
ATOM    439  CD2 HIS A  56      -1.095  -2.197  -4.029  1.00 97.43           C  
ATOM    440  ND1 HIS A  56       0.157  -3.670  -3.009  1.00 97.43           N  
ATOM    441  CE1 HIS A  56       0.879  -2.571  -3.151  1.00 97.43           C  
ATOM    442  NE2 HIS A  56       0.143  -1.663  -3.767  1.00 97.43           N  
ATOM    443  N   ALA A  57      -3.118  -7.631  -5.362  1.00 96.75           N  
ATOM    444  CA  ALA A  57      -4.233  -8.570  -5.450  1.00 96.75           C  
ATOM    445  C   ALA A  57      -4.077  -9.704  -4.441  1.00 96.75           C  
ATOM    446  CB  ALA A  57      -4.345  -9.133  -6.865  1.00 96.75           C  
ATOM    447  O   ALA A  57      -5.054 -10.131  -3.821  1.00 96.75           O  
ATOM    448  N   LYS A  58      -2.838 -10.235  -4.235  1.00 97.39           N  
ATOM    449  CA  LYS A  58      -2.602 -11.305  -3.270  1.00 97.39           C  
ATOM    450  C   LYS A  58      -2.119 -10.745  -1.936  1.00 97.39           C  
ATOM    451  CB  LYS A  58      -1.584 -12.307  -3.818  1.00 97.39           C  
ATOM    452  O   LYS A  58      -1.124 -10.019  -1.885  1.00 97.39           O  
ATOM    453  CG  LYS A  58      -1.345 -13.504  -2.911  1.00 97.39           C  
ATOM    454  CD  LYS A  58      -0.576 -14.605  -3.630  1.00 97.39           C  
ATOM    455  CE  LYS A  58      -0.459 -15.858  -2.772  1.00 97.39           C  
ATOM    456  NZ  LYS A  58      -0.096 -17.056  -3.588  1.00 97.39           N  
ATOM    457  N   ALA A  59      -2.764 -11.167  -0.859  1.00 97.65           N  
ATOM    458  CA  ALA A  59      -2.384 -10.535   0.402  1.00 97.65           C  
ATOM    459  C   ALA A  59      -2.611 -11.479   1.579  1.00 97.65           C  
ATOM    460  CB  ALA A  59      -3.166  -9.239   0.605  1.00 97.65           C  
ATOM    461  O   ALA A  59      -3.359 -12.454   1.466  1.00 97.65           O  
ATOM    462  N   ALA A  60      -1.843 -11.274   2.612  1.00 98.04           N  
ATOM    463  CA  ALA A  60      -2.058 -11.787   3.963  1.00 98.04           C  
ATOM    464  C   ALA A  60      -2.517 -10.677   4.905  1.00 98.04           C  
ATOM    465  CB  ALA A  60      -0.784 -12.438   4.494  1.00 98.04           C  
ATOM    466  O   ALA A  60      -2.237  -9.499   4.669  1.00 98.04           O  
ATOM    467  N   GLY A  61      -3.347 -11.036   5.859  1.00 98.05           N  
ATOM    468  CA  GLY A  61      -3.759  -9.999   6.792  1.00 98.05           C  
ATOM    469  C   GLY A  61      -4.243 -10.548   8.120  1.00 98.05           C  
ATOM    470  O   GLY A  61      -4.422 -11.759   8.269  1.00 98.05           O  
ATOM    471  N   GLY A  62      -4.327  -9.695   9.095  1.00 98.48           N  
ATOM    472  CA  GLY A  62      -4.831 -10.001  10.425  1.00 98.48           C  
ATOM    473  C   GLY A  62      -5.071  -8.764  11.270  1.00 98.48           C  
ATOM    474  O   GLY A  62      -4.743  -7.650  10.857  1.00 98.48           O  
ATOM    475  N   TYR A  63      -5.743  -8.979  12.384  1.00 98.82           N  
ATOM    476  CA  TYR A  63      -6.057  -7.911  13.327  1.00 98.82           C  
ATOM    477  C   TYR A  63      -5.017  -7.844  14.439  1.00 98.82           C  
ATOM    478  CB  TYR A  63      -7.451  -8.116  13.927  1.00 98.82           C  
ATOM    479  O   TYR A  63      -4.289  -8.811  14.677  1.00 98.82           O  
ATOM    480  CG  TYR A  63      -8.566  -8.035  12.913  1.00 98.82           C  
ATOM    481  CD1 TYR A  63      -9.161  -6.816  12.598  1.00 98.82           C  
ATOM    482  CD2 TYR A  63      -9.027  -9.178  12.268  1.00 98.82           C  
ATOM    483  CE1 TYR A  63     -10.191  -6.737  11.666  1.00 98.82           C  
ATOM    484  CE2 TYR A  63     -10.056  -9.111  11.334  1.00 98.82           C  
ATOM    485  OH  TYR A  63     -11.648  -7.816  10.116  1.00 98.82           O  
ATOM    486  CZ  TYR A  63     -10.630  -7.888  11.040  1.00 98.82           C  
ATOM    487  N   GLY A  64      -4.868  -6.655  15.045  1.00 98.61           N  
ATOM    488  CA  GLY A  64      -3.964  -6.437  16.162  1.00 98.61           C  
ATOM    489  C   GLY A  64      -4.181  -5.105  16.854  1.00 98.61           C  
ATOM    490  O   GLY A  64      -5.309  -4.614  16.929  1.00 98.61           O  
ATOM    491  N   GLU A  65      -3.038  -4.658  17.454  1.00 98.79           N  
ATOM    492  CA  GLU A  65      -3.129  -3.411  18.208  1.00 98.79           C  
ATOM    493  C   GLU A  65      -1.881  -2.555  18.013  1.00 98.79           C  
ATOM    494  CB  GLU A  65      -3.344  -3.696  19.696  1.00 98.79           C  
ATOM    495  O   GLU A  65      -0.768  -3.081  17.932  1.00 98.79           O  
ATOM    496  CG  GLU A  65      -4.647  -4.420  20.002  1.00 98.79           C  
ATOM    497  CD  GLU A  65      -4.792  -4.803  21.466  1.00 98.79           C  
ATOM    498  OE1 GLU A  65      -5.938  -4.989  21.934  1.00 98.79           O  
ATOM    499  OE2 GLU A  65      -3.751  -4.916  22.151  1.00 98.79           O  
ATOM    500  N   PHE A  66      -2.139  -1.327  17.804  1.00 98.82           N  
ATOM    501  CA  PHE A  66      -1.109  -0.300  17.914  1.00 98.82           C  
ATOM    502  C   PHE A  66      -1.059   0.268  19.327  1.00 98.82           C  
ATOM    503  CB  PHE A  66      -1.360   0.825  16.905  1.00 98.82           C  
ATOM    504  O   PHE A  66      -2.088   0.668  19.878  1.00 98.82           O  
ATOM    505  CG  PHE A  66      -0.469   2.022  17.096  1.00 98.82           C  
ATOM    506  CD1 PHE A  66      -0.888   3.102  17.864  1.00 98.82           C  
ATOM    507  CD2 PHE A  66       0.789   2.068  16.509  1.00 98.82           C  
ATOM    508  CE1 PHE A  66      -0.065   4.212  18.043  1.00 98.82           C  
ATOM    509  CE2 PHE A  66       1.616   3.173  16.683  1.00 98.82           C  
ATOM    510  CZ  PHE A  66       1.187   4.245  17.450  1.00 98.82           C  
ATOM    511  N   GLU A  67       0.151   0.275  19.910  1.00 98.84           N  
ATOM    512  CA  GLU A  67       0.345   0.796  21.260  1.00 98.84           C  
ATOM    513  C   GLU A  67       1.369   1.927  21.273  1.00 98.84           C  
ATOM    514  CB  GLU A  67       0.784  -0.321  22.209  1.00 98.84           C  
ATOM    515  O   GLU A  67       2.468   1.784  20.733  1.00 98.84           O  
ATOM    516  CG  GLU A  67       1.021   0.144  23.639  1.00 98.84           C  
ATOM    517  CD  GLU A  67       1.550  -0.954  24.547  1.00 98.84           C  
ATOM    518  OE1 GLU A  67       1.859  -0.670  25.727  1.00 98.84           O  
ATOM    519  OE2 GLU A  67       1.658  -2.108  24.076  1.00 98.84           O  
ATOM    520  N   VAL A  68       0.988   3.061  21.888  1.00 98.86           N  
ATOM    521  CA  VAL A  68       1.922   4.167  22.072  1.00 98.86           C  
ATOM    522  C   VAL A  68       2.967   3.793  23.121  1.00 98.86           C  
ATOM    523  CB  VAL A  68       1.191   5.464  22.486  1.00 98.86           C  
ATOM    524  O   VAL A  68       2.622   3.454  24.256  1.00 98.86           O  
ATOM    525  CG1 VAL A  68       2.180   6.621  22.621  1.00 98.86           C  
ATOM    526  CG2 VAL A  68       0.099   5.806  21.474  1.00 98.86           C  
ATOM    527  N   THR A  69       4.283   3.860  22.737  1.00 98.76           N  
ATOM    528  CA  THR A  69       5.345   3.467  23.657  1.00 98.76           C  
ATOM    529  C   THR A  69       6.102   4.691  24.163  1.00 98.76           C  
ATOM    530  CB  THR A  69       6.330   2.491  22.988  1.00 98.76           C  
ATOM    531  O   THR A  69       6.766   4.632  25.200  1.00 98.76           O  
ATOM    532  CG2 THR A  69       5.630   1.200  22.575  1.00 98.76           C  
ATOM    533  OG1 THR A  69       6.891   3.110  21.824  1.00 98.76           O  
ATOM    534  N   HIS A  70       6.052   5.791  23.431  1.00 98.61           N  
ATOM    535  CA  HIS A  70       6.762   7.013  23.791  1.00 98.61           C  
ATOM    536  C   HIS A  70       5.857   8.234  23.665  1.00 98.61           C  
ATOM    537  CB  HIS A  70       8.005   7.188  22.917  1.00 98.61           C  
ATOM    538  O   HIS A  70       4.990   8.281  22.789  1.00 98.61           O  
ATOM    539  CG  HIS A  70       9.035   6.123  23.118  1.00 98.61           C  
ATOM    540  CD2 HIS A  70      10.253   6.165  23.708  1.00 98.61           C  
ATOM    541  ND1 HIS A  70       8.861   4.828  22.682  1.00 98.61           N  
ATOM    542  CE1 HIS A  70       9.931   4.116  22.997  1.00 98.61           C  
ATOM    543  NE2 HIS A  70      10.791   4.904  23.620  1.00 98.61           N  
ATOM    544  N   ASP A  71       6.090   9.153  24.555  1.00 98.38           N  
ATOM    545  CA  ASP A  71       5.360  10.416  24.510  1.00 98.38           C  
ATOM    546  C   ASP A  71       5.766  11.242  23.292  1.00 98.38           C  
ATOM    547  CB  ASP A  71       5.596  11.219  25.792  1.00 98.38           C  
ATOM    548  O   ASP A  71       6.939  11.582  23.129  1.00 98.38           O  
ATOM    549  CG  ASP A  71       4.787  12.503  25.844  1.00 98.38           C  
ATOM    550  OD1 ASP A  71       4.035  12.790  24.888  1.00 98.38           O  
ATOM    551  OD2 ASP A  71       4.906  13.237  26.849  1.00 98.38           O  
ATOM    552  N   VAL A  72       4.755  11.568  22.454  1.00 98.15           N  
ATOM    553  CA  VAL A  72       5.063  12.344  21.257  1.00 98.15           C  
ATOM    554  C   VAL A  72       4.171  13.581  21.200  1.00 98.15           C  
ATOM    555  CB  VAL A  72       4.889  11.501  19.974  1.00 98.15           C  
ATOM    556  O   VAL A  72       3.812  14.046  20.115  1.00 98.15           O  
ATOM    557  CG1 VAL A  72       5.971  10.427  19.882  1.00 98.15           C  
ATOM    558  CG2 VAL A  72       3.499  10.868  19.936  1.00 98.15           C  
ATOM    559  N   SER A  73       3.748  14.024  22.366  1.00 97.36           N  
ATOM    560  CA  SER A  73       2.849  15.168  22.477  1.00 97.36           C  
ATOM    561  C   SER A  73       3.507  16.441  21.956  1.00 97.36           C  
ATOM    562  CB  SER A  73       2.412  15.368  23.929  1.00 97.36           C  
ATOM    563  O   SER A  73       2.822  17.417  21.642  1.00 97.36           O  
ATOM    564  OG  SER A  73       3.534  15.580  24.767  1.00 97.36           O  
ATOM    565  N   ASP A  74       4.848  16.411  21.833  1.00 97.72           N  
ATOM    566  CA  ASP A  74       5.542  17.557  21.255  1.00 97.72           C  
ATOM    567  C   ASP A  74       5.370  17.597  19.738  1.00 97.72           C  
ATOM    568  CB  ASP A  74       7.029  17.521  21.615  1.00 97.72           C  
ATOM    569  O   ASP A  74       5.680  18.604  19.099  1.00 97.72           O  
ATOM    570  CG  ASP A  74       7.737  16.285  21.088  1.00 97.72           C  
ATOM    571  OD1 ASP A  74       7.290  15.155  21.382  1.00 97.72           O  
ATOM    572  OD2 ASP A  74       8.752  16.442  20.376  1.00 97.72           O  
ATOM    573  N   LEU A  75       4.790  16.563  19.097  1.00 98.17           N  
ATOM    574  CA  LEU A  75       4.712  16.470  17.643  1.00 98.17           C  
ATOM    575  C   LEU A  75       3.276  16.645  17.163  1.00 98.17           C  
ATOM    576  CB  LEU A  75       5.264  15.126  17.161  1.00 98.17           C  
ATOM    577  O   LEU A  75       3.041  17.158  16.067  1.00 98.17           O  
ATOM    578  CG  LEU A  75       6.723  14.828  17.510  1.00 98.17           C  
ATOM    579  CD1 LEU A  75       7.124  13.454  16.982  1.00 98.17           C  
ATOM    580  CD2 LEU A  75       7.640  15.910  16.951  1.00 98.17           C  
ATOM    581  N   THR A  76       2.308  16.160  18.035  1.00 98.17           N  
ATOM    582  CA  THR A  76       0.960  16.075  17.485  1.00 98.17           C  
ATOM    583  C   THR A  76      -0.082  16.104  18.599  1.00 98.17           C  
ATOM    584  CB  THR A  76       0.780  14.798  16.643  1.00 98.17           C  
ATOM    585  O   THR A  76       0.215  15.752  19.743  1.00 98.17           O  
ATOM    586  CG2 THR A  76       0.995  13.547  17.488  1.00 98.17           C  
ATOM    587  OG1 THR A  76      -0.547  14.773  16.101  1.00 98.17           O  
ATOM    588  N   SER A  77      -1.271  16.468  18.201  1.00 96.90           N  
ATOM    589  CA  SER A  77      -2.417  16.406  19.102  1.00 96.90           C  
ATOM    590  C   SER A  77      -3.346  15.253  18.738  1.00 96.90           C  
ATOM    591  CB  SER A  77      -3.193  17.724  19.074  1.00 96.90           C  
ATOM    592  O   SER A  77      -4.498  15.214  19.175  1.00 96.90           O  
ATOM    593  OG  SER A  77      -3.658  18.006  17.766  1.00 96.90           O  
ATOM    594  N   ALA A  78      -2.871  14.381  17.835  1.00 97.87           N  
ATOM    595  CA  ALA A  78      -3.689  13.250  17.405  1.00 97.87           C  
ATOM    596  C   ALA A  78      -4.054  12.357  18.587  1.00 97.87           C  
ATOM    597  CB  ALA A  78      -2.958  12.440  16.337  1.00 97.87           C  
ATOM    598  O   ALA A  78      -3.182  11.948  19.357  1.00 97.87           O  
ATOM    599  N   ASP A  79      -5.331  12.061  18.760  1.00 97.74           N  
ATOM    600  CA  ASP A  79      -5.870  11.363  19.923  1.00 97.74           C  
ATOM    601  C   ASP A  79      -5.247   9.977  20.070  1.00 97.74           C  
ATOM    602  CB  ASP A  79      -7.393  11.248  19.822  1.00 97.74           C  
ATOM    603  O   ASP A  79      -4.961   9.534  21.184  1.00 97.74           O  
ATOM    604  CG  ASP A  79      -8.016  10.557  21.021  1.00 97.74           C  
ATOM    605  OD1 ASP A  79      -7.992  11.126  22.134  1.00 97.74           O  
ATOM    606  OD2 ASP A  79      -8.534   9.431  20.853  1.00 97.74           O  
ATOM    607  N   PHE A  80      -5.034   9.175  18.946  1.00 98.24           N  
ATOM    608  CA  PHE A  80      -4.545   7.804  19.033  1.00 98.24           C  
ATOM    609  C   PHE A  80      -3.100   7.774  19.516  1.00 98.24           C  
ATOM    610  CB  PHE A  80      -4.660   7.104  17.676  1.00 98.24           C  
ATOM    611  O   PHE A  80      -2.602   6.728  19.937  1.00 98.24           O  
ATOM    612  CG  PHE A  80      -3.595   7.508  16.692  1.00 98.24           C  
ATOM    613  CD1 PHE A  80      -3.695   8.703  15.990  1.00 98.24           C  
ATOM    614  CD2 PHE A  80      -2.493   6.692  16.470  1.00 98.24           C  
ATOM    615  CE1 PHE A  80      -2.710   9.080  15.080  1.00 98.24           C  
ATOM    616  CE2 PHE A  80      -1.505   7.062  15.561  1.00 98.24           C  
ATOM    617  CZ  PHE A  80      -1.616   8.256  14.867  1.00 98.24           C  
ATOM    618  N   LEU A  81      -2.431   8.958  19.597  1.00 98.55           N  
ATOM    619  CA  LEU A  81      -1.056   9.093  20.065  1.00 98.55           C  
ATOM    620  C   LEU A  81      -1.002   9.862  21.381  1.00 98.55           C  
ATOM    621  CB  LEU A  81      -0.198   9.799  19.013  1.00 98.55           C  
ATOM    622  O   LEU A  81       0.069  10.299  21.806  1.00 98.55           O  
ATOM    623  CG  LEU A  81       0.062   9.026  17.719  1.00 98.55           C  
ATOM    624  CD1 LEU A  81       0.756   9.920  16.697  1.00 98.55           C  
ATOM    625  CD2 LEU A  81       0.894   7.779  17.999  1.00 98.55           C  
ATOM    626  N   SER A  82      -2.047  10.138  22.079  1.00 97.78           N  
ATOM    627  CA  SER A  82      -2.234  11.143  23.121  1.00 97.78           C  
ATOM    628  C   SER A  82      -1.561  10.721  24.423  1.00 97.78           C  
ATOM    629  CB  SER A  82      -3.722  11.393  23.364  1.00 97.78           C  
ATOM    630  O   SER A  82      -1.192  11.567  25.240  1.00 97.78           O  
ATOM    631  OG  SER A  82      -4.379  10.196  23.742  1.00 97.78           O  
ATOM    632  N   GLN A  83      -1.426   9.389  24.611  1.00 97.75           N  
ATOM    633  CA  GLN A  83      -0.862   8.957  25.885  1.00 97.75           C  
ATOM    634  C   GLN A  83      -0.110   7.638  25.735  1.00 97.75           C  
ATOM    635  CB  GLN A  83      -1.960   8.818  26.940  1.00 97.75           C  
ATOM    636  O   GLN A  83      -0.565   6.735  25.028  1.00 97.75           O  
ATOM    637  CG  GLN A  83      -1.450   8.376  28.305  1.00 97.75           C  
ATOM    638  CD  GLN A  83      -2.559   8.247  29.333  1.00 97.75           C  
ATOM    639  NE2 GLN A  83      -2.195   7.866  30.553  1.00 97.75           N  
ATOM    640  OE1 GLN A  83      -3.732   8.488  29.033  1.00 97.75           O  
ATOM    641  N   VAL A  84       1.077   7.558  26.417  1.00 98.75           N  
ATOM    642  CA  VAL A  84       1.833   6.310  26.435  1.00 98.75           C  
ATOM    643  C   VAL A  84       0.967   5.190  27.006  1.00 98.75           C  
ATOM    644  CB  VAL A  84       3.136   6.448  27.255  1.00 98.75           C  
ATOM    645  O   VAL A  84       0.316   5.364  28.039  1.00 98.75           O  
ATOM    646  CG1 VAL A  84       3.828   5.094  27.401  1.00 98.75           C  
ATOM    647  CG2 VAL A  84       4.073   7.462  26.601  1.00 98.75           C  
ATOM    648  N   GLY A  85       0.865   4.065  26.257  1.00 98.66           N  
ATOM    649  CA  GLY A  85       0.076   2.925  26.693  1.00 98.66           C  
ATOM    650  C   GLY A  85      -1.267   2.826  25.994  1.00 98.66           C  
ATOM    651  O   GLY A  85      -1.924   1.785  26.045  1.00 98.66           O  
ATOM    652  N   LYS A  86      -1.692   3.924  25.374  1.00 98.62           N  
ATOM    653  CA  LYS A  86      -2.959   3.885  24.649  1.00 98.62           C  
ATOM    654  C   LYS A  86      -2.901   2.890  23.493  1.00 98.62           C  
ATOM    655  CB  LYS A  86      -3.321   5.276  24.125  1.00 98.62           C  
ATOM    656  O   LYS A  86      -1.941   2.885  22.719  1.00 98.62           O  
ATOM    657  CG  LYS A  86      -4.671   5.342  23.427  1.00 98.62           C  
ATOM    658  CD  LYS A  86      -5.071   6.780  23.120  1.00 98.62           C  
ATOM    659  CE  LYS A  86      -6.441   6.850  22.458  1.00 98.62           C  
ATOM    660  NZ  LYS A  86      -6.912   8.259  22.309  1.00 98.62           N  
ATOM    661  N   LYS A  87      -3.929   2.091  23.374  1.00 98.68           N  
ATOM    662  CA  LYS A  87      -4.014   1.057  22.347  1.00 98.68           C  
ATOM    663  C   LYS A  87      -5.124   1.365  21.346  1.00 98.68           C  
ATOM    664  CB  LYS A  87      -4.248  -0.314  22.983  1.00 98.68           C  
ATOM    665  O   LYS A  87      -6.195   1.841  21.727  1.00 98.68           O  
ATOM    666  CG  LYS A  87      -3.083  -0.813  23.825  1.00 98.68           C  
ATOM    667  CD  LYS A  87      -3.341  -2.215  24.362  1.00 98.68           C  
ATOM    668  CE  LYS A  87      -2.150  -2.740  25.152  1.00 98.68           C  
ATOM    669  NZ  LYS A  87      -2.393  -4.121  25.667  1.00 98.68           N  
ATOM    670  N   THR A  88      -4.805   1.143  20.140  1.00 98.68           N  
ATOM    671  CA  THR A  88      -5.741   1.303  19.033  1.00 98.68           C  
ATOM    672  C   THR A  88      -5.822   0.023  18.205  1.00 98.68           C  
ATOM    673  CB  THR A  88      -5.338   2.480  18.126  1.00 98.68           C  
ATOM    674  O   THR A  88      -4.796  -0.523  17.794  1.00 98.68           O  
ATOM    675  CG2 THR A  88      -6.379   2.715  17.036  1.00 98.68           C  
ATOM    676  OG1 THR A  88      -5.215   3.667  18.919  1.00 98.68           O  
ATOM    677  N   LYS A  89      -7.097  -0.445  17.994  1.00 98.66           N  
ATOM    678  CA  LYS A  89      -7.273  -1.637  17.169  1.00 98.66           C  
ATOM    679  C   LYS A  89      -6.809  -1.387  15.737  1.00 98.66           C  
ATOM    680  CB  LYS A  89      -8.735  -2.083  17.176  1.00 98.66           C  
ATOM    681  O   LYS A  89      -6.984  -0.289  15.205  1.00 98.66           O  
ATOM    682  CG  LYS A  89      -9.212  -2.622  18.517  1.00 98.66           C  
ATOM    683  CD  LYS A  89     -10.652  -3.112  18.442  1.00 98.66           C  
ATOM    684  CE  LYS A  89     -11.141  -3.621  19.792  1.00 98.66           C  
ATOM    685  NZ  LYS A  89     -12.578  -4.024  19.744  1.00 98.66           N  
ATOM    686  N   VAL A  90      -6.212  -2.516  15.162  1.00 98.77           N  
ATOM    687  CA  VAL A  90      -5.705  -2.336  13.806  1.00 98.77           C  
ATOM    688  C   VAL A  90      -6.103  -3.530  12.942  1.00 98.77           C  
ATOM    689  CB  VAL A  90      -4.170  -2.157  13.793  1.00 98.77           C  
ATOM    690  O   VAL A  90      -6.278  -4.641  13.450  1.00 98.77           O  
ATOM    691  CG1 VAL A  90      -3.759  -0.955  14.641  1.00 98.77           C  
ATOM    692  CG2 VAL A  90      -3.481  -3.427  14.290  1.00 98.77           C  
ATOM    693  N   LEU A  91      -6.367  -3.294  11.697  1.00 98.85           N  
ATOM    694  CA  LEU A  91      -6.347  -4.272  10.615  1.00 98.85           C  
ATOM    695  C   LEU A  91      -5.140  -4.055   9.709  1.00 98.85           C  
ATOM    696  CB  LEU A  91      -7.637  -4.189   9.794  1.00 98.85           C  
ATOM    697  O   LEU A  91      -4.919  -2.947   9.216  1.00 98.85           O  
ATOM    698  CG  LEU A  91      -7.676  -5.016   8.508  1.00 98.85           C  
ATOM    699  CD1 LEU A  91      -7.656  -6.506   8.835  1.00 98.85           C  
ATOM    700  CD2 LEU A  91      -8.907  -4.661   7.681  1.00 98.85           C  
ATOM    701  N   LEU A  92      -4.365  -5.136   9.565  1.00 98.80           N  
ATOM    702  CA  LEU A  92      -3.200  -5.078   8.690  1.00 98.80           C  
ATOM    703  C   LEU A  92      -3.385  -5.982   7.476  1.00 98.80           C  
ATOM    704  CB  LEU A  92      -1.936  -5.482   9.453  1.00 98.80           C  
ATOM    705  O   LEU A  92      -3.814  -7.131   7.611  1.00 98.80           O  
ATOM    706  CG  LEU A  92      -0.640  -5.529   8.643  1.00 98.80           C  
ATOM    707  CD1 LEU A  92      -0.264  -4.131   8.162  1.00 98.80           C  
ATOM    708  CD2 LEU A  92       0.488  -6.136   9.471  1.00 98.80           C  
ATOM    709  N   ARG A  93      -3.044  -5.420   6.296  1.00 98.65           N  
ATOM    710  CA  ARG A  93      -3.031  -6.156   5.035  1.00 98.65           C  
ATOM    711  C   ARG A  93      -1.713  -5.950   4.295  1.00 98.65           C  
ATOM    712  CB  ARG A  93      -4.202  -5.726   4.149  1.00 98.65           C  
ATOM    713  O   ARG A  93      -1.383  -4.829   3.904  1.00 98.65           O  
ATOM    714  CG  ARG A  93      -4.348  -6.548   2.879  1.00 98.65           C  
ATOM    715  CD  ARG A  93      -5.441  -5.998   1.974  1.00 98.65           C  
ATOM    716  NE  ARG A  93      -5.587  -6.796   0.759  1.00 98.65           N  
ATOM    717  NH1 ARG A  93      -4.247  -5.436  -0.542  1.00 98.65           N  
ATOM    718  NH2 ARG A  93      -5.216  -7.305  -1.449  1.00 98.65           N  
ATOM    719  CZ  ARG A  93      -5.016  -6.511  -0.408  1.00 98.65           C  
ATOM    720  N   VAL A  94      -0.910  -7.070   4.119  1.00 98.63           N  
ATOM    721  CA  VAL A  94       0.363  -7.035   3.407  1.00 98.63           C  
ATOM    722  C   VAL A  94       0.251  -7.827   2.107  1.00 98.63           C  
ATOM    723  CB  VAL A  94       1.514  -7.593   4.274  1.00 98.63           C  
ATOM    724  O   VAL A  94      -0.106  -9.008   2.122  1.00 98.63           O  
ATOM    725  CG1 VAL A  94       2.849  -7.472   3.542  1.00 98.63           C  
ATOM    726  CG2 VAL A  94       1.570  -6.866   5.617  1.00 98.63           C  
ATOM    727  N   SER A  95       0.625  -7.159   0.941  1.00 98.41           N  
ATOM    728  CA  SER A  95       0.337  -7.754  -0.360  1.00 98.41           C  
ATOM    729  C   SER A  95       1.568  -7.740  -1.260  1.00 98.41           C  
ATOM    730  CB  SER A  95      -0.813  -7.015  -1.045  1.00 98.41           C  
ATOM    731  O   SER A  95       2.486  -6.943  -1.053  1.00 98.41           O  
ATOM    732  OG  SER A  95      -0.452  -5.673  -1.327  1.00 98.41           O  
ATOM    733  N   THR A  96       1.578  -8.724  -2.136  1.00 97.45           N  
ATOM    734  CA  THR A  96       2.386  -8.472  -3.324  1.00 97.45           C  
ATOM    735  C   THR A  96       1.787  -7.341  -4.156  1.00 97.45           C  
ATOM    736  CB  THR A  96       2.515  -9.738  -4.191  1.00 97.45           C  
ATOM    737  O   THR A  96       0.621  -6.983  -3.978  1.00 97.45           O  
ATOM    738  CG2 THR A  96       3.194 -10.865  -3.421  1.00 97.45           C  
ATOM    739  OG1 THR A  96       1.209 -10.169  -4.594  1.00 97.45           O  
ATOM    740  N   VAL A  97       2.661  -6.740  -5.078  1.00 96.26           N  
ATOM    741  CA  VAL A  97       2.166  -5.560  -5.779  1.00 96.26           C  
ATOM    742  C   VAL A  97       1.817  -5.923  -7.220  1.00 96.26           C  
ATOM    743  CB  VAL A  97       3.197  -4.410  -5.754  1.00 96.26           C  
ATOM    744  O   VAL A  97       0.700  -5.670  -7.678  1.00 96.26           O  
ATOM    745  CG1 VAL A  97       2.766  -3.277  -6.683  1.00 96.26           C  
ATOM    746  CG2 VAL A  97       3.386  -3.894  -4.328  1.00 96.26           C  
ATOM    747  N   GLY A  98       2.721  -6.621  -7.902  1.00 93.49           N  
ATOM    748  CA  GLY A  98       2.633  -6.808  -9.342  1.00 93.49           C  
ATOM    749  C   GLY A  98       1.769  -7.991  -9.737  1.00 93.49           C  
ATOM    750  O   GLY A  98       0.824  -7.844 -10.514  1.00 93.49           O  
ATOM    751  N   PRO A  99       1.989  -9.144  -9.078  1.00 94.07           N  
ATOM    752  CA  PRO A  99       1.314 -10.374  -9.498  1.00 94.07           C  
ATOM    753  C   PRO A  99      -0.175 -10.375  -9.160  1.00 94.07           C  
ATOM    754  CB  PRO A  99       2.051 -11.465  -8.717  1.00 94.07           C  
ATOM    755  O   PRO A  99      -0.625  -9.578  -8.332  1.00 94.07           O  
ATOM    756  CG  PRO A  99       3.388 -10.875  -8.405  1.00 94.07           C  
ATOM    757  CD  PRO A  99       3.219  -9.398  -8.191  1.00 94.07           C  
ATOM    758  N   GLU A 100      -0.989 -11.336  -9.751  1.00 94.89           N  
ATOM    759  CA  GLU A 100      -2.433 -11.505  -9.618  1.00 94.89           C  
ATOM    760  C   GLU A 100      -2.783 -12.302  -8.365  1.00 94.89           C  
ATOM    761  CB  GLU A 100      -3.010 -12.194 -10.858  1.00 94.89           C  
ATOM    762  O   GLU A 100      -1.898 -12.856  -7.709  1.00 94.89           O  
ATOM    763  CG  GLU A 100      -2.687 -11.482 -12.163  1.00 94.89           C  
ATOM    764  CD  GLU A 100      -1.391 -11.955 -12.801  1.00 94.89           C  
ATOM    765  OE1 GLU A 100      -1.105 -11.565 -13.956  1.00 94.89           O  
ATOM    766  OE2 GLU A 100      -0.657 -12.724 -12.142  1.00 94.89           O  
ATOM    767  N   ARG A 101      -4.001 -12.282  -7.855  1.00 93.60           N  
ATOM    768  CA  ARG A 101      -4.528 -12.921  -6.653  1.00 93.60           C  
ATOM    769  C   ARG A 101      -4.095 -14.382  -6.575  1.00 93.60           C  
ATOM    770  CB  ARG A 101      -6.054 -12.824  -6.617  1.00 93.60           C  
ATOM    771  O   ARG A 101      -3.811 -14.893  -5.490  1.00 93.60           O  
ATOM    772  CG  ARG A 101      -6.682 -13.450  -5.382  1.00 93.60           C  
ATOM    773  CD  ARG A 101      -8.196 -13.290  -5.376  1.00 93.60           C  
ATOM    774  NE  ARG A 101      -8.814 -14.050  -4.293  1.00 93.60           N  
ATOM    775  NH1 ARG A 101     -10.963 -13.326  -4.734  1.00 93.60           N  
ATOM    776  NH2 ARG A 101     -10.570 -14.778  -3.005  1.00 93.60           N  
ATOM    777  CZ  ARG A 101     -10.115 -14.049  -4.013  1.00 93.60           C  
ATOM    778  N   GLY A 102      -3.748 -15.044  -7.670  1.00 92.80           N  
ATOM    779  CA  GLY A 102      -3.406 -16.457  -7.692  1.00 92.80           C  
ATOM    780  C   GLY A 102      -1.918 -16.709  -7.843  1.00 92.80           C  
ATOM    781  O   GLY A 102      -1.476 -17.860  -7.861  1.00 92.80           O  
ATOM    782  N   SER A 103      -1.168 -15.723  -7.745  1.00 96.41           N  
ATOM    783  CA  SER A 103       0.278 -15.839  -7.908  1.00 96.41           C  
ATOM    784  C   SER A 103       0.944 -16.298  -6.616  1.00 96.41           C  
ATOM    785  CB  SER A 103       0.877 -14.505  -8.355  1.00 96.41           C  
ATOM    786  O   SER A 103       0.329 -16.266  -5.548  1.00 96.41           O  
ATOM    787  OG  SER A 103       0.711 -13.518  -7.351  1.00 96.41           O  
ATOM    788  N   ALA A 104       2.240 -16.838  -6.720  1.00 97.84           N  
ATOM    789  CA  ALA A 104       3.025 -17.178  -5.536  1.00 97.84           C  
ATOM    790  C   ALA A 104       3.469 -15.922  -4.794  1.00 97.84           C  
ATOM    791  CB  ALA A 104       4.238 -18.019  -5.926  1.00 97.84           C  
ATOM    792  O   ALA A 104       3.874 -14.936  -5.415  1.00 97.84           O  
ATOM    793  N   ASP A 105       3.412 -15.947  -3.428  1.00 97.74           N  
ATOM    794  CA  ASP A 105       3.704 -14.745  -2.654  1.00 97.74           C  
ATOM    795  C   ASP A 105       5.191 -14.654  -2.320  1.00 97.74           C  
ATOM    796  CB  ASP A 105       2.874 -14.720  -1.368  1.00 97.74           C  
ATOM    797  O   ASP A 105       5.613 -13.765  -1.577  1.00 97.74           O  
ATOM    798  CG  ASP A 105       2.929 -16.029  -0.602  1.00 97.74           C  
ATOM    799  OD1 ASP A 105       3.744 -16.909  -0.954  1.00 97.74           O  
ATOM    800  OD2 ASP A 105       2.147 -16.185   0.362  1.00 97.74           O  
ATOM    801  N   THR A 106       6.026 -15.568  -2.951  1.00 97.80           N  
ATOM    802  CA  THR A 106       7.462 -15.538  -2.695  1.00 97.80           C  
ATOM    803  C   THR A 106       8.223 -15.082  -3.937  1.00 97.80           C  
ATOM    804  CB  THR A 106       7.979 -16.919  -2.252  1.00 97.80           C  
ATOM    805  O   THR A 106       9.455 -15.108  -3.961  1.00 97.80           O  
ATOM    806  CG2 THR A 106       7.424 -17.301  -0.884  1.00 97.80           C  
ATOM    807  OG1 THR A 106       7.576 -17.905  -3.211  1.00 97.80           O  
ATOM    808  N   THR A 107       7.432 -14.783  -5.000  1.00 96.43           N  
ATOM    809  CA  THR A 107       8.087 -14.208  -6.169  1.00 96.43           C  
ATOM    810  C   THR A 107       8.679 -12.841  -5.840  1.00 96.43           C  
ATOM    811  CB  THR A 107       7.108 -14.076  -7.350  1.00 96.43           C  
ATOM    812  O   THR A 107       8.173 -12.133  -4.967  1.00 96.43           O  
ATOM    813  CG2 THR A 107       6.559 -15.437  -7.765  1.00 96.43           C  
ATOM    814  OG1 THR A 107       6.017 -13.229  -6.966  1.00 96.43           O  
ATOM    815  N   ARG A 108       9.808 -12.505  -6.448  1.00 97.47           N  
ATOM    816  CA  ARG A 108      10.438 -11.217  -6.174  1.00 97.47           C  
ATOM    817  C   ARG A 108       9.484 -10.066  -6.477  1.00 97.47           C  
ATOM    818  CB  ARG A 108      11.722 -11.062  -6.991  1.00 97.47           C  
ATOM    819  O   ARG A 108       9.011  -9.925  -7.606  1.00 97.47           O  
ATOM    820  CG  ARG A 108      12.444  -9.744  -6.759  1.00 97.47           C  
ATOM    821  CD  ARG A 108      13.789  -9.704  -7.471  1.00 97.47           C  
ATOM    822  NE  ARG A 108      14.712 -10.701  -6.936  1.00 97.47           N  
ATOM    823  NH1 ARG A 108      15.076  -9.594  -4.941  1.00 97.47           N  
ATOM    824  NH2 ARG A 108      16.125 -11.589  -5.358  1.00 97.47           N  
ATOM    825  CZ  ARG A 108      15.302 -10.626  -5.746  1.00 97.47           C  
ATOM    826  N   ASP A 109       9.216  -9.229  -5.531  1.00 97.50           N  
ATOM    827  CA  ASP A 109       8.244  -8.145  -5.638  1.00 97.50           C  
ATOM    828  C   ASP A 109       8.356  -7.189  -4.452  1.00 97.50           C  
ATOM    829  CB  ASP A 109       6.823  -8.705  -5.729  1.00 97.50           C  
ATOM    830  O   ASP A 109       8.964  -7.523  -3.433  1.00 97.50           O  
ATOM    831  CG  ASP A 109       5.839  -7.729  -6.350  1.00 97.50           C  
ATOM    832  OD1 ASP A 109       6.275  -6.736  -6.971  1.00 97.50           O  
ATOM    833  OD2 ASP A 109       4.617  -7.954  -6.214  1.00 97.50           O  
ATOM    834  N   VAL A 110       7.865  -5.977  -4.675  1.00 97.26           N  
ATOM    835  CA  VAL A 110       7.592  -5.100  -3.541  1.00 97.26           C  
ATOM    836  C   VAL A 110       6.353  -5.589  -2.795  1.00 97.26           C  
ATOM    837  CB  VAL A 110       7.399  -3.634  -3.991  1.00 97.26           C  
ATOM    838  O   VAL A 110       5.451  -6.178  -3.396  1.00 97.26           O  
ATOM    839  CG1 VAL A 110       7.012  -2.752  -2.805  1.00 97.26           C  
ATOM    840  CG2 VAL A 110       8.669  -3.110  -4.658  1.00 97.26           C  
ATOM    841  N   HIS A 111       6.366  -5.379  -1.512  1.00 98.03           N  
ATOM    842  CA  HIS A 111       5.186  -5.764  -0.745  1.00 98.03           C  
ATOM    843  C   HIS A 111       4.490  -4.543  -0.155  1.00 98.03           C  
ATOM    844  CB  HIS A 111       5.568  -6.741   0.369  1.00 98.03           C  
ATOM    845  O   HIS A 111       5.117  -3.741   0.541  1.00 98.03           O  
ATOM    846  CG  HIS A 111       5.947  -8.100  -0.127  1.00 98.03           C  
ATOM    847  CD2 HIS A 111       5.296  -9.285  -0.059  1.00 98.03           C  
ATOM    848  ND1 HIS A 111       7.132  -8.348  -0.784  1.00 98.03           N  
ATOM    849  CE1 HIS A 111       7.194  -9.630  -1.100  1.00 98.03           C  
ATOM    850  NE2 HIS A 111       6.092 -10.221  -0.671  1.00 98.03           N  
ATOM    851  N   GLY A 112       3.180  -4.386  -0.566  1.00 98.16           N  
ATOM    852  CA  GLY A 112       2.378  -3.331   0.034  1.00 98.16           C  
ATOM    853  C   GLY A 112       2.070  -3.576   1.499  1.00 98.16           C  
ATOM    854  O   GLY A 112       1.928  -4.723   1.925  1.00 98.16           O  
ATOM    855  N   TRP A 113       2.088  -2.546   2.305  1.00 98.58           N  
ATOM    856  CA  TRP A 113       1.785  -2.529   3.732  1.00 98.58           C  
ATOM    857  C   TRP A 113       0.645  -1.563   4.036  1.00 98.58           C  
ATOM    858  CB  TRP A 113       3.027  -2.143   4.541  1.00 98.58           C  
ATOM    859  O   TRP A 113       0.842  -0.346   4.056  1.00 98.58           O  
ATOM    860  CG  TRP A 113       2.835  -2.222   6.026  1.00 98.58           C  
ATOM    861  CD1 TRP A 113       2.143  -1.346   6.815  1.00 98.58           C  
ATOM    862  CD2 TRP A 113       3.347  -3.232   6.901  1.00 98.58           C  
ATOM    863  CE2 TRP A 113       2.926  -2.905   8.208  1.00 98.58           C  
ATOM    864  CE3 TRP A 113       4.121  -4.383   6.705  1.00 98.58           C  
ATOM    865  NE1 TRP A 113       2.194  -1.751   8.129  1.00 98.58           N  
ATOM    866  CH2 TRP A 113       4.012  -4.810   9.098  1.00 98.58           C  
ATOM    867  CZ2 TRP A 113       3.254  -3.689   9.317  1.00 98.58           C  
ATOM    868  CZ3 TRP A 113       4.446  -5.163   7.809  1.00 98.58           C  
ATOM    869  N   ALA A 114      -0.610  -2.119   4.200  1.00 98.60           N  
ATOM    870  CA  ALA A 114      -1.779  -1.290   4.478  1.00 98.60           C  
ATOM    871  C   ALA A 114      -2.334  -1.575   5.871  1.00 98.60           C  
ATOM    872  CB  ALA A 114      -2.858  -1.520   3.423  1.00 98.60           C  
ATOM    873  O   ALA A 114      -2.661  -2.719   6.194  1.00 98.60           O  
ATOM    874  N   MET A 115      -2.405  -0.492   6.669  1.00 98.21           N  
ATOM    875  CA  MET A 115      -2.817  -0.587   8.067  1.00 98.21           C  
ATOM    876  C   MET A 115      -3.957   0.381   8.365  1.00 98.21           C  
ATOM    877  CB  MET A 115      -1.635  -0.304   8.997  1.00 98.21           C  
ATOM    878  O   MET A 115      -3.841   1.581   8.112  1.00 98.21           O  
ATOM    879  CG  MET A 115      -1.963  -0.471  10.472  1.00 98.21           C  
ATOM    880  SD  MET A 115      -0.501  -0.211  11.550  1.00 98.21           S  
ATOM    881  CE  MET A 115      -0.192   1.552  11.250  1.00 98.21           C  
ATOM    882  N   LYS A 116      -5.102  -0.159   8.811  1.00 98.79           N  
ATOM    883  CA  LYS A 116      -6.223   0.654   9.273  1.00 98.79           C  
ATOM    884  C   LYS A 116      -6.256   0.730  10.796  1.00 98.79           C  
ATOM    885  CB  LYS A 116      -7.545   0.093   8.747  1.00 98.79           C  
ATOM    886  O   LYS A 116      -6.374  -0.294  11.472  1.00 98.79           O  
ATOM    887  CG  LYS A 116      -8.763   0.925   9.121  1.00 98.79           C  
ATOM    888  CD  LYS A 116     -10.031   0.384   8.473  1.00 98.79           C  
ATOM    889  CE  LYS A 116      -9.953   0.444   6.954  1.00 98.79           C  
ATOM    890  NZ  LYS A 116      -9.980   1.851   6.453  1.00 98.79           N  
ATOM    891  N   LEU A 117      -6.117   1.903  11.335  1.00 98.80           N  
ATOM    892  CA  LEU A 117      -6.277   2.171  12.761  1.00 98.80           C  
ATOM    893  C   LEU A 117      -7.692   2.648  13.068  1.00 98.80           C  
ATOM    894  CB  LEU A 117      -5.260   3.217  13.227  1.00 98.80           C  
ATOM    895  O   LEU A 117      -8.143   3.659  12.525  1.00 98.80           O  
ATOM    896  CG  LEU A 117      -3.786   2.825  13.119  1.00 98.80           C  
ATOM    897  CD1 LEU A 117      -3.240   3.190  11.742  1.00 98.80           C  
ATOM    898  CD2 LEU A 117      -2.971   3.498  14.218  1.00 98.80           C  
ATOM    899  N   TYR A 118      -8.418   1.900  13.859  1.00 98.71           N  
ATOM    900  CA  TYR A 118      -9.770   2.273  14.261  1.00 98.71           C  
ATOM    901  C   TYR A 118      -9.741   3.248  15.432  1.00 98.71           C  
ATOM    902  CB  TYR A 118     -10.581   1.029  14.637  1.00 98.71           C  
ATOM    903  O   TYR A 118      -9.966   2.856  16.579  1.00 98.71           O  
ATOM    904  CG  TYR A 118     -10.713   0.028  13.514  1.00 98.71           C  
ATOM    905  CD1 TYR A 118     -11.687   0.181  12.530  1.00 98.71           C  
ATOM    906  CD2 TYR A 118      -9.866  -1.072  13.436  1.00 98.71           C  
ATOM    907  CE1 TYR A 118     -11.814  -0.739  11.495  1.00 98.71           C  
ATOM    908  CE2 TYR A 118      -9.984  -1.998  12.405  1.00 98.71           C  
ATOM    909  OH  TYR A 118     -11.080  -2.738  10.418  1.00 98.71           O  
ATOM    910  CZ  TYR A 118     -10.959  -1.824  11.441  1.00 98.71           C  
ATOM    911  N   THR A 119      -9.473   4.548  15.174  1.00 98.55           N  
ATOM    912  CA  THR A 119      -9.282   5.574  16.193  1.00 98.55           C  
ATOM    913  C   THR A 119     -10.626   6.100  16.688  1.00 98.55           C  
ATOM    914  CB  THR A 119      -8.435   6.743  15.658  1.00 98.55           C  
ATOM    915  O   THR A 119     -11.669   5.801  16.104  1.00 98.55           O  
ATOM    916  CG2 THR A 119      -7.262   6.237  14.826  1.00 98.55           C  
ATOM    917  OG1 THR A 119      -9.257   7.586  14.842  1.00 98.55           O  
ATOM    918  N   ASP A 120     -10.630   6.882  17.748  1.00 97.74           N  
ATOM    919  CA  ASP A 120     -11.835   7.467  18.330  1.00 97.74           C  
ATOM    920  C   ASP A 120     -12.331   8.646  17.496  1.00 97.74           C  
ATOM    921  CB  ASP A 120     -11.572   7.914  19.770  1.00 97.74           C  
ATOM    922  O   ASP A 120     -13.430   9.155  17.725  1.00 97.74           O  
ATOM    923  CG  ASP A 120     -11.309   6.753  20.713  1.00 97.74           C  
ATOM    924  OD1 ASP A 120     -11.900   5.668  20.523  1.00 97.74           O  
ATOM    925  OD2 ASP A 120     -10.507   6.926  21.656  1.00 97.74           O  
ATOM    926  N   GLU A 121     -11.520   8.984  16.460  1.00 96.84           N  
ATOM    927  CA  GLU A 121     -11.892  10.159  15.678  1.00 96.84           C  
ATOM    928  C   GLU A 121     -12.005   9.822  14.194  1.00 96.84           C  
ATOM    929  CB  GLU A 121     -10.877  11.286  15.886  1.00 96.84           C  
ATOM    930  O   GLU A 121     -11.770  10.678  13.338  1.00 96.84           O  
ATOM    931  CG  GLU A 121     -10.878  11.863  17.294  1.00 96.84           C  
ATOM    932  CD  GLU A 121     -10.004  13.099  17.437  1.00 96.84           C  
ATOM    933  OE1 GLU A 121     -10.541  14.191  17.731  1.00 96.84           O  
ATOM    934  OE2 GLU A 121      -8.773  12.973  17.253  1.00 96.84           O  
ATOM    935  N   GLY A 122     -12.287   8.543  13.918  1.00 97.99           N  
ATOM    936  CA  GLY A 122     -12.374   8.022  12.563  1.00 97.99           C  
ATOM    937  C   GLY A 122     -11.244   7.071  12.215  1.00 97.99           C  
ATOM    938  O   GLY A 122     -10.293   6.922  12.985  1.00 97.99           O  
ATOM    939  N   ASN A 123     -11.445   6.397  11.147  1.00 98.62           N  
ATOM    940  CA  ASN A 123     -10.380   5.518  10.675  1.00 98.62           C  
ATOM    941  C   ASN A 123      -9.178   6.313  10.173  1.00 98.62           C  
ATOM    942  CB  ASN A 123     -10.898   4.588   9.576  1.00 98.62           C  
ATOM    943  O   ASN A 123      -9.341   7.348   9.523  1.00 98.62           O  
ATOM    944  CG  ASN A 123     -11.803   3.496  10.113  1.00 98.62           C  
ATOM    945  ND2 ASN A 123     -12.486   2.797   9.215  1.00 98.62           N  
ATOM    946  OD1 ASN A 123     -11.887   3.284  11.326  1.00 98.62           O  
ATOM    947  N   LEU A 124      -7.973   5.943  10.550  1.00 98.76           N  
ATOM    948  CA  LEU A 124      -6.695   6.366   9.989  1.00 98.76           C  
ATOM    949  C   LEU A 124      -6.021   5.218   9.245  1.00 98.76           C  
ATOM    950  CB  LEU A 124      -5.771   6.886  11.093  1.00 98.76           C  
ATOM    951  O   LEU A 124      -5.826   4.138   9.807  1.00 98.76           O  
ATOM    952  CG  LEU A 124      -4.339   7.224  10.676  1.00 98.76           C  
ATOM    953  CD1 LEU A 124      -4.332   8.412   9.718  1.00 98.76           C  
ATOM    954  CD2 LEU A 124      -3.478   7.514  11.901  1.00 98.76           C  
ATOM    955  N   ASP A 125      -5.718   5.467   7.971  1.00 98.80           N  
ATOM    956  CA  ASP A 125      -5.073   4.411   7.195  1.00 98.80           C  
ATOM    957  C   ASP A 125      -3.625   4.772   6.874  1.00 98.80           C  
ATOM    958  CB  ASP A 125      -5.848   4.145   5.903  1.00 98.80           C  
ATOM    959  O   ASP A 125      -3.346   5.874   6.396  1.00 98.80           O  
ATOM    960  CG  ASP A 125      -7.240   3.591   6.150  1.00 98.80           C  
ATOM    961  OD1 ASP A 125      -7.497   3.054   7.249  1.00 98.80           O  
ATOM    962  OD2 ASP A 125      -8.087   3.689   5.235  1.00 98.80           O  
ATOM    963  N   TRP A 126      -2.762   3.867   7.237  1.00 98.62           N  
ATOM    964  CA  TRP A 126      -1.371   3.906   6.797  1.00 98.62           C  
ATOM    965  C   TRP A 126      -1.143   2.952   5.629  1.00 98.62           C  
ATOM    966  CB  TRP A 126      -0.431   3.552   7.953  1.00 98.62           C  
ATOM    967  O   TRP A 126      -1.252   1.734   5.785  1.00 98.62           O  
ATOM    968  CG  TRP A 126      -0.390   4.582   9.042  1.00 98.62           C  
ATOM    969  CD1 TRP A 126      -0.975   5.818   9.029  1.00 98.62           C  
ATOM    970  CD2 TRP A 126       0.278   4.466  10.302  1.00 98.62           C  
ATOM    971  CE2 TRP A 126       0.054   5.671  11.005  1.00 98.62           C  
ATOM    972  CE3 TRP A 126       1.043   3.460  10.906  1.00 98.62           C  
ATOM    973  NE1 TRP A 126      -0.712   6.477  10.208  1.00 98.62           N  
ATOM    974  CH2 TRP A 126       1.315   4.894  12.852  1.00 98.62           C  
ATOM    975  CZ2 TRP A 126       0.570   5.895  12.284  1.00 98.62           C  
ATOM    976  CZ3 TRP A 126       1.555   3.685  12.178  1.00 98.62           C  
ATOM    977  N   VAL A 127      -0.803   3.576   4.495  1.00 98.22           N  
ATOM    978  CA  VAL A 127      -0.555   2.795   3.288  1.00 98.22           C  
ATOM    979  C   VAL A 127       0.904   2.947   2.864  1.00 98.22           C  
ATOM    980  CB  VAL A 127      -1.492   3.219   2.135  1.00 98.22           C  
ATOM    981  O   VAL A 127       1.284   3.963   2.278  1.00 98.22           O  
ATOM    982  CG1 VAL A 127      -1.347   2.273   0.944  1.00 98.22           C  
ATOM    983  CG2 VAL A 127      -2.942   3.261   2.614  1.00 98.22           C  
ATOM    984  N   PHE A 128       1.670   1.876   3.053  1.00 98.51           N  
ATOM    985  CA  PHE A 128       3.123   1.920   2.944  1.00 98.51           C  
ATOM    986  C   PHE A 128       3.632   0.807   2.036  1.00 98.51           C  
ATOM    987  CB  PHE A 128       3.771   1.806   4.328  1.00 98.51           C  
ATOM    988  O   PHE A 128       2.867   0.239   1.254  1.00 98.51           O  
ATOM    989  CG  PHE A 128       3.361   2.895   5.282  1.00 98.51           C  
ATOM    990  CD1 PHE A 128       2.762   4.059   4.814  1.00 98.51           C  
ATOM    991  CD2 PHE A 128       3.575   2.756   6.647  1.00 98.51           C  
ATOM    992  CE1 PHE A 128       2.381   5.069   5.695  1.00 98.51           C  
ATOM    993  CE2 PHE A 128       3.197   3.761   7.533  1.00 98.51           C  
ATOM    994  CZ  PHE A 128       2.602   4.917   7.055  1.00 98.51           C  
ATOM    995  N   ASN A 129       4.973   0.654   2.057  1.00 98.06           N  
ATOM    996  CA  ASN A 129       5.657  -0.449   1.390  1.00 98.06           C  
ATOM    997  C   ASN A 129       6.789  -1.007   2.247  1.00 98.06           C  
ATOM    998  CB  ASN A 129       6.193  -0.002   0.028  1.00 98.06           C  
ATOM    999  O   ASN A 129       7.243  -0.352   3.187  1.00 98.06           O  
ATOM   1000  CG  ASN A 129       5.097   0.151  -1.009  1.00 98.06           C  
ATOM   1001  ND2 ASN A 129       5.241   1.141  -1.882  1.00 98.06           N  
ATOM   1002  OD1 ASN A 129       4.129  -0.614  -1.024  1.00 98.06           O  
ATOM   1003  N   ASN A 130       7.221  -2.189   1.884  1.00 97.79           N  
ATOM   1004  CA  ASN A 130       8.308  -2.805   2.637  1.00 97.79           C  
ATOM   1005  C   ASN A 130       9.660  -2.202   2.265  1.00 97.79           C  
ATOM   1006  CB  ASN A 130       8.323  -4.319   2.416  1.00 97.79           C  
ATOM   1007  O   ASN A 130      10.685  -2.559   2.848  1.00 97.79           O  
ATOM   1008  CG  ASN A 130       8.749  -4.701   1.013  1.00 97.79           C  
ATOM   1009  ND2 ASN A 130       9.734  -5.586   0.912  1.00 97.79           N  
ATOM   1010  OD1 ASN A 130       8.199  -4.204   0.027  1.00 97.79           O  
ATOM   1011  N   THR A 131       9.701  -1.332   1.261  1.00 97.08           N  
ATOM   1012  CA  THR A 131      10.899  -0.585   0.894  1.00 97.08           C  
ATOM   1013  C   THR A 131      10.685   0.913   1.090  1.00 97.08           C  
ATOM   1014  CB  THR A 131      11.304  -0.862  -0.566  1.00 97.08           C  
ATOM   1015  O   THR A 131       9.551   1.395   1.037  1.00 97.08           O  
ATOM   1016  CG2 THR A 131      11.606  -2.341  -0.782  1.00 97.08           C  
ATOM   1017  OG1 THR A 131      10.232  -0.473  -1.435  1.00 97.08           O  
ATOM   1018  N   PRO A 132      11.740   1.733   1.312  1.00 97.02           N  
ATOM   1019  CA  PRO A 132      11.594   3.117   1.771  1.00 97.02           C  
ATOM   1020  C   PRO A 132      11.409   4.104   0.621  1.00 97.02           C  
ATOM   1021  CB  PRO A 132      12.906   3.382   2.513  1.00 97.02           C  
ATOM   1022  O   PRO A 132      11.146   5.286   0.854  1.00 97.02           O  
ATOM   1023  CG  PRO A 132      13.908   2.497   1.845  1.00 97.02           C  
ATOM   1024  CD  PRO A 132      13.227   1.218   1.450  1.00 97.02           C  
ATOM   1025  N   VAL A 133      11.544   3.671  -0.633  1.00 97.63           N  
ATOM   1026  CA  VAL A 133      11.407   4.576  -1.770  1.00 97.63           C  
ATOM   1027  C   VAL A 133      10.532   3.929  -2.842  1.00 97.63           C  
ATOM   1028  CB  VAL A 133      12.782   4.956  -2.363  1.00 97.63           C  
ATOM   1029  O   VAL A 133      10.238   2.733  -2.773  1.00 97.63           O  
ATOM   1030  CG1 VAL A 133      13.601   5.759  -1.354  1.00 97.63           C  
ATOM   1031  CG2 VAL A 133      13.541   3.702  -2.795  1.00 97.63           C  
ATOM   1032  N   PHE A 134      10.067   4.709  -3.856  1.00 97.18           N  
ATOM   1033  CA  PHE A 134       9.212   4.221  -4.932  1.00 97.18           C  
ATOM   1034  C   PHE A 134       9.882   4.416  -6.287  1.00 97.18           C  
ATOM   1035  CB  PHE A 134       7.856   4.933  -4.909  1.00 97.18           C  
ATOM   1036  O   PHE A 134      10.960   5.008  -6.373  1.00 97.18           O  
ATOM   1037  CG  PHE A 134       6.763   4.182  -5.620  1.00 97.18           C  
ATOM   1038  CD1 PHE A 134       6.063   4.770  -6.666  1.00 97.18           C  
ATOM   1039  CD2 PHE A 134       6.436   2.886  -5.242  1.00 97.18           C  
ATOM   1040  CE1 PHE A 134       5.051   4.077  -7.326  1.00 97.18           C  
ATOM   1041  CE2 PHE A 134       5.426   2.187  -5.897  1.00 97.18           C  
ATOM   1042  CZ  PHE A 134       4.734   2.785  -6.938  1.00 97.18           C  
ATOM   1043  N   PHE A 135       9.274   3.846  -7.354  1.00 97.28           N  
ATOM   1044  CA  PHE A 135       9.868   3.762  -8.683  1.00 97.28           C  
ATOM   1045  C   PHE A 135       9.747   5.093  -9.415  1.00 97.28           C  
ATOM   1046  CB  PHE A 135       9.205   2.650  -9.501  1.00 97.28           C  
ATOM   1047  O   PHE A 135      10.530   5.383 -10.322  1.00 97.28           O  
ATOM   1048  CG  PHE A 135       9.555   1.263  -9.035  1.00 97.28           C  
ATOM   1049  CD1 PHE A 135      10.791   0.705  -9.335  1.00 97.28           C  
ATOM   1050  CD2 PHE A 135       8.646   0.515  -8.296  1.00 97.28           C  
ATOM   1051  CE1 PHE A 135      11.118  -0.579  -8.906  1.00 97.28           C  
ATOM   1052  CE2 PHE A 135       8.966  -0.768  -7.864  1.00 97.28           C  
ATOM   1053  CZ  PHE A 135      10.202  -1.314  -8.170  1.00 97.28           C  
ATOM   1054  N   VAL A 136       8.663   5.889  -8.971  1.00 95.68           N  
ATOM   1055  CA  VAL A 136       8.410   7.128  -9.699  1.00 95.68           C  
ATOM   1056  C   VAL A 136       8.089   8.250  -8.715  1.00 95.68           C  
ATOM   1057  CB  VAL A 136       7.258   6.964 -10.716  1.00 95.68           C  
ATOM   1058  O   VAL A 136       7.594   7.995  -7.614  1.00 95.68           O  
ATOM   1059  CG1 VAL A 136       7.641   5.970 -11.811  1.00 95.68           C  
ATOM   1060  CG2 VAL A 136       5.981   6.517 -10.007  1.00 95.68           C  
ATOM   1061  N   ARG A 137       8.443   9.484  -9.027  1.00 93.12           N  
ATOM   1062  CA  ARG A 137       8.111  10.645  -8.208  1.00 93.12           C  
ATOM   1063  C   ARG A 137       7.025  11.488  -8.868  1.00 93.12           C  
ATOM   1064  CB  ARG A 137       9.355  11.498  -7.953  1.00 93.12           C  
ATOM   1065  O   ARG A 137       6.530  12.448  -8.274  1.00 93.12           O  
ATOM   1066  CG  ARG A 137      10.009  12.026  -9.220  1.00 93.12           C  
ATOM   1067  CD  ARG A 137      11.337  12.710  -8.926  1.00 93.12           C  
ATOM   1068  NE  ARG A 137      12.196  12.750 -10.106  1.00 93.12           N  
ATOM   1069  NH1 ARG A 137      13.990  13.722  -9.023  1.00 93.12           N  
ATOM   1070  NH2 ARG A 137      14.129  13.216 -11.255  1.00 93.12           N  
ATOM   1071  CZ  ARG A 137      13.436  13.229 -10.125  1.00 93.12           C  
ATOM   1072  N   ASP A 138       6.626  11.077 -10.171  1.00 92.48           N  
ATOM   1073  CA  ASP A 138       5.506  11.664 -10.900  1.00 92.48           C  
ATOM   1074  C   ASP A 138       4.352  10.671 -11.026  1.00 92.48           C  
ATOM   1075  CB  ASP A 138       5.953  12.129 -12.287  1.00 92.48           C  
ATOM   1076  O   ASP A 138       4.474   9.653 -11.710  1.00 92.48           O  
ATOM   1077  CG  ASP A 138       4.914  12.987 -12.988  1.00 92.48           C  
ATOM   1078  OD1 ASP A 138       3.714  12.886 -12.654  1.00 92.48           O  
ATOM   1079  OD2 ASP A 138       5.299  13.768 -13.885  1.00 92.48           O  
ATOM   1080  N   PRO A 139       3.255  11.074 -10.393  1.00 94.27           N  
ATOM   1081  CA  PRO A 139       2.151  10.114 -10.329  1.00 94.27           C  
ATOM   1082  C   PRO A 139       1.595   9.762 -11.707  1.00 94.27           C  
ATOM   1083  CB  PRO A 139       1.100  10.841  -9.486  1.00 94.27           C  
ATOM   1084  O   PRO A 139       1.005   8.693 -11.884  1.00 94.27           O  
ATOM   1085  CG  PRO A 139       1.487  12.283  -9.554  1.00 94.27           C  
ATOM   1086  CD  PRO A 139       2.979  12.370  -9.698  1.00 94.27           C  
ATOM   1087  N   ILE A 140       1.743  10.589 -12.759  1.00 94.20           N  
ATOM   1088  CA  ILE A 140       1.180  10.334 -14.081  1.00 94.20           C  
ATOM   1089  C   ILE A 140       1.855   9.114 -14.703  1.00 94.20           C  
ATOM   1090  CB  ILE A 140       1.334  11.562 -15.007  1.00 94.20           C  
ATOM   1091  O   ILE A 140       1.301   8.484 -15.608  1.00 94.20           O  
ATOM   1092  CG1 ILE A 140       0.536  11.359 -16.300  1.00 94.20           C  
ATOM   1093  CG2 ILE A 140       2.811  11.828 -15.310  1.00 94.20           C  
ATOM   1094  CD1 ILE A 140      -0.973  11.338 -16.101  1.00 94.20           C  
ATOM   1095  N   LYS A 141       3.089   8.771 -14.206  1.00 95.60           N  
ATOM   1096  CA  LYS A 141       3.843   7.640 -14.738  1.00 95.60           C  
ATOM   1097  C   LYS A 141       3.412   6.333 -14.081  1.00 95.60           C  
ATOM   1098  CB  LYS A 141       5.345   7.856 -14.540  1.00 95.60           C  
ATOM   1099  O   LYS A 141       3.838   5.253 -14.495  1.00 95.60           O  
ATOM   1100  CG  LYS A 141       5.908   9.038 -15.315  1.00 95.60           C  
ATOM   1101  CD  LYS A 141       7.395   9.225 -15.046  1.00 95.60           C  
ATOM   1102  CE  LYS A 141       7.958  10.413 -15.814  1.00 95.60           C  
ATOM   1103  NZ  LYS A 141       9.388  10.670 -15.467  1.00 95.60           N  
ATOM   1104  N   PHE A 142       2.597   6.336 -13.032  1.00 96.42           N  
ATOM   1105  CA  PHE A 142       2.239   5.181 -12.217  1.00 96.42           C  
ATOM   1106  C   PHE A 142       1.595   4.095 -13.071  1.00 96.42           C  
ATOM   1107  CB  PHE A 142       1.290   5.592 -11.087  1.00 96.42           C  
ATOM   1108  O   PHE A 142       1.989   2.929 -13.002  1.00 96.42           O  
ATOM   1109  CG  PHE A 142       0.821   4.441 -10.239  1.00 96.42           C  
ATOM   1110  CD1 PHE A 142      -0.412   3.844 -10.473  1.00 96.42           C  
ATOM   1111  CD2 PHE A 142       1.613   3.955  -9.207  1.00 96.42           C  
ATOM   1112  CE1 PHE A 142      -0.849   2.778  -9.690  1.00 96.42           C  
ATOM   1113  CE2 PHE A 142       1.184   2.890  -8.420  1.00 96.42           C  
ATOM   1114  CZ  PHE A 142      -0.048   2.304  -8.662  1.00 96.42           C  
ATOM   1115  N   PRO A 143       0.601   4.454 -13.969  1.00 97.24           N  
ATOM   1116  CA  PRO A 143      -0.002   3.386 -14.769  1.00 97.24           C  
ATOM   1117  C   PRO A 143       1.002   2.705 -15.696  1.00 97.24           C  
ATOM   1118  CB  PRO A 143      -1.081   4.114 -15.573  1.00 97.24           C  
ATOM   1119  O   PRO A 143       1.002   1.477 -15.817  1.00 97.24           O  
ATOM   1120  CG  PRO A 143      -1.485   5.268 -14.714  1.00 97.24           C  
ATOM   1121  CD  PRO A 143      -0.264   5.790 -14.012  1.00 97.24           C  
ATOM   1122  N   SER A 144       1.878   3.506 -16.375  1.00 97.65           N  
ATOM   1123  CA  SER A 144       2.887   2.914 -17.248  1.00 97.65           C  
ATOM   1124  C   SER A 144       3.853   2.036 -16.461  1.00 97.65           C  
ATOM   1125  CB  SER A 144       3.663   4.005 -17.988  1.00 97.65           C  
ATOM   1126  O   SER A 144       4.246   0.964 -16.925  1.00 97.65           O  
ATOM   1127  OG  SER A 144       2.817   4.704 -18.884  1.00 97.65           O  
ATOM   1128  N   LEU A 145       4.229   2.503 -15.247  1.00 97.51           N  
ATOM   1129  CA  LEU A 145       5.104   1.701 -14.400  1.00 97.51           C  
ATOM   1130  C   LEU A 145       4.491   0.332 -14.127  1.00 97.51           C  
ATOM   1131  CB  LEU A 145       5.380   2.423 -13.078  1.00 97.51           C  
ATOM   1132  O   LEU A 145       5.147  -0.696 -14.316  1.00 97.51           O  
ATOM   1133  CG  LEU A 145       6.000   1.581 -11.962  1.00 97.51           C  
ATOM   1134  CD1 LEU A 145       7.440   1.219 -12.309  1.00 97.51           C  
ATOM   1135  CD2 LEU A 145       5.935   2.324 -10.632  1.00 97.51           C  
ATOM   1136  N   ASN A 146       3.254   0.297 -13.693  1.00 96.88           N  
ATOM   1137  CA  ASN A 146       2.617  -0.957 -13.308  1.00 96.88           C  
ATOM   1138  C   ASN A 146       2.332  -1.836 -14.522  1.00 96.88           C  
ATOM   1139  CB  ASN A 146       1.326  -0.688 -12.533  1.00 96.88           C  
ATOM   1140  O   ASN A 146       2.439  -3.062 -14.446  1.00 96.88           O  
ATOM   1141  CG  ASN A 146       1.584  -0.214 -11.116  1.00 96.88           C  
ATOM   1142  ND2 ASN A 146       1.185   1.018 -10.821  1.00 96.88           N  
ATOM   1143  OD1 ASN A 146       2.137  -0.948 -10.293  1.00 96.88           O  
ATOM   1144  N   ARG A 147       2.022  -1.249 -15.674  1.00 96.88           N  
ATOM   1145  CA  ARG A 147       1.820  -2.021 -16.896  1.00 96.88           C  
ATOM   1146  C   ARG A 147       3.107  -2.717 -17.324  1.00 96.88           C  
ATOM   1147  CB  ARG A 147       1.312  -1.119 -18.023  1.00 96.88           C  
ATOM   1148  O   ARG A 147       3.070  -3.823 -17.866  1.00 96.88           O  
ATOM   1149  CG  ARG A 147      -0.128  -0.665 -17.847  1.00 96.88           C  
ATOM   1150  CD  ARG A 147      -0.583   0.224 -18.996  1.00 96.88           C  
ATOM   1151  NE  ARG A 147      -1.977   0.631 -18.844  1.00 96.88           N  
ATOM   1152  NH1 ARG A 147      -2.004   1.983 -20.717  1.00 96.88           N  
ATOM   1153  NH2 ARG A 147      -3.889   1.760 -19.432  1.00 96.88           N  
ATOM   1154  CZ  ARG A 147      -2.620   1.457 -19.665  1.00 96.88           C  
ATOM   1155  N   SER A 148       4.201  -1.974 -17.047  1.00 97.08           N  
ATOM   1156  CA  SER A 148       5.483  -2.577 -17.395  1.00 97.08           C  
ATOM   1157  C   SER A 148       5.768  -3.806 -16.537  1.00 97.08           C  
ATOM   1158  CB  SER A 148       6.615  -1.561 -17.235  1.00 97.08           C  
ATOM   1159  O   SER A 148       6.572  -4.660 -16.914  1.00 97.08           O  
ATOM   1160  OG  SER A 148       6.892  -1.328 -15.865  1.00 97.08           O  
ATOM   1161  N   HIS A 149       5.228  -3.950 -15.368  1.00 96.16           N  
ATOM   1162  CA  HIS A 149       5.432  -5.049 -14.431  1.00 96.16           C  
ATOM   1163  C   HIS A 149       4.389  -6.143 -14.629  1.00 96.16           C  
ATOM   1164  CB  HIS A 149       5.389  -4.538 -12.989  1.00 96.16           C  
ATOM   1165  O   HIS A 149       4.511  -7.233 -14.065  1.00 96.16           O  
ATOM   1166  CG  HIS A 149       6.607  -3.768 -12.589  1.00 96.16           C  
ATOM   1167  CD2 HIS A 149       7.918  -3.978 -12.853  1.00 96.16           C  
ATOM   1168  ND1 HIS A 149       6.546  -2.628 -11.817  1.00 96.16           N  
ATOM   1169  CE1 HIS A 149       7.771  -2.168 -11.623  1.00 96.16           C  
ATOM   1170  NE2 HIS A 149       8.622  -2.969 -12.241  1.00 96.16           N  
ATOM   1171  N   LYS A 150       3.413  -5.843 -15.456  1.00 95.19           N  
ATOM   1172  CA  LYS A 150       2.323  -6.791 -15.670  1.00 95.19           C  
ATOM   1173  C   LYS A 150       2.517  -7.567 -16.969  1.00 95.19           C  
ATOM   1174  CB  LYS A 150       0.977  -6.066 -15.687  1.00 95.19           C  
ATOM   1175  O   LYS A 150       3.584  -7.504 -17.583  1.00 95.19           O  
ATOM   1176  CG  LYS A 150       0.583  -5.458 -14.349  1.00 95.19           C  
ATOM   1177  CD  LYS A 150       0.028  -6.511 -13.398  1.00 95.19           C  
ATOM   1178  CE  LYS A 150      -0.525  -5.881 -12.127  1.00 95.19           C  
ATOM   1179  NZ  LYS A 150      -0.997  -6.914 -11.157  1.00 95.19           N  
ATOM   1180  N   ARG A 151       1.422  -8.317 -17.349  1.00 95.51           N  
ATOM   1181  CA  ARG A 151       1.524  -9.254 -18.463  1.00 95.51           C  
ATOM   1182  C   ARG A 151       1.539  -8.518 -19.798  1.00 95.51           C  
ATOM   1183  CB  ARG A 151       0.368 -10.257 -18.429  1.00 95.51           C  
ATOM   1184  O   ARG A 151       0.876  -7.491 -19.954  1.00 95.51           O  
ATOM   1185  CG  ARG A 151       0.372 -11.160 -17.207  1.00 95.51           C  
ATOM   1186  CD  ARG A 151      -0.783 -12.153 -17.235  1.00 95.51           C  
ATOM   1187  NE  ARG A 151      -0.726 -13.078 -16.108  1.00 95.51           N  
ATOM   1188  NH1 ARG A 151       0.639 -14.611 -17.168  1.00 95.51           N  
ATOM   1189  NH2 ARG A 151      -0.068 -14.992 -15.021  1.00 95.51           N  
ATOM   1190  CZ  ARG A 151      -0.052 -14.225 -16.102  1.00 95.51           C  
ATOM   1191  N   HIS A 152       2.377  -8.985 -20.675  1.00 96.97           N  
ATOM   1192  CA  HIS A 152       2.362  -8.519 -22.058  1.00 96.97           C  
ATOM   1193  C   HIS A 152       0.991  -8.725 -22.693  1.00 96.97           C  
ATOM   1194  CB  HIS A 152       3.434  -9.240 -22.877  1.00 96.97           C  
ATOM   1195  O   HIS A 152       0.386  -9.788 -22.543  1.00 96.97           O  
ATOM   1196  CG  HIS A 152       3.667  -8.634 -24.225  1.00 96.97           C  
ATOM   1197  CD2 HIS A 152       4.661  -7.837 -24.682  1.00 96.97           C  
ATOM   1198  ND1 HIS A 152       2.809  -8.828 -25.286  1.00 96.97           N  
ATOM   1199  CE1 HIS A 152       3.267  -8.174 -26.340  1.00 96.97           C  
ATOM   1200  NE2 HIS A 152       4.390  -7.565 -26.000  1.00 96.97           N  
ATOM   1201  N   PRO A 153       0.494  -7.657 -23.419  1.00 96.57           N  
ATOM   1202  CA  PRO A 153      -0.861  -7.732 -23.970  1.00 96.57           C  
ATOM   1203  C   PRO A 153      -1.002  -8.805 -25.047  1.00 96.57           C  
ATOM   1204  CB  PRO A 153      -1.080  -6.336 -24.559  1.00 96.57           C  
ATOM   1205  O   PRO A 153      -2.106  -9.297 -25.294  1.00 96.57           O  
ATOM   1206  CG  PRO A 153       0.295  -5.775 -24.733  1.00 96.57           C  
ATOM   1207  CD  PRO A 153       1.183  -6.348 -23.666  1.00 96.57           C  
ATOM   1208  N   ARG A 154       0.082  -9.192 -25.721  1.00 97.22           N  
ATOM   1209  CA  ARG A 154      -0.001 -10.181 -26.791  1.00 97.22           C  
ATOM   1210  C   ARG A 154       0.141 -11.596 -26.241  1.00 97.22           C  
ATOM   1211  CB  ARG A 154       1.074  -9.920 -27.849  1.00 97.22           C  
ATOM   1212  O   ARG A 154      -0.641 -12.484 -26.588  1.00 97.22           O  
ATOM   1213  CG  ARG A 154       1.059 -10.913 -29.000  1.00 97.22           C  
ATOM   1214  CD  ARG A 154       2.053 -10.531 -30.087  1.00 97.22           C  
ATOM   1215  NE  ARG A 154       2.949 -11.638 -30.412  1.00 97.22           N  
ATOM   1216  NH1 ARG A 154       3.763 -10.682 -32.351  1.00 97.22           N  
ATOM   1217  NH2 ARG A 154       4.516 -12.740 -31.679  1.00 97.22           N  
ATOM   1218  CZ  ARG A 154       3.740 -11.684 -31.480  1.00 97.22           C  
ATOM   1219  N   THR A 155       1.107 -11.758 -25.336  1.00 97.14           N  
ATOM   1220  CA  THR A 155       1.443 -13.112 -24.912  1.00 97.14           C  
ATOM   1221  C   THR A 155       0.765 -13.448 -23.586  1.00 97.14           C  
ATOM   1222  CB  THR A 155       2.966 -13.293 -24.773  1.00 97.14           C  
ATOM   1223  O   THR A 155       0.694 -14.615 -23.197  1.00 97.14           O  
ATOM   1224  CG2 THR A 155       3.673 -13.040 -26.100  1.00 97.14           C  
ATOM   1225  OG1 THR A 155       3.463 -12.370 -23.795  1.00 97.14           O  
ATOM   1226  N   ASN A 156       0.330 -12.386 -22.904  1.00 96.24           N  
ATOM   1227  CA  ASN A 156      -0.271 -12.538 -21.583  1.00 96.24           C  
ATOM   1228  C   ASN A 156       0.686 -13.215 -20.606  1.00 96.24           C  
ATOM   1229  CB  ASN A 156      -1.580 -13.327 -21.677  1.00 96.24           C  
ATOM   1230  O   ASN A 156       0.268 -14.044 -19.796  1.00 96.24           O  
ATOM   1231  CG  ASN A 156      -2.484 -13.101 -20.481  1.00 96.24           C  
ATOM   1232  ND2 ASN A 156      -3.211 -14.139 -20.084  1.00 96.24           N  
ATOM   1233  OD1 ASN A 156      -2.528 -12.004 -19.919  1.00 96.24           O  
ATOM   1234  N   MET A 157       2.037 -12.956 -20.777  1.00 95.57           N  
ATOM   1235  CA  MET A 157       3.104 -13.429 -19.900  1.00 95.57           C  
ATOM   1236  C   MET A 157       3.966 -12.268 -19.416  1.00 95.57           C  
ATOM   1237  CB  MET A 157       3.974 -14.461 -20.621  1.00 95.57           C  
ATOM   1238  O   MET A 157       3.966 -11.195 -20.021  1.00 95.57           O  
ATOM   1239  CG  MET A 157       3.203 -15.675 -21.114  1.00 95.57           C  
ATOM   1240  SD  MET A 157       4.296 -16.944 -21.864  1.00 95.57           S  
ATOM   1241  CE  MET A 157       4.845 -16.056 -23.349  1.00 95.57           C  
ATOM   1242  N   PRO A 158       4.651 -12.506 -18.243  1.00 95.06           N  
ATOM   1243  CA  PRO A 158       5.665 -11.501 -17.914  1.00 95.06           C  
ATOM   1244  C   PRO A 158       6.649 -11.259 -19.055  1.00 95.06           C  
ATOM   1245  CB  PRO A 158       6.375 -12.102 -16.698  1.00 95.06           C  
ATOM   1246  O   PRO A 158       6.983 -12.188 -19.795  1.00 95.06           O  
ATOM   1247  CG  PRO A 158       5.366 -13.013 -16.078  1.00 95.06           C  
ATOM   1248  CD  PRO A 158       4.556 -13.644 -17.174  1.00 95.06           C  
ATOM   1249  N   ASP A 159       7.078  -9.997 -19.164  1.00 97.34           N  
ATOM   1250  CA  ASP A 159       7.951  -9.612 -20.268  1.00 97.34           C  
ATOM   1251  C   ASP A 159       9.078  -8.701 -19.786  1.00 97.34           C  
ATOM   1252  CB  ASP A 159       7.148  -8.917 -21.370  1.00 97.34           C  
ATOM   1253  O   ASP A 159       8.836  -7.552 -19.411  1.00 97.34           O  
ATOM   1254  CG  ASP A 159       7.959  -8.675 -22.631  1.00 97.34           C  
ATOM   1255  OD1 ASP A 159       9.091  -8.153 -22.538  1.00 97.34           O  
ATOM   1256  OD2 ASP A 159       7.460  -9.006 -23.728  1.00 97.34           O  
ATOM   1257  N   ALA A 160      10.356  -9.252 -19.855  1.00 98.03           N  
ATOM   1258  CA  ALA A 160      11.527  -8.521 -19.378  1.00 98.03           C  
ATOM   1259  C   ALA A 160      11.812  -7.306 -20.257  1.00 98.03           C  
ATOM   1260  CB  ALA A 160      12.746  -9.439 -19.335  1.00 98.03           C  
ATOM   1261  O   ALA A 160      12.388  -6.319 -19.795  1.00 98.03           O  
ATOM   1262  N   ASN A 161      11.486  -7.363 -21.597  1.00 98.22           N  
ATOM   1263  CA  ASN A 161      11.644  -6.199 -22.462  1.00 98.22           C  
ATOM   1264  C   ASN A 161      10.841  -5.007 -21.950  1.00 98.22           C  
ATOM   1265  CB  ASN A 161      11.235  -6.538 -23.897  1.00 98.22           C  
ATOM   1266  O   ASN A 161      11.369  -3.899 -21.840  1.00 98.22           O  
ATOM   1267  CG  ASN A 161      12.144  -7.570 -24.535  1.00 98.22           C  
ATOM   1268  ND2 ASN A 161      11.617  -8.768 -24.756  1.00 98.22           N  
ATOM   1269  OD1 ASN A 161      13.311  -7.293 -24.826  1.00 98.22           O  
ATOM   1270  N   MET A 162       9.545  -5.220 -21.618  1.00 98.11           N  
ATOM   1271  CA  MET A 162       8.675  -4.154 -21.129  1.00 98.11           C  
ATOM   1272  C   MET A 162       9.186  -3.601 -19.803  1.00 98.11           C  
ATOM   1273  CB  MET A 162       7.242  -4.662 -20.966  1.00 98.11           C  
ATOM   1274  O   MET A 162       9.229  -2.385 -19.608  1.00 98.11           O  
ATOM   1275  CG  MET A 162       6.487  -4.799 -22.279  1.00 98.11           C  
ATOM   1276  SD  MET A 162       4.798  -5.479 -22.051  1.00 98.11           S  
ATOM   1277  CE  MET A 162       4.077  -4.197 -20.989  1.00 98.11           C  
ATOM   1278  N   PHE A 163       9.578  -4.562 -18.889  1.00 98.23           N  
ATOM   1279  CA  PHE A 163      10.077  -4.170 -17.576  1.00 98.23           C  
ATOM   1280  C   PHE A 163      11.266  -3.226 -17.708  1.00 98.23           C  
ATOM   1281  CB  PHE A 163      10.474  -5.404 -16.760  1.00 98.23           C  
ATOM   1282  O   PHE A 163      11.263  -2.132 -17.141  1.00 98.23           O  
ATOM   1283  CG  PHE A 163      10.953  -5.085 -15.370  1.00 98.23           C  
ATOM   1284  CD1 PHE A 163      12.292  -4.803 -15.128  1.00 98.23           C  
ATOM   1285  CD2 PHE A 163      10.063  -5.066 -14.303  1.00 98.23           C  
ATOM   1286  CE1 PHE A 163      12.738  -4.506 -13.842  1.00 98.23           C  
ATOM   1287  CE2 PHE A 163      10.501  -4.771 -13.016  1.00 98.23           C  
ATOM   1288  CZ  PHE A 163      11.839  -4.492 -12.787  1.00 98.23           C  
ATOM   1289  N   TRP A 164      12.237  -3.612 -18.520  1.00 98.58           N  
ATOM   1290  CA  TRP A 164      13.472  -2.836 -18.572  1.00 98.58           C  
ATOM   1291  C   TRP A 164      13.332  -1.653 -19.525  1.00 98.58           C  
ATOM   1292  CB  TRP A 164      14.645  -3.719 -19.004  1.00 98.58           C  
ATOM   1293  O   TRP A 164      13.981  -0.621 -19.343  1.00 98.58           O  
ATOM   1294  CG  TRP A 164      15.091  -4.695 -17.956  1.00 98.58           C  
ATOM   1295  CD1 TRP A 164      14.977  -6.057 -17.996  1.00 98.58           C  
ATOM   1296  CD2 TRP A 164      15.718  -4.381 -16.709  1.00 98.58           C  
ATOM   1297  CE2 TRP A 164      15.958  -5.603 -16.043  1.00 98.58           C  
ATOM   1298  CE3 TRP A 164      16.102  -3.184 -16.090  1.00 98.58           C  
ATOM   1299  NE1 TRP A 164      15.496  -6.609 -16.849  1.00 98.58           N  
ATOM   1300  CH2 TRP A 164      16.931  -4.476 -14.203  1.00 98.58           C  
ATOM   1301  CZ2 TRP A 164      16.565  -5.662 -14.786  1.00 98.58           C  
ATOM   1302  CZ3 TRP A 164      16.706  -3.244 -14.840  1.00 98.58           C  
ATOM   1303  N   ASP A 165      12.476  -1.725 -20.543  1.00 98.38           N  
ATOM   1304  CA  ASP A 165      12.212  -0.581 -21.410  1.00 98.38           C  
ATOM   1305  C   ASP A 165      11.706   0.614 -20.605  1.00 98.38           C  
ATOM   1306  CB  ASP A 165      11.198  -0.952 -22.494  1.00 98.38           C  
ATOM   1307  O   ASP A 165      12.144   1.746 -20.822  1.00 98.38           O  
ATOM   1308  CG  ASP A 165      10.990   0.153 -23.515  1.00 98.38           C  
ATOM   1309  OD1 ASP A 165      11.988   0.711 -24.021  1.00 98.38           O  
ATOM   1310  OD2 ASP A 165       9.819   0.470 -23.815  1.00 98.38           O  
ATOM   1311  N   PHE A 166      10.799   0.390 -19.637  1.00 98.39           N  
ATOM   1312  CA  PHE A 166      10.289   1.467 -18.796  1.00 98.39           C  
ATOM   1313  C   PHE A 166      11.401   2.055 -17.937  1.00 98.39           C  
ATOM   1314  CB  PHE A 166       9.149   0.961 -17.907  1.00 98.39           C  
ATOM   1315  O   PHE A 166      11.577   3.275 -17.890  1.00 98.39           O  
ATOM   1316  CG  PHE A 166       8.628   1.993 -16.943  1.00 98.39           C  
ATOM   1317  CD1 PHE A 166       9.085   2.034 -15.632  1.00 98.39           C  
ATOM   1318  CD2 PHE A 166       7.680   2.923 -17.350  1.00 98.39           C  
ATOM   1319  CE1 PHE A 166       8.605   2.988 -14.738  1.00 98.39           C  
ATOM   1320  CE2 PHE A 166       7.195   3.880 -16.462  1.00 98.39           C  
ATOM   1321  CZ  PHE A 166       7.658   3.910 -15.157  1.00 98.39           C  
ATOM   1322  N   HIS A 167      12.148   1.173 -17.333  1.00 98.28           N  
ATOM   1323  CA  HIS A 167      13.079   1.657 -16.319  1.00 98.28           C  
ATOM   1324  C   HIS A 167      14.277   2.352 -16.958  1.00 98.28           C  
ATOM   1325  CB  HIS A 167      13.552   0.505 -15.432  1.00 98.28           C  
ATOM   1326  O   HIS A 167      14.852   3.272 -16.371  1.00 98.28           O  
ATOM   1327  CG  HIS A 167      12.516   0.029 -14.463  1.00 98.28           C  
ATOM   1328  CD2 HIS A 167      11.881  -1.161 -14.353  1.00 98.28           C  
ATOM   1329  ND1 HIS A 167      12.020   0.826 -13.454  1.00 98.28           N  
ATOM   1330  CE1 HIS A 167      11.123   0.143 -12.762  1.00 98.28           C  
ATOM   1331  NE2 HIS A 167      11.020  -1.066 -13.288  1.00 98.28           N  
ATOM   1332  N   VAL A 168      14.655   1.947 -18.147  1.00 98.01           N  
ATOM   1333  CA  VAL A 168      15.678   2.680 -18.885  1.00 98.01           C  
ATOM   1334  C   VAL A 168      15.152   4.064 -19.261  1.00 98.01           C  
ATOM   1335  CB  VAL A 168      16.121   1.916 -20.152  1.00 98.01           C  
ATOM   1336  O   VAL A 168      15.907   5.039 -19.272  1.00 98.01           O  
ATOM   1337  CG1 VAL A 168      16.888   2.837 -21.099  1.00 98.01           C  
ATOM   1338  CG2 VAL A 168      16.972   0.705 -19.774  1.00 98.01           C  
ATOM   1339  N   GLY A 169      13.895   4.233 -19.514  1.00 96.59           N  
ATOM   1340  CA  GLY A 169      13.273   5.497 -19.876  1.00 96.59           C  
ATOM   1341  C   GLY A 169      12.924   6.355 -18.674  1.00 96.59           C  
ATOM   1342  O   GLY A 169      12.614   7.539 -18.820  1.00 96.59           O  
ATOM   1343  N   ASN A 170      12.979   5.781 -17.530  1.00 96.46           N  
ATOM   1344  CA  ASN A 170      12.649   6.455 -16.278  1.00 96.46           C  
ATOM   1345  C   ASN A 170      13.662   6.131 -15.184  1.00 96.46           C  
ATOM   1346  CB  ASN A 170      11.237   6.081 -15.823  1.00 96.46           C  
ATOM   1347  O   ASN A 170      13.325   5.479 -14.194  1.00 96.46           O  
ATOM   1348  CG  ASN A 170      10.171   6.512 -16.811  1.00 96.46           C  
ATOM   1349  ND2 ASN A 170       9.744   5.587 -17.663  1.00 96.46           N  
ATOM   1350  OD1 ASN A 170       9.736   7.666 -16.810  1.00 96.46           O  
ATOM   1351  N   PRO A 171      14.848   6.696 -15.287  1.00 96.94           N  
ATOM   1352  CA  PRO A 171      15.976   6.303 -14.441  1.00 96.94           C  
ATOM   1353  C   PRO A 171      15.845   6.812 -13.007  1.00 96.94           C  
ATOM   1354  CB  PRO A 171      17.180   6.941 -15.139  1.00 96.94           C  
ATOM   1355  O   PRO A 171      16.599   6.390 -12.127  1.00 96.94           O  
ATOM   1356  CG  PRO A 171      16.602   8.047 -15.962  1.00 96.94           C  
ATOM   1357  CD  PRO A 171      15.218   7.650 -16.389  1.00 96.94           C  
ATOM   1358  N   GLU A 172      14.937   7.699 -12.698  1.00 95.88           N  
ATOM   1359  CA  GLU A 172      14.767   8.215 -11.343  1.00 95.88           C  
ATOM   1360  C   GLU A 172      14.423   7.095 -10.364  1.00 95.88           C  
ATOM   1361  CB  GLU A 172      13.681   9.294 -11.310  1.00 95.88           C  
ATOM   1362  O   GLU A 172      14.544   7.267  -9.149  1.00 95.88           O  
ATOM   1363  CG  GLU A 172      12.286   8.771 -11.621  1.00 95.88           C  
ATOM   1364  CD  GLU A 172      11.929   8.855 -13.096  1.00 95.88           C  
ATOM   1365  OE1 GLU A 172      10.725   8.957 -13.425  1.00 95.88           O  
ATOM   1366  OE2 GLU A 172      12.860   8.817 -13.931  1.00 95.88           O  
ATOM   1367  N   GLY A 173      14.004   5.976 -10.823  1.00 96.38           N  
ATOM   1368  CA  GLY A 173      13.570   4.877  -9.975  1.00 96.38           C  
ATOM   1369  C   GLY A 173      14.674   3.879  -9.681  1.00 96.38           C  
ATOM   1370  O   GLY A 173      14.419   2.812  -9.117  1.00 96.38           O  
ATOM   1371  N   ILE A 174      15.923   4.137 -10.026  1.00 98.38           N  
ATOM   1372  CA  ILE A 174      17.018   3.179  -9.924  1.00 98.38           C  
ATOM   1373  C   ILE A 174      17.265   2.831  -8.458  1.00 98.38           C  
ATOM   1374  CB  ILE A 174      18.310   3.727 -10.570  1.00 98.38           C  
ATOM   1375  O   ILE A 174      17.658   1.707  -8.138  1.00 98.38           O  
ATOM   1376  CG1 ILE A 174      19.379   2.631 -10.640  1.00 98.38           C  
ATOM   1377  CG2 ILE A 174      18.825   4.945  -9.798  1.00 98.38           C  
ATOM   1378  CD1 ILE A 174      19.000   1.453 -11.528  1.00 98.38           C  
ATOM   1379  N   HIS A 175      17.027   3.752  -7.553  1.00 98.41           N  
ATOM   1380  CA  HIS A 175      17.169   3.452  -6.133  1.00 98.41           C  
ATOM   1381  C   HIS A 175      16.211   2.346  -5.705  1.00 98.41           C  
ATOM   1382  CB  HIS A 175      16.930   4.708  -5.294  1.00 98.41           C  
ATOM   1383  O   HIS A 175      16.603   1.421  -4.990  1.00 98.41           O  
ATOM   1384  CG  HIS A 175      17.329   4.557  -3.860  1.00 98.41           C  
ATOM   1385  CD2 HIS A 175      17.998   3.567  -3.223  1.00 98.41           C  
ATOM   1386  ND1 HIS A 175      17.033   5.502  -2.902  1.00 98.41           N  
ATOM   1387  CE1 HIS A 175      17.505   5.099  -1.734  1.00 98.41           C  
ATOM   1388  NE2 HIS A 175      18.095   3.928  -1.902  1.00 98.41           N  
ATOM   1389  N   GLN A 176      14.989   2.434  -6.164  1.00 98.53           N  
ATOM   1390  CA  GLN A 176      14.005   1.400  -5.861  1.00 98.53           C  
ATOM   1391  C   GLN A 176      14.373   0.078  -6.530  1.00 98.53           C  
ATOM   1392  CB  GLN A 176      12.608   1.840  -6.302  1.00 98.53           C  
ATOM   1393  O   GLN A 176      14.163  -0.993  -5.956  1.00 98.53           O  
ATOM   1394  CG  GLN A 176      11.526   0.800  -6.048  1.00 98.53           C  
ATOM   1395  CD  GLN A 176      11.368   0.465  -4.577  1.00 98.53           C  
ATOM   1396  NE2 GLN A 176      10.969  -0.769  -4.289  1.00 98.53           N  
ATOM   1397  OE1 GLN A 176      11.603   1.308  -3.706  1.00 98.53           O  
ATOM   1398  N   LEU A 177      14.964   0.094  -7.731  1.00 98.56           N  
ATOM   1399  CA  LEU A 177      15.428  -1.123  -8.388  1.00 98.56           C  
ATOM   1400  C   LEU A 177      16.505  -1.813  -7.557  1.00 98.56           C  
ATOM   1401  CB  LEU A 177      15.970  -0.806  -9.784  1.00 98.56           C  
ATOM   1402  O   LEU A 177      16.569  -3.044  -7.514  1.00 98.56           O  
ATOM   1403  CG  LEU A 177      14.927  -0.541 -10.872  1.00 98.56           C  
ATOM   1404  CD1 LEU A 177      15.602  -0.021 -12.137  1.00 98.56           C  
ATOM   1405  CD2 LEU A 177      14.129  -1.806 -11.167  1.00 98.56           C  
ATOM   1406  N   MET A 178      17.324  -0.914  -6.905  1.00 98.68           N  
ATOM   1407  CA  MET A 178      18.354  -1.485  -6.042  1.00 98.68           C  
ATOM   1408  C   MET A 178      17.728  -2.282  -4.902  1.00 98.68           C  
ATOM   1409  CB  MET A 178      19.255  -0.385  -5.479  1.00 98.68           C  
ATOM   1410  O   MET A 178      18.225  -3.350  -4.540  1.00 98.68           O  
ATOM   1411  CG  MET A 178      20.064   0.347  -6.537  1.00 98.68           C  
ATOM   1412  SD  MET A 178      21.124  -0.784  -7.519  1.00 98.68           S  
ATOM   1413  CE  MET A 178      22.319  -1.285  -6.249  1.00 98.68           C  
ATOM   1414  N   HIS A 179      16.581  -1.817  -4.346  1.00 98.26           N  
ATOM   1415  CA  HIS A 179      15.879  -2.533  -3.287  1.00 98.26           C  
ATOM   1416  C   HIS A 179      15.219  -3.800  -3.822  1.00 98.26           C  
ATOM   1417  CB  HIS A 179      14.831  -1.630  -2.634  1.00 98.26           C  
ATOM   1418  O   HIS A 179      15.340  -4.869  -3.220  1.00 98.26           O  
ATOM   1419  CG  HIS A 179      15.413  -0.595  -1.725  1.00 98.26           C  
ATOM   1420  CD2 HIS A 179      15.559   0.742  -1.879  1.00 98.26           C  
ATOM   1421  ND1 HIS A 179      15.932  -0.900  -0.486  1.00 98.26           N  
ATOM   1422  CE1 HIS A 179      16.373   0.208   0.085  1.00 98.26           C  
ATOM   1423  NE2 HIS A 179      16.159   1.219  -0.740  1.00 98.26           N  
ATOM   1424  N   LEU A 180      14.551  -3.687  -4.938  1.00 98.22           N  
ATOM   1425  CA  LEU A 180      13.781  -4.780  -5.520  1.00 98.22           C  
ATOM   1426  C   LEU A 180      14.672  -5.986  -5.798  1.00 98.22           C  
ATOM   1427  CB  LEU A 180      13.099  -4.326  -6.814  1.00 98.22           C  
ATOM   1428  O   LEU A 180      14.294  -7.123  -5.506  1.00 98.22           O  
ATOM   1429  CG  LEU A 180      12.353  -5.404  -7.602  1.00 98.22           C  
ATOM   1430  CD1 LEU A 180      11.232  -5.998  -6.755  1.00 98.22           C  
ATOM   1431  CD2 LEU A 180      11.801  -4.830  -8.902  1.00 98.22           C  
ATOM   1432  N   PHE A 181      15.906  -5.755  -6.296  1.00 98.48           N  
ATOM   1433  CA  PHE A 181      16.735  -6.875  -6.727  1.00 98.48           C  
ATOM   1434  C   PHE A 181      17.728  -7.264  -5.638  1.00 98.48           C  
ATOM   1435  CB  PHE A 181      17.481  -6.527  -8.018  1.00 98.48           C  
ATOM   1436  O   PHE A 181      18.548  -8.164  -5.831  1.00 98.48           O  
ATOM   1437  CG  PHE A 181      16.642  -6.661  -9.260  1.00 98.48           C  
ATOM   1438  CD1 PHE A 181      16.365  -7.912  -9.797  1.00 98.48           C  
ATOM   1439  CD2 PHE A 181      16.129  -5.535  -9.891  1.00 98.48           C  
ATOM   1440  CE1 PHE A 181      15.588  -8.039 -10.946  1.00 98.48           C  
ATOM   1441  CE2 PHE A 181      15.352  -5.654 -11.039  1.00 98.48           C  
ATOM   1442  CZ  PHE A 181      15.083  -6.907 -11.566  1.00 98.48           C  
ATOM   1443  N   SER A 182      17.606  -6.546  -4.538  1.00 97.54           N  
ATOM   1444  CA  SER A 182      18.351  -7.013  -3.374  1.00 97.54           C  
ATOM   1445  C   SER A 182      17.605  -8.129  -2.651  1.00 97.54           C  
ATOM   1446  CB  SER A 182      18.618  -5.857  -2.409  1.00 97.54           C  
ATOM   1447  O   SER A 182      16.537  -8.557  -3.093  1.00 97.54           O  
ATOM   1448  OG  SER A 182      17.456  -5.552  -1.657  1.00 97.54           O  
ATOM   1449  N   ASP A 183      18.130  -8.600  -1.547  1.00 95.41           N  
ATOM   1450  CA  ASP A 183      17.486  -9.679  -0.805  1.00 95.41           C  
ATOM   1451  C   ASP A 183      16.125  -9.240  -0.269  1.00 95.41           C  
ATOM   1452  CB  ASP A 183      18.378 -10.146   0.346  1.00 95.41           C  
ATOM   1453  O   ASP A 183      15.267 -10.076   0.020  1.00 95.41           O  
ATOM   1454  CG  ASP A 183      19.574 -10.958  -0.122  1.00 95.41           C  
ATOM   1455  OD1 ASP A 183      19.619 -11.348  -1.309  1.00 95.41           O  
ATOM   1456  OD2 ASP A 183      20.477 -11.211   0.704  1.00 95.41           O  
ATOM   1457  N   ARG A 184      15.904  -8.023  -0.240  1.00 95.24           N  
ATOM   1458  CA  ARG A 184      14.651  -7.495   0.292  1.00 95.24           C  
ATOM   1459  C   ARG A 184      13.494  -7.766  -0.663  1.00 95.24           C  
ATOM   1460  CB  ARG A 184      14.771  -5.992   0.556  1.00 95.24           C  
ATOM   1461  O   ARG A 184      12.328  -7.626  -0.289  1.00 95.24           O  
ATOM   1462  CG  ARG A 184      15.547  -5.649   1.818  1.00 95.24           C  
ATOM   1463  CD  ARG A 184      15.534  -4.153   2.098  1.00 95.24           C  
ATOM   1464  NE  ARG A 184      16.260  -3.827   3.323  1.00 95.24           N  
ATOM   1465  NH1 ARG A 184      16.210  -1.542   2.991  1.00 95.24           N  
ATOM   1466  NH2 ARG A 184      17.229  -2.413   4.851  1.00 95.24           N  
ATOM   1467  CZ  ARG A 184      16.565  -2.595   3.719  1.00 95.24           C  
ATOM   1468  N   GLY A 185      13.762  -8.164  -1.883  1.00 97.09           N  
ATOM   1469  CA  GLY A 185      12.730  -8.470  -2.861  1.00 97.09           C  
ATOM   1470  C   GLY A 185      12.099  -9.834  -2.656  1.00 97.09           C  
ATOM   1471  O   GLY A 185      11.094 -10.160  -3.290  1.00 97.09           O  
ATOM   1472  N   THR A 186      12.667 -10.631  -1.733  1.00 97.95           N  
ATOM   1473  CA  THR A 186      12.171 -11.979  -1.481  1.00 97.95           C  
ATOM   1474  C   THR A 186      12.141 -12.273   0.017  1.00 97.95           C  
ATOM   1475  CB  THR A 186      13.034 -13.035  -2.196  1.00 97.95           C  
ATOM   1476  O   THR A 186      12.889 -13.123   0.503  1.00 97.95           O  
ATOM   1477  CG2 THR A 186      12.844 -12.967  -3.708  1.00 97.95           C  
ATOM   1478  OG1 THR A 186      14.414 -12.804  -1.888  1.00 97.95           O  
ATOM   1479  N   PRO A 187      11.290 -11.563   0.727  1.00 97.90           N  
ATOM   1480  CA  PRO A 187      11.217 -11.798   2.171  1.00 97.90           C  
ATOM   1481  C   PRO A 187      10.897 -13.250   2.518  1.00 97.90           C  
ATOM   1482  CB  PRO A 187      10.088 -10.868   2.622  1.00 97.90           C  
ATOM   1483  O   PRO A 187      10.153 -13.913   1.790  1.00 97.90           O  
ATOM   1484  CG  PRO A 187       9.239 -10.679   1.407  1.00 97.90           C  
ATOM   1485  CD  PRO A 187      10.118 -10.773   0.192  1.00 97.90           C  
ATOM   1486  N   GLN A 188      11.439 -13.705   3.600  1.00 98.13           N  
ATOM   1487  CA  GLN A 188      11.192 -15.057   4.090  1.00 98.13           C  
ATOM   1488  C   GLN A 188       9.840 -15.149   4.792  1.00 98.13           C  
ATOM   1489  CB  GLN A 188      12.307 -15.496   5.040  1.00 98.13           C  
ATOM   1490  O   GLN A 188       9.216 -16.212   4.813  1.00 98.13           O  
ATOM   1491  CG  GLN A 188      12.206 -16.951   5.477  1.00 98.13           C  
ATOM   1492  CD  GLN A 188      13.384 -17.393   6.325  1.00 98.13           C  
ATOM   1493  NE2 GLN A 188      13.445 -18.685   6.628  1.00 98.13           N  
ATOM   1494  OE1 GLN A 188      14.232 -16.579   6.705  1.00 98.13           O  
ATOM   1495  N   SER A 189       9.427 -14.120   5.436  1.00 98.43           N  
ATOM   1496  CA  SER A 189       8.177 -14.009   6.181  1.00 98.43           C  
ATOM   1497  C   SER A 189       7.722 -12.558   6.286  1.00 98.43           C  
ATOM   1498  CB  SER A 189       8.332 -14.606   7.580  1.00 98.43           C  
ATOM   1499  O   SER A 189       8.550 -11.646   6.359  1.00 98.43           O  
ATOM   1500  OG  SER A 189       7.174 -14.366   8.361  1.00 98.43           O  
ATOM   1501  N   ILE A 190       6.368 -12.351   6.248  1.00 98.31           N  
ATOM   1502  CA  ILE A 190       5.822 -11.019   6.482  1.00 98.31           C  
ATOM   1503  C   ILE A 190       6.257 -10.518   7.858  1.00 98.31           C  
ATOM   1504  CB  ILE A 190       4.281 -11.012   6.372  1.00 98.31           C  
ATOM   1505  O   ILE A 190       6.473  -9.319   8.049  1.00 98.31           O  
ATOM   1506  CG1 ILE A 190       3.849 -11.221   4.916  1.00 98.31           C  
ATOM   1507  CG2 ILE A 190       3.706  -9.708   6.932  1.00 98.31           C  
ATOM   1508  CD1 ILE A 190       2.354 -11.453   4.741  1.00 98.31           C  
ATOM   1509  N   ARG A 191       6.461 -11.340   8.810  1.00 98.37           N  
ATOM   1510  CA  ARG A 191       6.789 -11.024  10.196  1.00 98.37           C  
ATOM   1511  C   ARG A 191       8.213 -10.492  10.314  1.00 98.37           C  
ATOM   1512  CB  ARG A 191       6.614 -12.257  11.085  1.00 98.37           C  
ATOM   1513  O   ARG A 191       8.586  -9.923  11.342  1.00 98.37           O  
ATOM   1514  CG  ARG A 191       5.203 -12.822  11.084  1.00 98.37           C  
ATOM   1515  CD  ARG A 191       5.090 -14.059  11.965  1.00 98.37           C  
ATOM   1516  NE  ARG A 191       5.927 -15.149  11.474  1.00 98.37           N  
ATOM   1517  NH1 ARG A 191       6.489 -15.938  13.571  1.00 98.37           N  
ATOM   1518  NH2 ARG A 191       7.308 -16.971  11.695  1.00 98.37           N  
ATOM   1519  CZ  ARG A 191       6.573 -16.017  12.248  1.00 98.37           C  
ATOM   1520  N   MET A 192       9.063 -10.759   9.260  1.00 98.43           N  
ATOM   1521  CA  MET A 192      10.484 -10.427   9.322  1.00 98.43           C  
ATOM   1522  C   MET A 192      10.828  -9.322   8.328  1.00 98.43           C  
ATOM   1523  CB  MET A 192      11.339 -11.664   9.044  1.00 98.43           C  
ATOM   1524  O   MET A 192      11.949  -9.265   7.821  1.00 98.43           O  
ATOM   1525  CG  MET A 192      11.155 -12.778  10.062  1.00 98.43           C  
ATOM   1526  SD  MET A 192      12.126 -14.278   9.647  1.00 98.43           S  
ATOM   1527  CE  MET A 192      11.512 -15.419  10.918  1.00 98.43           C  
ATOM   1528  N   MET A 193       9.845  -8.574   7.917  1.00 97.88           N  
ATOM   1529  CA  MET A 193      10.105  -7.469   6.998  1.00 97.88           C  
ATOM   1530  C   MET A 193       9.791  -6.129   7.656  1.00 97.88           C  
ATOM   1531  CB  MET A 193       9.284  -7.629   5.718  1.00 97.88           C  
ATOM   1532  O   MET A 193       8.986  -6.063   8.586  1.00 97.88           O  
ATOM   1533  CG  MET A 193       7.786  -7.476   5.928  1.00 97.88           C  
ATOM   1534  SD  MET A 193       6.829  -7.739   4.384  1.00 97.88           S  
ATOM   1535  CE  MET A 193       5.258  -6.956   4.844  1.00 97.88           C  
ATOM   1536  N   ASN A 194      10.445  -5.119   7.208  1.00 98.41           N  
ATOM   1537  CA  ASN A 194      10.141  -3.747   7.600  1.00 98.41           C  
ATOM   1538  C   ASN A 194       9.104  -3.117   6.674  1.00 98.41           C  
ATOM   1539  CB  ASN A 194      11.415  -2.900   7.623  1.00 98.41           C  
ATOM   1540  O   ASN A 194       8.739  -3.703   5.653  1.00 98.41           O  
ATOM   1541  CG  ASN A 194      12.411  -3.372   8.664  1.00 98.41           C  
ATOM   1542  ND2 ASN A 194      13.670  -2.983   8.500  1.00 98.41           N  
ATOM   1543  OD1 ASN A 194      12.052  -4.081   9.608  1.00 98.41           O  
ATOM   1544  N   ALA A 195       8.573  -1.942   7.122  1.00 98.62           N  
ATOM   1545  CA  ALA A 195       7.683  -1.129   6.297  1.00 98.62           C  
ATOM   1546  C   ALA A 195       8.009   0.355   6.437  1.00 98.62           C  
ATOM   1547  CB  ALA A 195       6.226  -1.389   6.671  1.00 98.62           C  
ATOM   1548  O   ALA A 195       8.487   0.796   7.485  1.00 98.62           O  
ATOM   1549  N   TYR A 196       7.734   1.105   5.338  1.00 98.64           N  
ATOM   1550  CA  TYR A 196       8.112   2.513   5.289  1.00 98.64           C  
ATOM   1551  C   TYR A 196       7.023   3.347   4.624  1.00 98.64           C  
ATOM   1552  CB  TYR A 196       9.435   2.689   4.538  1.00 98.64           C  
ATOM   1553  O   TYR A 196       6.422   2.920   3.636  1.00 98.64           O  
ATOM   1554  CG  TYR A 196      10.538   1.784   5.031  1.00 98.64           C  
ATOM   1555  CD1 TYR A 196      11.471   2.234   5.962  1.00 98.64           C  
ATOM   1556  CD2 TYR A 196      10.649   0.477   4.567  1.00 98.64           C  
ATOM   1557  CE1 TYR A 196      12.490   1.404   6.418  1.00 98.64           C  
ATOM   1558  CE2 TYR A 196      11.663  -0.362   5.017  1.00 98.64           C  
ATOM   1559  OH  TYR A 196      13.584  -0.716   6.389  1.00 98.64           O  
ATOM   1560  CZ  TYR A 196      12.578   0.110   5.941  1.00 98.64           C  
ATOM   1561  N   SER A 197       6.755   4.510   5.213  1.00 98.13           N  
ATOM   1562  CA  SER A 197       5.736   5.385   4.643  1.00 98.13           C  
ATOM   1563  C   SER A 197       6.126   5.850   3.244  1.00 98.13           C  
ATOM   1564  CB  SER A 197       5.503   6.597   5.546  1.00 98.13           C  
ATOM   1565  O   SER A 197       5.259   6.099   2.403  1.00 98.13           O  
ATOM   1566  OG  SER A 197       6.660   7.414   5.599  1.00 98.13           O  
ATOM   1567  N   GLY A 198       7.360   5.901   2.985  1.00 95.59           N  
ATOM   1568  CA  GLY A 198       7.822   6.495   1.741  1.00 95.59           C  
ATOM   1569  C   GLY A 198       7.433   7.954   1.596  1.00 95.59           C  
ATOM   1570  O   GLY A 198       8.295   8.816   1.413  1.00 95.59           O  
ATOM   1571  N   HIS A 199       6.180   8.281   1.962  1.00 95.80           N  
ATOM   1572  CA  HIS A 199       5.662   9.642   1.878  1.00 95.80           C  
ATOM   1573  C   HIS A 199       6.073  10.464   3.095  1.00 95.80           C  
ATOM   1574  CB  HIS A 199       4.138   9.628   1.744  1.00 95.80           C  
ATOM   1575  O   HIS A 199       6.216   9.924   4.195  1.00 95.80           O  
ATOM   1576  CG  HIS A 199       3.648   8.886   0.542  1.00 95.80           C  
ATOM   1577  CD2 HIS A 199       2.866   7.786   0.433  1.00 95.80           C  
ATOM   1578  ND1 HIS A 199       3.965   9.263  -0.745  1.00 95.80           N  
ATOM   1579  CE1 HIS A 199       3.396   8.425  -1.596  1.00 95.80           C  
ATOM   1580  NE2 HIS A 199       2.723   7.520  -0.906  1.00 95.80           N  
ATOM   1581  N   THR A 200       6.150  11.733   2.836  1.00 97.14           N  
ATOM   1582  CA  THR A 200       6.227  12.708   3.918  1.00 97.14           C  
ATOM   1583  C   THR A 200       4.831  13.109   4.386  1.00 97.14           C  
ATOM   1584  CB  THR A 200       7.005  13.964   3.484  1.00 97.14           C  
ATOM   1585  O   THR A 200       3.977  13.470   3.573  1.00 97.14           O  
ATOM   1586  CG2 THR A 200       7.158  14.944   4.642  1.00 97.14           C  
ATOM   1587  OG1 THR A 200       8.307  13.577   3.025  1.00 97.14           O  
ATOM   1588  N   TYR A 201       4.539  12.951   5.652  1.00 98.40           N  
ATOM   1589  CA  TYR A 201       3.290  13.372   6.277  1.00 98.40           C  
ATOM   1590  C   TYR A 201       3.517  14.555   7.210  1.00 98.40           C  
ATOM   1591  CB  TYR A 201       2.658  12.210   7.051  1.00 98.40           C  
ATOM   1592  O   TYR A 201       4.660  14.950   7.454  1.00 98.40           O  
ATOM   1593  CG  TYR A 201       2.122  11.112   6.167  1.00 98.40           C  
ATOM   1594  CD1 TYR A 201       0.857  11.210   5.590  1.00 98.40           C  
ATOM   1595  CD2 TYR A 201       2.877   9.973   5.906  1.00 98.40           C  
ATOM   1596  CE1 TYR A 201       0.357  10.199   4.776  1.00 98.40           C  
ATOM   1597  CE2 TYR A 201       2.387   8.956   5.093  1.00 98.40           C  
ATOM   1598  OH  TYR A 201       0.639   8.074   3.728  1.00 98.40           O  
ATOM   1599  CZ  TYR A 201       1.129   9.078   4.533  1.00 98.40           C  
ATOM   1600  N   THR A 202       2.429  15.120   7.681  1.00 98.33           N  
ATOM   1601  CA  THR A 202       2.534  16.169   8.689  1.00 98.33           C  
ATOM   1602  C   THR A 202       1.842  15.747   9.982  1.00 98.33           C  
ATOM   1603  CB  THR A 202       1.925  17.490   8.185  1.00 98.33           C  
ATOM   1604  O   THR A 202       0.818  15.062   9.950  1.00 98.33           O  
ATOM   1605  CG2 THR A 202       2.636  17.979   6.928  1.00 98.33           C  
ATOM   1606  OG1 THR A 202       0.538  17.288   7.888  1.00 98.33           O  
ATOM   1607  N   LEU A 203       2.406  16.080  11.099  1.00 98.54           N  
ATOM   1608  CA  LEU A 203       1.774  16.021  12.413  1.00 98.54           C  
ATOM   1609  C   LEU A 203       1.505  17.423  12.949  1.00 98.54           C  
ATOM   1610  CB  LEU A 203       2.654  15.246  13.397  1.00 98.54           C  
ATOM   1611  O   LEU A 203       2.413  18.256  13.005  1.00 98.54           O  
ATOM   1612  CG  LEU A 203       2.794  13.744  13.143  1.00 98.54           C  
ATOM   1613  CD1 LEU A 203       3.685  13.108  14.205  1.00 98.54           C  
ATOM   1614  CD2 LEU A 203       1.424  13.076  13.117  1.00 98.54           C  
ATOM   1615  N   HIS A 204       0.266  17.669  13.361  1.00 97.49           N  
ATOM   1616  CA  HIS A 204      -0.168  18.990  13.802  1.00 97.49           C  
ATOM   1617  C   HIS A 204      -0.421  19.012  15.306  1.00 97.49           C  
ATOM   1618  CB  HIS A 204      -1.430  19.418  13.052  1.00 97.49           C  
ATOM   1619  O   HIS A 204      -0.991  18.068  15.859  1.00 97.49           O  
ATOM   1620  CG  HIS A 204      -1.232  19.559  11.576  1.00 97.49           C  
ATOM   1621  CD2 HIS A 204      -1.240  18.636  10.585  1.00 97.49           C  
ATOM   1622  ND1 HIS A 204      -0.986  20.773  10.971  1.00 97.49           N  
ATOM   1623  CE1 HIS A 204      -0.852  20.589   9.668  1.00 97.49           C  
ATOM   1624  NE2 HIS A 204      -1.002  19.302   9.408  1.00 97.49           N  
ATOM   1625  N   LYS A 205      -0.030  20.109  15.884  1.00 96.52           N  
ATOM   1626  CA  LYS A 205      -0.316  20.358  17.294  1.00 96.52           C  
ATOM   1627  C   LYS A 205      -1.576  21.202  17.459  1.00 96.52           C  
ATOM   1628  CB  LYS A 205       0.870  21.050  17.968  1.00 96.52           C  
ATOM   1629  O   LYS A 205      -2.082  21.768  16.488  1.00 96.52           O  
ATOM   1630  CG  LYS A 205       2.135  20.204  18.015  1.00 96.52           C  
ATOM   1631  CD  LYS A 205       3.208  20.853  18.880  1.00 96.52           C  
ATOM   1632  CE  LYS A 205       3.692  22.166  18.281  1.00 96.52           C  
ATOM   1633  NZ  LYS A 205       4.756  22.798  19.117  1.00 96.52           N  
ATOM   1634  N   ALA A 206      -1.980  21.334  18.752  1.00 94.03           N  
ATOM   1635  CA  ALA A 206      -3.201  22.065  19.081  1.00 94.03           C  
ATOM   1636  C   ALA A 206      -3.029  23.561  18.832  1.00 94.03           C  
ATOM   1637  CB  ALA A 206      -3.597  21.813  20.534  1.00 94.03           C  
ATOM   1638  O   ALA A 206      -4.009  24.278  18.621  1.00 94.03           O  
ATOM   1639  N   ASP A 207      -1.790  24.035  18.773  1.00 94.88           N  
ATOM   1640  CA  ASP A 207      -1.543  25.463  18.603  1.00 94.88           C  
ATOM   1641  C   ASP A 207      -1.417  25.827  17.125  1.00 94.88           C  
ATOM   1642  CB  ASP A 207      -0.280  25.883  19.357  1.00 94.88           C  
ATOM   1643  O   ASP A 207      -1.180  26.988  16.784  1.00 94.88           O  
ATOM   1644  CG  ASP A 207       0.985  25.268  18.784  1.00 94.88           C  
ATOM   1645  OD1 ASP A 207       0.911  24.579  17.744  1.00 94.88           O  
ATOM   1646  OD2 ASP A 207       2.065  25.473  19.380  1.00 94.88           O  
ATOM   1647  N   GLY A 208      -1.510  24.853  16.246  1.00 95.09           N  
ATOM   1648  CA  GLY A 208      -1.519  25.120  14.816  1.00 95.09           C  
ATOM   1649  C   GLY A 208      -0.174  24.883  14.157  1.00 95.09           C  
ATOM   1650  O   GLY A 208      -0.067  24.899  12.929  1.00 95.09           O  
ATOM   1651  N   THR A 209       0.918  24.624  14.973  1.00 96.99           N  
ATOM   1652  CA  THR A 209       2.220  24.314  14.391  1.00 96.99           C  
ATOM   1653  C   THR A 209       2.269  22.864  13.917  1.00 96.99           C  
ATOM   1654  CB  THR A 209       3.356  24.566  15.399  1.00 96.99           C  
ATOM   1655  O   THR A 209       1.475  22.033  14.362  1.00 96.99           O  
ATOM   1656  CG2 THR A 209       3.352  26.013  15.882  1.00 96.99           C  
ATOM   1657  OG1 THR A 209       3.189  23.697  16.526  1.00 96.99           O  
ATOM   1658  N   PHE A 210       3.167  22.555  12.986  1.00 97.81           N  
ATOM   1659  CA  PHE A 210       3.250  21.193  12.473  1.00 97.81           C  
ATOM   1660  C   PHE A 210       4.697  20.811  12.185  1.00 97.81           C  
ATOM   1661  CB  PHE A 210       2.405  21.042  11.204  1.00 97.81           C  
ATOM   1662  O   PHE A 210       5.570  21.678  12.108  1.00 97.81           O  
ATOM   1663  CG  PHE A 210       3.007  21.699   9.992  1.00 97.81           C  
ATOM   1664  CD1 PHE A 210       2.812  23.053   9.748  1.00 97.81           C  
ATOM   1665  CD2 PHE A 210       3.769  20.961   9.095  1.00 97.81           C  
ATOM   1666  CE1 PHE A 210       3.369  23.663   8.627  1.00 97.81           C  
ATOM   1667  CE2 PHE A 210       4.329  21.564   7.972  1.00 97.81           C  
ATOM   1668  CZ  PHE A 210       4.126  22.915   7.739  1.00 97.81           C  
ATOM   1669  N   LYS A 211       4.935  19.472  12.127  1.00 98.36           N  
ATOM   1670  CA  LYS A 211       6.199  18.864  11.722  1.00 98.36           C  
ATOM   1671  C   LYS A 211       5.998  17.903  10.554  1.00 98.36           C  
ATOM   1672  CB  LYS A 211       6.844  18.131  12.899  1.00 98.36           C  
ATOM   1673  O   LYS A 211       4.940  17.283  10.429  1.00 98.36           O  
ATOM   1674  CG  LYS A 211       7.066  19.003  14.125  1.00 98.36           C  
ATOM   1675  CD  LYS A 211       8.229  19.966  13.924  1.00 98.36           C  
ATOM   1676  CE  LYS A 211       8.567  20.712  15.208  1.00 98.36           C  
ATOM   1677  NZ  LYS A 211       9.643  21.725  14.993  1.00 98.36           N  
ATOM   1678  N   TYR A 212       7.055  17.825   9.658  1.00 98.55           N  
ATOM   1679  CA  TYR A 212       7.078  16.747   8.676  1.00 98.55           C  
ATOM   1680  C   TYR A 212       7.609  15.458   9.293  1.00 98.55           C  
ATOM   1681  CB  TYR A 212       7.935  17.138   7.468  1.00 98.55           C  
ATOM   1682  O   TYR A 212       8.551  15.485  10.088  1.00 98.55           O  
ATOM   1683  CG  TYR A 212       7.324  18.225   6.617  1.00 98.55           C  
ATOM   1684  CD1 TYR A 212       6.110  18.026   5.963  1.00 98.55           C  
ATOM   1685  CD2 TYR A 212       7.958  19.453   6.466  1.00 98.55           C  
ATOM   1686  CE1 TYR A 212       5.544  19.024   5.177  1.00 98.55           C  
ATOM   1687  CE2 TYR A 212       7.402  20.459   5.682  1.00 98.55           C  
ATOM   1688  OH  TYR A 212       5.640  21.227   4.266  1.00 98.55           O  
ATOM   1689  CZ  TYR A 212       6.196  20.235   5.043  1.00 98.55           C  
ATOM   1690  N   ILE A 213       6.984  14.326   8.835  1.00 98.71           N  
ATOM   1691  CA  ILE A 213       7.468  13.061   9.376  1.00 98.71           C  
ATOM   1692  C   ILE A 213       7.514  12.010   8.269  1.00 98.71           C  
ATOM   1693  CB  ILE A 213       6.584  12.570  10.544  1.00 98.71           C  
ATOM   1694  O   ILE A 213       6.788  12.112   7.277  1.00 98.71           O  
ATOM   1695  CG1 ILE A 213       5.156  12.298  10.055  1.00 98.71           C  
ATOM   1696  CG2 ILE A 213       6.586  13.589  11.687  1.00 98.71           C  
ATOM   1697  CD1 ILE A 213       4.378  11.325  10.930  1.00 98.71           C  
ATOM   1698  N   LYS A 214       8.385  11.062   8.413  1.00 98.49           N  
ATOM   1699  CA  LYS A 214       8.379   9.774   7.726  1.00 98.49           C  
ATOM   1700  C   LYS A 214       8.315   8.620   8.723  1.00 98.49           C  
ATOM   1701  CB  LYS A 214       9.616   9.632   6.839  1.00 98.49           C  
ATOM   1702  O   LYS A 214       9.043   8.611   9.718  1.00 98.49           O  
ATOM   1703  CG  LYS A 214       9.586  10.502   5.591  1.00 98.49           C  
ATOM   1704  CD  LYS A 214      10.692  10.120   4.616  1.00 98.49           C  
ATOM   1705  CE  LYS A 214      10.509  10.802   3.266  1.00 98.49           C  
ATOM   1706  NZ  LYS A 214      11.519  10.336   2.269  1.00 98.49           N  
ATOM   1707  N   VAL A 215       7.487   7.715   8.402  1.00 98.72           N  
ATOM   1708  CA  VAL A 215       7.221   6.624   9.335  1.00 98.72           C  
ATOM   1709  C   VAL A 215       8.071   5.410   8.967  1.00 98.72           C  
ATOM   1710  CB  VAL A 215       5.724   6.243   9.350  1.00 98.72           C  
ATOM   1711  O   VAL A 215       8.191   5.063   7.790  1.00 98.72           O  
ATOM   1712  CG1 VAL A 215       5.462   5.123  10.356  1.00 98.72           C  
ATOM   1713  CG2 VAL A 215       4.865   7.465   9.670  1.00 98.72           C  
ATOM   1714  N   HIS A 216       8.689   4.799   9.976  1.00 98.83           N  
ATOM   1715  CA  HIS A 216       9.447   3.559   9.854  1.00 98.83           C  
ATOM   1716  C   HIS A 216       8.915   2.493  10.806  1.00 98.83           C  
ATOM   1717  CB  HIS A 216      10.932   3.810  10.124  1.00 98.83           C  
ATOM   1718  O   HIS A 216       8.838   2.717  12.016  1.00 98.83           O  
ATOM   1719  CG  HIS A 216      11.584   4.698   9.112  1.00 98.83           C  
ATOM   1720  CD2 HIS A 216      11.308   5.969   8.735  1.00 98.83           C  
ATOM   1721  ND1 HIS A 216      12.659   4.294   8.351  1.00 98.83           N  
ATOM   1722  CE1 HIS A 216      13.018   5.282   7.548  1.00 98.83           C  
ATOM   1723  NE2 HIS A 216      12.214   6.309   7.762  1.00 98.83           N  
ATOM   1724  N   ILE A 217       8.520   1.358  10.246  1.00 98.80           N  
ATOM   1725  CA  ILE A 217       8.059   0.205  11.012  1.00 98.80           C  
ATOM   1726  C   ILE A 217       9.080  -0.925  10.906  1.00 98.80           C  
ATOM   1727  CB  ILE A 217       6.673  -0.277  10.528  1.00 98.80           C  
ATOM   1728  O   ILE A 217       9.304  -1.468   9.822  1.00 98.80           O  
ATOM   1729  CG1 ILE A 217       5.667   0.879  10.553  1.00 98.80           C  
ATOM   1730  CG2 ILE A 217       6.182  -1.449  11.382  1.00 98.80           C  
ATOM   1731  CD1 ILE A 217       4.304   0.526   9.974  1.00 98.80           C  
ATOM   1732  N   LYS A 218       9.652  -1.288  12.048  1.00 98.73           N  
ATOM   1733  CA  LYS A 218      10.763  -2.235  12.032  1.00 98.73           C  
ATOM   1734  C   LYS A 218      10.412  -3.508  12.797  1.00 98.73           C  
ATOM   1735  CB  LYS A 218      12.020  -1.598  12.626  1.00 98.73           C  
ATOM   1736  O   LYS A 218      10.014  -3.449  13.962  1.00 98.73           O  
ATOM   1737  CG  LYS A 218      12.561  -0.427  11.817  1.00 98.73           C  
ATOM   1738  CD  LYS A 218      13.993  -0.090  12.212  1.00 98.73           C  
ATOM   1739  CE  LYS A 218      14.620   0.906  11.246  1.00 98.73           C  
ATOM   1740  NZ  LYS A 218      16.075   1.104  11.521  1.00 98.73           N  
ATOM   1741  N   THR A 219      10.604  -4.619  12.109  1.00 98.72           N  
ATOM   1742  CA  THR A 219      10.288  -5.912  12.706  1.00 98.72           C  
ATOM   1743  C   THR A 219      11.158  -6.168  13.933  1.00 98.72           C  
ATOM   1744  CB  THR A 219      10.477  -7.056  11.692  1.00 98.72           C  
ATOM   1745  O   THR A 219      12.338  -5.810  13.950  1.00 98.72           O  
ATOM   1746  CG2 THR A 219      11.925  -7.139  11.220  1.00 98.72           C  
ATOM   1747  OG1 THR A 219      10.115  -8.298  12.309  1.00 98.72           O  
ATOM   1748  N   LYS A 220      10.596  -6.841  14.988  1.00 98.37           N  
ATOM   1749  CA  LYS A 220      11.349  -7.207  16.184  1.00 98.37           C  
ATOM   1750  C   LYS A 220      12.087  -8.527  15.986  1.00 98.37           C  
ATOM   1751  CB  LYS A 220      10.420  -7.302  17.395  1.00 98.37           C  
ATOM   1752  O   LYS A 220      12.972  -8.874  16.772  1.00 98.37           O  
ATOM   1753  CG  LYS A 220       9.880  -5.960  17.869  1.00 98.37           C  
ATOM   1754  CD  LYS A 220       9.296  -6.056  19.272  1.00 98.37           C  
ATOM   1755  CE  LYS A 220      10.389  -6.157  20.328  1.00 98.37           C  
ATOM   1756  NZ  LYS A 220       9.824  -6.182  21.710  1.00 98.37           N  
ATOM   1757  N   LEU A 221      11.810  -9.182  14.896  1.00 97.98           N  
ATOM   1758  CA  LEU A 221      12.376 -10.506  14.661  1.00 97.98           C  
ATOM   1759  C   LEU A 221      13.641 -10.414  13.814  1.00 97.98           C  
ATOM   1760  CB  LEU A 221      11.353 -11.413  13.973  1.00 97.98           C  
ATOM   1761  O   LEU A 221      14.379 -11.393  13.684  1.00 97.98           O  
ATOM   1762  CG  LEU A 221      10.124 -11.796  14.799  1.00 97.98           C  
ATOM   1763  CD1 LEU A 221       9.166 -12.640  13.963  1.00 97.98           C  
ATOM   1764  CD2 LEU A 221      10.539 -12.543  16.061  1.00 97.98           C  
ATOM   1765  N   GLY A 222      13.878  -9.255  13.308  1.00 97.84           N  
ATOM   1766  CA  GLY A 222      14.978  -9.093  12.370  1.00 97.84           C  
ATOM   1767  C   GLY A 222      14.590  -9.401  10.937  1.00 97.84           C  
ATOM   1768  O   GLY A 222      13.797 -10.311  10.685  1.00 97.84           O  
ATOM   1769  N   VAL A 223      15.213  -8.629   9.966  1.00 97.69           N  
ATOM   1770  CA  VAL A 223      14.926  -8.812   8.547  1.00 97.69           C  
ATOM   1771  C   VAL A 223      15.611 -10.079   8.041  1.00 97.69           C  
ATOM   1772  CB  VAL A 223      15.379  -7.592   7.715  1.00 97.69           C  
ATOM   1773  O   VAL A 223      16.820 -10.250   8.213  1.00 97.69           O  
ATOM   1774  CG1 VAL A 223      15.214  -7.866   6.221  1.00 97.69           C  
ATOM   1775  CG2 VAL A 223      14.594  -6.346   8.123  1.00 97.69           C  
ATOM   1776  N   LYS A 224      14.798 -11.015   7.512  1.00 97.63           N  
ATOM   1777  CA  LYS A 224      15.283 -12.228   6.860  1.00 97.63           C  
ATOM   1778  C   LYS A 224      14.671 -12.388   5.471  1.00 97.63           C  
ATOM   1779  CB  LYS A 224      14.972 -13.458   7.714  1.00 97.63           C  
ATOM   1780  O   LYS A 224      13.486 -12.114   5.273  1.00 97.63           O  
ATOM   1781  CG  LYS A 224      15.666 -13.463   9.068  1.00 97.63           C  
ATOM   1782  CD  LYS A 224      15.499 -14.801   9.777  1.00 97.63           C  
ATOM   1783  CE  LYS A 224      16.191 -14.806  11.133  1.00 97.63           C  
ATOM   1784  NZ  LYS A 224      16.099 -16.141  11.797  1.00 97.63           N  
ATOM   1785  N   ASN A 225      15.544 -12.901   4.507  1.00 97.53           N  
ATOM   1786  CA  ASN A 225      15.106 -13.028   3.121  1.00 97.53           C  
ATOM   1787  C   ASN A 225      15.534 -14.363   2.518  1.00 97.53           C  
ATOM   1788  CB  ASN A 225      15.645 -11.869   2.280  1.00 97.53           C  
ATOM   1789  O   ASN A 225      16.420 -15.034   3.050  1.00 97.53           O  
ATOM   1790  CG  ASN A 225      15.269 -10.513   2.845  1.00 97.53           C  
ATOM   1791  ND2 ASN A 225      16.265  -9.768   3.309  1.00 97.53           N  
ATOM   1792  OD1 ASN A 225      14.094 -10.140   2.865  1.00 97.53           O  
ATOM   1793  N   MET A 226      14.868 -14.723   1.467  1.00 97.59           N  
ATOM   1794  CA  MET A 226      15.258 -15.893   0.685  1.00 97.59           C  
ATOM   1795  C   MET A 226      16.203 -15.502  -0.446  1.00 97.59           C  
ATOM   1796  CB  MET A 226      14.024 -16.596   0.116  1.00 97.59           C  
ATOM   1797  O   MET A 226      16.096 -14.405  -0.998  1.00 97.59           O  
ATOM   1798  CG  MET A 226      13.076 -17.127   1.180  1.00 97.59           C  
ATOM   1799  SD  MET A 226      11.564 -17.879   0.462  1.00 97.59           S  
ATOM   1800  CE  MET A 226      10.564 -16.390   0.191  1.00 97.59           C  
ATOM   1801  N   ASP A 227      17.137 -16.405  -0.682  1.00 96.16           N  
ATOM   1802  CA  ASP A 227      17.829 -16.184  -1.948  1.00 96.16           C  
ATOM   1803  C   ASP A 227      16.957 -16.602  -3.131  1.00 96.16           C  
ATOM   1804  CB  ASP A 227      19.155 -16.948  -1.976  1.00 96.16           C  
ATOM   1805  O   ASP A 227      15.855 -17.120  -2.943  1.00 96.16           O  
ATOM   1806  CG  ASP A 227      18.973 -18.454  -1.912  1.00 96.16           C  
ATOM   1807  OD1 ASP A 227      17.873 -18.950  -2.238  1.00 96.16           O  
ATOM   1808  OD2 ASP A 227      19.937 -19.151  -1.528  1.00 96.16           O  
ATOM   1809  N   ALA A 228      17.418 -16.349  -4.365  1.00 95.76           N  
ATOM   1810  CA  ALA A 228      16.610 -16.541  -5.566  1.00 95.76           C  
ATOM   1811  C   ALA A 228      16.208 -18.004  -5.729  1.00 95.76           C  
ATOM   1812  CB  ALA A 228      17.369 -16.061  -6.801  1.00 95.76           C  
ATOM   1813  O   ALA A 228      15.050 -18.307  -6.027  1.00 95.76           O  
ATOM   1814  N   ALA A 229      17.103 -18.935  -5.492  1.00 96.47           N  
ATOM   1815  CA  ALA A 229      16.838 -20.362  -5.652  1.00 96.47           C  
ATOM   1816  C   ALA A 229      15.789 -20.840  -4.651  1.00 96.47           C  
ATOM   1817  CB  ALA A 229      18.127 -21.164  -5.491  1.00 96.47           C  
ATOM   1818  O   ALA A 229      14.871 -21.581  -5.011  1.00 96.47           O  
ATOM   1819  N   GLU A 230      15.964 -20.415  -3.441  1.00 97.78           N  
ATOM   1820  CA  GLU A 230      15.005 -20.776  -2.402  1.00 97.78           C  
ATOM   1821  C   GLU A 230      13.620 -20.212  -2.709  1.00 97.78           C  
ATOM   1822  CB  GLU A 230      15.482 -20.281  -1.034  1.00 97.78           C  
ATOM   1823  O   GLU A 230      12.616 -20.915  -2.583  1.00 97.78           O  
ATOM   1824  CG  GLU A 230      14.573 -20.684   0.117  1.00 97.78           C  
ATOM   1825  CD  GLU A 230      15.046 -20.166   1.466  1.00 97.78           C  
ATOM   1826  OE1 GLU A 230      14.414 -20.490   2.497  1.00 97.78           O  
ATOM   1827  OE2 GLU A 230      16.057 -19.429   1.491  1.00 97.78           O  
ATOM   1828  N   ALA A 231      13.608 -18.917  -3.092  1.00 98.18           N  
ATOM   1829  CA  ALA A 231      12.331 -18.285  -3.414  1.00 98.18           C  
ATOM   1830  C   ALA A 231      11.619 -19.030  -4.539  1.00 98.18           C  
ATOM   1831  CB  ALA A 231      12.543 -16.823  -3.799  1.00 98.18           C  
ATOM   1832  O   ALA A 231      10.410 -19.261  -4.471  1.00 98.18           O  
ATOM   1833  N   THR A 232      12.326 -19.426  -5.580  1.00 97.52           N  
ATOM   1834  CA  THR A 232      11.772 -20.166  -6.708  1.00 97.52           C  
ATOM   1835  C   THR A 232      11.262 -21.532  -6.260  1.00 97.52           C  
ATOM   1836  CB  THR A 232      12.817 -20.346  -7.825  1.00 97.52           C  
ATOM   1837  O   THR A 232      10.164 -21.945  -6.638  1.00 97.52           O  
ATOM   1838  CG2 THR A 232      12.261 -21.191  -8.967  1.00 97.52           C  
ATOM   1839  OG1 THR A 232      13.189 -19.059  -8.335  1.00 97.52           O  
ATOM   1840  N   ARG A 233      12.009 -22.226  -5.511  1.00 98.29           N  
ATOM   1841  CA  ARG A 233      11.608 -23.534  -5.003  1.00 98.29           C  
ATOM   1842  C   ARG A 233      10.328 -23.432  -4.180  1.00 98.29           C  
ATOM   1843  CB  ARG A 233      12.726 -24.151  -4.160  1.00 98.29           C  
ATOM   1844  O   ARG A 233       9.375 -24.180  -4.408  1.00 98.29           O  
ATOM   1845  CG  ARG A 233      12.437 -25.569  -3.697  1.00 98.29           C  
ATOM   1846  CD  ARG A 233      13.517 -26.086  -2.755  1.00 98.29           C  
ATOM   1847  NE  ARG A 233      13.600 -25.282  -1.539  1.00 98.29           N  
ATOM   1848  NH1 ARG A 233      11.661 -26.123  -0.604  1.00 98.29           N  
ATOM   1849  NH2 ARG A 233      12.889 -24.545   0.517  1.00 98.29           N  
ATOM   1850  CZ  ARG A 233      12.716 -25.319  -0.545  1.00 98.29           C  
ATOM   1851  N   VAL A 234      10.281 -22.442  -3.246  1.00 98.33           N  
ATOM   1852  CA  VAL A 234       9.140 -22.297  -2.349  1.00 98.33           C  
ATOM   1853  C   VAL A 234       7.906 -21.877  -3.146  1.00 98.33           C  
ATOM   1854  CB  VAL A 234       9.425 -21.272  -1.229  1.00 98.33           C  
ATOM   1855  O   VAL A 234       6.796 -22.340  -2.873  1.00 98.33           O  
ATOM   1856  CG1 VAL A 234       8.152 -20.962  -0.443  1.00 98.33           C  
ATOM   1857  CG2 VAL A 234      10.519 -21.791  -0.297  1.00 98.33           C  
ATOM   1858  N   ALA A 235       8.087 -21.017  -4.104  1.00 98.01           N  
ATOM   1859  CA  ALA A 235       6.983 -20.598  -4.964  1.00 98.01           C  
ATOM   1860  C   ALA A 235       6.325 -21.801  -5.635  1.00 98.01           C  
ATOM   1861  CB  ALA A 235       7.475 -19.609  -6.017  1.00 98.01           C  
ATOM   1862  O   ALA A 235       5.113 -21.804  -5.866  1.00 98.01           O  
ATOM   1863  N   GLY A 236       7.155 -22.857  -5.954  1.00 97.70           N  
ATOM   1864  CA  GLY A 236       6.650 -24.060  -6.597  1.00 97.70           C  
ATOM   1865  C   GLY A 236       6.025 -25.039  -5.622  1.00 97.70           C  
ATOM   1866  O   GLY A 236       5.049 -25.716  -5.954  1.00 97.70           O  
ATOM   1867  N   GLU A 237       6.529 -25.060  -4.378  1.00 98.12           N  
ATOM   1868  CA  GLU A 237       6.082 -26.043  -3.395  1.00 98.12           C  
ATOM   1869  C   GLU A 237       4.901 -25.515  -2.585  1.00 98.12           C  
ATOM   1870  CB  GLU A 237       7.230 -26.429  -2.460  1.00 98.12           C  
ATOM   1871  O   GLU A 237       3.993 -26.273  -2.237  1.00 98.12           O  
ATOM   1872  CG  GLU A 237       8.338 -27.221  -3.140  1.00 98.12           C  
ATOM   1873  CD  GLU A 237       9.501 -27.542  -2.216  1.00 98.12           C  
ATOM   1874  OE1 GLU A 237      10.436 -28.257  -2.642  1.00 98.12           O  
ATOM   1875  OE2 GLU A 237       9.476 -27.077  -1.054  1.00 98.12           O  
ATOM   1876  N   ASN A 238       4.948 -24.250  -2.279  1.00 98.23           N  
ATOM   1877  CA  ASN A 238       3.917 -23.581  -1.493  1.00 98.23           C  
ATOM   1878  C   ASN A 238       3.704 -22.143  -1.956  1.00 98.23           C  
ATOM   1879  CB  ASN A 238       4.270 -23.614  -0.005  1.00 98.23           C  
ATOM   1880  O   ASN A 238       4.351 -21.223  -1.453  1.00 98.23           O  
ATOM   1881  CG  ASN A 238       3.189 -23.005   0.866  1.00 98.23           C  
ATOM   1882  ND2 ASN A 238       3.459 -22.900   2.161  1.00 98.23           N  
ATOM   1883  OD1 ASN A 238       2.118 -22.633   0.378  1.00 98.23           O  
ATOM   1884  N   PRO A 239       2.758 -21.904  -2.970  1.00 98.00           N  
ATOM   1885  CA  PRO A 239       2.544 -20.574  -3.543  1.00 98.00           C  
ATOM   1886  C   PRO A 239       1.939 -19.590  -2.544  1.00 98.00           C  
ATOM   1887  CB  PRO A 239       1.577 -20.839  -4.700  1.00 98.00           C  
ATOM   1888  O   PRO A 239       1.931 -18.381  -2.789  1.00 98.00           O  
ATOM   1889  CG  PRO A 239       0.918 -22.136  -4.357  1.00 98.00           C  
ATOM   1890  CD  PRO A 239       1.906 -22.992  -3.617  1.00 98.00           C  
ATOM   1891  N   ASP A 240       1.493 -20.065  -1.376  1.00 98.24           N  
ATOM   1892  CA  ASP A 240       0.860 -19.234  -0.356  1.00 98.24           C  
ATOM   1893  C   ASP A 240       1.696 -19.199   0.921  1.00 98.24           C  
ATOM   1894  CB  ASP A 240      -0.550 -19.744  -0.048  1.00 98.24           C  
ATOM   1895  O   ASP A 240       1.152 -19.100   2.023  1.00 98.24           O  
ATOM   1896  CG  ASP A 240      -1.438 -19.811  -1.278  1.00 98.24           C  
ATOM   1897  OD1 ASP A 240      -1.681 -18.762  -1.913  1.00 98.24           O  
ATOM   1898  OD2 ASP A 240      -1.902 -20.922  -1.613  1.00 98.24           O  
ATOM   1899  N   HIS A 241       2.977 -19.311   0.774  1.00 98.57           N  
ATOM   1900  CA  HIS A 241       3.921 -19.468   1.874  1.00 98.57           C  
ATOM   1901  C   HIS A 241       3.789 -18.330   2.880  1.00 98.57           C  
ATOM   1902  CB  HIS A 241       5.355 -19.538   1.345  1.00 98.57           C  
ATOM   1903  O   HIS A 241       3.659 -18.570   4.082  1.00 98.57           O  
ATOM   1904  CG  HIS A 241       6.394 -19.510   2.420  1.00 98.57           C  
ATOM   1905  CD2 HIS A 241       7.194 -18.510   2.858  1.00 98.57           C  
ATOM   1906  ND1 HIS A 241       6.705 -20.615   3.182  1.00 98.57           N  
ATOM   1907  CE1 HIS A 241       7.655 -20.294   4.045  1.00 98.57           C  
ATOM   1908  NE2 HIS A 241       7.969 -19.022   3.869  1.00 98.57           N  
ATOM   1909  N   LEU A 242       3.877 -17.049   2.493  1.00 98.49           N  
ATOM   1910  CA  LEU A 242       3.850 -15.896   3.386  1.00 98.49           C  
ATOM   1911  C   LEU A 242       2.503 -15.787   4.093  1.00 98.49           C  
ATOM   1912  CB  LEU A 242       4.137 -14.609   2.608  1.00 98.49           C  
ATOM   1913  O   LEU A 242       2.447 -15.501   5.291  1.00 98.49           O  
ATOM   1914  CG  LEU A 242       5.500 -14.523   1.920  1.00 98.49           C  
ATOM   1915  CD1 LEU A 242       5.669 -13.164   1.248  1.00 98.49           C  
ATOM   1916  CD2 LEU A 242       6.622 -14.774   2.921  1.00 98.49           C  
ATOM   1917  N   VAL A 243       1.398 -16.065   3.347  1.00 98.33           N  
ATOM   1918  CA  VAL A 243       0.058 -16.055   3.925  1.00 98.33           C  
ATOM   1919  C   VAL A 243      -0.041 -17.118   5.018  1.00 98.33           C  
ATOM   1920  CB  VAL A 243      -1.026 -16.293   2.850  1.00 98.33           C  
ATOM   1921  O   VAL A 243      -0.500 -16.835   6.127  1.00 98.33           O  
ATOM   1922  CG1 VAL A 243      -2.400 -16.461   3.497  1.00 98.33           C  
ATOM   1923  CG2 VAL A 243      -1.041 -15.143   1.845  1.00 98.33           C  
ATOM   1924  N   GLN A 244       0.397 -18.309   4.686  1.00 98.54           N  
ATOM   1925  CA  GLN A 244       0.352 -19.420   5.631  1.00 98.54           C  
ATOM   1926  C   GLN A 244       1.203 -19.129   6.864  1.00 98.54           C  
ATOM   1927  CB  GLN A 244       0.822 -20.713   4.963  1.00 98.54           C  
ATOM   1928  O   GLN A 244       0.769 -19.364   7.993  1.00 98.54           O  
ATOM   1929  CG  GLN A 244       0.744 -21.936   5.867  1.00 98.54           C  
ATOM   1930  CD  GLN A 244       1.158 -23.214   5.162  1.00 98.54           C  
ATOM   1931  NE2 GLN A 244       1.165 -24.321   5.897  1.00 98.54           N  
ATOM   1932  OE1 GLN A 244       1.469 -23.207   3.967  1.00 98.54           O  
ATOM   1933  N   ASP A 245       2.419 -18.607   6.641  1.00 98.70           N  
ATOM   1934  CA  ASP A 245       3.331 -18.342   7.750  1.00 98.70           C  
ATOM   1935  C   ASP A 245       2.716 -17.358   8.742  1.00 98.70           C  
ATOM   1936  CB  ASP A 245       4.664 -17.802   7.230  1.00 98.70           C  
ATOM   1937  O   ASP A 245       2.750 -17.587   9.953  1.00 98.70           O  
ATOM   1938  CG  ASP A 245       5.624 -17.421   8.343  1.00 98.70           C  
ATOM   1939  OD1 ASP A 245       6.035 -18.307   9.124  1.00 98.70           O  
ATOM   1940  OD2 ASP A 245       5.971 -16.224   8.443  1.00 98.70           O  
ATOM   1941  N   LEU A 246       2.130 -16.232   8.285  1.00 98.71           N  
ATOM   1942  CA  LEU A 246       1.508 -15.243   9.159  1.00 98.71           C  
ATOM   1943  C   LEU A 246       0.317 -15.844   9.897  1.00 98.71           C  
ATOM   1944  CB  LEU A 246       1.060 -14.021   8.352  1.00 98.71           C  
ATOM   1945  O   LEU A 246       0.196 -15.694  11.115  1.00 98.71           O  
ATOM   1946  CG  LEU A 246       0.367 -12.907   9.138  1.00 98.71           C  
ATOM   1947  CD1 LEU A 246       1.309 -12.338  10.193  1.00 98.71           C  
ATOM   1948  CD2 LEU A 246      -0.117 -11.809   8.197  1.00 98.71           C  
ATOM   1949  N   PHE A 247      -0.561 -16.541   9.175  1.00 98.74           N  
ATOM   1950  CA  PHE A 247      -1.751 -17.146   9.762  1.00 98.74           C  
ATOM   1951  C   PHE A 247      -1.372 -18.114  10.876  1.00 98.74           C  
ATOM   1952  CB  PHE A 247      -2.570 -17.873   8.691  1.00 98.74           C  
ATOM   1953  O   PHE A 247      -1.910 -18.036  11.983  1.00 98.74           O  
ATOM   1954  CG  PHE A 247      -3.895 -18.387   9.185  1.00 98.74           C  
ATOM   1955  CD1 PHE A 247      -3.990 -19.632   9.795  1.00 98.74           C  
ATOM   1956  CD2 PHE A 247      -5.047 -17.625   9.040  1.00 98.74           C  
ATOM   1957  CE1 PHE A 247      -5.215 -20.111  10.254  1.00 98.74           C  
ATOM   1958  CE2 PHE A 247      -6.275 -18.096   9.496  1.00 98.74           C  
ATOM   1959  CZ  PHE A 247      -6.357 -19.340  10.102  1.00 98.74           C  
ATOM   1960  N   ASP A 248      -0.411 -19.012  10.626  1.00 98.76           N  
ATOM   1961  CA  ASP A 248      -0.007 -20.042  11.579  1.00 98.76           C  
ATOM   1962  C   ASP A 248       0.635 -19.422  12.818  1.00 98.76           C  
ATOM   1963  CB  ASP A 248       0.960 -21.030  10.924  1.00 98.76           C  
ATOM   1964  O   ASP A 248       0.392 -19.871  13.940  1.00 98.76           O  
ATOM   1965  CG  ASP A 248       0.287 -21.926   9.899  1.00 98.76           C  
ATOM   1966  OD1 ASP A 248      -0.961 -21.964   9.848  1.00 98.76           O  
ATOM   1967  OD2 ASP A 248       1.012 -22.603   9.138  1.00 98.76           O  
ATOM   1968  N   ALA A 249       1.423 -18.397  12.599  1.00 98.71           N  
ATOM   1969  CA  ALA A 249       2.085 -17.743  13.725  1.00 98.71           C  
ATOM   1970  C   ALA A 249       1.064 -17.158  14.697  1.00 98.71           C  
ATOM   1971  CB  ALA A 249       3.027 -16.650  13.226  1.00 98.71           C  
ATOM   1972  O   ALA A 249       1.183 -17.335  15.912  1.00 98.71           O  
ATOM   1973  N   ILE A 250       0.050 -16.513  14.186  1.00 98.65           N  
ATOM   1974  CA  ILE A 250      -0.979 -15.905  15.022  1.00 98.65           C  
ATOM   1975  C   ILE A 250      -1.805 -16.997  15.699  1.00 98.65           C  
ATOM   1976  CB  ILE A 250      -1.895 -14.971  14.201  1.00 98.65           C  
ATOM   1977  O   ILE A 250      -2.082 -16.920  16.898  1.00 98.65           O  
ATOM   1978  CG1 ILE A 250      -1.119 -13.732  13.739  1.00 98.65           C  
ATOM   1979  CG2 ILE A 250      -3.129 -14.572  15.016  1.00 98.65           C  
ATOM   1980  CD1 ILE A 250      -1.868 -12.872  12.731  1.00 98.65           C  
ATOM   1981  N   GLU A 251      -2.126 -18.049  14.931  1.00 98.48           N  
ATOM   1982  CA  GLU A 251      -2.908 -19.167  15.450  1.00 98.48           C  
ATOM   1983  C   GLU A 251      -2.195 -19.844  16.617  1.00 98.48           C  
ATOM   1984  CB  GLU A 251      -3.190 -20.186  14.343  1.00 98.48           C  
ATOM   1985  O   GLU A 251      -2.834 -20.261  17.585  1.00 98.48           O  
ATOM   1986  CG  GLU A 251      -4.270 -21.197  14.699  1.00 98.48           C  
ATOM   1987  CD  GLU A 251      -5.649 -20.575  14.849  1.00 98.48           C  
ATOM   1988  OE1 GLU A 251      -6.529 -21.196  15.487  1.00 98.48           O  
ATOM   1989  OE2 GLU A 251      -5.852 -19.458  14.322  1.00 98.48           O  
ATOM   1990  N   GLU A 252      -0.878 -19.847  16.565  1.00 98.49           N  
ATOM   1991  CA  GLU A 252      -0.079 -20.550  17.564  1.00 98.49           C  
ATOM   1992  C   GLU A 252       0.283 -19.632  18.727  1.00 98.49           C  
ATOM   1993  CB  GLU A 252       1.191 -21.123  16.930  1.00 98.49           C  
ATOM   1994  O   GLU A 252       0.988 -20.041  19.652  1.00 98.49           O  
ATOM   1995  CG  GLU A 252       0.931 -22.248  15.939  1.00 98.49           C  
ATOM   1996  CD  GLU A 252       2.158 -22.625  15.124  1.00 98.49           C  
ATOM   1997  OE1 GLU A 252       2.042 -23.471  14.208  1.00 98.49           O  
ATOM   1998  OE2 GLU A 252       3.245 -22.072  15.405  1.00 98.49           O  
ATOM   1999  N   GLY A 253      -0.150 -18.448  18.687  1.00 98.44           N  
ATOM   2000  CA  GLY A 253       0.116 -17.517  19.772  1.00 98.44           C  
ATOM   2001  C   GLY A 253       1.462 -16.828  19.650  1.00 98.44           C  
ATOM   2002  O   GLY A 253       1.912 -16.162  20.585  1.00 98.44           O  
ATOM   2003  N   ASN A 254       2.190 -17.059  18.548  1.00 98.31           N  
ATOM   2004  CA  ASN A 254       3.439 -16.361  18.262  1.00 98.31           C  
ATOM   2005  C   ASN A 254       3.188 -15.025  17.570  1.00 98.31           C  
ATOM   2006  CB  ASN A 254       4.360 -17.237  17.409  1.00 98.31           C  
ATOM   2007  O   ASN A 254       3.385 -14.901  16.359  1.00 98.31           O  
ATOM   2008  CG  ASN A 254       4.783 -18.506  18.121  1.00 98.31           C  
ATOM   2009  ND2 ASN A 254       5.011 -19.567  17.356  1.00 98.31           N  
ATOM   2010  OD1 ASN A 254       4.903 -18.534  19.348  1.00 98.31           O  
ATOM   2011  N   PHE A 255       2.724 -14.055  18.287  1.00 98.65           N  
ATOM   2012  CA  PHE A 255       2.250 -12.767  17.793  1.00 98.65           C  
ATOM   2013  C   PHE A 255       3.411 -11.920  17.288  1.00 98.65           C  
ATOM   2014  CB  PHE A 255       1.490 -12.016  18.891  1.00 98.65           C  
ATOM   2015  O   PHE A 255       4.299 -11.552  18.060  1.00 98.65           O  
ATOM   2016  CG  PHE A 255       0.310 -12.772  19.438  1.00 98.65           C  
ATOM   2017  CD1 PHE A 255      -0.432 -13.617  18.622  1.00 98.65           C  
ATOM   2018  CD2 PHE A 255      -0.058 -12.637  20.771  1.00 98.65           C  
ATOM   2019  CE1 PHE A 255      -1.525 -14.318  19.127  1.00 98.65           C  
ATOM   2020  CE2 PHE A 255      -1.149 -13.334  21.282  1.00 98.65           C  
ATOM   2021  CZ  PHE A 255      -1.882 -14.173  20.458  1.00 98.65           C  
ATOM   2022  N   PRO A 256       3.466 -11.680  15.940  1.00 98.35           N  
ATOM   2023  CA  PRO A 256       4.507 -10.802  15.402  1.00 98.35           C  
ATOM   2024  C   PRO A 256       4.394  -9.369  15.917  1.00 98.35           C  
ATOM   2025  CB  PRO A 256       4.272 -10.860  13.891  1.00 98.35           C  
ATOM   2026  O   PRO A 256       3.285  -8.861  16.102  1.00 98.35           O  
ATOM   2027  CG  PRO A 256       2.822 -11.191  13.742  1.00 98.35           C  
ATOM   2028  CD  PRO A 256       2.410 -12.057  14.897  1.00 98.35           C  
ATOM   2029  N   GLN A 257       5.555  -8.754  16.129  1.00 98.75           N  
ATOM   2030  CA  GLN A 257       5.620  -7.386  16.632  1.00 98.75           C  
ATOM   2031  C   GLN A 257       6.581  -6.540  15.801  1.00 98.75           C  
ATOM   2032  CB  GLN A 257       6.045  -7.373  18.101  1.00 98.75           C  
ATOM   2033  O   GLN A 257       7.588  -7.046  15.300  1.00 98.75           O  
ATOM   2034  CG  GLN A 257       5.053  -8.054  19.034  1.00 98.75           C  
ATOM   2035  CD  GLN A 257       5.459  -7.957  20.493  1.00 98.75           C  
ATOM   2036  NE2 GLN A 257       4.583  -7.388  21.315  1.00 98.75           N  
ATOM   2037  OE1 GLN A 257       6.549  -8.391  20.878  1.00 98.75           O  
ATOM   2038  N   TRP A 258       6.205  -5.247  15.641  1.00 98.84           N  
ATOM   2039  CA  TRP A 258       7.034  -4.237  14.990  1.00 98.84           C  
ATOM   2040  C   TRP A 258       7.152  -2.988  15.858  1.00 98.84           C  
ATOM   2041  CB  TRP A 258       6.458  -3.869  13.620  1.00 98.84           C  
ATOM   2042  O   TRP A 258       6.171  -2.550  16.463  1.00 98.84           O  
ATOM   2043  CG  TRP A 258       6.460  -5.000  12.635  1.00 98.84           C  
ATOM   2044  CD1 TRP A 258       7.402  -5.257  11.678  1.00 98.84           C  
ATOM   2045  CD2 TRP A 258       5.469  -6.024  12.508  1.00 98.84           C  
ATOM   2046  CE2 TRP A 258       5.876  -6.870  11.453  1.00 98.84           C  
ATOM   2047  CE3 TRP A 258       4.277  -6.310  13.186  1.00 98.84           C  
ATOM   2048  NE1 TRP A 258       7.057  -6.381  10.964  1.00 98.84           N  
ATOM   2049  CH2 TRP A 258       3.967  -8.241  11.739  1.00 98.84           C  
ATOM   2050  CZ2 TRP A 258       5.130  -7.984  11.059  1.00 98.84           C  
ATOM   2051  CZ3 TRP A 258       3.536  -7.418  12.792  1.00 98.84           C  
ATOM   2052  N   ASP A 259       8.448  -2.456  15.941  1.00 98.89           N  
ATOM   2053  CA  ASP A 259       8.613  -1.130  16.526  1.00 98.89           C  
ATOM   2054  C   ASP A 259       8.366  -0.037  15.489  1.00 98.89           C  
ATOM   2055  CB  ASP A 259      10.012  -0.979  17.127  1.00 98.89           C  
ATOM   2056  O   ASP A 259       8.819  -0.144  14.347  1.00 98.89           O  
ATOM   2057  CG  ASP A 259      10.215  -1.819  18.375  1.00 98.89           C  
ATOM   2058  OD1 ASP A 259       9.263  -1.971  19.170  1.00 98.89           O  
ATOM   2059  OD2 ASP A 259      11.339  -2.333  18.567  1.00 98.89           O  
ATOM   2060  N   ILE A 260       7.617   0.977  15.881  1.00 98.86           N  
ATOM   2061  CA  ILE A 260       7.283   2.058  14.960  1.00 98.86           C  
ATOM   2062  C   ILE A 260       8.059   3.317  15.339  1.00 98.86           C  
ATOM   2063  CB  ILE A 260       5.765   2.346  14.953  1.00 98.86           C  
ATOM   2064  O   ILE A 260       8.045   3.737  16.498  1.00 98.86           O  
ATOM   2065  CG1 ILE A 260       4.984   1.088  14.556  1.00 98.86           C  
ATOM   2066  CG2 ILE A 260       5.440   3.511  14.014  1.00 98.86           C  
ATOM   2067  CD1 ILE A 260       3.472   1.256  14.606  1.00 98.86           C  
ATOM   2068  N   PHE A 261       8.715   3.929  14.319  1.00 98.88           N  
ATOM   2069  CA  PHE A 261       9.529   5.130  14.461  1.00 98.88           C  
ATOM   2070  C   PHE A 261       9.068   6.214  13.493  1.00 98.88           C  
ATOM   2071  CB  PHE A 261      11.008   4.810  14.223  1.00 98.88           C  
ATOM   2072  O   PHE A 261       8.425   5.919  12.484  1.00 98.88           O  
ATOM   2073  CG  PHE A 261      11.536   3.700  15.091  1.00 98.88           C  
ATOM   2074  CD1 PHE A 261      12.199   3.983  16.279  1.00 98.88           C  
ATOM   2075  CD2 PHE A 261      11.369   2.372  14.719  1.00 98.88           C  
ATOM   2076  CE1 PHE A 261      12.688   2.957  17.085  1.00 98.88           C  
ATOM   2077  CE2 PHE A 261      11.855   1.342  15.519  1.00 98.88           C  
ATOM   2078  CZ  PHE A 261      12.516   1.637  16.701  1.00 98.88           C  
ATOM   2079  N   VAL A 262       9.484   7.453  13.885  1.00 98.83           N  
ATOM   2080  CA  VAL A 262       9.325   8.538  12.921  1.00 98.83           C  
ATOM   2081  C   VAL A 262      10.629   9.325  12.809  1.00 98.83           C  
ATOM   2082  CB  VAL A 262       8.166   9.481  13.314  1.00 98.83           C  
ATOM   2083  O   VAL A 262      11.405   9.391  13.765  1.00 98.83           O  
ATOM   2084  CG1 VAL A 262       6.826   8.749  13.242  1.00 98.83           C  
ATOM   2085  CG2 VAL A 262       8.392  10.050  14.714  1.00 98.83           C  
ATOM   2086  N   GLN A 263      10.950   9.771  11.612  1.00 98.76           N  
ATOM   2087  CA  GLN A 263      11.860  10.894  11.413  1.00 98.76           C  
ATOM   2088  C   GLN A 263      11.107  12.221  11.432  1.00 98.76           C  
ATOM   2089  CB  GLN A 263      12.622  10.742  10.095  1.00 98.76           C  
ATOM   2090  O   GLN A 263       9.973  12.305  10.957  1.00 98.76           O  
ATOM   2091  CG  GLN A 263      13.582   9.560  10.073  1.00 98.76           C  
ATOM   2092  CD  GLN A 263      14.325   9.432   8.757  1.00 98.76           C  
ATOM   2093  NE2 GLN A 263      15.636   9.647   8.792  1.00 98.76           N  
ATOM   2094  OE1 GLN A 263      13.726   9.142   7.716  1.00 98.76           O  
ATOM   2095  N   VAL A 264      11.725  13.243  11.973  1.00 98.65           N  
ATOM   2096  CA  VAL A 264      11.019  14.503  12.179  1.00 98.65           C  
ATOM   2097  C   VAL A 264      11.821  15.651  11.570  1.00 98.65           C  
ATOM   2098  CB  VAL A 264      10.761  14.770  13.679  1.00 98.65           C  
ATOM   2099  O   VAL A 264      13.024  15.774  11.813  1.00 98.65           O  
ATOM   2100  CG1 VAL A 264       9.961  16.058  13.869  1.00 98.65           C  
ATOM   2101  CG2 VAL A 264      10.032  13.586  14.313  1.00 98.65           C  
ATOM   2102  N   MET A 265      11.145  16.459  10.716  1.00 98.41           N  
ATOM   2103  CA  MET A 265      11.754  17.626  10.084  1.00 98.41           C  
ATOM   2104  C   MET A 265      10.906  18.873  10.311  1.00 98.41           C  
ATOM   2105  CB  MET A 265      11.943  17.388   8.585  1.00 98.41           C  
ATOM   2106  O   MET A 265       9.690  18.846  10.111  1.00 98.41           O  
ATOM   2107  CG  MET A 265      12.647  18.528   7.867  1.00 98.41           C  
ATOM   2108  SD  MET A 265      12.710  18.283   6.050  1.00 98.41           S  
ATOM   2109  CE  MET A 265      13.778  16.819   5.961  1.00 98.41           C  
ATOM   2110  N   ASP A 266      11.610  19.965  10.698  1.00 97.62           N  
ATOM   2111  CA  ASP A 266      10.927  21.252  10.787  1.00 97.62           C  
ATOM   2112  C   ASP A 266      10.642  21.819   9.399  1.00 97.62           C  
ATOM   2113  CB  ASP A 266      11.759  22.245  11.601  1.00 97.62           C  
ATOM   2114  O   ASP A 266      11.472  21.707   8.494  1.00 97.62           O  
ATOM   2115  CG  ASP A 266      11.794  21.915  13.083  1.00 97.62           C  
ATOM   2116  OD1 ASP A 266      10.774  21.439  13.626  1.00 97.62           O  
ATOM   2117  OD2 ASP A 266      12.850  22.136  13.714  1.00 97.62           O  
ATOM   2118  N   PRO A 267       9.472  22.495   9.277  1.00 96.85           N  
ATOM   2119  CA  PRO A 267       9.130  23.077   7.976  1.00 96.85           C  
ATOM   2120  C   PRO A 267      10.219  24.003   7.439  1.00 96.85           C  
ATOM   2121  CB  PRO A 267       7.844  23.856   8.265  1.00 96.85           C  
ATOM   2122  O   PRO A 267      10.518  23.980   6.243  1.00 96.85           O  
ATOM   2123  CG  PRO A 267       7.214  23.140   9.416  1.00 96.85           C  
ATOM   2124  CD  PRO A 267       8.305  22.609  10.302  1.00 96.85           C  
ATOM   2125  N   ALA A 268      10.891  24.765   8.264  1.00 95.84           N  
ATOM   2126  CA  ALA A 268      11.936  25.685   7.823  1.00 95.84           C  
ATOM   2127  C   ALA A 268      13.127  24.926   7.246  1.00 95.84           C  
ATOM   2128  CB  ALA A 268      12.386  26.573   8.981  1.00 95.84           C  
ATOM   2129  O   ALA A 268      13.752  25.378   6.283  1.00 95.84           O  
ATOM   2130  N   ASN A 269      13.415  23.776   7.793  1.00 97.03           N  
ATOM   2131  CA  ASN A 269      14.516  22.953   7.304  1.00 97.03           C  
ATOM   2132  C   ASN A 269      14.202  22.352   5.937  1.00 97.03           C  
ATOM   2133  CB  ASN A 269      14.847  21.847   8.307  1.00 97.03           C  
ATOM   2134  O   ASN A 269      15.104  22.147   5.122  1.00 97.03           O  
ATOM   2135  CG  ASN A 269      15.442  22.384   9.594  1.00 97.03           C  
ATOM   2136  ND2 ASN A 269      15.440  21.563  10.637  1.00 97.03           N  
ATOM   2137  OD1 ASN A 269      15.899  23.529   9.651  1.00 97.03           O  
ATOM   2138  N   ALA A 270      12.920  22.064   5.718  1.00 95.49           N  
ATOM   2139  CA  ALA A 270      12.499  21.463   4.456  1.00 95.49           C  
ATOM   2140  C   ALA A 270      12.808  22.384   3.279  1.00 95.49           C  
ATOM   2141  CB  ALA A 270      11.008  21.135   4.494  1.00 95.49           C  
ATOM   2142  O   ALA A 270      13.108  21.917   2.178  1.00 95.49           O  
ATOM   2143  N   GLU A 271      12.852  23.673   3.501  1.00 93.65           N  
ATOM   2144  CA  GLU A 271      13.007  24.682   2.457  1.00 93.65           C  
ATOM   2145  C   GLU A 271      14.447  24.743   1.957  1.00 93.65           C  
ATOM   2146  CB  GLU A 271      12.569  26.057   2.969  1.00 93.65           C  
ATOM   2147  O   GLU A 271      14.698  25.135   0.816  1.00 93.65           O  
ATOM   2148  CG  GLU A 271      11.099  26.130   3.356  1.00 93.65           C  
ATOM   2149  CD  GLU A 271      10.679  27.502   3.859  1.00 93.65           C  
ATOM   2150  OE1 GLU A 271       9.603  27.613   4.491  1.00 93.65           O  
ATOM   2151  OE2 GLU A 271      11.430  28.473   3.619  1.00 93.65           O  
ATOM   2152  N   THR A 272      15.355  24.281   2.808  1.00 93.92           N  
ATOM   2153  CA  THR A 272      16.754  24.468   2.437  1.00 93.92           C  
ATOM   2154  C   THR A 272      17.493  23.133   2.421  1.00 93.92           C  
ATOM   2155  CB  THR A 272      17.462  25.439   3.400  1.00 93.92           C  
ATOM   2156  O   THR A 272      18.689  23.083   2.129  1.00 93.92           O  
ATOM   2157  CG2 THR A 272      16.861  26.838   3.312  1.00 93.92           C  
ATOM   2158  OG1 THR A 272      17.325  24.956   4.742  1.00 93.92           O  
ATOM   2159  N   TYR A 273      16.763  22.060   2.749  1.00 95.30           N  
ATOM   2160  CA  TYR A 273      17.407  20.753   2.829  1.00 95.30           C  
ATOM   2161  C   TYR A 273      17.843  20.275   1.449  1.00 95.30           C  
ATOM   2162  CB  TYR A 273      16.465  19.727   3.464  1.00 95.30           C  
ATOM   2163  O   TYR A 273      17.155  20.519   0.455  1.00 95.30           O  
ATOM   2164  CG  TYR A 273      17.150  18.446   3.875  1.00 95.30           C  
ATOM   2165  CD1 TYR A 273      16.713  17.214   3.393  1.00 95.30           C  
ATOM   2166  CD2 TYR A 273      18.234  18.465   4.746  1.00 95.30           C  
ATOM   2167  CE1 TYR A 273      17.340  16.031   3.770  1.00 95.30           C  
ATOM   2168  CE2 TYR A 273      18.869  17.288   5.130  1.00 95.30           C  
ATOM   2169  OH  TYR A 273      19.040  14.910   5.014  1.00 95.30           O  
ATOM   2170  CZ  TYR A 273      18.416  16.078   4.637  1.00 95.30           C  
ATOM   2171  N   HIS A 274      18.985  19.575   1.349  1.00 92.20           N  
ATOM   2172  CA  HIS A 274      19.599  19.223   0.074  1.00 92.20           C  
ATOM   2173  C   HIS A 274      18.815  18.120  -0.629  1.00 92.20           C  
ATOM   2174  CB  HIS A 274      21.050  18.787   0.280  1.00 92.20           C  
ATOM   2175  O   HIS A 274      18.958  17.925  -1.839  1.00 92.20           O  
ATOM   2176  CG  HIS A 274      21.195  17.576   1.146  1.00 92.20           C  
ATOM   2177  CD2 HIS A 274      21.437  16.282   0.831  1.00 92.20           C  
ATOM   2178  ND1 HIS A 274      21.087  17.626   2.519  1.00 92.20           N  
ATOM   2179  CE1 HIS A 274      21.258  16.411   3.012  1.00 92.20           C  
ATOM   2180  NE2 HIS A 274      21.472  15.577   2.009  1.00 92.20           N  
ATOM   2181  N   VAL A 275      17.963  17.319   0.050  1.00 92.75           N  
ATOM   2182  CA  VAL A 275      17.060  16.328  -0.527  1.00 92.75           C  
ATOM   2183  C   VAL A 275      15.622  16.838  -0.459  1.00 92.75           C  
ATOM   2184  CB  VAL A 275      17.178  14.966   0.193  1.00 92.75           C  
ATOM   2185  O   VAL A 275      15.173  17.308   0.589  1.00 92.75           O  
ATOM   2186  CG1 VAL A 275      16.180  13.963  -0.383  1.00 92.75           C  
ATOM   2187  CG2 VAL A 275      18.604  14.428   0.086  1.00 92.75           C  
ATOM   2188  N   ASN A 276      15.010  16.801  -1.615  1.00 92.39           N  
ATOM   2189  CA  ASN A 276      13.594  17.155  -1.623  1.00 92.39           C  
ATOM   2190  C   ASN A 276      12.780  16.232  -0.720  1.00 92.39           C  
ATOM   2191  CB  ASN A 276      13.042  17.124  -3.050  1.00 92.39           C  
ATOM   2192  O   ASN A 276      12.640  15.041  -1.007  1.00 92.39           O  
ATOM   2193  CG  ASN A 276      11.600  17.586  -3.127  1.00 92.39           C  
ATOM   2194  ND2 ASN A 276      11.094  17.749  -4.344  1.00 92.39           N  
ATOM   2195  OD1 ASN A 276      10.946  17.796  -2.102  1.00 92.39           O  
ATOM   2196  N   PRO A 277      12.200  16.777   0.333  1.00 93.62           N  
ATOM   2197  CA  PRO A 277      11.492  15.937   1.302  1.00 93.62           C  
ATOM   2198  C   PRO A 277      10.221  15.317   0.728  1.00 93.62           C  
ATOM   2199  CB  PRO A 277      11.160  16.911   2.436  1.00 93.62           C  
ATOM   2200  O   PRO A 277       9.649  14.403   1.328  1.00 93.62           O  
ATOM   2201  CG  PRO A 277      11.179  18.262   1.797  1.00 93.62           C  
ATOM   2202  CD  PRO A 277      12.167  18.241   0.667  1.00 93.62           C  
ATOM   2203  N   PHE A 278       9.734  15.797  -0.450  1.00 93.85           N  
ATOM   2204  CA  PHE A 278       8.476  15.334  -1.025  1.00 93.85           C  
ATOM   2205  C   PHE A 278       8.730  14.391  -2.194  1.00 93.85           C  
ATOM   2206  CB  PHE A 278       7.624  16.522  -1.483  1.00 93.85           C  
ATOM   2207  O   PHE A 278       7.807  14.056  -2.940  1.00 93.85           O  
ATOM   2208  CG  PHE A 278       7.431  17.575  -0.426  1.00 93.85           C  
ATOM   2209  CD1 PHE A 278       7.065  17.223   0.867  1.00 93.85           C  
ATOM   2210  CD2 PHE A 278       7.617  18.919  -0.726  1.00 93.85           C  
ATOM   2211  CE1 PHE A 278       6.886  18.196   1.848  1.00 93.85           C  
ATOM   2212  CE2 PHE A 278       7.440  19.896   0.249  1.00 93.85           C  
ATOM   2213  CZ  PHE A 278       7.074  19.533   1.535  1.00 93.85           C  
ATOM   2214  N   ASP A 279       9.964  14.041  -2.442  1.00 94.00           N  
ATOM   2215  CA  ASP A 279      10.371  13.144  -3.520  1.00 94.00           C  
ATOM   2216  C   ASP A 279      10.410  11.694  -3.042  1.00 94.00           C  
ATOM   2217  CB  ASP A 279      11.738  13.553  -4.071  1.00 94.00           C  
ATOM   2218  O   ASP A 279      11.297  11.311  -2.277  1.00 94.00           O  
ATOM   2219  CG  ASP A 279      12.139  12.765  -5.306  1.00 94.00           C  
ATOM   2220  OD1 ASP A 279      11.558  11.688  -5.558  1.00 94.00           O  
ATOM   2221  OD2 ASP A 279      13.047  13.225  -6.032  1.00 94.00           O  
ATOM   2222  N   MET A 280       9.473  10.864  -3.553  1.00 93.84           N  
ATOM   2223  CA  MET A 280       9.270   9.501  -3.069  1.00 93.84           C  
ATOM   2224  C   MET A 280      10.390   8.582  -3.544  1.00 93.84           C  
ATOM   2225  CB  MET A 280       7.917   8.961  -3.534  1.00 93.84           C  
ATOM   2226  O   MET A 280      10.455   7.418  -3.146  1.00 93.84           O  
ATOM   2227  CG  MET A 280       7.466   7.714  -2.790  1.00 93.84           C  
ATOM   2228  SD  MET A 280       5.697   7.323  -3.080  1.00 93.84           S  
ATOM   2229  CE  MET A 280       5.860   5.772  -4.007  1.00 93.84           C  
ATOM   2230  N   THR A 281      11.304   9.115  -4.370  1.00 96.16           N  
ATOM   2231  CA  THR A 281      12.431   8.302  -4.812  1.00 96.16           C  
ATOM   2232  C   THR A 281      13.642   8.518  -3.909  1.00 96.16           C  
ATOM   2233  CB  THR A 281      12.812   8.620  -6.270  1.00 96.16           C  
ATOM   2234  O   THR A 281      14.719   7.976  -4.165  1.00 96.16           O  
ATOM   2235  CG2 THR A 281      11.599   8.520  -7.190  1.00 96.16           C  
ATOM   2236  OG1 THR A 281      13.342   9.949  -6.340  1.00 96.16           O  
ATOM   2237  N   LYS A 282      13.452   9.289  -2.847  1.00 96.38           N  
ATOM   2238  CA  LYS A 282      14.566   9.652  -1.976  1.00 96.38           C  
ATOM   2239  C   LYS A 282      14.268   9.292  -0.523  1.00 96.38           C  
ATOM   2240  CB  LYS A 282      14.874  11.146  -2.092  1.00 96.38           C  
ATOM   2241  O   LYS A 282      13.106   9.244  -0.116  1.00 96.38           O  
ATOM   2242  CG  LYS A 282      15.125  11.617  -3.517  1.00 96.38           C  
ATOM   2243  CD  LYS A 282      16.393  10.999  -4.094  1.00 96.38           C  
ATOM   2244  CE  LYS A 282      16.721  11.572  -5.466  1.00 96.38           C  
ATOM   2245  NZ  LYS A 282      17.473  10.596  -6.309  1.00 96.38           N  
ATOM   2246  N   VAL A 283      15.326   8.987   0.215  1.00 97.45           N  
ATOM   2247  CA  VAL A 283      15.210   8.806   1.659  1.00 97.45           C  
ATOM   2248  C   VAL A 283      15.854   9.987   2.381  1.00 97.45           C  
ATOM   2249  CB  VAL A 283      15.859   7.482   2.119  1.00 97.45           C  
ATOM   2250  O   VAL A 283      16.667  10.710   1.800  1.00 97.45           O  
ATOM   2251  CG1 VAL A 283      15.188   6.288   1.442  1.00 97.45           C  
ATOM   2252  CG2 VAL A 283      17.358   7.493   1.825  1.00 97.45           C  
ATOM   2253  N   TRP A 284      15.386  10.178   3.726  1.00 97.31           N  
ATOM   2254  CA  TRP A 284      16.114  11.045   4.647  1.00 97.31           C  
ATOM   2255  C   TRP A 284      17.203  10.269   5.380  1.00 97.31           C  
ATOM   2256  CB  TRP A 284      15.156  11.683   5.657  1.00 97.31           C  
ATOM   2257  O   TRP A 284      16.909   9.346   6.143  1.00 97.31           O  
ATOM   2258  CG  TRP A 284      14.029  12.446   5.029  1.00 97.31           C  
ATOM   2259  CD1 TRP A 284      13.863  12.728   3.702  1.00 97.31           C  
ATOM   2260  CD2 TRP A 284      12.912  13.031   5.706  1.00 97.31           C  
ATOM   2261  CE2 TRP A 284      12.107  13.651   4.725  1.00 97.31           C  
ATOM   2262  CE3 TRP A 284      12.513  13.089   7.048  1.00 97.31           C  
ATOM   2263  NE1 TRP A 284      12.709  13.452   3.512  1.00 97.31           N  
ATOM   2264  CH2 TRP A 284      10.557  14.365   6.365  1.00 97.31           C  
ATOM   2265  CZ2 TRP A 284      10.924  14.322   5.045  1.00 97.31           C  
ATOM   2266  CZ3 TRP A 284      11.335  13.757   7.364  1.00 97.31           C  
ATOM   2267  N   PRO A 285      18.435  10.684   5.122  1.00 96.12           N  
ATOM   2268  CA  PRO A 285      19.478   9.951   5.843  1.00 96.12           C  
ATOM   2269  C   PRO A 285      19.270   9.966   7.356  1.00 96.12           C  
ATOM   2270  CB  PRO A 285      20.760  10.694   5.461  1.00 96.12           C  
ATOM   2271  O   PRO A 285      18.947  11.010   7.928  1.00 96.12           O  
ATOM   2272  CG  PRO A 285      20.460  11.318   4.136  1.00 96.12           C  
ATOM   2273  CD  PRO A 285      19.021  11.749   4.128  1.00 96.12           C  
ATOM   2274  N   HIS A 286      19.469   8.818   7.980  1.00 96.54           N  
ATOM   2275  CA  HIS A 286      19.276   8.672   9.419  1.00 96.54           C  
ATOM   2276  C   HIS A 286      20.259   9.540  10.197  1.00 96.54           C  
ATOM   2277  CB  HIS A 286      19.427   7.207   9.833  1.00 96.54           C  
ATOM   2278  O   HIS A 286      19.963   9.971  11.314  1.00 96.54           O  
ATOM   2279  CG  HIS A 286      18.319   6.328   9.346  1.00 96.54           C  
ATOM   2280  CD2 HIS A 286      17.171   6.625   8.694  1.00 96.54           C  
ATOM   2281  ND1 HIS A 286      18.324   4.961   9.519  1.00 96.54           N  
ATOM   2282  CE1 HIS A 286      17.222   4.453   8.991  1.00 96.54           C  
ATOM   2283  NE2 HIS A 286      16.506   5.442   8.484  1.00 96.54           N  
ATOM   2284  N   LYS A 287      21.390   9.850   9.586  1.00 96.67           N  
ATOM   2285  CA  LYS A 287      22.379  10.707  10.233  1.00 96.67           C  
ATOM   2286  C   LYS A 287      21.834  12.118  10.439  1.00 96.67           C  
ATOM   2287  CB  LYS A 287      23.666  10.758   9.408  1.00 96.67           C  
ATOM   2288  O   LYS A 287      22.087  12.742  11.471  1.00 96.67           O  
ATOM   2289  CG  LYS A 287      24.767  11.606  10.030  1.00 96.67           C  
ATOM   2290  CD  LYS A 287      26.019  11.619   9.163  1.00 96.67           C  
ATOM   2291  CE  LYS A 287      27.079  12.557   9.725  1.00 96.67           C  
ATOM   2292  NZ  LYS A 287      28.311  12.571   8.880  1.00 96.67           N  
ATOM   2293  N   ASP A 288      21.055  12.561   9.527  1.00 97.64           N  
ATOM   2294  CA  ASP A 288      20.523  13.919   9.597  1.00 97.64           C  
ATOM   2295  C   ASP A 288      19.226  13.959  10.402  1.00 97.64           C  
ATOM   2296  CB  ASP A 288      20.288  14.476   8.192  1.00 97.64           C  
ATOM   2297  O   ASP A 288      18.962  14.931  11.114  1.00 97.64           O  
ATOM   2298  CG  ASP A 288      21.563  14.582   7.375  1.00 97.64           C  
ATOM   2299  OD1 ASP A 288      22.663  14.644   7.966  1.00 97.64           O  
ATOM   2300  OD2 ASP A 288      21.467  14.608   6.129  1.00 97.64           O  
ATOM   2301  N   TYR A 289      18.461  12.921  10.190  1.00 98.09           N  
ATOM   2302  CA  TYR A 289      17.169  12.815  10.859  1.00 98.09           C  
ATOM   2303  C   TYR A 289      16.991  11.436  11.485  1.00 98.09           C  
ATOM   2304  CB  TYR A 289      16.029  13.092   9.874  1.00 98.09           C  
ATOM   2305  O   TYR A 289      16.435  10.531  10.859  1.00 98.09           O  
ATOM   2306  CG  TYR A 289      16.063  14.480   9.282  1.00 98.09           C  
ATOM   2307  CD1 TYR A 289      15.515  15.563   9.965  1.00 98.09           C  
ATOM   2308  CD2 TYR A 289      16.642  14.711   8.039  1.00 98.09           C  
ATOM   2309  CE1 TYR A 289      15.542  16.844   9.422  1.00 98.09           C  
ATOM   2310  CE2 TYR A 289      16.674  15.987   7.486  1.00 98.09           C  
ATOM   2311  OH  TYR A 289      16.153  18.311   7.643  1.00 98.09           O  
ATOM   2312  CZ  TYR A 289      16.123  17.046   8.185  1.00 98.09           C  
ATOM   2313  N   PRO A 290      17.465  11.256  12.760  1.00 98.50           N  
ATOM   2314  CA  PRO A 290      17.435   9.966  13.454  1.00 98.50           C  
ATOM   2315  C   PRO A 290      16.016   9.489  13.751  1.00 98.50           C  
ATOM   2316  CB  PRO A 290      18.200  10.245  14.751  1.00 98.50           C  
ATOM   2317  O   PRO A 290      15.093  10.302  13.842  1.00 98.50           O  
ATOM   2318  CG  PRO A 290      18.993  11.480  14.468  1.00 98.50           C  
ATOM   2319  CD  PRO A 290      18.269  12.285  13.427  1.00 98.50           C  
ATOM   2320  N   LEU A 291      15.887   8.179  13.917  1.00 98.70           N  
ATOM   2321  CA  LEU A 291      14.601   7.557  14.214  1.00 98.70           C  
ATOM   2322  C   LEU A 291      14.178   7.845  15.651  1.00 98.70           C  
ATOM   2323  CB  LEU A 291      14.671   6.045  13.984  1.00 98.70           C  
ATOM   2324  O   LEU A 291      14.985   7.727  16.576  1.00 98.70           O  
ATOM   2325  CG  LEU A 291      14.966   5.590  12.554  1.00 98.70           C  
ATOM   2326  CD1 LEU A 291      15.070   4.070  12.492  1.00 98.70           C  
ATOM   2327  CD2 LEU A 291      13.891   6.097  11.599  1.00 98.70           C  
ATOM   2328  N   ARG A 292      12.988   8.296  15.769  1.00 98.56           N  
ATOM   2329  CA  ARG A 292      12.362   8.506  17.070  1.00 98.56           C  
ATOM   2330  C   ARG A 292      11.248   7.494  17.312  1.00 98.56           C  
ATOM   2331  CB  ARG A 292      11.810   9.929  17.179  1.00 98.56           C  
ATOM   2332  O   ARG A 292      10.289   7.422  16.540  1.00 98.56           O  
ATOM   2333  CG  ARG A 292      11.228  10.261  18.543  1.00 98.56           C  
ATOM   2334  CD  ARG A 292      10.752  11.705  18.617  1.00 98.56           C  
ATOM   2335  NE  ARG A 292       9.998  11.963  19.840  1.00 98.56           N  
ATOM   2336  NH1 ARG A 292       9.309  14.078  19.217  1.00 98.56           N  
ATOM   2337  NH2 ARG A 292       8.678  13.213  21.244  1.00 98.56           N  
ATOM   2338  CZ  ARG A 292       9.330  13.084  20.097  1.00 98.56           C  
ATOM   2339  N   PRO A 293      11.310   6.695  18.383  1.00 98.70           N  
ATOM   2340  CA  PRO A 293      10.254   5.715  18.646  1.00 98.70           C  
ATOM   2341  C   PRO A 293       8.927   6.365  19.032  1.00 98.70           C  
ATOM   2342  CB  PRO A 293      10.818   4.893  19.808  1.00 98.70           C  
ATOM   2343  O   PRO A 293       8.909   7.330  19.799  1.00 98.70           O  
ATOM   2344  CG  PRO A 293      11.737   5.827  20.527  1.00 98.70           C  
ATOM   2345  CD  PRO A 293      12.369   6.743  19.519  1.00 98.70           C  
ATOM   2346  N   ILE A 294       7.739   5.719  18.509  1.00 98.67           N  
ATOM   2347  CA  ILE A 294       6.457   6.325  18.851  1.00 98.67           C  
ATOM   2348  C   ILE A 294       5.473   5.240  19.283  1.00 98.67           C  
ATOM   2349  CB  ILE A 294       5.880   7.133  17.668  1.00 98.67           C  
ATOM   2350  O   ILE A 294       4.478   5.527  19.953  1.00 98.67           O  
ATOM   2351  CG1 ILE A 294       5.562   6.203  16.491  1.00 98.67           C  
ATOM   2352  CG2 ILE A 294       6.850   8.239  17.245  1.00 98.67           C  
ATOM   2353  CD1 ILE A 294       4.679   6.834  15.424  1.00 98.67           C  
ATOM   2354  N   GLY A 295       5.727   3.991  18.833  1.00 98.64           N  
ATOM   2355  CA  GLY A 295       4.734   2.985  19.175  1.00 98.64           C  
ATOM   2356  C   GLY A 295       5.160   1.576  18.805  1.00 98.64           C  
ATOM   2357  O   GLY A 295       6.307   1.352  18.411  1.00 98.64           O  
ATOM   2358  N   ARG A 296       4.275   0.649  19.052  1.00 98.85           N  
ATOM   2359  CA  ARG A 296       4.477  -0.770  18.778  1.00 98.85           C  
ATOM   2360  C   ARG A 296       3.231  -1.390  18.155  1.00 98.85           C  
ATOM   2361  CB  ARG A 296       4.850  -1.518  20.060  1.00 98.85           C  
ATOM   2362  O   ARG A 296       2.113  -1.141  18.611  1.00 98.85           O  
ATOM   2363  CG  ARG A 296       5.093  -3.005  19.857  1.00 98.85           C  
ATOM   2364  CD  ARG A 296       5.509  -3.690  21.151  1.00 98.85           C  
ATOM   2365  NE  ARG A 296       6.771  -3.161  21.659  1.00 98.85           N  
ATOM   2366  NH1 ARG A 296       6.397  -3.803  23.847  1.00 98.85           N  
ATOM   2367  NH2 ARG A 296       8.333  -2.713  23.282  1.00 98.85           N  
ATOM   2368  CZ  ARG A 296       7.164  -3.227  22.928  1.00 98.85           C  
ATOM   2369  N   LEU A 297       3.436  -2.151  17.087  1.00 98.87           N  
ATOM   2370  CA  LEU A 297       2.384  -2.907  16.416  1.00 98.87           C  
ATOM   2371  C   LEU A 297       2.470  -4.388  16.767  1.00 98.87           C  
ATOM   2372  CB  LEU A 297       2.479  -2.724  14.898  1.00 98.87           C  
ATOM   2373  O   LEU A 297       3.537  -4.997  16.654  1.00 98.87           O  
ATOM   2374  CG  LEU A 297       1.549  -3.595  14.052  1.00 98.87           C  
ATOM   2375  CD1 LEU A 297       0.096  -3.178  14.262  1.00 98.87           C  
ATOM   2376  CD2 LEU A 297       1.928  -3.506  12.577  1.00 98.87           C  
ATOM   2377  N   THR A 298       1.326  -4.970  17.224  1.00 98.86           N  
ATOM   2378  CA  THR A 298       1.228  -6.400  17.498  1.00 98.86           C  
ATOM   2379  C   THR A 298       0.013  -7.003  16.800  1.00 98.86           C  
ATOM   2380  CB  THR A 298       1.143  -6.673  19.011  1.00 98.86           C  
ATOM   2381  O   THR A 298      -1.117  -6.559  17.016  1.00 98.86           O  
ATOM   2382  CG2 THR A 298       1.104  -8.171  19.298  1.00 98.86           C  
ATOM   2383  OG1 THR A 298       2.288  -6.104  19.659  1.00 98.86           O  
ATOM   2384  N   LEU A 299       0.244  -7.964  15.906  1.00 98.79           N  
ATOM   2385  CA  LEU A 299      -0.866  -8.722  15.337  1.00 98.79           C  
ATOM   2386  C   LEU A 299      -1.215  -9.918  16.217  1.00 98.79           C  
ATOM   2387  CB  LEU A 299      -0.522  -9.196  13.923  1.00 98.79           C  
ATOM   2388  O   LEU A 299      -0.354 -10.749  16.513  1.00 98.79           O  
ATOM   2389  CG  LEU A 299      -0.334  -8.105  12.868  1.00 98.79           C  
ATOM   2390  CD1 LEU A 299      -0.159  -8.727  11.487  1.00 98.79           C  
ATOM   2391  CD2 LEU A 299      -1.515  -7.140  12.880  1.00 98.79           C  
ATOM   2392  N   ASN A 300      -2.565 -10.058  16.532  1.00 98.61           N  
ATOM   2393  CA  ASN A 300      -2.890 -11.090  17.510  1.00 98.61           C  
ATOM   2394  C   ASN A 300      -4.187 -11.810  17.155  1.00 98.61           C  
ATOM   2395  CB  ASN A 300      -2.984 -10.488  18.914  1.00 98.61           C  
ATOM   2396  O   ASN A 300      -4.736 -12.551  17.973  1.00 98.61           O  
ATOM   2397  CG  ASN A 300      -3.997  -9.363  19.000  1.00 98.61           C  
ATOM   2398  ND2 ASN A 300      -3.988  -8.641  20.114  1.00 98.61           N  
ATOM   2399  OD1 ASN A 300      -4.783  -9.146  18.074  1.00 98.61           O  
ATOM   2400  N   LYS A 301      -4.713 -11.553  16.017  1.00 98.58           N  
ATOM   2401  CA  LYS A 301      -5.965 -12.204  15.640  1.00 98.58           C  
ATOM   2402  C   LYS A 301      -6.045 -12.410  14.131  1.00 98.58           C  
ATOM   2403  CB  LYS A 301      -7.163 -11.385  16.122  1.00 98.58           C  
ATOM   2404  O   LYS A 301      -5.878 -11.462  13.360  1.00 98.58           O  
ATOM   2405  CG  LYS A 301      -8.506 -12.069  15.912  1.00 98.58           C  
ATOM   2406  CD  LYS A 301      -9.655 -11.218  16.437  1.00 98.58           C  
ATOM   2407  CE  LYS A 301     -11.002 -11.881  16.187  1.00 98.58           C  
ATOM   2408  NZ  LYS A 301     -12.131 -11.056  16.713  1.00 98.58           N  
ATOM   2409  N   ASN A 302      -6.318 -13.693  13.768  1.00 98.73           N  
ATOM   2410  CA  ASN A 302      -6.514 -14.023  12.360  1.00 98.73           C  
ATOM   2411  C   ASN A 302      -7.904 -13.617  11.878  1.00 98.73           C  
ATOM   2412  CB  ASN A 302      -6.285 -15.517  12.122  1.00 98.73           C  
ATOM   2413  O   ASN A 302      -8.828 -13.475  12.681  1.00 98.73           O  
ATOM   2414  CG  ASN A 302      -4.815 -15.876  12.036  1.00 98.73           C  
ATOM   2415  ND2 ASN A 302      -4.440 -16.991  12.651  1.00 98.73           N  
ATOM   2416  OD1 ASN A 302      -4.022 -15.156  11.423  1.00 98.73           O  
ATOM   2417  N   PRO A 303      -7.951 -13.379  10.470  1.00 98.35           N  
ATOM   2418  CA  PRO A 303      -9.300 -13.185   9.931  1.00 98.35           C  
ATOM   2419  C   PRO A 303     -10.214 -14.381  10.187  1.00 98.35           C  
ATOM   2420  CB  PRO A 303      -9.057 -12.994   8.432  1.00 98.35           C  
ATOM   2421  O   PRO A 303      -9.753 -15.525  10.194  1.00 98.35           O  
ATOM   2422  CG  PRO A 303      -7.775 -13.713   8.158  1.00 98.35           C  
ATOM   2423  CD  PRO A 303      -6.900 -13.608   9.374  1.00 98.35           C  
ATOM   2424  N   ARG A 304     -11.464 -14.076  10.458  1.00 97.75           N  
ATOM   2425  CA  ARG A 304     -12.451 -15.145  10.569  1.00 97.75           C  
ATOM   2426  C   ARG A 304     -12.867 -15.651   9.192  1.00 97.75           C  
ATOM   2427  CB  ARG A 304     -13.680 -14.665  11.344  1.00 97.75           C  
ATOM   2428  O   ARG A 304     -13.139 -16.841   9.018  1.00 97.75           O  
ATOM   2429  CG  ARG A 304     -14.659 -15.773  11.696  1.00 97.75           C  
ATOM   2430  CD  ARG A 304     -15.842 -15.248  12.496  1.00 97.75           C  
ATOM   2431  NE  ARG A 304     -16.962 -16.185  12.480  1.00 97.75           N  
ATOM   2432  NH1 ARG A 304     -18.354 -14.863  13.766  1.00 97.75           N  
ATOM   2433  NH2 ARG A 304     -19.080 -16.900  13.005  1.00 97.75           N  
ATOM   2434  CZ  ARG A 304     -18.130 -15.980  13.084  1.00 97.75           C  
ATOM   2435  N   ASN A 305     -12.979 -14.750   8.281  1.00 98.12           N  
ATOM   2436  CA  ASN A 305     -13.273 -14.940   6.865  1.00 98.12           C  
ATOM   2437  C   ASN A 305     -12.420 -14.028   5.988  1.00 98.12           C  
ATOM   2438  CB  ASN A 305     -14.760 -14.703   6.589  1.00 98.12           C  
ATOM   2439  O   ASN A 305     -12.495 -12.803   6.101  1.00 98.12           O  
ATOM   2440  CG  ASN A 305     -15.134 -14.961   5.143  1.00 98.12           C  
ATOM   2441  ND2 ASN A 305     -15.663 -16.148   4.871  1.00 98.12           N  
ATOM   2442  OD1 ASN A 305     -14.949 -14.101   4.278  1.00 98.12           O  
ATOM   2443  N   TYR A 306     -11.647 -14.639   5.125  1.00 97.58           N  
ATOM   2444  CA  TYR A 306     -10.702 -13.881   4.312  1.00 97.58           C  
ATOM   2445  C   TYR A 306     -11.423 -12.836   3.470  1.00 97.58           C  
ATOM   2446  CB  TYR A 306      -9.900 -14.820   3.405  1.00 97.58           C  
ATOM   2447  O   TYR A 306     -11.003 -11.678   3.412  1.00 97.58           O  
ATOM   2448  CG  TYR A 306      -8.900 -14.107   2.527  1.00 97.58           C  
ATOM   2449  CD1 TYR A 306      -9.238 -13.706   1.236  1.00 97.58           C  
ATOM   2450  CD2 TYR A 306      -7.616 -13.834   2.986  1.00 97.58           C  
ATOM   2451  CE1 TYR A 306      -8.319 -13.051   0.423  1.00 97.58           C  
ATOM   2452  CE2 TYR A 306      -6.689 -13.180   2.181  1.00 97.58           C  
ATOM   2453  OH  TYR A 306      -6.135 -12.144   0.103  1.00 97.58           O  
ATOM   2454  CZ  TYR A 306      -7.049 -12.792   0.904  1.00 97.58           C  
ATOM   2455  N   PHE A 307     -12.525 -13.265   2.800  1.00 97.38           N  
ATOM   2456  CA  PHE A 307     -13.257 -12.367   1.913  1.00 97.38           C  
ATOM   2457  C   PHE A 307     -13.749 -11.140   2.671  1.00 97.38           C  
ATOM   2458  CB  PHE A 307     -14.440 -13.095   1.267  1.00 97.38           C  
ATOM   2459  O   PHE A 307     -13.470 -10.006   2.275  1.00 97.38           O  
ATOM   2460  CG  PHE A 307     -15.222 -12.244   0.302  1.00 97.38           C  
ATOM   2461  CD1 PHE A 307     -16.423 -11.660   0.685  1.00 97.38           C  
ATOM   2462  CD2 PHE A 307     -14.755 -12.029  -0.988  1.00 97.38           C  
ATOM   2463  CE1 PHE A 307     -17.149 -10.872  -0.205  1.00 97.38           C  
ATOM   2464  CE2 PHE A 307     -15.475 -11.243  -1.883  1.00 97.38           C  
ATOM   2465  CZ  PHE A 307     -16.672 -10.666  -1.491  1.00 97.38           C  
ATOM   2466  N   THR A 308     -14.353 -11.378   3.802  1.00 97.41           N  
ATOM   2467  CA  THR A 308     -14.972 -10.303   4.569  1.00 97.41           C  
ATOM   2468  C   THR A 308     -13.910  -9.412   5.206  1.00 97.41           C  
ATOM   2469  CB  THR A 308     -15.901 -10.862   5.663  1.00 97.41           C  
ATOM   2470  O   THR A 308     -13.996  -8.184   5.130  1.00 97.41           O  
ATOM   2471  CG2 THR A 308     -16.518  -9.737   6.488  1.00 97.41           C  
ATOM   2472  OG1 THR A 308     -16.950 -11.621   5.050  1.00 97.41           O  
ATOM   2473  N   ASP A 309     -12.881 -10.020   5.764  1.00 98.29           N  
ATOM   2474  CA  ASP A 309     -11.950  -9.284   6.614  1.00 98.29           C  
ATOM   2475  C   ASP A 309     -10.795  -8.710   5.796  1.00 98.29           C  
ATOM   2476  CB  ASP A 309     -11.410 -10.186   7.726  1.00 98.29           C  
ATOM   2477  O   ASP A 309     -10.341  -7.593   6.051  1.00 98.29           O  
ATOM   2478  CG  ASP A 309     -12.461 -10.545   8.761  1.00 98.29           C  
ATOM   2479  OD1 ASP A 309     -13.420  -9.767   8.952  1.00 98.29           O  
ATOM   2480  OD2 ASP A 309     -12.326 -11.614   9.395  1.00 98.29           O  
ATOM   2481  N   ILE A 310     -10.387  -9.496   4.749  1.00 98.21           N  
ATOM   2482  CA  ILE A 310      -9.163  -9.087   4.069  1.00 98.21           C  
ATOM   2483  C   ILE A 310      -9.490  -8.631   2.648  1.00 98.21           C  
ATOM   2484  CB  ILE A 310      -8.124 -10.230   4.039  1.00 98.21           C  
ATOM   2485  O   ILE A 310      -9.086  -7.543   2.230  1.00 98.21           O  
ATOM   2486  CG1 ILE A 310      -7.802 -10.697   5.463  1.00 98.21           C  
ATOM   2487  CG2 ILE A 310      -6.853  -9.786   3.308  1.00 98.21           C  
ATOM   2488  CD1 ILE A 310      -7.372  -9.577   6.400  1.00 98.21           C  
ATOM   2489  N   GLU A 311     -10.266  -9.379   1.875  1.00 97.75           N  
ATOM   2490  CA  GLU A 311     -10.553  -9.048   0.482  1.00 97.75           C  
ATOM   2491  C   GLU A 311     -11.420  -7.797   0.379  1.00 97.75           C  
ATOM   2492  CB  GLU A 311     -11.239 -10.223  -0.219  1.00 97.75           C  
ATOM   2493  O   GLU A 311     -11.188  -6.944  -0.480  1.00 97.75           O  
ATOM   2494  CG  GLU A 311     -11.665  -9.922  -1.649  1.00 97.75           C  
ATOM   2495  CD  GLU A 311     -10.499  -9.580  -2.562  1.00 97.75           C  
ATOM   2496  OE1 GLU A 311     -10.733  -9.064  -3.678  1.00 97.75           O  
ATOM   2497  OE2 GLU A 311      -9.341  -9.832  -2.159  1.00 97.75           O  
ATOM   2498  N   GLN A 312     -12.322  -7.516   1.392  1.00 97.79           N  
ATOM   2499  CA  GLN A 312     -13.245  -6.388   1.328  1.00 97.79           C  
ATOM   2500  C   GLN A 312     -12.679  -5.173   2.058  1.00 97.79           C  
ATOM   2501  CB  GLN A 312     -14.603  -6.770   1.917  1.00 97.79           C  
ATOM   2502  O   GLN A 312     -13.279  -4.096   2.039  1.00 97.79           O  
ATOM   2503  CG  GLN A 312     -15.438  -7.663   1.010  1.00 97.79           C  
ATOM   2504  CD  GLN A 312     -16.827  -7.925   1.561  1.00 97.79           C  
ATOM   2505  NE2 GLN A 312     -17.805  -8.051   0.670  1.00 97.79           N  
ATOM   2506  OE1 GLN A 312     -17.019  -8.016   2.778  1.00 97.79           O  
ATOM   2507  N   ALA A 313     -11.505  -5.365   2.660  1.00 98.39           N  
ATOM   2508  CA  ALA A 313     -10.886  -4.233   3.343  1.00 98.39           C  
ATOM   2509  C   ALA A 313     -10.439  -3.168   2.345  1.00 98.39           C  
ATOM   2510  CB  ALA A 313      -9.700  -4.701   4.183  1.00 98.39           C  
ATOM   2511  O   ALA A 313      -9.859  -3.488   1.304  1.00 98.39           O  
ATOM   2512  N   ALA A 314     -10.776  -1.962   2.597  1.00 98.38           N  
ATOM   2513  CA  ALA A 314     -10.380  -0.814   1.785  1.00 98.38           C  
ATOM   2514  C   ALA A 314      -9.531   0.162   2.593  1.00 98.38           C  
ATOM   2515  CB  ALA A 314     -11.613  -0.106   1.228  1.00 98.38           C  
ATOM   2516  O   ALA A 314      -9.858   0.479   3.739  1.00 98.38           O  
ATOM   2517  N   PHE A 315      -8.386   0.593   1.994  1.00 98.55           N  
ATOM   2518  CA  PHE A 315      -7.447   1.509   2.631  1.00 98.55           C  
ATOM   2519  C   PHE A 315      -7.247   2.757   1.780  1.00 98.55           C  
ATOM   2520  CB  PHE A 315      -6.101   0.817   2.873  1.00 98.55           C  
ATOM   2521  O   PHE A 315      -7.257   2.685   0.550  1.00 98.55           O  
ATOM   2522  CG  PHE A 315      -6.209  -0.464   3.654  1.00 98.55           C  
ATOM   2523  CD1 PHE A 315      -6.074  -0.465   5.037  1.00 98.55           C  
ATOM   2524  CD2 PHE A 315      -6.445  -1.669   3.005  1.00 98.55           C  
ATOM   2525  CE1 PHE A 315      -6.173  -1.650   5.763  1.00 98.55           C  
ATOM   2526  CE2 PHE A 315      -6.546  -2.857   3.724  1.00 98.55           C  
ATOM   2527  CZ  PHE A 315      -6.408  -2.845   5.102  1.00 98.55           C  
ATOM   2528  N   SER A 316      -7.123   3.905   2.508  1.00 98.32           N  
ATOM   2529  CA  SER A 316      -6.861   5.141   1.777  1.00 98.32           C  
ATOM   2530  C   SER A 316      -5.999   6.096   2.595  1.00 98.32           C  
ATOM   2531  CB  SER A 316      -8.174   5.826   1.395  1.00 98.32           C  
ATOM   2532  O   SER A 316      -6.296   6.364   3.762  1.00 98.32           O  
ATOM   2533  OG  SER A 316      -7.930   7.107   0.841  1.00 98.32           O  
ATOM   2534  N   PRO A 317      -4.902   6.619   1.910  1.00 97.81           N  
ATOM   2535  CA  PRO A 317      -4.112   7.619   2.632  1.00 97.81           C  
ATOM   2536  C   PRO A 317      -4.882   8.915   2.876  1.00 97.81           C  
ATOM   2537  CB  PRO A 317      -2.917   7.860   1.706  1.00 97.81           C  
ATOM   2538  O   PRO A 317      -4.399   9.799   3.589  1.00 97.81           O  
ATOM   2539  CG  PRO A 317      -3.425   7.543   0.337  1.00 97.81           C  
ATOM   2540  CD  PRO A 317      -4.407   6.411   0.441  1.00 97.81           C  
ATOM   2541  N   SER A 318      -6.130   9.032   2.268  1.00 98.02           N  
ATOM   2542  CA  SER A 318      -6.953  10.215   2.493  1.00 98.02           C  
ATOM   2543  C   SER A 318      -7.731  10.106   3.800  1.00 98.02           C  
ATOM   2544  CB  SER A 318      -7.924  10.422   1.329  1.00 98.02           C  
ATOM   2545  O   SER A 318      -8.302  11.092   4.273  1.00 98.02           O  
ATOM   2546  OG  SER A 318      -8.870   9.369   1.270  1.00 98.02           O  
ATOM   2547  N   ASN A 319      -7.779   8.854   4.331  1.00 98.21           N  
ATOM   2548  CA  ASN A 319      -8.357   8.703   5.662  1.00 98.21           C  
ATOM   2549  C   ASN A 319      -7.393   9.172   6.748  1.00 98.21           C  
ATOM   2550  CB  ASN A 319      -8.767   7.250   5.907  1.00 98.21           C  
ATOM   2551  O   ASN A 319      -6.530   8.411   7.189  1.00 98.21           O  
ATOM   2552  CG  ASN A 319      -9.926   6.815   5.032  1.00 98.21           C  
ATOM   2553  ND2 ASN A 319     -10.082   5.507   4.861  1.00 98.21           N  
ATOM   2554  OD1 ASN A 319     -10.675   7.647   4.514  1.00 98.21           O  
ATOM   2555  N   MET A 320      -7.463  10.422   7.122  1.00 97.75           N  
ATOM   2556  CA  MET A 320      -6.598  11.029   8.130  1.00 97.75           C  
ATOM   2557  C   MET A 320      -7.420  11.582   9.290  1.00 97.75           C  
ATOM   2558  CB  MET A 320      -5.750  12.142   7.512  1.00 97.75           C  
ATOM   2559  O   MET A 320      -8.530  12.077   9.089  1.00 97.75           O  
ATOM   2560  CG  MET A 320      -4.776  11.654   6.453  1.00 97.75           C  
ATOM   2561  SD  MET A 320      -3.884  13.030   5.630  1.00 97.75           S  
ATOM   2562  CE  MET A 320      -3.039  12.119   4.308  1.00 97.75           C  
ATOM   2563  N   VAL A 321      -6.940  11.398  10.465  1.00 97.71           N  
ATOM   2564  CA  VAL A 321      -7.610  11.919  11.652  1.00 97.71           C  
ATOM   2565  C   VAL A 321      -6.977  13.247  12.062  1.00 97.71           C  
ATOM   2566  CB  VAL A 321      -7.548  10.915  12.825  1.00 97.71           C  
ATOM   2567  O   VAL A 321      -5.866  13.570  11.636  1.00 97.71           O  
ATOM   2568  CG1 VAL A 321      -8.314   9.638  12.483  1.00 97.71           C  
ATOM   2569  CG2 VAL A 321      -6.097  10.594  13.176  1.00 97.71           C  
ATOM   2570  N   PRO A 322      -7.726  14.055  12.855  1.00 96.92           N  
ATOM   2571  CA  PRO A 322      -7.118  15.299  13.334  1.00 96.92           C  
ATOM   2572  C   PRO A 322      -5.736  15.083  13.946  1.00 96.92           C  
ATOM   2573  CB  PRO A 322      -8.111  15.793  14.389  1.00 96.92           C  
ATOM   2574  O   PRO A 322      -5.543  14.149  14.729  1.00 96.92           O  
ATOM   2575  CG  PRO A 322      -9.432  15.242  13.959  1.00 96.92           C  
ATOM   2576  CD  PRO A 322      -9.216  13.863  13.404  1.00 96.92           C  
ATOM   2577  N   GLY A 323      -4.762  15.937  13.528  1.00 96.95           N  
ATOM   2578  CA  GLY A 323      -3.387  15.848  13.996  1.00 96.95           C  
ATOM   2579  C   GLY A 323      -2.473  15.123  13.027  1.00 96.95           C  
ATOM   2580  O   GLY A 323      -1.251  15.140  13.187  1.00 96.95           O  
ATOM   2581  N   TRP A 324      -2.964  14.360  12.090  1.00 97.99           N  
ATOM   2582  CA  TRP A 324      -2.267  13.652  11.020  1.00 97.99           C  
ATOM   2583  C   TRP A 324      -2.687  14.182   9.653  1.00 97.99           C  
ATOM   2584  CB  TRP A 324      -2.540  12.148  11.104  1.00 97.99           C  
ATOM   2585  O   TRP A 324      -3.851  14.062   9.264  1.00 97.99           O  
ATOM   2586  CG  TRP A 324      -1.663  11.320  10.212  1.00 97.99           C  
ATOM   2587  CD1 TRP A 324      -1.763  11.183   8.856  1.00 97.99           C  
ATOM   2588  CD2 TRP A 324      -0.556  10.509  10.617  1.00 97.99           C  
ATOM   2589  CE2 TRP A 324      -0.029   9.909   9.452  1.00 97.99           C  
ATOM   2590  CE3 TRP A 324       0.043  10.233  11.853  1.00 97.99           C  
ATOM   2591  NE1 TRP A 324      -0.783  10.336   8.392  1.00 97.99           N  
ATOM   2592  CH2 TRP A 324       1.638   8.795  10.710  1.00 97.99           C  
ATOM   2593  CZ2 TRP A 324       1.070   9.048   9.488  1.00 97.99           C  
ATOM   2594  CZ3 TRP A 324       1.137   9.376  11.886  1.00 97.99           C  
ATOM   2595  N   GLY A 325      -1.689  14.686   8.906  1.00 97.19           N  
ATOM   2596  CA  GLY A 325      -2.096  15.305   7.654  1.00 97.19           C  
ATOM   2597  C   GLY A 325      -1.168  14.978   6.499  1.00 97.19           C  
ATOM   2598  O   GLY A 325      -0.132  14.338   6.690  1.00 97.19           O  
ATOM   2599  N   ALA A 326      -1.546  15.417   5.289  1.00 96.80           N  
ATOM   2600  CA  ALA A 326      -0.793  15.190   4.059  1.00 96.80           C  
ATOM   2601  C   ALA A 326       0.213  16.313   3.817  1.00 96.80           C  
ATOM   2602  CB  ALA A 326      -1.742  15.065   2.869  1.00 96.80           C  
ATOM   2603  O   ALA A 326       0.018  17.439   4.279  1.00 96.80           O  
ATOM   2604  N   SER A 327       1.315  15.999   3.199  1.00 95.65           N  
ATOM   2605  CA  SER A 327       2.270  16.979   2.692  1.00 95.65           C  
ATOM   2606  C   SER A 327       2.024  17.280   1.217  1.00 95.65           C  
ATOM   2607  CB  SER A 327       3.703  16.483   2.887  1.00 95.65           C  
ATOM   2608  O   SER A 327       1.037  16.818   0.641  1.00 95.65           O  
ATOM   2609  OG  SER A 327       3.965  15.362   2.061  1.00 95.65           O  
ATOM   2610  N   ALA A 328       2.878  18.111   0.635  1.00 93.70           N  
ATOM   2611  CA  ALA A 328       2.767  18.465  -0.778  1.00 93.70           C  
ATOM   2612  C   ALA A 328       3.442  17.418  -1.660  1.00 93.70           C  
ATOM   2613  CB  ALA A 328       3.376  19.842  -1.031  1.00 93.70           C  
ATOM   2614  O   ALA A 328       3.782  17.695  -2.812  1.00 93.70           O  
ATOM   2615  N   ASP A 329       3.655  16.267  -1.105  1.00 93.88           N  
ATOM   2616  CA  ASP A 329       4.158  15.126  -1.864  1.00 93.88           C  
ATOM   2617  C   ASP A 329       3.216  14.773  -3.013  1.00 93.88           C  
ATOM   2618  CB  ASP A 329       4.350  13.915  -0.950  1.00 93.88           C  
ATOM   2619  O   ASP A 329       2.097  14.309  -2.784  1.00 93.88           O  
ATOM   2620  CG  ASP A 329       4.883  12.697  -1.683  1.00 93.88           C  
ATOM   2621  OD1 ASP A 329       4.664  12.578  -2.908  1.00 93.88           O  
ATOM   2622  OD2 ASP A 329       5.525  11.846  -1.030  1.00 93.88           O  
ATOM   2623  N   PRO A 330       3.647  14.898  -4.308  1.00 93.42           N  
ATOM   2624  CA  PRO A 330       2.748  14.698  -5.447  1.00 93.42           C  
ATOM   2625  C   PRO A 330       2.183  13.280  -5.510  1.00 93.42           C  
ATOM   2626  CB  PRO A 330       3.642  14.983  -6.656  1.00 93.42           C  
ATOM   2627  O   PRO A 330       1.015  13.093  -5.860  1.00 93.42           O  
ATOM   2628  CG  PRO A 330       4.683  15.927  -6.147  1.00 93.42           C  
ATOM   2629  CD  PRO A 330       4.976  15.587  -4.714  1.00 93.42           C  
ATOM   2630  N   MET A 331       3.019  12.311  -5.203  1.00 94.82           N  
ATOM   2631  CA  MET A 331       2.528  10.935  -5.199  1.00 94.82           C  
ATOM   2632  C   MET A 331       1.459  10.742  -4.129  1.00 94.82           C  
ATOM   2633  CB  MET A 331       3.679   9.954  -4.971  1.00 94.82           C  
ATOM   2634  O   MET A 331       0.421  10.129  -4.386  1.00 94.82           O  
ATOM   2635  CG  MET A 331       4.560   9.748  -6.193  1.00 94.82           C  
ATOM   2636  SD  MET A 331       3.618   9.133  -7.643  1.00 94.82           S  
ATOM   2637  CE  MET A 331       2.358   8.131  -6.805  1.00 94.82           C  
ATOM   2638  N   LEU A 332       1.739  11.252  -2.860  1.00 96.69           N  
ATOM   2639  CA  LEU A 332       0.751  11.156  -1.791  1.00 96.69           C  
ATOM   2640  C   LEU A 332      -0.546  11.855  -2.185  1.00 96.69           C  
ATOM   2641  CB  LEU A 332       1.299  11.763  -0.497  1.00 96.69           C  
ATOM   2642  O   LEU A 332      -1.636  11.320  -1.967  1.00 96.69           O  
ATOM   2643  CG  LEU A 332       0.337  11.812   0.690  1.00 96.69           C  
ATOM   2644  CD1 LEU A 332      -0.151  10.409   1.035  1.00 96.69           C  
ATOM   2645  CD2 LEU A 332       1.007  12.462   1.896  1.00 96.69           C  
ATOM   2646  N   GLN A 333      -0.430  13.054  -2.848  1.00 95.92           N  
ATOM   2647  CA  GLN A 333      -1.597  13.817  -3.279  1.00 95.92           C  
ATOM   2648  C   GLN A 333      -2.433  13.026  -4.281  1.00 95.92           C  
ATOM   2649  CB  GLN A 333      -1.170  15.153  -3.891  1.00 95.92           C  
ATOM   2650  O   GLN A 333      -3.662  13.005  -4.192  1.00 95.92           O  
ATOM   2651  CG  GLN A 333      -0.546  16.116  -2.890  1.00 95.92           C  
ATOM   2652  CD  GLN A 333      -1.516  16.544  -1.804  1.00 95.92           C  
ATOM   2653  NE2 GLN A 333      -1.075  16.472  -0.553  1.00 95.92           N  
ATOM   2654  OE1 GLN A 333      -2.652  16.937  -2.088  1.00 95.92           O  
ATOM   2655  N   ALA A 334      -1.806  12.393  -5.213  1.00 96.77           N  
ATOM   2656  CA  ALA A 334      -2.509  11.599  -6.217  1.00 96.77           C  
ATOM   2657  C   ALA A 334      -3.157  10.369  -5.588  1.00 96.77           C  
ATOM   2658  CB  ALA A 334      -1.551  11.181  -7.331  1.00 96.77           C  
ATOM   2659  O   ALA A 334      -4.290  10.017  -5.924  1.00 96.77           O  
ATOM   2660  N   ARG A 335      -2.541   9.794  -4.578  1.00 97.40           N  
ATOM   2661  CA  ARG A 335      -3.006   8.578  -3.918  1.00 97.40           C  
ATOM   2662  C   ARG A 335      -4.262   8.847  -3.096  1.00 97.40           C  
ATOM   2663  CB  ARG A 335      -1.909   7.998  -3.024  1.00 97.40           C  
ATOM   2664  O   ARG A 335      -5.115   7.969  -2.950  1.00 97.40           O  
ATOM   2665  CG  ARG A 335      -0.719   7.442  -3.790  1.00 97.40           C  
ATOM   2666  CD  ARG A 335       0.384   6.968  -2.854  1.00 97.40           C  
ATOM   2667  NE  ARG A 335      -0.032   5.804  -2.077  1.00 97.40           N  
ATOM   2668  NH1 ARG A 335       1.760   5.876  -0.621  1.00 97.40           N  
ATOM   2669  NH2 ARG A 335       0.162   4.247  -0.400  1.00 97.40           N  
ATOM   2670  CZ  ARG A 335       0.631   5.312  -1.034  1.00 97.40           C  
ATOM   2671  N   MET A 336      -4.339  10.048  -2.620  1.00 98.24           N  
ATOM   2672  CA  MET A 336      -5.475  10.425  -1.784  1.00 98.24           C  
ATOM   2673  C   MET A 336      -6.775  10.381  -2.580  1.00 98.24           C  
ATOM   2674  CB  MET A 336      -5.270  11.822  -1.194  1.00 98.24           C  
ATOM   2675  O   MET A 336      -7.854  10.218  -2.006  1.00 98.24           O  
ATOM   2676  CG  MET A 336      -4.180  11.886  -0.136  1.00 98.24           C  
ATOM   2677  SD  MET A 336      -3.792  13.607   0.369  1.00 98.24           S  
ATOM   2678  CE  MET A 336      -5.396  14.109   1.053  1.00 98.24           C  
ATOM   2679  N   PHE A 337      -6.698  10.465  -3.892  1.00 98.11           N  
ATOM   2680  CA  PHE A 337      -7.856  10.295  -4.761  1.00 98.11           C  
ATOM   2681  C   PHE A 337      -7.956   8.856  -5.254  1.00 98.11           C  
ATOM   2682  CB  PHE A 337      -7.781  11.254  -5.953  1.00 98.11           C  
ATOM   2683  O   PHE A 337      -9.032   8.256  -5.220  1.00 98.11           O  
ATOM   2684  CG  PHE A 337      -8.730  10.912  -7.069  1.00 98.11           C  
ATOM   2685  CD1 PHE A 337      -8.265  10.339  -8.246  1.00 98.11           C  
ATOM   2686  CD2 PHE A 337     -10.090  11.164  -6.940  1.00 98.11           C  
ATOM   2687  CE1 PHE A 337      -9.142  10.021  -9.280  1.00 98.11           C  
ATOM   2688  CE2 PHE A 337     -10.973  10.849  -7.970  1.00 98.11           C  
ATOM   2689  CZ  PHE A 337     -10.496  10.278  -9.139  1.00 98.11           C  
ATOM   2690  N   ALA A 338      -6.880   8.297  -5.717  1.00 98.06           N  
ATOM   2691  CA  ALA A 338      -6.832   7.053  -6.481  1.00 98.06           C  
ATOM   2692  C   ALA A 338      -7.347   5.880  -5.653  1.00 98.06           C  
ATOM   2693  CB  ALA A 338      -5.409   6.778  -6.960  1.00 98.06           C  
ATOM   2694  O   ALA A 338      -8.102   5.042  -6.153  1.00 98.06           O  
ATOM   2695  N   TYR A 339      -7.087   5.814  -4.341  1.00 98.04           N  
ATOM   2696  CA  TYR A 339      -7.404   4.650  -3.520  1.00 98.04           C  
ATOM   2697  C   TYR A 339      -8.900   4.572  -3.240  1.00 98.04           C  
ATOM   2698  CB  TYR A 339      -6.628   4.696  -2.200  1.00 98.04           C  
ATOM   2699  O   TYR A 339      -9.536   3.550  -3.509  1.00 98.04           O  
ATOM   2700  CG  TYR A 339      -5.231   4.133  -2.298  1.00 98.04           C  
ATOM   2701  CD1 TYR A 339      -4.800   3.131  -1.432  1.00 98.04           C  
ATOM   2702  CD2 TYR A 339      -4.339   4.602  -3.256  1.00 98.04           C  
ATOM   2703  CE1 TYR A 339      -3.513   2.610  -1.517  1.00 98.04           C  
ATOM   2704  CE2 TYR A 339      -3.049   4.089  -3.351  1.00 98.04           C  
ATOM   2705  OH  TYR A 339      -1.371   2.583  -2.567  1.00 98.04           O  
ATOM   2706  CZ  TYR A 339      -2.646   3.094  -2.478  1.00 98.04           C  
ATOM   2707  N   PRO A 340      -9.472   5.677  -2.717  1.00 97.93           N  
ATOM   2708  CA  PRO A 340     -10.914   5.561  -2.491  1.00 97.93           C  
ATOM   2709  C   PRO A 340     -11.698   5.345  -3.784  1.00 97.93           C  
ATOM   2710  CB  PRO A 340     -11.279   6.901  -1.848  1.00 97.93           C  
ATOM   2711  O   PRO A 340     -12.733   4.673  -3.777  1.00 97.93           O  
ATOM   2712  CG  PRO A 340     -10.125   7.800  -2.157  1.00 97.93           C  
ATOM   2713  CD  PRO A 340      -8.885   6.960  -2.274  1.00 97.93           C  
ATOM   2714  N   ASP A 341     -11.214   5.909  -4.842  1.00 98.04           N  
ATOM   2715  CA  ASP A 341     -11.901   5.701  -6.113  1.00 98.04           C  
ATOM   2716  C   ASP A 341     -11.836   4.236  -6.540  1.00 98.04           C  
ATOM   2717  CB  ASP A 341     -11.300   6.593  -7.201  1.00 98.04           C  
ATOM   2718  O   ASP A 341     -12.811   3.693  -7.062  1.00 98.04           O  
ATOM   2719  CG  ASP A 341     -12.131   6.620  -8.472  1.00 98.04           C  
ATOM   2720  OD1 ASP A 341     -13.335   6.948  -8.407  1.00 98.04           O  
ATOM   2721  OD2 ASP A 341     -11.576   6.309  -9.548  1.00 98.04           O  
ATOM   2722  N   ALA A 342     -10.699   3.572  -6.357  1.00 97.75           N  
ATOM   2723  CA  ALA A 342     -10.578   2.143  -6.632  1.00 97.75           C  
ATOM   2724  C   ALA A 342     -11.534   1.334  -5.760  1.00 97.75           C  
ATOM   2725  CB  ALA A 342      -9.141   1.679  -6.412  1.00 97.75           C  
ATOM   2726  O   ALA A 342     -12.148   0.372  -6.227  1.00 97.75           O  
ATOM   2727  N   ALA A 343     -11.708   1.709  -4.502  1.00 97.96           N  
ATOM   2728  CA  ALA A 343     -12.629   1.020  -3.602  1.00 97.96           C  
ATOM   2729  C   ALA A 343     -14.073   1.180  -4.068  1.00 97.96           C  
ATOM   2730  CB  ALA A 343     -12.471   1.543  -2.177  1.00 97.96           C  
ATOM   2731  O   ALA A 343     -14.853   0.225  -4.033  1.00 97.96           O  
ATOM   2732  N   ARG A 344     -14.435   2.408  -4.519  1.00 97.15           N  
ATOM   2733  CA  ARG A 344     -15.776   2.650  -5.041  1.00 97.15           C  
ATOM   2734  C   ARG A 344     -16.070   1.745  -6.233  1.00 97.15           C  
ATOM   2735  CB  ARG A 344     -15.941   4.117  -5.443  1.00 97.15           C  
ATOM   2736  O   ARG A 344     -17.181   1.228  -6.367  1.00 97.15           O  
ATOM   2737  CG  ARG A 344     -16.013   5.074  -4.265  1.00 97.15           C  
ATOM   2738  CD  ARG A 344     -16.152   6.520  -4.720  1.00 97.15           C  
ATOM   2739  NE  ARG A 344     -16.056   7.450  -3.599  1.00 97.15           N  
ATOM   2740  NH1 ARG A 344     -13.872   8.068  -4.029  1.00 97.15           N  
ATOM   2741  NH2 ARG A 344     -14.998   8.981  -2.253  1.00 97.15           N  
ATOM   2742  CZ  ARG A 344     -14.975   8.164  -3.296  1.00 97.15           C  
ATOM   2743  N   TYR A 345     -15.067   1.528  -7.066  1.00 97.20           N  
ATOM   2744  CA  TYR A 345     -15.229   0.685  -8.245  1.00 97.20           C  
ATOM   2745  C   TYR A 345     -15.379  -0.780  -7.852  1.00 97.20           C  
ATOM   2746  CB  TYR A 345     -14.037   0.852  -9.193  1.00 97.20           C  
ATOM   2747  O   TYR A 345     -16.273  -1.472  -8.343  1.00 97.20           O  
ATOM   2748  CG  TYR A 345     -14.034  -0.128 -10.341  1.00 97.20           C  
ATOM   2749  CD1 TYR A 345     -13.068  -1.128 -10.426  1.00 97.20           C  
ATOM   2750  CD2 TYR A 345     -14.994  -0.055 -11.344  1.00 97.20           C  
ATOM   2751  CE1 TYR A 345     -13.059  -2.032 -11.483  1.00 97.20           C  
ATOM   2752  CE2 TYR A 345     -14.995  -0.953 -12.406  1.00 97.20           C  
ATOM   2753  OH  TYR A 345     -14.021  -2.829 -13.515  1.00 97.20           O  
ATOM   2754  CZ  TYR A 345     -14.025  -1.937 -12.467  1.00 97.20           C  
ATOM   2755  N   ARG A 346     -14.589  -1.197  -6.897  1.00 96.86           N  
ATOM   2756  CA  ARG A 346     -14.512  -2.615  -6.560  1.00 96.86           C  
ATOM   2757  C   ARG A 346     -15.626  -3.011  -5.597  1.00 96.86           C  
ATOM   2758  CB  ARG A 346     -13.149  -2.950  -5.951  1.00 96.86           C  
ATOM   2759  O   ARG A 346     -16.260  -4.054  -5.768  1.00 96.86           O  
ATOM   2760  CG  ARG A 346     -11.999  -2.889  -6.943  1.00 96.86           C  
ATOM   2761  CD  ARG A 346     -10.692  -3.363  -6.322  1.00 96.86           C  
ATOM   2762  NE  ARG A 346     -10.763  -4.766  -5.923  1.00 96.86           N  
ATOM   2763  NH1 ARG A 346     -10.202  -4.380  -3.715  1.00 96.86           N  
ATOM   2764  NH2 ARG A 346     -10.621  -6.514  -4.440  1.00 96.86           N  
ATOM   2765  CZ  ARG A 346     -10.529  -5.217  -4.694  1.00 96.86           C  
ATOM   2766  N   LEU A 347     -15.861  -2.217  -4.593  1.00 97.18           N  
ATOM   2767  CA  LEU A 347     -16.692  -2.628  -3.467  1.00 97.18           C  
ATOM   2768  C   LEU A 347     -18.034  -1.904  -3.488  1.00 97.18           C  
ATOM   2769  CB  LEU A 347     -15.973  -2.354  -2.143  1.00 97.18           C  
ATOM   2770  O   LEU A 347     -18.998  -2.356  -2.868  1.00 97.18           O  
ATOM   2771  CG  LEU A 347     -14.639  -3.073  -1.935  1.00 97.18           C  
ATOM   2772  CD1 LEU A 347     -14.015  -2.658  -0.606  1.00 97.18           C  
ATOM   2773  CD2 LEU A 347     -14.831  -4.584  -1.993  1.00 97.18           C  
ATOM   2774  N   GLY A 348     -18.111  -0.817  -4.189  1.00 96.94           N  
ATOM   2775  CA  GLY A 348     -19.329  -0.025  -4.251  1.00 96.94           C  
ATOM   2776  C   GLY A 348     -19.234   1.277  -3.479  1.00 96.94           C  
ATOM   2777  O   GLY A 348     -18.339   1.450  -2.650  1.00 96.94           O  
ATOM   2778  N   VAL A 349     -20.171   2.169  -3.659  1.00 96.43           N  
ATOM   2779  CA  VAL A 349     -20.155   3.539  -3.156  1.00 96.43           C  
ATOM   2780  C   VAL A 349     -20.327   3.534  -1.639  1.00 96.43           C  
ATOM   2781  CB  VAL A 349     -21.257   4.398  -3.815  1.00 96.43           C  
ATOM   2782  O   VAL A 349     -19.983   4.509  -0.966  1.00 96.43           O  
ATOM   2783  CG1 VAL A 349     -20.983   4.578  -5.307  1.00 96.43           C  
ATOM   2784  CG2 VAL A 349     -22.630   3.766  -3.594  1.00 96.43           C  
ATOM   2785  N   ASN A 350     -20.860   2.408  -1.045  1.00 97.00           N  
ATOM   2786  CA  ASN A 350     -21.099   2.326   0.392  1.00 97.00           C  
ATOM   2787  C   ASN A 350     -20.107   1.389   1.074  1.00 97.00           C  
ATOM   2788  CB  ASN A 350     -22.535   1.875   0.672  1.00 97.00           C  
ATOM   2789  O   ASN A 350     -20.434   0.758   2.081  1.00 97.00           O  
ATOM   2790  CG  ASN A 350     -23.557   2.946   0.346  1.00 97.00           C  
ATOM   2791  ND2 ASN A 350     -24.645   2.549  -0.304  1.00 97.00           N  
ATOM   2792  OD1 ASN A 350     -23.371   4.120   0.675  1.00 97.00           O  
ATOM   2793  N   TYR A 351     -18.888   1.199   0.513  1.00 97.22           N  
ATOM   2794  CA  TYR A 351     -17.890   0.260   1.013  1.00 97.22           C  
ATOM   2795  C   TYR A 351     -17.548   0.552   2.469  1.00 97.22           C  
ATOM   2796  CB  TYR A 351     -16.622   0.317   0.157  1.00 97.22           C  
ATOM   2797  O   TYR A 351     -17.063  -0.325   3.187  1.00 97.22           O  
ATOM   2798  CG  TYR A 351     -15.860   1.614   0.286  1.00 97.22           C  
ATOM   2799  CD1 TYR A 351     -16.024   2.636  -0.647  1.00 97.22           C  
ATOM   2800  CD2 TYR A 351     -14.975   1.820   1.339  1.00 97.22           C  
ATOM   2801  CE1 TYR A 351     -15.323   3.832  -0.534  1.00 97.22           C  
ATOM   2802  CE2 TYR A 351     -14.269   3.012   1.462  1.00 97.22           C  
ATOM   2803  OH  TYR A 351     -13.753   5.193   0.640  1.00 97.22           O  
ATOM   2804  CZ  TYR A 351     -14.449   4.011   0.523  1.00 97.22           C  
ATOM   2805  N   GLN A 352     -17.718   1.778   2.960  1.00 96.24           N  
ATOM   2806  CA  GLN A 352     -17.393   2.149   4.334  1.00 96.24           C  
ATOM   2807  C   GLN A 352     -18.342   1.479   5.323  1.00 96.24           C  
ATOM   2808  CB  GLN A 352     -17.442   3.668   4.506  1.00 96.24           C  
ATOM   2809  O   GLN A 352     -18.076   1.453   6.526  1.00 96.24           O  
ATOM   2810  CG  GLN A 352     -18.836   4.260   4.352  1.00 96.24           C  
ATOM   2811  CD  GLN A 352     -19.212   4.509   2.904  1.00 96.24           C  
ATOM   2812  NE2 GLN A 352     -20.290   5.256   2.691  1.00 96.24           N  
ATOM   2813  OE1 GLN A 352     -18.538   4.035   1.984  1.00 96.24           O  
ATOM   2814  N   MET A 353     -19.454   0.989   4.854  1.00 96.10           N  
ATOM   2815  CA  MET A 353     -20.436   0.322   5.703  1.00 96.10           C  
ATOM   2816  C   MET A 353     -20.044  -1.131   5.950  1.00 96.10           C  
ATOM   2817  CB  MET A 353     -21.827   0.388   5.072  1.00 96.10           C  
ATOM   2818  O   MET A 353     -20.581  -1.780   6.849  1.00 96.10           O  
ATOM   2819  CG  MET A 353     -22.388   1.797   4.971  1.00 96.10           C  
ATOM   2820  SD  MET A 353     -24.043   1.841   4.180  1.00 96.10           S  
ATOM   2821  CE  MET A 353     -24.309   3.633   4.091  1.00 96.10           C  
ATOM   2822  N   LEU A 354     -19.169  -1.668   5.069  1.00 97.25           N  
ATOM   2823  CA  LEU A 354     -18.671  -3.020   5.294  1.00 97.25           C  
ATOM   2824  C   LEU A 354     -17.976  -3.126   6.647  1.00 97.25           C  
ATOM   2825  CB  LEU A 354     -17.705  -3.428   4.178  1.00 97.25           C  
ATOM   2826  O   LEU A 354     -17.240  -2.220   7.045  1.00 97.25           O  
ATOM   2827  CG  LEU A 354     -18.295  -3.519   2.770  1.00 97.25           C  
ATOM   2828  CD1 LEU A 354     -17.180  -3.629   1.735  1.00 97.25           C  
ATOM   2829  CD2 LEU A 354     -19.249  -4.704   2.665  1.00 97.25           C  
ATOM   2830  N   PRO A 355     -18.250  -4.225   7.379  1.00 96.40           N  
ATOM   2831  CA  PRO A 355     -17.752  -4.383   8.747  1.00 96.40           C  
ATOM   2832  C   PRO A 355     -16.251  -4.132   8.862  1.00 96.40           C  
ATOM   2833  CB  PRO A 355     -18.089  -5.840   9.078  1.00 96.40           C  
ATOM   2834  O   PRO A 355     -15.800  -3.484   9.811  1.00 96.40           O  
ATOM   2835  CG  PRO A 355     -19.339  -6.127   8.312  1.00 96.40           C  
ATOM   2836  CD  PRO A 355     -19.247  -5.445   6.976  1.00 96.40           C  
ATOM   2837  N   THR A 356     -15.493  -4.587   7.951  1.00 97.54           N  
ATOM   2838  CA  THR A 356     -14.046  -4.423   8.040  1.00 97.54           C  
ATOM   2839  C   THR A 356     -13.655  -2.960   7.857  1.00 97.54           C  
ATOM   2840  CB  THR A 356     -13.321  -5.287   6.992  1.00 97.54           C  
ATOM   2841  O   THR A 356     -12.580  -2.540   8.291  1.00 97.54           O  
ATOM   2842  CG2 THR A 356     -13.512  -4.723   5.587  1.00 97.54           C  
ATOM   2843  OG1 THR A 356     -11.920  -5.320   7.294  1.00 97.54           O  
ATOM   2844  N   ASN A 357     -14.491  -2.162   7.181  1.00 98.31           N  
ATOM   2845  CA  ASN A 357     -14.177  -0.774   6.859  1.00 98.31           C  
ATOM   2846  C   ASN A 357     -14.897   0.195   7.793  1.00 98.31           C  
ATOM   2847  CB  ASN A 357     -14.530  -0.468   5.402  1.00 98.31           C  
ATOM   2848  O   ASN A 357     -14.560   1.379   7.845  1.00 98.31           O  
ATOM   2849  CG  ASN A 357     -13.714  -1.285   4.419  1.00 98.31           C  
ATOM   2850  ND2 ASN A 357     -14.364  -1.767   3.366  1.00 98.31           N  
ATOM   2851  OD1 ASN A 357     -12.511  -1.482   4.606  1.00 98.31           O  
ATOM   2852  N   LYS A 358     -15.907  -0.272   8.507  1.00 97.42           N  
ATOM   2853  CA  LYS A 358     -16.740   0.562   9.368  1.00 97.42           C  
ATOM   2854  C   LYS A 358     -15.927   1.150  10.518  1.00 97.42           C  
ATOM   2855  CB  LYS A 358     -17.919  -0.242   9.917  1.00 97.42           C  
ATOM   2856  O   LYS A 358     -15.237   0.420  11.234  1.00 97.42           O  
ATOM   2857  CG  LYS A 358     -18.920   0.588  10.708  1.00 97.42           C  
ATOM   2858  CD  LYS A 358     -20.116  -0.247  11.147  1.00 97.42           C  
ATOM   2859  CE  LYS A 358     -21.131   0.589  11.914  1.00 97.42           C  
ATOM   2860  NZ  LYS A 358     -22.319  -0.219  12.322  1.00 97.42           N  
ATOM   2861  N   THR A 359     -16.024   2.470  10.708  1.00 97.58           N  
ATOM   2862  CA  THR A 359     -15.324   3.159  11.787  1.00 97.58           C  
ATOM   2863  C   THR A 359     -15.978   2.861  13.133  1.00 97.58           C  
ATOM   2864  CB  THR A 359     -15.295   4.680  11.553  1.00 97.58           C  
ATOM   2865  O   THR A 359     -17.172   2.558  13.196  1.00 97.58           O  
ATOM   2866  CG2 THR A 359     -16.706   5.255  11.494  1.00 97.58           C  
ATOM   2867  OG1 THR A 359     -14.580   5.309  12.624  1.00 97.58           O  
ATOM   2868  N   VAL A 360     -15.192   2.977  14.176  1.00 97.45           N  
ATOM   2869  CA  VAL A 360     -15.766   2.854  15.512  1.00 97.45           C  
ATOM   2870  C   VAL A 360     -16.391   4.183  15.929  1.00 97.45           C  
ATOM   2871  CB  VAL A 360     -14.706   2.416  16.547  1.00 97.45           C  
ATOM   2872  O   VAL A 360     -17.264   4.219  16.801  1.00 97.45           O  
ATOM   2873  CG1 VAL A 360     -14.191   1.012  16.232  1.00 97.45           C  
ATOM   2874  CG2 VAL A 360     -13.551   3.415  16.584  1.00 97.45           C  
ATOM   2875  N   ALA A 361     -15.887   5.291  15.299  1.00 96.63           N  
ATOM   2876  CA  ALA A 361     -16.435   6.622  15.546  1.00 96.63           C  
ATOM   2877  C   ALA A 361     -17.793   6.790  14.870  1.00 96.63           C  
ATOM   2878  CB  ALA A 361     -15.465   7.696  15.059  1.00 96.63           C  
ATOM   2879  O   ALA A 361     -18.044   6.205  13.814  1.00 96.63           O  
ATOM   2880  N   PRO A 362     -18.694   7.466  15.577  1.00 94.52           N  
ATOM   2881  CA  PRO A 362     -19.973   7.738  14.917  1.00 94.52           C  
ATOM   2882  C   PRO A 362     -19.810   8.504  13.606  1.00 94.52           C  
ATOM   2883  CB  PRO A 362     -20.731   8.578  15.949  1.00 94.52           C  
ATOM   2884  O   PRO A 362     -18.942   9.374  13.499  1.00 94.52           O  
ATOM   2885  CG  PRO A 362     -20.050   8.290  17.249  1.00 94.52           C  
ATOM   2886  CD  PRO A 362     -18.612   7.961  16.971  1.00 94.52           C  
ATOM   2887  N   VAL A 363     -20.602   8.010  12.594  1.00 94.77           N  
ATOM   2888  CA  VAL A 363     -20.584   8.648  11.282  1.00 94.77           C  
ATOM   2889  C   VAL A 363     -21.906   9.373  11.041  1.00 94.77           C  
ATOM   2890  CB  VAL A 363     -20.326   7.621  10.156  1.00 94.77           C  
ATOM   2891  O   VAL A 363     -22.977   8.769  11.129  1.00 94.77           O  
ATOM   2892  CG1 VAL A 363     -20.354   8.301   8.788  1.00 94.77           C  
ATOM   2893  CG2 VAL A 363     -18.991   6.912  10.376  1.00 94.77           C  
ATOM   2894  N   TYR A 364     -21.787  10.736  10.832  1.00 94.19           N  
ATOM   2895  CA  TYR A 364     -22.943  11.540  10.451  1.00 94.19           C  
ATOM   2896  C   TYR A 364     -22.624  12.417   9.247  1.00 94.19           C  
ATOM   2897  CB  TYR A 364     -23.402  12.411  11.624  1.00 94.19           C  
ATOM   2898  O   TYR A 364     -22.023  13.485   9.390  1.00 94.19           O  
ATOM   2899  CG  TYR A 364     -24.706  13.129  11.373  1.00 94.19           C  
ATOM   2900  CD1 TYR A 364     -24.736  14.508  11.173  1.00 94.19           C  
ATOM   2901  CD2 TYR A 364     -25.908  12.432  11.335  1.00 94.19           C  
ATOM   2902  CE1 TYR A 364     -25.935  15.174  10.943  1.00 94.19           C  
ATOM   2903  CE2 TYR A 364     -27.113  13.089  11.106  1.00 94.19           C  
ATOM   2904  OH  TYR A 364     -28.306  15.112  10.683  1.00 94.19           O  
ATOM   2905  CZ  TYR A 364     -27.116  14.457  10.911  1.00 94.19           C  
ATOM   2906  N   VAL A 365     -22.959  11.918   8.025  1.00 94.43           N  
ATOM   2907  CA  VAL A 365     -22.761  12.593   6.746  1.00 94.43           C  
ATOM   2908  C   VAL A 365     -24.035  12.498   5.909  1.00 94.43           C  
ATOM   2909  CB  VAL A 365     -21.567  11.996   5.968  1.00 94.43           C  
ATOM   2910  O   VAL A 365     -24.114  11.697   4.975  1.00 94.43           O  
ATOM   2911  CG1 VAL A 365     -21.086  10.704   6.625  1.00 94.43           C  
ATOM   2912  CG2 VAL A 365     -21.952  11.746   4.511  1.00 94.43           C  
ATOM   2913  N   PRO A 366     -25.078  13.360   6.240  1.00 94.63           N  
ATOM   2914  CA  PRO A 366     -26.385  13.242   5.589  1.00 94.63           C  
ATOM   2915  C   PRO A 366     -26.328  13.538   4.092  1.00 94.63           C  
ATOM   2916  CB  PRO A 366     -27.238  14.282   6.318  1.00 94.63           C  
ATOM   2917  O   PRO A 366     -27.288  13.265   3.367  1.00 94.63           O  
ATOM   2918  CG  PRO A 366     -26.260  15.298   6.815  1.00 94.63           C  
ATOM   2919  CD  PRO A 366     -24.991  14.591   7.195  1.00 94.63           C  
ATOM   2920  N   THR A 367     -25.159  13.987   3.584  1.00 95.68           N  
ATOM   2921  CA  THR A 367     -25.015  14.277   2.162  1.00 95.68           C  
ATOM   2922  C   THR A 367     -24.637  13.017   1.388  1.00 95.68           C  
ATOM   2923  CB  THR A 367     -23.956  15.369   1.918  1.00 95.68           C  
ATOM   2924  O   THR A 367     -24.737  12.983   0.160  1.00 95.68           O  
ATOM   2925  CG2 THR A 367     -24.404  16.708   2.495  1.00 95.68           C  
ATOM   2926  OG1 THR A 367     -22.726  14.980   2.542  1.00 95.68           O  
ATOM   2927  N   GLU A 368     -24.112  12.008   2.018  1.00 94.66           N  
ATOM   2928  CA  GLU A 368     -23.807  10.716   1.411  1.00 94.66           C  
ATOM   2929  C   GLU A 368     -24.916   9.703   1.681  1.00 94.66           C  
ATOM   2930  CB  GLU A 368     -22.469  10.182   1.928  1.00 94.66           C  
ATOM   2931  O   GLU A 368     -24.862   8.964   2.666  1.00 94.66           O  
ATOM   2932  CG  GLU A 368     -21.278  11.061   1.576  1.00 94.66           C  
ATOM   2933  CD  GLU A 368     -19.943  10.454   1.978  1.00 94.66           C  
ATOM   2934  OE1 GLU A 368     -18.902  11.138   1.852  1.00 94.66           O  
ATOM   2935  OE2 GLU A 368     -19.939   9.284   2.422  1.00 94.66           O  
ATOM   2936  N   ARG A 369     -26.055   9.652   0.872  1.00 94.04           N  
ATOM   2937  CA  ARG A 369     -27.252   8.822   0.963  1.00 94.04           C  
ATOM   2938  C   ARG A 369     -27.338   7.855  -0.214  1.00 94.04           C  
ATOM   2939  CB  ARG A 369     -28.508   9.694   1.017  1.00 94.04           C  
ATOM   2940  O   ARG A 369     -26.699   8.067  -1.246  1.00 94.04           O  
ATOM   2941  CG  ARG A 369     -28.627  10.524   2.286  1.00 94.04           C  
ATOM   2942  CD  ARG A 369     -29.951  11.274   2.347  1.00 94.04           C  
ATOM   2943  NE  ARG A 369     -30.124  11.956   3.626  1.00 94.04           N  
ATOM   2944  NH1 ARG A 369     -31.557  10.375   4.511  1.00 94.04           N  
ATOM   2945  NH2 ARG A 369     -30.970  12.215   5.745  1.00 94.04           N  
ATOM   2946  CZ  ARG A 369     -30.883  11.514   4.624  1.00 94.04           C  
ATOM   2947  N   ASP A 370     -28.182   6.792   0.063  1.00 94.79           N  
ATOM   2948  CA  ASP A 370     -28.492   5.848  -1.007  1.00 94.79           C  
ATOM   2949  C   ASP A 370     -27.231   5.138  -1.495  1.00 94.79           C  
ATOM   2950  CB  ASP A 370     -29.178   6.564  -2.172  1.00 94.79           C  
ATOM   2951  O   ASP A 370     -26.396   4.721  -0.690  1.00 94.79           O  
ATOM   2952  CG  ASP A 370     -30.425   7.320  -1.752  1.00 94.79           C  
ATOM   2953  OD1 ASP A 370     -31.146   6.852  -0.844  1.00 94.79           O  
ATOM   2954  OD2 ASP A 370     -30.692   8.393  -2.336  1.00 94.79           O  
ATOM   2955  N   GLY A 371     -27.286   4.788  -2.873  1.00 95.12           N  
ATOM   2956  CA  GLY A 371     -26.162   4.071  -3.455  1.00 95.12           C  
ATOM   2957  C   GLY A 371     -26.314   2.564  -3.382  1.00 95.12           C  
ATOM   2958  O   GLY A 371     -27.055   2.049  -2.543  1.00 95.12           O  
ATOM   2959  N   PHE A 372     -25.666   1.939  -4.304  1.00 94.34           N  
ATOM   2960  CA  PHE A 372     -25.676   0.483  -4.395  1.00 94.34           C  
ATOM   2961  C   PHE A 372     -25.283  -0.145  -3.064  1.00 94.34           C  
ATOM   2962  CB  PHE A 372     -24.728   0.007  -5.500  1.00 94.34           C  
ATOM   2963  O   PHE A 372     -24.301   0.266  -2.443  1.00 94.34           O  
ATOM   2964  CG  PHE A 372     -24.796  -1.473  -5.762  1.00 94.34           C  
ATOM   2965  CD1 PHE A 372     -23.800  -2.322  -5.295  1.00 94.34           C  
ATOM   2966  CD2 PHE A 372     -25.856  -2.016  -6.476  1.00 94.34           C  
ATOM   2967  CE1 PHE A 372     -23.860  -3.693  -5.536  1.00 94.34           C  
ATOM   2968  CE2 PHE A 372     -25.924  -3.385  -6.720  1.00 94.34           C  
ATOM   2969  CZ  PHE A 372     -24.924  -4.221  -6.250  1.00 94.34           C  
ATOM   2970  N   MET A 373     -26.188  -1.067  -2.578  1.00 91.23           N  
ATOM   2971  CA  MET A 373     -25.985  -1.864  -1.371  1.00 91.23           C  
ATOM   2972  C   MET A 373     -25.976  -0.978  -0.130  1.00 91.23           C  
ATOM   2973  CB  MET A 373     -24.677  -2.653  -1.461  1.00 91.23           C  
ATOM   2974  O   MET A 373     -25.129  -1.144   0.750  1.00 91.23           O  
ATOM   2975  CG  MET A 373     -24.695  -3.752  -2.511  1.00 91.23           C  
ATOM   2976  SD  MET A 373     -25.921  -5.064  -2.134  1.00 91.23           S  
ATOM   2977  CE  MET A 373     -25.030  -5.974  -0.842  1.00 91.23           C  
ATOM   2978  N   ASN A 374     -26.852  -0.073  -0.014  1.00 93.56           N  
ATOM   2979  CA  ASN A 374     -27.082   0.705   1.198  1.00 93.56           C  
ATOM   2980  C   ASN A 374     -27.833  -0.106   2.251  1.00 93.56           C  
ATOM   2981  CB  ASN A 374     -27.846   1.991   0.874  1.00 93.56           C  
ATOM   2982  O   ASN A 374     -29.030  -0.359   2.107  1.00 93.56           O  
ATOM   2983  CG  ASN A 374     -27.959   2.919   2.067  1.00 93.56           C  
ATOM   2984  ND2 ASN A 374     -28.444   4.133   1.830  1.00 93.56           N  
ATOM   2985  OD1 ASN A 374     -27.613   2.550   3.192  1.00 93.56           O  
ATOM   2986  N   PHE A 375     -27.137  -0.624   3.345  1.00 92.57           N  
ATOM   2987  CA  PHE A 375     -27.775  -1.485   4.334  1.00 92.57           C  
ATOM   2988  C   PHE A 375     -27.885  -0.775   5.678  1.00 92.57           C  
ATOM   2989  CB  PHE A 375     -26.995  -2.793   4.493  1.00 92.57           C  
ATOM   2990  O   PHE A 375     -28.152  -1.409   6.701  1.00 92.57           O  
ATOM   2991  CG  PHE A 375     -25.506  -2.604   4.594  1.00 92.57           C  
ATOM   2992  CD1 PHE A 375     -24.702  -2.689   3.463  1.00 92.57           C  
ATOM   2993  CD2 PHE A 375     -24.909  -2.340   5.819  1.00 92.57           C  
ATOM   2994  CE1 PHE A 375     -23.323  -2.514   3.553  1.00 92.57           C  
ATOM   2995  CE2 PHE A 375     -23.532  -2.163   5.917  1.00 92.57           C  
ATOM   2996  CZ  PHE A 375     -22.741  -2.252   4.783  1.00 92.57           C  
ATOM   2997  N   GLY A 376     -27.586   0.611   5.698  1.00 91.03           N  
ATOM   2998  CA  GLY A 376     -27.797   1.407   6.896  1.00 91.03           C  
ATOM   2999  C   GLY A 376     -29.161   2.069   6.940  1.00 91.03           C  
ATOM   3000  O   GLY A 376     -30.055   1.712   6.171  1.00 91.03           O  
ATOM   3001  N   ASP A 377     -29.535   2.898   7.908  1.00 92.86           N  
ATOM   3002  CA  ASP A 377     -30.821   3.574   8.054  1.00 92.86           C  
ATOM   3003  C   ASP A 377     -30.945   4.737   7.073  1.00 92.86           C  
ATOM   3004  CB  ASP A 377     -31.004   4.074   9.489  1.00 92.86           C  
ATOM   3005  O   ASP A 377     -32.008   5.351   6.960  1.00 92.86           O  
ATOM   3006  CG  ASP A 377     -30.003   5.149   9.874  1.00 92.86           C  
ATOM   3007  OD1 ASP A 377     -29.177   5.546   9.024  1.00 92.86           O  
ATOM   3008  OD2 ASP A 377     -30.039   5.601  11.039  1.00 92.86           O  
ATOM   3009  N   ASN A 378     -29.712   5.020   6.299  1.00 94.87           N  
ATOM   3010  CA  ASN A 378     -29.721   6.060   5.275  1.00 94.87           C  
ATOM   3011  C   ASN A 378     -30.189   7.398   5.840  1.00 94.87           C  
ATOM   3012  CB  ASN A 378     -30.602   5.644   4.095  1.00 94.87           C  
ATOM   3013  O   ASN A 378     -30.949   8.119   5.190  1.00 94.87           O  
ATOM   3014  CG  ASN A 378     -30.225   6.349   2.808  1.00 94.87           C  
ATOM   3015  ND2 ASN A 378     -31.216   6.614   1.964  1.00 94.87           N  
ATOM   3016  OD1 ASN A 378     -29.053   6.653   2.572  1.00 94.87           O  
ATOM   3017  N   TYR A 379     -29.856   7.576   7.257  1.00 94.52           N  
ATOM   3018  CA  TYR A 379     -30.114   8.784   8.032  1.00 94.52           C  
ATOM   3019  C   TYR A 379     -31.610   9.062   8.129  1.00 94.52           C  
ATOM   3020  CB  TYR A 379     -29.400   9.987   7.408  1.00 94.52           C  
ATOM   3021  O   TYR A 379     -32.023  10.203   8.348  1.00 94.52           O  
ATOM   3022  CG  TYR A 379     -27.915   9.784   7.227  1.00 94.52           C  
ATOM   3023  CD1 TYR A 379     -27.055   9.769   8.323  1.00 94.52           C  
ATOM   3024  CD2 TYR A 379     -27.369   9.607   5.960  1.00 94.52           C  
ATOM   3025  CE1 TYR A 379     -25.686   9.584   8.161  1.00 94.52           C  
ATOM   3026  CE2 TYR A 379     -26.001   9.421   5.786  1.00 94.52           C  
ATOM   3027  OH  TYR A 379     -23.815   9.227   6.724  1.00 94.52           O  
ATOM   3028  CZ  TYR A 379     -25.169   9.411   6.891  1.00 94.52           C  
ATOM   3029  N   GLY A 380     -32.562   8.164   7.827  1.00 95.08           N  
ATOM   3030  CA  GLY A 380     -34.000   8.295   7.999  1.00 95.08           C  
ATOM   3031  C   GLY A 380     -34.579   9.498   7.279  1.00 95.08           C  
ATOM   3032  O   GLY A 380     -34.291   9.722   6.102  1.00 95.08           O  
ATOM   3033  N   ASP A 381     -35.441  10.287   8.087  1.00 95.06           N  
ATOM   3034  CA  ASP A 381     -36.166  11.420   7.522  1.00 95.06           C  
ATOM   3035  C   ASP A 381     -35.378  12.717   7.692  1.00 95.06           C  
ATOM   3036  CB  ASP A 381     -37.545  11.553   8.171  1.00 95.06           C  
ATOM   3037  O   ASP A 381     -35.932  13.809   7.549  1.00 95.06           O  
ATOM   3038  CG  ASP A 381     -37.475  11.760   9.674  1.00 95.06           C  
ATOM   3039  OD1 ASP A 381     -36.406  11.517  10.274  1.00 95.06           O  
ATOM   3040  OD2 ASP A 381     -38.499  12.168  10.264  1.00 95.06           O  
ATOM   3041  N   ASP A 382     -34.038  12.641   8.081  1.00 95.78           N  
ATOM   3042  CA  ASP A 382     -33.231  13.853   8.183  1.00 95.78           C  
ATOM   3043  C   ASP A 382     -33.113  14.550   6.830  1.00 95.78           C  
ATOM   3044  CB  ASP A 382     -31.839  13.526   8.729  1.00 95.78           C  
ATOM   3045  O   ASP A 382     -33.146  13.898   5.784  1.00 95.78           O  
ATOM   3046  CG  ASP A 382     -31.851  13.167  10.205  1.00 95.78           C  
ATOM   3047  OD1 ASP A 382     -32.945  12.982  10.779  1.00 95.78           O  
ATOM   3048  OD2 ASP A 382     -30.755  13.072  10.799  1.00 95.78           O  
ATOM   3049  N   PRO A 383     -32.952  15.897   6.785  1.00 95.88           N  
ATOM   3050  CA  PRO A 383     -32.625  16.563   5.522  1.00 95.88           C  
ATOM   3051  C   PRO A 383     -31.323  16.057   4.908  1.00 95.88           C  
ATOM   3052  CB  PRO A 383     -32.505  18.036   5.922  1.00 95.88           C  
ATOM   3053  O   PRO A 383     -30.386  15.713   5.633  1.00 95.88           O  
ATOM   3054  CG  PRO A 383     -33.285  18.153   7.191  1.00 95.88           C  
ATOM   3055  CD  PRO A 383     -33.161  16.861   7.948  1.00 95.88           C  
ATOM   3056  N   ASN A 384     -31.329  15.972   3.608  1.00 95.44           N  
ATOM   3057  CA  ASN A 384     -30.212  15.373   2.886  1.00 95.44           C  
ATOM   3058  C   ASN A 384     -29.139  16.407   2.555  1.00 95.44           C  
ATOM   3059  CB  ASN A 384     -30.703  14.689   1.608  1.00 95.44           C  
ATOM   3060  O   ASN A 384     -28.445  16.286   1.543  1.00 95.44           O  
ATOM   3061  CG  ASN A 384     -31.466  15.632   0.698  1.00 95.44           C  
ATOM   3062  ND2 ASN A 384     -32.005  15.098  -0.391  1.00 95.44           N  
ATOM   3063  OD1 ASN A 384     -31.570  16.831   0.972  1.00 95.44           O  
ATOM   3064  N   TYR A 385     -29.054  17.491   3.319  1.00 95.10           N  
ATOM   3065  CA  TYR A 385     -28.023  18.521   3.260  1.00 95.10           C  
ATOM   3066  C   TYR A 385     -27.552  18.901   4.659  1.00 95.10           C  
ATOM   3067  CB  TYR A 385     -28.544  19.763   2.530  1.00 95.10           C  
ATOM   3068  O   TYR A 385     -28.138  18.473   5.656  1.00 95.10           O  
ATOM   3069  CG  TYR A 385     -29.803  20.338   3.133  1.00 95.10           C  
ATOM   3070  CD1 TYR A 385     -31.059  19.909   2.711  1.00 95.10           C  
ATOM   3071  CD2 TYR A 385     -29.738  21.312   4.124  1.00 95.10           C  
ATOM   3072  CE1 TYR A 385     -32.222  20.438   3.262  1.00 95.10           C  
ATOM   3073  CE2 TYR A 385     -30.894  21.847   4.682  1.00 95.10           C  
ATOM   3074  OH  TYR A 385     -33.277  21.931   4.795  1.00 95.10           O  
ATOM   3075  CZ  TYR A 385     -32.129  21.404   4.246  1.00 95.10           C  
ATOM   3076  N   VAL A 386     -26.346  19.645   4.759  1.00 94.82           N  
ATOM   3077  CA  VAL A 386     -25.758  20.002   6.046  1.00 94.82           C  
ATOM   3078  C   VAL A 386     -26.118  21.444   6.397  1.00 94.82           C  
ATOM   3079  CB  VAL A 386     -24.223  19.823   6.037  1.00 94.82           C  
ATOM   3080  O   VAL A 386     -26.395  22.255   5.511  1.00 94.82           O  
ATOM   3081  CG1 VAL A 386     -23.852  18.349   5.883  1.00 94.82           C  
ATOM   3082  CG2 VAL A 386     -23.596  20.654   4.920  1.00 94.82           C  
ATOM   3083  N   GLY A 387     -26.289  21.677   7.665  1.00 91.33           N  
ATOM   3084  CA  GLY A 387     -26.503  23.040   8.127  1.00 91.33           C  
ATOM   3085  C   GLY A 387     -27.970  23.400   8.266  1.00 91.33           C  
ATOM   3086  O   GLY A 387     -28.327  24.580   8.273  1.00 91.33           O  
ATOM   3087  N   SER A 388     -28.811  22.376   8.277  1.00 92.86           N  
ATOM   3088  CA  SER A 388     -30.249  22.597   8.391  1.00 92.86           C  
ATOM   3089  C   SER A 388     -30.632  23.026   9.804  1.00 92.86           C  
ATOM   3090  CB  SER A 388     -31.018  21.332   8.008  1.00 92.86           C  
ATOM   3091  O   SER A 388     -30.125  22.477  10.784  1.00 92.86           O  
ATOM   3092  OG  SER A 388     -32.395  21.468   8.313  1.00 92.86           O  
ATOM   3093  N   MET A 389     -31.464  24.030   9.949  1.00 94.04           N  
ATOM   3094  CA  MET A 389     -32.067  24.397  11.228  1.00 94.04           C  
ATOM   3095  C   MET A 389     -32.982  23.288  11.736  1.00 94.04           C  
ATOM   3096  CB  MET A 389     -32.850  25.704  11.098  1.00 94.04           C  
ATOM   3097  O   MET A 389     -33.278  23.220  12.930  1.00 94.04           O  
ATOM   3098  CG  MET A 389     -31.985  26.907  10.762  1.00 94.04           C  
ATOM   3099  SD  MET A 389     -30.932  27.431  12.170  1.00 94.04           S  
ATOM   3100  CE  MET A 389     -32.202  28.064  13.301  1.00 94.04           C  
ATOM   3101  N   LEU A 390     -33.511  22.440  10.878  1.00 96.20           N  
ATOM   3102  CA  LEU A 390     -34.445  21.365  11.195  1.00 96.20           C  
ATOM   3103  C   LEU A 390     -33.737  20.229  11.926  1.00 96.20           C  
ATOM   3104  CB  LEU A 390     -35.104  20.833   9.919  1.00 96.20           C  
ATOM   3105  O   LEU A 390     -34.372  19.467  12.660  1.00 96.20           O  
ATOM   3106  CG  LEU A 390     -35.901  21.846   9.096  1.00 96.20           C  
ATOM   3107  CD1 LEU A 390     -36.377  21.213   7.792  1.00 96.20           C  
ATOM   3108  CD2 LEU A 390     -37.083  22.378   9.900  1.00 96.20           C  
ATOM   3109  N   ARG A 391     -32.471  20.110  11.655  1.00 94.72           N  
ATOM   3110  CA  ARG A 391     -31.621  19.116  12.303  1.00 94.72           C  
ATOM   3111  C   ARG A 391     -30.264  19.710  12.667  1.00 94.72           C  
ATOM   3112  CB  ARG A 391     -31.433  17.897  11.397  1.00 94.72           C  
ATOM   3113  O   ARG A 391     -29.313  19.621  11.889  1.00 94.72           O  
ATOM   3114  CG  ARG A 391     -30.844  16.687  12.106  1.00 94.72           C  
ATOM   3115  CD  ARG A 391     -31.884  15.971  12.957  1.00 94.72           C  
ATOM   3116  NE  ARG A 391     -31.371  14.711  13.486  1.00 94.72           N  
ATOM   3117  NH1 ARG A 391     -33.081  14.418  15.012  1.00 94.72           N  
ATOM   3118  NH2 ARG A 391     -31.400  12.868  14.857  1.00 94.72           N  
ATOM   3119  CZ  ARG A 391     -31.952  14.002  14.450  1.00 94.72           C  
ATOM   3120  N   PRO A 392     -30.164  20.379  13.844  1.00 93.91           N  
ATOM   3121  CA  PRO A 392     -28.914  21.018  14.260  1.00 93.91           C  
ATOM   3122  C   PRO A 392     -27.789  20.013  14.501  1.00 93.91           C  
ATOM   3123  CB  PRO A 392     -29.297  21.730  15.560  1.00 93.91           C  
ATOM   3124  O   PRO A 392     -28.042  18.896  14.960  1.00 93.91           O  
ATOM   3125  CG  PRO A 392     -30.784  21.868  15.496  1.00 93.91           C  
ATOM   3126  CD  PRO A 392     -31.335  20.723  14.695  1.00 93.91           C  
ATOM   3127  N   MET A 393     -26.610  20.348  14.004  1.00 93.01           N  
ATOM   3128  CA  MET A 393     -25.422  19.525  14.211  1.00 93.01           C  
ATOM   3129  C   MET A 393     -24.252  20.372  14.699  1.00 93.01           C  
ATOM   3130  CB  MET A 393     -25.038  18.798  12.920  1.00 93.01           C  
ATOM   3131  O   MET A 393     -24.338  21.601  14.725  1.00 93.01           O  
ATOM   3132  CG  MET A 393     -24.562  19.725  11.813  1.00 93.01           C  
ATOM   3133  SD  MET A 393     -24.149  18.822  10.270  1.00 93.01           S  
ATOM   3134  CE  MET A 393     -25.812  18.340   9.727  1.00 93.01           C  
ATOM   3135  N   THR A 394     -23.218  19.658  15.275  1.00 93.20           N  
ATOM   3136  CA  THR A 394     -22.023  20.325  15.781  1.00 93.20           C  
ATOM   3137  C   THR A 394     -20.816  20.011  14.902  1.00 93.20           C  
ATOM   3138  CB  THR A 394     -21.725  19.910  17.234  1.00 93.20           C  
ATOM   3139  O   THR A 394     -20.606  18.860  14.513  1.00 93.20           O  
ATOM   3140  CG2 THR A 394     -20.540  20.689  17.796  1.00 93.20           C  
ATOM   3141  OG1 THR A 394     -22.878  20.166  18.044  1.00 93.20           O  
ATOM   3142  N   PHE A 395     -20.156  21.167  14.575  1.00 91.72           N  
ATOM   3143  CA  PHE A 395     -18.906  21.029  13.837  1.00 91.72           C  
ATOM   3144  C   PHE A 395     -17.716  20.997  14.789  1.00 91.72           C  
ATOM   3145  CB  PHE A 395     -18.743  22.175  12.833  1.00 91.72           C  
ATOM   3146  O   PHE A 395     -17.772  21.566  15.881  1.00 91.72           O  
ATOM   3147  CG  PHE A 395     -19.788  22.185  11.749  1.00 91.72           C  
ATOM   3148  CD1 PHE A 395     -19.602  21.460  10.579  1.00 91.72           C  
ATOM   3149  CD2 PHE A 395     -20.956  22.920  11.902  1.00 91.72           C  
ATOM   3150  CE1 PHE A 395     -20.567  21.467   9.574  1.00 91.72           C  
ATOM   3151  CE2 PHE A 395     -21.925  22.932  10.903  1.00 91.72           C  
ATOM   3152  CZ  PHE A 395     -21.728  22.206   9.739  1.00 91.72           C  
ATOM   3153  N   LYS A 396     -16.748  20.217  14.367  1.00 90.08           N  
ATOM   3154  CA  LYS A 396     -15.499  20.278  15.121  1.00 90.08           C  
ATOM   3155  C   LYS A 396     -14.917  21.688  15.108  1.00 90.08           C  
ATOM   3156  CB  LYS A 396     -14.482  19.286  14.554  1.00 90.08           C  
ATOM   3157  O   LYS A 396     -14.924  22.359  14.073  1.00 90.08           O  
ATOM   3158  CG  LYS A 396     -13.244  19.106  15.421  1.00 90.08           C  
ATOM   3159  CD  LYS A 396     -12.358  17.980  14.903  1.00 90.08           C  
ATOM   3160  CE  LYS A 396     -11.145  17.766  15.797  1.00 90.08           C  
ATOM   3161  NZ  LYS A 396     -10.332  16.593  15.357  1.00 90.08           N  
ATOM   3162  N   LYS A 397     -14.444  22.175  16.288  1.00 87.77           N  
ATOM   3163  CA  LYS A 397     -13.839  23.499  16.397  1.00 87.77           C  
ATOM   3164  C   LYS A 397     -12.507  23.558  15.655  1.00 87.77           C  
ATOM   3165  CB  LYS A 397     -13.638  23.878  17.865  1.00 87.77           C  
ATOM   3166  O   LYS A 397     -11.716  22.614  15.712  1.00 87.77           O  
ATOM   3167  CG  LYS A 397     -14.934  24.081  18.635  1.00 87.77           C  
ATOM   3168  CD  LYS A 397     -14.669  24.524  20.068  1.00 87.77           C  
ATOM   3169  CE  LYS A 397     -15.965  24.691  20.851  1.00 87.77           C  
ATOM   3170  NZ  LYS A 397     -15.709  25.102  22.264  1.00 87.77           N  
ATOM   3171  N   ASN A 398     -12.337  24.626  14.864  1.00 82.92           N  
ATOM   3172  CA  ASN A 398     -11.070  24.830  14.170  1.00 82.92           C  
ATOM   3173  C   ASN A 398      -9.928  25.083  15.150  1.00 82.92           C  
ATOM   3174  CB  ASN A 398     -11.183  25.988  13.176  1.00 82.92           C  
ATOM   3175  O   ASN A 398     -10.149  25.600  16.247  1.00 82.92           O  
ATOM   3176  CG  ASN A 398     -12.041  25.644  11.974  1.00 82.92           C  
ATOM   3177  ND2 ASN A 398     -12.657  26.657  11.376  1.00 82.92           N  
ATOM   3178  OD1 ASN A 398     -12.149  24.478  11.586  1.00 82.92           O  
ATOM   3179  N   VAL A 399      -8.778  24.533  14.754  1.00 84.25           N  
ATOM   3180  CA  VAL A 399      -7.574  24.920  15.483  1.00 84.25           C  
ATOM   3181  C   VAL A 399      -7.368  26.429  15.377  1.00 84.25           C  
ATOM   3182  CB  VAL A 399      -6.328  24.173  14.957  1.00 84.25           C  
ATOM   3183  O   VAL A 399      -7.411  26.992  14.281  1.00 84.25           O  
ATOM   3184  CG1 VAL A 399      -5.066  24.663  15.665  1.00 84.25           C  
ATOM   3185  CG2 VAL A 399      -6.494  22.665  15.137  1.00 84.25           C  
ATOM   3186  N   VAL A 400      -7.358  27.118  16.564  1.00 84.41           N  
ATOM   3187  CA  VAL A 400      -7.116  28.557  16.573  1.00 84.41           C  
ATOM   3188  C   VAL A 400      -5.634  28.831  16.815  1.00 84.41           C  
ATOM   3189  CB  VAL A 400      -7.972  29.270  17.643  1.00 84.41           C  
ATOM   3190  O   VAL A 400      -5.150  28.709  17.943  1.00 84.41           O  
ATOM   3191  CG1 VAL A 400      -7.752  30.781  17.593  1.00 84.41           C  
ATOM   3192  CG2 VAL A 400      -9.451  28.936  17.453  1.00 84.41           C  
ATOM   3193  N   ALA A 401      -4.931  29.041  15.649  1.00 89.55           N  
ATOM   3194  CA  ALA A 401      -3.503  29.339  15.723  1.00 89.55           C  
ATOM   3195  C   ALA A 401      -3.265  30.817  16.020  1.00 89.55           C  
ATOM   3196  CB  ALA A 401      -2.808  28.942  14.423  1.00 89.55           C  
ATOM   3197  O   ALA A 401      -4.098  31.664  15.690  1.00 89.55           O  
ATOM   3198  N   SER A 402      -2.296  31.126  16.818  1.00 93.24           N  
ATOM   3199  CA  SER A 402      -1.886  32.519  16.970  1.00 93.24           C  
ATOM   3200  C   SER A 402      -1.626  33.169  15.615  1.00 93.24           C  
ATOM   3201  CB  SER A 402      -0.633  32.617  17.841  1.00 93.24           C  
ATOM   3202  O   SER A 402      -1.406  32.475  14.620  1.00 93.24           O  
ATOM   3203  OG  SER A 402       0.504  32.140  17.142  1.00 93.24           O  
ATOM   3204  N   ALA A 403      -1.791  34.495  15.467  1.00 93.81           N  
ATOM   3205  CA  ALA A 403      -1.541  35.234  14.233  1.00 93.81           C  
ATOM   3206  C   ALA A 403      -0.163  34.905  13.666  1.00 93.81           C  
ATOM   3207  CB  ALA A 403      -1.668  36.736  14.477  1.00 93.81           C  
ATOM   3208  O   ALA A 403      -0.012  34.716  12.457  1.00 93.81           O  
ATOM   3209  N   ALA A 404       0.791  34.754  14.545  1.00 94.39           N  
ATOM   3210  CA  ALA A 404       2.162  34.456  14.139  1.00 94.39           C  
ATOM   3211  C   ALA A 404       2.256  33.073  13.500  1.00 94.39           C  
ATOM   3212  CB  ALA A 404       3.104  34.551  15.336  1.00 94.39           C  
ATOM   3213  O   ALA A 404       2.886  32.908  12.453  1.00 94.39           O  
ATOM   3214  N   VAL A 405       1.618  32.085  14.089  1.00 94.83           N  
ATOM   3215  CA  VAL A 405       1.634  30.719  13.577  1.00 94.83           C  
ATOM   3216  C   VAL A 405       0.879  30.656  12.251  1.00 94.83           C  
ATOM   3217  CB  VAL A 405       1.018  29.726  14.588  1.00 94.83           C  
ATOM   3218  O   VAL A 405       1.336  30.018  11.299  1.00 94.83           O  
ATOM   3219  CG1 VAL A 405       0.806  28.358  13.942  1.00 94.83           C  
ATOM   3220  CG2 VAL A 405       1.907  29.604  15.824  1.00 94.83           C  
ATOM   3221  N   ALA A 406      -0.235  31.311  12.165  1.00 94.01           N  
ATOM   3222  CA  ALA A 406      -1.027  31.337  10.938  1.00 94.01           C  
ATOM   3223  C   ALA A 406      -0.234  31.948   9.786  1.00 94.01           C  
ATOM   3224  CB  ALA A 406      -2.323  32.113  11.159  1.00 94.01           C  
ATOM   3225  O   ALA A 406      -0.256  31.431   8.667  1.00 94.01           O  
ATOM   3226  N   GLU A 407       0.457  33.071  10.038  1.00 95.14           N  
ATOM   3227  CA  GLU A 407       1.293  33.732   9.040  1.00 95.14           C  
ATOM   3228  C   GLU A 407       2.440  32.829   8.596  1.00 95.14           C  
ATOM   3229  CB  GLU A 407       1.844  35.050   9.589  1.00 95.14           C  
ATOM   3230  O   GLU A 407       2.721  32.716   7.401  1.00 95.14           O  
ATOM   3231  CG  GLU A 407       2.657  35.845   8.577  1.00 95.14           C  
ATOM   3232  CD  GLU A 407       3.144  37.181   9.115  1.00 95.14           C  
ATOM   3233  OE1 GLU A 407       3.867  37.901   8.389  1.00 95.14           O  
ATOM   3234  OE2 GLU A 407       2.800  37.511  10.272  1.00 95.14           O  
ATOM   3235  N   ALA A 408       3.141  32.170   9.553  1.00 94.93           N  
ATOM   3236  CA  ALA A 408       4.232  31.251   9.242  1.00 94.93           C  
ATOM   3237  C   ALA A 408       3.743  30.089   8.382  1.00 94.93           C  
ATOM   3238  CB  ALA A 408       4.868  30.726  10.527  1.00 94.93           C  
ATOM   3239  O   ALA A 408       4.394  29.716   7.404  1.00 94.93           O  
ATOM   3240  N   ASN A 409       2.580  29.506   8.726  1.00 94.48           N  
ATOM   3241  CA  ASN A 409       2.001  28.409   7.958  1.00 94.48           C  
ATOM   3242  C   ASN A 409       1.642  28.846   6.541  1.00 94.48           C  
ATOM   3243  CB  ASN A 409       0.768  27.849   8.670  1.00 94.48           C  
ATOM   3244  O   ASN A 409       1.889  28.115   5.580  1.00 94.48           O  
ATOM   3245  CG  ASN A 409       1.124  26.996   9.871  1.00 94.48           C  
ATOM   3246  ND2 ASN A 409       0.119  26.633  10.660  1.00 94.48           N  
ATOM   3247  OD1 ASN A 409       2.293  26.667  10.090  1.00 94.48           O  
ATOM   3248  N   ALA A 410       1.035  30.019   6.400  1.00 94.03           N  
ATOM   3249  CA  ALA A 410       0.665  30.542   5.088  1.00 94.03           C  
ATOM   3250  C   ALA A 410       1.895  30.727   4.204  1.00 94.03           C  
ATOM   3251  CB  ALA A 410      -0.086  31.863   5.233  1.00 94.03           C  
ATOM   3252  O   ALA A 410       1.886  30.348   3.030  1.00 94.03           O  
ATOM   3253  N   LYS A 411       2.953  31.295   4.760  1.00 95.02           N  
ATOM   3254  CA  LYS A 411       4.199  31.485   4.024  1.00 95.02           C  
ATOM   3255  C   LYS A 411       4.789  30.147   3.587  1.00 95.02           C  
ATOM   3256  CB  LYS A 411       5.213  32.252   4.873  1.00 95.02           C  
ATOM   3257  O   LYS A 411       5.211  29.994   2.439  1.00 95.02           O  
ATOM   3258  CG  LYS A 411       6.497  32.605   4.136  1.00 95.02           C  
ATOM   3259  CD  LYS A 411       7.457  33.384   5.026  1.00 95.02           C  
ATOM   3260  CE  LYS A 411       8.784  33.642   4.327  1.00 95.02           C  
ATOM   3261  NZ  LYS A 411       9.737  34.387   5.204  1.00 95.02           N  
ATOM   3262  N   HIS A 412       4.828  29.198   4.556  1.00 95.27           N  
ATOM   3263  CA  HIS A 412       5.390  27.889   4.244  1.00 95.27           C  
ATOM   3264  C   HIS A 412       4.561  27.172   3.184  1.00 95.27           C  
ATOM   3265  CB  HIS A 412       5.482  27.032   5.508  1.00 95.27           C  
ATOM   3266  O   HIS A 412       5.113  26.534   2.285  1.00 95.27           O  
ATOM   3267  CG  HIS A 412       6.164  25.718   5.292  1.00 95.27           C  
ATOM   3268  CD2 HIS A 412       5.664  24.465   5.181  1.00 95.27           C  
ATOM   3269  ND1 HIS A 412       7.532  25.601   5.170  1.00 95.27           N  
ATOM   3270  CE1 HIS A 412       7.844  24.328   4.991  1.00 95.27           C  
ATOM   3271  NE2 HIS A 412       6.729  23.618   4.994  1.00 95.27           N  
ATOM   3272  N   GLN A 413       3.255  27.248   3.271  1.00 93.71           N  
ATOM   3273  CA  GLN A 413       2.367  26.625   2.296  1.00 93.71           C  
ATOM   3274  C   GLN A 413       2.615  27.177   0.895  1.00 93.71           C  
ATOM   3275  CB  GLN A 413       0.904  26.833   2.691  1.00 93.71           C  
ATOM   3276  O   GLN A 413       2.563  26.435  -0.089  1.00 93.71           O  
ATOM   3277  CG  GLN A 413       0.453  25.967   3.859  1.00 93.71           C  
ATOM   3278  CD  GLN A 413      -0.996  26.203   4.240  1.00 93.71           C  
ATOM   3279  NE2 GLN A 413      -1.613  25.210   4.870  1.00 93.71           N  
ATOM   3280  OE1 GLN A 413      -1.556  27.271   3.971  1.00 93.71           O  
ATOM   3281  N   LYS A 414       2.851  28.439   0.804  1.00 92.75           N  
ATOM   3282  CA  LYS A 414       3.204  29.036  -0.481  1.00 92.75           C  
ATOM   3283  C   LYS A 414       4.468  28.401  -1.054  1.00 92.75           C  
ATOM   3284  CB  LYS A 414       3.394  30.546  -0.338  1.00 92.75           C  
ATOM   3285  O   LYS A 414       4.526  28.084  -2.244  1.00 92.75           O  
ATOM   3286  CG  LYS A 414       3.622  31.270  -1.657  1.00 92.75           C  
ATOM   3287  CD  LYS A 414       3.746  32.774  -1.455  1.00 92.75           C  
ATOM   3288  CE  LYS A 414       4.052  33.491  -2.763  1.00 92.75           C  
ATOM   3289  NZ  LYS A 414       4.184  34.966  -2.569  1.00 92.75           N  
ATOM   3290  N   TRP A 415       5.514  28.213  -0.197  1.00 93.05           N  
ATOM   3291  CA  TRP A 415       6.740  27.547  -0.625  1.00 93.05           C  
ATOM   3292  C   TRP A 415       6.448  26.135  -1.120  1.00 93.05           C  
ATOM   3293  CB  TRP A 415       7.756  27.501   0.520  1.00 93.05           C  
ATOM   3294  O   TRP A 415       6.928  25.731  -2.182  1.00 93.05           O  
ATOM   3295  CG  TRP A 415       8.932  26.610   0.255  1.00 93.05           C  
ATOM   3296  CD1 TRP A 415      10.045  26.912  -0.480  1.00 93.05           C  
ATOM   3297  CD2 TRP A 415       9.109  25.269   0.720  1.00 93.05           C  
ATOM   3298  CE2 TRP A 415      10.354  24.817   0.229  1.00 93.05           C  
ATOM   3299  CE3 TRP A 415       8.335  24.404   1.506  1.00 93.05           C  
ATOM   3300  NE1 TRP A 415      10.904  25.837  -0.499  1.00 93.05           N  
ATOM   3301  CH2 TRP A 415      10.067  22.711   1.270  1.00 93.05           C  
ATOM   3302  CZ2 TRP A 415      10.843  23.537   0.499  1.00 93.05           C  
ATOM   3303  CZ3 TRP A 415       8.824  23.131   1.773  1.00 93.05           C  
ATOM   3304  N   ALA A 416       5.700  25.417  -0.263  1.00 91.62           N  
ATOM   3305  CA  ALA A 416       5.406  24.026  -0.597  1.00 91.62           C  
ATOM   3306  C   ALA A 416       4.690  23.925  -1.941  1.00 91.62           C  
ATOM   3307  CB  ALA A 416       4.563  23.382   0.501  1.00 91.62           C  
ATOM   3308  O   ALA A 416       5.005  23.053  -2.755  1.00 91.62           O  
ATOM   3309  N   LEU A 417       3.732  24.848  -2.221  1.00 85.65           N  
ATOM   3310  CA  LEU A 417       2.973  24.859  -3.466  1.00 85.65           C  
ATOM   3311  C   LEU A 417       3.875  25.192  -4.650  1.00 85.65           C  
ATOM   3312  CB  LEU A 417       1.824  25.868  -3.385  1.00 85.65           C  
ATOM   3313  O   LEU A 417       3.711  24.634  -5.737  1.00 85.65           O  
ATOM   3314  CG  LEU A 417       0.640  25.476  -2.500  1.00 85.65           C  
ATOM   3315  CD1 LEU A 417      -0.321  26.651  -2.351  1.00 85.65           C  
ATOM   3316  CD2 LEU A 417      -0.079  24.261  -3.075  1.00 85.65           C  
ATOM   3317  N   GLU A 418       4.707  26.098  -4.472  1.00 84.57           N  
ATOM   3318  CA  GLU A 418       5.643  26.468  -5.529  1.00 84.57           C  
ATOM   3319  C   GLU A 418       6.567  25.305  -5.879  1.00 84.57           C  
ATOM   3320  CB  GLU A 418       6.468  27.689  -5.114  1.00 84.57           C  
ATOM   3321  O   GLU A 418       6.891  25.094  -7.050  1.00 84.57           O  
ATOM   3322  CG  GLU A 418       5.683  28.993  -5.124  1.00 84.57           C  
ATOM   3323  CD  GLU A 418       6.475  30.173  -4.582  1.00 84.57           C  
ATOM   3324  OE1 GLU A 418       5.956  31.312  -4.603  1.00 84.57           O  
ATOM   3325  OE2 GLU A 418       7.623  29.957  -4.136  1.00 84.57           O  
ATOM   3326  N   MET A 419       6.928  24.583  -4.894  1.00 80.08           N  
ATOM   3327  CA  MET A 419       7.738  23.388  -5.110  1.00 80.08           C  
ATOM   3328  C   MET A 419       6.964  22.342  -5.905  1.00 80.08           C  
ATOM   3329  CB  MET A 419       8.193  22.798  -3.774  1.00 80.08           C  
ATOM   3330  O   MET A 419       7.519  21.696  -6.795  1.00 80.08           O  
ATOM   3331  CG  MET A 419       9.403  23.498  -3.176  1.00 80.08           C  
ATOM   3332  SD  MET A 419      10.912  23.289  -4.198  1.00 80.08           S  
ATOM   3333  CE  MET A 419      11.236  21.523  -3.934  1.00 80.08           C  
ATOM   3334  N   ALA A 420       5.708  22.179  -5.519  1.00 74.97           N  
ATOM   3335  CA  ALA A 420       4.865  21.178  -6.169  1.00 74.97           C  
ATOM   3336  C   ALA A 420       4.526  21.591  -7.598  1.00 74.97           C  
ATOM   3337  CB  ALA A 420       3.586  20.957  -5.365  1.00 74.97           C  
ATOM   3338  O   ALA A 420       4.347  20.739  -8.471  1.00 74.97           O  
ATOM   3339  N   SER A 421       4.359  22.914  -7.951  1.00 64.97           N  
ATOM   3340  CA  SER A 421       3.959  23.446  -9.250  1.00 64.97           C  
ATOM   3341  C   SER A 421       5.104  23.374 -10.254  1.00 64.97           C  
ATOM   3342  CB  SER A 421       3.481  24.892  -9.112  1.00 64.97           C  
ATOM   3343  O   SER A 421       4.874  23.271 -11.460  1.00 64.97           O  
ATOM   3344  OG  SER A 421       4.521  25.722  -8.624  1.00 64.97           O  
ATOM   3345  N   HIS A 422       6.348  23.402  -9.836  1.00 56.67           N  
ATOM   3346  CA  HIS A 422       7.516  23.414 -10.710  1.00 56.67           C  
ATOM   3347  C   HIS A 422       7.962  21.996 -11.052  1.00 56.67           C  
ATOM   3348  CB  HIS A 422       8.666  24.182 -10.057  1.00 56.67           C  
ATOM   3349  O   HIS A 422       8.930  21.807 -11.792  1.00 56.67           O  
ATOM   3350  CG  HIS A 422       8.442  25.660  -9.995  1.00 56.67           C  
ATOM   3351  CD2 HIS A 422       8.241  26.485  -8.941  1.00 56.67           C  
ATOM   3352  ND1 HIS A 422       8.404  26.454 -11.121  1.00 56.67           N  
ATOM   3353  CE1 HIS A 422       8.189  27.708 -10.760  1.00 56.67           C  
ATOM   3354  NE2 HIS A 422       8.087  27.754  -9.443  1.00 56.67           N  
ATOM   3355  N   TYR A 423       7.078  21.030 -10.827  1.00 58.21           N  
ATOM   3356  CA  TYR A 423       7.658  19.692 -10.807  1.00 58.21           C  
ATOM   3357  C   TYR A 423       7.728  19.107 -12.213  1.00 58.21           C  
ATOM   3358  CB  TYR A 423       6.844  18.767  -9.897  1.00 58.21           C  
ATOM   3359  O   TYR A 423       6.718  18.651 -12.754  1.00 58.21           O  
ATOM   3360  CG  TYR A 423       7.593  17.531  -9.462  1.00 58.21           C  
ATOM   3361  CD1 TYR A 423       7.398  16.311 -10.106  1.00 58.21           C  
ATOM   3362  CD2 TYR A 423       8.498  17.580  -8.407  1.00 58.21           C  
ATOM   3363  CE1 TYR A 423       8.084  15.169  -9.707  1.00 58.21           C  
ATOM   3364  CE2 TYR A 423       9.190  16.444  -7.999  1.00 58.21           C  
ATOM   3365  OH  TYR A 423       9.660  14.118  -8.256  1.00 58.21           O  
ATOM   3366  CZ  TYR A 423       8.977  15.246  -8.655  1.00 58.21           C  
ATOM   3367  N   THR A 424       8.480  19.700 -13.294  1.00 57.42           N  
ATOM   3368  CA  THR A 424       8.962  18.836 -14.365  1.00 57.42           C  
ATOM   3369  C   THR A 424      10.129  17.978 -13.884  1.00 57.42           C  
ATOM   3370  CB  THR A 424       9.398  19.658 -15.592  1.00 57.42           C  
ATOM   3371  O   THR A 424      11.079  18.490 -13.288  1.00 57.42           O  
ATOM   3372  CG2 THR A 424       8.192  20.099 -16.416  1.00 57.42           C  
ATOM   3373  OG1 THR A 424      10.113  20.820 -15.153  1.00 57.42           O  
ATOM   3374  N   SER A 425       9.859  16.746 -13.335  1.00 69.76           N  
ATOM   3375  CA  SER A 425      10.895  15.826 -12.880  1.00 69.76           C  
ATOM   3376  C   SER A 425      12.037  15.737 -13.887  1.00 69.76           C  
ATOM   3377  CB  SER A 425      10.309  14.434 -12.638  1.00 69.76           C  
ATOM   3378  O   SER A 425      11.806  15.512 -15.077  1.00 69.76           O  
ATOM   3379  OG  SER A 425      11.310  13.537 -12.189  1.00 69.76           O  
ATOM   3380  N   GLU A 426      13.162  16.402 -13.662  1.00 82.74           N  
ATOM   3381  CA  GLU A 426      14.359  16.220 -14.478  1.00 82.74           C  
ATOM   3382  C   GLU A 426      15.273  15.152 -13.885  1.00 82.74           C  
ATOM   3383  CB  GLU A 426      15.118  17.542 -14.621  1.00 82.74           C  
ATOM   3384  O   GLU A 426      15.401  15.045 -12.663  1.00 82.74           O  
ATOM   3385  CG  GLU A 426      14.347  18.615 -15.377  1.00 82.74           C  
ATOM   3386  CD  GLU A 426      15.125  19.911 -15.538  1.00 82.74           C  
ATOM   3387  OE1 GLU A 426      14.594  20.866 -16.150  1.00 82.74           O  
ATOM   3388  OE2 GLU A 426      16.276  19.972 -15.051  1.00 82.74           O  
ATOM   3389  N   ILE A 427      15.708  14.314 -14.775  1.00 89.46           N  
ATOM   3390  CA  ILE A 427      16.662  13.291 -14.362  1.00 89.46           C  
ATOM   3391  C   ILE A 427      18.064  13.891 -14.291  1.00 89.46           C  
ATOM   3392  CB  ILE A 427      16.646  12.081 -15.324  1.00 89.46           C  
ATOM   3393  O   ILE A 427      18.511  14.554 -15.230  1.00 89.46           O  
ATOM   3394  CG1 ILE A 427      15.242  11.469 -15.388  1.00 89.46           C  
ATOM   3395  CG2 ILE A 427      17.680  11.036 -14.896  1.00 89.46           C  
ATOM   3396  CD1 ILE A 427      14.751  10.906 -14.062  1.00 89.46           C  
ATOM   3397  N   GLY A 428      18.774  13.748 -13.143  1.00 91.39           N  
ATOM   3398  CA  GLY A 428      20.135  14.240 -12.994  1.00 91.39           C  
ATOM   3399  C   GLY A 428      21.007  13.334 -12.145  1.00 91.39           C  
ATOM   3400  O   GLY A 428      20.558  12.281 -11.689  1.00 91.39           O  
ATOM   3401  N   PRO A 429      22.275  13.748 -11.991  1.00 93.73           N  
ATOM   3402  CA  PRO A 429      23.235  12.923 -11.253  1.00 93.73           C  
ATOM   3403  C   PRO A 429      22.767  12.598  -9.836  1.00 93.73           C  
ATOM   3404  CB  PRO A 429      24.497  13.789 -11.227  1.00 93.73           C  
ATOM   3405  O   PRO A 429      23.130  11.555  -9.287  1.00 93.73           O  
ATOM   3406  CG  PRO A 429      24.364  14.694 -12.409  1.00 93.73           C  
ATOM   3407  CD  PRO A 429      22.906  14.978 -12.631  1.00 93.73           C  
ATOM   3408  N   LYS A 430      21.893  13.419  -9.240  1.00 93.38           N  
ATOM   3409  CA  LYS A 430      21.430  13.226  -7.869  1.00 93.38           C  
ATOM   3410  C   LYS A 430      20.516  12.008  -7.764  1.00 93.38           C  
ATOM   3411  CB  LYS A 430      20.701  14.473  -7.368  1.00 93.38           C  
ATOM   3412  O   LYS A 430      20.347  11.444  -6.681  1.00 93.38           O  
ATOM   3413  CG  LYS A 430      21.622  15.640  -7.044  1.00 93.38           C  
ATOM   3414  CD  LYS A 430      20.863  16.787  -6.389  1.00 93.38           C  
ATOM   3415  CE  LYS A 430      21.793  17.934  -6.017  1.00 93.38           C  
ATOM   3416  NZ  LYS A 430      21.050  19.068  -5.391  1.00 93.38           N  
ATOM   3417  N   ASP A 431      19.967  11.597  -8.917  1.00 95.37           N  
ATOM   3418  CA  ASP A 431      19.067  10.448  -8.930  1.00 95.37           C  
ATOM   3419  C   ASP A 431      19.833   9.147  -8.705  1.00 95.37           C  
ATOM   3420  CB  ASP A 431      18.296  10.384 -10.250  1.00 95.37           C  
ATOM   3421  O   ASP A 431      19.244   8.128  -8.337  1.00 95.37           O  
ATOM   3422  CG  ASP A 431      17.224  11.453 -10.364  1.00 95.37           C  
ATOM   3423  OD1 ASP A 431      16.356  11.544  -9.469  1.00 95.37           O  
ATOM   3424  OD2 ASP A 431      17.245  12.209 -11.359  1.00 95.37           O  
ATOM   3425  N   PHE A 432      21.148   9.226  -8.784  1.00 97.83           N  
ATOM   3426  CA  PHE A 432      21.940   8.004  -8.704  1.00 97.83           C  
ATOM   3427  C   PHE A 432      22.720   7.949  -7.396  1.00 97.83           C  
ATOM   3428  CB  PHE A 432      22.901   7.906  -9.894  1.00 97.83           C  
ATOM   3429  O   PHE A 432      23.303   6.916  -7.058  1.00 97.83           O  
ATOM   3430  CG  PHE A 432      22.210   7.859 -11.230  1.00 97.83           C  
ATOM   3431  CD1 PHE A 432      21.777   6.650 -11.761  1.00 97.83           C  
ATOM   3432  CD2 PHE A 432      21.994   9.023 -11.955  1.00 97.83           C  
ATOM   3433  CE1 PHE A 432      21.137   6.603 -12.997  1.00 97.83           C  
ATOM   3434  CE2 PHE A 432      21.356   8.984 -13.191  1.00 97.83           C  
ATOM   3435  CZ  PHE A 432      20.929   7.773 -13.711  1.00 97.83           C  
ATOM   3436  N   GLU A 433      22.786   9.028  -6.665  1.00 97.11           N  
ATOM   3437  CA  GLU A 433      23.620   9.147  -5.473  1.00 97.11           C  
ATOM   3438  C   GLU A 433      23.187   8.158  -4.395  1.00 97.11           C  
ATOM   3439  CB  GLU A 433      23.575  10.576  -4.925  1.00 97.11           C  
ATOM   3440  O   GLU A 433      24.014   7.428  -3.846  1.00 97.11           O  
ATOM   3441  CG  GLU A 433      24.348  11.582  -5.766  1.00 97.11           C  
ATOM   3442  CD  GLU A 433      24.323  12.989  -5.191  1.00 97.11           C  
ATOM   3443  OE1 GLU A 433      24.925  13.904  -5.799  1.00 97.11           O  
ATOM   3444  OE2 GLU A 433      23.698  13.179  -4.124  1.00 97.11           O  
ATOM   3445  N   GLN A 434      21.853   8.098  -4.116  1.00 97.48           N  
ATOM   3446  CA  GLN A 434      21.387   7.235  -3.036  1.00 97.48           C  
ATOM   3447  C   GLN A 434      21.402   5.768  -3.459  1.00 97.48           C  
ATOM   3448  CB  GLN A 434      19.980   7.639  -2.594  1.00 97.48           C  
ATOM   3449  O   GLN A 434      21.591   4.879  -2.628  1.00 97.48           O  
ATOM   3450  CG  GLN A 434      19.924   8.977  -1.870  1.00 97.48           C  
ATOM   3451  CD  GLN A 434      18.541   9.297  -1.333  1.00 97.48           C  
ATOM   3452  NE2 GLN A 434      18.408  10.450  -0.687  1.00 97.48           N  
ATOM   3453  OE1 GLN A 434      17.600   8.514  -1.499  1.00 97.48           O  
ATOM   3454  N   ALA A 435      21.224   5.546  -4.721  1.00 98.35           N  
ATOM   3455  CA  ALA A 435      21.400   4.184  -5.218  1.00 98.35           C  
ATOM   3456  C   ALA A 435      22.843   3.718  -5.041  1.00 98.35           C  
ATOM   3457  CB  ALA A 435      20.992   4.095  -6.686  1.00 98.35           C  
ATOM   3458  O   ALA A 435      23.089   2.576  -4.645  1.00 98.35           O  
ATOM   3459  N   THR A 436      23.804   4.604  -5.349  1.00 98.36           N  
ATOM   3460  CA  THR A 436      25.217   4.299  -5.155  1.00 98.36           C  
ATOM   3461  C   THR A 436      25.513   4.022  -3.684  1.00 98.36           C  
ATOM   3462  CB  THR A 436      26.110   5.450  -5.653  1.00 98.36           C  
ATOM   3463  O   THR A 436      26.224   3.069  -3.357  1.00 98.36           O  
ATOM   3464  CG2 THR A 436      27.587   5.134  -5.436  1.00 98.36           C  
ATOM   3465  OG1 THR A 436      25.878   5.656  -7.052  1.00 98.36           O  
ATOM   3466  N   ALA A 437      24.940   4.845  -2.815  1.00 97.77           N  
ATOM   3467  CA  ALA A 437      25.120   4.647  -1.379  1.00 97.77           C  
ATOM   3468  C   ALA A 437      24.614   3.274  -0.947  1.00 97.77           C  
ATOM   3469  CB  ALA A 437      24.404   5.745  -0.596  1.00 97.77           C  
ATOM   3470  O   ALA A 437      25.273   2.579  -0.170  1.00 97.77           O  
ATOM   3471  N   LEU A 438      23.404   2.878  -1.462  1.00 97.94           N  
ATOM   3472  CA  LEU A 438      22.848   1.575  -1.113  1.00 97.94           C  
ATOM   3473  C   LEU A 438      23.746   0.449  -1.615  1.00 97.94           C  
ATOM   3474  CB  LEU A 438      21.441   1.420  -1.695  1.00 97.94           C  
ATOM   3475  O   LEU A 438      23.899  -0.574  -0.944  1.00 97.94           O  
ATOM   3476  CG  LEU A 438      20.729   0.097  -1.404  1.00 97.94           C  
ATOM   3477  CD1 LEU A 438      20.657  -0.146   0.100  1.00 97.94           C  
ATOM   3478  CD2 LEU A 438      19.334   0.094  -2.019  1.00 97.94           C  
ATOM   3479  N   TRP A 439      24.312   0.586  -2.794  1.00 98.37           N  
ATOM   3480  CA  TRP A 439      25.242  -0.401  -3.332  1.00 98.37           C  
ATOM   3481  C   TRP A 439      26.400  -0.641  -2.369  1.00 98.37           C  
ATOM   3482  CB  TRP A 439      25.779   0.051  -4.693  1.00 98.37           C  
ATOM   3483  O   TRP A 439      26.793  -1.786  -2.133  1.00 98.37           O  
ATOM   3484  CG  TRP A 439      26.843  -0.843  -5.256  1.00 98.37           C  
ATOM   3485  CD1 TRP A 439      28.112  -0.487  -5.617  1.00 98.37           C  
ATOM   3486  CD2 TRP A 439      26.726  -2.243  -5.526  1.00 98.37           C  
ATOM   3487  CE2 TRP A 439      27.965  -2.672  -6.050  1.00 98.37           C  
ATOM   3488  CE3 TRP A 439      25.693  -3.178  -5.375  1.00 98.37           C  
ATOM   3489  NE1 TRP A 439      28.793  -1.583  -6.096  1.00 98.37           N  
ATOM   3490  CH2 TRP A 439      27.172  -4.892  -6.266  1.00 98.37           C  
ATOM   3491  CZ2 TRP A 439      28.199  -3.998  -6.425  1.00 98.37           C  
ATOM   3492  CZ3 TRP A 439      25.928  -4.497  -5.748  1.00 98.37           C  
ATOM   3493  N   HIS A 440      26.928   0.413  -1.786  1.00 97.45           N  
ATOM   3494  CA  HIS A 440      28.029   0.288  -0.838  1.00 97.45           C  
ATOM   3495  C   HIS A 440      27.569  -0.375   0.456  1.00 97.45           C  
ATOM   3496  CB  HIS A 440      28.636   1.660  -0.538  1.00 97.45           C  
ATOM   3497  O   HIS A 440      28.303  -1.172   1.045  1.00 97.45           O  
ATOM   3498  CG  HIS A 440      29.274   2.307  -1.725  1.00 97.45           C  
ATOM   3499  CD2 HIS A 440      29.031   3.494  -2.330  1.00 97.45           C  
ATOM   3500  ND1 HIS A 440      30.298   1.715  -2.434  1.00 97.45           N  
ATOM   3501  CE1 HIS A 440      30.658   2.513  -3.425  1.00 97.45           C  
ATOM   3502  NE2 HIS A 440      29.904   3.599  -3.384  1.00 97.45           N  
ATOM   3503  N   VAL A 441      26.338  -0.105   0.846  1.00 96.66           N  
ATOM   3504  CA  VAL A 441      25.762  -0.744   2.025  1.00 96.66           C  
ATOM   3505  C   VAL A 441      25.649  -2.249   1.794  1.00 96.66           C  
ATOM   3506  CB  VAL A 441      24.377  -0.153   2.370  1.00 96.66           C  
ATOM   3507  O   VAL A 441      25.982  -3.045   2.675  1.00 96.66           O  
ATOM   3508  CG1 VAL A 441      23.668  -1.013   3.415  1.00 96.66           C  
ATOM   3509  CG2 VAL A 441      24.519   1.285   2.865  1.00 96.66           C  
ATOM   3510  N   LEU A 442      25.228  -2.636   0.626  1.00 97.06           N  
ATOM   3511  CA  LEU A 442      25.093  -4.051   0.297  1.00 97.06           C  
ATOM   3512  C   LEU A 442      26.441  -4.758   0.376  1.00 97.06           C  
ATOM   3513  CB  LEU A 442      24.495  -4.221  -1.102  1.00 97.06           C  
ATOM   3514  O   LEU A 442      26.503  -5.955   0.668  1.00 97.06           O  
ATOM   3515  CG  LEU A 442      23.058  -3.731  -1.290  1.00 97.06           C  
ATOM   3516  CD1 LEU A 442      22.587  -4.003  -2.715  1.00 97.06           C  
ATOM   3517  CD2 LEU A 442      22.130  -4.395  -0.279  1.00 97.06           C  
ATOM   3518  N   GLY A 443      27.524  -4.023   0.156  1.00 97.02           N  
ATOM   3519  CA  GLY A 443      28.869  -4.574   0.166  1.00 97.02           C  
ATOM   3520  C   GLY A 443      29.384  -4.866   1.563  1.00 97.02           C  
ATOM   3521  O   GLY A 443      30.417  -5.518   1.726  1.00 97.02           O  
ATOM   3522  N   ARG A 444      28.656  -4.406   2.565  1.00 96.40           N  
ATOM   3523  CA  ARG A 444      29.071  -4.620   3.948  1.00 96.40           C  
ATOM   3524  C   ARG A 444      28.798  -6.054   4.387  1.00 96.40           C  
ATOM   3525  CB  ARG A 444      28.356  -3.641   4.881  1.00 96.40           C  
ATOM   3526  O   ARG A 444      29.435  -6.558   5.314  1.00 96.40           O  
ATOM   3527  CG  ARG A 444      28.748  -2.187   4.667  1.00 96.40           C  
ATOM   3528  CD  ARG A 444      27.946  -1.250   5.559  1.00 96.40           C  
ATOM   3529  NE  ARG A 444      28.235   0.151   5.266  1.00 96.40           N  
ATOM   3530  NH1 ARG A 444      26.640   0.996   6.708  1.00 96.40           N  
ATOM   3531  NH2 ARG A 444      27.950   2.420   5.479  1.00 96.40           N  
ATOM   3532  CZ  ARG A 444      27.608   1.186   5.818  1.00 96.40           C  
ATOM   3533  N   GLU A 445      27.861  -6.694   3.708  1.00 95.31           N  
ATOM   3534  CA  GLU A 445      27.551  -8.101   3.943  1.00 95.31           C  
ATOM   3535  C   GLU A 445      28.196  -8.992   2.886  1.00 95.31           C  
ATOM   3536  CB  GLU A 445      26.036  -8.321   3.964  1.00 95.31           C  
ATOM   3537  O   GLU A 445      27.929  -8.841   1.692  1.00 95.31           O  
ATOM   3538  CG  GLU A 445      25.627  -9.747   4.303  1.00 95.31           C  
ATOM   3539  CD  GLU A 445      24.126  -9.975   4.228  1.00 95.31           C  
ATOM   3540  OE1 GLU A 445      23.686 -11.146   4.286  1.00 95.31           O  
ATOM   3541  OE2 GLU A 445      23.384  -8.975   4.108  1.00 95.31           O  
ATOM   3542  N   PRO A 446      29.003  -9.899   3.329  1.00 95.63           N  
ATOM   3543  CA  PRO A 446      29.692 -10.755   2.362  1.00 95.63           C  
ATOM   3544  C   PRO A 446      28.729 -11.494   1.435  1.00 95.63           C  
ATOM   3545  CB  PRO A 446      30.460 -11.740   3.248  1.00 95.63           C  
ATOM   3546  O   PRO A 446      27.755 -12.091   1.900  1.00 95.63           O  
ATOM   3547  CG  PRO A 446      30.674 -11.010   4.535  1.00 95.63           C  
ATOM   3548  CD  PRO A 446      29.482 -10.132   4.788  1.00 95.63           C  
ATOM   3549  N   GLY A 447      28.966 -11.360   0.101  1.00 96.28           N  
ATOM   3550  CA  GLY A 447      28.218 -12.118  -0.890  1.00 96.28           C  
ATOM   3551  C   GLY A 447      26.972 -11.401  -1.374  1.00 96.28           C  
ATOM   3552  O   GLY A 447      26.360 -11.808  -2.363  1.00 96.28           O  
ATOM   3553  N   HIS A 448      26.519 -10.364  -0.654  1.00 96.69           N  
ATOM   3554  CA  HIS A 448      25.267  -9.693  -0.985  1.00 96.69           C  
ATOM   3555  C   HIS A 448      25.348  -9.021  -2.352  1.00 96.69           C  
ATOM   3556  CB  HIS A 448      24.912  -8.661   0.087  1.00 96.69           C  
ATOM   3557  O   HIS A 448      24.406  -9.102  -3.145  1.00 96.69           O  
ATOM   3558  CG  HIS A 448      23.481  -8.225   0.049  1.00 96.69           C  
ATOM   3559  CD2 HIS A 448      22.513  -8.434  -0.874  1.00 96.69           C  
ATOM   3560  ND1 HIS A 448      22.906  -7.474   1.051  1.00 96.69           N  
ATOM   3561  CE1 HIS A 448      21.640  -7.240   0.745  1.00 96.69           C  
ATOM   3562  NE2 HIS A 448      21.377  -7.811  -0.418  1.00 96.69           N  
ATOM   3563  N   GLN A 449      26.415  -8.394  -2.707  1.00 98.08           N  
ATOM   3564  CA  GLN A 449      26.556  -7.755  -4.011  1.00 98.08           C  
ATOM   3565  C   GLN A 449      26.577  -8.791  -5.131  1.00 98.08           C  
ATOM   3566  CB  GLN A 449      27.826  -6.904  -4.059  1.00 98.08           C  
ATOM   3567  O   GLN A 449      26.057  -8.544  -6.222  1.00 98.08           O  
ATOM   3568  CG  GLN A 449      27.711  -5.585  -3.307  1.00 98.08           C  
ATOM   3569  CD  GLN A 449      28.941  -4.711  -3.463  1.00 98.08           C  
ATOM   3570  NE2 GLN A 449      28.760  -3.402  -3.329  1.00 98.08           N  
ATOM   3571  OE1 GLN A 449      30.046  -5.209  -3.702  1.00 98.08           O  
ATOM   3572  N   ASP A 450      27.128  -9.955  -4.850  1.00 98.01           N  
ATOM   3573  CA  ASP A 450      27.111 -11.043  -5.823  1.00 98.01           C  
ATOM   3574  C   ASP A 450      25.686 -11.523  -6.086  1.00 98.01           C  
ATOM   3575  CB  ASP A 450      27.978 -12.208  -5.341  1.00 98.01           C  
ATOM   3576  O   ASP A 450      25.298 -11.735  -7.237  1.00 98.01           O  
ATOM   3577  CG  ASP A 450      29.453 -11.857  -5.262  1.00 98.01           C  
ATOM   3578  OD1 ASP A 450      29.916 -10.990  -6.035  1.00 98.01           O  
ATOM   3579  OD2 ASP A 450      30.160 -12.455  -4.422  1.00 98.01           O  
ATOM   3580  N   ARG A 451      24.962 -11.772  -5.042  1.00 97.76           N  
ATOM   3581  CA  ARG A 451      23.568 -12.175  -5.196  1.00 97.76           C  
ATOM   3582  C   ARG A 451      22.770 -11.113  -5.945  1.00 97.76           C  
ATOM   3583  CB  ARG A 451      22.931 -12.442  -3.831  1.00 97.76           C  
ATOM   3584  O   ARG A 451      21.927 -11.439  -6.783  1.00 97.76           O  
ATOM   3585  CG  ARG A 451      23.478 -13.674  -3.127  1.00 97.76           C  
ATOM   3586  CD  ARG A 451      22.610 -14.078  -1.942  1.00 97.76           C  
ATOM   3587  NE  ARG A 451      22.559 -13.028  -0.929  1.00 97.76           N  
ATOM   3588  NH1 ARG A 451      24.498 -13.682   0.143  1.00 97.76           N  
ATOM   3589  NH2 ARG A 451      23.313 -11.875   0.909  1.00 97.76           N  
ATOM   3590  CZ  ARG A 451      23.457 -12.864   0.039  1.00 97.76           C  
ATOM   3591  N   TYR A 452      23.045  -9.842  -5.610  1.00 98.50           N  
ATOM   3592  CA  TYR A 452      22.355  -8.764  -6.309  1.00 98.50           C  
ATOM   3593  C   TYR A 452      22.603  -8.842  -7.811  1.00 98.50           C  
ATOM   3594  CB  TYR A 452      22.806  -7.402  -5.775  1.00 98.50           C  
ATOM   3595  O   TYR A 452      21.660  -8.808  -8.605  1.00 98.50           O  
ATOM   3596  CG  TYR A 452      22.103  -6.233  -6.423  1.00 98.50           C  
ATOM   3597  CD1 TYR A 452      22.562  -5.698  -7.625  1.00 98.50           C  
ATOM   3598  CD2 TYR A 452      20.981  -5.661  -5.835  1.00 98.50           C  
ATOM   3599  CE1 TYR A 452      21.919  -4.621  -8.224  1.00 98.50           C  
ATOM   3600  CE2 TYR A 452      20.330  -4.583  -6.425  1.00 98.50           C  
ATOM   3601  OH  TYR A 452      20.165  -3.004  -8.208  1.00 98.50           O  
ATOM   3602  CZ  TYR A 452      20.805  -4.071  -7.618  1.00 98.50           C  
ATOM   3603  N   VAL A 453      23.889  -8.899  -8.217  1.00 98.68           N  
ATOM   3604  CA  VAL A 453      24.272  -8.963  -9.623  1.00 98.68           C  
ATOM   3605  C   VAL A 453      23.588 -10.154 -10.291  1.00 98.68           C  
ATOM   3606  CB  VAL A 453      25.804  -9.066  -9.791  1.00 98.68           C  
ATOM   3607  O   VAL A 453      23.033 -10.026 -11.385  1.00 98.68           O  
ATOM   3608  CG1 VAL A 453      26.168  -9.399 -11.236  1.00 98.68           C  
ATOM   3609  CG2 VAL A 453      26.477  -7.766  -9.353  1.00 98.68           C  
ATOM   3610  N   SER A 454      23.603 -11.292  -9.638  1.00 98.31           N  
ATOM   3611  CA  SER A 454      22.986 -12.500 -10.174  1.00 98.31           C  
ATOM   3612  C   SER A 454      21.486 -12.312 -10.375  1.00 98.31           C  
ATOM   3613  CB  SER A 454      23.239 -13.689  -9.246  1.00 98.31           C  
ATOM   3614  O   SER A 454      20.936 -12.716 -11.402  1.00 98.31           O  
ATOM   3615  OG  SER A 454      22.627 -14.862  -9.752  1.00 98.31           O  
ATOM   3616  N   ASN A 455      20.825 -11.705  -9.404  1.00 98.42           N  
ATOM   3617  CA  ASN A 455      19.389 -11.461  -9.494  1.00 98.42           C  
ATOM   3618  C   ASN A 455      19.044 -10.577 -10.689  1.00 98.42           C  
ATOM   3619  CB  ASN A 455      18.869 -10.831  -8.200  1.00 98.42           C  
ATOM   3620  O   ASN A 455      18.111 -10.873 -11.437  1.00 98.42           O  
ATOM   3621  CG  ASN A 455      18.925 -11.785  -7.023  1.00 98.42           C  
ATOM   3622  ND2 ASN A 455      18.989 -11.234  -5.816  1.00 98.42           N  
ATOM   3623  OD1 ASN A 455      18.912 -13.006  -7.196  1.00 98.42           O  
ATOM   3624  N   VAL A 456      19.747  -9.499 -10.867  1.00 98.66           N  
ATOM   3625  CA  VAL A 456      19.506  -8.595 -11.987  1.00 98.66           C  
ATOM   3626  C   VAL A 456      19.786  -9.316 -13.304  1.00 98.66           C  
ATOM   3627  CB  VAL A 456      20.373  -7.319 -11.883  1.00 98.66           C  
ATOM   3628  O   VAL A 456      19.001  -9.222 -14.250  1.00 98.66           O  
ATOM   3629  CG1 VAL A 456      20.212  -6.454 -13.132  1.00 98.66           C  
ATOM   3630  CG2 VAL A 456      20.007  -6.527 -10.629  1.00 98.66           C  
ATOM   3631  N   ALA A 457      20.894 -10.031 -13.334  1.00 98.47           N  
ATOM   3632  CA  ALA A 457      21.308 -10.737 -14.544  1.00 98.47           C  
ATOM   3633  C   ALA A 457      20.256 -11.757 -14.970  1.00 98.47           C  
ATOM   3634  CB  ALA A 457      22.653 -11.425 -14.324  1.00 98.47           C  
ATOM   3635  O   ALA A 457      19.961 -11.893 -16.160  1.00 98.47           O  
ATOM   3636  N   ASP A 458      19.627 -12.468 -13.976  1.00 97.21           N  
ATOM   3637  CA  ASP A 458      18.591 -13.453 -14.274  1.00 97.21           C  
ATOM   3638  C   ASP A 458      17.419 -12.812 -15.013  1.00 97.21           C  
ATOM   3639  CB  ASP A 458      18.100 -14.122 -12.988  1.00 97.21           C  
ATOM   3640  O   ASP A 458      16.878 -13.395 -15.955  1.00 97.21           O  
ATOM   3641  CG  ASP A 458      19.076 -15.151 -12.445  1.00 97.21           C  
ATOM   3642  OD1 ASP A 458      20.010 -15.551 -13.173  1.00 97.21           O  
ATOM   3643  OD2 ASP A 458      18.909 -15.567 -11.278  1.00 97.21           O  
ATOM   3644  N   ASN A 459      17.097 -11.672 -14.662  1.00 97.63           N  
ATOM   3645  CA  ASN A 459      15.957 -10.987 -15.260  1.00 97.63           C  
ATOM   3646  C   ASN A 459      16.322 -10.360 -16.603  1.00 97.63           C  
ATOM   3647  CB  ASN A 459      15.411  -9.921 -14.307  1.00 97.63           C  
ATOM   3648  O   ASN A 459      15.612 -10.546 -17.593  1.00 97.63           O  
ATOM   3649  CG  ASN A 459      14.107  -9.318 -14.792  1.00 97.63           C  
ATOM   3650  ND2 ASN A 459      12.996  -9.967 -14.466  1.00 97.63           N  
ATOM   3651  OD1 ASN A 459      14.099  -8.276 -15.453  1.00 97.63           O  
ATOM   3652  N   VAL A 460      17.470  -9.664 -16.681  1.00 98.58           N  
ATOM   3653  CA  VAL A 460      17.903  -8.955 -17.881  1.00 98.58           C  
ATOM   3654  C   VAL A 460      18.238  -9.960 -18.981  1.00 98.58           C  
ATOM   3655  CB  VAL A 460      19.121  -8.049 -17.597  1.00 98.58           C  
ATOM   3656  O   VAL A 460      18.087  -9.662 -20.169  1.00 98.58           O  
ATOM   3657  CG1 VAL A 460      19.652  -7.436 -18.892  1.00 98.58           C  
ATOM   3658  CG2 VAL A 460      18.751  -6.956 -16.597  1.00 98.58           C  
ATOM   3659  N   ALA A 461      18.720 -11.160 -18.631  1.00 98.08           N  
ATOM   3660  CA  ALA A 461      19.071 -12.179 -19.616  1.00 98.08           C  
ATOM   3661  C   ALA A 461      17.862 -12.559 -20.467  1.00 98.08           C  
ATOM   3662  CB  ALA A 461      19.640 -13.415 -18.924  1.00 98.08           C  
ATOM   3663  O   ALA A 461      18.013 -13.098 -21.566  1.00 98.08           O  
ATOM   3664  N   GLU A 462      16.629 -12.218 -19.968  1.00 97.44           N  
ATOM   3665  CA  GLU A 462      15.401 -12.523 -20.696  1.00 97.44           C  
ATOM   3666  C   GLU A 462      15.057 -11.414 -21.686  1.00 97.44           C  
ATOM   3667  CB  GLU A 462      14.239 -12.740 -19.723  1.00 97.44           C  
ATOM   3668  O   GLU A 462      14.100 -11.536 -22.454  1.00 97.44           O  
ATOM   3669  CG  GLU A 462      14.434 -13.923 -18.786  1.00 97.44           C  
ATOM   3670  CD  GLU A 462      14.457 -15.262 -19.507  1.00 97.44           C  
ATOM   3671  OE1 GLU A 462      15.275 -16.135 -19.139  1.00 97.44           O  
ATOM   3672  OE2 GLU A 462      13.652 -15.438 -20.448  1.00 97.44           O  
ATOM   3673  N   VAL A 463      15.799 -10.298 -21.679  1.00 98.17           N  
ATOM   3674  CA  VAL A 463      15.603  -9.206 -22.627  1.00 98.17           C  
ATOM   3675  C   VAL A 463      16.119  -9.618 -24.004  1.00 98.17           C  
ATOM   3676  CB  VAL A 463      16.307  -7.913 -22.158  1.00 98.17           C  
ATOM   3677  O   VAL A 463      17.306  -9.907 -24.167  1.00 98.17           O  
ATOM   3678  CG1 VAL A 463      16.192  -6.820 -23.219  1.00 98.17           C  
ATOM   3679  CG2 VAL A 463      15.721  -7.438 -20.830  1.00 98.17           C  
ATOM   3680  N   THR A 464      15.291  -9.593 -25.000  1.00 96.59           N  
ATOM   3681  CA  THR A 464      15.612 -10.095 -26.331  1.00 96.59           C  
ATOM   3682  C   THR A 464      16.240  -8.998 -27.186  1.00 96.59           C  
ATOM   3683  CB  THR A 464      14.359 -10.645 -27.038  1.00 96.59           C  
ATOM   3684  O   THR A 464      17.019  -9.284 -28.098  1.00 96.59           O  
ATOM   3685  CG2 THR A 464      13.818 -11.876 -26.318  1.00 96.59           C  
ATOM   3686  OG1 THR A 464      13.345  -9.633 -27.057  1.00 96.59           O  
ATOM   3687  N   ASP A 465      15.959  -7.692 -26.867  1.00 97.60           N  
ATOM   3688  CA  ASP A 465      16.507  -6.560 -27.609  1.00 97.60           C  
ATOM   3689  C   ASP A 465      17.908  -6.207 -27.115  1.00 97.60           C  
ATOM   3690  CB  ASP A 465      15.586  -5.344 -27.491  1.00 97.60           C  
ATOM   3691  O   ASP A 465      18.079  -5.772 -25.975  1.00 97.60           O  
ATOM   3692  CG  ASP A 465      16.041  -4.172 -28.342  1.00 97.60           C  
ATOM   3693  OD1 ASP A 465      17.055  -3.526 -27.999  1.00 97.60           O  
ATOM   3694  OD2 ASP A 465      15.377  -3.888 -29.363  1.00 97.60           O  
ATOM   3695  N   GLU A 466      18.926  -6.381 -27.974  1.00 97.71           N  
ATOM   3696  CA  GLU A 466      20.323  -6.168 -27.609  1.00 97.71           C  
ATOM   3697  C   GLU A 466      20.577  -4.715 -27.219  1.00 97.71           C  
ATOM   3698  CB  GLU A 466      21.247  -6.573 -28.761  1.00 97.71           C  
ATOM   3699  O   GLU A 466      21.302  -4.442 -26.260  1.00 97.71           O  
ATOM   3700  CG  GLU A 466      22.728  -6.488 -28.420  1.00 97.71           C  
ATOM   3701  CD  GLU A 466      23.631  -6.965 -29.546  1.00 97.71           C  
ATOM   3702  OE1 GLU A 466      24.852  -6.690 -29.503  1.00 97.71           O  
ATOM   3703  OE2 GLU A 466      23.114  -7.618 -30.480  1.00 97.71           O  
ATOM   3704  N   ALA A 467      20.023  -3.750 -27.944  1.00 98.39           N  
ATOM   3705  CA  ALA A 467      20.190  -2.331 -27.642  1.00 98.39           C  
ATOM   3706  C   ALA A 467      19.649  -1.999 -26.255  1.00 98.39           C  
ATOM   3707  CB  ALA A 467      19.496  -1.476 -28.700  1.00 98.39           C  
ATOM   3708  O   ALA A 467      20.241  -1.200 -25.525  1.00 98.39           O  
ATOM   3709  N   LEU A 468      18.544  -2.590 -25.952  1.00 98.69           N  
ATOM   3710  CA  LEU A 468      17.945  -2.367 -24.640  1.00 98.69           C  
ATOM   3711  C   LEU A 468      18.838  -2.920 -23.534  1.00 98.69           C  
ATOM   3712  CB  LEU A 468      16.560  -3.014 -24.566  1.00 98.69           C  
ATOM   3713  O   LEU A 468      19.039  -2.266 -22.508  1.00 98.69           O  
ATOM   3714  CG  LEU A 468      15.804  -2.847 -23.247  1.00 98.69           C  
ATOM   3715  CD1 LEU A 468      15.665  -1.369 -22.899  1.00 98.69           C  
ATOM   3716  CD2 LEU A 468      14.434  -3.514 -23.328  1.00 98.69           C  
ATOM   3717  N   ARG A 469      19.387  -4.108 -23.685  1.00 98.53           N  
ATOM   3718  CA  ARG A 469      20.310  -4.651 -22.694  1.00 98.53           C  
ATOM   3719  C   ARG A 469      21.472  -3.695 -22.446  1.00 98.53           C  
ATOM   3720  CB  ARG A 469      20.841  -6.014 -23.143  1.00 98.53           C  
ATOM   3721  O   ARG A 469      21.865  -3.471 -21.299  1.00 98.53           O  
ATOM   3722  CG  ARG A 469      19.814  -7.133 -23.060  1.00 98.53           C  
ATOM   3723  CD  ARG A 469      20.469  -8.506 -23.126  1.00 98.53           C  
ATOM   3724  NE  ARG A 469      21.215  -8.688 -24.368  1.00 98.53           N  
ATOM   3725  NH1 ARG A 469      19.405  -9.446 -25.587  1.00 98.53           N  
ATOM   3726  NH2 ARG A 469      21.463  -9.259 -26.578  1.00 98.53           N  
ATOM   3727  CZ  ARG A 469      20.693  -9.131 -25.508  1.00 98.53           C  
ATOM   3728  N   LYS A 470      22.044  -3.141 -23.496  1.00 98.60           N  
ATOM   3729  CA  LYS A 470      23.166  -2.216 -23.367  1.00 98.60           C  
ATOM   3730  C   LYS A 470      22.774  -0.986 -22.553  1.00 98.60           C  
ATOM   3731  CB  LYS A 470      23.674  -1.792 -24.745  1.00 98.60           C  
ATOM   3732  O   LYS A 470      23.569  -0.480 -21.759  1.00 98.60           O  
ATOM   3733  CG  LYS A 470      24.428  -2.885 -25.490  1.00 98.60           C  
ATOM   3734  CD  LYS A 470      24.965  -2.384 -26.824  1.00 98.60           C  
ATOM   3735  CE  LYS A 470      25.694  -3.484 -27.583  1.00 98.60           C  
ATOM   3736  NZ  LYS A 470      26.139  -3.025 -28.933  1.00 98.60           N  
ATOM   3737  N   GLU A 471      21.526  -0.544 -22.745  1.00 98.72           N  
ATOM   3738  CA  GLU A 471      21.042   0.603 -21.984  1.00 98.72           C  
ATOM   3739  C   GLU A 471      20.892   0.260 -20.504  1.00 98.72           C  
ATOM   3740  CB  GLU A 471      19.708   1.099 -22.547  1.00 98.72           C  
ATOM   3741  O   GLU A 471      21.091   1.115 -19.640  1.00 98.72           O  
ATOM   3742  CG  GLU A 471      19.814   1.700 -23.941  1.00 98.72           C  
ATOM   3743  CD  GLU A 471      20.660   2.963 -23.986  1.00 98.72           C  
ATOM   3744  OE1 GLU A 471      21.343   3.199 -25.008  1.00 98.72           O  
ATOM   3745  OE2 GLU A 471      20.641   3.721 -22.991  1.00 98.72           O  
ATOM   3746  N   VAL A 472      20.530  -0.980 -20.266  1.00 98.72           N  
ATOM   3747  CA  VAL A 472      20.422  -1.412 -18.877  1.00 98.72           C  
ATOM   3748  C   VAL A 472      21.800  -1.391 -18.220  1.00 98.72           C  
ATOM   3749  CB  VAL A 472      19.801  -2.823 -18.767  1.00 98.72           C  
ATOM   3750  O   VAL A 472      21.954  -0.896 -17.101  1.00 98.72           O  
ATOM   3751  CG1 VAL A 472      19.794  -3.299 -17.316  1.00 98.72           C  
ATOM   3752  CG2 VAL A 472      18.385  -2.828 -19.341  1.00 98.72           C  
ATOM   3753  N   TYR A 473      22.812  -1.877 -18.903  1.00 98.71           N  
ATOM   3754  CA  TYR A 473      24.170  -1.848 -18.371  1.00 98.71           C  
ATOM   3755  C   TYR A 473      24.611  -0.418 -18.081  1.00 98.71           C  
ATOM   3756  CB  TYR A 473      25.145  -2.508 -19.350  1.00 98.71           C  
ATOM   3757  O   TYR A 473      25.195  -0.143 -17.031  1.00 98.71           O  
ATOM   3758  CG  TYR A 473      24.715  -3.882 -19.802  1.00 98.71           C  
ATOM   3759  CD1 TYR A 473      23.959  -4.706 -18.970  1.00 98.71           C  
ATOM   3760  CD2 TYR A 473      25.064  -4.361 -21.060  1.00 98.71           C  
ATOM   3761  CE1 TYR A 473      23.562  -5.974 -19.382  1.00 98.71           C  
ATOM   3762  CE2 TYR A 473      24.672  -5.627 -21.482  1.00 98.71           C  
ATOM   3763  OH  TYR A 473      23.532  -7.679 -21.050  1.00 98.71           O  
ATOM   3764  CZ  TYR A 473      23.922  -6.424 -20.638  1.00 98.71           C  
ATOM   3765  N   ALA A 474      24.344   0.440 -19.040  1.00 98.53           N  
ATOM   3766  CA  ALA A 474      24.708   1.847 -18.893  1.00 98.53           C  
ATOM   3767  C   ALA A 474      24.002   2.474 -17.695  1.00 98.53           C  
ATOM   3768  CB  ALA A 474      24.376   2.619 -20.167  1.00 98.53           C  
ATOM   3769  O   ALA A 474      24.595   3.268 -16.961  1.00 98.53           O  
ATOM   3770  N   LEU A 475      22.717   2.151 -17.518  1.00 98.50           N  
ATOM   3771  CA  LEU A 475      21.943   2.646 -16.385  1.00 98.50           C  
ATOM   3772  C   LEU A 475      22.622   2.293 -15.066  1.00 98.50           C  
ATOM   3773  CB  LEU A 475      20.524   2.069 -16.412  1.00 98.50           C  
ATOM   3774  O   LEU A 475      22.841   3.165 -14.223  1.00 98.50           O  
ATOM   3775  CG  LEU A 475      19.634   2.404 -15.214  1.00 98.50           C  
ATOM   3776  CD1 LEU A 475      19.399   3.908 -15.132  1.00 98.50           C  
ATOM   3777  CD2 LEU A 475      18.309   1.655 -15.307  1.00 98.50           C  
ATOM   3778  N   TYR A 476      23.005   1.034 -14.930  1.00 98.69           N  
ATOM   3779  CA  TYR A 476      23.634   0.586 -13.693  1.00 98.69           C  
ATOM   3780  C   TYR A 476      25.062   1.110 -13.586  1.00 98.69           C  
ATOM   3781  CB  TYR A 476      23.632  -0.943 -13.611  1.00 98.69           C  
ATOM   3782  O   TYR A 476      25.607   1.224 -12.486  1.00 98.69           O  
ATOM   3783  CG  TYR A 476      22.347  -1.520 -13.068  1.00 98.69           C  
ATOM   3784  CD1 TYR A 476      22.067  -1.485 -11.704  1.00 98.69           C  
ATOM   3785  CD2 TYR A 476      21.412  -2.103 -13.917  1.00 98.69           C  
ATOM   3786  CE1 TYR A 476      20.885  -2.017 -11.198  1.00 98.69           C  
ATOM   3787  CE2 TYR A 476      20.227  -2.638 -13.422  1.00 98.69           C  
ATOM   3788  OH  TYR A 476      18.802  -3.119 -11.569  1.00 98.69           O  
ATOM   3789  CZ  TYR A 476      19.973  -2.590 -12.064  1.00 98.69           C  
ATOM   3790  N   GLY A 477      25.677   1.421 -14.735  1.00 98.44           N  
ATOM   3791  CA  GLY A 477      26.978   2.071 -14.732  1.00 98.44           C  
ATOM   3792  C   GLY A 477      26.952   3.455 -14.113  1.00 98.44           C  
ATOM   3793  O   GLY A 477      27.969   3.934 -13.608  1.00 98.44           O  
ATOM   3794  N   LYS A 478      25.812   4.131 -14.179  1.00 98.22           N  
ATOM   3795  CA  LYS A 478      25.652   5.436 -13.545  1.00 98.22           C  
ATOM   3796  C   LYS A 478      25.601   5.307 -12.026  1.00 98.22           C  
ATOM   3797  CB  LYS A 478      24.387   6.128 -14.055  1.00 98.22           C  
ATOM   3798  O   LYS A 478      25.873   6.271 -11.306  1.00 98.22           O  
ATOM   3799  CG  LYS A 478      24.445   6.521 -15.524  1.00 98.22           C  
ATOM   3800  CD  LYS A 478      23.164   7.214 -15.969  1.00 98.22           C  
ATOM   3801  CE  LYS A 478      23.210   7.583 -17.445  1.00 98.22           C  
ATOM   3802  NZ  LYS A 478      21.934   8.212 -17.899  1.00 98.22           N  
ATOM   3803  N   VAL A 479      25.189   4.129 -11.529  1.00 98.44           N  
ATOM   3804  CA  VAL A 479      25.222   3.865 -10.094  1.00 98.44           C  
ATOM   3805  C   VAL A 479      26.660   3.609  -9.649  1.00 98.44           C  
ATOM   3806  CB  VAL A 479      24.326   2.663  -9.718  1.00 98.44           C  
ATOM   3807  O   VAL A 479      27.138   4.222  -8.691  1.00 98.44           O  
ATOM   3808  CG1 VAL A 479      24.466   2.329  -8.234  1.00 98.44           C  
ATOM   3809  CG2 VAL A 479      22.868   2.955 -10.068  1.00 98.44           C  
ATOM   3810  N   ASP A 480      27.276   2.699 -10.244  1.00 98.35           N  
ATOM   3811  CA  ASP A 480      28.657   2.272 -10.038  1.00 98.35           C  
ATOM   3812  C   ASP A 480      29.195   1.542 -11.267  1.00 98.35           C  
ATOM   3813  CB  ASP A 480      28.762   1.372  -8.804  1.00 98.35           C  
ATOM   3814  O   ASP A 480      28.559   0.614 -11.772  1.00 98.35           O  
ATOM   3815  CG  ASP A 480      30.189   0.960  -8.491  1.00 98.35           C  
ATOM   3816  OD1 ASP A 480      30.694  -0.004  -9.105  1.00 98.35           O  
ATOM   3817  OD2 ASP A 480      30.814   1.604  -7.620  1.00 98.35           O  
ATOM   3818  N   LYS A 481      30.308   2.041 -11.767  1.00 98.10           N  
ATOM   3819  CA  LYS A 481      30.872   1.523 -13.010  1.00 98.10           C  
ATOM   3820  C   LYS A 481      31.113   0.019 -12.920  1.00 98.10           C  
ATOM   3821  CB  LYS A 481      32.179   2.243 -13.347  1.00 98.10           C  
ATOM   3822  O   LYS A 481      30.799  -0.722 -13.853  1.00 98.10           O  
ATOM   3823  CG  LYS A 481      32.755   1.875 -14.706  1.00 98.10           C  
ATOM   3824  CD  LYS A 481      34.038   2.643 -14.996  1.00 98.10           C  
ATOM   3825  CE  LYS A 481      34.652   2.226 -16.326  1.00 98.10           C  
ATOM   3826  NZ  LYS A 481      35.979   2.875 -16.551  1.00 98.10           N  
ATOM   3827  N   THR A 482      31.673  -0.490 -11.808  1.00 97.93           N  
ATOM   3828  CA  THR A 482      31.966  -1.907 -11.627  1.00 97.93           C  
ATOM   3829  C   THR A 482      30.678  -2.724 -11.576  1.00 97.93           C  
ATOM   3830  CB  THR A 482      32.781  -2.149 -10.342  1.00 97.93           C  
ATOM   3831  O   THR A 482      30.639  -3.861 -12.050  1.00 97.93           O  
ATOM   3832  CG2 THR A 482      34.132  -1.444 -10.407  1.00 97.93           C  
ATOM   3833  OG1 THR A 482      32.047  -1.650  -9.217  1.00 97.93           O  
ATOM   3834  N   LEU A 483      29.649  -2.131 -11.001  1.00 98.64           N  
ATOM   3835  CA  LEU A 483      28.347  -2.787 -10.965  1.00 98.64           C  
ATOM   3836  C   LEU A 483      27.825  -3.037 -12.376  1.00 98.64           C  
ATOM   3837  CB  LEU A 483      27.342  -1.942 -10.179  1.00 98.64           C  
ATOM   3838  O   LEU A 483      27.426  -4.156 -12.707  1.00 98.64           O  
ATOM   3839  CG  LEU A 483      25.887  -2.415 -10.209  1.00 98.64           C  
ATOM   3840  CD1 LEU A 483      25.786  -3.848  -9.697  1.00 98.64           C  
ATOM   3841  CD2 LEU A 483      25.005  -1.483  -9.385  1.00 98.64           C  
ATOM   3842  N   GLY A 484      27.795  -2.000 -13.233  1.00 98.65           N  
ATOM   3843  CA  GLY A 484      27.374  -2.148 -14.617  1.00 98.65           C  
ATOM   3844  C   GLY A 484      28.157  -3.207 -15.368  1.00 98.65           C  
ATOM   3845  O   GLY A 484      27.578  -4.008 -16.105  1.00 98.65           O  
ATOM   3846  N   GLU A 485      29.464  -3.245 -15.181  1.00 98.63           N  
ATOM   3847  CA  GLU A 485      30.346  -4.200 -15.844  1.00 98.63           C  
ATOM   3848  C   GLU A 485      30.059  -5.627 -15.385  1.00 98.63           C  
ATOM   3849  CB  GLU A 485      31.813  -3.850 -15.582  1.00 98.63           C  
ATOM   3850  O   GLU A 485      30.027  -6.552 -16.199  1.00 98.63           O  
ATOM   3851  CG  GLU A 485      32.276  -2.580 -16.282  1.00 98.63           C  
ATOM   3852  CD  GLU A 485      33.652  -2.115 -15.832  1.00 98.63           C  
ATOM   3853  OE1 GLU A 485      34.203  -1.170 -16.443  1.00 98.63           O  
ATOM   3854  OE2 GLU A 485      34.184  -2.701 -14.863  1.00 98.63           O  
ATOM   3855  N   ARG A 486      29.849  -5.764 -14.094  1.00 98.64           N  
ATOM   3856  CA  ARG A 486      29.562  -7.085 -13.545  1.00 98.64           C  
ATOM   3857  C   ARG A 486      28.232  -7.618 -14.068  1.00 98.64           C  
ATOM   3858  CB  ARG A 486      29.543  -7.040 -12.016  1.00 98.64           C  
ATOM   3859  O   ARG A 486      28.109  -8.806 -14.372  1.00 98.64           O  
ATOM   3860  CG  ARG A 486      30.915  -6.852 -11.388  1.00 98.64           C  
ATOM   3861  CD  ARG A 486      30.833  -6.753  -9.871  1.00 98.64           C  
ATOM   3862  NE  ARG A 486      30.354  -7.997  -9.275  1.00 98.64           N  
ATOM   3863  NH1 ARG A 486      30.134  -7.133  -7.144  1.00 98.64           N  
ATOM   3864  NH2 ARG A 486      29.608  -9.326  -7.557  1.00 98.64           N  
ATOM   3865  CZ  ARG A 486      30.033  -8.149  -7.993  1.00 98.64           C  
ATOM   3866  N   ILE A 487      27.268  -6.776 -14.164  1.00 98.79           N  
ATOM   3867  CA  ILE A 487      25.962  -7.182 -14.672  1.00 98.79           C  
ATOM   3868  C   ILE A 487      26.079  -7.574 -16.143  1.00 98.79           C  
ATOM   3869  CB  ILE A 487      24.914  -6.059 -14.498  1.00 98.79           C  
ATOM   3870  O   ILE A 487      25.539  -8.599 -16.564  1.00 98.79           O  
ATOM   3871  CG1 ILE A 487      24.527  -5.913 -13.022  1.00 98.79           C  
ATOM   3872  CG2 ILE A 487      23.680  -6.334 -15.363  1.00 98.79           C  
ATOM   3873  CD1 ILE A 487      23.642  -4.709 -12.730  1.00 98.79           C  
ATOM   3874  N   GLN A 488      26.796  -6.742 -16.923  1.00 98.70           N  
ATOM   3875  CA  GLN A 488      27.013  -7.046 -18.333  1.00 98.70           C  
ATOM   3876  C   GLN A 488      27.660  -8.417 -18.508  1.00 98.70           C  
ATOM   3877  CB  GLN A 488      27.879  -5.969 -18.988  1.00 98.70           C  
ATOM   3878  O   GLN A 488      27.195  -9.232 -19.307  1.00 98.70           O  
ATOM   3879  CG  GLN A 488      28.146  -6.210 -20.468  1.00 98.70           C  
ATOM   3880  CD  GLN A 488      28.927  -5.082 -21.115  1.00 98.70           C  
ATOM   3881  NE2 GLN A 488      29.432  -5.324 -22.320  1.00 98.70           N  
ATOM   3882  OE1 GLN A 488      29.075  -4.000 -20.537  1.00 98.70           O  
ATOM   3883  N   ALA A 489      28.747  -8.623 -17.819  1.00 98.64           N  
ATOM   3884  CA  ALA A 489      29.470  -9.888 -17.919  1.00 98.64           C  
ATOM   3885  C   ALA A 489      28.567 -11.065 -17.564  1.00 98.64           C  
ATOM   3886  CB  ALA A 489      30.699  -9.872 -17.013  1.00 98.64           C  
ATOM   3887  O   ALA A 489      28.538 -12.071 -18.277  1.00 98.64           O  
ATOM   3888  N   ALA A 490      27.783 -10.970 -16.498  1.00 98.51           N  
ATOM   3889  CA  ALA A 490      26.914 -12.039 -16.011  1.00 98.51           C  
ATOM   3890  C   ALA A 490      25.783 -12.318 -16.996  1.00 98.51           C  
ATOM   3891  CB  ALA A 490      26.344 -11.678 -14.640  1.00 98.51           C  
ATOM   3892  O   ALA A 490      25.475 -13.477 -17.284  1.00 98.51           O  
ATOM   3893  N   VAL A 491      25.161 -11.288 -17.523  1.00 98.52           N  
ATOM   3894  CA  VAL A 491      24.041 -11.427 -18.449  1.00 98.52           C  
ATOM   3895  C   VAL A 491      24.509 -12.122 -19.726  1.00 98.52           C  
ATOM   3896  CB  VAL A 491      23.410 -10.058 -18.787  1.00 98.52           C  
ATOM   3897  O   VAL A 491      23.874 -13.069 -20.193  1.00 98.52           O  
ATOM   3898  CG1 VAL A 491      22.455 -10.182 -19.973  1.00 98.52           C  
ATOM   3899  CG2 VAL A 491      22.684  -9.490 -17.569  1.00 98.52           C  
ATOM   3900  N   GLU A 492      25.645 -11.652 -20.243  1.00 97.64           N  
ATOM   3901  CA  GLU A 492      26.126 -12.170 -21.520  1.00 97.64           C  
ATOM   3902  C   GLU A 492      26.618 -13.608 -21.383  1.00 97.64           C  
ATOM   3903  CB  GLU A 492      27.245 -11.282 -22.073  1.00 97.64           C  
ATOM   3904  O   GLU A 492      26.478 -14.408 -22.311  1.00 97.64           O  
ATOM   3905  CG  GLU A 492      26.798  -9.866 -22.404  1.00 97.64           C  
ATOM   3906  CD  GLU A 492      25.674  -9.814 -23.426  1.00 97.64           C  
ATOM   3907  OE1 GLU A 492      24.857  -8.866 -23.384  1.00 97.64           O  
ATOM   3908  OE2 GLU A 492      25.608 -10.731 -24.276  1.00 97.64           O  
ATOM   3909  N   ALA A 493      27.191 -13.930 -20.307  1.00 97.55           N  
ATOM   3910  CA  ALA A 493      27.563 -15.316 -20.039  1.00 97.55           C  
ATOM   3911  C   ALA A 493      26.331 -16.216 -19.998  1.00 97.55           C  
ATOM   3912  CB  ALA A 493      28.334 -15.416 -18.725  1.00 97.55           C  
ATOM   3913  O   ALA A 493      26.336 -17.312 -20.563  1.00 97.55           O  
ATOM   3914  N   LYS A 494      25.250 -15.843 -19.343  1.00 96.47           N  
ATOM   3915  CA  LYS A 494      24.008 -16.606 -19.247  1.00 96.47           C  
ATOM   3916  C   LYS A 494      23.364 -16.782 -20.619  1.00 96.47           C  
ATOM   3917  CB  LYS A 494      23.030 -15.920 -18.292  1.00 96.47           C  
ATOM   3918  O   LYS A 494      22.852 -17.857 -20.937  1.00 96.47           O  
ATOM   3919  CG  LYS A 494      23.366 -16.108 -16.820  1.00 96.47           C  
ATOM   3920  CD  LYS A 494      22.331 -15.443 -15.921  1.00 96.47           C  
ATOM   3921  CE  LYS A 494      22.666 -15.632 -14.448  1.00 96.47           C  
ATOM   3922  NZ  LYS A 494      22.244 -16.975 -13.951  1.00 96.47           N  
ATOM   3923  N   ARG A 495      23.355 -15.811 -21.371  1.00 95.43           N  
ATOM   3924  CA  ARG A 495      22.738 -15.903 -22.691  1.00 95.43           C  
ATOM   3925  C   ARG A 495      23.522 -16.846 -23.597  1.00 95.43           C  
ATOM   3926  CB  ARG A 495      22.638 -14.519 -23.335  1.00 95.43           C  
ATOM   3927  O   ARG A 495      22.936 -17.569 -24.405  1.00 95.43           O  
ATOM   3928  CG  ARG A 495      21.569 -13.629 -22.721  1.00 95.43           C  
ATOM   3929  CD  ARG A 495      21.296 -12.401 -23.578  1.00 95.43           C  
ATOM   3930  NE  ARG A 495      20.693 -12.761 -24.859  1.00 95.43           N  
ATOM   3931  NH1 ARG A 495      18.663 -11.748 -24.422  1.00 95.43           N  
ATOM   3932  NH2 ARG A 495      19.009 -12.821 -26.418  1.00 95.43           N  
ATOM   3933  CZ  ARG A 495      19.456 -12.443 -25.230  1.00 95.43           C  
ATOM   3934  N   ALA A 496      24.871 -16.714 -23.528  1.00 94.82           N  
ATOM   3935  CA  ALA A 496      25.715 -17.608 -24.316  1.00 94.82           C  
ATOM   3936  C   ALA A 496      25.459 -19.068 -23.951  1.00 94.82           C  
ATOM   3937  CB  ALA A 496      27.189 -17.264 -24.115  1.00 94.82           C  
ATOM   3938  O   ALA A 496      25.493 -19.946 -24.816  1.00 94.82           O  
ATOM   3939  N   ALA A 497      25.128 -19.369 -22.739  1.00 92.00           N  
ATOM   3940  CA  ALA A 497      24.880 -20.725 -22.258  1.00 92.00           C  
ATOM   3941  C   ALA A 497      23.532 -21.244 -22.749  1.00 92.00           C  
ATOM   3942  CB  ALA A 497      24.940 -20.768 -20.733  1.00 92.00           C  
ATOM   3943  O   ALA A 497      23.356 -22.450 -22.940  1.00 92.00           O  
ATOM   3944  N   THR A 498      22.510 -20.403 -22.902  1.00 84.95           N  
ATOM   3945  CA  THR A 498      21.177 -20.795 -23.345  1.00 84.95           C  
ATOM   3946  C   THR A 498      21.156 -21.033 -24.852  1.00 84.95           C  
ATOM   3947  CB  THR A 498      20.130 -19.727 -22.978  1.00 84.95           C  
ATOM   3948  O   THR A 498      20.392 -21.866 -25.344  1.00 84.95           O  
ATOM   3949  CG2 THR A 498      18.714 -20.240 -23.217  1.00 84.95           C  
ATOM   3950  OG1 THR A 498      20.274 -19.381 -21.594  1.00 84.95           O  
ATOM   3951  N   LYS A 499      22.012 -20.338 -25.630  1.00 74.14           N  
ATOM   3952  CA  LYS A 499      22.107 -20.522 -27.075  1.00 74.14           C  
ATOM   3953  C   LYS A 499      22.827 -21.823 -27.417  1.00 74.14           C  
ATOM   3954  CB  LYS A 499      22.828 -19.339 -27.721  1.00 74.14           C  
ATOM   3955  O   LYS A 499      22.554 -22.436 -28.452  1.00 74.14           O  
ATOM   3956  CG  LYS A 499      21.985 -18.076 -27.816  1.00 74.14           C  
ATOM   3957  CD  LYS A 499      22.718 -16.968 -28.561  1.00 74.14           C  
ATOM   3958  CE  LYS A 499      21.901 -15.683 -28.600  1.00 74.14           C  
ATOM   3959  NZ  LYS A 499      22.620 -14.592 -29.322  1.00 74.14           N  
ATOM   3960  N   LYS A 500      23.597 -22.356 -26.502  1.00 54.64           N  
ATOM   3961  CA  LYS A 500      24.273 -23.626 -26.747  1.00 54.64           C  
ATOM   3962  C   LYS A 500      23.349 -24.806 -26.459  1.00 54.64           C  
ATOM   3963  CB  LYS A 500      25.540 -23.733 -25.897  1.00 54.64           C  
ATOM   3964  O   LYS A 500      23.355 -25.799 -27.189  1.00 54.64           O  
ATOM   3965  CG  LYS A 500      26.719 -22.939 -26.439  1.00 54.64           C  
ATOM   3966  CD  LYS A 500      27.987 -23.203 -25.638  1.00 54.64           C  
ATOM   3967  CE  LYS A 500      29.153 -22.363 -26.142  1.00 54.64           C  
ATOM   3968  NZ  LYS A 500      30.403 -22.630 -25.370  1.00 54.64           N  
TER    3969      LYS A 500                                                      
ENDMDL                                                                          
END                                                                             
