# Supplementary material for: Catalases in the pathogenesis of Sporothrix schenckii research
Source: PeerJ. 2022 Dec 7;10:e14478. doi: 10.7717/peerj.14478 (PMC9745942; doi:10.7717/peerj.14478)
Supplement: Supplemental Information 3 — Sequences and PDB files used in this study. [file peerj-10-14478-s003.zip › Raw data/Cat3 ss/test_991eb_unrelaxed_rank_2_model_5.pdb]

MODEL     1                                                                     
ATOM      1  N   MET A   1     -17.850  15.894  33.844  1.00 54.27           N  
ATOM      2  CA  MET A   1     -17.498  15.010  34.952  1.00 54.27           C  
ATOM      3  C   MET A   1     -16.042  14.566  34.852  1.00 54.27           C  
ATOM      4  CB  MET A   1     -18.417  13.788  34.978  1.00 54.27           C  
ATOM      5  O   MET A   1     -15.550  14.278  33.760  1.00 54.27           O  
ATOM      6  CG  MET A   1     -19.613  13.940  35.904  1.00 54.27           C  
ATOM      7  SD  MET A   1     -20.452  12.343  36.236  1.00 54.27           S  
ATOM      8  CE  MET A   1     -21.854  12.474  35.092  1.00 54.27           C  
ATOM      9  N   SER A   2     -15.160  14.913  35.841  1.00 83.81           N  
ATOM     10  CA  SER A   2     -13.798  14.391  35.881  1.00 83.81           C  
ATOM     11  C   SER A   2     -13.788  12.868  35.813  1.00 83.81           C  
ATOM     12  CB  SER A   2     -13.081  14.858  37.148  1.00 83.81           C  
ATOM     13  O   SER A   2     -14.708  12.213  36.308  1.00 83.81           O  
ATOM     14  OG  SER A   2     -13.567  14.166  38.285  1.00 83.81           O  
ATOM     15  N   ARG A   3     -13.024  12.393  34.836  1.00 92.45           N  
ATOM     16  CA  ARG A   3     -12.830  10.957  34.663  1.00 92.45           C  
ATOM     17  C   ARG A   3     -12.055  10.364  35.834  1.00 92.45           C  
ATOM     18  CB  ARG A   3     -12.099  10.668  33.350  1.00 92.45           C  
ATOM     19  O   ARG A   3     -11.057  10.935  36.278  1.00 92.45           O  
ATOM     20  CG  ARG A   3     -12.889  11.047  32.108  1.00 92.45           C  
ATOM     21  CD  ARG A   3     -12.149  10.671  30.832  1.00 92.45           C  
ATOM     22  NE  ARG A   3     -12.878  11.096  29.641  1.00 92.45           N  
ATOM     23  NH1 ARG A   3     -11.152  10.647  28.172  1.00 92.45           N  
ATOM     24  NH2 ARG A   3     -13.139  11.484  27.392  1.00 92.45           N  
ATOM     25  CZ  ARG A   3     -12.388  11.075  28.404  1.00 92.45           C  
ATOM     26  N   GLN A   4     -12.553   9.201  36.517  1.00 94.93           N  
ATOM     27  CA  GLN A   4     -11.933   8.446  37.602  1.00 94.93           C  
ATOM     28  C   GLN A   4     -10.972   7.392  37.059  1.00 94.93           C  
ATOM     29  CB  GLN A   4     -13.000   7.784  38.474  1.00 94.93           C  
ATOM     30  O   GLN A   4     -11.303   6.668  36.118  1.00 94.93           O  
ATOM     31  CG  GLN A   4     -12.451   7.155  39.747  1.00 94.93           C  
ATOM     32  CD  GLN A   4     -13.541   6.608  40.650  1.00 94.93           C  
ATOM     33  NE2 GLN A   4     -13.425   6.872  41.947  1.00 94.93           N  
ATOM     34  OE1 GLN A   4     -14.479   5.953  40.185  1.00 94.93           O  
ATOM     35  N   TYR A   5      -9.766   7.336  37.627  1.00 94.87           N  
ATOM     36  CA  TYR A   5      -8.818   6.297  37.241  1.00 94.87           C  
ATOM     37  C   TYR A   5      -9.242   4.940  37.792  1.00 94.87           C  
ATOM     38  CB  TYR A   5      -7.410   6.643  37.735  1.00 94.87           C  
ATOM     39  O   TYR A   5      -9.505   4.804  38.989  1.00 94.87           O  
ATOM     40  CG  TYR A   5      -6.380   5.585  37.423  1.00 94.87           C  
ATOM     41  CD1 TYR A   5      -5.864   4.769  38.428  1.00 94.87           C  
ATOM     42  CD2 TYR A   5      -5.919   5.399  36.124  1.00 94.87           C  
ATOM     43  CE1 TYR A   5      -4.913   3.794  38.145  1.00 94.87           C  
ATOM     44  CE2 TYR A   5      -4.968   4.427  35.830  1.00 94.87           C  
ATOM     45  OH  TYR A   5      -3.531   2.667  36.560  1.00 94.87           O  
ATOM     46  CZ  TYR A   5      -4.473   3.630  36.846  1.00 94.87           C  
ATOM     47  N   THR A   6      -9.238   3.887  36.978  1.00 96.19           N  
ATOM     48  CA  THR A   6      -9.652   2.543  37.366  1.00 96.19           C  
ATOM     49  C   THR A   6      -8.729   1.494  36.753  1.00 96.19           C  
ATOM     50  CB  THR A   6     -11.106   2.262  36.941  1.00 96.19           C  
ATOM     51  O   THR A   6      -8.015   1.775  35.788  1.00 96.19           O  
ATOM     52  CG2 THR A   6     -12.038   3.380  37.397  1.00 96.19           C  
ATOM     53  OG1 THR A   6     -11.168   2.156  35.514  1.00 96.19           O  
ATOM     54  N   LEU A   7      -8.679   0.273  37.376  1.00 94.83           N  
ATOM     55  CA  LEU A   7      -8.176  -0.901  36.672  1.00 94.83           C  
ATOM     56  C   LEU A   7      -9.036  -1.213  35.452  1.00 94.83           C  
ATOM     57  CB  LEU A   7      -8.137  -2.112  37.608  1.00 94.83           C  
ATOM     58  O   LEU A   7     -10.137  -0.677  35.310  1.00 94.83           O  
ATOM     59  CG  LEU A   7      -7.277  -1.971  38.864  1.00 94.83           C  
ATOM     60  CD1 LEU A   7      -7.377  -3.230  39.719  1.00 94.83           C  
ATOM     61  CD2 LEU A   7      -5.826  -1.686  38.491  1.00 94.83           C  
ATOM     62  N   ALA A   8      -8.550  -2.036  34.595  1.00 93.41           N  
ATOM     63  CA  ALA A   8      -9.272  -2.388  33.375  1.00 93.41           C  
ATOM     64  C   ALA A   8     -10.606  -3.053  33.700  1.00 93.41           C  
ATOM     65  CB  ALA A   8      -8.422  -3.308  32.501  1.00 93.41           C  
ATOM     66  O   ALA A   8     -11.544  -3.000  32.901  1.00 93.41           O  
ATOM     67  N   GLU A   9     -10.713  -3.660  34.851  1.00 94.46           N  
ATOM     68  CA  GLU A   9     -11.945  -4.319  35.272  1.00 94.46           C  
ATOM     69  C   GLU A   9     -12.892  -3.335  35.953  1.00 94.46           C  
ATOM     70  CB  GLU A   9     -11.637  -5.488  36.210  1.00 94.46           C  
ATOM     71  O   GLU A   9     -14.006  -3.700  36.334  1.00 94.46           O  
ATOM     72  CG  GLU A   9     -10.921  -6.648  35.533  1.00 94.46           C  
ATOM     73  CD  GLU A   9      -9.427  -6.416  35.367  1.00 94.46           C  
ATOM     74  OE1 GLU A   9      -8.759  -7.227  34.687  1.00 94.46           O  
ATOM     75  OE2 GLU A   9      -8.921  -5.415  35.922  1.00 94.46           O  
ATOM     76  N   GLY A  10     -12.474  -2.039  36.073  1.00 94.48           N  
ATOM     77  CA  GLY A  10     -13.398  -0.997  36.493  1.00 94.48           C  
ATOM     78  C   GLY A  10     -13.229  -0.599  37.947  1.00 94.48           C  
ATOM     79  O   GLY A  10     -13.986   0.226  38.462  1.00 94.48           O  
ATOM     80  N   GLN A  11     -12.219  -1.183  38.715  1.00 95.43           N  
ATOM     81  CA  GLN A  11     -11.991  -0.871  40.122  1.00 95.43           C  
ATOM     82  C   GLN A  11     -11.255   0.456  40.278  1.00 95.43           C  
ATOM     83  CB  GLN A  11     -11.202  -1.992  40.800  1.00 95.43           C  
ATOM     84  O   GLN A  11     -10.125   0.605  39.808  1.00 95.43           O  
ATOM     85  CG  GLN A  11     -10.973  -1.769  42.289  1.00 95.43           C  
ATOM     86  CD  GLN A  11     -10.090  -2.833  42.913  1.00 95.43           C  
ATOM     87  NE2 GLN A  11     -10.266  -3.065  44.210  1.00 95.43           N  
ATOM     88  OE1 GLN A  11      -9.257  -3.443  42.235  1.00 95.43           O  
ATOM     89  N   PRO A  12     -11.870   1.460  40.978  1.00 95.53           N  
ATOM     90  CA  PRO A  12     -11.166   2.730  41.176  1.00 95.53           C  
ATOM     91  C   PRO A  12      -9.869   2.568  41.965  1.00 95.53           C  
ATOM     92  CB  PRO A  12     -12.177   3.576  41.954  1.00 95.53           C  
ATOM     93  O   PRO A  12      -9.810   1.775  42.908  1.00 95.53           O  
ATOM     94  CG  PRO A  12     -13.489   2.893  41.743  1.00 95.53           C  
ATOM     95  CD  PRO A  12     -13.236   1.428  41.531  1.00 95.53           C  
ATOM     96  N   GLN A  13      -8.843   3.287  41.564  1.00 94.12           N  
ATOM     97  CA  GLN A  13      -7.543   3.277  42.226  1.00 94.12           C  
ATOM     98  C   GLN A  13      -7.198   4.656  42.782  1.00 94.12           C  
ATOM     99  CB  GLN A  13      -6.451   2.811  41.262  1.00 94.12           C  
ATOM    100  O   GLN A  13      -7.555   5.676  42.190  1.00 94.12           O  
ATOM    101  CG  GLN A  13      -6.637   1.384  40.765  1.00 94.12           C  
ATOM    102  CD  GLN A  13      -6.514   0.356  41.875  1.00 94.12           C  
ATOM    103  NE2 GLN A  13      -7.435  -0.601  41.901  1.00 94.12           N  
ATOM    104  OE1 GLN A  13      -5.598   0.421  42.700  1.00 94.12           O  
ATOM    105  N   PRO A  14      -6.578   4.704  43.969  1.00 91.99           N  
ATOM    106  CA  PRO A  14      -6.252   5.990  44.589  1.00 91.99           C  
ATOM    107  C   PRO A  14      -5.145   6.738  43.849  1.00 91.99           C  
ATOM    108  CB  PRO A  14      -5.800   5.599  45.998  1.00 91.99           C  
ATOM    109  O   PRO A  14      -5.032   7.960  43.972  1.00 91.99           O  
ATOM    110  CG  PRO A  14      -5.354   4.177  45.875  1.00 91.99           C  
ATOM    111  CD  PRO A  14      -6.178   3.510  44.811  1.00 91.99           C  
ATOM    112  N   ALA A  15      -4.302   5.994  43.111  1.00 92.07           N  
ATOM    113  CA  ALA A  15      -3.181   6.581  42.381  1.00 92.07           C  
ATOM    114  C   ALA A  15      -2.694   5.644  41.279  1.00 92.07           C  
ATOM    115  CB  ALA A  15      -2.038   6.913  43.337  1.00 92.07           C  
ATOM    116  O   ALA A  15      -2.853   4.425  41.377  1.00 92.07           O  
ATOM    117  N   ASN A  16      -2.162   6.191  40.145  1.00 93.09           N  
ATOM    118  CA  ASN A  16      -1.662   5.397  39.028  1.00 93.09           C  
ATOM    119  C   ASN A  16      -0.137   5.359  39.005  1.00 93.09           C  
ATOM    120  CB  ASN A  16      -2.200   5.937  37.701  1.00 93.09           C  
ATOM    121  O   ASN A  16       0.463   4.944  38.012  1.00 93.09           O  
ATOM    122  CG  ASN A  16      -1.756   7.360  37.427  1.00 93.09           C  
ATOM    123  ND2 ASN A  16      -2.143   7.890  36.273  1.00 93.09           N  
ATOM    124  OD1 ASN A  16      -1.071   7.978  38.246  1.00 93.09           O  
ATOM    125  N   ASN A  17       0.492   5.876  40.071  1.00 93.33           N  
ATOM    126  CA  ASN A  17       1.941   6.018  39.976  1.00 93.33           C  
ATOM    127  C   ASN A  17       2.651   5.292  41.115  1.00 93.33           C  
ATOM    128  CB  ASN A  17       2.336   7.496  39.960  1.00 93.33           C  
ATOM    129  O   ASN A  17       3.792   5.618  41.449  1.00 93.33           O  
ATOM    130  CG  ASN A  17       1.896   8.232  41.211  1.00 93.33           C  
ATOM    131  ND2 ASN A  17       2.348   9.471  41.360  1.00 93.33           N  
ATOM    132  OD1 ASN A  17       1.157   7.690  42.037  1.00 93.33           O  
ATOM    133  N   THR A  18       1.943   4.389  41.841  1.00 88.08           N  
ATOM    134  CA  THR A  18       2.560   3.679  42.956  1.00 88.08           C  
ATOM    135  C   THR A  18       2.248   2.186  42.885  1.00 88.08           C  
ATOM    136  CB  THR A  18       2.085   4.242  44.308  1.00 88.08           C  
ATOM    137  O   THR A  18       1.328   1.772  42.176  1.00 88.08           O  
ATOM    138  CG2 THR A  18       2.410   5.727  44.430  1.00 88.08           C  
ATOM    139  OG1 THR A  18       0.668   4.063  44.422  1.00 88.08           O  
ATOM    140  N   SER A  19       3.132   1.357  43.500  1.00 90.88           N  
ATOM    141  CA  SER A  19       2.897  -0.067  43.712  1.00 90.88           C  
ATOM    142  C   SER A  19       2.843  -0.403  45.199  1.00 90.88           C  
ATOM    143  CB  SER A  19       3.987  -0.898  43.033  1.00 90.88           C  
ATOM    144  O   SER A  19       3.366   0.343  46.029  1.00 90.88           O  
ATOM    145  OG  SER A  19       5.264  -0.574  43.554  1.00 90.88           O  
ATOM    146  N   VAL A  20       2.112  -1.486  45.476  1.00 90.50           N  
ATOM    147  CA  VAL A  20       2.064  -1.981  46.848  1.00 90.50           C  
ATOM    148  C   VAL A  20       3.330  -2.778  47.154  1.00 90.50           C  
ATOM    149  CB  VAL A  20       0.813  -2.853  47.093  1.00 90.50           C  
ATOM    150  O   VAL A  20       3.644  -3.748  46.460  1.00 90.50           O  
ATOM    151  CG1 VAL A  20       0.804  -3.395  48.521  1.00 90.50           C  
ATOM    152  CG2 VAL A  20      -0.458  -2.052  46.815  1.00 90.50           C  
ATOM    153  N   GLN A  21       3.977  -2.261  48.122  1.00 89.75           N  
ATOM    154  CA  GLN A  21       5.237  -2.873  48.531  1.00 89.75           C  
ATOM    155  C   GLN A  21       5.268  -3.115  50.037  1.00 89.75           C  
ATOM    156  CB  GLN A  21       6.420  -1.998  48.115  1.00 89.75           C  
ATOM    157  O   GLN A  21       4.635  -2.384  50.802  1.00 89.75           O  
ATOM    158  CG  GLN A  21       6.508  -1.756  46.614  1.00 89.75           C  
ATOM    159  CD  GLN A  21       7.683  -0.876  46.229  1.00 89.75           C  
ATOM    160  NE2 GLN A  21       7.423   0.134  45.406  1.00 89.75           N  
ATOM    161  OE1 GLN A  21       8.815  -1.102  46.669  1.00 89.75           O  
ATOM    162  N   LEU A  22       5.884  -4.277  50.365  1.00 90.07           N  
ATOM    163  CA  LEU A  22       6.357  -4.470  51.732  1.00 90.07           C  
ATOM    164  C   LEU A  22       7.742  -3.860  51.920  1.00 90.07           C  
ATOM    165  CB  LEU A  22       6.390  -5.960  52.082  1.00 90.07           C  
ATOM    166  O   LEU A  22       8.717  -4.333  51.332  1.00 90.07           O  
ATOM    167  CG  LEU A  22       6.763  -6.310  53.524  1.00 90.07           C  
ATOM    168  CD1 LEU A  22       5.631  -5.929  54.471  1.00 90.07           C  
ATOM    169  CD2 LEU A  22       7.094  -7.793  53.646  1.00 90.07           C  
ATOM    170  N   ARG A  23       7.721  -2.850  52.701  1.00 85.77           N  
ATOM    171  CA  ARG A  23       8.990  -2.163  52.915  1.00 85.77           C  
ATOM    172  C   ARG A  23       9.451  -2.301  54.362  1.00 85.77           C  
ATOM    173  CB  ARG A  23       8.870  -0.683  52.543  1.00 85.77           C  
ATOM    174  O   ARG A  23       8.628  -2.420  55.272  1.00 85.77           O  
ATOM    175  CG  ARG A  23       8.546  -0.441  51.077  1.00 85.77           C  
ATOM    176  CD  ARG A  23       8.508   1.045  50.746  1.00 85.77           C  
ATOM    177  NE  ARG A  23       8.291   1.274  49.321  1.00 85.77           N  
ATOM    178  NH1 ARG A  23       9.409   3.295  49.264  1.00 85.77           N  
ATOM    179  NH2 ARG A  23       8.469   2.445  47.354  1.00 85.77           N  
ATOM    180  CZ  ARG A  23       8.723   2.337  48.650  1.00 85.77           C  
ATOM    181  N   ASN A  24      10.883  -2.429  54.529  1.00 81.59           N  
ATOM    182  CA  ASN A  24      11.368  -2.494  55.904  1.00 81.59           C  
ATOM    183  C   ASN A  24      12.069  -1.201  56.313  1.00 81.59           C  
ATOM    184  CB  ASN A  24      12.308  -3.688  56.086  1.00 81.59           C  
ATOM    185  O   ASN A  24      12.649  -1.121  57.397  1.00 81.59           O  
ATOM    186  CG  ASN A  24      13.573  -3.566  55.260  1.00 81.59           C  
ATOM    187  ND2 ASN A  24      14.394  -4.610  55.275  1.00 81.59           N  
ATOM    188  OD1 ASN A  24      13.812  -2.542  54.615  1.00 81.59           O  
ATOM    189  N   GLY A  25      11.899  -0.031  55.558  1.00 81.63           N  
ATOM    190  CA  GLY A  25      12.379   1.278  55.971  1.00 81.63           C  
ATOM    191  C   GLY A  25      13.846   1.501  55.659  1.00 81.63           C  
ATOM    192  O   GLY A  25      14.380   2.586  55.900  1.00 81.63           O  
ATOM    193  N   LEU A  26      14.666   0.492  55.169  1.00 82.80           N  
ATOM    194  CA  LEU A  26      16.107   0.554  54.952  1.00 82.80           C  
ATOM    195  C   LEU A  26      16.429   0.643  53.464  1.00 82.80           C  
ATOM    196  CB  LEU A  26      16.795  -0.670  55.562  1.00 82.80           C  
ATOM    197  O   LEU A  26      17.586   0.492  53.064  1.00 82.80           O  
ATOM    198  CG  LEU A  26      16.704  -0.811  57.082  1.00 82.80           C  
ATOM    199  CD1 LEU A  26      17.262  -2.160  57.524  1.00 82.80           C  
ATOM    200  CD2 LEU A  26      17.443   0.331  57.771  1.00 82.80           C  
ATOM    201  N   GLY A  27      15.477   1.034  52.532  1.00 75.11           N  
ATOM    202  CA  GLY A  27      15.781   1.399  51.158  1.00 75.11           C  
ATOM    203  C   GLY A  27      15.637   0.241  50.187  1.00 75.11           C  
ATOM    204  O   GLY A  27      15.897   0.391  48.992  1.00 75.11           O  
ATOM    205  N   GLY A  28      14.729  -0.847  50.508  1.00 79.53           N  
ATOM    206  CA  GLY A  28      14.289  -1.977  49.705  1.00 79.53           C  
ATOM    207  C   GLY A  28      12.861  -2.396  49.997  1.00 79.53           C  
ATOM    208  O   GLY A  28      12.214  -1.838  50.885  1.00 79.53           O  
ATOM    209  N   GLY A  29      12.235  -3.076  48.974  1.00 84.50           N  
ATOM    210  CA  GLY A  29      10.871  -3.551  49.142  1.00 84.50           C  
ATOM    211  C   GLY A  29      10.501  -4.659  48.175  1.00 84.50           C  
ATOM    212  O   GLY A  29      11.218  -4.906  47.203  1.00 84.50           O  
ATOM    213  N   TYR A  30       9.677  -5.648  48.737  1.00 89.47           N  
ATOM    214  CA  TYR A  30       9.099  -6.726  47.943  1.00 89.47           C  
ATOM    215  C   TYR A  30       7.740  -6.323  47.383  1.00 89.47           C  
ATOM    216  CB  TYR A  30       8.960  -7.998  48.783  1.00 89.47           C  
ATOM    217  O   TYR A  30       6.878  -5.835  48.119  1.00 89.47           O  
ATOM    218  CG  TYR A  30      10.282  -8.604  49.190  1.00 89.47           C  
ATOM    219  CD1 TYR A  30      11.048  -9.327  48.279  1.00 89.47           C  
ATOM    220  CD2 TYR A  30      10.766  -8.456  50.485  1.00 89.47           C  
ATOM    221  CE1 TYR A  30      12.266  -9.889  48.649  1.00 89.47           C  
ATOM    222  CE2 TYR A  30      11.982  -9.013  50.866  1.00 89.47           C  
ATOM    223  OH  TYR A  30      13.928 -10.281  50.315  1.00 89.47           O  
ATOM    224  CZ  TYR A  30      12.724  -9.727  49.943  1.00 89.47           C  
ATOM    225  N   VAL A  31       7.675  -6.431  46.122  1.00 92.94           N  
ATOM    226  CA  VAL A  31       6.367  -6.210  45.513  1.00 92.94           C  
ATOM    227  C   VAL A  31       5.484  -7.437  45.724  1.00 92.94           C  
ATOM    228  CB  VAL A  31       6.489  -5.894  44.005  1.00 92.94           C  
ATOM    229  O   VAL A  31       5.960  -8.572  45.650  1.00 92.94           O  
ATOM    230  CG1 VAL A  31       5.115  -5.622  43.397  1.00 92.94           C  
ATOM    231  CG2 VAL A  31       7.421  -4.704  43.783  1.00 92.94           C  
ATOM    232  N   LEU A  32       4.307  -7.123  46.029  1.00 92.09           N  
ATOM    233  CA  LEU A  32       3.383  -8.212  46.323  1.00 92.09           C  
ATOM    234  C   LEU A  32       2.614  -8.625  45.073  1.00 92.09           C  
ATOM    235  CB  LEU A  32       2.404  -7.802  47.426  1.00 92.09           C  
ATOM    236  O   LEU A  32       2.272  -7.781  44.242  1.00 92.09           O  
ATOM    237  CG  LEU A  32       3.023  -7.360  48.753  1.00 92.09           C  
ATOM    238  CD1 LEU A  32       1.934  -6.931  49.730  1.00 92.09           C  
ATOM    239  CD2 LEU A  32       3.870  -8.481  49.347  1.00 92.09           C  
ATOM    240  N   LEU A  33       2.348  -9.867  44.976  1.00 94.33           N  
ATOM    241  CA  LEU A  33       1.539 -10.367  43.869  1.00 94.33           C  
ATOM    242  C   LEU A  33       0.106  -9.855  43.969  1.00 94.33           C  
ATOM    243  CB  LEU A  33       1.547 -11.898  43.848  1.00 94.33           C  
ATOM    244  O   LEU A  33      -0.631  -9.865  42.980  1.00 94.33           O  
ATOM    245  CG  LEU A  33       2.809 -12.562  43.294  1.00 94.33           C  
ATOM    246  CD1 LEU A  33       2.662 -14.079  43.316  1.00 94.33           C  
ATOM    247  CD2 LEU A  33       3.097 -12.067  41.881  1.00 94.33           C  
ATOM    248  N   GLN A  34      -0.284  -9.350  45.065  1.00 93.99           N  
ATOM    249  CA  GLN A  34      -1.637  -8.832  45.242  1.00 93.99           C  
ATOM    250  C   GLN A  34      -1.788  -7.456  44.601  1.00 93.99           C  
ATOM    251  CB  GLN A  34      -1.994  -8.762  46.728  1.00 93.99           C  
ATOM    252  O   GLN A  34      -2.893  -6.914  44.534  1.00 93.99           O  
ATOM    253  CG  GLN A  34      -1.109  -7.816  47.529  1.00 93.99           C  
ATOM    254  CD  GLN A  34      -1.447  -7.809  49.008  1.00 93.99           C  
ATOM    255  NE2 GLN A  34      -0.583  -7.195  49.810  1.00 93.99           N  
ATOM    256  OE1 GLN A  34      -2.476  -8.349  49.427  1.00 93.99           O  
ATOM    257  N   ASP A  35      -0.638  -6.892  44.270  1.00 94.76           N  
ATOM    258  CA  ASP A  35      -0.731  -5.608  43.582  1.00 94.76           C  
ATOM    259  C   ASP A  35      -1.196  -5.790  42.139  1.00 94.76           C  
ATOM    260  CB  ASP A  35       0.617  -4.884  43.613  1.00 94.76           C  
ATOM    261  O   ASP A  35      -0.375  -5.877  41.224  1.00 94.76           O  
ATOM    262  CG  ASP A  35       0.532  -3.452  43.115  1.00 94.76           C  
ATOM    263  OD1 ASP A  35      -0.497  -3.076  42.512  1.00 94.76           O  
ATOM    264  OD2 ASP A  35       1.504  -2.694  43.323  1.00 94.76           O  
ATOM    265  N   THR A  36      -2.508  -5.882  41.950  1.00 95.03           N  
ATOM    266  CA  THR A  36      -3.168  -6.159  40.679  1.00 95.03           C  
ATOM    267  C   THR A  36      -2.827  -5.087  39.647  1.00 95.03           C  
ATOM    268  CB  THR A  36      -4.696  -6.243  40.850  1.00 95.03           C  
ATOM    269  O   THR A  36      -2.580  -5.398  38.480  1.00 95.03           O  
ATOM    270  CG2 THR A  36      -5.383  -6.530  39.519  1.00 95.03           C  
ATOM    271  OG1 THR A  36      -5.010  -7.293  41.773  1.00 95.03           O  
ATOM    272  N   GLN A  37      -2.748  -3.786  40.071  1.00 95.15           N  
ATOM    273  CA  GLN A  37      -2.428  -2.698  39.153  1.00 95.15           C  
ATOM    274  C   GLN A  37      -1.078  -2.926  38.479  1.00 95.15           C  
ATOM    275  CB  GLN A  37      -2.427  -1.357  39.888  1.00 95.15           C  
ATOM    276  O   GLN A  37      -0.961  -2.816  37.257  1.00 95.15           O  
ATOM    277  CG  GLN A  37      -2.004  -0.180  39.020  1.00 95.15           C  
ATOM    278  CD  GLN A  37      -2.099   1.149  39.745  1.00 95.15           C  
ATOM    279  NE2 GLN A  37      -0.973   1.845  39.860  1.00 95.15           N  
ATOM    280  OE1 GLN A  37      -3.177   1.548  40.198  1.00 95.15           O  
ATOM    281  N   LEU A  38      -0.044  -3.155  39.337  1.00 95.53           N  
ATOM    282  CA  LEU A  38       1.302  -3.351  38.809  1.00 95.53           C  
ATOM    283  C   LEU A  38       1.334  -4.510  37.818  1.00 95.53           C  
ATOM    284  CB  LEU A  38       2.292  -3.611  39.948  1.00 95.53           C  
ATOM    285  O   LEU A  38       1.854  -4.369  36.709  1.00 95.53           O  
ATOM    286  CG  LEU A  38       3.730  -3.928  39.537  1.00 95.53           C  
ATOM    287  CD1 LEU A  38       4.347  -2.740  38.806  1.00 95.53           C  
ATOM    288  CD2 LEU A  38       4.565  -4.303  40.756  1.00 95.53           C  
ATOM    289  N   ILE A  39       0.706  -5.657  38.211  1.00 95.08           N  
ATOM    290  CA  ILE A  39       0.757  -6.872  37.404  1.00 95.08           C  
ATOM    291  C   ILE A  39       0.053  -6.634  36.070  1.00 95.08           C  
ATOM    292  CB  ILE A  39       0.116  -8.068  38.142  1.00 95.08           C  
ATOM    293  O   ILE A  39       0.583  -6.980  35.011  1.00 95.08           O  
ATOM    294  CG1 ILE A  39       0.978  -8.479  39.342  1.00 95.08           C  
ATOM    295  CG2 ILE A  39      -0.089  -9.246  37.186  1.00 95.08           C  
ATOM    296  CD1 ILE A  39       0.320  -9.504  40.255  1.00 95.08           C  
ATOM    297  N   GLU A  40      -1.081  -5.986  36.104  1.00 94.61           N  
ATOM    298  CA  GLU A  40      -1.852  -5.738  34.890  1.00 94.61           C  
ATOM    299  C   GLU A  40      -1.141  -4.743  33.978  1.00 94.61           C  
ATOM    300  CB  GLU A  40      -3.252  -5.225  35.238  1.00 94.61           C  
ATOM    301  O   GLU A  40      -1.122  -4.916  32.757  1.00 94.61           O  
ATOM    302  CG  GLU A  40      -4.171  -6.290  35.818  1.00 94.61           C  
ATOM    303  CD  GLU A  40      -4.443  -7.436  34.857  1.00 94.61           C  
ATOM    304  OE1 GLU A  40      -4.522  -8.602  35.308  1.00 94.61           O  
ATOM    305  OE2 GLU A  40      -4.577  -7.167  33.642  1.00 94.61           O  
ATOM    306  N   THR A  41      -0.570  -3.720  34.576  1.00 95.09           N  
ATOM    307  CA  THR A  41       0.155  -2.726  33.793  1.00 95.09           C  
ATOM    308  C   THR A  41       1.334  -3.366  33.065  1.00 95.09           C  
ATOM    309  CB  THR A  41       0.662  -1.575  34.682  1.00 95.09           C  
ATOM    310  O   THR A  41       1.513  -3.161  31.862  1.00 95.09           O  
ATOM    311  CG2 THR A  41       1.482  -0.576  33.873  1.00 95.09           C  
ATOM    312  OG1 THR A  41      -0.460  -0.898  35.261  1.00 95.09           O  
ATOM    313  N   LEU A  42       2.136  -4.173  33.785  1.00 96.09           N  
ATOM    314  CA  LEU A  42       3.304  -4.817  33.195  1.00 96.09           C  
ATOM    315  C   LEU A  42       2.887  -5.851  32.154  1.00 96.09           C  
ATOM    316  CB  LEU A  42       4.155  -5.483  34.279  1.00 96.09           C  
ATOM    317  O   LEU A  42       3.495  -5.943  31.085  1.00 96.09           O  
ATOM    318  CG  LEU A  42       4.821  -4.547  35.289  1.00 96.09           C  
ATOM    319  CD1 LEU A  42       5.602  -5.351  36.323  1.00 96.09           C  
ATOM    320  CD2 LEU A  42       5.733  -3.554  34.576  1.00 96.09           C  
ATOM    321  N   ALA A  43       1.775  -6.591  32.510  1.00 96.59           N  
ATOM    322  CA  ALA A  43       1.301  -7.616  31.584  1.00 96.59           C  
ATOM    323  C   ALA A  43       0.772  -6.989  30.297  1.00 96.59           C  
ATOM    324  CB  ALA A  43       0.219  -8.468  32.241  1.00 96.59           C  
ATOM    325  O   ALA A  43       1.071  -7.465  29.199  1.00 96.59           O  
ATOM    326  N   HIS A  44       0.070  -5.884  30.368  1.00 96.50           N  
ATOM    327  CA  HIS A  44      -0.478  -5.208  29.199  1.00 96.50           C  
ATOM    328  C   HIS A  44       0.630  -4.611  28.337  1.00 96.50           C  
ATOM    329  CB  HIS A  44      -1.460  -4.114  29.623  1.00 96.50           C  
ATOM    330  O   HIS A  44       0.598  -4.726  27.110  1.00 96.50           O  
ATOM    331  CG  HIS A  44      -2.227  -3.521  28.485  1.00 96.50           C  
ATOM    332  CD2 HIS A  44      -1.953  -2.467  27.681  1.00 96.50           C  
ATOM    333  ND1 HIS A  44      -3.440  -4.022  28.064  1.00 96.50           N  
ATOM    334  CE1 HIS A  44      -3.880  -3.299  27.048  1.00 96.50           C  
ATOM    335  NE2 HIS A  44      -2.996  -2.349  26.796  1.00 96.50           N  
ATOM    336  N   PHE A  45       1.613  -4.002  28.996  1.00 97.36           N  
ATOM    337  CA  PHE A  45       2.717  -3.364  28.289  1.00 97.36           C  
ATOM    338  C   PHE A  45       3.380  -4.341  27.326  1.00 97.36           C  
ATOM    339  CB  PHE A  45       3.750  -2.821  29.281  1.00 97.36           C  
ATOM    340  O   PHE A  45       3.648  -3.999  26.172  1.00 97.36           O  
ATOM    341  CG  PHE A  45       4.976  -2.245  28.626  1.00 97.36           C  
ATOM    342  CD1 PHE A  45       6.210  -2.871  28.755  1.00 97.36           C  
ATOM    343  CD2 PHE A  45       4.895  -1.076  27.881  1.00 97.36           C  
ATOM    344  CE1 PHE A  45       7.347  -2.340  28.150  1.00 97.36           C  
ATOM    345  CE2 PHE A  45       6.026  -0.538  27.274  1.00 97.36           C  
ATOM    346  CZ  PHE A  45       7.251  -1.171  27.410  1.00 97.36           C  
ATOM    347  N   SER A  46       3.565  -5.536  27.732  1.00 97.41           N  
ATOM    348  CA  SER A  46       4.277  -6.537  26.944  1.00 97.41           C  
ATOM    349  C   SER A  46       3.434  -7.016  25.767  1.00 97.41           C  
ATOM    350  CB  SER A  46       4.669  -7.728  27.819  1.00 97.41           C  
ATOM    351  O   SER A  46       3.966  -7.550  24.791  1.00 97.41           O  
ATOM    352  OG  SER A  46       5.600  -7.337  28.814  1.00 97.41           O  
ATOM    353  N   ARG A  47       2.048  -6.690  25.727  1.00 95.22           N  
ATOM    354  CA  ARG A  47       1.150  -7.244  24.719  1.00 95.22           C  
ATOM    355  C   ARG A  47       0.512  -6.137  23.886  1.00 95.22           C  
ATOM    356  CB  ARG A  47       0.064  -8.097  25.377  1.00 95.22           C  
ATOM    357  O   ARG A  47      -0.478  -6.369  23.190  1.00 95.22           O  
ATOM    358  CG  ARG A  47       0.584  -9.379  26.007  1.00 95.22           C  
ATOM    359  CD  ARG A  47      -0.423  -9.980  26.978  1.00 95.22           C  
ATOM    360  NE  ARG A  47       0.057 -11.237  27.543  1.00 95.22           N  
ATOM    361  NH1 ARG A  47       1.451 -10.246  29.096  1.00 95.22           N  
ATOM    362  NH2 ARG A  47       1.304 -12.531  28.974  1.00 95.22           N  
ATOM    363  CZ  ARG A  47       0.937 -11.335  28.536  1.00 95.22           C  
ATOM    364  N   GLU A  48       1.100  -4.926  24.019  1.00 95.00           N  
ATOM    365  CA  GLU A  48       0.501  -3.787  23.331  1.00 95.00           C  
ATOM    366  C   GLU A  48       0.806  -3.822  21.836  1.00 95.00           C  
ATOM    367  CB  GLU A  48       0.997  -2.471  23.937  1.00 95.00           C  
ATOM    368  O   GLU A  48       0.039  -3.293  21.028  1.00 95.00           O  
ATOM    369  CG  GLU A  48       0.395  -2.157  25.299  1.00 95.00           C  
ATOM    370  CD  GLU A  48       0.968  -0.899  25.932  1.00 95.00           C  
ATOM    371  OE1 GLU A  48       0.447  -0.455  26.981  1.00 95.00           O  
ATOM    372  OE2 GLU A  48       1.945  -0.351  25.374  1.00 95.00           O  
ATOM    373  N   ARG A  49       1.944  -4.553  21.392  1.00 93.15           N  
ATOM    374  CA  ARG A  49       2.328  -4.530  19.985  1.00 93.15           C  
ATOM    375  C   ARG A  49       1.750  -5.729  19.240  1.00 93.15           C  
ATOM    376  CB  ARG A  49       3.852  -4.510  19.844  1.00 93.15           C  
ATOM    377  O   ARG A  49       1.724  -6.842  19.769  1.00 93.15           O  
ATOM    378  CG  ARG A  49       4.519  -3.329  20.531  1.00 93.15           C  
ATOM    379  CD  ARG A  49       4.131  -2.007  19.882  1.00 93.15           C  
ATOM    380  NE  ARG A  49       4.784  -0.876  20.535  1.00 93.15           N  
ATOM    381  NH1 ARG A  49       2.854  -0.056  21.504  1.00 93.15           N  
ATOM    382  NH2 ARG A  49       4.853   1.016  21.836  1.00 93.15           N  
ATOM    383  CZ  ARG A  49       4.162   0.025  21.290  1.00 93.15           C  
ATOM    384  N   ILE A  50       1.242  -5.487  18.037  1.00 95.74           N  
ATOM    385  CA  ILE A  50       0.790  -6.526  17.118  1.00 95.74           C  
ATOM    386  C   ILE A  50       1.881  -6.816  16.090  1.00 95.74           C  
ATOM    387  CB  ILE A  50      -0.522  -6.122  16.408  1.00 95.74           C  
ATOM    388  O   ILE A  50       2.787  -6.003  15.890  1.00 95.74           O  
ATOM    389  CG1 ILE A  50      -0.314  -4.843  15.590  1.00 95.74           C  
ATOM    390  CG2 ILE A  50      -1.653  -5.944  17.425  1.00 95.74           C  
ATOM    391  CD1 ILE A  50      -1.542  -4.403  14.805  1.00 95.74           C  
ATOM    392  N   PRO A  51       1.785  -7.988  15.498  1.00 97.43           N  
ATOM    393  CA  PRO A  51       2.800  -8.248  14.475  1.00 97.43           C  
ATOM    394  C   PRO A  51       2.893  -7.131  13.439  1.00 97.43           C  
ATOM    395  CB  PRO A  51       2.324  -9.552  13.830  1.00 97.43           C  
ATOM    396  O   PRO A  51       1.867  -6.608  12.994  1.00 97.43           O  
ATOM    397  CG  PRO A  51       1.561 -10.255  14.906  1.00 97.43           C  
ATOM    398  CD  PRO A  51       0.806  -9.230  15.703  1.00 97.43           C  
ATOM    399  N   GLU A  52       4.086  -6.727  13.151  1.00 96.50           N  
ATOM    400  CA  GLU A  52       4.335  -5.713  12.131  1.00 96.50           C  
ATOM    401  C   GLU A  52       3.950  -6.220  10.744  1.00 96.50           C  
ATOM    402  CB  GLU A  52       5.805  -5.285  12.145  1.00 96.50           C  
ATOM    403  O   GLU A  52       4.097  -7.408  10.448  1.00 96.50           O  
ATOM    404  CG  GLU A  52       6.146  -4.222  11.110  1.00 96.50           C  
ATOM    405  CD  GLU A  52       7.606  -3.802  11.141  1.00 96.50           C  
ATOM    406  OE1 GLU A  52       8.361  -4.160  10.209  1.00 96.50           O  
ATOM    407  OE2 GLU A  52       7.999  -3.109  12.106  1.00 96.50           O  
ATOM    408  N   ARG A  53       3.523  -5.359   9.887  1.00 97.04           N  
ATOM    409  CA  ARG A  53       3.288  -5.705   8.489  1.00 97.04           C  
ATOM    410  C   ARG A  53       4.585  -6.114   7.800  1.00 97.04           C  
ATOM    411  CB  ARG A  53       2.647  -4.531   7.744  1.00 97.04           C  
ATOM    412  O   ARG A  53       5.612  -5.448   7.951  1.00 97.04           O  
ATOM    413  CG  ARG A  53       1.241  -4.197   8.216  1.00 97.04           C  
ATOM    414  CD  ARG A  53       0.679  -2.979   7.497  1.00 97.04           C  
ATOM    415  NE  ARG A  53      -0.727  -2.761   7.822  1.00 97.04           N  
ATOM    416  NH1 ARG A  53      -0.319  -1.851   9.905  1.00 97.04           N  
ATOM    417  NH2 ARG A  53      -2.472  -2.078   9.151  1.00 97.04           N  
ATOM    418  CZ  ARG A  53      -1.170  -2.231   8.959  1.00 97.04           C  
ATOM    419  N   VAL A  54       4.479  -7.168   6.996  1.00 95.30           N  
ATOM    420  CA  VAL A  54       5.646  -7.632   6.252  1.00 95.30           C  
ATOM    421  C   VAL A  54       6.014  -6.610   5.179  1.00 95.30           C  
ATOM    422  CB  VAL A  54       5.395  -9.014   5.608  1.00 95.30           C  
ATOM    423  O   VAL A  54       7.196  -6.367   4.923  1.00 95.30           O  
ATOM    424  CG1 VAL A  54       6.545  -9.391   4.675  1.00 95.30           C  
ATOM    425  CG2 VAL A  54       5.207 -10.078   6.687  1.00 95.30           C  
ATOM    426  N   VAL A  55       5.069  -5.989   4.514  1.00 96.70           N  
ATOM    427  CA  VAL A  55       5.205  -4.876   3.580  1.00 96.70           C  
ATOM    428  C   VAL A  55       4.233  -3.761   3.959  1.00 96.70           C  
ATOM    429  CB  VAL A  55       4.959  -5.325   2.122  1.00 96.70           C  
ATOM    430  O   VAL A  55       3.189  -4.019   4.563  1.00 96.70           O  
ATOM    431  CG1 VAL A  55       6.027  -6.323   1.677  1.00 96.70           C  
ATOM    432  CG2 VAL A  55       3.565  -5.931   1.979  1.00 96.70           C  
ATOM    433  N   HIS A  56       4.707  -2.500   3.747  1.00 97.67           N  
ATOM    434  CA  HIS A  56       3.892  -1.308   3.953  1.00 97.67           C  
ATOM    435  C   HIS A  56       3.809  -0.946   5.432  1.00 97.67           C  
ATOM    436  CB  HIS A  56       2.487  -1.516   3.384  1.00 97.67           C  
ATOM    437  O   HIS A  56       2.746  -0.560   5.923  1.00 97.67           O  
ATOM    438  CG  HIS A  56       2.461  -1.698   1.900  1.00 97.67           C  
ATOM    439  CD2 HIS A  56       2.288  -2.807   1.143  1.00 97.67           C  
ATOM    440  ND1 HIS A  56       2.632  -0.652   1.019  1.00 97.67           N  
ATOM    441  CE1 HIS A  56       2.563  -1.112  -0.219  1.00 97.67           C  
ATOM    442  NE2 HIS A  56       2.355  -2.417  -0.171  1.00 97.67           N  
ATOM    443  N   ALA A  57       4.891  -1.152   6.215  1.00 97.19           N  
ATOM    444  CA  ALA A  57       4.904  -1.004   7.668  1.00 97.19           C  
ATOM    445  C   ALA A  57       4.912   0.468   8.069  1.00 97.19           C  
ATOM    446  CB  ALA A  57       6.112  -1.722   8.266  1.00 97.19           C  
ATOM    447  O   ALA A  57       4.303   0.848   9.072  1.00 97.19           O  
ATOM    448  N   LYS A  58       5.574   1.344   7.297  1.00 97.62           N  
ATOM    449  CA  LYS A  58       5.633   2.774   7.585  1.00 97.62           C  
ATOM    450  C   LYS A  58       4.576   3.538   6.792  1.00 97.62           C  
ATOM    451  CB  LYS A  58       7.024   3.328   7.272  1.00 97.62           C  
ATOM    452  O   LYS A  58       4.621   3.574   5.561  1.00 97.62           O  
ATOM    453  CG  LYS A  58       7.180   4.812   7.568  1.00 97.62           C  
ATOM    454  CD  LYS A  58       7.428   5.064   9.050  1.00 97.62           C  
ATOM    455  CE  LYS A  58       7.694   6.536   9.331  1.00 97.62           C  
ATOM    456  NZ  LYS A  58       7.996   6.779  10.773  1.00 97.62           N  
ATOM    457  N   ALA A  59       3.694   4.196   7.526  1.00 97.92           N  
ATOM    458  CA  ALA A  59       2.586   4.776   6.772  1.00 97.92           C  
ATOM    459  C   ALA A  59       2.083   6.056   7.433  1.00 97.92           C  
ATOM    460  CB  ALA A  59       1.448   3.767   6.636  1.00 97.92           C  
ATOM    461  O   ALA A  59       2.346   6.297   8.614  1.00 97.92           O  
ATOM    462  N   ALA A  60       1.483   6.862   6.658  1.00 98.20           N  
ATOM    463  CA  ALA A  60       0.650   7.996   7.050  1.00 98.20           C  
ATOM    464  C   ALA A  60      -0.806   7.771   6.651  1.00 98.20           C  
ATOM    465  CB  ALA A  60       1.177   9.285   6.424  1.00 98.20           C  
ATOM    466  O   ALA A  60      -1.090   7.033   5.705  1.00 98.20           O  
ATOM    467  N   GLY A  61      -1.701   8.314   7.459  1.00 98.11           N  
ATOM    468  CA  GLY A  61      -3.093   8.135   7.076  1.00 98.11           C  
ATOM    469  C   GLY A  61      -4.012   9.194   7.655  1.00 98.11           C  
ATOM    470  O   GLY A  61      -3.587  10.012   8.474  1.00 98.11           O  
ATOM    471  N   GLY A  62      -5.166   9.197   7.146  1.00 98.54           N  
ATOM    472  CA  GLY A  62      -6.217  10.088   7.610  1.00 98.54           C  
ATOM    473  C   GLY A  62      -7.575   9.769   7.016  1.00 98.54           C  
ATOM    474  O   GLY A  62      -7.705   8.845   6.210  1.00 98.54           O  
ATOM    475  N   TYR A  63      -8.571  10.539   7.489  1.00 98.86           N  
ATOM    476  CA  TYR A  63      -9.944  10.381   7.021  1.00 98.86           C  
ATOM    477  C   TYR A  63     -10.305  11.467   6.015  1.00 98.86           C  
ATOM    478  CB  TYR A  63     -10.921  10.416   8.200  1.00 98.86           C  
ATOM    479  O   TYR A  63      -9.666  12.521   5.973  1.00 98.86           O  
ATOM    480  CG  TYR A  63     -10.732   9.282   9.178  1.00 98.86           C  
ATOM    481  CD1 TYR A  63     -11.416   8.079   9.020  1.00 98.86           C  
ATOM    482  CD2 TYR A  63      -9.871   9.412  10.262  1.00 98.86           C  
ATOM    483  CE1 TYR A  63     -11.246   7.032   9.921  1.00 98.86           C  
ATOM    484  CE2 TYR A  63      -9.694   8.372  11.169  1.00 98.86           C  
ATOM    485  OH  TYR A  63     -10.213   6.155  11.884  1.00 98.86           O  
ATOM    486  CZ  TYR A  63     -10.384   7.188  10.990  1.00 98.86           C  
ATOM    487  N   GLY A  64     -11.254  11.143   5.147  1.00 98.66           N  
ATOM    488  CA  GLY A  64     -11.742  12.093   4.160  1.00 98.66           C  
ATOM    489  C   GLY A  64     -13.051  11.669   3.521  1.00 98.66           C  
ATOM    490  O   GLY A  64     -13.840  10.945   4.131  1.00 98.66           O  
ATOM    491  N   GLU A  65     -13.219  12.323   2.300  1.00 98.81           N  
ATOM    492  CA  GLU A  65     -14.461  12.036   1.589  1.00 98.81           C  
ATOM    493  C   GLU A  65     -14.216  11.885   0.090  1.00 98.81           C  
ATOM    494  CB  GLU A  65     -15.495  13.135   1.845  1.00 98.81           C  
ATOM    495  O   GLU A  65     -13.415  12.621  -0.490  1.00 98.81           O  
ATOM    496  CG  GLU A  65     -15.882  13.286   3.309  1.00 98.81           C  
ATOM    497  CD  GLU A  65     -16.826  14.450   3.563  1.00 98.81           C  
ATOM    498  OE1 GLU A  65     -17.627  14.383   4.523  1.00 98.81           O  
ATOM    499  OE2 GLU A  65     -16.765  15.437   2.796  1.00 98.81           O  
ATOM    500  N   PHE A  66     -14.804  10.877  -0.446  1.00 98.88           N  
ATOM    501  CA  PHE A  66     -14.917  10.716  -1.890  1.00 98.88           C  
ATOM    502  C   PHE A  66     -16.230  11.298  -2.399  1.00 98.88           C  
ATOM    503  CB  PHE A  66     -14.814   9.237  -2.277  1.00 98.88           C  
ATOM    504  O   PHE A  66     -17.304  10.949  -1.903  1.00 98.88           O  
ATOM    505  CG  PHE A  66     -15.138   8.963  -3.721  1.00 98.88           C  
ATOM    506  CD1 PHE A  66     -16.414   8.563  -4.097  1.00 98.88           C  
ATOM    507  CD2 PHE A  66     -14.165   9.106  -4.702  1.00 98.88           C  
ATOM    508  CE1 PHE A  66     -16.717   8.308  -5.433  1.00 98.88           C  
ATOM    509  CE2 PHE A  66     -14.460   8.853  -6.039  1.00 98.88           C  
ATOM    510  CZ  PHE A  66     -15.736   8.454  -6.402  1.00 98.88           C  
ATOM    511  N   GLU A  67     -16.086  12.205  -3.390  1.00 98.88           N  
ATOM    512  CA  GLU A  67     -17.263  12.839  -3.974  1.00 98.88           C  
ATOM    513  C   GLU A  67     -17.376  12.527  -5.464  1.00 98.88           C  
ATOM    514  CB  GLU A  67     -17.223  14.353  -3.756  1.00 98.88           C  
ATOM    515  O   GLU A  67     -16.413  12.698  -6.214  1.00 98.88           O  
ATOM    516  CG  GLU A  67     -18.424  15.090  -4.332  1.00 98.88           C  
ATOM    517  CD  GLU A  67     -18.335  16.599  -4.173  1.00 98.88           C  
ATOM    518  OE1 GLU A  67     -19.246  17.315  -4.648  1.00 98.88           O  
ATOM    519  OE2 GLU A  67     -17.345  17.071  -3.570  1.00 98.88           O  
ATOM    520  N   VAL A  68     -18.564  12.085  -5.860  1.00 98.90           N  
ATOM    521  CA  VAL A  68     -18.834  11.855  -7.276  1.00 98.90           C  
ATOM    522  C   VAL A  68     -18.943  13.192  -8.005  1.00 98.90           C  
ATOM    523  CB  VAL A  68     -20.123  11.029  -7.482  1.00 98.90           C  
ATOM    524  O   VAL A  68     -19.749  14.047  -7.630  1.00 98.90           O  
ATOM    525  CG1 VAL A  68     -20.363  10.763  -8.967  1.00 98.90           C  
ATOM    526  CG2 VAL A  68     -20.044   9.716  -6.706  1.00 98.90           C  
ATOM    527  N   THR A  69     -18.153  13.337  -9.090  1.00 98.81           N  
ATOM    528  CA  THR A  69     -18.160  14.609  -9.805  1.00 98.81           C  
ATOM    529  C   THR A  69     -18.813  14.455 -11.175  1.00 98.81           C  
ATOM    530  CB  THR A  69     -16.733  15.163  -9.973  1.00 98.81           C  
ATOM    531  O   THR A  69     -19.253  15.440 -11.773  1.00 98.81           O  
ATOM    532  CG2 THR A  69     -16.098  15.467  -8.620  1.00 98.81           C  
ATOM    533  OG1 THR A  69     -15.928  14.195 -10.658  1.00 98.81           O  
ATOM    534  N   HIS A  70     -18.805  13.215 -11.651  1.00 98.74           N  
ATOM    535  CA  HIS A  70     -19.344  12.977 -12.985  1.00 98.74           C  
ATOM    536  C   HIS A  70     -20.272  11.768 -12.997  1.00 98.74           C  
ATOM    537  CB  HIS A  70     -18.210  12.779 -13.994  1.00 98.74           C  
ATOM    538  O   HIS A  70     -20.066  10.814 -12.242  1.00 98.74           O  
ATOM    539  CG  HIS A  70     -17.314  13.968 -14.131  1.00 98.74           C  
ATOM    540  CD2 HIS A  70     -17.183  14.872 -15.131  1.00 98.74           C  
ATOM    541  ND1 HIS A  70     -16.410  14.335 -13.158  1.00 98.74           N  
ATOM    542  CE1 HIS A  70     -15.761  15.417 -13.554  1.00 98.74           C  
ATOM    543  NE2 HIS A  70     -16.211  15.763 -14.748  1.00 98.74           N  
ATOM    544  N   ASP A  71     -21.257  11.887 -13.893  1.00 98.50           N  
ATOM    545  CA  ASP A  71     -22.188  10.777 -14.071  1.00 98.50           C  
ATOM    546  C   ASP A  71     -21.515   9.605 -14.782  1.00 98.50           C  
ATOM    547  CB  ASP A  71     -23.421  11.231 -14.856  1.00 98.50           C  
ATOM    548  O   ASP A  71     -21.013   9.754 -15.898  1.00 98.50           O  
ATOM    549  CG  ASP A  71     -24.472  10.144 -14.988  1.00 98.50           C  
ATOM    550  OD1 ASP A  71     -24.406   9.138 -14.249  1.00 98.50           O  
ATOM    551  OD2 ASP A  71     -25.373  10.293 -15.842  1.00 98.50           O  
ATOM    552  N   VAL A  72     -21.557   8.435 -14.132  1.00 98.03           N  
ATOM    553  CA  VAL A  72     -20.928   7.269 -14.745  1.00 98.03           C  
ATOM    554  C   VAL A  72     -21.906   6.097 -14.748  1.00 98.03           C  
ATOM    555  CB  VAL A  72     -19.626   6.876 -14.012  1.00 98.03           C  
ATOM    556  O   VAL A  72     -21.498   4.939 -14.624  1.00 98.03           O  
ATOM    557  CG1 VAL A  72     -18.527   7.904 -14.273  1.00 98.03           C  
ATOM    558  CG2 VAL A  72     -19.881   6.731 -12.513  1.00 98.03           C  
ATOM    559  N   SER A  73     -23.173   6.453 -14.781  1.00 97.29           N  
ATOM    560  CA  SER A  73     -24.226   5.443 -14.740  1.00 97.29           C  
ATOM    561  C   SER A  73     -24.168   4.534 -15.962  1.00 97.29           C  
ATOM    562  CB  SER A  73     -25.602   6.106 -14.652  1.00 97.29           C  
ATOM    563  O   SER A  73     -24.749   3.446 -15.961  1.00 97.29           O  
ATOM    564  OG  SER A  73     -25.829   6.943 -15.773  1.00 97.29           O  
ATOM    565  N   ASP A  74     -23.436   4.946 -16.973  1.00 97.51           N  
ATOM    566  CA  ASP A  74     -23.261   4.103 -18.152  1.00 97.51           C  
ATOM    567  C   ASP A  74     -22.273   2.972 -17.876  1.00 97.51           C  
ATOM    568  CB  ASP A  74     -22.787   4.938 -19.343  1.00 97.51           C  
ATOM    569  O   ASP A  74     -22.193   2.010 -18.643  1.00 97.51           O  
ATOM    570  CG  ASP A  74     -21.441   5.599 -19.105  1.00 97.51           C  
ATOM    571  OD1 ASP A  74     -21.300   6.362 -18.125  1.00 97.51           O  
ATOM    572  OD2 ASP A  74     -20.512   5.358 -19.907  1.00 97.51           O  
ATOM    573  N   LEU A  75     -21.559   2.974 -16.742  1.00 98.04           N  
ATOM    574  CA  LEU A  75     -20.478   2.026 -16.494  1.00 98.04           C  
ATOM    575  C   LEU A  75     -20.864   1.037 -15.398  1.00 98.04           C  
ATOM    576  CB  LEU A  75     -19.196   2.765 -16.103  1.00 98.04           C  
ATOM    577  O   LEU A  75     -20.456  -0.126 -15.435  1.00 98.04           O  
ATOM    578  CG  LEU A  75     -18.637   3.745 -17.135  1.00 98.04           C  
ATOM    579  CD1 LEU A  75     -17.382   4.424 -16.596  1.00 98.04           C  
ATOM    580  CD2 LEU A  75     -18.340   3.028 -18.448  1.00 98.04           C  
ATOM    581  N   THR A  76     -21.646   1.537 -14.408  1.00 98.15           N  
ATOM    582  CA  THR A  76     -21.805   0.706 -13.220  1.00 98.15           C  
ATOM    583  C   THR A  76     -23.113   1.028 -12.505  1.00 98.15           C  
ATOM    584  CB  THR A  76     -20.626   0.892 -12.247  1.00 98.15           C  
ATOM    585  O   THR A  76     -23.651   2.128 -12.648  1.00 98.15           O  
ATOM    586  CG2 THR A  76     -20.564   2.323 -11.724  1.00 98.15           C  
ATOM    587  OG1 THR A  76     -20.782  -0.003 -11.139  1.00 98.15           O  
ATOM    588  N   SER A  77     -23.517   0.078 -11.737  1.00 96.48           N  
ATOM    589  CA  SER A  77     -24.670   0.273 -10.864  1.00 96.48           C  
ATOM    590  C   SER A  77     -24.241   0.441  -9.410  1.00 96.48           C  
ATOM    591  CB  SER A  77     -25.639  -0.904 -10.984  1.00 96.48           C  
ATOM    592  O   SER A  77     -25.065   0.345  -8.499  1.00 96.48           O  
ATOM    593  OG  SER A  77     -25.001  -2.120 -10.635  1.00 96.48           O  
ATOM    594  N   ALA A  78     -22.945   0.575  -9.185  1.00 98.02           N  
ATOM    595  CA  ALA A  78     -22.429   0.729  -7.827  1.00 98.02           C  
ATOM    596  C   ALA A  78     -23.032   1.955  -7.147  1.00 98.02           C  
ATOM    597  CB  ALA A  78     -20.905   0.831  -7.846  1.00 98.02           C  
ATOM    598  O   ALA A  78     -22.992   3.059  -7.694  1.00 98.02           O  
ATOM    599  N   ASP A  79     -23.582   1.760  -5.987  1.00 97.55           N  
ATOM    600  CA  ASP A  79     -24.358   2.770  -5.274  1.00 97.55           C  
ATOM    601  C   ASP A  79     -23.508   4.002  -4.971  1.00 97.55           C  
ATOM    602  CB  ASP A  79     -24.928   2.193  -3.977  1.00 97.55           C  
ATOM    603  O   ASP A  79     -23.983   5.134  -5.087  1.00 97.55           O  
ATOM    604  CG  ASP A  79     -25.770   3.191  -3.203  1.00 97.55           C  
ATOM    605  OD1 ASP A  79     -26.829   3.620  -3.710  1.00 97.55           O  
ATOM    606  OD2 ASP A  79     -25.369   3.556  -2.076  1.00 97.55           O  
ATOM    607  N   PHE A  80     -22.208   3.865  -4.522  1.00 98.43           N  
ATOM    608  CA  PHE A  80     -21.389   4.993  -4.093  1.00 98.43           C  
ATOM    609  C   PHE A  80     -21.094   5.924  -5.263  1.00 98.43           C  
ATOM    610  CB  PHE A  80     -20.078   4.501  -3.471  1.00 98.43           C  
ATOM    611  O   PHE A  80     -20.673   7.065  -5.064  1.00 98.43           O  
ATOM    612  CG  PHE A  80     -19.052   4.067  -4.482  1.00 98.43           C  
ATOM    613  CD1 PHE A  80     -19.128   2.813  -5.075  1.00 98.43           C  
ATOM    614  CD2 PHE A  80     -18.010   4.913  -4.838  1.00 98.43           C  
ATOM    615  CE1 PHE A  80     -18.179   2.408  -6.011  1.00 98.43           C  
ATOM    616  CE2 PHE A  80     -17.058   4.516  -5.773  1.00 98.43           C  
ATOM    617  CZ  PHE A  80     -17.144   3.262  -6.358  1.00 98.43           C  
ATOM    618  N   LEU A  81     -21.432   5.447  -6.533  1.00 98.61           N  
ATOM    619  CA  LEU A  81     -21.217   6.243  -7.737  1.00 98.61           C  
ATOM    620  C   LEU A  81     -22.546   6.650  -8.364  1.00 98.61           C  
ATOM    621  CB  LEU A  81     -20.378   5.463  -8.752  1.00 98.61           C  
ATOM    622  O   LEU A  81     -22.589   7.065  -9.524  1.00 98.61           O  
ATOM    623  CG  LEU A  81     -18.924   5.191  -8.364  1.00 98.61           C  
ATOM    624  CD1 LEU A  81     -18.276   4.243  -9.368  1.00 98.61           C  
ATOM    625  CD2 LEU A  81     -18.142   6.497  -8.273  1.00 98.61           C  
ATOM    626  N   SER A  82     -23.616   6.520  -7.782  1.00 97.77           N  
ATOM    627  CA  SER A  82     -24.969   6.510  -8.330  1.00 97.77           C  
ATOM    628  C   SER A  82     -25.430   7.919  -8.689  1.00 97.77           C  
ATOM    629  CB  SER A  82     -25.946   5.883  -7.335  1.00 97.77           C  
ATOM    630  O   SER A  82     -26.310   8.093  -9.534  1.00 97.77           O  
ATOM    631  OG  SER A  82     -25.922   6.578  -6.100  1.00 97.77           O  
ATOM    632  N   GLN A  83     -24.809   8.901  -7.989  1.00 98.02           N  
ATOM    633  CA  GLN A  83     -25.290  10.255  -8.241  1.00 98.02           C  
ATOM    634  C   GLN A  83     -24.164  11.275  -8.097  1.00 98.02           C  
ATOM    635  CB  GLN A  83     -26.438  10.603  -7.292  1.00 98.02           C  
ATOM    636  O   GLN A  83     -23.366  11.198  -7.160  1.00 98.02           O  
ATOM    637  CG  GLN A  83     -27.025  11.989  -7.520  1.00 98.02           C  
ATOM    638  CD  GLN A  83     -28.137  12.323  -6.544  1.00 98.02           C  
ATOM    639  NE2 GLN A  83     -28.542  13.588  -6.515  1.00 98.02           N  
ATOM    640  OE1 GLN A  83     -28.629  11.451  -5.821  1.00 98.02           O  
ATOM    641  N   VAL A  84     -24.111  12.194  -9.087  1.00 98.80           N  
ATOM    642  CA  VAL A  84     -23.155  13.291  -8.971  1.00 98.80           C  
ATOM    643  C   VAL A  84     -23.410  14.064  -7.679  1.00 98.80           C  
ATOM    644  CB  VAL A  84     -23.233  14.243 -10.185  1.00 98.80           C  
ATOM    645  O   VAL A  84     -24.555  14.396  -7.362  1.00 98.80           O  
ATOM    646  CG1 VAL A  84     -22.370  15.482  -9.956  1.00 98.80           C  
ATOM    647  CG2 VAL A  84     -22.804  13.517 -11.459  1.00 98.80           C  
ATOM    648  N   GLY A  85     -22.369  14.282  -6.842  1.00 98.73           N  
ATOM    649  CA  GLY A  85     -22.479  15.000  -5.582  1.00 98.73           C  
ATOM    650  C   GLY A  85     -22.531  14.082  -4.375  1.00 98.73           C  
ATOM    651  O   GLY A  85     -22.350  14.530  -3.240  1.00 98.73           O  
ATOM    652  N   LYS A  86     -22.800  12.812  -4.630  1.00 98.71           N  
ATOM    653  CA  LYS A  86     -22.818  11.869  -3.515  1.00 98.71           C  
ATOM    654  C   LYS A  86     -21.442  11.760  -2.865  1.00 98.71           C  
ATOM    655  CB  LYS A  86     -23.286  10.491  -3.985  1.00 98.71           C  
ATOM    656  O   LYS A  86     -20.429  11.639  -3.559  1.00 98.71           O  
ATOM    657  CG  LYS A  86     -23.444   9.475  -2.863  1.00 98.71           C  
ATOM    658  CD  LYS A  86     -24.144   8.212  -3.348  1.00 98.71           C  
ATOM    659  CE  LYS A  86     -24.359   7.221  -2.212  1.00 98.71           C  
ATOM    660  NZ  LYS A  86     -25.222   6.076  -2.632  1.00 98.71           N  
ATOM    661  N   LYS A  87     -21.415  11.749  -1.516  1.00 98.74           N  
ATOM    662  CA  LYS A  87     -20.170  11.677  -0.756  1.00 98.74           C  
ATOM    663  C   LYS A  87     -20.085  10.376   0.037  1.00 98.74           C  
ATOM    664  CB  LYS A  87     -20.046  12.874   0.187  1.00 98.74           C  
ATOM    665  O   LYS A  87     -21.077   9.931   0.618  1.00 98.74           O  
ATOM    666  CG  LYS A  87     -19.879  14.208  -0.525  1.00 98.74           C  
ATOM    667  CD  LYS A  87     -19.681  15.349   0.465  1.00 98.74           C  
ATOM    668  CE  LYS A  87     -19.455  16.676  -0.247  1.00 98.74           C  
ATOM    669  NZ  LYS A  87     -19.240  17.794   0.719  1.00 98.74           N  
ATOM    670  N   THR A  88     -18.966   9.844   0.009  1.00 98.81           N  
ATOM    671  CA  THR A  88     -18.655   8.631   0.758  1.00 98.81           C  
ATOM    672  C   THR A  88     -17.444   8.849   1.661  1.00 98.81           C  
ATOM    673  CB  THR A  88     -18.387   7.444  -0.186  1.00 98.81           C  
ATOM    674  O   THR A  88     -16.406   9.337   1.210  1.00 98.81           O  
ATOM    675  CG2 THR A  88     -18.142   6.160   0.599  1.00 98.81           C  
ATOM    676  OG1 THR A  88     -19.521   7.258  -1.043  1.00 98.81           O  
ATOM    677  N   LYS A  89     -17.634   8.477   2.946  1.00 98.80           N  
ATOM    678  CA  LYS A  89     -16.516   8.591   3.878  1.00 98.80           C  
ATOM    679  C   LYS A  89     -15.397   7.619   3.516  1.00 98.80           C  
ATOM    680  CB  LYS A  89     -16.985   8.339   5.312  1.00 98.80           C  
ATOM    681  O   LYS A  89     -15.659   6.504   3.060  1.00 98.80           O  
ATOM    682  CG  LYS A  89     -17.954   9.388   5.839  1.00 98.80           C  
ATOM    683  CD  LYS A  89     -18.374   9.090   7.273  1.00 98.80           C  
ATOM    684  CE  LYS A  89     -19.395  10.100   7.779  1.00 98.80           C  
ATOM    685  NZ  LYS A  89     -19.886   9.754   9.146  1.00 98.80           N  
ATOM    686  N   VAL A  90     -14.104   8.144   3.790  1.00 98.84           N  
ATOM    687  CA  VAL A  90     -12.986   7.282   3.423  1.00 98.84           C  
ATOM    688  C   VAL A  90     -11.939   7.291   4.534  1.00 98.84           C  
ATOM    689  CB  VAL A  90     -12.347   7.718   2.085  1.00 98.84           C  
ATOM    690  O   VAL A  90     -11.809   8.275   5.265  1.00 98.84           O  
ATOM    691  CG1 VAL A  90     -13.401   7.793   0.982  1.00 98.84           C  
ATOM    692  CG2 VAL A  90     -11.642   9.064   2.246  1.00 98.84           C  
ATOM    693  N   LEU A  91     -11.275   6.219   4.706  1.00 98.89           N  
ATOM    694  CA  LEU A  91      -9.989   6.101   5.384  1.00 98.89           C  
ATOM    695  C   LEU A  91      -8.872   5.817   4.385  1.00 98.89           C  
ATOM    696  CB  LEU A  91     -10.039   4.993   6.439  1.00 98.89           C  
ATOM    697  O   LEU A  91      -8.951   4.858   3.614  1.00 98.89           O  
ATOM    698  CG  LEU A  91      -8.715   4.643   7.119  1.00 98.89           C  
ATOM    699  CD1 LEU A  91      -8.196   5.835   7.915  1.00 98.89           C  
ATOM    700  CD2 LEU A  91      -8.881   3.423   8.019  1.00 98.89           C  
ATOM    701  N   LEU A  92      -7.851   6.716   4.417  1.00 98.86           N  
ATOM    702  CA  LEU A  92      -6.711   6.561   3.520  1.00 98.86           C  
ATOM    703  C   LEU A  92      -5.442   6.242   4.303  1.00 98.86           C  
ATOM    704  CB  LEU A  92      -6.506   7.831   2.689  1.00 98.86           C  
ATOM    705  O   LEU A  92      -5.176   6.857   5.339  1.00 98.86           O  
ATOM    706  CG  LEU A  92      -5.290   7.845   1.761  1.00 98.86           C  
ATOM    707  CD1 LEU A  92      -5.462   6.819   0.646  1.00 98.86           C  
ATOM    708  CD2 LEU A  92      -5.074   9.239   1.184  1.00 98.86           C  
ATOM    709  N   ARG A  93      -4.708   5.325   3.732  1.00 98.70           N  
ATOM    710  CA  ARG A  93      -3.404   4.950   4.269  1.00 98.70           C  
ATOM    711  C   ARG A  93      -2.359   4.866   3.161  1.00 98.70           C  
ATOM    712  CB  ARG A  93      -3.491   3.615   5.010  1.00 98.70           C  
ATOM    713  O   ARG A  93      -2.478   4.044   2.250  1.00 98.70           O  
ATOM    714  CG  ARG A  93      -2.210   3.226   5.732  1.00 98.70           C  
ATOM    715  CD  ARG A  93      -2.341   1.878   6.426  1.00 98.70           C  
ATOM    716  NE  ARG A  93      -1.125   1.526   7.154  1.00 98.70           N  
ATOM    717  NH1 ARG A  93      -0.184   0.327   5.418  1.00 98.70           N  
ATOM    718  NH2 ARG A  93       0.932   0.538   7.409  1.00 98.70           N  
ATOM    719  CZ  ARG A  93      -0.128   0.798   6.659  1.00 98.70           C  
ATOM    720  N   VAL A  94      -1.309   5.715   3.280  1.00 98.76           N  
ATOM    721  CA  VAL A  94      -0.214   5.735   2.314  1.00 98.76           C  
ATOM    722  C   VAL A  94       1.084   5.308   2.996  1.00 98.76           C  
ATOM    723  CB  VAL A  94      -0.047   7.131   1.675  1.00 98.76           C  
ATOM    724  O   VAL A  94       1.457   5.859   4.035  1.00 98.76           O  
ATOM    725  CG1 VAL A  94       1.059   7.113   0.621  1.00 98.76           C  
ATOM    726  CG2 VAL A  94      -1.366   7.599   1.062  1.00 98.76           C  
ATOM    727  N   SER A  95       1.814   4.338   2.347  1.00 98.58           N  
ATOM    728  CA  SER A  95       2.954   3.727   3.021  1.00 98.58           C  
ATOM    729  C   SER A  95       4.170   3.661   2.103  1.00 98.58           C  
ATOM    730  CB  SER A  95       2.598   2.323   3.511  1.00 98.58           C  
ATOM    731  O   SER A  95       4.038   3.773   0.882  1.00 98.58           O  
ATOM    732  OG  SER A  95       2.360   1.454   2.417  1.00 98.58           O  
ATOM    733  N   THR A  96       5.342   3.655   2.752  1.00 97.91           N  
ATOM    734  CA  THR A  96       6.400   2.961   2.027  1.00 97.91           C  
ATOM    735  C   THR A  96       6.099   1.468   1.927  1.00 97.91           C  
ATOM    736  CB  THR A  96       7.768   3.167   2.703  1.00 97.91           C  
ATOM    737  O   THR A  96       5.246   0.952   2.654  1.00 97.91           O  
ATOM    738  CG2 THR A  96       8.146   4.644   2.740  1.00 97.91           C  
ATOM    739  OG1 THR A  96       7.712   2.665   4.044  1.00 97.91           O  
ATOM    740  N   VAL A  97       6.854   0.737   0.916  1.00 96.27           N  
ATOM    741  CA  VAL A  97       6.513  -0.668   0.717  1.00 96.27           C  
ATOM    742  C   VAL A  97       7.563  -1.555   1.381  1.00 96.27           C  
ATOM    743  CB  VAL A  97       6.394  -1.015  -0.784  1.00 96.27           C  
ATOM    744  O   VAL A  97       7.231  -2.412   2.203  1.00 96.27           O  
ATOM    745  CG1 VAL A  97       6.253  -2.524  -0.980  1.00 96.27           C  
ATOM    746  CG2 VAL A  97       5.211  -0.279  -1.410  1.00 96.27           C  
ATOM    747  N   GLY A  98       8.836  -1.309   1.105  1.00 93.58           N  
ATOM    748  CA  GLY A  98       9.918  -2.201   1.489  1.00 93.58           C  
ATOM    749  C   GLY A  98      10.376  -2.002   2.922  1.00 93.58           C  
ATOM    750  O   GLY A  98      10.457  -2.962   3.691  1.00 93.58           O  
ATOM    751  N   PRO A  99      10.550  -0.817   3.346  1.00 93.35           N  
ATOM    752  CA  PRO A  99      11.158  -0.527   4.647  1.00 93.35           C  
ATOM    753  C   PRO A  99      10.244  -0.882   5.818  1.00 93.35           C  
ATOM    754  CB  PRO A  99      11.412   0.981   4.590  1.00 93.35           C  
ATOM    755  O   PRO A  99       9.026  -0.980   5.647  1.00 93.35           O  
ATOM    756  CG  PRO A  99      11.555   1.289   3.134  1.00 93.35           C  
ATOM    757  CD  PRO A  99      10.602   0.419   2.366  1.00 93.35           C  
ATOM    758  N   GLU A 100      10.812  -1.057   7.042  1.00 95.08           N  
ATOM    759  CA  GLU A 100      10.157  -1.404   8.301  1.00 95.08           C  
ATOM    760  C   GLU A 100       9.523  -0.177   8.950  1.00 95.08           C  
ATOM    761  CB  GLU A 100      11.155  -2.053   9.264  1.00 95.08           C  
ATOM    762  O   GLU A 100       9.738   0.950   8.500  1.00 95.08           O  
ATOM    763  CG  GLU A 100      11.923  -3.220   8.661  1.00 95.08           C  
ATOM    764  CD  GLU A 100      13.306  -2.834   8.162  1.00 95.08           C  
ATOM    765  OE1 GLU A 100      14.068  -3.729   7.732  1.00 95.08           O  
ATOM    766  OE2 GLU A 100      13.630  -1.626   8.201  1.00 95.08           O  
ATOM    767  N   ARG A 101       8.720  -0.365   9.931  1.00 94.81           N  
ATOM    768  CA  ARG A 101       7.937   0.665  10.606  1.00 94.81           C  
ATOM    769  C   ARG A 101       8.823   1.826  11.047  1.00 94.81           C  
ATOM    770  CB  ARG A 101       7.203   0.078  11.814  1.00 94.81           C  
ATOM    771  O   ARG A 101       8.419   2.987  10.967  1.00 94.81           O  
ATOM    772  CG  ARG A 101       6.377   1.094  12.586  1.00 94.81           C  
ATOM    773  CD  ARG A 101       5.682   0.462  13.784  1.00 94.81           C  
ATOM    774  NE  ARG A 101       4.962   1.456  14.575  1.00 94.81           N  
ATOM    775  NH1 ARG A 101       4.155  -0.058  16.122  1.00 94.81           N  
ATOM    776  NH2 ARG A 101       3.637   2.167  16.311  1.00 94.81           N  
ATOM    777  CZ  ARG A 101       4.253   1.186  15.668  1.00 94.81           C  
ATOM    778  N   GLY A 102      10.072   1.543  11.433  1.00 93.84           N  
ATOM    779  CA  GLY A 102      10.950   2.562  11.983  1.00 93.84           C  
ATOM    780  C   GLY A 102      11.832   3.218  10.937  1.00 93.84           C  
ATOM    781  O   GLY A 102      12.601   4.130  11.249  1.00 93.84           O  
ATOM    782  N   SER A 103      11.635   2.945   9.667  1.00 96.45           N  
ATOM    783  CA  SER A 103      12.470   3.477   8.595  1.00 96.45           C  
ATOM    784  C   SER A 103      12.045   4.892   8.214  1.00 96.45           C  
ATOM    785  CB  SER A 103      12.410   2.569   7.366  1.00 96.45           C  
ATOM    786  O   SER A 103      10.974   5.352   8.614  1.00 96.45           O  
ATOM    787  OG  SER A 103      11.103   2.550   6.819  1.00 96.45           O  
ATOM    788  N   ALA A 104      12.977   5.635   7.433  1.00 98.10           N  
ATOM    789  CA  ALA A 104      12.644   6.957   6.907  1.00 98.10           C  
ATOM    790  C   ALA A 104      11.644   6.854   5.759  1.00 98.10           C  
ATOM    791  CB  ALA A 104      13.907   7.680   6.447  1.00 98.10           C  
ATOM    792  O   ALA A 104      11.771   5.985   4.893  1.00 98.10           O  
ATOM    793  N   ASP A 105      10.649   7.766   5.735  1.00 97.86           N  
ATOM    794  CA  ASP A 105       9.607   7.688   4.716  1.00 97.86           C  
ATOM    795  C   ASP A 105      10.010   8.454   3.458  1.00 97.86           C  
ATOM    796  CB  ASP A 105       8.283   8.228   5.260  1.00 97.86           C  
ATOM    797  O   ASP A 105       9.213   8.594   2.528  1.00 97.86           O  
ATOM    798  CG  ASP A 105       8.424   9.590   5.918  1.00 97.86           C  
ATOM    799  OD1 ASP A 105       9.506  10.207   5.816  1.00 97.86           O  
ATOM    800  OD2 ASP A 105       7.446  10.048   6.546  1.00 97.86           O  
ATOM    801  N   THR A 106      11.313   8.875   3.376  1.00 97.70           N  
ATOM    802  CA  THR A 106      11.780   9.601   2.201  1.00 97.70           C  
ATOM    803  C   THR A 106      12.784   8.764   1.412  1.00 97.70           C  
ATOM    804  CB  THR A 106      12.424  10.944   2.593  1.00 97.70           C  
ATOM    805  O   THR A 106      13.381   9.247   0.448  1.00 97.70           O  
ATOM    806  CG2 THR A 106      11.382  11.913   3.142  1.00 97.70           C  
ATOM    807  OG1 THR A 106      13.422  10.715   3.594  1.00 97.70           O  
ATOM    808  N   THR A 107      13.024   7.526   1.928  1.00 96.22           N  
ATOM    809  CA  THR A 107      13.886   6.641   1.154  1.00 96.22           C  
ATOM    810  C   THR A 107      13.225   6.261  -0.168  1.00 96.22           C  
ATOM    811  CB  THR A 107      14.230   5.365   1.944  1.00 96.22           C  
ATOM    812  O   THR A 107      11.997   6.197  -0.258  1.00 96.22           O  
ATOM    813  CG2 THR A 107      14.986   5.699   3.226  1.00 96.22           C  
ATOM    814  OG1 THR A 107      13.019   4.678   2.282  1.00 96.22           O  
ATOM    815  N   ARG A 108      14.063   6.058  -1.189  1.00 97.66           N  
ATOM    816  CA  ARG A 108      13.522   5.697  -2.495  1.00 97.66           C  
ATOM    817  C   ARG A 108      12.722   4.402  -2.418  1.00 97.66           C  
ATOM    818  CB  ARG A 108      14.647   5.558  -3.524  1.00 97.66           C  
ATOM    819  O   ARG A 108      13.260   3.355  -2.051  1.00 97.66           O  
ATOM    820  CG  ARG A 108      14.166   5.176  -4.914  1.00 97.66           C  
ATOM    821  CD  ARG A 108      15.293   5.228  -5.935  1.00 97.66           C  
ATOM    822  NE  ARG A 108      15.811   6.584  -6.097  1.00 97.66           N  
ATOM    823  NH1 ARG A 108      13.861   7.445  -6.987  1.00 97.66           N  
ATOM    824  NH2 ARG A 108      15.688   8.798  -6.696  1.00 97.66           N  
ATOM    825  CZ  ARG A 108      15.119   7.606  -6.593  1.00 97.66           C  
ATOM    826  N   ASP A 109      11.479   4.479  -2.832  1.00 97.88           N  
ATOM    827  CA  ASP A 109      10.561   3.349  -2.729  1.00 97.88           C  
ATOM    828  C   ASP A 109       9.287   3.602  -3.531  1.00 97.88           C  
ATOM    829  CB  ASP A 109      10.215   3.071  -1.264  1.00 97.88           C  
ATOM    830  O   ASP A 109       9.033   4.728  -3.964  1.00 97.88           O  
ATOM    831  CG  ASP A 109       9.703   1.660  -1.034  1.00 97.88           C  
ATOM    832  OD1 ASP A 109       9.821   0.812  -1.945  1.00 97.88           O  
ATOM    833  OD2 ASP A 109       9.173   1.395   0.067  1.00 97.88           O  
ATOM    834  N   VAL A 110       8.579   2.474  -3.754  1.00 97.65           N  
ATOM    835  CA  VAL A 110       7.181   2.602  -4.152  1.00 97.65           C  
ATOM    836  C   VAL A 110       6.323   2.920  -2.930  1.00 97.65           C  
ATOM    837  CB  VAL A 110       6.668   1.320  -4.845  1.00 97.65           C  
ATOM    838  O   VAL A 110       6.663   2.536  -1.808  1.00 97.65           O  
ATOM    839  CG1 VAL A 110       5.179   1.437  -5.163  1.00 97.65           C  
ATOM    840  CG2 VAL A 110       7.469   1.044  -6.116  1.00 97.65           C  
ATOM    841  N   HIS A 111       5.275   3.611  -3.178  1.00 98.27           N  
ATOM    842  CA  HIS A 111       4.408   3.942  -2.053  1.00 98.27           C  
ATOM    843  C   HIS A 111       3.020   3.335  -2.230  1.00 98.27           C  
ATOM    844  CB  HIS A 111       4.299   5.459  -1.889  1.00 98.27           C  
ATOM    845  O   HIS A 111       2.393   3.501  -3.279  1.00 98.27           O  
ATOM    846  CG  HIS A 111       5.526   6.089  -1.310  1.00 98.27           C  
ATOM    847  CD2 HIS A 111       5.746   6.660  -0.102  1.00 98.27           C  
ATOM    848  ND1 HIS A 111       6.713   6.182  -2.003  1.00 98.27           N  
ATOM    849  CE1 HIS A 111       7.614   6.784  -1.244  1.00 98.27           C  
ATOM    850  NE2 HIS A 111       7.052   7.084  -0.086  1.00 98.27           N  
ATOM    851  N   GLY A 112       2.669   2.550  -1.174  1.00 98.40           N  
ATOM    852  CA  GLY A 112       1.331   1.980  -1.187  1.00 98.40           C  
ATOM    853  C   GLY A 112       0.240   3.012  -0.969  1.00 98.40           C  
ATOM    854  O   GLY A 112       0.448   4.003  -0.266  1.00 98.40           O  
ATOM    855  N   TRP A 113      -0.867   2.888  -1.635  1.00 98.70           N  
ATOM    856  CA  TRP A 113      -2.070   3.709  -1.538  1.00 98.70           C  
ATOM    857  C   TRP A 113      -3.296   2.847  -1.256  1.00 98.70           C  
ATOM    858  CB  TRP A 113      -2.279   4.511  -2.826  1.00 98.70           C  
ATOM    859  O   TRP A 113      -3.822   2.191  -2.158  1.00 98.70           O  
ATOM    860  CG  TRP A 113      -3.471   5.419  -2.790  1.00 98.70           C  
ATOM    861  CD1 TRP A 113      -4.787   5.053  -2.817  1.00 98.70           C  
ATOM    862  CD2 TRP A 113      -3.453   6.849  -2.727  1.00 98.70           C  
ATOM    863  CE2 TRP A 113      -4.797   7.283  -2.717  1.00 98.70           C  
ATOM    864  CE3 TRP A 113      -2.430   7.805  -2.676  1.00 98.70           C  
ATOM    865  NE1 TRP A 113      -5.590   6.169  -2.773  1.00 98.70           N  
ATOM    866  CH2 TRP A 113      -4.125   9.550  -2.611  1.00 98.70           C  
ATOM    867  CZ2 TRP A 113      -5.145   8.635  -2.659  1.00 98.70           C  
ATOM    868  CZ3 TRP A 113      -2.778   9.150  -2.618  1.00 98.70           C  
ATOM    869  N   ALA A 114      -3.668   2.795   0.014  1.00 98.71           N  
ATOM    870  CA  ALA A 114      -4.829   2.000   0.407  1.00 98.71           C  
ATOM    871  C   ALA A 114      -5.961   2.892   0.907  1.00 98.71           C  
ATOM    872  CB  ALA A 114      -4.440   0.986   1.480  1.00 98.71           C  
ATOM    873  O   ALA A 114      -5.762   3.713   1.805  1.00 98.71           O  
ATOM    874  N   MET A 115      -7.117   2.677   0.313  1.00 98.60           N  
ATOM    875  CA  MET A 115      -8.280   3.509   0.608  1.00 98.60           C  
ATOM    876  C   MET A 115      -9.508   2.648   0.885  1.00 98.60           C  
ATOM    877  CB  MET A 115      -8.564   4.469  -0.549  1.00 98.60           C  
ATOM    878  O   MET A 115      -9.839   1.760   0.098  1.00 98.60           O  
ATOM    879  CG  MET A 115      -9.713   5.427  -0.282  1.00 98.60           C  
ATOM    880  SD  MET A 115      -9.866   6.718  -1.578  1.00 98.60           S  
ATOM    881  CE  MET A 115     -10.419   5.704  -2.977  1.00 98.60           C  
ATOM    882  N   LYS A 116     -10.100   2.891   2.016  1.00 98.86           N  
ATOM    883  CA  LYS A 116     -11.363   2.247   2.364  1.00 98.86           C  
ATOM    884  C   LYS A 116     -12.533   3.215   2.216  1.00 98.86           C  
ATOM    885  CB  LYS A 116     -11.312   1.701   3.792  1.00 98.86           C  
ATOM    886  O   LYS A 116     -12.545   4.282   2.835  1.00 98.86           O  
ATOM    887  CG  LYS A 116     -12.532   0.881   4.186  1.00 98.86           C  
ATOM    888  CD  LYS A 116     -12.407   0.339   5.604  1.00 98.86           C  
ATOM    889  CE  LYS A 116     -11.185  -0.557   5.756  1.00 98.86           C  
ATOM    890  NZ  LYS A 116     -11.359  -1.857   5.041  1.00 98.86           N  
ATOM    891  N   LEU A 117     -13.470   2.848   1.426  1.00 98.87           N  
ATOM    892  CA  LEU A 117     -14.721   3.585   1.284  1.00 98.87           C  
ATOM    893  C   LEU A 117     -15.835   2.925   2.089  1.00 98.87           C  
ATOM    894  CB  LEU A 117     -15.125   3.675  -0.190  1.00 98.87           C  
ATOM    895  O   LEU A 117     -16.128   1.742   1.898  1.00 98.87           O  
ATOM    896  CG  LEU A 117     -14.155   4.414  -1.115  1.00 98.87           C  
ATOM    897  CD1 LEU A 117     -13.134   3.442  -1.696  1.00 98.87           C  
ATOM    898  CD2 LEU A 117     -14.916   5.128  -2.227  1.00 98.87           C  
ATOM    899  N   TYR A 118     -16.388   3.651   3.000  1.00 98.74           N  
ATOM    900  CA  TYR A 118     -17.497   3.146   3.802  1.00 98.74           C  
ATOM    901  C   TYR A 118     -18.829   3.379   3.099  1.00 98.74           C  
ATOM    902  CB  TYR A 118     -17.511   3.811   5.181  1.00 98.74           C  
ATOM    903  O   TYR A 118     -19.516   4.367   3.370  1.00 98.74           O  
ATOM    904  CG  TYR A 118     -16.232   3.621   5.960  1.00 98.74           C  
ATOM    905  CD1 TYR A 118     -16.004   2.455   6.689  1.00 98.74           C  
ATOM    906  CD2 TYR A 118     -15.250   4.605   5.969  1.00 98.74           C  
ATOM    907  CE1 TYR A 118     -14.828   2.276   7.409  1.00 98.74           C  
ATOM    908  CE2 TYR A 118     -14.070   4.436   6.686  1.00 98.74           C  
ATOM    909  OH  TYR A 118     -12.702   3.098   8.113  1.00 98.74           O  
ATOM    910  CZ  TYR A 118     -13.868   3.270   7.402  1.00 98.74           C  
ATOM    911  N   THR A 119     -19.206   2.504   2.182  1.00 98.66           N  
ATOM    912  CA  THR A 119     -20.389   2.658   1.342  1.00 98.66           C  
ATOM    913  C   THR A 119     -21.633   2.140   2.059  1.00 98.66           C  
ATOM    914  CB  THR A 119     -20.222   1.920   0.001  1.00 98.66           C  
ATOM    915  O   THR A 119     -21.532   1.533   3.127  1.00 98.66           O  
ATOM    916  CG2 THR A 119     -18.821   2.122  -0.568  1.00 98.66           C  
ATOM    917  OG1 THR A 119     -20.446   0.519   0.201  1.00 98.66           O  
ATOM    918  N   ASP A 120     -22.773   2.374   1.445  1.00 97.90           N  
ATOM    919  CA  ASP A 120     -24.043   1.938   2.018  1.00 97.90           C  
ATOM    920  C   ASP A 120     -24.271   0.447   1.777  1.00 97.90           C  
ATOM    921  CB  ASP A 120     -25.202   2.748   1.433  1.00 97.90           C  
ATOM    922  O   ASP A 120     -25.184  -0.147   2.353  1.00 97.90           O  
ATOM    923  CG  ASP A 120     -25.155   4.215   1.822  1.00 97.90           C  
ATOM    924  OD1 ASP A 120     -24.662   4.539   2.924  1.00 97.90           O  
ATOM    925  OD2 ASP A 120     -25.617   5.055   1.020  1.00 97.90           O  
ATOM    926  N   GLU A 121     -23.349  -0.102   0.975  1.00 96.62           N  
ATOM    927  CA  GLU A 121     -23.559  -1.503   0.625  1.00 96.62           C  
ATOM    928  C   GLU A 121     -22.338  -2.348   0.975  1.00 96.62           C  
ATOM    929  CB  GLU A 121     -23.886  -1.642  -0.864  1.00 96.62           C  
ATOM    930  O   GLU A 121     -22.043  -3.334   0.295  1.00 96.62           O  
ATOM    931  CG  GLU A 121     -25.232  -1.051  -1.256  1.00 96.62           C  
ATOM    932  CD  GLU A 121     -25.615  -1.333  -2.700  1.00 96.62           C  
ATOM    933  OE1 GLU A 121     -26.808  -1.598  -2.972  1.00 96.62           O  
ATOM    934  OE2 GLU A 121     -24.713  -1.291  -3.567  1.00 96.62           O  
ATOM    935  N   GLY A 122     -21.622  -1.892   2.028  1.00 98.09           N  
ATOM    936  CA  GLY A 122     -20.417  -2.550   2.506  1.00 98.09           C  
ATOM    937  C   GLY A 122     -19.159  -1.737   2.267  1.00 98.09           C  
ATOM    938  O   GLY A 122     -19.216  -0.649   1.690  1.00 98.09           O  
ATOM    939  N   ASN A 123     -18.083  -2.247   2.757  1.00 98.69           N  
ATOM    940  CA  ASN A 123     -16.800  -1.596   2.514  1.00 98.69           C  
ATOM    941  C   ASN A 123     -16.262  -1.919   1.123  1.00 98.69           C  
ATOM    942  CB  ASN A 123     -15.783  -2.000   3.584  1.00 98.69           C  
ATOM    943  O   ASN A 123     -16.387  -3.051   0.652  1.00 98.69           O  
ATOM    944  CG  ASN A 123     -16.043  -1.330   4.919  1.00 98.69           C  
ATOM    945  ND2 ASN A 123     -15.416  -1.842   5.971  1.00 98.69           N  
ATOM    946  OD1 ASN A 123     -16.801  -0.361   5.004  1.00 98.69           O  
ATOM    947  N   LEU A 124     -15.765  -0.904   0.432  1.00 98.84           N  
ATOM    948  CA  LEU A 124     -14.944  -1.019  -0.768  1.00 98.84           C  
ATOM    949  C   LEU A 124     -13.519  -0.548  -0.499  1.00 98.84           C  
ATOM    950  CB  LEU A 124     -15.554  -0.209  -1.915  1.00 98.84           C  
ATOM    951  O   LEU A 124     -13.306   0.588  -0.071  1.00 98.84           O  
ATOM    952  CG  LEU A 124     -14.728  -0.123  -3.199  1.00 98.84           C  
ATOM    953  CD1 LEU A 124     -14.617  -1.497  -3.851  1.00 98.84           C  
ATOM    954  CD2 LEU A 124     -15.343   0.884  -4.165  1.00 98.84           C  
ATOM    955  N   ASP A 125     -12.594  -1.451  -0.715  1.00 98.87           N  
ATOM    956  CA  ASP A 125     -11.201  -1.058  -0.521  1.00 98.87           C  
ATOM    957  C   ASP A 125     -10.468  -0.958  -1.857  1.00 98.87           C  
ATOM    958  CB  ASP A 125     -10.487  -2.051   0.398  1.00 98.87           C  
ATOM    959  O   ASP A 125     -10.527  -1.879  -2.674  1.00 98.87           O  
ATOM    960  CG  ASP A 125     -11.016  -2.028   1.821  1.00 98.87           C  
ATOM    961  OD1 ASP A 125     -11.744  -1.080   2.186  1.00 98.87           O  
ATOM    962  OD2 ASP A 125     -10.701  -2.966   2.585  1.00 98.87           O  
ATOM    963  N   TRP A 126      -9.881   0.186  -2.072  1.00 98.66           N  
ATOM    964  CA  TRP A 126      -8.923   0.403  -3.151  1.00 98.66           C  
ATOM    965  C   TRP A 126      -7.491   0.293  -2.639  1.00 98.66           C  
ATOM    966  CB  TRP A 126      -9.144   1.774  -3.797  1.00 98.66           C  
ATOM    967  O   TRP A 126      -7.046   1.120  -1.839  1.00 98.66           O  
ATOM    968  CG  TRP A 126     -10.428   1.887  -4.563  1.00 98.66           C  
ATOM    969  CD1 TRP A 126     -11.313   0.883  -4.840  1.00 98.66           C  
ATOM    970  CD2 TRP A 126     -10.967   3.072  -5.156  1.00 98.66           C  
ATOM    971  CE2 TRP A 126     -12.185   2.713  -5.775  1.00 98.66           C  
ATOM    972  CE3 TRP A 126     -10.540   4.405  -5.222  1.00 98.66           C  
ATOM    973  NE1 TRP A 126     -12.372   1.373  -5.568  1.00 98.66           N  
ATOM    974  CH2 TRP A 126     -12.538   4.937  -6.503  1.00 98.66           C  
ATOM    975  CZ2 TRP A 126     -12.980   3.640  -6.454  1.00 98.66           C  
ATOM    976  CZ3 TRP A 126     -11.332   5.326  -5.897  1.00 98.66           C  
ATOM    977  N   VAL A 127      -6.856  -0.736  -3.105  1.00 98.46           N  
ATOM    978  CA  VAL A 127      -5.488  -1.002  -2.673  1.00 98.46           C  
ATOM    979  C   VAL A 127      -4.532  -0.841  -3.853  1.00 98.46           C  
ATOM    980  CB  VAL A 127      -5.349  -2.416  -2.064  1.00 98.46           C  
ATOM    981  O   VAL A 127      -4.355  -1.767  -4.647  1.00 98.46           O  
ATOM    982  CG1 VAL A 127      -3.978  -2.593  -1.416  1.00 98.46           C  
ATOM    983  CG2 VAL A 127      -6.461  -2.670  -1.048  1.00 98.46           C  
ATOM    984  N   PHE A 128      -3.883   0.333  -3.933  1.00 98.70           N  
ATOM    985  CA  PHE A 128      -3.167   0.782  -5.121  1.00 98.70           C  
ATOM    986  C   PHE A 128      -1.714   1.100  -4.789  1.00 98.70           C  
ATOM    987  CB  PHE A 128      -3.848   2.012  -5.729  1.00 98.70           C  
ATOM    988  O   PHE A 128      -1.222   0.735  -3.720  1.00 98.70           O  
ATOM    989  CG  PHE A 128      -5.275   1.774  -6.142  1.00 98.70           C  
ATOM    990  CD1 PHE A 128      -5.768   0.481  -6.275  1.00 98.70           C  
ATOM    991  CD2 PHE A 128      -6.124   2.843  -6.397  1.00 98.70           C  
ATOM    992  CE1 PHE A 128      -7.089   0.258  -6.656  1.00 98.70           C  
ATOM    993  CE2 PHE A 128      -7.445   2.627  -6.779  1.00 98.70           C  
ATOM    994  CZ  PHE A 128      -7.926   1.334  -6.909  1.00 98.70           C  
ATOM    995  N   ASN A 129      -1.036   1.722  -5.801  1.00 98.42           N  
ATOM    996  CA  ASN A 129       0.315   2.250  -5.645  1.00 98.42           C  
ATOM    997  C   ASN A 129       0.473   3.601  -6.337  1.00 98.42           C  
ATOM    998  CB  ASN A 129       1.346   1.255  -6.182  1.00 98.42           C  
ATOM    999  O   ASN A 129      -0.339   3.964  -7.191  1.00 98.42           O  
ATOM   1000  CG  ASN A 129       1.488   0.029  -5.301  1.00 98.42           C  
ATOM   1001  ND2 ASN A 129       1.867  -1.092  -5.902  1.00 98.42           N  
ATOM   1002  OD1 ASN A 129       1.259   0.090  -4.090  1.00 98.42           O  
ATOM   1003  N   ASN A 130       1.537   4.262  -5.929  1.00 98.22           N  
ATOM   1004  CA  ASN A 130       1.789   5.562  -6.540  1.00 98.22           C  
ATOM   1005  C   ASN A 130       2.353   5.419  -7.951  1.00 98.22           C  
ATOM   1006  CB  ASN A 130       2.738   6.389  -5.670  1.00 98.22           C  
ATOM   1007  O   ASN A 130       2.550   6.415  -8.649  1.00 98.22           O  
ATOM   1008  CG  ASN A 130       4.135   5.804  -5.611  1.00 98.22           C  
ATOM   1009  ND2 ASN A 130       5.136   6.627  -5.900  1.00 98.22           N  
ATOM   1010  OD1 ASN A 130       4.313   4.621  -5.308  1.00 98.22           O  
ATOM   1011  N   THR A 131       2.660   4.225  -8.344  1.00 97.81           N  
ATOM   1012  CA  THR A 131       3.096   3.943  -9.707  1.00 97.81           C  
ATOM   1013  C   THR A 131       2.077   3.066 -10.429  1.00 97.81           C  
ATOM   1014  CB  THR A 131       4.473   3.254  -9.722  1.00 97.81           C  
ATOM   1015  O   THR A 131       1.368   2.280  -9.798  1.00 97.81           O  
ATOM   1016  CG2 THR A 131       5.533   4.130  -9.064  1.00 97.81           C  
ATOM   1017  OG1 THR A 131       4.387   2.012  -9.012  1.00 97.81           O  
ATOM   1018  N   PRO A 132       2.012   3.092 -11.817  1.00 97.61           N  
ATOM   1019  CA  PRO A 132       0.904   2.472 -12.547  1.00 97.61           C  
ATOM   1020  C   PRO A 132       1.168   1.006 -12.886  1.00 97.61           C  
ATOM   1021  CB  PRO A 132       0.802   3.317 -13.819  1.00 97.61           C  
ATOM   1022  O   PRO A 132       0.286   0.322 -13.410  1.00 97.61           O  
ATOM   1023  CG  PRO A 132       2.192   3.804 -14.066  1.00 97.61           C  
ATOM   1024  CD  PRO A 132       2.847   4.072 -12.742  1.00 97.61           C  
ATOM   1025  N   VAL A 133       2.383   0.511 -12.619  1.00 98.15           N  
ATOM   1026  CA  VAL A 133       2.713  -0.878 -12.920  1.00 98.15           C  
ATOM   1027  C   VAL A 133       3.427  -1.510 -11.727  1.00 98.15           C  
ATOM   1028  CB  VAL A 133       3.589  -0.992 -14.187  1.00 98.15           C  
ATOM   1029  O   VAL A 133       3.811  -0.813 -10.785  1.00 98.15           O  
ATOM   1030  CG1 VAL A 133       2.817  -0.528 -15.421  1.00 98.15           C  
ATOM   1031  CG2 VAL A 133       4.874  -0.182 -14.022  1.00 98.15           C  
ATOM   1032  N   PHE A 134       3.584  -2.847 -11.773  1.00 97.70           N  
ATOM   1033  CA  PHE A 134       4.245  -3.557 -10.684  1.00 97.70           C  
ATOM   1034  C   PHE A 134       5.476  -4.298 -11.190  1.00 97.70           C  
ATOM   1035  CB  PHE A 134       3.277  -4.539 -10.017  1.00 97.70           C  
ATOM   1036  O   PHE A 134       5.785  -4.259 -12.382  1.00 97.70           O  
ATOM   1037  CG  PHE A 134       3.685  -4.941  -8.625  1.00 97.70           C  
ATOM   1038  CD1 PHE A 134       3.826  -6.281  -8.287  1.00 97.70           C  
ATOM   1039  CD2 PHE A 134       3.927  -3.978  -7.654  1.00 97.70           C  
ATOM   1040  CE1 PHE A 134       4.204  -6.656  -6.999  1.00 97.70           C  
ATOM   1041  CE2 PHE A 134       4.304  -4.345  -6.365  1.00 97.70           C  
ATOM   1042  CZ  PHE A 134       4.441  -5.685  -6.040  1.00 97.70           C  
ATOM   1043  N   PHE A 135       6.240  -4.900 -10.272  1.00 98.10           N  
ATOM   1044  CA  PHE A 135       7.526  -5.523 -10.562  1.00 98.10           C  
ATOM   1045  C   PHE A 135       7.332  -6.907 -11.170  1.00 98.10           C  
ATOM   1046  CB  PHE A 135       8.375  -5.622  -9.291  1.00 98.10           C  
ATOM   1047  O   PHE A 135       8.205  -7.406 -11.882  1.00 98.10           O  
ATOM   1048  CG  PHE A 135       8.901  -4.298  -8.807  1.00 98.10           C  
ATOM   1049  CD1 PHE A 135       9.958  -3.675  -9.459  1.00 98.10           C  
ATOM   1050  CD2 PHE A 135       8.339  -3.676  -7.701  1.00 98.10           C  
ATOM   1051  CE1 PHE A 135      10.448  -2.449  -9.014  1.00 98.10           C  
ATOM   1052  CE2 PHE A 135       8.823  -2.451  -7.250  1.00 98.10           C  
ATOM   1053  CZ  PHE A 135       9.878  -1.840  -7.908  1.00 98.10           C  
ATOM   1054  N   VAL A 136       6.175  -7.519 -10.820  1.00 96.89           N  
ATOM   1055  CA  VAL A 136       5.968  -8.892 -11.268  1.00 96.89           C  
ATOM   1056  C   VAL A 136       4.547  -9.052 -11.804  1.00 96.89           C  
ATOM   1057  CB  VAL A 136       6.225  -9.906 -10.130  1.00 96.89           C  
ATOM   1058  O   VAL A 136       3.642  -8.311 -11.413  1.00 96.89           O  
ATOM   1059  CG1 VAL A 136       7.687  -9.863  -9.689  1.00 96.89           C  
ATOM   1060  CG2 VAL A 136       5.299  -9.626  -8.948  1.00 96.89           C  
ATOM   1061  N   ARG A 137       4.365 -10.018 -12.761  1.00 93.80           N  
ATOM   1062  CA  ARG A 137       3.037 -10.312 -13.291  1.00 93.80           C  
ATOM   1063  C   ARG A 137       2.557 -11.685 -12.835  1.00 93.80           C  
ATOM   1064  CB  ARG A 137       3.041 -10.240 -14.820  1.00 93.80           C  
ATOM   1065  O   ARG A 137       1.401 -12.050 -13.056  1.00 93.80           O  
ATOM   1066  CG  ARG A 137       4.014 -11.202 -15.480  1.00 93.80           C  
ATOM   1067  CD  ARG A 137       4.154 -10.930 -16.971  1.00 93.80           C  
ATOM   1068  NE  ARG A 137       5.329 -10.114 -17.263  1.00 93.80           N  
ATOM   1069  NH1 ARG A 137       5.559 -10.854 -19.439  1.00 93.80           N  
ATOM   1070  NH2 ARG A 137       7.030  -9.317 -18.584  1.00 93.80           N  
ATOM   1071  CZ  ARG A 137       5.970 -10.097 -18.428  1.00 93.80           C  
ATOM   1072  N   ASP A 138       3.506 -12.467 -12.188  1.00 93.47           N  
ATOM   1073  CA  ASP A 138       3.169 -13.748 -11.576  1.00 93.47           C  
ATOM   1074  C   ASP A 138       3.263 -13.671 -10.053  1.00 93.47           C  
ATOM   1075  CB  ASP A 138       4.087 -14.853 -12.103  1.00 93.47           C  
ATOM   1076  O   ASP A 138       4.347 -13.471  -9.502  1.00 93.47           O  
ATOM   1077  CG  ASP A 138       3.831 -15.191 -13.562  1.00 93.47           C  
ATOM   1078  OD1 ASP A 138       2.714 -15.643 -13.896  1.00 93.47           O  
ATOM   1079  OD2 ASP A 138       4.754 -15.005 -14.383  1.00 93.47           O  
ATOM   1080  N   PRO A 139       2.134 -13.868  -9.416  1.00 94.83           N  
ATOM   1081  CA  PRO A 139       2.086 -13.622  -7.973  1.00 94.83           C  
ATOM   1082  C   PRO A 139       2.993 -14.563  -7.184  1.00 94.83           C  
ATOM   1083  CB  PRO A 139       0.615 -13.861  -7.623  1.00 94.83           C  
ATOM   1084  O   PRO A 139       3.359 -14.263  -6.045  1.00 94.83           O  
ATOM   1085  CG  PRO A 139       0.088 -14.700  -8.742  1.00 94.83           C  
ATOM   1086  CD  PRO A 139       0.810 -14.322 -10.004  1.00 94.83           C  
ATOM   1087  N   ILE A 140       3.366 -15.691  -7.665  1.00 95.45           N  
ATOM   1088  CA  ILE A 140       4.208 -16.639  -6.942  1.00 95.45           C  
ATOM   1089  C   ILE A 140       5.574 -16.012  -6.670  1.00 95.45           C  
ATOM   1090  CB  ILE A 140       4.372 -17.961  -7.726  1.00 95.45           C  
ATOM   1091  O   ILE A 140       6.283 -16.429  -5.751  1.00 95.45           O  
ATOM   1092  CG1 ILE A 140       5.101 -19.002  -6.869  1.00 95.45           C  
ATOM   1093  CG2 ILE A 140       5.115 -17.719  -9.043  1.00 95.45           C  
ATOM   1094  CD1 ILE A 140       4.322 -19.446  -5.638  1.00 95.45           C  
ATOM   1095  N   LYS A 141       5.967 -14.989  -7.414  1.00 96.50           N  
ATOM   1096  CA  LYS A 141       7.267 -14.340  -7.272  1.00 96.50           C  
ATOM   1097  C   LYS A 141       7.224 -13.250  -6.205  1.00 96.50           C  
ATOM   1098  CB  LYS A 141       7.721 -13.749  -8.608  1.00 96.50           C  
ATOM   1099  O   LYS A 141       8.261 -12.699  -5.831  1.00 96.50           O  
ATOM   1100  CG  LYS A 141       8.005 -14.789  -9.681  1.00 96.50           C  
ATOM   1101  CD  LYS A 141       8.392 -14.138 -11.003  1.00 96.50           C  
ATOM   1102  CE  LYS A 141       8.642 -15.177 -12.087  1.00 96.50           C  
ATOM   1103  NZ  LYS A 141       8.866 -14.543 -13.421  1.00 96.50           N  
ATOM   1104  N   PHE A 142       6.082 -12.901  -5.735  1.00 97.01           N  
ATOM   1105  CA  PHE A 142       5.886 -11.744  -4.869  1.00 97.01           C  
ATOM   1106  C   PHE A 142       6.741 -11.858  -3.612  1.00 97.01           C  
ATOM   1107  CB  PHE A 142       4.409 -11.601  -4.488  1.00 97.01           C  
ATOM   1108  O   PHE A 142       7.459 -10.921  -3.258  1.00 97.01           O  
ATOM   1109  CG  PHE A 142       4.119 -10.402  -3.626  1.00 97.01           C  
ATOM   1110  CD1 PHE A 142       3.915 -10.544  -2.259  1.00 97.01           C  
ATOM   1111  CD2 PHE A 142       4.049  -9.132  -4.184  1.00 97.01           C  
ATOM   1112  CE1 PHE A 142       3.646  -9.436  -1.459  1.00 97.01           C  
ATOM   1113  CE2 PHE A 142       3.781  -8.020  -3.390  1.00 97.01           C  
ATOM   1114  CZ  PHE A 142       3.578  -8.174  -2.028  1.00 97.01           C  
ATOM   1115  N   PRO A 143       6.719 -13.019  -2.910  1.00 97.82           N  
ATOM   1116  CA  PRO A 143       7.560 -13.094  -1.713  1.00 97.82           C  
ATOM   1117  C   PRO A 143       9.044 -12.909  -2.023  1.00 97.82           C  
ATOM   1118  CB  PRO A 143       7.286 -14.502  -1.178  1.00 97.82           C  
ATOM   1119  O   PRO A 143       9.749 -12.212  -1.290  1.00 97.82           O  
ATOM   1120  CG  PRO A 143       5.882 -14.802  -1.594  1.00 97.82           C  
ATOM   1121  CD  PRO A 143       5.664 -14.248  -2.972  1.00 97.82           C  
ATOM   1122  N   SER A 144       9.526 -13.556  -3.096  1.00 98.12           N  
ATOM   1123  CA  SER A 144      10.932 -13.415  -3.462  1.00 98.12           C  
ATOM   1124  C   SER A 144      11.268 -11.970  -3.816  1.00 98.12           C  
ATOM   1125  CB  SER A 144      11.274 -14.329  -4.639  1.00 98.12           C  
ATOM   1126  O   SER A 144      12.336 -11.469  -3.457  1.00 98.12           O  
ATOM   1127  OG  SER A 144      11.156 -15.692  -4.267  1.00 98.12           O  
ATOM   1128  N   LEU A 145      10.312 -11.321  -4.518  1.00 98.03           N  
ATOM   1129  CA  LEU A 145      10.527  -9.914  -4.838  1.00 98.03           C  
ATOM   1130  C   LEU A 145      10.742  -9.094  -3.570  1.00 98.03           C  
ATOM   1131  CB  LEU A 145       9.339  -9.356  -5.626  1.00 98.03           C  
ATOM   1132  O   LEU A 145      11.709  -8.335  -3.473  1.00 98.03           O  
ATOM   1133  CG  LEU A 145       9.272  -7.834  -5.763  1.00 98.03           C  
ATOM   1134  CD1 LEU A 145      10.359  -7.339  -6.712  1.00 98.03           C  
ATOM   1135  CD2 LEU A 145       7.893  -7.401  -6.250  1.00 98.03           C  
ATOM   1136  N   ASN A 146       9.878  -9.261  -2.610  1.00 97.23           N  
ATOM   1137  CA  ASN A 146       9.952  -8.479  -1.380  1.00 97.23           C  
ATOM   1138  C   ASN A 146      11.195  -8.830  -0.567  1.00 97.23           C  
ATOM   1139  CB  ASN A 146       8.691  -8.681  -0.538  1.00 97.23           C  
ATOM   1140  O   ASN A 146      11.836  -7.947   0.006  1.00 97.23           O  
ATOM   1141  CG  ASN A 146       7.472  -8.012  -1.141  1.00 97.23           C  
ATOM   1142  ND2 ASN A 146       6.492  -8.814  -1.541  1.00 97.23           N  
ATOM   1143  OD1 ASN A 146       7.412  -6.784  -1.247  1.00 97.23           O  
ATOM   1144  N   ARG A 147      11.617 -10.070  -0.555  1.00 97.33           N  
ATOM   1145  CA  ARG A 147      12.827 -10.474   0.154  1.00 97.33           C  
ATOM   1146  C   ARG A 147      14.064  -9.825  -0.460  1.00 97.33           C  
ATOM   1147  CB  ARG A 147      12.975 -11.997   0.143  1.00 97.33           C  
ATOM   1148  O   ARG A 147      14.999  -9.460   0.255  1.00 97.33           O  
ATOM   1149  CG  ARG A 147      11.997 -12.717   1.058  1.00 97.33           C  
ATOM   1150  CD  ARG A 147      12.066 -14.227   0.881  1.00 97.33           C  
ATOM   1151  NE  ARG A 147      11.095 -14.914   1.728  1.00 97.33           N  
ATOM   1152  NH1 ARG A 147      11.167 -16.902   0.554  1.00 97.33           N  
ATOM   1153  NH2 ARG A 147       9.803 -16.696   2.384  1.00 97.33           N  
ATOM   1154  CZ  ARG A 147      10.691 -16.169   1.553  1.00 97.33           C  
ATOM   1155  N   SER A 148      13.965  -9.667  -1.782  1.00 97.34           N  
ATOM   1156  CA  SER A 148      15.101  -9.052  -2.459  1.00 97.34           C  
ATOM   1157  C   SER A 148      15.227  -7.576  -2.098  1.00 97.34           C  
ATOM   1158  CB  SER A 148      14.969  -9.205  -3.975  1.00 97.34           C  
ATOM   1159  O   SER A 148      16.288  -6.975  -2.280  1.00 97.34           O  
ATOM   1160  OG  SER A 148      13.979  -8.329  -4.485  1.00 97.34           O  
ATOM   1161  N   HIS A 149      14.183  -6.920  -1.645  1.00 96.34           N  
ATOM   1162  CA  HIS A 149      14.147  -5.506  -1.292  1.00 96.34           C  
ATOM   1163  C   HIS A 149      14.332  -5.308   0.209  1.00 96.34           C  
ATOM   1164  CB  HIS A 149      12.831  -4.873  -1.746  1.00 96.34           C  
ATOM   1165  O   HIS A 149      14.374  -4.173   0.689  1.00 96.34           O  
ATOM   1166  CG  HIS A 149      12.739  -4.677  -3.226  1.00 96.34           C  
ATOM   1167  CD2 HIS A 149      12.673  -3.549  -3.972  1.00 96.34           C  
ATOM   1168  ND1 HIS A 149      12.703  -5.730  -4.115  1.00 96.34           N  
ATOM   1169  CE1 HIS A 149      12.619  -5.256  -5.347  1.00 96.34           C  
ATOM   1170  NE2 HIS A 149      12.599  -3.935  -5.288  1.00 96.34           N  
ATOM   1171  N   LYS A 150      14.436  -6.463   0.913  1.00 95.47           N  
ATOM   1172  CA  LYS A 150      14.534  -6.391   2.368  1.00 95.47           C  
ATOM   1173  C   LYS A 150      15.945  -6.727   2.842  1.00 95.47           C  
ATOM   1174  CB  LYS A 150      13.523  -7.334   3.021  1.00 95.47           C  
ATOM   1175  O   LYS A 150      16.888  -6.728   2.048  1.00 95.47           O  
ATOM   1176  CG  LYS A 150      12.073  -6.908   2.842  1.00 95.47           C  
ATOM   1177  CD  LYS A 150      11.672  -5.848   3.859  1.00 95.47           C  
ATOM   1178  CE  LYS A 150      10.181  -5.548   3.798  1.00 95.47           C  
ATOM   1179  NZ  LYS A 150       9.792  -4.471   4.757  1.00 95.47           N  
ATOM   1180  N   ARG A 151      16.011  -7.024   4.181  1.00 95.93           N  
ATOM   1181  CA  ARG A 151      17.313  -7.205   4.816  1.00 95.93           C  
ATOM   1182  C   ARG A 151      17.939  -8.535   4.411  1.00 95.93           C  
ATOM   1183  CB  ARG A 151      17.183  -7.129   6.339  1.00 95.93           C  
ATOM   1184  O   ARG A 151      17.243  -9.546   4.296  1.00 95.93           O  
ATOM   1185  CG  ARG A 151      16.727  -5.772   6.851  1.00 95.93           C  
ATOM   1186  CD  ARG A 151      16.664  -5.735   8.372  1.00 95.93           C  
ATOM   1187  NE  ARG A 151      16.292  -4.412   8.864  1.00 95.93           N  
ATOM   1188  NH1 ARG A 151      18.457  -3.608   8.948  1.00 95.93           N  
ATOM   1189  NH2 ARG A 151      16.706  -2.266   9.571  1.00 95.93           N  
ATOM   1190  CZ  ARG A 151      17.152  -3.432   9.127  1.00 95.93           C  
ATOM   1191  N   HIS A 152      19.210  -8.496   4.075  1.00 97.20           N  
ATOM   1192  CA  HIS A 152      19.997  -9.704   3.855  1.00 97.20           C  
ATOM   1193  C   HIS A 152      19.949 -10.622   5.072  1.00 97.20           C  
ATOM   1194  CB  HIS A 152      21.447  -9.345   3.525  1.00 97.20           C  
ATOM   1195  O   HIS A 152      20.068 -10.159   6.209  1.00 97.20           O  
ATOM   1196  CG  HIS A 152      22.250 -10.500   3.017  1.00 97.20           C  
ATOM   1197  CD2 HIS A 152      22.631 -10.835   1.762  1.00 97.20           C  
ATOM   1198  ND1 HIS A 152      22.757 -11.477   3.847  1.00 97.20           N  
ATOM   1199  CE1 HIS A 152      23.417 -12.364   3.122  1.00 97.20           C  
ATOM   1200  NE2 HIS A 152      23.355 -11.998   1.853  1.00 97.20           N  
ATOM   1201  N   PRO A 153      19.765 -11.913   4.825  1.00 96.97           N  
ATOM   1202  CA  PRO A 153      19.597 -12.841   5.946  1.00 96.97           C  
ATOM   1203  C   PRO A 153      20.844 -12.943   6.820  1.00 96.97           C  
ATOM   1204  CB  PRO A 153      19.302 -14.176   5.257  1.00 96.97           C  
ATOM   1205  O   PRO A 153      20.751 -13.307   7.995  1.00 96.97           O  
ATOM   1206  CG  PRO A 153      19.782 -13.995   3.853  1.00 96.97           C  
ATOM   1207  CD  PRO A 153      19.624 -12.550   3.477  1.00 96.97           C  
ATOM   1208  N   ARG A 154      22.030 -12.668   6.247  1.00 97.62           N  
ATOM   1209  CA  ARG A 154      23.267 -12.779   7.013  1.00 97.62           C  
ATOM   1210  C   ARG A 154      23.608 -11.460   7.698  1.00 97.62           C  
ATOM   1211  CB  ARG A 154      24.422 -13.214   6.108  1.00 97.62           C  
ATOM   1212  O   ARG A 154      23.897 -11.433   8.896  1.00 97.62           O  
ATOM   1213  CG  ARG A 154      25.756 -13.335   6.828  1.00 97.62           C  
ATOM   1214  CD  ARG A 154      26.846 -13.866   5.908  1.00 97.62           C  
ATOM   1215  NE  ARG A 154      28.142 -13.916   6.580  1.00 97.62           N  
ATOM   1216  NH1 ARG A 154      29.152 -15.244   4.983  1.00 97.62           N  
ATOM   1217  NH2 ARG A 154      30.337 -14.549   6.818  1.00 97.62           N  
ATOM   1218  CZ  ARG A 154      29.207 -14.570   6.125  1.00 97.62           C  
ATOM   1219  N   THR A 155      23.474 -10.390   6.979  1.00 97.35           N  
ATOM   1220  CA  THR A 155      23.971  -9.125   7.510  1.00 97.35           C  
ATOM   1221  C   THR A 155      22.850  -8.346   8.190  1.00 97.35           C  
ATOM   1222  CB  THR A 155      24.600  -8.263   6.400  1.00 97.35           C  
ATOM   1223  O   THR A 155      23.109  -7.398   8.935  1.00 97.35           O  
ATOM   1224  CG2 THR A 155      25.762  -8.989   5.730  1.00 97.35           C  
ATOM   1225  OG1 THR A 155      23.604  -7.965   5.413  1.00 97.35           O  
ATOM   1226  N   ASN A 156      21.653  -8.753   7.806  1.00 96.68           N  
ATOM   1227  CA  ASN A 156      20.463  -8.063   8.293  1.00 96.68           C  
ATOM   1228  C   ASN A 156      20.461  -6.592   7.884  1.00 96.68           C  
ATOM   1229  CB  ASN A 156      20.353  -8.191   9.814  1.00 96.68           C  
ATOM   1230  O   ASN A 156      20.026  -5.731   8.651  1.00 96.68           O  
ATOM   1231  CG  ASN A 156      18.944  -7.947  10.320  1.00 96.68           C  
ATOM   1232  ND2 ASN A 156      18.833  -7.317  11.483  1.00 96.68           N  
ATOM   1233  OD1 ASN A 156      17.965  -8.323   9.671  1.00 96.68           O  
ATOM   1234  N   MET A 157      21.033  -6.257   6.719  1.00 95.91           N  
ATOM   1235  CA  MET A 157      21.058  -4.934   6.102  1.00 95.91           C  
ATOM   1236  C   MET A 157      20.608  -5.004   4.646  1.00 95.91           C  
ATOM   1237  CB  MET A 157      22.460  -4.327   6.187  1.00 95.91           C  
ATOM   1238  O   MET A 157      20.632  -6.074   4.035  1.00 95.91           O  
ATOM   1239  CG  MET A 157      22.981  -4.187   7.608  1.00 95.91           C  
ATOM   1240  SD  MET A 157      24.650  -3.426   7.672  1.00 95.91           S  
ATOM   1241  CE  MET A 157      25.646  -4.781   6.991  1.00 95.91           C  
ATOM   1242  N   PRO A 158      20.181  -3.795   4.098  1.00 95.25           N  
ATOM   1243  CA  PRO A 158      19.931  -3.791   2.655  1.00 95.25           C  
ATOM   1244  C   PRO A 158      21.135  -4.269   1.846  1.00 95.25           C  
ATOM   1245  CB  PRO A 158      19.621  -2.323   2.355  1.00 95.25           C  
ATOM   1246  O   PRO A 158      22.281  -4.041   2.244  1.00 95.25           O  
ATOM   1247  CG  PRO A 158      19.113  -1.768   3.647  1.00 95.25           C  
ATOM   1248  CD  PRO A 158      19.851  -2.433   4.774  1.00 95.25           C  
ATOM   1249  N   ASP A 159      20.834  -4.936   0.773  1.00 97.61           N  
ATOM   1250  CA  ASP A 159      21.879  -5.526  -0.056  1.00 97.61           C  
ATOM   1251  C   ASP A 159      21.580  -5.329  -1.541  1.00 97.61           C  
ATOM   1252  CB  ASP A 159      22.035  -7.016   0.255  1.00 97.61           C  
ATOM   1253  O   ASP A 159      20.614  -5.888  -2.064  1.00 97.61           O  
ATOM   1254  CG  ASP A 159      23.206  -7.655  -0.471  1.00 97.61           C  
ATOM   1255  OD1 ASP A 159      23.028  -8.136  -1.611  1.00 97.61           O  
ATOM   1256  OD2 ASP A 159      24.316  -7.680   0.103  1.00 97.61           O  
ATOM   1257  N   ALA A 160      22.501  -4.562  -2.220  1.00 98.23           N  
ATOM   1258  CA  ALA A 160      22.321  -4.243  -3.634  1.00 98.23           C  
ATOM   1259  C   ALA A 160      22.472  -5.489  -4.501  1.00 98.23           C  
ATOM   1260  CB  ALA A 160      23.319  -3.172  -4.069  1.00 98.23           C  
ATOM   1261  O   ALA A 160      21.868  -5.584  -5.572  1.00 98.23           O  
ATOM   1262  N   ASN A 161      23.309  -6.471  -4.080  1.00 98.51           N  
ATOM   1263  CA  ASN A 161      23.432  -7.723  -4.819  1.00 98.51           C  
ATOM   1264  C   ASN A 161      22.101  -8.465  -4.891  1.00 98.51           C  
ATOM   1265  CB  ASN A 161      24.505  -8.614  -4.189  1.00 98.51           C  
ATOM   1266  O   ASN A 161      21.696  -8.921  -5.962  1.00 98.51           O  
ATOM   1267  CG  ASN A 161      25.906  -8.068  -4.382  1.00 98.51           C  
ATOM   1268  ND2 ASN A 161      26.496  -7.559  -3.307  1.00 98.51           N  
ATOM   1269  OD1 ASN A 161      26.452  -8.103  -5.487  1.00 98.51           O  
ATOM   1270  N   MET A 162      21.375  -8.548  -3.773  1.00 98.30           N  
ATOM   1271  CA  MET A 162      20.083  -9.225  -3.721  1.00 98.30           C  
ATOM   1272  C   MET A 162      19.064  -8.523  -4.613  1.00 98.30           C  
ATOM   1273  CB  MET A 162      19.564  -9.285  -2.283  1.00 98.30           C  
ATOM   1274  O   MET A 162      18.344  -9.174  -5.372  1.00 98.30           O  
ATOM   1275  CG  MET A 162      20.255 -10.333  -1.425  1.00 98.30           C  
ATOM   1276  SD  MET A 162      19.660 -10.324   0.311  1.00 98.30           S  
ATOM   1277  CE  MET A 162      17.938 -10.838   0.062  1.00 98.30           C  
ATOM   1278  N   PHE A 163      19.069  -7.198  -4.477  1.00 98.55           N  
ATOM   1279  CA  PHE A 163      18.130  -6.381  -5.236  1.00 98.55           C  
ATOM   1280  C   PHE A 163      18.298  -6.612  -6.733  1.00 98.55           C  
ATOM   1281  CB  PHE A 163      18.320  -4.897  -4.909  1.00 98.55           C  
ATOM   1282  O   PHE A 163      17.335  -6.943  -7.428  1.00 98.55           O  
ATOM   1283  CG  PHE A 163      17.366  -3.988  -5.637  1.00 98.55           C  
ATOM   1284  CD1 PHE A 163      17.675  -3.501  -6.901  1.00 98.55           C  
ATOM   1285  CD2 PHE A 163      16.160  -3.620  -5.055  1.00 98.55           C  
ATOM   1286  CE1 PHE A 163      16.794  -2.660  -7.576  1.00 98.55           C  
ATOM   1287  CE2 PHE A 163      15.274  -2.780  -5.724  1.00 98.55           C  
ATOM   1288  CZ  PHE A 163      15.594  -2.300  -6.984  1.00 98.55           C  
ATOM   1289  N   TRP A 164      19.539  -6.536  -7.186  1.00 98.78           N  
ATOM   1290  CA  TRP A 164      19.753  -6.579  -8.628  1.00 98.78           C  
ATOM   1291  C   TRP A 164      19.795  -8.019  -9.130  1.00 98.78           C  
ATOM   1292  CB  TRP A 164      21.050  -5.858  -9.002  1.00 98.78           C  
ATOM   1293  O   TRP A 164      19.422  -8.296 -10.272  1.00 98.78           O  
ATOM   1294  CG  TRP A 164      20.977  -4.366  -8.872  1.00 98.78           C  
ATOM   1295  CD1 TRP A 164      21.653  -3.582  -7.980  1.00 98.78           C  
ATOM   1296  CD2 TRP A 164      20.176  -3.479  -9.659  1.00 98.78           C  
ATOM   1297  CE2 TRP A 164      20.418  -2.169  -9.189  1.00 98.78           C  
ATOM   1298  CE3 TRP A 164      19.277  -3.665 -10.718  1.00 98.78           C  
ATOM   1299  NE1 TRP A 164      21.322  -2.259  -8.165  1.00 98.78           N  
ATOM   1300  CH2 TRP A 164      18.917  -1.259 -10.777  1.00 98.78           C  
ATOM   1301  CZ2 TRP A 164      19.792  -1.049  -9.743  1.00 98.78           C  
ATOM   1302  CZ3 TRP A 164      18.655  -2.549 -11.268  1.00 98.78           C  
ATOM   1303  N   ASP A 165      20.185  -8.955  -8.307  1.00 98.62           N  
ATOM   1304  CA  ASP A 165      20.130 -10.359  -8.702  1.00 98.62           C  
ATOM   1305  C   ASP A 165      18.701 -10.779  -9.040  1.00 98.62           C  
ATOM   1306  CB  ASP A 165      20.692 -11.251  -7.593  1.00 98.62           C  
ATOM   1307  O   ASP A 165      18.469 -11.467 -10.036  1.00 98.62           O  
ATOM   1308  CG  ASP A 165      20.863 -12.697  -8.025  1.00 98.62           C  
ATOM   1309  OD1 ASP A 165      21.126 -12.950  -9.221  1.00 98.62           O  
ATOM   1310  OD2 ASP A 165      20.730 -13.592  -7.163  1.00 98.62           O  
ATOM   1311  N   PHE A 166      17.699 -10.350  -8.233  1.00 98.66           N  
ATOM   1312  CA  PHE A 166      16.302 -10.669  -8.506  1.00 98.66           C  
ATOM   1313  C   PHE A 166      15.848 -10.036  -9.816  1.00 98.66           C  
ATOM   1314  CB  PHE A 166      15.407 -10.196  -7.356  1.00 98.66           C  
ATOM   1315  O   PHE A 166      15.267 -10.711 -10.668  1.00 98.66           O  
ATOM   1316  CG  PHE A 166      13.940 -10.437  -7.590  1.00 98.66           C  
ATOM   1317  CD1 PHE A 166      13.130  -9.432  -8.105  1.00 98.66           C  
ATOM   1318  CD2 PHE A 166      13.371 -11.669  -7.296  1.00 98.66           C  
ATOM   1319  CE1 PHE A 166      11.772  -9.652  -8.323  1.00 98.66           C  
ATOM   1320  CE2 PHE A 166      12.014 -11.896  -7.511  1.00 98.66           C  
ATOM   1321  CZ  PHE A 166      11.217 -10.886  -8.024  1.00 98.66           C  
ATOM   1322  N   HIS A 167      16.180  -8.790 -10.012  1.00 98.57           N  
ATOM   1323  CA  HIS A 167      15.595  -8.057 -11.128  1.00 98.57           C  
ATOM   1324  C   HIS A 167      16.256  -8.441 -12.447  1.00 98.57           C  
ATOM   1325  CB  HIS A 167      15.715  -6.549 -10.901  1.00 98.57           C  
ATOM   1326  O   HIS A 167      15.613  -8.418 -13.499  1.00 98.57           O  
ATOM   1327  CG  HIS A 167      14.766  -6.020  -9.873  1.00 98.57           C  
ATOM   1328  CD2 HIS A 167      14.991  -5.431  -8.675  1.00 98.57           C  
ATOM   1329  ND1 HIS A 167      13.398  -6.071 -10.027  1.00 98.57           N  
ATOM   1330  CE1 HIS A 167      12.821  -5.534  -8.964  1.00 98.57           C  
ATOM   1331  NE2 HIS A 167      13.766  -5.138  -8.129  1.00 98.57           N  
ATOM   1332  N   VAL A 168      17.495  -8.825 -12.371  1.00 98.33           N  
ATOM   1333  CA  VAL A 168      18.137  -9.371 -13.563  1.00 98.33           C  
ATOM   1334  C   VAL A 168      17.511 -10.718 -13.916  1.00 98.33           C  
ATOM   1335  CB  VAL A 168      19.662  -9.528 -13.365  1.00 98.33           C  
ATOM   1336  O   VAL A 168      17.345 -11.042 -15.094  1.00 98.33           O  
ATOM   1337  CG1 VAL A 168      20.254 -10.442 -14.435  1.00 98.33           C  
ATOM   1338  CG2 VAL A 168      20.345  -8.162 -13.386  1.00 98.33           C  
ATOM   1339  N   GLY A 169      17.121 -11.469 -12.952  1.00 97.05           N  
ATOM   1340  CA  GLY A 169      16.510 -12.773 -13.158  1.00 97.05           C  
ATOM   1341  C   GLY A 169      15.038 -12.692 -13.515  1.00 97.05           C  
ATOM   1342  O   GLY A 169      14.452 -13.672 -13.978  1.00 97.05           O  
ATOM   1343  N   ASN A 170      14.474 -11.551 -13.344  1.00 97.19           N  
ATOM   1344  CA  ASN A 170      13.059 -11.312 -13.604  1.00 97.19           C  
ATOM   1345  C   ASN A 170      12.837  -9.976 -14.308  1.00 97.19           C  
ATOM   1346  CB  ASN A 170      12.256 -11.366 -12.302  1.00 97.19           C  
ATOM   1347  O   ASN A 170      12.325  -9.030 -13.706  1.00 97.19           O  
ATOM   1348  CG  ASN A 170      12.354 -12.712 -11.612  1.00 97.19           C  
ATOM   1349  ND2 ASN A 170      13.232 -12.807 -10.620  1.00 97.19           N  
ATOM   1350  OD1 ASN A 170      11.646 -13.658 -11.967  1.00 97.19           O  
ATOM   1351  N   PRO A 171      13.106  -9.935 -15.597  1.00 97.61           N  
ATOM   1352  CA  PRO A 171      13.160  -8.667 -16.329  1.00 97.61           C  
ATOM   1353  C   PRO A 171      11.774  -8.118 -16.661  1.00 97.61           C  
ATOM   1354  CB  PRO A 171      13.924  -9.030 -17.605  1.00 97.61           C  
ATOM   1355  O   PRO A 171      11.652  -6.985 -17.135  1.00 97.61           O  
ATOM   1356  CG  PRO A 171      14.624 -10.310 -17.281  1.00 97.61           C  
ATOM   1357  CD  PRO A 171      13.852 -11.016 -16.203  1.00 97.61           C  
ATOM   1358  N   GLU A 172      10.727  -8.847 -16.381  1.00 96.83           N  
ATOM   1359  CA  GLU A 172       9.387  -8.333 -16.646  1.00 96.83           C  
ATOM   1360  C   GLU A 172       9.118  -7.058 -15.852  1.00 96.83           C  
ATOM   1361  CB  GLU A 172       8.330  -9.391 -16.317  1.00 96.83           C  
ATOM   1362  O   GLU A 172       8.169  -6.328 -16.143  1.00 96.83           O  
ATOM   1363  CG  GLU A 172       8.275  -9.767 -14.844  1.00 96.83           C  
ATOM   1364  CD  GLU A 172       9.132 -10.976 -14.501  1.00 96.83           C  
ATOM   1365  OE1 GLU A 172       8.767 -11.736 -13.576  1.00 96.83           O  
ATOM   1366  OE2 GLU A 172      10.178 -11.163 -15.162  1.00 96.83           O  
ATOM   1367  N   GLY A 173       9.879  -6.813 -14.840  1.00 97.09           N  
ATOM   1368  CA  GLY A 173       9.648  -5.683 -13.954  1.00 97.09           C  
ATOM   1369  C   GLY A 173      10.421  -4.441 -14.356  1.00 97.09           C  
ATOM   1370  O   GLY A 173      10.491  -3.474 -13.595  1.00 97.09           O  
ATOM   1371  N   ILE A 174      11.047  -4.390 -15.527  1.00 98.62           N  
ATOM   1372  CA  ILE A 174      11.929  -3.300 -15.929  1.00 98.62           C  
ATOM   1373  C   ILE A 174      11.130  -2.004 -16.042  1.00 98.62           C  
ATOM   1374  CB  ILE A 174      12.637  -3.611 -17.267  1.00 98.62           C  
ATOM   1375  O   ILE A 174      11.643  -0.923 -15.740  1.00 98.62           O  
ATOM   1376  CG1 ILE A 174      13.663  -2.520 -17.594  1.00 98.62           C  
ATOM   1377  CG2 ILE A 174      11.615  -3.759 -18.397  1.00 98.62           C  
ATOM   1378  CD1 ILE A 174      14.782  -2.394 -16.569  1.00 98.62           C  
ATOM   1379  N   HIS A 175       9.902  -2.085 -16.442  1.00 98.60           N  
ATOM   1380  CA  HIS A 175       9.053  -0.901 -16.514  1.00 98.60           C  
ATOM   1381  C   HIS A 175       8.873  -0.269 -15.138  1.00 98.60           C  
ATOM   1382  CB  HIS A 175       7.691  -1.254 -17.112  1.00 98.60           C  
ATOM   1383  O   HIS A 175       9.002   0.949 -14.988  1.00 98.60           O  
ATOM   1384  CG  HIS A 175       6.880  -0.059 -17.505  1.00 98.60           C  
ATOM   1385  CD2 HIS A 175       7.201   1.255 -17.554  1.00 98.60           C  
ATOM   1386  ND1 HIS A 175       5.565  -0.151 -17.906  1.00 98.60           N  
ATOM   1387  CE1 HIS A 175       5.111   1.059 -18.187  1.00 98.60           C  
ATOM   1388  NE2 HIS A 175       6.084   1.930 -17.981  1.00 98.60           N  
ATOM   1389  N   GLN A 176       8.626  -1.108 -14.179  1.00 98.73           N  
ATOM   1390  CA  GLN A 176       8.491  -0.616 -12.811  1.00 98.73           C  
ATOM   1391  C   GLN A 176       9.819  -0.079 -12.286  1.00 98.73           C  
ATOM   1392  CB  GLN A 176       7.971  -1.722 -11.892  1.00 98.73           C  
ATOM   1393  O   GLN A 176       9.848   0.913 -11.555  1.00 98.73           O  
ATOM   1394  CG  GLN A 176       7.827  -1.295 -10.437  1.00 98.73           C  
ATOM   1395  CD  GLN A 176       6.860  -0.140 -10.257  1.00 98.73           C  
ATOM   1396  NE2 GLN A 176       7.082   0.663  -9.222  1.00 98.73           N  
ATOM   1397  OE1 GLN A 176       5.922   0.030 -11.043  1.00 98.73           O  
ATOM   1398  N   LEU A 177      10.971  -0.653 -12.640  1.00 98.73           N  
ATOM   1399  CA  LEU A 177      12.276  -0.135 -12.244  1.00 98.73           C  
ATOM   1400  C   LEU A 177      12.486   1.276 -12.782  1.00 98.73           C  
ATOM   1401  CB  LEU A 177      13.392  -1.056 -12.745  1.00 98.73           C  
ATOM   1402  O   LEU A 177      13.097   2.115 -12.115  1.00 98.73           O  
ATOM   1403  CG  LEU A 177      13.575  -2.372 -11.987  1.00 98.73           C  
ATOM   1404  CD1 LEU A 177      14.618  -3.242 -12.681  1.00 98.73           C  
ATOM   1405  CD2 LEU A 177      13.971  -2.106 -10.539  1.00 98.73           C  
ATOM   1406  N   MET A 178      11.916   1.450 -14.031  1.00 98.75           N  
ATOM   1407  CA  MET A 178      12.043   2.788 -14.600  1.00 98.75           C  
ATOM   1408  C   MET A 178      11.308   3.815 -13.745  1.00 98.75           C  
ATOM   1409  CB  MET A 178      11.503   2.818 -16.031  1.00 98.75           C  
ATOM   1410  O   MET A 178      11.786   4.937 -13.567  1.00 98.75           O  
ATOM   1411  CG  MET A 178      12.333   2.010 -17.016  1.00 98.75           C  
ATOM   1412  SD  MET A 178      14.035   2.669 -17.208  1.00 98.75           S  
ATOM   1413  CE  MET A 178      13.682   4.215 -18.089  1.00 98.75           C  
ATOM   1414  N   HIS A 179      10.163   3.433 -13.139  1.00 98.53           N  
ATOM   1415  CA  HIS A 179       9.432   4.326 -12.246  1.00 98.53           C  
ATOM   1416  C   HIS A 179      10.175   4.516 -10.928  1.00 98.53           C  
ATOM   1417  CB  HIS A 179       8.025   3.786 -11.983  1.00 98.53           C  
ATOM   1418  O   HIS A 179      10.326   5.644 -10.453  1.00 98.53           O  
ATOM   1419  CG  HIS A 179       7.093   3.949 -13.142  1.00 98.53           C  
ATOM   1420  CD2 HIS A 179       6.568   3.039 -13.995  1.00 98.53           C  
ATOM   1421  ND1 HIS A 179       6.600   5.175 -13.533  1.00 98.53           N  
ATOM   1422  CE1 HIS A 179       5.809   5.010 -14.580  1.00 98.53           C  
ATOM   1423  NE2 HIS A 179       5.772   3.723 -14.880  1.00 98.53           N  
ATOM   1424  N   LEU A 180      10.631   3.436 -10.346  1.00 98.49           N  
ATOM   1425  CA  LEU A 180      11.274   3.444  -9.036  1.00 98.49           C  
ATOM   1426  C   LEU A 180      12.481   4.376  -9.029  1.00 98.49           C  
ATOM   1427  CB  LEU A 180      11.705   2.028  -8.643  1.00 98.49           C  
ATOM   1428  O   LEU A 180      12.667   5.150  -8.087  1.00 98.49           O  
ATOM   1429  CG  LEU A 180      12.510   1.900  -7.349  1.00 98.49           C  
ATOM   1430  CD1 LEU A 180      11.688   2.391  -6.162  1.00 98.49           C  
ATOM   1431  CD2 LEU A 180      12.956   0.458  -7.137  1.00 98.49           C  
ATOM   1432  N   PHE A 181      13.248   4.370 -10.110  1.00 98.67           N  
ATOM   1433  CA  PHE A 181      14.495   5.125 -10.089  1.00 98.67           C  
ATOM   1434  C   PHE A 181      14.323   6.474 -10.778  1.00 98.67           C  
ATOM   1435  CB  PHE A 181      15.618   4.331 -10.763  1.00 98.67           C  
ATOM   1436  O   PHE A 181      15.296   7.207 -10.970  1.00 98.67           O  
ATOM   1437  CG  PHE A 181      16.211   3.258  -9.890  1.00 98.67           C  
ATOM   1438  CD1 PHE A 181      17.111   3.581  -8.883  1.00 98.67           C  
ATOM   1439  CD2 PHE A 181      15.867   1.925 -10.078  1.00 98.67           C  
ATOM   1440  CE1 PHE A 181      17.662   2.590  -8.073  1.00 98.67           C  
ATOM   1441  CE2 PHE A 181      16.413   0.929  -9.273  1.00 98.67           C  
ATOM   1442  CZ  PHE A 181      17.311   1.263  -8.272  1.00 98.67           C  
ATOM   1443  N   SER A 182      13.081   6.734 -11.147  1.00 98.10           N  
ATOM   1444  CA  SER A 182      12.771   8.101 -11.555  1.00 98.10           C  
ATOM   1445  C   SER A 182      12.521   8.995 -10.345  1.00 98.10           C  
ATOM   1446  CB  SER A 182      11.550   8.122 -12.476  1.00 98.10           C  
ATOM   1447  O   SER A 182      12.651   8.552  -9.202  1.00 98.10           O  
ATOM   1448  OG  SER A 182      10.357   7.941 -11.733  1.00 98.10           O  
ATOM   1449  N   ASP A 183      12.135  10.214 -10.582  1.00 96.35           N  
ATOM   1450  CA  ASP A 183      11.883  11.137  -9.480  1.00 96.35           C  
ATOM   1451  C   ASP A 183      10.666  10.702  -8.667  1.00 96.35           C  
ATOM   1452  CB  ASP A 183      11.683  12.559 -10.007  1.00 96.35           C  
ATOM   1453  O   ASP A 183      10.518  11.088  -7.505  1.00 96.35           O  
ATOM   1454  CG  ASP A 183      12.973  13.200 -10.490  1.00 96.35           C  
ATOM   1455  OD1 ASP A 183      14.064  12.656 -10.214  1.00 96.35           O  
ATOM   1456  OD2 ASP A 183      12.897  14.259 -11.150  1.00 96.35           O  
ATOM   1457  N   ARG A 184       9.896   9.881  -9.201  1.00 96.13           N  
ATOM   1458  CA  ARG A 184       8.687   9.420  -8.526  1.00 96.13           C  
ATOM   1459  C   ARG A 184       9.030   8.511  -7.350  1.00 96.13           C  
ATOM   1460  CB  ARG A 184       7.770   8.686  -9.506  1.00 96.13           C  
ATOM   1461  O   ARG A 184       8.187   8.261  -6.486  1.00 96.13           O  
ATOM   1462  CG  ARG A 184       7.031   9.606 -10.465  1.00 96.13           C  
ATOM   1463  CD  ARG A 184       6.058   8.837 -11.347  1.00 96.13           C  
ATOM   1464  NE  ARG A 184       5.296   9.730 -12.216  1.00 96.13           N  
ATOM   1465  NH1 ARG A 184       4.089   8.045 -13.237  1.00 96.13           N  
ATOM   1466  NH2 ARG A 184       3.745  10.231 -13.834  1.00 96.13           N  
ATOM   1467  CZ  ARG A 184       4.379   9.333 -13.093  1.00 96.13           C  
ATOM   1468  N   GLY A 185      10.244   8.037  -7.319  1.00 97.62           N  
ATOM   1469  CA  GLY A 185      10.663   7.150  -6.246  1.00 97.62           C  
ATOM   1470  C   GLY A 185      10.925   7.876  -4.940  1.00 97.62           C  
ATOM   1471  O   GLY A 185      11.039   7.247  -3.886  1.00 97.62           O  
ATOM   1472  N   THR A 186      10.951   9.188  -5.019  1.00 98.25           N  
ATOM   1473  CA  THR A 186      11.215  10.001  -3.837  1.00 98.25           C  
ATOM   1474  C   THR A 186      10.249  11.179  -3.764  1.00 98.25           C  
ATOM   1475  CB  THR A 186      12.665  10.521  -3.828  1.00 98.25           C  
ATOM   1476  O   THR A 186      10.651  12.331  -3.941  1.00 98.25           O  
ATOM   1477  CG2 THR A 186      13.655   9.384  -3.596  1.00 98.25           C  
ATOM   1478  OG1 THR A 186      12.951  11.140  -5.088  1.00 98.25           O  
ATOM   1479  N   PRO A 187       8.987  10.875  -3.490  1.00 98.30           N  
ATOM   1480  CA  PRO A 187       8.009  11.963  -3.416  1.00 98.30           C  
ATOM   1481  C   PRO A 187       8.345  12.984  -2.332  1.00 98.30           C  
ATOM   1482  CB  PRO A 187       6.699  11.239  -3.098  1.00 98.30           C  
ATOM   1483  O   PRO A 187       8.855  12.618  -1.270  1.00 98.30           O  
ATOM   1484  CG  PRO A 187       6.966   9.805  -3.421  1.00 98.30           C  
ATOM   1485  CD  PRO A 187       8.442   9.555  -3.297  1.00 98.30           C  
ATOM   1486  N   GLN A 188       8.016  14.187  -2.571  1.00 98.25           N  
ATOM   1487  CA  GLN A 188       8.255  15.275  -1.628  1.00 98.25           C  
ATOM   1488  C   GLN A 188       7.177  15.313  -0.548  1.00 98.25           C  
ATOM   1489  CB  GLN A 188       8.314  16.617  -2.359  1.00 98.25           C  
ATOM   1490  O   GLN A 188       7.426  15.772   0.569  1.00 98.25           O  
ATOM   1491  CG  GLN A 188       8.676  17.792  -1.460  1.00 98.25           C  
ATOM   1492  CD  GLN A 188       8.787  19.100  -2.221  1.00 98.25           C  
ATOM   1493  NE2 GLN A 188       9.391  20.102  -1.591  1.00 98.25           N  
ATOM   1494  OE1 GLN A 188       8.334  19.208  -3.365  1.00 98.25           O  
ATOM   1495  N   SER A 189       5.975  14.942  -0.926  1.00 98.62           N  
ATOM   1496  CA  SER A 189       4.798  14.930  -0.063  1.00 98.62           C  
ATOM   1497  C   SER A 189       3.758  13.932  -0.560  1.00 98.62           C  
ATOM   1498  CB  SER A 189       4.179  16.326   0.018  1.00 98.62           C  
ATOM   1499  O   SER A 189       3.627  13.712  -1.766  1.00 98.62           O  
ATOM   1500  OG  SER A 189       2.980  16.301   0.774  1.00 98.62           O  
ATOM   1501  N   ILE A 190       3.050  13.324   0.422  1.00 98.57           N  
ATOM   1502  CA  ILE A 190       1.933  12.460   0.055  1.00 98.57           C  
ATOM   1503  C   ILE A 190       0.885  13.267  -0.707  1.00 98.57           C  
ATOM   1504  CB  ILE A 190       1.300  11.796   1.298  1.00 98.57           C  
ATOM   1505  O   ILE A 190       0.229  12.746  -1.612  1.00 98.57           O  
ATOM   1506  CG1 ILE A 190       2.248  10.744   1.883  1.00 98.57           C  
ATOM   1507  CG2 ILE A 190      -0.057  11.178   0.948  1.00 98.57           C  
ATOM   1508  CD1 ILE A 190       1.805  10.192   3.231  1.00 98.57           C  
ATOM   1509  N   ARG A 191       0.807  14.490  -0.476  1.00 98.60           N  
ATOM   1510  CA  ARG A 191      -0.201  15.375  -1.050  1.00 98.60           C  
ATOM   1511  C   ARG A 191       0.078  15.636  -2.527  1.00 98.60           C  
ATOM   1512  CB  ARG A 191      -0.253  16.699  -0.285  1.00 98.60           C  
ATOM   1513  O   ARG A 191      -0.810  16.071  -3.264  1.00 98.60           O  
ATOM   1514  CG  ARG A 191      -0.601  16.546   1.187  1.00 98.60           C  
ATOM   1515  CD  ARG A 191      -0.615  17.888   1.906  1.00 98.60           C  
ATOM   1516  NE  ARG A 191       0.703  18.517   1.899  1.00 98.60           N  
ATOM   1517  NH1 ARG A 191      -0.099  20.680   2.009  1.00 98.60           N  
ATOM   1518  NH2 ARG A 191       2.159  20.293   1.937  1.00 98.60           N  
ATOM   1519  CZ  ARG A 191       0.918  19.828   1.948  1.00 98.60           C  
ATOM   1520  N   MET A 192       1.276  15.463  -2.925  1.00 98.60           N  
ATOM   1521  CA  MET A 192       1.704  15.830  -4.272  1.00 98.60           C  
ATOM   1522  C   MET A 192       2.116  14.596  -5.067  1.00 98.60           C  
ATOM   1523  CB  MET A 192       2.863  16.827  -4.216  1.00 98.60           C  
ATOM   1524  O   MET A 192       3.090  14.634  -5.821  1.00 98.60           O  
ATOM   1525  CG  MET A 192       2.539  18.101  -3.453  1.00 98.60           C  
ATOM   1526  SD  MET A 192       4.012  19.166  -3.204  1.00 98.60           S  
ATOM   1527  CE  MET A 192       3.324  20.406  -2.073  1.00 98.60           C  
ATOM   1528  N   MET A 193       1.483  13.480  -4.814  1.00 98.30           N  
ATOM   1529  CA  MET A 193       1.757  12.237  -5.530  1.00 98.30           C  
ATOM   1530  C   MET A 193       0.477  11.654  -6.118  1.00 98.30           C  
ATOM   1531  CB  MET A 193       2.420  11.216  -4.604  1.00 98.30           C  
ATOM   1532  O   MET A 193      -0.610  11.856  -5.572  1.00 98.30           O  
ATOM   1533  CG  MET A 193       1.481  10.636  -3.560  1.00 98.30           C  
ATOM   1534  SD  MET A 193       2.289   9.358  -2.520  1.00 98.30           S  
ATOM   1535  CE  MET A 193       1.555   9.746  -0.907  1.00 98.30           C  
ATOM   1536  N   ASN A 194       0.597  10.969  -7.201  1.00 98.61           N  
ATOM   1537  CA  ASN A 194      -0.506  10.230  -7.807  1.00 98.61           C  
ATOM   1538  C   ASN A 194      -0.597   8.810  -7.257  1.00 98.61           C  
ATOM   1539  CB  ASN A 194      -0.360  10.201  -9.330  1.00 98.61           C  
ATOM   1540  O   ASN A 194       0.314   8.346  -6.568  1.00 98.61           O  
ATOM   1541  CG  ASN A 194      -0.467  11.579  -9.953  1.00 98.61           C  
ATOM   1542  ND2 ASN A 194       0.014  11.712 -11.183  1.00 98.61           N  
ATOM   1543  OD1 ASN A 194      -0.977  12.516  -9.333  1.00 98.61           O  
ATOM   1544  N   ALA A 195      -1.766   8.152  -7.603  1.00 98.72           N  
ATOM   1545  CA  ALA A 195      -1.950   6.733  -7.308  1.00 98.72           C  
ATOM   1546  C   ALA A 195      -2.684   6.027  -8.444  1.00 98.72           C  
ATOM   1547  CB  ALA A 195      -2.711   6.557  -5.996  1.00 98.72           C  
ATOM   1548  O   ALA A 195      -3.447   6.654  -9.183  1.00 98.72           O  
ATOM   1549  N   TYR A 196      -2.409   4.709  -8.512  1.00 98.80           N  
ATOM   1550  CA  TYR A 196      -2.924   3.937  -9.637  1.00 98.80           C  
ATOM   1551  C   TYR A 196      -3.350   2.543  -9.193  1.00 98.80           C  
ATOM   1552  CB  TYR A 196      -1.872   3.833 -10.745  1.00 98.80           C  
ATOM   1553  O   TYR A 196      -2.684   1.918  -8.364  1.00 98.80           O  
ATOM   1554  CG  TYR A 196      -1.238   5.154 -11.106  1.00 98.80           C  
ATOM   1555  CD1 TYR A 196      -1.704   5.901 -12.186  1.00 98.80           C  
ATOM   1556  CD2 TYR A 196      -0.171   5.659 -10.369  1.00 98.80           C  
ATOM   1557  CE1 TYR A 196      -1.121   7.118 -12.524  1.00 98.80           C  
ATOM   1558  CE2 TYR A 196       0.419   6.875 -10.698  1.00 98.80           C  
ATOM   1559  OH  TYR A 196       0.517   8.801 -12.104  1.00 98.80           O  
ATOM   1560  CZ  TYR A 196      -0.063   7.596 -11.775  1.00 98.80           C  
ATOM   1561  N   SER A 197      -4.450   2.098  -9.772  1.00 98.49           N  
ATOM   1562  CA  SER A 197      -4.910   0.756  -9.431  1.00 98.49           C  
ATOM   1563  C   SER A 197      -3.932  -0.305  -9.925  1.00 98.49           C  
ATOM   1564  CB  SER A 197      -6.296   0.497 -10.022  1.00 98.49           C  
ATOM   1565  O   SER A 197      -3.797  -1.366  -9.312  1.00 98.49           O  
ATOM   1566  OG  SER A 197      -6.257   0.544 -11.438  1.00 98.49           O  
ATOM   1567  N   GLY A 198      -3.251  -0.012 -10.934  1.00 96.68           N  
ATOM   1568  CA  GLY A 198      -2.428  -1.018 -11.586  1.00 96.68           C  
ATOM   1569  C   GLY A 198      -3.226  -2.203 -12.096  1.00 96.68           C  
ATOM   1570  O   GLY A 198      -3.176  -2.526 -13.285  1.00 96.68           O  
ATOM   1571  N   HIS A 199      -4.166  -2.700 -11.257  1.00 97.24           N  
ATOM   1572  CA  HIS A 199      -5.015  -3.832 -11.608  1.00 97.24           C  
ATOM   1573  C   HIS A 199      -6.151  -3.404 -12.532  1.00 97.24           C  
ATOM   1574  CB  HIS A 199      -5.583  -4.488 -10.348  1.00 97.24           C  
ATOM   1575  O   HIS A 199      -6.616  -2.264 -12.464  1.00 97.24           O  
ATOM   1576  CG  HIS A 199      -4.535  -5.050  -9.441  1.00 97.24           C  
ATOM   1577  CD2 HIS A 199      -4.193  -4.729  -8.171  1.00 97.24           C  
ATOM   1578  ND1 HIS A 199      -3.693  -6.073  -9.821  1.00 97.24           N  
ATOM   1579  CE1 HIS A 199      -2.876  -6.358  -8.820  1.00 97.24           C  
ATOM   1580  NE2 HIS A 199      -3.159  -5.556  -7.807  1.00 97.24           N  
ATOM   1581  N   THR A 200      -6.519  -4.374 -13.337  1.00 97.60           N  
ATOM   1582  CA  THR A 200      -7.769  -4.242 -14.077  1.00 97.60           C  
ATOM   1583  C   THR A 200      -8.945  -4.746 -13.246  1.00 97.60           C  
ATOM   1584  CB  THR A 200      -7.712  -5.010 -15.410  1.00 97.60           C  
ATOM   1585  O   THR A 200      -8.922  -5.873 -12.747  1.00 97.60           O  
ATOM   1586  CG2 THR A 200      -8.990  -4.807 -16.217  1.00 97.60           C  
ATOM   1587  OG1 THR A 200      -6.596  -4.542 -16.178  1.00 97.60           O  
ATOM   1588  N   TYR A 201      -9.919  -3.905 -13.000  1.00 98.54           N  
ATOM   1589  CA  TYR A 201     -11.168  -4.253 -12.332  1.00 98.54           C  
ATOM   1590  C   TYR A 201     -12.326  -4.283 -13.323  1.00 98.54           C  
ATOM   1591  CB  TYR A 201     -11.470  -3.260 -11.206  1.00 98.54           C  
ATOM   1592  O   TYR A 201     -12.158  -3.934 -14.494  1.00 98.54           O  
ATOM   1593  CG  TYR A 201     -10.544  -3.387 -10.021  1.00 98.54           C  
ATOM   1594  CD1 TYR A 201     -10.817  -4.284  -8.990  1.00 98.54           C  
ATOM   1595  CD2 TYR A 201      -9.394  -2.609  -9.928  1.00 98.54           C  
ATOM   1596  CE1 TYR A 201      -9.967  -4.402  -7.896  1.00 98.54           C  
ATOM   1597  CE2 TYR A 201      -8.537  -2.719  -8.838  1.00 98.54           C  
ATOM   1598  OH  TYR A 201      -7.986  -3.730  -6.747  1.00 98.54           O  
ATOM   1599  CZ  TYR A 201      -8.831  -3.617  -7.829  1.00 98.54           C  
ATOM   1600  N   THR A 202     -13.457  -4.731 -12.812  1.00 98.30           N  
ATOM   1601  CA  THR A 202     -14.664  -4.663 -13.628  1.00 98.30           C  
ATOM   1602  C   THR A 202     -15.724  -3.796 -12.955  1.00 98.30           C  
ATOM   1603  CB  THR A 202     -15.238  -6.067 -13.894  1.00 98.30           C  
ATOM   1604  O   THR A 202     -15.842  -3.790 -11.728  1.00 98.30           O  
ATOM   1605  CG2 THR A 202     -14.223  -6.950 -14.611  1.00 98.30           C  
ATOM   1606  OG1 THR A 202     -15.589  -6.677 -12.646  1.00 98.30           O  
ATOM   1607  N   LEU A 203     -16.438  -3.027 -13.762  1.00 98.50           N  
ATOM   1608  CA  LEU A 203     -17.667  -2.357 -13.352  1.00 98.50           C  
ATOM   1609  C   LEU A 203     -18.883  -3.005 -14.005  1.00 98.50           C  
ATOM   1610  CB  LEU A 203     -17.612  -0.869 -13.711  1.00 98.50           C  
ATOM   1611  O   LEU A 203     -18.907  -3.204 -15.222  1.00 98.50           O  
ATOM   1612  CG  LEU A 203     -16.598  -0.023 -12.941  1.00 98.50           C  
ATOM   1613  CD1 LEU A 203     -16.670   1.432 -13.392  1.00 98.50           C  
ATOM   1614  CD2 LEU A 203     -16.838  -0.135 -11.439  1.00 98.50           C  
ATOM   1615  N   HIS A 204     -19.904  -3.279 -13.180  1.00 96.46           N  
ATOM   1616  CA  HIS A 204     -21.087  -3.984 -13.659  1.00 96.46           C  
ATOM   1617  C   HIS A 204     -22.328  -3.101 -13.575  1.00 96.46           C  
ATOM   1618  CB  HIS A 204     -21.303  -5.271 -12.861  1.00 96.46           C  
ATOM   1619  O   HIS A 204     -22.522  -2.390 -12.586  1.00 96.46           O  
ATOM   1620  CG  HIS A 204     -20.191  -6.261 -13.005  1.00 96.46           C  
ATOM   1621  CD2 HIS A 204     -18.992  -6.348 -12.383  1.00 96.46           C  
ATOM   1622  ND1 HIS A 204     -20.248  -7.321 -13.884  1.00 96.46           N  
ATOM   1623  CE1 HIS A 204     -19.129  -8.020 -13.794  1.00 96.46           C  
ATOM   1624  NE2 HIS A 204     -18.350  -7.450 -12.891  1.00 96.46           N  
ATOM   1625  N   LYS A 205     -23.113  -3.265 -14.591  1.00 95.51           N  
ATOM   1626  CA  LYS A 205     -24.427  -2.628 -14.576  1.00 95.51           C  
ATOM   1627  C   LYS A 205     -25.499  -3.591 -14.074  1.00 95.51           C  
ATOM   1628  CB  LYS A 205     -24.792  -2.117 -15.971  1.00 95.51           C  
ATOM   1629  O   LYS A 205     -25.260  -4.796 -13.971  1.00 95.51           O  
ATOM   1630  CG  LYS A 205     -23.914  -0.975 -16.461  1.00 95.51           C  
ATOM   1631  CD  LYS A 205     -24.485  -0.332 -17.719  1.00 95.51           C  
ATOM   1632  CE  LYS A 205     -24.518  -1.312 -18.884  1.00 95.51           C  
ATOM   1633  NZ  LYS A 205     -25.088  -0.689 -20.116  1.00 95.51           N  
ATOM   1634  N   ALA A 206     -26.676  -2.959 -13.868  1.00 91.85           N  
ATOM   1635  CA  ALA A 206     -27.792  -3.734 -13.332  1.00 91.85           C  
ATOM   1636  C   ALA A 206     -28.272  -4.773 -14.341  1.00 91.85           C  
ATOM   1637  CB  ALA A 206     -28.941  -2.810 -12.937  1.00 91.85           C  
ATOM   1638  O   ALA A 206     -28.836  -5.802 -13.961  1.00 91.85           O  
ATOM   1639  N   ASP A 207     -28.008  -4.553 -15.609  1.00 92.62           N  
ATOM   1640  CA  ASP A 207     -28.492  -5.457 -16.648  1.00 92.62           C  
ATOM   1641  C   ASP A 207     -27.501  -6.593 -16.892  1.00 92.62           C  
ATOM   1642  CB  ASP A 207     -28.747  -4.693 -17.948  1.00 92.62           C  
ATOM   1643  O   ASP A 207     -27.725  -7.444 -17.755  1.00 92.62           O  
ATOM   1644  CG  ASP A 207     -27.479  -4.128 -18.563  1.00 92.62           C  
ATOM   1645  OD1 ASP A 207     -26.376  -4.390 -18.035  1.00 92.62           O  
ATOM   1646  OD2 ASP A 207     -27.583  -3.411 -19.581  1.00 92.62           O  
ATOM   1647  N   GLY A 208     -26.397  -6.621 -16.196  1.00 92.32           N  
ATOM   1648  CA  GLY A 208     -25.452  -7.725 -16.252  1.00 92.32           C  
ATOM   1649  C   GLY A 208     -24.264  -7.448 -17.155  1.00 92.32           C  
ATOM   1650  O   GLY A 208     -23.292  -8.206 -17.160  1.00 92.32           O  
ATOM   1651  N   THR A 209     -24.330  -6.322 -17.961  1.00 95.60           N  
ATOM   1652  CA  THR A 209     -23.172  -5.969 -18.776  1.00 95.60           C  
ATOM   1653  C   THR A 209     -22.054  -5.397 -17.909  1.00 95.60           C  
ATOM   1654  CB  THR A 209     -23.548  -4.953 -19.870  1.00 95.60           C  
ATOM   1655  O   THR A 209     -22.310  -4.876 -16.821  1.00 95.60           O  
ATOM   1656  CG2 THR A 209     -24.668  -5.487 -20.756  1.00 95.60           C  
ATOM   1657  OG1 THR A 209     -23.981  -3.734 -19.253  1.00 95.60           O  
ATOM   1658  N   PHE A 210     -20.808  -5.523 -18.408  1.00 97.25           N  
ATOM   1659  CA  PHE A 210     -19.696  -5.022 -17.608  1.00 97.25           C  
ATOM   1660  C   PHE A 210     -18.614  -4.424 -18.499  1.00 97.25           C  
ATOM   1661  CB  PHE A 210     -19.106  -6.140 -16.744  1.00 97.25           C  
ATOM   1662  O   PHE A 210     -18.583  -4.682 -19.704  1.00 97.25           O  
ATOM   1663  CG  PHE A 210     -18.291  -7.140 -17.519  1.00 97.25           C  
ATOM   1664  CD1 PHE A 210     -18.909  -8.176 -18.208  1.00 97.25           C  
ATOM   1665  CD2 PHE A 210     -16.906  -7.043 -17.558  1.00 97.25           C  
ATOM   1666  CE1 PHE A 210     -18.157  -9.103 -18.927  1.00 97.25           C  
ATOM   1667  CE2 PHE A 210     -16.148  -7.966 -18.274  1.00 97.25           C  
ATOM   1668  CZ  PHE A 210     -16.775  -8.995 -18.956  1.00 97.25           C  
ATOM   1669  N   LYS A 211     -17.786  -3.553 -17.849  1.00 98.29           N  
ATOM   1670  CA  LYS A 211     -16.594  -2.958 -18.447  1.00 98.29           C  
ATOM   1671  C   LYS A 211     -15.358  -3.229 -17.596  1.00 98.29           C  
ATOM   1672  CB  LYS A 211     -16.782  -1.452 -18.634  1.00 98.29           C  
ATOM   1673  O   LYS A 211     -15.454  -3.352 -16.373  1.00 98.29           O  
ATOM   1674  CG  LYS A 211     -18.012  -1.078 -19.448  1.00 98.29           C  
ATOM   1675  CD  LYS A 211     -17.819  -1.386 -20.927  1.00 98.29           C  
ATOM   1676  CE  LYS A 211     -18.981  -0.867 -21.763  1.00 98.29           C  
ATOM   1677  NZ  LYS A 211     -18.867  -1.289 -23.192  1.00 98.29           N  
ATOM   1678  N   TYR A 212     -14.166  -3.321 -18.289  1.00 98.56           N  
ATOM   1679  CA  TYR A 212     -12.895  -3.292 -17.573  1.00 98.56           C  
ATOM   1680  C   TYR A 212     -12.455  -1.858 -17.302  1.00 98.56           C  
ATOM   1681  CB  TYR A 212     -11.813  -4.029 -18.368  1.00 98.56           C  
ATOM   1682  O   TYR A 212     -12.624  -0.979 -18.150  1.00 98.56           O  
ATOM   1683  CG  TYR A 212     -12.053  -5.514 -18.487  1.00 98.56           C  
ATOM   1684  CD1 TYR A 212     -12.053  -6.332 -17.359  1.00 98.56           C  
ATOM   1685  CD2 TYR A 212     -12.280  -6.103 -19.726  1.00 98.56           C  
ATOM   1686  CE1 TYR A 212     -12.272  -7.702 -17.464  1.00 98.56           C  
ATOM   1687  CE2 TYR A 212     -12.500  -7.472 -19.843  1.00 98.56           C  
ATOM   1688  OH  TYR A 212     -12.711  -9.617 -18.817  1.00 98.56           O  
ATOM   1689  CZ  TYR A 212     -12.494  -8.262 -18.708  1.00 98.56           C  
ATOM   1690  N   ILE A 213     -11.830  -1.731 -16.103  1.00 98.76           N  
ATOM   1691  CA  ILE A 213     -11.378  -0.376 -15.808  1.00 98.76           C  
ATOM   1692  C   ILE A 213     -10.020  -0.425 -15.111  1.00 98.76           C  
ATOM   1693  CB  ILE A 213     -12.401   0.384 -14.935  1.00 98.76           C  
ATOM   1694  O   ILE A 213      -9.659  -1.442 -14.513  1.00 98.76           O  
ATOM   1695  CG1 ILE A 213     -12.604  -0.339 -13.598  1.00 98.76           C  
ATOM   1696  CG2 ILE A 213     -13.731   0.545 -15.677  1.00 98.76           C  
ATOM   1697  CD1 ILE A 213     -12.830   0.595 -12.417  1.00 98.76           C  
ATOM   1698  N   LYS A 214      -9.312   0.642 -15.213  1.00 98.67           N  
ATOM   1699  CA  LYS A 214      -8.171   1.021 -14.384  1.00 98.67           C  
ATOM   1700  C   LYS A 214      -8.376   2.401 -13.766  1.00 98.67           C  
ATOM   1701  CB  LYS A 214      -6.880   1.000 -15.204  1.00 98.67           C  
ATOM   1702  O   LYS A 214      -8.769   3.344 -14.456  1.00 98.67           O  
ATOM   1703  CG  LYS A 214      -6.414  -0.397 -15.588  1.00 98.67           C  
ATOM   1704  CD  LYS A 214      -5.024  -0.371 -16.209  1.00 98.67           C  
ATOM   1705  CE  LYS A 214      -4.446  -1.773 -16.347  1.00 98.67           C  
ATOM   1706  NZ  LYS A 214      -3.034  -1.745 -16.833  1.00 98.67           N  
ATOM   1707  N   VAL A 215      -8.032   2.462 -12.546  1.00 98.86           N  
ATOM   1708  CA  VAL A 215      -8.298   3.691 -11.807  1.00 98.86           C  
ATOM   1709  C   VAL A 215      -7.030   4.540 -11.742  1.00 98.86           C  
ATOM   1710  CB  VAL A 215      -8.815   3.396 -10.381  1.00 98.86           C  
ATOM   1711  O   VAL A 215      -5.936   4.017 -11.519  1.00 98.86           O  
ATOM   1712  CG1 VAL A 215      -9.108   4.695  -9.633  1.00 98.86           C  
ATOM   1713  CG2 VAL A 215     -10.062   2.516 -10.438  1.00 98.86           C  
ATOM   1714  N   HIS A 216      -7.223   5.860 -11.933  1.00 98.87           N  
ATOM   1715  CA  HIS A 216      -6.167   6.858 -11.809  1.00 98.87           C  
ATOM   1716  C   HIS A 216      -6.565   7.963 -10.836  1.00 98.87           C  
ATOM   1717  CB  HIS A 216      -5.834   7.458 -13.176  1.00 98.87           C  
ATOM   1718  O   HIS A 216      -7.608   8.599 -11.005  1.00 98.87           O  
ATOM   1719  CG  HIS A 216      -5.225   6.479 -14.128  1.00 98.87           C  
ATOM   1720  CD2 HIS A 216      -5.688   5.301 -14.609  1.00 98.87           C  
ATOM   1721  ND1 HIS A 216      -3.984   6.666 -14.697  1.00 98.87           N  
ATOM   1722  CE1 HIS A 216      -3.710   5.643 -15.489  1.00 98.87           C  
ATOM   1723  NE2 HIS A 216      -4.728   4.801 -15.453  1.00 98.87           N  
ATOM   1724  N   ILE A 217      -5.714   8.144  -9.841  1.00 98.84           N  
ATOM   1725  CA  ILE A 217      -5.904   9.210  -8.864  1.00 98.84           C  
ATOM   1726  C   ILE A 217      -4.813  10.266  -9.033  1.00 98.84           C  
ATOM   1727  CB  ILE A 217      -5.899   8.661  -7.420  1.00 98.84           C  
ATOM   1728  O   ILE A 217      -3.632   9.989  -8.810  1.00 98.84           O  
ATOM   1729  CG1 ILE A 217      -6.927   7.533  -7.274  1.00 98.84           C  
ATOM   1730  CG2 ILE A 217      -6.170   9.783  -6.414  1.00 98.84           C  
ATOM   1731  CD1 ILE A 217      -6.897   6.839  -5.920  1.00 98.84           C  
ATOM   1732  N   LYS A 218      -5.245  11.471  -9.333  1.00 98.81           N  
ATOM   1733  CA  LYS A 218      -4.261  12.494  -9.674  1.00 98.81           C  
ATOM   1734  C   LYS A 218      -4.331  13.669  -8.704  1.00 98.81           C  
ATOM   1735  CB  LYS A 218      -4.470  12.984 -11.108  1.00 98.81           C  
ATOM   1736  O   LYS A 218      -5.402  14.244  -8.494  1.00 98.81           O  
ATOM   1737  CG  LYS A 218      -4.407  11.881 -12.154  1.00 98.81           C  
ATOM   1738  CD  LYS A 218      -2.968  11.516 -12.496  1.00 98.81           C  
ATOM   1739  CE  LYS A 218      -2.899  10.554 -13.674  1.00 98.81           C  
ATOM   1740  NZ  LYS A 218      -1.492  10.159 -13.985  1.00 98.81           N  
ATOM   1741  N   THR A 219      -3.172  13.982  -8.164  1.00 98.80           N  
ATOM   1742  CA  THR A 219      -3.089  15.075  -7.202  1.00 98.80           C  
ATOM   1743  C   THR A 219      -3.469  16.400  -7.855  1.00 98.80           C  
ATOM   1744  CB  THR A 219      -1.675  15.183  -6.600  1.00 98.80           C  
ATOM   1745  O   THR A 219      -3.127  16.648  -9.013  1.00 98.80           O  
ATOM   1746  CG2 THR A 219      -0.636  15.453  -7.683  1.00 98.80           C  
ATOM   1747  OG1 THR A 219      -1.648  16.254  -5.649  1.00 98.80           O  
ATOM   1748  N   LYS A 220      -4.092  17.327  -7.099  1.00 98.54           N  
ATOM   1749  CA  LYS A 220      -4.444  18.657  -7.589  1.00 98.54           C  
ATOM   1750  C   LYS A 220      -3.288  19.635  -7.402  1.00 98.54           C  
ATOM   1751  CB  LYS A 220      -5.692  19.179  -6.875  1.00 98.54           C  
ATOM   1752  O   LYS A 220      -3.271  20.707  -8.010  1.00 98.54           O  
ATOM   1753  CG  LYS A 220      -6.978  18.473  -7.282  1.00 98.54           C  
ATOM   1754  CD  LYS A 220      -8.207  19.213  -6.770  1.00 98.54           C  
ATOM   1755  CE  LYS A 220      -8.458  20.494  -7.555  1.00 98.54           C  
ATOM   1756  NZ  LYS A 220      -9.874  20.951  -7.432  1.00 98.54           N  
ATOM   1757  N   LEU A 221      -2.329  19.203  -6.681  1.00 98.32           N  
ATOM   1758  CA  LEU A 221      -1.225  20.095  -6.342  1.00 98.32           C  
ATOM   1759  C   LEU A 221      -0.059  19.907  -7.307  1.00 98.32           C  
ATOM   1760  CB  LEU A 221      -0.759  19.849  -4.905  1.00 98.32           C  
ATOM   1761  O   LEU A 221       0.927  20.645  -7.246  1.00 98.32           O  
ATOM   1762  CG  LEU A 221      -1.747  20.223  -3.799  1.00 98.32           C  
ATOM   1763  CD1 LEU A 221      -1.172  19.866  -2.432  1.00 98.32           C  
ATOM   1764  CD2 LEU A 221      -2.091  21.707  -3.868  1.00 98.32           C  
ATOM   1765  N   GLY A 222      -0.218  18.967  -8.137  1.00 98.16           N  
ATOM   1766  CA  GLY A 222       0.899  18.624  -9.003  1.00 98.16           C  
ATOM   1767  C   GLY A 222       1.891  17.680  -8.351  1.00 98.16           C  
ATOM   1768  O   GLY A 222       2.123  17.751  -7.142  1.00 98.16           O  
ATOM   1769  N   VAL A 223       2.540  16.828  -9.192  1.00 98.05           N  
ATOM   1770  CA  VAL A 223       3.521  15.868  -8.696  1.00 98.05           C  
ATOM   1771  C   VAL A 223       4.848  16.574  -8.431  1.00 98.05           C  
ATOM   1772  CB  VAL A 223       3.726  14.702  -9.690  1.00 98.05           C  
ATOM   1773  O   VAL A 223       5.399  17.228  -9.320  1.00 98.05           O  
ATOM   1774  CG1 VAL A 223       4.863  13.793  -9.228  1.00 98.05           C  
ATOM   1775  CG2 VAL A 223       2.432  13.906  -9.852  1.00 98.05           C  
ATOM   1776  N   LYS A 224       5.305  16.517  -7.154  1.00 98.22           N  
ATOM   1777  CA  LYS A 224       6.604  17.046  -6.748  1.00 98.22           C  
ATOM   1778  C   LYS A 224       7.448  15.969  -6.071  1.00 98.22           C  
ATOM   1779  CB  LYS A 224       6.428  18.240  -5.809  1.00 98.22           C  
ATOM   1780  O   LYS A 224       6.935  15.177  -5.279  1.00 98.22           O  
ATOM   1781  CG  LYS A 224       5.651  19.398  -6.419  1.00 98.22           C  
ATOM   1782  CD  LYS A 224       5.684  20.628  -5.522  1.00 98.22           C  
ATOM   1783  CE  LYS A 224       4.940  21.799  -6.149  1.00 98.22           C  
ATOM   1784  NZ  LYS A 224       4.989  23.015  -5.283  1.00 98.22           N  
ATOM   1785  N   ASN A 225       8.800  16.005  -6.394  1.00 98.05           N  
ATOM   1786  CA  ASN A 225       9.693  14.970  -5.885  1.00 98.05           C  
ATOM   1787  C   ASN A 225      11.001  15.562  -5.369  1.00 98.05           C  
ATOM   1788  CB  ASN A 225       9.974  13.924  -6.966  1.00 98.05           C  
ATOM   1789  O   ASN A 225      11.338  16.704  -5.685  1.00 98.05           O  
ATOM   1790  CG  ASN A 225       8.705  13.331  -7.548  1.00 98.05           C  
ATOM   1791  ND2 ASN A 225       8.450  13.609  -8.821  1.00 98.05           N  
ATOM   1792  OD1 ASN A 225       7.961  12.629  -6.859  1.00 98.05           O  
ATOM   1793  N   MET A 226      11.695  14.761  -4.552  1.00 98.10           N  
ATOM   1794  CA  MET A 226      13.030  15.120  -4.080  1.00 98.10           C  
ATOM   1795  C   MET A 226      14.105  14.506  -4.971  1.00 98.10           C  
ATOM   1796  CB  MET A 226      13.228  14.667  -2.633  1.00 98.10           C  
ATOM   1797  O   MET A 226      13.915  13.420  -5.522  1.00 98.10           O  
ATOM   1798  CG  MET A 226      12.245  15.290  -1.655  1.00 98.10           C  
ATOM   1799  SD  MET A 226      12.437  14.635   0.048  1.00 98.10           S  
ATOM   1800  CE  MET A 226      11.477  13.101  -0.089  1.00 98.10           C  
ATOM   1801  N   ASP A 227      15.125  15.307  -5.135  1.00 96.61           N  
ATOM   1802  CA  ASP A 227      16.266  14.607  -5.716  1.00 96.61           C  
ATOM   1803  C   ASP A 227      16.955  13.724  -4.678  1.00 96.61           C  
ATOM   1804  CB  ASP A 227      17.266  15.606  -6.303  1.00 96.61           C  
ATOM   1805  O   ASP A 227      16.602  13.754  -3.497  1.00 96.61           O  
ATOM   1806  CG  ASP A 227      17.891  16.507  -5.252  1.00 96.61           C  
ATOM   1807  OD1 ASP A 227      17.905  16.134  -4.059  1.00 96.61           O  
ATOM   1808  OD2 ASP A 227      18.370  17.601  -5.620  1.00 96.61           O  
ATOM   1809  N   ALA A 228      17.947  12.931  -5.117  1.00 95.46           N  
ATOM   1810  CA  ALA A 228      18.556  11.904  -4.276  1.00 95.46           C  
ATOM   1811  C   ALA A 228      19.240  12.524  -3.061  1.00 95.46           C  
ATOM   1812  CB  ALA A 228      19.556  11.079  -5.083  1.00 95.46           C  
ATOM   1813  O   ALA A 228      19.089  12.034  -1.939  1.00 95.46           O  
ATOM   1814  N   ALA A 229      19.956  13.619  -3.235  1.00 96.79           N  
ATOM   1815  CA  ALA A 229      20.680  14.278  -2.151  1.00 96.79           C  
ATOM   1816  C   ALA A 229      19.717  14.824  -1.101  1.00 96.79           C  
ATOM   1817  CB  ALA A 229      21.555  15.402  -2.701  1.00 96.79           C  
ATOM   1818  O   ALA A 229      19.939  14.657   0.101  1.00 96.79           O  
ATOM   1819  N   GLU A 230      18.696  15.472  -1.588  1.00 98.16           N  
ATOM   1820  CA  GLU A 230      17.682  16.006  -0.685  1.00 98.16           C  
ATOM   1821  C   GLU A 230      16.996  14.890   0.098  1.00 98.16           C  
ATOM   1822  CB  GLU A 230      16.643  16.819  -1.462  1.00 98.16           C  
ATOM   1823  O   GLU A 230      16.801  15.003   1.310  1.00 98.16           O  
ATOM   1824  CG  GLU A 230      15.582  17.464  -0.581  1.00 98.16           C  
ATOM   1825  CD  GLU A 230      14.523  18.216  -1.371  1.00 98.16           C  
ATOM   1826  OE1 GLU A 230      13.640  18.850  -0.751  1.00 98.16           O  
ATOM   1827  OE2 GLU A 230      14.577  18.170  -2.621  1.00 98.16           O  
ATOM   1828  N   ALA A 231      16.624  13.808  -0.635  1.00 98.22           N  
ATOM   1829  CA  ALA A 231      15.949  12.686   0.013  1.00 98.22           C  
ATOM   1830  C   ALA A 231      16.820  12.081   1.110  1.00 98.22           C  
ATOM   1831  CB  ALA A 231      15.582  11.620  -1.017  1.00 98.22           C  
ATOM   1832  O   ALA A 231      16.331  11.772   2.199  1.00 98.22           O  
ATOM   1833  N   THR A 232      18.076  11.930   0.837  1.00 97.40           N  
ATOM   1834  CA  THR A 232      19.020  11.378   1.803  1.00 97.40           C  
ATOM   1835  C   THR A 232      19.163  12.302   3.008  1.00 97.40           C  
ATOM   1836  CB  THR A 232      20.401  11.145   1.164  1.00 97.40           C  
ATOM   1837  O   THR A 232      19.150  11.845   4.153  1.00 97.40           O  
ATOM   1838  CG2 THR A 232      21.404  10.635   2.194  1.00 97.40           C  
ATOM   1839  OG1 THR A 232      20.279  10.178   0.114  1.00 97.40           O  
ATOM   1840  N   ARG A 233      19.306  13.516   2.777  1.00 98.37           N  
ATOM   1841  CA  ARG A 233      19.424  14.494   3.853  1.00 98.37           C  
ATOM   1842  C   ARG A 233      18.190  14.475   4.749  1.00 98.37           C  
ATOM   1843  CB  ARG A 233      19.636  15.899   3.283  1.00 98.37           C  
ATOM   1844  O   ARG A 233      18.306  14.369   5.972  1.00 98.37           O  
ATOM   1845  CG  ARG A 233      19.865  16.965   4.343  1.00 98.37           C  
ATOM   1846  CD  ARG A 233      20.048  18.344   3.724  1.00 98.37           C  
ATOM   1847  NE  ARG A 233      18.866  18.760   2.974  1.00 98.37           N  
ATOM   1848  NH1 ARG A 233      17.607  19.272   4.843  1.00 98.37           N  
ATOM   1849  NH2 ARG A 233      16.720  19.545   2.747  1.00 98.37           N  
ATOM   1850  CZ  ARG A 233      17.734  19.191   3.523  1.00 98.37           C  
ATOM   1851  N   VAL A 234      17.008  14.497   4.165  1.00 98.37           N  
ATOM   1852  CA  VAL A 234      15.759  14.551   4.918  1.00 98.37           C  
ATOM   1853  C   VAL A 234      15.559  13.242   5.680  1.00 98.37           C  
ATOM   1854  CB  VAL A 234      14.550  14.820   3.994  1.00 98.37           C  
ATOM   1855  O   VAL A 234      15.058  13.244   6.807  1.00 98.37           O  
ATOM   1856  CG1 VAL A 234      13.239  14.666   4.761  1.00 98.37           C  
ATOM   1857  CG2 VAL A 234      14.652  16.213   3.376  1.00 98.37           C  
ATOM   1858  N   ALA A 235      15.964  12.147   5.086  1.00 97.95           N  
ATOM   1859  CA  ALA A 235      15.857  10.851   5.750  1.00 97.95           C  
ATOM   1860  C   ALA A 235      16.618  10.848   7.074  1.00 97.95           C  
ATOM   1861  CB  ALA A 235      16.378   9.742   4.839  1.00 97.95           C  
ATOM   1862  O   ALA A 235      16.238  10.146   8.014  1.00 97.95           O  
ATOM   1863  N   GLY A 236      17.677  11.675   7.163  1.00 97.66           N  
ATOM   1864  CA  GLY A 236      18.481  11.758   8.372  1.00 97.66           C  
ATOM   1865  C   GLY A 236      17.966  12.786   9.361  1.00 97.66           C  
ATOM   1866  O   GLY A 236      17.985  12.555  10.572  1.00 97.66           O  
ATOM   1867  N   GLU A 237      17.403  13.882   8.848  1.00 98.26           N  
ATOM   1868  CA  GLU A 237      16.992  14.991   9.704  1.00 98.26           C  
ATOM   1869  C   GLU A 237      15.573  14.787  10.227  1.00 98.26           C  
ATOM   1870  CB  GLU A 237      17.089  16.319   8.948  1.00 98.26           C  
ATOM   1871  O   GLU A 237      15.275  15.122  11.376  1.00 98.26           O  
ATOM   1872  CG  GLU A 237      18.516  16.757   8.655  1.00 98.26           C  
ATOM   1873  CD  GLU A 237      18.595  18.036   7.838  1.00 98.26           C  
ATOM   1874  OE1 GLU A 237      19.715  18.557   7.632  1.00 98.26           O  
ATOM   1875  OE2 GLU A 237      17.528  18.523   7.401  1.00 98.26           O  
ATOM   1876  N   ASN A 238      14.778  14.221   9.348  1.00 98.32           N  
ATOM   1877  CA  ASN A 238      13.379  13.976   9.683  1.00 98.32           C  
ATOM   1878  C   ASN A 238      12.868  12.687   9.044  1.00 98.32           C  
ATOM   1879  CB  ASN A 238      12.509  15.161   9.258  1.00 98.32           C  
ATOM   1880  O   ASN A 238      12.278  12.717   7.963  1.00 98.32           O  
ATOM   1881  CG  ASN A 238      11.055  14.988   9.649  1.00 98.32           C  
ATOM   1882  ND2 ASN A 238      10.206  15.903   9.197  1.00 98.32           N  
ATOM   1883  OD1 ASN A 238      10.697  14.039  10.353  1.00 98.32           O  
ATOM   1884  N   PRO A 239      13.069  11.514   9.696  1.00 98.08           N  
ATOM   1885  CA  PRO A 239      12.690  10.228   9.107  1.00 98.08           C  
ATOM   1886  C   PRO A 239      11.179  10.073   8.948  1.00 98.08           C  
ATOM   1887  CB  PRO A 239      13.242   9.206  10.104  1.00 98.08           C  
ATOM   1888  O   PRO A 239      10.717   9.161   8.258  1.00 98.08           O  
ATOM   1889  CG  PRO A 239      13.389   9.964  11.384  1.00 98.08           C  
ATOM   1890  CD  PRO A 239      13.721  11.392  11.058  1.00 98.08           C  
ATOM   1891  N   ASP A 240      10.384  10.981   9.514  1.00 98.37           N  
ATOM   1892  CA  ASP A 240       8.927  10.932   9.448  1.00 98.37           C  
ATOM   1893  C   ASP A 240       8.373  12.111   8.651  1.00 98.37           C  
ATOM   1894  CB  ASP A 240       8.326  10.920  10.856  1.00 98.37           C  
ATOM   1895  O   ASP A 240       7.261  12.575   8.912  1.00 98.37           O  
ATOM   1896  CG  ASP A 240       8.829   9.767  11.705  1.00 98.37           C  
ATOM   1897  OD1 ASP A 240       8.684   8.596  11.292  1.00 98.37           O  
ATOM   1898  OD2 ASP A 240       9.374  10.030  12.800  1.00 98.37           O  
ATOM   1899  N   HIS A 241       9.089  12.580   7.730  1.00 98.66           N  
ATOM   1900  CA  HIS A 241       8.806  13.793   6.971  1.00 98.66           C  
ATOM   1901  C   HIS A 241       7.438  13.719   6.303  1.00 98.66           C  
ATOM   1902  CB  HIS A 241       9.891  14.033   5.920  1.00 98.66           C  
ATOM   1903  O   HIS A 241       6.630  14.642   6.428  1.00 98.66           O  
ATOM   1904  CG  HIS A 241       9.561  15.128   4.956  1.00 98.66           C  
ATOM   1905  CD2 HIS A 241       9.110  15.083   3.680  1.00 98.66           C  
ATOM   1906  ND1 HIS A 241       9.691  16.462   5.273  1.00 98.66           N  
ATOM   1907  CE1 HIS A 241       9.331  17.193   4.231  1.00 98.66           C  
ATOM   1908  NE2 HIS A 241       8.974  16.380   3.251  1.00 98.66           N  
ATOM   1909  N   LEU A 242       7.130  12.685   5.471  1.00 98.61           N  
ATOM   1910  CA  LEU A 242       5.879  12.583   4.729  1.00 98.61           C  
ATOM   1911  C   LEU A 242       4.690  12.482   5.678  1.00 98.61           C  
ATOM   1912  CB  LEU A 242       5.906  11.370   3.795  1.00 98.61           C  
ATOM   1913  O   LEU A 242       3.649  13.100   5.444  1.00 98.61           O  
ATOM   1914  CG  LEU A 242       6.994  11.365   2.721  1.00 98.61           C  
ATOM   1915  CD1 LEU A 242       6.824  10.163   1.798  1.00 98.61           C  
ATOM   1916  CD2 LEU A 242       6.965  12.665   1.924  1.00 98.61           C  
ATOM   1917  N   VAL A 243       4.903  11.732   6.754  1.00 98.48           N  
ATOM   1918  CA  VAL A 243       3.864  11.607   7.771  1.00 98.48           C  
ATOM   1919  C   VAL A 243       3.575  12.974   8.386  1.00 98.48           C  
ATOM   1920  CB  VAL A 243       4.267  10.601   8.873  1.00 98.48           C  
ATOM   1921  O   VAL A 243       2.416  13.384   8.488  1.00 98.48           O  
ATOM   1922  CG1 VAL A 243       3.212  10.559   9.977  1.00 98.48           C  
ATOM   1923  CG2 VAL A 243       4.476   9.211   8.275  1.00 98.48           C  
ATOM   1924  N   GLN A 244       4.593  13.620   8.774  1.00 98.67           N  
ATOM   1925  CA  GLN A 244       4.453  14.935   9.392  1.00 98.67           C  
ATOM   1926  C   GLN A 244       3.797  15.926   8.435  1.00 98.67           C  
ATOM   1927  CB  GLN A 244       5.816  15.464   9.842  1.00 98.67           C  
ATOM   1928  O   GLN A 244       2.896  16.671   8.827  1.00 98.67           O  
ATOM   1929  CG  GLN A 244       5.747  16.806  10.560  1.00 98.67           C  
ATOM   1930  CD  GLN A 244       7.094  17.253  11.097  1.00 98.67           C  
ATOM   1931  NE2 GLN A 244       7.073  18.156  12.072  1.00 98.67           N  
ATOM   1932  OE1 GLN A 244       8.144  16.791  10.640  1.00 98.67           O  
ATOM   1933  N   ASP A 245       4.265  15.902   7.191  1.00 98.75           N  
ATOM   1934  CA  ASP A 245       3.732  16.843   6.210  1.00 98.75           C  
ATOM   1935  C   ASP A 245       2.225  16.668   6.044  1.00 98.75           C  
ATOM   1936  CB  ASP A 245       4.434  16.668   4.862  1.00 98.75           C  
ATOM   1937  O   ASP A 245       1.477  17.648   6.036  1.00 98.75           O  
ATOM   1938  CG  ASP A 245       3.828  17.521   3.762  1.00 98.75           C  
ATOM   1939  OD1 ASP A 245       3.114  16.978   2.892  1.00 98.75           O  
ATOM   1940  OD2 ASP A 245       4.069  18.748   3.764  1.00 98.75           O  
ATOM   1941  N   LEU A 246       1.729  15.453   5.894  1.00 98.78           N  
ATOM   1942  CA  LEU A 246       0.304  15.182   5.741  1.00 98.78           C  
ATOM   1943  C   LEU A 246      -0.465  15.587   6.994  1.00 98.78           C  
ATOM   1944  CB  LEU A 246       0.070  13.699   5.441  1.00 98.78           C  
ATOM   1945  O   LEU A 246      -1.480  16.282   6.908  1.00 98.78           O  
ATOM   1946  CG  LEU A 246      -1.386  13.266   5.259  1.00 98.78           C  
ATOM   1947  CD1 LEU A 246      -2.011  13.994   4.073  1.00 98.78           C  
ATOM   1948  CD2 LEU A 246      -1.475  11.755   5.072  1.00 98.78           C  
ATOM   1949  N   PHE A 247       0.031  15.192   8.126  1.00 98.78           N  
ATOM   1950  CA  PHE A 247      -0.627  15.495   9.392  1.00 98.78           C  
ATOM   1951  C   PHE A 247      -0.775  17.000   9.578  1.00 98.78           C  
ATOM   1952  CB  PHE A 247       0.157  14.896  10.564  1.00 98.78           C  
ATOM   1953  O   PHE A 247      -1.868  17.490   9.870  1.00 98.78           O  
ATOM   1954  CG  PHE A 247      -0.563  14.982  11.883  1.00 98.78           C  
ATOM   1955  CD1 PHE A 247      -0.441  16.110  12.684  1.00 98.78           C  
ATOM   1956  CD2 PHE A 247      -1.361  13.934  12.321  1.00 98.78           C  
ATOM   1957  CE1 PHE A 247      -1.106  16.193  13.906  1.00 98.78           C  
ATOM   1958  CE2 PHE A 247      -2.028  14.009  13.541  1.00 98.78           C  
ATOM   1959  CZ  PHE A 247      -1.899  15.139  14.332  1.00 98.78           C  
ATOM   1960  N   ASP A 248       0.278  17.737   9.405  1.00 98.82           N  
ATOM   1961  CA  ASP A 248       0.290  19.179   9.629  1.00 98.82           C  
ATOM   1962  C   ASP A 248      -0.622  19.897   8.637  1.00 98.82           C  
ATOM   1963  CB  ASP A 248       1.715  19.727   9.525  1.00 98.82           C  
ATOM   1964  O   ASP A 248      -1.318  20.848   9.001  1.00 98.82           O  
ATOM   1965  CG  ASP A 248       2.600  19.303  10.683  1.00 98.82           C  
ATOM   1966  OD1 ASP A 248       2.075  18.801  11.700  1.00 98.82           O  
ATOM   1967  OD2 ASP A 248       3.834  19.476  10.580  1.00 98.82           O  
ATOM   1968  N   ALA A 249      -0.607  19.430   7.426  1.00 98.78           N  
ATOM   1969  CA  ALA A 249      -1.449  20.055   6.410  1.00 98.78           C  
ATOM   1970  C   ALA A 249      -2.925  19.954   6.782  1.00 98.78           C  
ATOM   1971  CB  ALA A 249      -1.202  19.413   5.046  1.00 98.78           C  
ATOM   1972  O   ALA A 249      -3.667  20.934   6.676  1.00 98.78           O  
ATOM   1973  N   ILE A 250      -3.326  18.826   7.231  1.00 98.72           N  
ATOM   1974  CA  ILE A 250      -4.717  18.615   7.616  1.00 98.72           C  
ATOM   1975  C   ILE A 250      -5.040  19.443   8.858  1.00 98.72           C  
ATOM   1976  CB  ILE A 250      -5.012  17.121   7.876  1.00 98.72           C  
ATOM   1977  O   ILE A 250      -6.086  20.093   8.924  1.00 98.72           O  
ATOM   1978  CG1 ILE A 250      -4.949  16.328   6.566  1.00 98.72           C  
ATOM   1979  CG2 ILE A 250      -6.373  16.950   8.556  1.00 98.72           C  
ATOM   1980  CD1 ILE A 250      -4.993  14.818   6.754  1.00 98.72           C  
ATOM   1981  N   GLU A 251      -4.115  19.511   9.810  1.00 98.58           N  
ATOM   1982  CA  GLU A 251      -4.286  20.294  11.030  1.00 98.58           C  
ATOM   1983  C   GLU A 251      -4.474  21.775  10.714  1.00 98.58           C  
ATOM   1984  CB  GLU A 251      -3.089  20.103  11.964  1.00 98.58           C  
ATOM   1985  O   GLU A 251      -5.263  22.460  11.369  1.00 98.58           O  
ATOM   1986  CG  GLU A 251      -3.155  18.831  12.797  1.00 98.58           C  
ATOM   1987  CD  GLU A 251      -4.311  18.819  13.784  1.00 98.58           C  
ATOM   1988  OE1 GLU A 251      -5.064  17.819  13.824  1.00 98.58           O  
ATOM   1989  OE2 GLU A 251      -4.465  19.817  14.522  1.00 98.58           O  
ATOM   1990  N   GLU A 252      -3.813  22.154   9.657  1.00 98.59           N  
ATOM   1991  CA  GLU A 252      -3.829  23.572   9.314  1.00 98.59           C  
ATOM   1992  C   GLU A 252      -4.978  23.897   8.363  1.00 98.59           C  
ATOM   1993  CB  GLU A 252      -2.496  23.989   8.689  1.00 98.59           C  
ATOM   1994  O   GLU A 252      -5.114  25.035   7.911  1.00 98.59           O  
ATOM   1995  CG  GLU A 252      -1.321  23.938   9.654  1.00 98.59           C  
ATOM   1996  CD  GLU A 252       0.027  24.091   8.968  1.00 98.59           C  
ATOM   1997  OE1 GLU A 252       1.072  23.967   9.648  1.00 98.59           O  
ATOM   1998  OE2 GLU A 252       0.039  24.339   7.742  1.00 98.59           O  
ATOM   1999  N   GLY A 253      -5.762  22.926   8.014  1.00 98.55           N  
ATOM   2000  CA  GLY A 253      -6.904  23.149   7.142  1.00 98.55           C  
ATOM   2001  C   GLY A 253      -6.540  23.136   5.669  1.00 98.55           C  
ATOM   2002  O   GLY A 253      -7.358  23.496   4.819  1.00 98.55           O  
ATOM   2003  N   ASN A 254      -5.281  22.817   5.317  1.00 98.50           N  
ATOM   2004  CA  ASN A 254      -4.845  22.674   3.932  1.00 98.50           C  
ATOM   2005  C   ASN A 254      -5.104  21.265   3.406  1.00 98.50           C  
ATOM   2006  CB  ASN A 254      -3.363  23.028   3.796  1.00 98.50           C  
ATOM   2007  O   ASN A 254      -4.167  20.489   3.210  1.00 98.50           O  
ATOM   2008  CG  ASN A 254      -3.065  24.460   4.194  1.00 98.50           C  
ATOM   2009  ND2 ASN A 254      -1.913  24.675   4.816  1.00 98.50           N  
ATOM   2010  OD1 ASN A 254      -3.866  25.365   3.944  1.00 98.50           O  
ATOM   2011  N   PHE A 255      -6.337  20.933   3.163  1.00 98.70           N  
ATOM   2012  CA  PHE A 255      -6.797  19.589   2.833  1.00 98.70           C  
ATOM   2013  C   PHE A 255      -6.346  19.192   1.432  1.00 98.70           C  
ATOM   2014  CB  PHE A 255      -8.322  19.499   2.939  1.00 98.70           C  
ATOM   2015  O   PHE A 255      -6.694  19.853   0.452  1.00 98.70           O  
ATOM   2016  CG  PHE A 255      -8.861  19.892   4.288  1.00 98.70           C  
ATOM   2017  CD1 PHE A 255      -8.188  19.538   5.451  1.00 98.70           C  
ATOM   2018  CD2 PHE A 255     -10.042  20.616   4.393  1.00 98.70           C  
ATOM   2019  CE1 PHE A 255      -8.684  19.901   6.701  1.00 98.70           C  
ATOM   2020  CE2 PHE A 255     -10.544  20.982   5.639  1.00 98.70           C  
ATOM   2021  CZ  PHE A 255      -9.864  20.622   6.791  1.00 98.70           C  
ATOM   2022  N   PRO A 256      -5.517  18.119   1.392  1.00 98.46           N  
ATOM   2023  CA  PRO A 256      -5.134  17.633   0.064  1.00 98.46           C  
ATOM   2024  C   PRO A 256      -6.317  17.075  -0.723  1.00 98.46           C  
ATOM   2025  CB  PRO A 256      -4.115  16.533   0.372  1.00 98.46           C  
ATOM   2026  O   PRO A 256      -7.232  16.490  -0.138  1.00 98.46           O  
ATOM   2027  CG  PRO A 256      -4.469  16.057   1.743  1.00 98.46           C  
ATOM   2028  CD  PRO A 256      -5.039  17.211   2.517  1.00 98.46           C  
ATOM   2029  N   GLN A 257      -6.264  17.313  -2.030  1.00 98.80           N  
ATOM   2030  CA  GLN A 257      -7.305  16.825  -2.929  1.00 98.80           C  
ATOM   2031  C   GLN A 257      -6.701  16.109  -4.133  1.00 98.80           C  
ATOM   2032  CB  GLN A 257      -8.196  17.977  -3.395  1.00 98.80           C  
ATOM   2033  O   GLN A 257      -5.617  16.470  -4.597  1.00 98.80           O  
ATOM   2034  CG  GLN A 257      -8.959  18.660  -2.268  1.00 98.80           C  
ATOM   2035  CD  GLN A 257      -9.901  19.740  -2.766  1.00 98.80           C  
ATOM   2036  NE2 GLN A 257     -11.195  19.554  -2.529  1.00 98.80           N  
ATOM   2037  OE1 GLN A 257      -9.469  20.734  -3.359  1.00 98.80           O  
ATOM   2038  N   TRP A 258      -7.440  15.068  -4.541  1.00 98.88           N  
ATOM   2039  CA  TRP A 258      -7.101  14.319  -5.746  1.00 98.88           C  
ATOM   2040  C   TRP A 258      -8.318  14.167  -6.653  1.00 98.88           C  
ATOM   2041  CB  TRP A 258      -6.543  12.940  -5.383  1.00 98.88           C  
ATOM   2042  O   TRP A 258      -9.429  13.925  -6.176  1.00 98.88           O  
ATOM   2043  CG  TRP A 258      -5.252  12.986  -4.623  1.00 98.88           C  
ATOM   2044  CD1 TRP A 258      -3.990  12.850  -5.132  1.00 98.88           C  
ATOM   2045  CD2 TRP A 258      -5.097  13.177  -3.213  1.00 98.88           C  
ATOM   2046  CE2 TRP A 258      -3.712  13.147  -2.937  1.00 98.88           C  
ATOM   2047  CE3 TRP A 258      -5.996  13.372  -2.156  1.00 98.88           C  
ATOM   2048  NE1 TRP A 258      -3.060  12.946  -4.123  1.00 98.88           N  
ATOM   2049  CH2 TRP A 258      -4.106  13.493  -0.629  1.00 98.88           C  
ATOM   2050  CZ2 TRP A 258      -3.205  13.304  -1.645  1.00 98.88           C  
ATOM   2051  CZ3 TRP A 258      -5.489  13.529  -0.871  1.00 98.88           C  
ATOM   2052  N   ASP A 259      -8.063  14.329  -8.001  1.00 98.90           N  
ATOM   2053  CA  ASP A 259      -9.095  13.954  -8.963  1.00 98.90           C  
ATOM   2054  C   ASP A 259      -8.973  12.483  -9.354  1.00 98.90           C  
ATOM   2055  CB  ASP A 259      -9.015  14.838 -10.209  1.00 98.90           C  
ATOM   2056  O   ASP A 259      -7.869  11.986  -9.584  1.00 98.90           O  
ATOM   2057  CG  ASP A 259      -9.424  16.276  -9.943  1.00 98.90           C  
ATOM   2058  OD1 ASP A 259     -10.325  16.510  -9.109  1.00 98.90           O  
ATOM   2059  OD2 ASP A 259      -8.842  17.184 -10.576  1.00 98.90           O  
ATOM   2060  N   ILE A 260     -10.111  11.833  -9.415  1.00 98.88           N  
ATOM   2061  CA  ILE A 260     -10.116  10.400  -9.690  1.00 98.88           C  
ATOM   2062  C   ILE A 260     -10.689  10.144 -11.082  1.00 98.88           C  
ATOM   2063  CB  ILE A 260     -10.924   9.623  -8.627  1.00 98.88           C  
ATOM   2064  O   ILE A 260     -11.746  10.673 -11.432  1.00 98.88           O  
ATOM   2065  CG1 ILE A 260     -10.336   9.859  -7.231  1.00 98.88           C  
ATOM   2066  CG2 ILE A 260     -10.959   8.129  -8.961  1.00 98.88           C  
ATOM   2067  CD1 ILE A 260     -11.163   9.261  -6.101  1.00 98.88           C  
ATOM   2068  N   PHE A 261      -9.949   9.287 -11.838  1.00 98.91           N  
ATOM   2069  CA  PHE A 261     -10.302   8.926 -13.205  1.00 98.91           C  
ATOM   2070  C   PHE A 261     -10.338   7.412 -13.373  1.00 98.91           C  
ATOM   2071  CB  PHE A 261      -9.312   9.542 -14.198  1.00 98.91           C  
ATOM   2072  O   PHE A 261      -9.716   6.681 -12.600  1.00 98.91           O  
ATOM   2073  CG  PHE A 261      -9.127  11.026 -14.031  1.00 98.91           C  
ATOM   2074  CD1 PHE A 261      -9.821  11.921 -14.836  1.00 98.91           C  
ATOM   2075  CD2 PHE A 261      -8.259  11.526 -13.069  1.00 98.91           C  
ATOM   2076  CE1 PHE A 261      -9.653  13.296 -14.683  1.00 98.91           C  
ATOM   2077  CE2 PHE A 261      -8.086  12.898 -12.911  1.00 98.91           C  
ATOM   2078  CZ  PHE A 261      -8.783  13.781 -13.720  1.00 98.91           C  
ATOM   2079  N   VAL A 262     -11.042   7.051 -14.501  1.00 98.85           N  
ATOM   2080  CA  VAL A 262     -10.949   5.654 -14.915  1.00 98.85           C  
ATOM   2081  C   VAL A 262     -10.668   5.577 -16.413  1.00 98.85           C  
ATOM   2082  CB  VAL A 262     -12.239   4.875 -14.574  1.00 98.85           C  
ATOM   2083  O   VAL A 262     -11.045   6.475 -17.170  1.00 98.85           O  
ATOM   2084  CG1 VAL A 262     -12.433   4.787 -13.061  1.00 98.85           C  
ATOM   2085  CG2 VAL A 262     -13.450   5.533 -15.233  1.00 98.85           C  
ATOM   2086  N   GLN A 263      -9.900   4.598 -16.815  1.00 98.77           N  
ATOM   2087  CA  GLN A 263      -9.886   4.108 -18.189  1.00 98.77           C  
ATOM   2088  C   GLN A 263     -10.890   2.975 -18.380  1.00 98.77           C  
ATOM   2089  CB  GLN A 263      -8.483   3.638 -18.577  1.00 98.77           C  
ATOM   2090  O   GLN A 263     -11.063   2.136 -17.493  1.00 98.77           O  
ATOM   2091  CG  GLN A 263      -7.450   4.755 -18.621  1.00 98.77           C  
ATOM   2092  CD  GLN A 263      -6.081   4.272 -19.062  1.00 98.77           C  
ATOM   2093  NE2 GLN A 263      -5.668   4.676 -20.259  1.00 98.77           N  
ATOM   2094  OE1 GLN A 263      -5.401   3.543 -18.334  1.00 98.77           O  
ATOM   2095  N   VAL A 264     -11.474   2.922 -19.529  1.00 98.71           N  
ATOM   2096  CA  VAL A 264     -12.564   1.973 -19.732  1.00 98.71           C  
ATOM   2097  C   VAL A 264     -12.303   1.147 -20.990  1.00 98.71           C  
ATOM   2098  CB  VAL A 264     -13.928   2.690 -19.839  1.00 98.71           C  
ATOM   2099  O   VAL A 264     -11.993   1.699 -22.049  1.00 98.71           O  
ATOM   2100  CG1 VAL A 264     -15.063   1.675 -19.972  1.00 98.71           C  
ATOM   2101  CG2 VAL A 264     -14.153   3.592 -18.627  1.00 98.71           C  
ATOM   2102  N   MET A 265     -12.372  -0.196 -20.812  1.00 98.42           N  
ATOM   2103  CA  MET A 265     -12.207  -1.130 -21.922  1.00 98.42           C  
ATOM   2104  C   MET A 265     -13.401  -2.074 -22.020  1.00 98.42           C  
ATOM   2105  CB  MET A 265     -10.916  -1.935 -21.762  1.00 98.42           C  
ATOM   2106  O   MET A 265     -13.819  -2.659 -21.020  1.00 98.42           O  
ATOM   2107  CG  MET A 265     -10.629  -2.872 -22.924  1.00 98.42           C  
ATOM   2108  SD  MET A 265      -9.152  -3.921 -22.633  1.00 98.42           S  
ATOM   2109  CE  MET A 265      -7.854  -2.652 -22.633  1.00 98.42           C  
ATOM   2110  N   ASP A 266     -13.884  -2.209 -23.250  1.00 97.16           N  
ATOM   2111  CA  ASP A 266     -14.931  -3.197 -23.491  1.00 97.16           C  
ATOM   2112  C   ASP A 266     -14.359  -4.613 -23.488  1.00 97.16           C  
ATOM   2113  CB  ASP A 266     -15.638  -2.918 -24.819  1.00 97.16           C  
ATOM   2114  O   ASP A 266     -13.258  -4.845 -23.991  1.00 97.16           O  
ATOM   2115  CG  ASP A 266     -16.537  -1.695 -24.766  1.00 97.16           C  
ATOM   2116  OD1 ASP A 266     -17.251  -1.506 -23.757  1.00 97.16           O  
ATOM   2117  OD2 ASP A 266     -16.534  -0.915 -25.742  1.00 97.16           O  
ATOM   2118  N   PRO A 267     -15.151  -5.540 -22.947  1.00 95.95           N  
ATOM   2119  CA  PRO A 267     -14.672  -6.924 -22.909  1.00 95.95           C  
ATOM   2120  C   PRO A 267     -14.269  -7.447 -24.285  1.00 95.95           C  
ATOM   2121  CB  PRO A 267     -15.873  -7.698 -22.361  1.00 95.95           C  
ATOM   2122  O   PRO A 267     -13.267  -8.157 -24.411  1.00 95.95           O  
ATOM   2123  CG  PRO A 267     -16.607  -6.713 -21.510  1.00 95.95           C  
ATOM   2124  CD  PRO A 267     -16.510  -5.360 -22.155  1.00 95.95           C  
ATOM   2125  N   ALA A 268     -14.966  -7.096 -25.315  1.00 94.57           N  
ATOM   2126  CA  ALA A 268     -14.642  -7.554 -26.663  1.00 94.57           C  
ATOM   2127  C   ALA A 268     -13.276  -7.037 -27.104  1.00 94.57           C  
ATOM   2128  CB  ALA A 268     -15.719  -7.111 -27.650  1.00 94.57           C  
ATOM   2129  O   ALA A 268     -12.521  -7.748 -27.772  1.00 94.57           O  
ATOM   2130  N   ASN A 269     -12.927  -5.797 -26.713  1.00 96.44           N  
ATOM   2131  CA  ASN A 269     -11.633  -5.216 -27.054  1.00 96.44           C  
ATOM   2132  C   ASN A 269     -10.492  -5.925 -26.328  1.00 96.44           C  
ATOM   2133  CB  ASN A 269     -11.616  -3.720 -26.736  1.00 96.44           C  
ATOM   2134  O   ASN A 269      -9.372  -5.989 -26.838  1.00 96.44           O  
ATOM   2135  CG  ASN A 269     -12.570  -2.927 -27.607  1.00 96.44           C  
ATOM   2136  ND2 ASN A 269     -12.893  -1.712 -27.180  1.00 96.44           N  
ATOM   2137  OD1 ASN A 269     -13.015  -3.403 -28.655  1.00 96.44           O  
ATOM   2138  N   ALA A 270     -10.789  -6.405 -25.113  1.00 93.83           N  
ATOM   2139  CA  ALA A 270      -9.774  -7.068 -24.299  1.00 93.83           C  
ATOM   2140  C   ALA A 270      -9.255  -8.327 -24.987  1.00 93.83           C  
ATOM   2141  CB  ALA A 270     -10.337  -7.412 -22.922  1.00 93.83           C  
ATOM   2142  O   ALA A 270      -8.076  -8.669 -24.863  1.00 93.83           O  
ATOM   2143  N   GLU A 271     -10.041  -8.964 -25.795  1.00 91.62           N  
ATOM   2144  CA  GLU A 271      -9.736 -10.257 -26.400  1.00 91.62           C  
ATOM   2145  C   GLU A 271      -8.698 -10.116 -27.510  1.00 91.62           C  
ATOM   2146  CB  GLU A 271     -11.009 -10.907 -26.950  1.00 91.62           C  
ATOM   2147  O   GLU A 271      -7.952 -11.056 -27.792  1.00 91.62           O  
ATOM   2148  CG  GLU A 271     -12.043 -11.234 -25.882  1.00 91.62           C  
ATOM   2149  CD  GLU A 271     -13.321 -11.832 -26.447  1.00 91.62           C  
ATOM   2150  OE1 GLU A 271     -14.342 -11.877 -25.725  1.00 91.62           O  
ATOM   2151  OE2 GLU A 271     -13.300 -12.262 -27.623  1.00 91.62           O  
ATOM   2152  N   THR A 272      -8.632  -8.893 -28.060  1.00 92.68           N  
ATOM   2153  CA  THR A 272      -7.758  -8.742 -29.219  1.00 92.68           C  
ATOM   2154  C   THR A 272      -6.748  -7.621 -28.992  1.00 92.68           C  
ATOM   2155  CB  THR A 272      -8.570  -8.456 -30.496  1.00 92.68           C  
ATOM   2156  O   THR A 272      -5.977  -7.282 -29.892  1.00 92.68           O  
ATOM   2157  CG2 THR A 272      -9.466  -9.636 -30.854  1.00 92.68           C  
ATOM   2158  OG1 THR A 272      -9.386  -7.297 -30.287  1.00 92.68           O  
ATOM   2159  N   TYR A 273      -6.841  -7.004 -27.845  1.00 95.15           N  
ATOM   2160  CA  TYR A 273      -5.967  -5.864 -27.589  1.00 95.15           C  
ATOM   2161  C   TYR A 273      -4.501  -6.281 -27.628  1.00 95.15           C  
ATOM   2162  CB  TYR A 273      -6.293  -5.230 -26.233  1.00 95.15           C  
ATOM   2163  O   TYR A 273      -4.151  -7.383 -27.198  1.00 95.15           O  
ATOM   2164  CG  TYR A 273      -5.662  -3.874 -26.030  1.00 95.15           C  
ATOM   2165  CD1 TYR A 273      -4.858  -3.618 -24.921  1.00 95.15           C  
ATOM   2166  CD2 TYR A 273      -5.868  -2.847 -26.944  1.00 95.15           C  
ATOM   2167  CE1 TYR A 273      -4.276  -2.370 -24.728  1.00 95.15           C  
ATOM   2168  CE2 TYR A 273      -5.291  -1.595 -26.761  1.00 95.15           C  
ATOM   2169  OH  TYR A 273      -3.924  -0.128 -25.466  1.00 95.15           O  
ATOM   2170  CZ  TYR A 273      -4.497  -1.366 -25.652  1.00 95.15           C  
ATOM   2171  N   HIS A 274      -3.609  -5.420 -28.101  1.00 92.52           N  
ATOM   2172  CA  HIS A 274      -2.219  -5.773 -28.366  1.00 92.52           C  
ATOM   2173  C   HIS A 274      -1.423  -5.884 -27.070  1.00 92.52           C  
ATOM   2174  CB  HIS A 274      -1.572  -4.743 -29.293  1.00 92.52           C  
ATOM   2175  O   HIS A 274      -0.340  -6.473 -27.051  1.00 92.52           O  
ATOM   2176  CG  HIS A 274      -1.539  -3.360 -28.723  1.00 92.52           C  
ATOM   2177  CD2 HIS A 274      -0.520  -2.638 -28.201  1.00 92.52           C  
ATOM   2178  ND1 HIS A 274      -2.659  -2.560 -28.646  1.00 92.52           N  
ATOM   2179  CE1 HIS A 274      -2.329  -1.402 -28.099  1.00 92.52           C  
ATOM   2180  NE2 HIS A 274      -1.037  -1.424 -27.820  1.00 92.52           N  
ATOM   2181  N   VAL A 275      -1.963  -5.292 -25.947  1.00 92.42           N  
ATOM   2182  CA  VAL A 275      -1.396  -5.430 -24.610  1.00 92.42           C  
ATOM   2183  C   VAL A 275      -2.341  -6.243 -23.728  1.00 92.42           C  
ATOM   2184  CB  VAL A 275      -1.119  -4.053 -23.966  1.00 92.42           C  
ATOM   2185  O   VAL A 275      -3.554  -6.020 -23.737  1.00 92.42           O  
ATOM   2186  CG1 VAL A 275      -0.559  -4.219 -22.555  1.00 92.42           C  
ATOM   2187  CG2 VAL A 275      -0.158  -3.243 -24.834  1.00 92.42           C  
ATOM   2188  N   ASN A 276      -1.744  -7.194 -23.057  1.00 91.84           N  
ATOM   2189  CA  ASN A 276      -2.563  -7.951 -22.116  1.00 91.84           C  
ATOM   2190  C   ASN A 276      -3.167  -7.047 -21.045  1.00 91.84           C  
ATOM   2191  CB  ASN A 276      -1.742  -9.067 -21.468  1.00 91.84           C  
ATOM   2192  O   ASN A 276      -2.451  -6.537 -20.182  1.00 91.84           O  
ATOM   2193  CG  ASN A 276      -2.569  -9.939 -20.544  1.00 91.84           C  
ATOM   2194  ND2 ASN A 276      -1.960 -10.998 -20.024  1.00 91.84           N  
ATOM   2195  OD1 ASN A 276      -3.747  -9.664 -20.300  1.00 91.84           O  
ATOM   2196  N   PRO A 277      -4.456  -6.916 -21.023  1.00 93.21           N  
ATOM   2197  CA  PRO A 277      -5.105  -5.983 -20.100  1.00 93.21           C  
ATOM   2198  C   PRO A 277      -4.987  -6.418 -18.641  1.00 93.21           C  
ATOM   2199  CB  PRO A 277      -6.566  -5.995 -20.556  1.00 93.21           C  
ATOM   2200  O   PRO A 277      -5.247  -5.625 -17.733  1.00 93.21           O  
ATOM   2201  CG  PRO A 277      -6.650  -7.116 -21.541  1.00 93.21           C  
ATOM   2202  CD  PRO A 277      -5.256  -7.564 -21.873  1.00 93.21           C  
ATOM   2203  N   PHE A 278      -4.579  -7.694 -18.415  1.00 93.46           N  
ATOM   2204  CA  PHE A 278      -4.526  -8.239 -17.064  1.00 93.46           C  
ATOM   2205  C   PHE A 278      -3.088  -8.310 -16.564  1.00 93.46           C  
ATOM   2206  CB  PHE A 278      -5.168  -9.629 -17.018  1.00 93.46           C  
ATOM   2207  O   PHE A 278      -2.813  -8.932 -15.536  1.00 93.46           O  
ATOM   2208  CG  PHE A 278      -6.584  -9.661 -17.525  1.00 93.46           C  
ATOM   2209  CD1 PHE A 278      -7.542  -8.797 -17.008  1.00 93.46           C  
ATOM   2210  CD2 PHE A 278      -6.958 -10.556 -18.519  1.00 93.46           C  
ATOM   2211  CE1 PHE A 278      -8.854  -8.825 -17.476  1.00 93.46           C  
ATOM   2212  CE2 PHE A 278      -8.267 -10.589 -18.992  1.00 93.46           C  
ATOM   2213  CZ  PHE A 278      -9.214  -9.724 -18.468  1.00 93.46           C  
ATOM   2214  N   ASP A 279      -2.161  -7.819 -17.284  1.00 93.87           N  
ATOM   2215  CA  ASP A 279      -0.737  -7.817 -16.963  1.00 93.87           C  
ATOM   2216  C   ASP A 279      -0.354  -6.568 -16.172  1.00 93.87           C  
ATOM   2217  CB  ASP A 279       0.101  -7.909 -18.240  1.00 93.87           C  
ATOM   2218  O   ASP A 279      -0.331  -5.464 -16.719  1.00 93.87           O  
ATOM   2219  CG  ASP A 279       1.579  -8.121 -17.965  1.00 93.87           C  
ATOM   2220  OD1 ASP A 279       2.038  -7.830 -16.839  1.00 93.87           O  
ATOM   2221  OD2 ASP A 279       2.292  -8.581 -18.883  1.00 93.87           O  
ATOM   2222  N   MET A 280       0.030  -6.767 -14.886  1.00 95.00           N  
ATOM   2223  CA  MET A 280       0.262  -5.663 -13.958  1.00 95.00           C  
ATOM   2224  C   MET A 280       1.607  -4.999 -14.229  1.00 95.00           C  
ATOM   2225  CB  MET A 280       0.204  -6.156 -12.511  1.00 95.00           C  
ATOM   2226  O   MET A 280       1.971  -4.028 -13.562  1.00 95.00           O  
ATOM   2227  CG  MET A 280       0.096  -5.038 -11.487  1.00 95.00           C  
ATOM   2228  SD  MET A 280      -0.302  -5.659  -9.807  1.00 95.00           S  
ATOM   2229  CE  MET A 280      -1.449  -4.368  -9.251  1.00 95.00           C  
ATOM   2230  N   THR A 281       2.306  -5.499 -15.222  1.00 96.94           N  
ATOM   2231  CA  THR A 281       3.564  -4.862 -15.596  1.00 96.94           C  
ATOM   2232  C   THR A 281       3.369  -3.945 -16.800  1.00 96.94           C  
ATOM   2233  CB  THR A 281       4.647  -5.909 -15.916  1.00 96.94           C  
ATOM   2234  O   THR A 281       4.338  -3.415 -17.347  1.00 96.94           O  
ATOM   2235  CG2 THR A 281       4.770  -6.934 -14.794  1.00 96.94           C  
ATOM   2236  OG1 THR A 281       4.305  -6.586 -17.132  1.00 96.94           O  
ATOM   2237  N   LYS A 282       2.112  -3.780 -17.159  1.00 96.99           N  
ATOM   2238  CA  LYS A 282       1.805  -2.989 -18.347  1.00 96.99           C  
ATOM   2239  C   LYS A 282       0.771  -1.911 -18.038  1.00 96.99           C  
ATOM   2240  CB  LYS A 282       1.301  -3.890 -19.476  1.00 96.99           C  
ATOM   2241  O   LYS A 282      -0.051  -2.072 -17.133  1.00 96.99           O  
ATOM   2242  CG  LYS A 282       2.234  -5.044 -19.810  1.00 96.99           C  
ATOM   2243  CD  LYS A 282       3.550  -4.548 -20.396  1.00 96.99           C  
ATOM   2244  CE  LYS A 282       4.437  -5.703 -20.838  1.00 96.99           C  
ATOM   2245  NZ  LYS A 282       5.797  -5.623 -20.226  1.00 96.99           N  
ATOM   2246  N   VAL A 283       0.889  -0.836 -18.809  1.00 97.73           N  
ATOM   2247  CA  VAL A 283      -0.150   0.187 -18.754  1.00 97.73           C  
ATOM   2248  C   VAL A 283      -1.006   0.123 -20.016  1.00 97.73           C  
ATOM   2249  CB  VAL A 283       0.453   1.600 -18.589  1.00 97.73           C  
ATOM   2250  O   VAL A 283      -0.613  -0.492 -21.010  1.00 97.73           O  
ATOM   2251  CG1 VAL A 283       1.275   1.690 -17.305  1.00 97.73           C  
ATOM   2252  CG2 VAL A 283       1.309   1.958 -19.802  1.00 97.73           C  
ATOM   2253  N   TRP A 284      -2.289   0.760 -19.888  1.00 97.79           N  
ATOM   2254  CA  TRP A 284      -3.055   1.129 -21.074  1.00 97.79           C  
ATOM   2255  C   TRP A 284      -2.701   2.539 -21.534  1.00 97.79           C  
ATOM   2256  CB  TRP A 284      -4.558   1.031 -20.796  1.00 97.79           C  
ATOM   2257  O   TRP A 284      -2.955   3.513 -20.822  1.00 97.79           O  
ATOM   2258  CG  TRP A 284      -4.998  -0.311 -20.291  1.00 97.79           C  
ATOM   2259  CD1 TRP A 284      -4.249  -1.453 -20.228  1.00 97.79           C  
ATOM   2260  CD2 TRP A 284      -6.292  -0.650 -19.783  1.00 97.79           C  
ATOM   2261  CE2 TRP A 284      -6.256  -2.017 -19.429  1.00 97.79           C  
ATOM   2262  CE3 TRP A 284      -7.478   0.071 -19.592  1.00 97.79           C  
ATOM   2263  NE1 TRP A 284      -5.001  -2.483 -19.710  1.00 97.79           N  
ATOM   2264  CH2 TRP A 284      -8.513  -1.950 -18.718  1.00 97.79           C  
ATOM   2265  CZ2 TRP A 284      -7.365  -2.678 -18.894  1.00 97.79           C  
ATOM   2266  CZ3 TRP A 284      -8.580  -0.589 -19.059  1.00 97.79           C  
ATOM   2267  N   PRO A 285      -2.147   2.558 -22.733  1.00 96.26           N  
ATOM   2268  CA  PRO A 285      -1.818   3.917 -23.170  1.00 96.26           C  
ATOM   2269  C   PRO A 285      -3.033   4.842 -23.184  1.00 96.26           C  
ATOM   2270  CB  PRO A 285      -1.274   3.710 -24.586  1.00 96.26           C  
ATOM   2271  O   PRO A 285      -4.119   4.436 -23.606  1.00 96.26           O  
ATOM   2272  CG  PRO A 285      -0.715   2.323 -24.581  1.00 96.26           C  
ATOM   2273  CD  PRO A 285      -1.608   1.453 -23.744  1.00 96.26           C  
ATOM   2274  N   HIS A 286      -2.855   6.021 -22.700  1.00 96.91           N  
ATOM   2275  CA  HIS A 286      -3.939   6.994 -22.624  1.00 96.91           C  
ATOM   2276  C   HIS A 286      -4.469   7.337 -24.012  1.00 96.91           C  
ATOM   2277  CB  HIS A 286      -3.470   8.264 -21.912  1.00 96.91           C  
ATOM   2278  O   HIS A 286      -5.640   7.693 -24.163  1.00 96.91           O  
ATOM   2279  CG  HIS A 286      -3.249   8.082 -20.444  1.00 96.91           C  
ATOM   2280  CD2 HIS A 286      -3.541   7.046 -19.623  1.00 96.91           C  
ATOM   2281  ND1 HIS A 286      -2.659   9.046 -19.656  1.00 96.91           N  
ATOM   2282  CE1 HIS A 286      -2.597   8.609 -18.409  1.00 96.91           C  
ATOM   2283  NE2 HIS A 286      -3.126   7.398 -18.362  1.00 96.91           N  
ATOM   2284  N   LYS A 287      -3.603   7.205 -25.002  1.00 96.55           N  
ATOM   2285  CA  LYS A 287      -4.031   7.457 -26.375  1.00 96.55           C  
ATOM   2286  C   LYS A 287      -5.141   6.494 -26.789  1.00 96.55           C  
ATOM   2287  CB  LYS A 287      -2.848   7.338 -27.337  1.00 96.55           C  
ATOM   2288  O   LYS A 287      -6.075   6.882 -27.493  1.00 96.55           O  
ATOM   2289  CG  LYS A 287      -3.200   7.627 -28.789  1.00 96.55           C  
ATOM   2290  CD  LYS A 287      -1.983   7.495 -29.696  1.00 96.55           C  
ATOM   2291  CE  LYS A 287      -2.353   7.686 -31.160  1.00 96.55           C  
ATOM   2292  NZ  LYS A 287      -1.162   7.563 -32.053  1.00 96.55           N  
ATOM   2293  N   ASP A 288      -5.067   5.306 -26.298  1.00 97.58           N  
ATOM   2294  CA  ASP A 288      -6.055   4.294 -26.657  1.00 97.58           C  
ATOM   2295  C   ASP A 288      -7.256   4.339 -25.714  1.00 97.58           C  
ATOM   2296  CB  ASP A 288      -5.426   2.899 -26.640  1.00 97.58           C  
ATOM   2297  O   ASP A 288      -8.395   4.136 -26.140  1.00 97.58           O  
ATOM   2298  CG  ASP A 288      -4.309   2.741 -27.656  1.00 97.58           C  
ATOM   2299  OD1 ASP A 288      -4.226   3.551 -28.604  1.00 97.58           O  
ATOM   2300  OD2 ASP A 288      -3.505   1.794 -27.509  1.00 97.58           O  
ATOM   2301  N   TYR A 289      -6.938   4.569 -24.531  1.00 98.20           N  
ATOM   2302  CA  TYR A 289      -7.970   4.595 -23.500  1.00 98.20           C  
ATOM   2303  C   TYR A 289      -7.832   5.834 -22.624  1.00 98.20           C  
ATOM   2304  CB  TYR A 289      -7.899   3.333 -22.636  1.00 98.20           C  
ATOM   2305  O   TYR A 289      -7.138   5.807 -21.604  1.00 98.20           O  
ATOM   2306  CG  TYR A 289      -8.161   2.058 -23.400  1.00 98.20           C  
ATOM   2307  CD1 TYR A 289      -9.462   1.608 -23.615  1.00 98.20           C  
ATOM   2308  CD2 TYR A 289      -7.111   1.302 -23.907  1.00 98.20           C  
ATOM   2309  CE1 TYR A 289      -9.709   0.432 -24.317  1.00 98.20           C  
ATOM   2310  CE2 TYR A 289      -7.346   0.125 -24.610  1.00 98.20           C  
ATOM   2311  OH  TYR A 289      -8.885  -1.465 -25.506  1.00 98.20           O  
ATOM   2312  CZ  TYR A 289      -8.646  -0.301 -24.810  1.00 98.20           C  
ATOM   2313  N   PRO A 290      -8.472   6.952 -23.028  1.00 98.52           N  
ATOM   2314  CA  PRO A 290      -8.363   8.222 -22.306  1.00 98.52           C  
ATOM   2315  C   PRO A 290      -9.027   8.178 -20.932  1.00 98.52           C  
ATOM   2316  CB  PRO A 290      -9.078   9.214 -23.227  1.00 98.52           C  
ATOM   2317  O   PRO A 290      -9.952   7.391 -20.714  1.00 98.52           O  
ATOM   2318  CG  PRO A 290     -10.045   8.382 -24.007  1.00 98.52           C  
ATOM   2319  CD  PRO A 290      -9.431   7.031 -24.241  1.00 98.52           C  
ATOM   2320  N   LEU A 291      -8.553   9.062 -20.060  1.00 98.75           N  
ATOM   2321  CA  LEU A 291      -9.069   9.145 -18.698  1.00 98.75           C  
ATOM   2322  C   LEU A 291     -10.461   9.768 -18.682  1.00 98.75           C  
ATOM   2323  CB  LEU A 291      -8.121   9.960 -17.815  1.00 98.75           C  
ATOM   2324  O   LEU A 291     -10.712  10.754 -19.378  1.00 98.75           O  
ATOM   2325  CG  LEU A 291      -6.715   9.390 -17.623  1.00 98.75           C  
ATOM   2326  CD1 LEU A 291      -5.870  10.337 -16.778  1.00 98.75           C  
ATOM   2327  CD2 LEU A 291      -6.780   8.008 -16.983  1.00 98.75           C  
ATOM   2328  N   ARG A 292     -11.255   9.146 -17.947  1.00 98.58           N  
ATOM   2329  CA  ARG A 292     -12.600   9.646 -17.682  1.00 98.58           C  
ATOM   2330  C   ARG A 292     -12.768  10.011 -16.211  1.00 98.58           C  
ATOM   2331  CB  ARG A 292     -13.649   8.609 -18.088  1.00 98.58           C  
ATOM   2332  O   ARG A 292     -12.584   9.167 -15.332  1.00 98.58           O  
ATOM   2333  CG  ARG A 292     -13.670   8.304 -19.578  1.00 98.58           C  
ATOM   2334  CD  ARG A 292     -14.751   7.293 -19.931  1.00 98.58           C  
ATOM   2335  NE  ARG A 292     -16.086   7.805 -19.635  1.00 98.58           N  
ATOM   2336  NH1 ARG A 292     -17.113   5.736 -19.671  1.00 98.58           N  
ATOM   2337  NH2 ARG A 292     -18.342   7.623 -19.247  1.00 98.58           N  
ATOM   2338  CZ  ARG A 292     -17.177   7.053 -19.518  1.00 98.58           C  
ATOM   2339  N   PRO A 293     -13.175  11.257 -15.910  1.00 98.76           N  
ATOM   2340  CA  PRO A 293     -13.333  11.649 -14.507  1.00 98.76           C  
ATOM   2341  C   PRO A 293     -14.551  11.006 -13.849  1.00 98.76           C  
ATOM   2342  CB  PRO A 293     -13.490  13.169 -14.581  1.00 98.76           C  
ATOM   2343  O   PRO A 293     -15.616  10.917 -14.466  1.00 98.76           O  
ATOM   2344  CG  PRO A 293     -14.079  13.427 -15.931  1.00 98.76           C  
ATOM   2345  CD  PRO A 293     -13.551  12.396 -16.887  1.00 98.76           C  
ATOM   2346  N   ILE A 294     -14.334  10.655 -12.482  1.00 98.69           N  
ATOM   2347  CA  ILE A 294     -15.483  10.041 -11.826  1.00 98.69           C  
ATOM   2348  C   ILE A 294     -15.682  10.661 -10.445  1.00 98.69           C  
ATOM   2349  CB  ILE A 294     -15.315   8.510 -11.707  1.00 98.69           C  
ATOM   2350  O   ILE A 294     -16.756  10.540  -9.851  1.00 98.69           O  
ATOM   2351  CG1 ILE A 294     -14.106   8.173 -10.826  1.00 98.69           C  
ATOM   2352  CG2 ILE A 294     -15.177   7.872 -13.092  1.00 98.69           C  
ATOM   2353  CD1 ILE A 294     -14.060   6.722 -10.366  1.00 98.69           C  
ATOM   2354  N   GLY A 295     -14.609  11.229  -9.949  1.00 98.73           N  
ATOM   2355  CA  GLY A 295     -14.820  11.742  -8.605  1.00 98.73           C  
ATOM   2356  C   GLY A 295     -13.640  12.536  -8.078  1.00 98.73           C  
ATOM   2357  O   GLY A 295     -12.689  12.807  -8.814  1.00 98.73           O  
ATOM   2358  N   ARG A 296     -13.788  12.962  -6.835  1.00 98.89           N  
ATOM   2359  CA  ARG A 296     -12.780  13.745  -6.129  1.00 98.89           C  
ATOM   2360  C   ARG A 296     -12.608  13.253  -4.696  1.00 98.89           C  
ATOM   2361  CB  ARG A 296     -13.152  15.230  -6.132  1.00 98.89           C  
ATOM   2362  O   ARG A 296     -13.593  12.993  -4.001  1.00 98.89           O  
ATOM   2363  CG  ARG A 296     -12.142  16.120  -5.425  1.00 98.89           C  
ATOM   2364  CD  ARG A 296     -12.474  17.595  -5.595  1.00 98.89           C  
ATOM   2365  NE  ARG A 296     -12.445  17.996  -6.999  1.00 98.89           N  
ATOM   2366  NH1 ARG A 296     -13.799  19.846  -6.714  1.00 98.89           N  
ATOM   2367  NH2 ARG A 296     -12.979  19.328  -8.792  1.00 98.89           N  
ATOM   2368  CZ  ARG A 296     -13.074  19.056  -7.499  1.00 98.89           C  
ATOM   2369  N   LEU A 297     -11.353  13.085  -4.310  1.00 98.88           N  
ATOM   2370  CA  LEU A 297     -10.982  12.719  -2.947  1.00 98.88           C  
ATOM   2371  C   LEU A 297     -10.453  13.929  -2.185  1.00 98.88           C  
ATOM   2372  CB  LEU A 297      -9.929  11.608  -2.958  1.00 98.88           C  
ATOM   2373  O   LEU A 297      -9.572  14.640  -2.674  1.00 98.88           O  
ATOM   2374  CG  LEU A 297      -9.295  11.261  -1.610  1.00 98.88           C  
ATOM   2375  CD1 LEU A 297     -10.328  10.624  -0.687  1.00 98.88           C  
ATOM   2376  CD2 LEU A 297      -8.100  10.334  -1.803  1.00 98.88           C  
ATOM   2377  N   THR A 298     -11.025  14.172  -0.990  1.00 98.88           N  
ATOM   2378  CA  THR A 298     -10.541  15.201  -0.076  1.00 98.88           C  
ATOM   2379  C   THR A 298     -10.230  14.605   1.294  1.00 98.88           C  
ATOM   2380  CB  THR A 298     -11.567  16.339   0.078  1.00 98.88           C  
ATOM   2381  O   THR A 298     -11.115  14.052   1.952  1.00 98.88           O  
ATOM   2382  CG2 THR A 298     -11.024  17.454   0.966  1.00 98.88           C  
ATOM   2383  OG1 THR A 298     -11.870  16.879  -1.215  1.00 98.88           O  
ATOM   2384  N   LEU A 299      -8.963  14.673   1.698  1.00 98.59           N  
ATOM   2385  CA  LEU A 299      -8.572  14.249   3.038  1.00 98.59           C  
ATOM   2386  C   LEU A 299      -8.663  15.410   4.024  1.00 98.59           C  
ATOM   2387  CB  LEU A 299      -7.150  13.684   3.027  1.00 98.59           C  
ATOM   2388  O   LEU A 299      -7.881  16.360   3.943  1.00 98.59           O  
ATOM   2389  CG  LEU A 299      -6.774  12.771   4.196  1.00 98.59           C  
ATOM   2390  CD1 LEU A 299      -7.659  11.530   4.205  1.00 98.59           C  
ATOM   2391  CD2 LEU A 299      -5.301  12.384   4.120  1.00 98.59           C  
ATOM   2392  N   ASN A 300      -9.512  15.219   5.053  1.00 98.61           N  
ATOM   2393  CA  ASN A 300      -9.818  16.425   5.814  1.00 98.61           C  
ATOM   2394  C   ASN A 300      -9.798  16.160   7.317  1.00 98.61           C  
ATOM   2395  CB  ASN A 300     -11.174  16.996   5.393  1.00 98.61           C  
ATOM   2396  O   ASN A 300     -10.246  16.995   8.105  1.00 98.61           O  
ATOM   2397  CG  ASN A 300     -12.295  15.982   5.509  1.00 98.61           C  
ATOM   2398  ND2 ASN A 300     -13.416  16.260   4.852  1.00 98.61           N  
ATOM   2399  OD1 ASN A 300     -12.156  14.959   6.183  1.00 98.61           O  
ATOM   2400  N   LYS A 301      -9.362  15.022   7.701  1.00 98.72           N  
ATOM   2401  CA  LYS A 301      -9.346  14.725   9.131  1.00 98.72           C  
ATOM   2402  C   LYS A 301      -8.192  13.790   9.485  1.00 98.72           C  
ATOM   2403  CB  LYS A 301     -10.675  14.105   9.566  1.00 98.72           C  
ATOM   2404  O   LYS A 301      -8.034  12.731   8.874  1.00 98.72           O  
ATOM   2405  CG  LYS A 301     -10.803  13.908  11.069  1.00 98.72           C  
ATOM   2406  CD  LYS A 301     -12.158  13.320  11.442  1.00 98.72           C  
ATOM   2407  CE  LYS A 301     -12.263  13.060  12.939  1.00 98.72           C  
ATOM   2408  NZ  LYS A 301     -13.594  12.496  13.311  1.00 98.72           N  
ATOM   2409  N   ASN A 302      -7.428  14.201  10.538  1.00 98.75           N  
ATOM   2410  CA  ASN A 302      -6.337  13.377  11.047  1.00 98.75           C  
ATOM   2411  C   ASN A 302      -6.852  12.261  11.951  1.00 98.75           C  
ATOM   2412  CB  ASN A 302      -5.318  14.239  11.795  1.00 98.75           C  
ATOM   2413  O   ASN A 302      -7.940  12.369  12.520  1.00 98.75           O  
ATOM   2414  CG  ASN A 302      -4.333  14.919  10.865  1.00 98.75           C  
ATOM   2415  ND2 ASN A 302      -4.061  16.194  11.117  1.00 98.75           N  
ATOM   2416  OD1 ASN A 302      -3.820  14.303   9.926  1.00 98.75           O  
ATOM   2417  N   PRO A 303      -5.993  11.166  12.037  1.00 98.49           N  
ATOM   2418  CA  PRO A 303      -6.355  10.144  13.022  1.00 98.49           C  
ATOM   2419  C   PRO A 303      -6.392  10.688  14.449  1.00 98.49           C  
ATOM   2420  CB  PRO A 303      -5.250   9.096  12.866  1.00 98.49           C  
ATOM   2421  O   PRO A 303      -5.620  11.588  14.791  1.00 98.49           O  
ATOM   2422  CG  PRO A 303      -4.084   9.850  12.314  1.00 98.49           C  
ATOM   2423  CD  PRO A 303      -4.602  10.972  11.460  1.00 98.49           C  
ATOM   2424  N   ARG A 304      -7.306  10.178  15.231  1.00 97.90           N  
ATOM   2425  CA  ARG A 304      -7.323  10.511  16.652  1.00 97.90           C  
ATOM   2426  C   ARG A 304      -6.234   9.756  17.405  1.00 97.90           C  
ATOM   2427  CB  ARG A 304      -8.693  10.202  17.260  1.00 97.90           C  
ATOM   2428  O   ARG A 304      -5.637  10.288  18.343  1.00 97.90           O  
ATOM   2429  CG  ARG A 304      -9.795  11.148  16.810  1.00 97.90           C  
ATOM   2430  CD  ARG A 304     -11.091  10.906  17.571  1.00 97.90           C  
ATOM   2431  NE  ARG A 304     -10.943  11.198  18.994  1.00 97.90           N  
ATOM   2432  NH1 ARG A 304     -12.971  10.276  19.605  1.00 97.90           N  
ATOM   2433  NH2 ARG A 304     -11.604  11.205  21.194  1.00 97.90           N  
ATOM   2434  CZ  ARG A 304     -11.840  10.893  19.928  1.00 97.90           C  
ATOM   2435  N   ASN A 305      -6.037   8.560  17.001  1.00 98.44           N  
ATOM   2436  CA  ASN A 305      -5.022   7.636  17.495  1.00 98.44           C  
ATOM   2437  C   ASN A 305      -4.427   6.800  16.365  1.00 98.44           C  
ATOM   2438  CB  ASN A 305      -5.606   6.726  18.578  1.00 98.44           C  
ATOM   2439  O   ASN A 305      -5.151   6.090  15.665  1.00 98.44           O  
ATOM   2440  CG  ASN A 305      -4.587   5.750  19.132  1.00 98.44           C  
ATOM   2441  ND2 ASN A 305      -3.882   6.159  20.180  1.00 98.44           N  
ATOM   2442  OD1 ASN A 305      -4.433   4.637  18.621  1.00 98.44           O  
ATOM   2443  N   TYR A 306      -3.188   6.907  16.252  1.00 98.00           N  
ATOM   2444  CA  TYR A 306      -2.504   6.249  15.145  1.00 98.00           C  
ATOM   2445  C   TYR A 306      -2.758   4.746  15.163  1.00 98.00           C  
ATOM   2446  CB  TYR A 306      -0.998   6.524  15.202  1.00 98.00           C  
ATOM   2447  O   TYR A 306      -3.063   4.149  14.128  1.00 98.00           O  
ATOM   2448  CG  TYR A 306      -0.220   5.877  14.083  1.00 98.00           C  
ATOM   2449  CD1 TYR A 306       0.352   4.617  14.243  1.00 98.00           C  
ATOM   2450  CD2 TYR A 306      -0.053   6.525  12.863  1.00 98.00           C  
ATOM   2451  CE1 TYR A 306       1.072   4.018  13.215  1.00 98.00           C  
ATOM   2452  CE2 TYR A 306       0.665   5.935  11.828  1.00 98.00           C  
ATOM   2453  OH  TYR A 306       1.934   4.095  10.991  1.00 98.00           O  
ATOM   2454  CZ  TYR A 306       1.222   4.683  12.013  1.00 98.00           C  
ATOM   2455  N   PHE A 307      -2.616   4.132  16.357  1.00 97.86           N  
ATOM   2456  CA  PHE A 307      -2.728   2.682  16.466  1.00 97.86           C  
ATOM   2457  C   PHE A 307      -4.106   2.210  16.018  1.00 97.86           C  
ATOM   2458  CB  PHE A 307      -2.460   2.228  17.904  1.00 97.86           C  
ATOM   2459  O   PHE A 307      -4.219   1.356  15.136  1.00 97.86           O  
ATOM   2460  CG  PHE A 307      -2.536   0.737  18.094  1.00 97.86           C  
ATOM   2461  CD1 PHE A 307      -3.640   0.155  18.704  1.00 97.86           C  
ATOM   2462  CD2 PHE A 307      -1.502  -0.084  17.662  1.00 97.86           C  
ATOM   2463  CE1 PHE A 307      -3.713  -1.225  18.881  1.00 97.86           C  
ATOM   2464  CE2 PHE A 307      -1.568  -1.463  17.835  1.00 97.86           C  
ATOM   2465  CZ  PHE A 307      -2.674  -2.032  18.445  1.00 97.86           C  
ATOM   2466  N   THR A 308      -5.134   2.811  16.509  1.00 97.78           N  
ATOM   2467  CA  THR A 308      -6.480   2.314  16.246  1.00 97.78           C  
ATOM   2468  C   THR A 308      -6.929   2.691  14.837  1.00 97.78           C  
ATOM   2469  CB  THR A 308      -7.488   2.861  17.273  1.00 97.78           C  
ATOM   2470  O   THR A 308      -7.599   1.905  14.163  1.00 97.78           O  
ATOM   2471  CG2 THR A 308      -7.148   2.389  18.683  1.00 97.78           C  
ATOM   2472  OG1 THR A 308      -7.463   4.294  17.242  1.00 97.78           O  
ATOM   2473  N   ASP A 309      -6.547   3.852  14.358  1.00 98.55           N  
ATOM   2474  CA  ASP A 309      -7.084   4.352  13.096  1.00 98.55           C  
ATOM   2475  C   ASP A 309      -6.221   3.908  11.917  1.00 98.55           C  
ATOM   2476  CB  ASP A 309      -7.189   5.879  13.125  1.00 98.55           C  
ATOM   2477  O   ASP A 309      -6.742   3.578  10.849  1.00 98.55           O  
ATOM   2478  CG  ASP A 309      -8.275   6.381  14.060  1.00 98.55           C  
ATOM   2479  OD1 ASP A 309      -9.199   5.607  14.393  1.00 98.55           O  
ATOM   2480  OD2 ASP A 309      -8.208   7.561  14.465  1.00 98.55           O  
ATOM   2481  N   ILE A 310      -4.879   3.896  12.160  1.00 98.43           N  
ATOM   2482  CA  ILE A 310      -3.996   3.665  11.022  1.00 98.43           C  
ATOM   2483  C   ILE A 310      -3.346   2.288  11.145  1.00 98.43           C  
ATOM   2484  CB  ILE A 310      -2.913   4.761  10.915  1.00 98.43           C  
ATOM   2485  O   ILE A 310      -3.450   1.462  10.236  1.00 98.43           O  
ATOM   2486  CG1 ILE A 310      -3.563   6.146  10.817  1.00 98.43           C  
ATOM   2487  CG2 ILE A 310      -1.997   4.500   9.716  1.00 98.43           C  
ATOM   2488  CD1 ILE A 310      -4.600   6.266   9.709  1.00 98.43           C  
ATOM   2489  N   GLU A 311      -2.756   1.977  12.306  1.00 98.02           N  
ATOM   2490  CA  GLU A 311      -2.035   0.718  12.470  1.00 98.02           C  
ATOM   2491  C   GLU A 311      -2.988  -0.473  12.431  1.00 98.02           C  
ATOM   2492  CB  GLU A 311      -1.246   0.717  13.782  1.00 98.02           C  
ATOM   2493  O   GLU A 311      -2.679  -1.503  11.827  1.00 98.02           O  
ATOM   2494  CG  GLU A 311      -0.541  -0.600  14.074  1.00 98.02           C  
ATOM   2495  CD  GLU A 311       0.516  -0.957  13.041  1.00 98.02           C  
ATOM   2496  OE1 GLU A 311       0.942  -2.133  12.991  1.00 98.02           O  
ATOM   2497  OE2 GLU A 311       0.920  -0.053  12.276  1.00 98.02           O  
ATOM   2498  N   GLN A 312      -4.247  -0.382  12.889  1.00 98.05           N  
ATOM   2499  CA  GLN A 312      -5.191  -1.494  12.932  1.00 98.05           C  
ATOM   2500  C   GLN A 312      -6.040  -1.545  11.665  1.00 98.05           C  
ATOM   2501  CB  GLN A 312      -6.092  -1.387  14.164  1.00 98.05           C  
ATOM   2502  O   GLN A 312      -6.798  -2.495  11.458  1.00 98.05           O  
ATOM   2503  CG  GLN A 312      -5.404  -1.779  15.465  1.00 98.05           C  
ATOM   2504  CD  GLN A 312      -6.346  -1.765  16.654  1.00 98.05           C  
ATOM   2505  NE2 GLN A 312      -5.975  -2.478  17.712  1.00 98.05           N  
ATOM   2506  OE1 GLN A 312      -7.397  -1.118  16.622  1.00 98.05           O  
ATOM   2507  N   ALA A 313      -5.890  -0.518  10.812  1.00 98.54           N  
ATOM   2508  CA  ALA A 313      -6.664  -0.508   9.573  1.00 98.54           C  
ATOM   2509  C   ALA A 313      -6.238  -1.647   8.651  1.00 98.54           C  
ATOM   2510  CB  ALA A 313      -6.511   0.834   8.861  1.00 98.54           C  
ATOM   2511  O   ALA A 313      -5.044  -1.867   8.437  1.00 98.54           O  
ATOM   2512  N   ALA A 314      -7.178  -2.432   8.210  1.00 98.43           N  
ATOM   2513  CA  ALA A 314      -6.969  -3.536   7.277  1.00 98.43           C  
ATOM   2514  C   ALA A 314      -7.639  -3.254   5.935  1.00 98.43           C  
ATOM   2515  CB  ALA A 314      -7.498  -4.841   7.868  1.00 98.43           C  
ATOM   2516  O   ALA A 314      -8.800  -2.839   5.889  1.00 98.43           O  
ATOM   2517  N   PHE A 315      -6.890  -3.456   4.859  1.00 98.73           N  
ATOM   2518  CA  PHE A 315      -7.376  -3.207   3.507  1.00 98.73           C  
ATOM   2519  C   PHE A 315      -7.257  -4.462   2.650  1.00 98.73           C  
ATOM   2520  CB  PHE A 315      -6.603  -2.054   2.860  1.00 98.73           C  
ATOM   2521  O   PHE A 315      -6.249  -5.169   2.712  1.00 98.73           O  
ATOM   2522  CG  PHE A 315      -6.647  -0.774   3.651  1.00 98.73           C  
ATOM   2523  CD1 PHE A 315      -7.638   0.171   3.416  1.00 98.73           C  
ATOM   2524  CD2 PHE A 315      -5.697  -0.517   4.631  1.00 98.73           C  
ATOM   2525  CE1 PHE A 315      -7.682   1.356   4.146  1.00 98.73           C  
ATOM   2526  CE2 PHE A 315      -5.734   0.666   5.365  1.00 98.73           C  
ATOM   2527  CZ  PHE A 315      -6.726   1.601   5.120  1.00 98.73           C  
ATOM   2528  N   SER A 316      -8.378  -4.699   1.891  1.00 98.55           N  
ATOM   2529  CA  SER A 316      -8.350  -5.862   1.011  1.00 98.55           C  
ATOM   2530  C   SER A 316      -9.058  -5.574  -0.309  1.00 98.55           C  
ATOM   2531  CB  SER A 316      -8.998  -7.068   1.693  1.00 98.55           C  
ATOM   2532  O   SER A 316     -10.180  -5.064  -0.319  1.00 98.55           O  
ATOM   2533  OG  SER A 316      -9.110  -8.156   0.792  1.00 98.55           O  
ATOM   2534  N   PRO A 317      -8.339  -5.994  -1.438  1.00 98.29           N  
ATOM   2535  CA  PRO A 317      -9.031  -5.815  -2.716  1.00 98.29           C  
ATOM   2536  C   PRO A 317     -10.226  -6.751  -2.876  1.00 98.29           C  
ATOM   2537  CB  PRO A 317      -7.948  -6.131  -3.751  1.00 98.29           C  
ATOM   2538  O   PRO A 317     -10.977  -6.640  -3.849  1.00 98.29           O  
ATOM   2539  CG  PRO A 317      -7.011  -7.063  -3.051  1.00 98.29           C  
ATOM   2540  CD  PRO A 317      -6.939  -6.668  -1.604  1.00 98.29           C  
ATOM   2541  N   SER A 318     -10.397  -7.708  -1.914  1.00 98.08           N  
ATOM   2542  CA  SER A 318     -11.554  -8.596  -1.946  1.00 98.08           C  
ATOM   2543  C   SER A 318     -12.796  -7.906  -1.391  1.00 98.08           C  
ATOM   2544  CB  SER A 318     -11.273  -9.873  -1.152  1.00 98.08           C  
ATOM   2545  O   SER A 318     -13.911  -8.410  -1.540  1.00 98.08           O  
ATOM   2546  OG  SER A 318     -11.077  -9.579   0.220  1.00 98.08           O  
ATOM   2547  N   ASN A 319     -12.526  -6.820  -0.646  1.00 98.51           N  
ATOM   2548  CA  ASN A 319     -13.674  -6.023  -0.225  1.00 98.51           C  
ATOM   2549  C   ASN A 319     -14.265  -5.233  -1.388  1.00 98.51           C  
ATOM   2550  CB  ASN A 319     -13.283  -5.080   0.915  1.00 98.51           C  
ATOM   2551  O   ASN A 319     -13.753  -4.170  -1.746  1.00 98.51           O  
ATOM   2552  CG  ASN A 319     -12.937  -5.818   2.193  1.00 98.51           C  
ATOM   2553  ND2 ASN A 319     -12.275  -5.130   3.115  1.00 98.51           N  
ATOM   2554  OD1 ASN A 319     -13.262  -6.998   2.349  1.00 98.51           O  
ATOM   2555  N   MET A 320     -15.262  -5.756  -1.982  1.00 97.73           N  
ATOM   2556  CA  MET A 320     -15.911  -5.150  -3.141  1.00 97.73           C  
ATOM   2557  C   MET A 320     -17.410  -4.993  -2.905  1.00 97.73           C  
ATOM   2558  CB  MET A 320     -15.664  -5.988  -4.396  1.00 97.73           C  
ATOM   2559  O   MET A 320     -18.010  -5.769  -2.159  1.00 97.73           O  
ATOM   2560  CG  MET A 320     -14.206  -6.036  -4.824  1.00 97.73           C  
ATOM   2561  SD  MET A 320     -13.928  -7.157  -6.250  1.00 97.73           S  
ATOM   2562  CE  MET A 320     -12.117  -7.112  -6.344  1.00 97.73           C  
ATOM   2563  N   VAL A 321     -17.946  -3.994  -3.501  1.00 97.83           N  
ATOM   2564  CA  VAL A 321     -19.380  -3.747  -3.386  1.00 97.83           C  
ATOM   2565  C   VAL A 321     -20.069  -4.076  -4.708  1.00 97.83           C  
ATOM   2566  CB  VAL A 321     -19.674  -2.286  -2.980  1.00 97.83           C  
ATOM   2567  O   VAL A 321     -19.410  -4.212  -5.742  1.00 97.83           O  
ATOM   2568  CG1 VAL A 321     -19.096  -1.982  -1.599  1.00 97.83           C  
ATOM   2569  CG2 VAL A 321     -19.112  -1.320  -4.022  1.00 97.83           C  
ATOM   2570  N   PRO A 322     -21.429  -4.257  -4.621  1.00 96.71           N  
ATOM   2571  CA  PRO A 322     -22.128  -4.506  -5.884  1.00 96.71           C  
ATOM   2572  C   PRO A 322     -21.787  -3.478  -6.960  1.00 96.71           C  
ATOM   2573  CB  PRO A 322     -23.606  -4.417  -5.492  1.00 96.71           C  
ATOM   2574  O   PRO A 322     -21.716  -2.280  -6.674  1.00 96.71           O  
ATOM   2575  CG  PRO A 322     -23.646  -4.829  -4.056  1.00 96.71           C  
ATOM   2576  CD  PRO A 322     -22.439  -4.265  -3.364  1.00 96.71           C  
ATOM   2577  N   GLY A 323     -21.551  -3.993  -8.200  1.00 96.64           N  
ATOM   2578  CA  GLY A 323     -21.198  -3.144  -9.327  1.00 96.64           C  
ATOM   2579  C   GLY A 323     -19.701  -3.000  -9.520  1.00 96.64           C  
ATOM   2580  O   GLY A 323     -19.251  -2.388 -10.491  1.00 96.64           O  
ATOM   2581  N   TRP A 324     -18.875  -3.409  -8.611  1.00 98.06           N  
ATOM   2582  CA  TRP A 324     -17.416  -3.441  -8.638  1.00 98.06           C  
ATOM   2583  C   TRP A 324     -16.899  -4.865  -8.469  1.00 98.06           C  
ATOM   2584  CB  TRP A 324     -16.839  -2.541  -7.542  1.00 98.06           C  
ATOM   2585  O   TRP A 324     -17.147  -5.504  -7.443  1.00 98.06           O  
ATOM   2586  CG  TRP A 324     -15.366  -2.290  -7.673  1.00 98.06           C  
ATOM   2587  CD1 TRP A 324     -14.354  -3.175  -7.420  1.00 98.06           C  
ATOM   2588  CD2 TRP A 324     -14.740  -1.071  -8.085  1.00 98.06           C  
ATOM   2589  CE2 TRP A 324     -13.345  -1.289  -8.060  1.00 98.06           C  
ATOM   2590  CE3 TRP A 324     -15.225   0.185  -8.474  1.00 98.06           C  
ATOM   2591  NE1 TRP A 324     -13.136  -2.578  -7.651  1.00 98.06           N  
ATOM   2592  CH2 TRP A 324     -12.928   0.925  -8.786  1.00 98.06           C  
ATOM   2593  CZ2 TRP A 324     -12.428  -0.294  -8.409  1.00 98.06           C  
ATOM   2594  CZ3 TRP A 324     -14.311   1.173  -8.822  1.00 98.06           C  
ATOM   2595  N   GLY A 325     -16.092  -5.246  -9.427  1.00 96.99           N  
ATOM   2596  CA  GLY A 325     -15.690  -6.640  -9.329  1.00 96.99           C  
ATOM   2597  C   GLY A 325     -14.256  -6.880  -9.763  1.00 96.99           C  
ATOM   2598  O   GLY A 325     -13.588  -5.965 -10.251  1.00 96.99           O  
ATOM   2599  N   ALA A 326     -13.833  -8.129  -9.600  1.00 96.47           N  
ATOM   2600  CA  ALA A 326     -12.470  -8.530  -9.940  1.00 96.47           C  
ATOM   2601  C   ALA A 326     -12.378  -8.981 -11.395  1.00 96.47           C  
ATOM   2602  CB  ALA A 326     -11.996  -9.644  -9.010  1.00 96.47           C  
ATOM   2603  O   ALA A 326     -13.341  -9.516 -11.948  1.00 96.47           O  
ATOM   2604  N   SER A 327     -11.281  -8.727 -12.020  1.00 95.13           N  
ATOM   2605  CA  SER A 327     -10.945  -9.295 -13.321  1.00 95.13           C  
ATOM   2606  C   SER A 327     -10.110 -10.562 -13.173  1.00 95.13           C  
ATOM   2607  CB  SER A 327     -10.190  -8.273 -14.173  1.00 95.13           C  
ATOM   2608  O   SER A 327      -9.852 -11.015 -12.056  1.00 95.13           O  
ATOM   2609  OG  SER A 327      -8.918  -7.994 -13.614  1.00 95.13           O  
ATOM   2610  N   ALA A 328      -9.738 -11.088 -14.295  1.00 92.55           N  
ATOM   2611  CA  ALA A 328      -8.903 -12.287 -14.288  1.00 92.55           C  
ATOM   2612  C   ALA A 328      -7.424 -11.925 -14.189  1.00 92.55           C  
ATOM   2613  CB  ALA A 328      -9.160 -13.122 -15.540  1.00 92.55           C  
ATOM   2614  O   ALA A 328      -6.559 -12.698 -14.608  1.00 92.55           O  
ATOM   2615  N   ASP A 329      -7.140 -10.773 -13.689  1.00 93.55           N  
ATOM   2616  CA  ASP A 329      -5.777 -10.363 -13.365  1.00 93.55           C  
ATOM   2617  C   ASP A 329      -5.167 -11.274 -12.302  1.00 93.55           C  
ATOM   2618  CB  ASP A 329      -5.753  -8.909 -12.888  1.00 93.55           C  
ATOM   2619  O   ASP A 329      -5.612 -11.280 -11.152  1.00 93.55           O  
ATOM   2620  CG  ASP A 329      -4.357  -8.420 -12.547  1.00 93.55           C  
ATOM   2621  OD1 ASP A 329      -3.481  -9.251 -12.223  1.00 93.55           O  
ATOM   2622  OD2 ASP A 329      -4.131  -7.192 -12.599  1.00 93.55           O  
ATOM   2623  N   PRO A 330      -4.115 -12.009 -12.626  1.00 93.20           N  
ATOM   2624  CA  PRO A 330      -3.584 -13.006 -11.693  1.00 93.20           C  
ATOM   2625  C   PRO A 330      -3.085 -12.387 -10.390  1.00 93.20           C  
ATOM   2626  CB  PRO A 330      -2.429 -13.639 -12.474  1.00 93.20           C  
ATOM   2627  O   PRO A 330      -3.248 -12.978  -9.319  1.00 93.20           O  
ATOM   2628  CG  PRO A 330      -2.791 -13.449 -13.912  1.00 93.20           C  
ATOM   2629  CD  PRO A 330      -3.602 -12.191 -14.038  1.00 93.20           C  
ATOM   2630  N   MET A 331      -2.459 -11.263 -10.478  1.00 95.12           N  
ATOM   2631  CA  MET A 331      -2.007 -10.592  -9.263  1.00 95.12           C  
ATOM   2632  C   MET A 331      -3.191 -10.190  -8.390  1.00 95.12           C  
ATOM   2633  CB  MET A 331      -1.170  -9.359  -9.609  1.00 95.12           C  
ATOM   2634  O   MET A 331      -3.162 -10.378  -7.173  1.00 95.12           O  
ATOM   2635  CG  MET A 331      -0.510  -8.708  -8.404  1.00 95.12           C  
ATOM   2636  SD  MET A 331       0.423  -9.911  -7.379  1.00 95.12           S  
ATOM   2637  CE  MET A 331       1.442 -10.698  -8.656  1.00 95.12           C  
ATOM   2638  N   LEU A 332      -4.219  -9.549  -9.042  1.00 96.95           N  
ATOM   2639  CA  LEU A 332      -5.410  -9.167  -8.291  1.00 96.95           C  
ATOM   2640  C   LEU A 332      -6.052 -10.384  -7.634  1.00 96.95           C  
ATOM   2641  CB  LEU A 332      -6.422  -8.474  -9.207  1.00 96.95           C  
ATOM   2642  O   LEU A 332      -6.436 -10.333  -6.463  1.00 96.95           O  
ATOM   2643  CG  LEU A 332      -7.750  -8.069  -8.566  1.00 96.95           C  
ATOM   2644  CD1 LEU A 332      -7.506  -7.138  -7.383  1.00 96.95           C  
ATOM   2645  CD2 LEU A 332      -8.660  -7.406  -9.595  1.00 96.95           C  
ATOM   2646  N   GLN A 333      -6.115 -11.569  -8.383  1.00 95.66           N  
ATOM   2647  CA  GLN A 333      -6.707 -12.790  -7.848  1.00 95.66           C  
ATOM   2648  C   GLN A 333      -5.947 -13.277  -6.618  1.00 95.66           C  
ATOM   2649  CB  GLN A 333      -6.735 -13.886  -8.915  1.00 95.66           C  
ATOM   2650  O   GLN A 333      -6.556 -13.685  -5.626  1.00 95.66           O  
ATOM   2651  CG  GLN A 333      -7.664 -13.583 -10.083  1.00 95.66           C  
ATOM   2652  CD  GLN A 333      -9.119 -13.484  -9.664  1.00 95.66           C  
ATOM   2653  NE2 GLN A 333      -9.774 -12.394 -10.050  1.00 95.66           N  
ATOM   2654  OE1 GLN A 333      -9.651 -14.380  -9.000  1.00 95.66           O  
ATOM   2655  N   ALA A 334      -4.682 -13.239  -6.629  1.00 97.09           N  
ATOM   2656  CA  ALA A 334      -3.851 -13.669  -5.508  1.00 97.09           C  
ATOM   2657  C   ALA A 334      -4.009 -12.728  -4.316  1.00 97.09           C  
ATOM   2658  CB  ALA A 334      -2.386 -13.746  -5.930  1.00 97.09           C  
ATOM   2659  O   ALA A 334      -4.135 -13.178  -3.175  1.00 97.09           O  
ATOM   2660  N   ARG A 335      -4.179 -11.481  -4.588  1.00 97.81           N  
ATOM   2661  CA  ARG A 335      -4.249 -10.460  -3.548  1.00 97.81           C  
ATOM   2662  C   ARG A 335      -5.564 -10.550  -2.780  1.00 97.81           C  
ATOM   2663  CB  ARG A 335      -4.090  -9.064  -4.153  1.00 97.81           C  
ATOM   2664  O   ARG A 335      -5.619 -10.226  -1.592  1.00 97.81           O  
ATOM   2665  CG  ARG A 335      -2.696  -8.780  -4.689  1.00 97.81           C  
ATOM   2666  CD  ARG A 335      -2.596  -7.383  -5.287  1.00 97.81           C  
ATOM   2667  NE  ARG A 335      -2.715  -6.349  -4.264  1.00 97.81           N  
ATOM   2668  NH1 ARG A 335      -2.834  -4.592  -5.760  1.00 97.81           N  
ATOM   2669  NH2 ARG A 335      -2.928  -4.192  -3.505  1.00 97.81           N  
ATOM   2670  CZ  ARG A 335      -2.826  -5.047  -4.512  1.00 97.81           C  
ATOM   2671  N   MET A 336      -6.525 -10.986  -3.463  1.00 98.33           N  
ATOM   2672  CA  MET A 336      -7.846 -11.093  -2.851  1.00 98.33           C  
ATOM   2673  C   MET A 336      -7.832 -12.092  -1.699  1.00 98.33           C  
ATOM   2674  CB  MET A 336      -8.889 -11.507  -3.890  1.00 98.33           C  
ATOM   2675  O   MET A 336      -8.658 -12.006  -0.788  1.00 98.33           O  
ATOM   2676  CG  MET A 336      -9.238 -10.408  -4.881  1.00 98.33           C  
ATOM   2677  SD  MET A 336     -10.647 -10.860  -5.965  1.00 98.33           S  
ATOM   2678  CE  MET A 336      -9.925 -12.265  -6.859  1.00 98.33           C  
ATOM   2679  N   PHE A 337      -6.943 -13.001  -1.773  1.00 98.27           N  
ATOM   2680  CA  PHE A 337      -6.761 -13.924  -0.659  1.00 98.27           C  
ATOM   2681  C   PHE A 337      -5.694 -13.411   0.300  1.00 98.27           C  
ATOM   2682  CB  PHE A 337      -6.383 -15.318  -1.169  1.00 98.27           C  
ATOM   2683  O   PHE A 337      -5.894 -13.409   1.517  1.00 98.27           O  
ATOM   2684  CG  PHE A 337      -5.791 -16.211  -0.113  1.00 98.27           C  
ATOM   2685  CD1 PHE A 337      -4.433 -16.504  -0.111  1.00 98.27           C  
ATOM   2686  CD2 PHE A 337      -6.594 -16.759   0.879  1.00 98.27           C  
ATOM   2687  CE1 PHE A 337      -3.882 -17.331   0.866  1.00 98.27           C  
ATOM   2688  CE2 PHE A 337      -6.051 -17.586   1.859  1.00 98.27           C  
ATOM   2689  CZ  PHE A 337      -4.696 -17.871   1.849  1.00 98.27           C  
ATOM   2690  N   ALA A 338      -4.602 -13.073  -0.183  1.00 98.40           N  
ATOM   2691  CA  ALA A 338      -3.376 -12.818   0.569  1.00 98.40           C  
ATOM   2692  C   ALA A 338      -3.579 -11.701   1.588  1.00 98.40           C  
ATOM   2693  CB  ALA A 338      -2.233 -12.466  -0.380  1.00 98.40           C  
ATOM   2694  O   ALA A 338      -3.136 -11.810   2.734  1.00 98.40           O  
ATOM   2695  N   TYR A 339      -4.296 -10.664   1.258  1.00 98.43           N  
ATOM   2696  CA  TYR A 339      -4.373  -9.496   2.128  1.00 98.43           C  
ATOM   2697  C   TYR A 339      -5.252  -9.776   3.341  1.00 98.43           C  
ATOM   2698  CB  TYR A 339      -4.915  -8.287   1.358  1.00 98.43           C  
ATOM   2699  O   TYR A 339      -4.843  -9.540   4.480  1.00 98.43           O  
ATOM   2700  CG  TYR A 339      -3.873  -7.581   0.525  1.00 98.43           C  
ATOM   2701  CD1 TYR A 339      -3.888  -6.196   0.383  1.00 98.43           C  
ATOM   2702  CD2 TYR A 339      -2.871  -8.298  -0.121  1.00 98.43           C  
ATOM   2703  CE1 TYR A 339      -2.931  -5.541  -0.386  1.00 98.43           C  
ATOM   2704  CE2 TYR A 339      -1.909  -7.654  -0.892  1.00 98.43           C  
ATOM   2705  OH  TYR A 339      -0.997  -5.634  -1.779  1.00 98.43           O  
ATOM   2706  CZ  TYR A 339      -1.947  -6.277  -1.017  1.00 98.43           C  
ATOM   2707  N   PRO A 340      -6.431 -10.221   3.083  1.00 98.25           N  
ATOM   2708  CA  PRO A 340      -7.219 -10.525   4.280  1.00 98.25           C  
ATOM   2709  C   PRO A 340      -6.578 -11.604   5.150  1.00 98.25           C  
ATOM   2710  CB  PRO A 340      -8.556 -11.006   3.709  1.00 98.25           C  
ATOM   2711  O   PRO A 340      -6.745 -11.596   6.372  1.00 98.25           O  
ATOM   2712  CG  PRO A 340      -8.249 -11.402   2.301  1.00 98.25           C  
ATOM   2713  CD  PRO A 340      -7.171 -10.499   1.775  1.00 98.25           C  
ATOM   2714  N   ASP A 341      -5.907 -12.514   4.564  1.00 98.42           N  
ATOM   2715  CA  ASP A 341      -5.207 -13.515   5.363  1.00 98.42           C  
ATOM   2716  C   ASP A 341      -4.152 -12.865   6.255  1.00 98.42           C  
ATOM   2717  CB  ASP A 341      -4.558 -14.565   4.460  1.00 98.42           C  
ATOM   2718  O   ASP A 341      -3.986 -13.252   7.414  1.00 98.42           O  
ATOM   2719  CG  ASP A 341      -3.924 -15.705   5.237  1.00 98.42           C  
ATOM   2720  OD1 ASP A 341      -4.645 -16.428   5.957  1.00 98.42           O  
ATOM   2721  OD2 ASP A 341      -2.690 -15.880   5.130  1.00 98.42           O  
ATOM   2722  N   ALA A 342      -3.414 -11.903   5.729  1.00 98.10           N  
ATOM   2723  CA  ALA A 342      -2.447 -11.151   6.525  1.00 98.10           C  
ATOM   2724  C   ALA A 342      -3.132 -10.430   7.682  1.00 98.10           C  
ATOM   2725  CB  ALA A 342      -1.699 -10.150   5.647  1.00 98.10           C  
ATOM   2726  O   ALA A 342      -2.610 -10.401   8.799  1.00 98.10           O  
ATOM   2727  N   ALA A 343      -4.279  -9.859   7.457  1.00 98.18           N  
ATOM   2728  CA  ALA A 343      -5.029  -9.166   8.502  1.00 98.18           C  
ATOM   2729  C   ALA A 343      -5.476 -10.137   9.591  1.00 98.18           C  
ATOM   2730  CB  ALA A 343      -6.237  -8.449   7.904  1.00 98.18           C  
ATOM   2731  O   ALA A 343      -5.425  -9.813  10.780  1.00 98.18           O  
ATOM   2732  N   ARG A 344      -5.876 -11.314   9.174  1.00 97.37           N  
ATOM   2733  CA  ARG A 344      -6.266 -12.334  10.143  1.00 97.37           C  
ATOM   2734  C   ARG A 344      -5.102 -12.687  11.064  1.00 97.37           C  
ATOM   2735  CB  ARG A 344      -6.769 -13.590   9.429  1.00 97.37           C  
ATOM   2736  O   ARG A 344      -5.292 -12.879  12.267  1.00 97.37           O  
ATOM   2737  CG  ARG A 344      -8.125 -13.418   8.764  1.00 97.37           C  
ATOM   2738  CD  ARG A 344      -8.565 -14.685   8.044  1.00 97.37           C  
ATOM   2739  NE  ARG A 344      -9.818 -14.487   7.320  1.00 97.37           N  
ATOM   2740  NH1 ARG A 344      -8.838 -14.420   5.229  1.00 97.37           N  
ATOM   2741  NH2 ARG A 344     -11.109 -14.188   5.444  1.00 97.37           N  
ATOM   2742  CZ  ARG A 344      -9.919 -14.366   5.999  1.00 97.37           C  
ATOM   2743  N   TYR A 345      -3.941 -12.739  10.494  1.00 97.66           N  
ATOM   2744  CA  TYR A 345      -2.752 -13.058  11.276  1.00 97.66           C  
ATOM   2745  C   TYR A 345      -2.420 -11.933  12.248  1.00 97.66           C  
ATOM   2746  CB  TYR A 345      -1.557 -13.320  10.354  1.00 97.66           C  
ATOM   2747  O   TYR A 345      -2.171 -12.179  13.431  1.00 97.66           O  
ATOM   2748  CG  TYR A 345      -0.242 -13.444  11.084  1.00 97.66           C  
ATOM   2749  CD1 TYR A 345       0.767 -12.500  10.908  1.00 97.66           C  
ATOM   2750  CD2 TYR A 345      -0.006 -14.506  11.951  1.00 97.66           C  
ATOM   2751  CE1 TYR A 345       1.981 -12.612  11.577  1.00 97.66           C  
ATOM   2752  CE2 TYR A 345       1.204 -14.627  12.626  1.00 97.66           C  
ATOM   2753  OH  TYR A 345       3.390 -13.791  13.099  1.00 97.66           O  
ATOM   2754  CZ  TYR A 345       2.190 -13.676  12.433  1.00 97.66           C  
ATOM   2755  N   ARG A 346      -2.550 -10.771  11.790  1.00 97.49           N  
ATOM   2756  CA  ARG A 346      -2.051  -9.642  12.569  1.00 97.49           C  
ATOM   2757  C   ARG A 346      -3.087  -9.180  13.588  1.00 97.49           C  
ATOM   2758  CB  ARG A 346      -1.668  -8.481  11.649  1.00 97.49           C  
ATOM   2759  O   ARG A 346      -2.749  -8.890  14.737  1.00 97.49           O  
ATOM   2760  CG  ARG A 346      -0.380  -8.710  10.872  1.00 97.49           C  
ATOM   2761  CD  ARG A 346       0.007  -7.488  10.051  1.00 97.49           C  
ATOM   2762  NE  ARG A 346       0.067  -6.283  10.873  1.00 97.49           N  
ATOM   2763  NH1 ARG A 346       0.143  -4.819   9.087  1.00 97.49           N  
ATOM   2764  NH2 ARG A 346       0.180  -4.017  11.234  1.00 97.49           N  
ATOM   2765  CZ  ARG A 346       0.130  -5.042  10.396  1.00 97.49           C  
ATOM   2766  N   LEU A 347      -4.264  -9.105  13.186  1.00 97.49           N  
ATOM   2767  CA  LEU A 347      -5.269  -8.395  13.969  1.00 97.49           C  
ATOM   2768  C   LEU A 347      -6.228  -9.373  14.639  1.00 97.49           C  
ATOM   2769  CB  LEU A 347      -6.051  -7.422  13.082  1.00 97.49           C  
ATOM   2770  O   LEU A 347      -6.868  -9.037  15.638  1.00 97.49           O  
ATOM   2771  CG  LEU A 347      -5.235  -6.327  12.394  1.00 97.49           C  
ATOM   2772  CD1 LEU A 347      -6.140  -5.455  11.530  1.00 97.49           C  
ATOM   2773  CD2 LEU A 347      -4.497  -5.481  13.426  1.00 97.49           C  
ATOM   2774  N   GLY A 348      -6.332 -10.525  14.010  1.00 97.11           N  
ATOM   2775  CA  GLY A 348      -7.226 -11.524  14.572  1.00 97.11           C  
ATOM   2776  C   GLY A 348      -8.399 -11.852  13.667  1.00 97.11           C  
ATOM   2777  O   GLY A 348      -8.697 -11.105  12.734  1.00 97.11           O  
ATOM   2778  N   VAL A 349      -9.095 -12.882  13.964  1.00 96.54           N  
ATOM   2779  CA  VAL A 349     -10.156 -13.479  13.160  1.00 96.54           C  
ATOM   2780  C   VAL A 349     -11.333 -12.512  13.055  1.00 96.54           C  
ATOM   2781  CB  VAL A 349     -10.625 -14.828  13.750  1.00 96.54           C  
ATOM   2782  O   VAL A 349     -12.123 -12.586  12.112  1.00 96.54           O  
ATOM   2783  CG1 VAL A 349     -11.201 -14.632  15.152  1.00 96.54           C  
ATOM   2784  CG2 VAL A 349     -11.656 -15.482  12.832  1.00 96.54           C  
ATOM   2785  N   ASN A 350     -11.483 -11.567  14.072  1.00 96.66           N  
ATOM   2786  CA  ASN A 350     -12.618 -10.651  14.110  1.00 96.66           C  
ATOM   2787  C   ASN A 350     -12.202  -9.228  13.750  1.00 96.66           C  
ATOM   2788  CB  ASN A 350     -13.283 -10.678  15.488  1.00 96.66           C  
ATOM   2789  O   ASN A 350     -12.817  -8.263  14.207  1.00 96.66           O  
ATOM   2790  CG  ASN A 350     -14.058 -11.957  15.738  1.00 96.66           C  
ATOM   2791  ND2 ASN A 350     -14.010 -12.448  16.971  1.00 96.66           N  
ATOM   2792  OD1 ASN A 350     -14.693 -12.499  14.830  1.00 96.66           O  
ATOM   2793  N   TYR A 351     -11.120  -9.059  12.993  1.00 97.32           N  
ATOM   2794  CA  TYR A 351     -10.552  -7.749  12.695  1.00 97.32           C  
ATOM   2795  C   TYR A 351     -11.599  -6.828  12.081  1.00 97.32           C  
ATOM   2796  CB  TYR A 351      -9.356  -7.885  11.748  1.00 97.32           C  
ATOM   2797  O   TYR A 351     -11.475  -5.603  12.154  1.00 97.32           O  
ATOM   2798  CG  TYR A 351      -9.736  -8.282  10.342  1.00 97.32           C  
ATOM   2799  CD1 TYR A 351      -9.867  -9.622   9.987  1.00 97.32           C  
ATOM   2800  CD2 TYR A 351      -9.965  -7.317   9.366  1.00 97.32           C  
ATOM   2801  CE1 TYR A 351     -10.216  -9.993   8.693  1.00 97.32           C  
ATOM   2802  CE2 TYR A 351     -10.315  -7.676   8.069  1.00 97.32           C  
ATOM   2803  OH  TYR A 351     -10.783  -9.376   6.459  1.00 97.32           O  
ATOM   2804  CZ  TYR A 351     -10.438  -9.014   7.742  1.00 97.32           C  
ATOM   2805  N   GLN A 352     -12.655  -7.330  11.403  1.00 96.40           N  
ATOM   2806  CA  GLN A 352     -13.685  -6.514  10.770  1.00 96.40           C  
ATOM   2807  C   GLN A 352     -14.492  -5.743  11.812  1.00 96.40           C  
ATOM   2808  CB  GLN A 352     -14.616  -7.384   9.925  1.00 96.40           C  
ATOM   2809  O   GLN A 352     -15.194  -4.787  11.477  1.00 96.40           O  
ATOM   2810  CG  GLN A 352     -13.910  -8.126   8.798  1.00 96.40           C  
ATOM   2811  CD  GLN A 352     -13.549  -9.552   9.170  1.00 96.40           C  
ATOM   2812  NE2 GLN A 352     -13.400 -10.408   8.165  1.00 96.40           N  
ATOM   2813  OE1 GLN A 352     -13.405  -9.882  10.352  1.00 96.40           O  
ATOM   2814  N   MET A 353     -14.406  -6.160  13.068  1.00 95.74           N  
ATOM   2815  CA  MET A 353     -15.151  -5.525  14.152  1.00 95.74           C  
ATOM   2816  C   MET A 353     -14.420  -4.288  14.662  1.00 95.74           C  
ATOM   2817  CB  MET A 353     -15.375  -6.511  15.300  1.00 95.74           C  
ATOM   2818  O   MET A 353     -15.007  -3.458  15.359  1.00 95.74           O  
ATOM   2819  CG  MET A 353     -16.264  -7.688  14.933  1.00 95.74           C  
ATOM   2820  SD  MET A 353     -16.480  -8.866  16.322  1.00 95.74           S  
ATOM   2821  CE  MET A 353     -17.439 -10.165  15.495  1.00 95.74           C  
ATOM   2822  N   LEU A 354     -13.147  -4.192  14.378  1.00 97.18           N  
ATOM   2823  CA  LEU A 354     -12.399  -3.005  14.776  1.00 97.18           C  
ATOM   2824  C   LEU A 354     -12.994  -1.751  14.143  1.00 97.18           C  
ATOM   2825  CB  LEU A 354     -10.927  -3.141  14.380  1.00 97.18           C  
ATOM   2826  O   LEU A 354     -13.365  -1.760  12.967  1.00 97.18           O  
ATOM   2827  CG  LEU A 354     -10.141  -4.259  15.068  1.00 97.18           C  
ATOM   2828  CD1 LEU A 354      -8.772  -4.423  14.416  1.00 97.18           C  
ATOM   2829  CD2 LEU A 354      -9.998  -3.974  16.559  1.00 97.18           C  
ATOM   2830  N   PRO A 355     -13.090  -0.667  14.928  1.00 96.89           N  
ATOM   2831  CA  PRO A 355     -13.760   0.552  14.469  1.00 96.89           C  
ATOM   2832  C   PRO A 355     -13.253   1.028  13.110  1.00 96.89           C  
ATOM   2833  CB  PRO A 355     -13.426   1.570  15.563  1.00 96.89           C  
ATOM   2834  O   PRO A 355     -14.047   1.439  12.260  1.00 96.89           O  
ATOM   2835  CG  PRO A 355     -13.346   0.766  16.821  1.00 96.89           C  
ATOM   2836  CD  PRO A 355     -12.679  -0.543  16.508  1.00 96.89           C  
ATOM   2837  N   THR A 356     -12.000   0.983  12.879  1.00 98.00           N  
ATOM   2838  CA  THR A 356     -11.464   1.476  11.615  1.00 98.00           C  
ATOM   2839  C   THR A 356     -11.889   0.574  10.459  1.00 98.00           C  
ATOM   2840  CB  THR A 356      -9.928   1.570  11.659  1.00 98.00           C  
ATOM   2841  O   THR A 356     -11.897   1.001   9.303  1.00 98.00           O  
ATOM   2842  CG2 THR A 356      -9.290   0.186  11.598  1.00 98.00           C  
ATOM   2843  OG1 THR A 356      -9.470   2.344  10.543  1.00 98.00           O  
ATOM   2844  N   ASN A 357     -12.240  -0.738  10.759  1.00 98.48           N  
ATOM   2845  CA  ASN A 357     -12.553  -1.703   9.711  1.00 98.48           C  
ATOM   2846  C   ASN A 357     -14.051  -1.982   9.635  1.00 98.48           C  
ATOM   2847  CB  ASN A 357     -11.781  -3.005   9.932  1.00 98.48           C  
ATOM   2848  O   ASN A 357     -14.527  -2.582   8.669  1.00 98.48           O  
ATOM   2849  CG  ASN A 357     -10.278  -2.808   9.887  1.00 98.48           C  
ATOM   2850  ND2 ASN A 357      -9.569  -3.445  10.811  1.00 98.48           N  
ATOM   2851  OD1 ASN A 357      -9.759  -2.088   9.030  1.00 98.48           O  
ATOM   2852  N   LYS A 358     -14.747  -1.569  10.619  1.00 97.60           N  
ATOM   2853  CA  LYS A 358     -16.179  -1.839  10.716  1.00 97.60           C  
ATOM   2854  C   LYS A 358     -16.953  -1.091   9.634  1.00 97.60           C  
ATOM   2855  CB  LYS A 358     -16.706  -1.453  12.099  1.00 97.60           C  
ATOM   2856  O   LYS A 358     -16.792   0.121   9.473  1.00 97.60           O  
ATOM   2857  CG  LYS A 358     -18.158  -1.838  12.337  1.00 97.60           C  
ATOM   2858  CD  LYS A 358     -18.604  -1.491  13.752  1.00 97.60           C  
ATOM   2859  CE  LYS A 358     -20.053  -1.889  13.996  1.00 97.60           C  
ATOM   2860  NZ  LYS A 358     -20.483  -1.584  15.393  1.00 97.60           N  
ATOM   2861  N   THR A 359     -17.811  -1.821   8.910  1.00 97.72           N  
ATOM   2862  CA  THR A 359     -18.629  -1.221   7.862  1.00 97.72           C  
ATOM   2863  C   THR A 359     -19.748  -0.377   8.467  1.00 97.72           C  
ATOM   2864  CB  THR A 359     -19.235  -2.296   6.941  1.00 97.72           C  
ATOM   2865  O   THR A 359     -20.188  -0.633   9.589  1.00 97.72           O  
ATOM   2866  CG2 THR A 359     -20.165  -3.223   7.715  1.00 97.72           C  
ATOM   2867  OG1 THR A 359     -19.977  -1.658   5.894  1.00 97.72           O  
ATOM   2868  N   VAL A 360     -20.231   0.566   7.745  1.00 97.71           N  
ATOM   2869  CA  VAL A 360     -21.394   1.329   8.187  1.00 97.71           C  
ATOM   2870  C   VAL A 360     -22.674   0.604   7.778  1.00 97.71           C  
ATOM   2871  CB  VAL A 360     -21.386   2.762   7.608  1.00 97.71           C  
ATOM   2872  O   VAL A 360     -23.753   0.893   8.301  1.00 97.71           O  
ATOM   2873  CG1 VAL A 360     -20.206   3.560   8.160  1.00 97.71           C  
ATOM   2874  CG2 VAL A 360     -21.339   2.720   6.082  1.00 97.71           C  
ATOM   2875  N   ALA A 361     -22.547  -0.305   6.803  1.00 96.88           N  
ATOM   2876  CA  ALA A 361     -23.671  -1.130   6.368  1.00 96.88           C  
ATOM   2877  C   ALA A 361     -23.997  -2.203   7.404  1.00 96.88           C  
ATOM   2878  CB  ALA A 361     -23.367  -1.774   5.018  1.00 96.88           C  
ATOM   2879  O   ALA A 361     -23.113  -2.657   8.135  1.00 96.88           O  
ATOM   2880  N   PRO A 362     -25.324  -2.508   7.519  1.00 94.44           N  
ATOM   2881  CA  PRO A 362     -25.665  -3.591   8.445  1.00 94.44           C  
ATOM   2882  C   PRO A 362     -24.962  -4.903   8.102  1.00 94.44           C  
ATOM   2883  CB  PRO A 362     -27.181  -3.726   8.286  1.00 94.44           C  
ATOM   2884  O   PRO A 362     -24.821  -5.243   6.924  1.00 94.44           O  
ATOM   2885  CG  PRO A 362     -27.618  -2.434   7.674  1.00 94.44           C  
ATOM   2886  CD  PRO A 362     -26.487  -1.891   6.849  1.00 94.44           C  
ATOM   2887  N   VAL A 363     -24.448  -5.555   9.212  1.00 94.72           N  
ATOM   2888  CA  VAL A 363     -23.772  -6.839   9.055  1.00 94.72           C  
ATOM   2889  C   VAL A 363     -24.571  -7.933   9.759  1.00 94.72           C  
ATOM   2890  CB  VAL A 363     -22.330  -6.792   9.608  1.00 94.72           C  
ATOM   2891  O   VAL A 363     -24.881  -7.817  10.948  1.00 94.72           O  
ATOM   2892  CG1 VAL A 363     -21.673  -8.169   9.519  1.00 94.72           C  
ATOM   2893  CG2 VAL A 363     -21.503  -5.753   8.853  1.00 94.72           C  
ATOM   2894  N   TYR A 364     -25.003  -8.909   8.976  1.00 94.24           N  
ATOM   2895  CA  TYR A 364     -25.684 -10.078   9.521  1.00 94.24           C  
ATOM   2896  C   TYR A 364     -25.156 -11.361   8.889  1.00 94.24           C  
ATOM   2897  CB  TYR A 364     -27.196  -9.972   9.299  1.00 94.24           C  
ATOM   2898  O   TYR A 364     -25.565 -11.731   7.786  1.00 94.24           O  
ATOM   2899  CG  TYR A 364     -27.988 -11.060   9.983  1.00 94.24           C  
ATOM   2900  CD1 TYR A 364     -28.617 -12.060   9.245  1.00 94.24           C  
ATOM   2901  CD2 TYR A 364     -28.110 -11.089  11.368  1.00 94.24           C  
ATOM   2902  CE1 TYR A 364     -29.349 -13.063   9.871  1.00 94.24           C  
ATOM   2903  CE2 TYR A 364     -28.839 -12.088  12.005  1.00 94.24           C  
ATOM   2904  OH  TYR A 364     -30.178 -14.060  11.874  1.00 94.24           O  
ATOM   2905  CZ  TYR A 364     -29.454 -13.069  11.249  1.00 94.24           C  
ATOM   2906  N   VAL A 365     -24.192 -12.019   9.645  1.00 94.57           N  
ATOM   2907  CA  VAL A 365     -23.541 -13.241   9.184  1.00 94.57           C  
ATOM   2908  C   VAL A 365     -23.423 -14.231  10.341  1.00 94.57           C  
ATOM   2909  CB  VAL A 365     -22.146 -12.950   8.587  1.00 94.57           C  
ATOM   2910  O   VAL A 365     -22.328 -14.461  10.860  1.00 94.57           O  
ATOM   2911  CG1 VAL A 365     -21.604 -14.178   7.857  1.00 94.57           C  
ATOM   2912  CG2 VAL A 365     -22.209 -11.749   7.646  1.00 94.57           C  
ATOM   2913  N   PRO A 366     -24.532 -14.848  10.742  1.00 95.00           N  
ATOM   2914  CA  PRO A 366     -24.541 -15.692  11.939  1.00 95.00           C  
ATOM   2915  C   PRO A 366     -23.696 -16.954  11.778  1.00 95.00           C  
ATOM   2916  CB  PRO A 366     -26.021 -16.044  12.110  1.00 95.00           C  
ATOM   2917  O   PRO A 366     -23.384 -17.623  12.767  1.00 95.00           O  
ATOM   2918  CG  PRO A 366     -26.600 -15.941  10.736  1.00 95.00           C  
ATOM   2919  CD  PRO A 366     -25.919 -14.813  10.015  1.00 95.00           C  
ATOM   2920  N   THR A 367     -23.247 -17.265  10.565  1.00 95.30           N  
ATOM   2921  CA  THR A 367     -22.450 -18.466  10.342  1.00 95.30           C  
ATOM   2922  C   THR A 367     -20.977 -18.200  10.642  1.00 95.30           C  
ATOM   2923  CB  THR A 367     -22.597 -18.974   8.896  1.00 95.30           C  
ATOM   2924  O   THR A 367     -20.171 -19.131  10.692  1.00 95.30           O  
ATOM   2925  CG2 THR A 367     -24.026 -19.430   8.616  1.00 95.30           C  
ATOM   2926  OG1 THR A 367     -22.259 -17.918   7.987  1.00 95.30           O  
ATOM   2927  N   GLU A 368     -20.580 -16.950  10.739  1.00 94.73           N  
ATOM   2928  CA  GLU A 368     -19.272 -16.537  11.237  1.00 94.73           C  
ATOM   2929  C   GLU A 368     -19.361 -16.044  12.679  1.00 94.73           C  
ATOM   2930  CB  GLU A 368     -18.676 -15.446  10.344  1.00 94.73           C  
ATOM   2931  O   GLU A 368     -19.805 -14.922  12.930  1.00 94.73           O  
ATOM   2932  CG  GLU A 368     -18.467 -15.879   8.900  1.00 94.73           C  
ATOM   2933  CD  GLU A 368     -17.862 -14.789   8.029  1.00 94.73           C  
ATOM   2934  OE1 GLU A 368     -17.836 -14.950   6.788  1.00 94.73           O  
ATOM   2935  OE2 GLU A 368     -17.411 -13.767   8.592  1.00 94.73           O  
ATOM   2936  N   ARG A 369     -18.930 -16.836  13.712  1.00 94.55           N  
ATOM   2937  CA  ARG A 369     -19.140 -16.567  15.131  1.00 94.55           C  
ATOM   2938  C   ARG A 369     -17.878 -16.858  15.936  1.00 94.55           C  
ATOM   2939  CB  ARG A 369     -20.308 -17.396  15.669  1.00 94.55           C  
ATOM   2940  O   ARG A 369     -16.957 -17.512  15.442  1.00 94.55           O  
ATOM   2941  CG  ARG A 369     -20.285 -18.851  15.229  1.00 94.55           C  
ATOM   2942  CD  ARG A 369     -21.495 -19.616  15.745  1.00 94.55           C  
ATOM   2943  NE  ARG A 369     -21.489 -19.715  17.202  1.00 94.55           N  
ATOM   2944  NH1 ARG A 369     -23.429 -20.962  17.332  1.00 94.55           N  
ATOM   2945  NH2 ARG A 369     -22.305 -20.380  19.243  1.00 94.55           N  
ATOM   2946  CZ  ARG A 369     -22.408 -20.352  17.922  1.00 94.55           C  
ATOM   2947  N   ASP A 370     -17.865 -16.381  17.217  1.00 95.47           N  
ATOM   2948  CA  ASP A 370     -16.773 -16.606  18.159  1.00 95.47           C  
ATOM   2949  C   ASP A 370     -15.481 -15.958  17.666  1.00 95.47           C  
ATOM   2950  CB  ASP A 370     -16.557 -18.104  18.383  1.00 95.47           C  
ATOM   2951  O   ASP A 370     -15.508 -14.874  17.080  1.00 95.47           O  
ATOM   2952  CG  ASP A 370     -17.778 -18.799  18.963  1.00 95.47           C  
ATOM   2953  OD1 ASP A 370     -18.604 -18.131  19.621  1.00 95.47           O  
ATOM   2954  OD2 ASP A 370     -17.912 -20.025  18.761  1.00 95.47           O  
ATOM   2955  N   GLY A 371     -14.319 -16.605  18.010  1.00 94.68           N  
ATOM   2956  CA  GLY A 371     -13.033 -16.052  17.617  1.00 94.68           C  
ATOM   2957  C   GLY A 371     -12.392 -15.205  18.699  1.00 94.68           C  
ATOM   2958  O   GLY A 371     -13.081 -14.689  19.582  1.00 94.68           O  
ATOM   2959  N   PHE A 372     -11.117 -15.172  18.627  1.00 94.24           N  
ATOM   2960  CA  PHE A 372     -10.320 -14.437  19.602  1.00 94.24           C  
ATOM   2961  C   PHE A 372     -10.796 -12.993  19.712  1.00 94.24           C  
ATOM   2962  CB  PHE A 372      -8.837 -14.473  19.223  1.00 94.24           C  
ATOM   2963  O   PHE A 372     -11.008 -12.325  18.698  1.00 94.24           O  
ATOM   2964  CG  PHE A 372      -7.935 -13.823  20.237  1.00 94.24           C  
ATOM   2965  CD1 PHE A 372      -7.371 -12.577  19.990  1.00 94.24           C  
ATOM   2966  CD2 PHE A 372      -7.651 -14.458  21.439  1.00 94.24           C  
ATOM   2967  CE1 PHE A 372      -6.536 -11.973  20.927  1.00 94.24           C  
ATOM   2968  CE2 PHE A 372      -6.817 -13.861  22.380  1.00 94.24           C  
ATOM   2969  CZ  PHE A 372      -6.260 -12.619  22.122  1.00 94.24           C  
ATOM   2970  N   MET A 373     -11.112 -12.608  20.986  1.00 90.88           N  
ATOM   2971  CA  MET A 373     -11.484 -11.251  21.375  1.00 90.88           C  
ATOM   2972  C   MET A 373     -12.792 -10.834  20.711  1.00 90.88           C  
ATOM   2973  CB  MET A 373     -10.374 -10.263  21.011  1.00 90.88           C  
ATOM   2974  O   MET A 373     -12.913  -9.709  20.222  1.00 90.88           O  
ATOM   2975  CG  MET A 373      -9.103 -10.441  21.826  1.00 90.88           C  
ATOM   2976  SD  MET A 373      -9.341 -10.031  23.598  1.00 90.88           S  
ATOM   2977  CE  MET A 373      -9.384  -8.219  23.504  1.00 90.88           C  
ATOM   2978  N   ASN A 374     -13.730 -11.639  20.602  1.00 92.89           N  
ATOM   2979  CA  ASN A 374     -15.098 -11.300  20.222  1.00 92.89           C  
ATOM   2980  C   ASN A 374     -15.769 -10.419  21.273  1.00 92.89           C  
ATOM   2981  CB  ASN A 374     -15.921 -12.568  19.988  1.00 92.89           C  
ATOM   2982  O   ASN A 374     -15.917 -10.825  22.426  1.00 92.89           O  
ATOM   2983  CG  ASN A 374     -17.252 -12.285  19.321  1.00 92.89           C  
ATOM   2984  ND2 ASN A 374     -17.618 -13.116  18.352  1.00 92.89           N  
ATOM   2985  OD1 ASN A 374     -17.946 -11.327  19.672  1.00 92.89           O  
ATOM   2986  N   PHE A 375     -16.105  -9.186  20.864  1.00 92.17           N  
ATOM   2987  CA  PHE A 375     -16.633  -8.275  21.873  1.00 92.17           C  
ATOM   2988  C   PHE A 375     -18.041  -7.821  21.509  1.00 92.17           C  
ATOM   2989  CB  PHE A 375     -15.715  -7.060  22.036  1.00 92.17           C  
ATOM   2990  O   PHE A 375     -18.569  -6.880  22.103  1.00 92.17           O  
ATOM   2991  CG  PHE A 375     -15.369  -6.383  20.738  1.00 92.17           C  
ATOM   2992  CD1 PHE A 375     -14.215  -6.728  20.044  1.00 92.17           C  
ATOM   2993  CD2 PHE A 375     -16.197  -5.400  20.211  1.00 92.17           C  
ATOM   2994  CE1 PHE A 375     -13.892  -6.102  18.842  1.00 92.17           C  
ATOM   2995  CE2 PHE A 375     -15.881  -4.771  19.010  1.00 92.17           C  
ATOM   2996  CZ  PHE A 375     -14.728  -5.123  18.328  1.00 92.17           C  
ATOM   2997  N   GLY A 376     -18.668  -8.524  20.446  1.00 90.88           N  
ATOM   2998  CA  GLY A 376     -20.062  -8.268  20.122  1.00 90.88           C  
ATOM   2999  C   GLY A 376     -21.014  -9.271  20.748  1.00 90.88           C  
ATOM   3000  O   GLY A 376     -20.623 -10.038  21.630  1.00 90.88           O  
ATOM   3001  N   ASP A 377     -22.347  -9.198  20.474  1.00 93.60           N  
ATOM   3002  CA  ASP A 377     -23.331 -10.109  21.052  1.00 93.60           C  
ATOM   3003  C   ASP A 377     -23.259 -11.485  20.394  1.00 93.60           C  
ATOM   3004  CB  ASP A 377     -24.741  -9.532  20.915  1.00 93.60           C  
ATOM   3005  O   ASP A 377     -23.947 -12.417  20.816  1.00 93.60           O  
ATOM   3006  CG  ASP A 377     -25.172  -9.357  19.469  1.00 93.60           C  
ATOM   3007  OD1 ASP A 377     -24.519  -9.922  18.565  1.00 93.60           O  
ATOM   3008  OD2 ASP A 377     -26.172  -8.645  19.232  1.00 93.60           O  
ATOM   3009  N   ASN A 378     -22.327 -11.610  19.276  1.00 95.63           N  
ATOM   3010  CA  ASN A 378     -22.065 -12.884  18.616  1.00 95.63           C  
ATOM   3011  C   ASN A 378     -23.352 -13.530  18.112  1.00 95.63           C  
ATOM   3012  CB  ASN A 378     -21.328 -13.836  19.562  1.00 95.63           C  
ATOM   3013  O   ASN A 378     -23.530 -14.744  18.230  1.00 95.63           O  
ATOM   3014  CG  ASN A 378     -20.469 -14.843  18.823  1.00 95.63           C  
ATOM   3015  ND2 ASN A 378     -20.308 -16.025  19.406  1.00 95.63           N  
ATOM   3016  OD1 ASN A 378     -19.954 -14.562  17.738  1.00 95.63           O  
ATOM   3017  N   TYR A 379     -24.407 -12.545  17.712  1.00 95.28           N  
ATOM   3018  CA  TYR A 379     -25.669 -12.922  17.084  1.00 95.28           C  
ATOM   3019  C   TYR A 379     -26.550 -13.699  18.055  1.00 95.28           C  
ATOM   3020  CB  TYR A 379     -25.415 -13.757  15.826  1.00 95.28           C  
ATOM   3021  O   TYR A 379     -27.455 -14.425  17.636  1.00 95.28           O  
ATOM   3022  CG  TYR A 379     -24.492 -13.093  14.833  1.00 95.28           C  
ATOM   3023  CD1 TYR A 379     -24.925 -12.020  14.058  1.00 95.28           C  
ATOM   3024  CD2 TYR A 379     -23.185 -13.539  14.667  1.00 95.28           C  
ATOM   3025  CE1 TYR A 379     -24.078 -11.407  13.141  1.00 95.28           C  
ATOM   3026  CE2 TYR A 379     -22.329 -12.934  13.752  1.00 95.28           C  
ATOM   3027  OH  TYR A 379     -21.942 -11.266  12.089  1.00 95.28           O  
ATOM   3028  CZ  TYR A 379     -22.784 -11.870  12.995  1.00 95.28           C  
ATOM   3029  N   GLY A 380     -26.289 -13.772  19.401  1.00 95.64           N  
ATOM   3030  CA  GLY A 380     -27.121 -14.409  20.409  1.00 95.64           C  
ATOM   3031  C   GLY A 380     -27.365 -15.882  20.138  1.00 95.64           C  
ATOM   3032  O   GLY A 380     -26.420 -16.641  19.912  1.00 95.64           O  
ATOM   3033  N   ASP A 381     -28.729 -16.289  20.128  1.00 95.49           N  
ATOM   3034  CA  ASP A 381     -29.113 -17.690  19.987  1.00 95.49           C  
ATOM   3035  C   ASP A 381     -29.490 -18.013  18.543  1.00 95.49           C  
ATOM   3036  CB  ASP A 381     -30.278 -18.023  20.922  1.00 95.49           C  
ATOM   3037  O   ASP A 381     -30.149 -19.020  18.278  1.00 95.49           O  
ATOM   3038  CG  ASP A 381     -31.517 -17.190  20.645  1.00 95.49           C  
ATOM   3039  OD1 ASP A 381     -31.437 -16.217  19.866  1.00 95.49           O  
ATOM   3040  OD2 ASP A 381     -32.584 -17.509  21.215  1.00 95.49           O  
ATOM   3041  N   ASP A 382     -29.148 -17.121  17.588  1.00 96.58           N  
ATOM   3042  CA  ASP A 382     -29.437 -17.428  16.191  1.00 96.58           C  
ATOM   3043  C   ASP A 382     -28.740 -18.715  15.756  1.00 96.58           C  
ATOM   3044  CB  ASP A 382     -29.012 -16.268  15.288  1.00 96.58           C  
ATOM   3045  O   ASP A 382     -27.632 -19.011  16.208  1.00 96.58           O  
ATOM   3046  CG  ASP A 382     -29.926 -15.061  15.402  1.00 96.58           C  
ATOM   3047  OD1 ASP A 382     -30.841 -15.068  16.253  1.00 96.58           O  
ATOM   3048  OD2 ASP A 382     -29.732 -14.096  14.631  1.00 96.58           O  
ATOM   3049  N   PRO A 383     -29.357 -19.565  14.805  1.00 96.33           N  
ATOM   3050  CA  PRO A 383     -28.661 -20.735  14.262  1.00 96.33           C  
ATOM   3051  C   PRO A 383     -27.374 -20.368  13.527  1.00 96.33           C  
ATOM   3052  CB  PRO A 383     -29.687 -21.340  13.300  1.00 96.33           C  
ATOM   3053  O   PRO A 383     -27.336 -19.370  12.802  1.00 96.33           O  
ATOM   3054  CG  PRO A 383     -31.005 -20.807  13.762  1.00 96.33           C  
ATOM   3055  CD  PRO A 383     -30.792 -19.433  14.328  1.00 96.33           C  
ATOM   3056  N   ASN A 384     -26.370 -21.153  13.758  1.00 95.93           N  
ATOM   3057  CA  ASN A 384     -25.042 -20.871  13.225  1.00 95.93           C  
ATOM   3058  C   ASN A 384     -24.734 -21.730  12.002  1.00 95.93           C  
ATOM   3059  CB  ASN A 384     -23.975 -21.080  14.302  1.00 95.93           C  
ATOM   3060  O   ASN A 384     -23.586 -22.122  11.786  1.00 95.93           O  
ATOM   3061  CG  ASN A 384     -23.965 -22.494  14.847  1.00 95.93           C  
ATOM   3062  ND2 ASN A 384     -23.151 -22.730  15.870  1.00 95.93           N  
ATOM   3063  OD1 ASN A 384     -24.681 -23.368  14.353  1.00 95.93           O  
ATOM   3064  N   TYR A 385     -25.698 -22.185  11.203  1.00 95.10           N  
ATOM   3065  CA  TYR A 385     -25.582 -22.964   9.975  1.00 95.10           C  
ATOM   3066  C   TYR A 385     -26.558 -22.463   8.918  1.00 95.10           C  
ATOM   3067  CB  TYR A 385     -25.831 -24.449  10.255  1.00 95.10           C  
ATOM   3068  O   TYR A 385     -27.477 -21.700   9.224  1.00 95.10           O  
ATOM   3069  CG  TYR A 385     -27.103 -24.717  11.023  1.00 95.10           C  
ATOM   3070  CD1 TYR A 385     -27.095 -24.800  12.414  1.00 95.10           C  
ATOM   3071  CD2 TYR A 385     -28.313 -24.888  10.360  1.00 95.10           C  
ATOM   3072  CE1 TYR A 385     -28.264 -25.049  13.126  1.00 95.10           C  
ATOM   3073  CE2 TYR A 385     -29.488 -25.137  11.062  1.00 95.10           C  
ATOM   3074  OH  TYR A 385     -30.614 -25.462  13.142  1.00 95.10           O  
ATOM   3075  CZ  TYR A 385     -29.454 -25.215  12.442  1.00 95.10           C  
ATOM   3076  N   VAL A 386     -26.354 -22.822   7.602  1.00 95.86           N  
ATOM   3077  CA  VAL A 386     -27.112 -22.297   6.471  1.00 95.86           C  
ATOM   3078  C   VAL A 386     -28.417 -23.074   6.317  1.00 95.86           C  
ATOM   3079  CB  VAL A 386     -26.295 -22.363   5.161  1.00 95.86           C  
ATOM   3080  O   VAL A 386     -28.526 -24.214   6.777  1.00 95.86           O  
ATOM   3081  CG1 VAL A 386     -25.026 -21.520   5.273  1.00 95.86           C  
ATOM   3082  CG2 VAL A 386     -25.950 -23.812   4.821  1.00 95.86           C  
ATOM   3083  N   GLY A 387     -29.432 -22.430   5.843  1.00 93.46           N  
ATOM   3084  CA  GLY A 387     -30.666 -23.075   5.424  1.00 93.46           C  
ATOM   3085  C   GLY A 387     -31.620 -23.341   6.572  1.00 93.46           C  
ATOM   3086  O   GLY A 387     -32.418 -24.279   6.518  1.00 93.46           O  
ATOM   3087  N   SER A 388     -31.434 -22.576   7.643  1.00 94.85           N  
ATOM   3088  CA  SER A 388     -32.281 -22.800   8.809  1.00 94.85           C  
ATOM   3089  C   SER A 388     -33.691 -22.269   8.580  1.00 94.85           C  
ATOM   3090  CB  SER A 388     -31.674 -22.140  10.048  1.00 94.85           C  
ATOM   3091  O   SER A 388     -33.867 -21.127   8.150  1.00 94.85           O  
ATOM   3092  OG  SER A 388     -32.571 -22.205  11.143  1.00 94.85           O  
ATOM   3093  N   MET A 389     -34.701 -22.957   8.777  1.00 95.22           N  
ATOM   3094  CA  MET A 389     -36.098 -22.533   8.782  1.00 95.22           C  
ATOM   3095  C   MET A 389     -36.453 -21.846  10.096  1.00 95.22           C  
ATOM   3096  CB  MET A 389     -37.025 -23.728   8.550  1.00 95.22           C  
ATOM   3097  O   MET A 389     -37.477 -21.166  10.190  1.00 95.22           O  
ATOM   3098  CG  MET A 389     -36.954 -24.780   9.645  1.00 95.22           C  
ATOM   3099  SD  MET A 389     -37.799 -26.340   9.176  1.00 95.22           S  
ATOM   3100  CE  MET A 389     -39.524 -25.878   9.494  1.00 95.22           C  
ATOM   3101  N   LEU A 390     -35.648 -22.030  11.154  1.00 96.45           N  
ATOM   3102  CA  LEU A 390     -35.887 -21.463  12.477  1.00 96.45           C  
ATOM   3103  C   LEU A 390     -35.725 -19.946  12.456  1.00 96.45           C  
ATOM   3104  CB  LEU A 390     -34.931 -22.075  13.504  1.00 96.45           C  
ATOM   3105  O   LEU A 390     -36.349 -19.240  13.251  1.00 96.45           O  
ATOM   3106  CG  LEU A 390     -35.039 -23.587  13.712  1.00 96.45           C  
ATOM   3107  CD1 LEU A 390     -33.945 -24.070  14.659  1.00 96.45           C  
ATOM   3108  CD2 LEU A 390     -36.418 -23.957  14.247  1.00 96.45           C  
ATOM   3109  N   ARG A 391     -34.832 -19.518  11.599  1.00 94.95           N  
ATOM   3110  CA  ARG A 391     -34.608 -18.091  11.389  1.00 94.95           C  
ATOM   3111  C   ARG A 391     -34.399 -17.782   9.910  1.00 94.95           C  
ATOM   3112  CB  ARG A 391     -33.402 -17.611  12.200  1.00 94.95           C  
ATOM   3113  O   ARG A 391     -33.265 -17.771   9.427  1.00 94.95           O  
ATOM   3114  CG  ARG A 391     -33.420 -16.123  12.509  1.00 94.95           C  
ATOM   3115  CD  ARG A 391     -32.697 -15.808  13.811  1.00 94.95           C  
ATOM   3116  NE  ARG A 391     -32.745 -14.382  14.123  1.00 94.95           N  
ATOM   3117  NH1 ARG A 391     -31.924 -14.613  16.269  1.00 94.95           N  
ATOM   3118  NH2 ARG A 391     -32.462 -12.537  15.461  1.00 94.95           N  
ATOM   3119  CZ  ARG A 391     -32.377 -13.847  15.284  1.00 94.95           C  
ATOM   3120  N   PRO A 392     -35.509 -17.547   9.223  1.00 91.84           N  
ATOM   3121  CA  PRO A 392     -35.378 -17.275   7.790  1.00 91.84           C  
ATOM   3122  C   PRO A 392     -34.721 -15.927   7.503  1.00 91.84           C  
ATOM   3123  CB  PRO A 392     -36.827 -17.292   7.295  1.00 91.84           C  
ATOM   3124  O   PRO A 392     -34.886 -14.979   8.275  1.00 91.84           O  
ATOM   3125  CG  PRO A 392     -37.594 -17.972   8.382  1.00 91.84           C  
ATOM   3126  CD  PRO A 392     -36.854 -17.788   9.676  1.00 91.84           C  
ATOM   3127  N   MET A 393     -33.845 -15.830   6.449  1.00 91.70           N  
ATOM   3128  CA  MET A 393     -33.174 -14.595   6.052  1.00 91.70           C  
ATOM   3129  C   MET A 393     -33.543 -14.210   4.624  1.00 91.70           C  
ATOM   3130  CB  MET A 393     -31.656 -14.743   6.179  1.00 91.70           C  
ATOM   3131  O   MET A 393     -34.047 -15.039   3.863  1.00 91.70           O  
ATOM   3132  CG  MET A 393     -31.083 -15.898   5.373  1.00 91.70           C  
ATOM   3133  SD  MET A 393     -29.284 -16.125   5.653  1.00 91.70           S  
ATOM   3134  CE  MET A 393     -29.284 -16.533   7.421  1.00 91.70           C  
ATOM   3135  N   THR A 394     -33.383 -12.939   4.381  1.00 91.48           N  
ATOM   3136  CA  THR A 394     -33.632 -12.417   3.041  1.00 91.48           C  
ATOM   3137  C   THR A 394     -32.321 -12.205   2.291  1.00 91.48           C  
ATOM   3138  CB  THR A 394     -34.416 -11.093   3.094  1.00 91.48           C  
ATOM   3139  O   THR A 394     -31.323 -11.786   2.880  1.00 91.48           O  
ATOM   3140  CG2 THR A 394     -34.824 -10.639   1.697  1.00 91.48           C  
ATOM   3141  OG1 THR A 394     -35.595 -11.274   3.889  1.00 91.48           O  
ATOM   3142  N   PHE A 395     -32.381 -12.670   1.044  1.00 90.68           N  
ATOM   3143  CA  PHE A 395     -31.199 -12.535   0.200  1.00 90.68           C  
ATOM   3144  C   PHE A 395     -31.450 -11.541  -0.927  1.00 90.68           C  
ATOM   3145  CB  PHE A 395     -30.792 -13.893  -0.379  1.00 90.68           C  
ATOM   3146  O   PHE A 395     -32.581 -11.399  -1.397  1.00 90.68           O  
ATOM   3147  CG  PHE A 395     -30.432 -14.915   0.665  1.00 90.68           C  
ATOM   3148  CD1 PHE A 395     -29.139 -14.987   1.171  1.00 90.68           C  
ATOM   3149  CD2 PHE A 395     -31.386 -15.804   1.142  1.00 90.68           C  
ATOM   3150  CE1 PHE A 395     -28.803 -15.932   2.138  1.00 90.68           C  
ATOM   3151  CE2 PHE A 395     -31.058 -16.751   2.108  1.00 90.68           C  
ATOM   3152  CZ  PHE A 395     -29.765 -16.814   2.604  1.00 90.68           C  
ATOM   3153  N   LYS A 396     -30.322 -10.818  -1.255  1.00 86.21           N  
ATOM   3154  CA  LYS A 396     -30.412  -9.970  -2.440  1.00 86.21           C  
ATOM   3155  C   LYS A 396     -30.679 -10.800  -3.692  1.00 86.21           C  
ATOM   3156  CB  LYS A 396     -29.129  -9.155  -2.616  1.00 86.21           C  
ATOM   3157  O   LYS A 396     -30.072 -11.856  -3.884  1.00 86.21           O  
ATOM   3158  CG  LYS A 396     -29.250  -8.019  -3.622  1.00 86.21           C  
ATOM   3159  CD  LYS A 396     -28.007  -7.139  -3.622  1.00 86.21           C  
ATOM   3160  CE  LYS A 396     -28.131  -5.997  -4.623  1.00 86.21           C  
ATOM   3161  NZ  LYS A 396     -26.935  -5.102  -4.592  1.00 86.21           N  
ATOM   3162  N   LYS A 397     -31.611 -10.387  -4.520  1.00 83.41           N  
ATOM   3163  CA  LYS A 397     -31.959 -11.104  -5.743  1.00 83.41           C  
ATOM   3164  C   LYS A 397     -30.835 -11.016  -6.771  1.00 83.41           C  
ATOM   3165  CB  LYS A 397     -33.257 -10.554  -6.337  1.00 83.41           C  
ATOM   3166  O   LYS A 397     -30.160  -9.990  -6.874  1.00 83.41           O  
ATOM   3167  CG  LYS A 397     -34.497 -10.869  -5.513  1.00 83.41           C  
ATOM   3168  CD  LYS A 397     -35.770 -10.443  -6.233  1.00 83.41           C  
ATOM   3169  CE  LYS A 397     -37.011 -10.757  -5.409  1.00 83.41           C  
ATOM   3170  NZ  LYS A 397     -38.260 -10.317  -6.100  1.00 83.41           N  
ATOM   3171  N   ASN A 398     -30.579 -12.115  -7.462  1.00 78.04           N  
ATOM   3172  CA  ASN A 398     -29.592 -12.118  -8.537  1.00 78.04           C  
ATOM   3173  C   ASN A 398     -30.010 -11.202  -9.683  1.00 78.04           C  
ATOM   3174  CB  ASN A 398     -29.362 -13.541  -9.051  1.00 78.04           C  
ATOM   3175  O   ASN A 398     -31.202 -11.001  -9.921  1.00 78.04           O  
ATOM   3176  CG  ASN A 398     -28.644 -14.417  -8.043  1.00 78.04           C  
ATOM   3177  ND2 ASN A 398     -28.907 -15.717  -8.094  1.00 78.04           N  
ATOM   3178  OD1 ASN A 398     -27.861 -13.928  -7.224  1.00 78.04           O  
ATOM   3179  N   VAL A 399     -28.945 -10.554 -10.239  1.00 75.20           N  
ATOM   3180  CA  VAL A 399     -29.163  -9.826 -11.485  1.00 75.20           C  
ATOM   3181  C   VAL A 399     -29.717 -10.773 -12.547  1.00 75.20           C  
ATOM   3182  CB  VAL A 399     -27.861  -9.162 -11.990  1.00 75.20           C  
ATOM   3183  O   VAL A 399     -29.183 -11.866 -12.753  1.00 75.20           O  
ATOM   3184  CG1 VAL A 399     -28.101  -8.443 -13.316  1.00 75.20           C  
ATOM   3185  CG2 VAL A 399     -27.318  -8.192 -10.943  1.00 75.20           C  
ATOM   3186  N   VAL A 400     -30.917 -10.411 -13.115  1.00 75.50           N  
ATOM   3187  CA  VAL A 400     -31.429 -11.190 -14.238  1.00 75.50           C  
ATOM   3188  C   VAL A 400     -31.004 -10.542 -15.554  1.00 75.50           C  
ATOM   3189  CB  VAL A 400     -32.968 -11.322 -14.182  1.00 75.50           C  
ATOM   3190  O   VAL A 400     -31.518  -9.485 -15.927  1.00 75.50           O  
ATOM   3191  CG1 VAL A 400     -33.476 -12.202 -15.323  1.00 75.50           C  
ATOM   3192  CG2 VAL A 400     -33.406 -11.887 -12.832  1.00 75.50           C  
ATOM   3193  N   ALA A 401     -29.935 -11.073 -16.130  1.00 84.09           N  
ATOM   3194  CA  ALA A 401     -29.473 -10.560 -17.417  1.00 84.09           C  
ATOM   3195  C   ALA A 401     -30.334 -11.091 -18.560  1.00 84.09           C  
ATOM   3196  CB  ALA A 401     -28.009 -10.928 -17.643  1.00 84.09           C  
ATOM   3197  O   ALA A 401     -30.932 -12.164 -18.448  1.00 84.09           O  
ATOM   3198  N   SER A 402     -30.587 -10.296 -19.525  1.00 90.12           N  
ATOM   3199  CA  SER A 402     -31.214 -10.794 -20.745  1.00 90.12           C  
ATOM   3200  C   SER A 402     -30.454 -11.991 -21.308  1.00 90.12           C  
ATOM   3201  CB  SER A 402     -31.293  -9.689 -21.798  1.00 90.12           C  
ATOM   3202  O   SER A 402     -29.281 -12.194 -20.988  1.00 90.12           O  
ATOM   3203  OG  SER A 402     -30.005  -9.383 -22.304  1.00 90.12           O  
ATOM   3204  N   ALA A 403     -31.081 -12.887 -22.036  1.00 91.01           N  
ATOM   3205  CA  ALA A 403     -30.458 -14.058 -22.648  1.00 91.01           C  
ATOM   3206  C   ALA A 403     -29.218 -13.665 -23.446  1.00 91.01           C  
ATOM   3207  CB  ALA A 403     -31.456 -14.783 -23.547  1.00 91.01           C  
ATOM   3208  O   ALA A 403     -28.192 -14.346 -23.387  1.00 91.01           O  
ATOM   3209  N   ALA A 404     -29.319 -12.543 -24.101  1.00 90.96           N  
ATOM   3210  CA  ALA A 404     -28.208 -12.070 -24.924  1.00 90.96           C  
ATOM   3211  C   ALA A 404     -27.005 -11.701 -24.061  1.00 90.96           C  
ATOM   3212  CB  ALA A 404     -28.642 -10.874 -25.767  1.00 90.96           C  
ATOM   3213  O   ALA A 404     -25.871 -12.070 -24.375  1.00 90.96           O  
ATOM   3214  N   VAL A 405     -27.197 -10.991 -22.961  1.00 90.40           N  
ATOM   3215  CA  VAL A 405     -26.132 -10.581 -22.051  1.00 90.40           C  
ATOM   3216  C   VAL A 405     -25.521 -11.812 -21.384  1.00 90.40           C  
ATOM   3217  CB  VAL A 405     -26.650  -9.596 -20.979  1.00 90.40           C  
ATOM   3218  O   VAL A 405     -24.297 -11.921 -21.272  1.00 90.40           O  
ATOM   3219  CG1 VAL A 405     -25.601  -9.386 -19.888  1.00 90.40           C  
ATOM   3220  CG2 VAL A 405     -27.032  -8.264 -21.620  1.00 90.40           C  
ATOM   3221  N   ALA A 406     -26.344 -12.727 -20.996  1.00 90.20           N  
ATOM   3222  CA  ALA A 406     -25.862 -13.948 -20.355  1.00 90.20           C  
ATOM   3223  C   ALA A 406     -24.968 -14.747 -21.299  1.00 90.20           C  
ATOM   3224  CB  ALA A 406     -27.037 -14.804 -19.889  1.00 90.20           C  
ATOM   3225  O   ALA A 406     -23.920 -15.253 -20.891  1.00 90.20           O  
ATOM   3226  N   GLU A 407     -25.401 -14.900 -22.555  1.00 92.09           N  
ATOM   3227  CA  GLU A 407     -24.621 -15.611 -23.563  1.00 92.09           C  
ATOM   3228  C   GLU A 407     -23.283 -14.921 -23.814  1.00 92.09           C  
ATOM   3229  CB  GLU A 407     -25.407 -15.725 -24.871  1.00 92.09           C  
ATOM   3230  O   GLU A 407     -22.244 -15.580 -23.897  1.00 92.09           O  
ATOM   3231  CG  GLU A 407     -24.707 -16.552 -25.940  1.00 92.09           C  
ATOM   3232  CD  GLU A 407     -25.548 -16.751 -27.191  1.00 92.09           C  
ATOM   3233  OE1 GLU A 407     -25.071 -17.405 -28.146  1.00 92.09           O  
ATOM   3234  OE2 GLU A 407     -26.694 -16.248 -27.217  1.00 92.09           O  
ATOM   3235  N   ALA A 408     -23.292 -13.569 -23.981  1.00 90.68           N  
ATOM   3236  CA  ALA A 408     -22.065 -12.802 -24.180  1.00 90.68           C  
ATOM   3237  C   ALA A 408     -21.111 -12.979 -23.003  1.00 90.68           C  
ATOM   3238  CB  ALA A 408     -22.389 -11.324 -24.382  1.00 90.68           C  
ATOM   3239  O   ALA A 408     -19.907 -13.164 -23.195  1.00 90.68           O  
ATOM   3240  N   ASN A 409     -21.634 -12.913 -21.776  1.00 92.19           N  
ATOM   3241  CA  ASN A 409     -20.824 -13.096 -20.577  1.00 92.19           C  
ATOM   3242  C   ASN A 409     -20.219 -14.496 -20.517  1.00 92.19           C  
ATOM   3243  CB  ASN A 409     -21.654 -12.823 -19.321  1.00 92.19           C  
ATOM   3244  O   ASN A 409     -19.051 -14.658 -20.159  1.00 92.19           O  
ATOM   3245  CG  ASN A 409     -21.869 -11.342 -19.074  1.00 92.19           C  
ATOM   3246  ND2 ASN A 409     -22.761 -11.020 -18.144  1.00 92.19           N  
ATOM   3247  OD1 ASN A 409     -21.240 -10.496 -19.714  1.00 92.19           O  
ATOM   3248  N   ALA A 410     -21.004 -15.470 -20.821  1.00 91.54           N  
ATOM   3249  CA  ALA A 410     -20.521 -16.849 -20.812  1.00 91.54           C  
ATOM   3250  C   ALA A 410     -19.382 -17.038 -21.809  1.00 91.54           C  
ATOM   3251  CB  ALA A 410     -21.662 -17.815 -21.123  1.00 91.54           C  
ATOM   3252  O   ALA A 410     -18.367 -17.662 -21.491  1.00 91.54           O  
ATOM   3253  N   LYS A 411     -19.569 -16.502 -23.002  1.00 92.52           N  
ATOM   3254  CA  LYS A 411     -18.526 -16.582 -24.021  1.00 92.52           C  
ATOM   3255  C   LYS A 411     -17.242 -15.906 -23.549  1.00 92.52           C  
ATOM   3256  CB  LYS A 411     -19.003 -15.947 -25.328  1.00 92.52           C  
ATOM   3257  O   LYS A 411     -16.150 -16.453 -23.713  1.00 92.52           O  
ATOM   3258  CG  LYS A 411     -18.005 -16.060 -26.471  1.00 92.52           C  
ATOM   3259  CD  LYS A 411     -18.530 -15.398 -27.739  1.00 92.52           C  
ATOM   3260  CE  LYS A 411     -17.490 -15.416 -28.851  1.00 92.52           C  
ATOM   3261  NZ  LYS A 411     -17.986 -14.732 -30.083  1.00 92.52           N  
ATOM   3262  N   HIS A 412     -17.412 -14.703 -23.046  1.00 93.25           N  
ATOM   3263  CA  HIS A 412     -16.245 -13.966 -22.576  1.00 93.25           C  
ATOM   3264  C   HIS A 412     -15.558 -14.696 -21.425  1.00 93.25           C  
ATOM   3265  CB  HIS A 412     -16.642 -12.555 -22.139  1.00 93.25           C  
ATOM   3266  O   HIS A 412     -14.328 -14.745 -21.362  1.00 93.25           O  
ATOM   3267  CG  HIS A 412     -15.476 -11.675 -21.818  1.00 93.25           C  
ATOM   3268  CD2 HIS A 412     -14.931 -11.320 -20.630  1.00 93.25           C  
ATOM   3269  ND1 HIS A 412     -14.730 -11.044 -22.789  1.00 93.25           N  
ATOM   3270  CE1 HIS A 412     -13.773 -10.337 -22.211  1.00 93.25           C  
ATOM   3271  NE2 HIS A 412     -13.873 -10.488 -20.902  1.00 93.25           N  
ATOM   3272  N   GLN A 413     -16.275 -15.199 -20.521  1.00 90.39           N  
ATOM   3273  CA  GLN A 413     -15.713 -15.940 -19.396  1.00 90.39           C  
ATOM   3274  C   GLN A 413     -14.892 -17.133 -19.879  1.00 90.39           C  
ATOM   3275  CB  GLN A 413     -16.823 -16.414 -18.457  1.00 90.39           C  
ATOM   3276  O   GLN A 413     -13.848 -17.448 -19.303  1.00 90.39           O  
ATOM   3277  CG  GLN A 413     -17.396 -15.311 -17.577  1.00 90.39           C  
ATOM   3278  CD  GLN A 413     -18.511 -15.801 -16.672  1.00 90.39           C  
ATOM   3279  NE2 GLN A 413     -18.883 -14.984 -15.693  1.00 90.39           N  
ATOM   3280  OE1 GLN A 413     -19.036 -16.905 -16.854  1.00 90.39           O  
ATOM   3281  N   LYS A 414     -15.389 -17.789 -20.832  1.00 90.88           N  
ATOM   3282  CA  LYS A 414     -14.627 -18.886 -21.421  1.00 90.88           C  
ATOM   3283  C   LYS A 414     -13.279 -18.400 -21.945  1.00 90.88           C  
ATOM   3284  CB  LYS A 414     -15.421 -19.547 -22.549  1.00 90.88           C  
ATOM   3285  O   LYS A 414     -12.254 -19.052 -21.735  1.00 90.88           O  
ATOM   3286  CG  LYS A 414     -14.767 -20.799 -23.115  1.00 90.88           C  
ATOM   3287  CD  LYS A 414     -15.635 -21.447 -24.186  1.00 90.88           C  
ATOM   3288  CE  LYS A 414     -14.955 -22.664 -24.798  1.00 90.88           C  
ATOM   3289  NZ  LYS A 414     -15.799 -23.298 -25.854  1.00 90.88           N  
ATOM   3290  N   TRP A 415     -13.287 -17.270 -22.633  1.00 90.68           N  
ATOM   3291  CA  TRP A 415     -12.040 -16.682 -23.110  1.00 90.68           C  
ATOM   3292  C   TRP A 415     -11.101 -16.380 -21.947  1.00 90.68           C  
ATOM   3293  CB  TRP A 415     -12.318 -15.401 -23.903  1.00 90.68           C  
ATOM   3294  O   TRP A 415      -9.912 -16.704 -22.001  1.00 90.68           O  
ATOM   3295  CG  TRP A 415     -11.087 -14.614 -24.239  1.00 90.68           C  
ATOM   3296  CD1 TRP A 415     -10.242 -14.816 -25.294  1.00 90.68           C  
ATOM   3297  CD2 TRP A 415     -10.560 -13.501 -23.510  1.00 90.68           C  
ATOM   3298  CE2 TRP A 415      -9.393 -13.076 -24.183  1.00 90.68           C  
ATOM   3299  CE3 TRP A 415     -10.963 -12.820 -22.354  1.00 90.68           C  
ATOM   3300  NE1 TRP A 415      -9.221 -13.894 -25.267  1.00 90.68           N  
ATOM   3301  CH2 TRP A 415      -9.040 -11.350 -22.602  1.00 90.68           C  
ATOM   3302  CZ2 TRP A 415      -8.623 -11.999 -23.736  1.00 90.68           C  
ATOM   3303  CZ3 TRP A 415     -10.196 -11.748 -21.911  1.00 90.68           C  
ATOM   3304  N   ALA A 416     -11.649 -15.695 -20.987  1.00 87.44           N  
ATOM   3305  CA  ALA A 416     -10.840 -15.319 -19.830  1.00 87.44           C  
ATOM   3306  C   ALA A 416     -10.221 -16.549 -19.171  1.00 87.44           C  
ATOM   3307  CB  ALA A 416     -11.682 -14.545 -18.820  1.00 87.44           C  
ATOM   3308  O   ALA A 416      -9.050 -16.531 -18.785  1.00 87.44           O  
ATOM   3309  N   LEU A 417     -11.017 -17.626 -19.060  1.00 83.70           N  
ATOM   3310  CA  LEU A 417     -10.539 -18.869 -18.465  1.00 83.70           C  
ATOM   3311  C   LEU A 417      -9.439 -19.492 -19.317  1.00 83.70           C  
ATOM   3312  CB  LEU A 417     -11.693 -19.861 -18.297  1.00 83.70           C  
ATOM   3313  O   LEU A 417      -8.444 -19.991 -18.786  1.00 83.70           O  
ATOM   3314  CG  LEU A 417     -12.662 -19.585 -17.146  1.00 83.70           C  
ATOM   3315  CD1 LEU A 417     -13.905 -20.459 -17.278  1.00 83.70           C  
ATOM   3316  CD2 LEU A 417     -11.978 -19.818 -15.803  1.00 83.70           C  
ATOM   3317  N   GLU A 418      -9.643 -19.546 -20.542  1.00 83.22           N  
ATOM   3318  CA  GLU A 418      -8.642 -20.092 -21.452  1.00 83.22           C  
ATOM   3319  C   GLU A 418      -7.338 -19.301 -21.378  1.00 83.22           C  
ATOM   3320  CB  GLU A 418      -9.169 -20.103 -22.889  1.00 83.22           C  
ATOM   3321  O   GLU A 418      -6.251 -19.882 -21.412  1.00 83.22           O  
ATOM   3322  CG  GLU A 418     -10.236 -21.158 -23.145  1.00 83.22           C  
ATOM   3323  CD  GLU A 418     -10.805 -21.106 -24.554  1.00 83.22           C  
ATOM   3324  OE1 GLU A 418     -11.640 -21.971 -24.903  1.00 83.22           O  
ATOM   3325  OE2 GLU A 418     -10.413 -20.193 -25.314  1.00 83.22           O  
ATOM   3326  N   MET A 419      -7.486 -17.984 -21.256  1.00 78.13           N  
ATOM   3327  CA  MET A 419      -6.314 -17.132 -21.078  1.00 78.13           C  
ATOM   3328  C   MET A 419      -5.578 -17.481 -19.789  1.00 78.13           C  
ATOM   3329  CB  MET A 419      -6.717 -15.657 -21.067  1.00 78.13           C  
ATOM   3330  O   MET A 419      -4.347 -17.535 -19.767  1.00 78.13           O  
ATOM   3331  CG  MET A 419      -6.982 -15.083 -22.450  1.00 78.13           C  
ATOM   3332  SD  MET A 419      -5.455 -14.945 -23.458  1.00 78.13           S  
ATOM   3333  CE  MET A 419      -4.565 -13.674 -22.517  1.00 78.13           C  
ATOM   3334  N   ALA A 420      -6.320 -17.632 -18.762  1.00 75.82           N  
ATOM   3335  CA  ALA A 420      -5.757 -17.918 -17.445  1.00 75.82           C  
ATOM   3336  C   ALA A 420      -5.146 -19.316 -17.402  1.00 75.82           C  
ATOM   3337  CB  ALA A 420      -6.829 -17.776 -16.367  1.00 75.82           C  
ATOM   3338  O   ALA A 420      -4.106 -19.526 -16.773  1.00 75.82           O  
ATOM   3339  N   SER A 421      -5.760 -20.361 -18.032  1.00 71.80           N  
ATOM   3340  CA  SER A 421      -5.351 -21.760 -17.963  1.00 71.80           C  
ATOM   3341  C   SER A 421      -4.092 -22.010 -18.787  1.00 71.80           C  
ATOM   3342  CB  SER A 421      -6.477 -22.673 -18.449  1.00 71.80           C  
ATOM   3343  O   SER A 421      -3.295 -22.892 -18.461  1.00 71.80           O  
ATOM   3344  OG  SER A 421      -6.867 -22.332 -19.768  1.00 71.80           O  
ATOM   3345  N   HIS A 422      -3.811 -21.266 -19.821  1.00 63.86           N  
ATOM   3346  CA  HIS A 422      -2.678 -21.514 -20.705  1.00 63.86           C  
ATOM   3347  C   HIS A 422      -1.552 -20.519 -20.449  1.00 63.86           C  
ATOM   3348  CB  HIS A 422      -3.117 -21.446 -22.169  1.00 63.86           C  
ATOM   3349  O   HIS A 422      -0.514 -20.565 -21.115  1.00 63.86           O  
ATOM   3350  CG  HIS A 422      -4.089 -22.515 -22.555  1.00 63.86           C  
ATOM   3351  CD2 HIS A 422      -5.398 -22.446 -22.893  1.00 63.86           C  
ATOM   3352  ND1 HIS A 422      -3.743 -23.848 -22.619  1.00 63.86           N  
ATOM   3353  CE1 HIS A 422      -4.801 -24.554 -22.983  1.00 63.86           C  
ATOM   3354  NE2 HIS A 422      -5.818 -23.727 -23.155  1.00 63.86           N  
ATOM   3355  N   TYR A 423      -1.689 -19.740 -19.406  1.00 64.89           N  
ATOM   3356  CA  TYR A 423      -0.783 -18.606 -19.259  1.00 64.89           C  
ATOM   3357  C   TYR A 423       0.487 -19.015 -18.522  1.00 64.89           C  
ATOM   3358  CB  TYR A 423      -1.472 -17.459 -18.514  1.00 64.89           C  
ATOM   3359  O   TYR A 423       0.422 -19.593 -17.434  1.00 64.89           O  
ATOM   3360  CG  TYR A 423      -0.598 -16.243 -18.330  1.00 64.89           C  
ATOM   3361  CD1 TYR A 423       0.035 -15.993 -17.114  1.00 64.89           C  
ATOM   3362  CD2 TYR A 423      -0.405 -15.340 -19.370  1.00 64.89           C  
ATOM   3363  CE1 TYR A 423       0.840 -14.872 -16.940  1.00 64.89           C  
ATOM   3364  CE2 TYR A 423       0.398 -14.215 -19.206  1.00 64.89           C  
ATOM   3365  OH  TYR A 423       1.811 -12.880 -17.822  1.00 64.89           O  
ATOM   3366  CZ  TYR A 423       1.015 -13.991 -17.990  1.00 64.89           C  
ATOM   3367  N   THR A 424       1.590 -19.253 -19.212  1.00 66.52           N  
ATOM   3368  CA  THR A 424       2.930 -19.151 -18.644  1.00 66.52           C  
ATOM   3369  C   THR A 424       3.602 -17.851 -19.075  1.00 66.52           C  
ATOM   3370  CB  THR A 424       3.806 -20.347 -19.059  1.00 66.52           C  
ATOM   3371  O   THR A 424       3.698 -17.562 -20.269  1.00 66.52           O  
ATOM   3372  CG2 THR A 424       5.124 -20.356 -18.293  1.00 66.52           C  
ATOM   3373  OG1 THR A 424       3.101 -21.565 -18.788  1.00 66.52           O  
ATOM   3374  N   SER A 425       3.909 -17.024 -17.972  1.00 78.31           N  
ATOM   3375  CA  SER A 425       4.573 -15.770 -18.311  1.00 78.31           C  
ATOM   3376  C   SER A 425       5.939 -16.021 -18.942  1.00 78.31           C  
ATOM   3377  CB  SER A 425       4.731 -14.893 -17.068  1.00 78.31           C  
ATOM   3378  O   SER A 425       6.697 -16.874 -18.476  1.00 78.31           O  
ATOM   3379  OG  SER A 425       5.457 -13.715 -17.373  1.00 78.31           O  
ATOM   3380  N   GLU A 426       6.200 -15.475 -20.171  1.00 86.11           N  
ATOM   3381  CA  GLU A 426       7.513 -15.499 -20.808  1.00 86.11           C  
ATOM   3382  C   GLU A 426       8.077 -14.089 -20.964  1.00 86.11           C  
ATOM   3383  CB  GLU A 426       7.436 -16.188 -22.173  1.00 86.11           C  
ATOM   3384  O   GLU A 426       7.322 -13.126 -21.107  1.00 86.11           O  
ATOM   3385  CG  GLU A 426       7.020 -17.650 -22.101  1.00 86.11           C  
ATOM   3386  CD  GLU A 426       6.914 -18.312 -23.466  1.00 86.11           C  
ATOM   3387  OE1 GLU A 426       6.588 -19.519 -23.532  1.00 86.11           O  
ATOM   3388  OE2 GLU A 426       7.160 -17.617 -24.478  1.00 86.11           O  
ATOM   3389  N   ILE A 427       9.410 -14.110 -20.840  1.00 91.49           N  
ATOM   3390  CA  ILE A 427      10.069 -12.826 -21.054  1.00 91.49           C  
ATOM   3391  C   ILE A 427      10.375 -12.645 -22.539  1.00 91.49           C  
ATOM   3392  CB  ILE A 427      11.366 -12.712 -20.221  1.00 91.49           C  
ATOM   3393  O   ILE A 427      10.906 -13.551 -23.185  1.00 91.49           O  
ATOM   3394  CG1 ILE A 427      11.057 -12.870 -18.728  1.00 91.49           C  
ATOM   3395  CG2 ILE A 427      12.069 -11.379 -20.497  1.00 91.49           C  
ATOM   3396  CD1 ILE A 427      10.117 -11.809 -18.174  1.00 91.49           C  
ATOM   3397  N   GLY A 428      10.011 -11.474 -23.104  1.00 92.57           N  
ATOM   3398  CA  GLY A 428      10.305 -11.179 -24.498  1.00 92.57           C  
ATOM   3399  C   GLY A 428      10.466  -9.696 -24.772  1.00 92.57           C  
ATOM   3400  O   GLY A 428      10.426  -8.880 -23.849  1.00 92.57           O  
ATOM   3401  N   PRO A 429      10.704  -9.369 -26.075  1.00 94.24           N  
ATOM   3402  CA  PRO A 429      10.948  -7.974 -26.448  1.00 94.24           C  
ATOM   3403  C   PRO A 429       9.819  -7.041 -26.017  1.00 94.24           C  
ATOM   3404  CB  PRO A 429      11.057  -8.031 -27.974  1.00 94.24           C  
ATOM   3405  O   PRO A 429      10.057  -5.861 -25.747  1.00 94.24           O  
ATOM   3406  CG  PRO A 429      11.500  -9.427 -28.273  1.00 94.24           C  
ATOM   3407  CD  PRO A 429      10.895 -10.349 -27.253  1.00 94.24           C  
ATOM   3408  N   LYS A 430       8.603  -7.556 -25.872  1.00 93.37           N  
ATOM   3409  CA  LYS A 430       7.451  -6.728 -25.527  1.00 93.37           C  
ATOM   3410  C   LYS A 430       7.564  -6.197 -24.100  1.00 93.37           C  
ATOM   3411  CB  LYS A 430       6.152  -7.519 -25.690  1.00 93.37           C  
ATOM   3412  O   LYS A 430       6.951  -5.183 -23.760  1.00 93.37           O  
ATOM   3413  CG  LYS A 430       5.725  -7.716 -27.137  1.00 93.37           C  
ATOM   3414  CD  LYS A 430       4.330  -8.321 -27.230  1.00 93.37           C  
ATOM   3415  CE  LYS A 430       3.863  -8.431 -28.675  1.00 93.37           C  
ATOM   3416  NZ  LYS A 430       2.503  -9.041 -28.773  1.00 93.37           N  
ATOM   3417  N   ASP A 431       8.393  -6.843 -23.257  1.00 95.95           N  
ATOM   3418  CA  ASP A 431       8.548  -6.427 -21.866  1.00 95.95           C  
ATOM   3419  C   ASP A 431       9.363  -5.139 -21.766  1.00 95.95           C  
ATOM   3420  CB  ASP A 431       9.212  -7.534 -21.045  1.00 95.95           C  
ATOM   3421  O   ASP A 431       9.316  -4.446 -20.748  1.00 95.95           O  
ATOM   3422  CG  ASP A 431       8.277  -8.692 -20.746  1.00 95.95           C  
ATOM   3423  OD1 ASP A 431       7.236  -8.481 -20.087  1.00 95.95           O  
ATOM   3424  OD2 ASP A 431       8.585  -9.827 -21.170  1.00 95.95           O  
ATOM   3425  N   PHE A 432       9.967  -4.761 -22.856  1.00 98.21           N  
ATOM   3426  CA  PHE A 432      10.868  -3.616 -22.803  1.00 98.21           C  
ATOM   3427  C   PHE A 432      10.269  -2.422 -23.536  1.00 98.21           C  
ATOM   3428  CB  PHE A 432      12.230  -3.974 -23.406  1.00 98.21           C  
ATOM   3429  O   PHE A 432      10.781  -1.305 -23.436  1.00 98.21           O  
ATOM   3430  CG  PHE A 432      12.957  -5.061 -22.661  1.00 98.21           C  
ATOM   3431  CD1 PHE A 432      13.779  -4.755 -21.584  1.00 98.21           C  
ATOM   3432  CD2 PHE A 432      12.817  -6.390 -23.039  1.00 98.21           C  
ATOM   3433  CE1 PHE A 432      14.453  -5.759 -20.893  1.00 98.21           C  
ATOM   3434  CE2 PHE A 432      13.487  -7.399 -22.353  1.00 98.21           C  
ATOM   3435  CZ  PHE A 432      14.306  -7.081 -21.281  1.00 98.21           C  
ATOM   3436  N   GLU A 433       9.220  -2.586 -24.237  1.00 97.53           N  
ATOM   3437  CA  GLU A 433       8.652  -1.552 -25.098  1.00 97.53           C  
ATOM   3438  C   GLU A 433       8.147  -0.368 -24.278  1.00 97.53           C  
ATOM   3439  CB  GLU A 433       7.516  -2.126 -25.948  1.00 97.53           C  
ATOM   3440  O   GLU A 433       8.472   0.783 -24.576  1.00 97.53           O  
ATOM   3441  CG  GLU A 433       7.987  -3.049 -27.063  1.00 97.53           C  
ATOM   3442  CD  GLU A 433       6.848  -3.613 -27.897  1.00 97.53           C  
ATOM   3443  OE1 GLU A 433       7.109  -4.441 -28.799  1.00 97.53           O  
ATOM   3444  OE2 GLU A 433       5.686  -3.222 -27.648  1.00 97.53           O  
ATOM   3445  N   GLN A 434       7.420  -0.710 -23.227  1.00 97.93           N  
ATOM   3446  CA  GLN A 434       6.833   0.385 -22.462  1.00 97.93           C  
ATOM   3447  C   GLN A 434       7.875   1.051 -21.567  1.00 97.93           C  
ATOM   3448  CB  GLN A 434       5.660  -0.116 -21.619  1.00 97.93           C  
ATOM   3449  O   GLN A 434       7.775   2.243 -21.270  1.00 97.93           O  
ATOM   3450  CG  GLN A 434       4.413  -0.440 -22.432  1.00 97.93           C  
ATOM   3451  CD  GLN A 434       3.219  -0.785 -21.562  1.00 97.93           C  
ATOM   3452  NE2 GLN A 434       2.030  -0.773 -22.155  1.00 97.93           N  
ATOM   3453  OE1 GLN A 434       3.364  -1.061 -20.367  1.00 97.93           O  
ATOM   3454  N   ALA A 435       8.798   0.280 -21.194  1.00 98.57           N  
ATOM   3455  CA  ALA A 435       9.918   0.892 -20.484  1.00 98.57           C  
ATOM   3456  C   ALA A 435      10.661   1.879 -21.380  1.00 98.57           C  
ATOM   3457  CB  ALA A 435      10.875  -0.182 -19.973  1.00 98.57           C  
ATOM   3458  O   ALA A 435      11.050   2.961 -20.933  1.00 98.57           O  
ATOM   3459  N   THR A 436      10.865   1.487 -22.614  1.00 98.59           N  
ATOM   3460  CA  THR A 436      11.497   2.372 -23.586  1.00 98.59           C  
ATOM   3461  C   THR A 436      10.661   3.631 -23.794  1.00 98.59           C  
ATOM   3462  CB  THR A 436      11.704   1.661 -24.936  1.00 98.59           C  
ATOM   3463  O   THR A 436      11.199   4.739 -23.841  1.00 98.59           O  
ATOM   3464  CG2 THR A 436      12.345   2.596 -25.957  1.00 98.59           C  
ATOM   3465  OG1 THR A 436      12.555   0.524 -24.745  1.00 98.59           O  
ATOM   3466  N   ALA A 437       9.366   3.450 -23.869  1.00 98.04           N  
ATOM   3467  CA  ALA A 437       8.472   4.594 -24.027  1.00 98.04           C  
ATOM   3468  C   ALA A 437       8.596   5.555 -22.848  1.00 98.04           C  
ATOM   3469  CB  ALA A 437       7.027   4.123 -24.174  1.00 98.04           C  
ATOM   3470  O   ALA A 437       8.631   6.774 -23.034  1.00 98.04           O  
ATOM   3471  N   LEU A 438       8.673   4.992 -21.685  1.00 98.25           N  
ATOM   3472  CA  LEU A 438       8.815   5.824 -20.495  1.00 98.25           C  
ATOM   3473  C   LEU A 438      10.141   6.576 -20.512  1.00 98.25           C  
ATOM   3474  CB  LEU A 438       8.715   4.970 -19.228  1.00 98.25           C  
ATOM   3475  O   LEU A 438      10.213   7.727 -20.075  1.00 98.25           O  
ATOM   3476  CG  LEU A 438       8.849   5.713 -17.898  1.00 98.25           C  
ATOM   3477  CD1 LEU A 438       7.812   6.827 -17.805  1.00 98.25           C  
ATOM   3478  CD2 LEU A 438       8.708   4.745 -16.728  1.00 98.25           C  
ATOM   3479  N   TRP A 439      11.181   5.916 -20.920  1.00 98.52           N  
ATOM   3480  CA  TRP A 439      12.481   6.568 -21.043  1.00 98.52           C  
ATOM   3481  C   TRP A 439      12.380   7.829 -21.894  1.00 98.52           C  
ATOM   3482  CB  TRP A 439      13.509   5.608 -21.649  1.00 98.52           C  
ATOM   3483  O   TRP A 439      12.946   8.868 -21.546  1.00 98.52           O  
ATOM   3484  CG  TRP A 439      14.851   6.229 -21.895  1.00 98.52           C  
ATOM   3485  CD1 TRP A 439      15.528   6.285 -23.081  1.00 98.52           C  
ATOM   3486  CD2 TRP A 439      15.682   6.877 -20.927  1.00 98.52           C  
ATOM   3487  CE2 TRP A 439      16.849   7.304 -21.597  1.00 98.52           C  
ATOM   3488  CE3 TRP A 439      15.552   7.140 -19.556  1.00 98.52           C  
ATOM   3489  NE1 TRP A 439      16.731   6.931 -22.909  1.00 98.52           N  
ATOM   3490  CH2 TRP A 439      17.729   8.224 -19.602  1.00 98.52           C  
ATOM   3491  CZ2 TRP A 439      17.881   7.981 -20.942  1.00 98.52           C  
ATOM   3492  CZ3 TRP A 439      16.580   7.813 -18.907  1.00 98.52           C  
ATOM   3493  N   HIS A 440      11.631   7.791 -22.954  1.00 97.65           N  
ATOM   3494  CA  HIS A 440      11.452   8.948 -23.824  1.00 97.65           C  
ATOM   3495  C   HIS A 440      10.612  10.024 -23.144  1.00 97.65           C  
ATOM   3496  CB  HIS A 440      10.803   8.530 -25.144  1.00 97.65           C  
ATOM   3497  O   HIS A 440      10.886  11.217 -23.292  1.00 97.65           O  
ATOM   3498  CG  HIS A 440      11.650   7.612 -25.966  1.00 97.65           C  
ATOM   3499  CD2 HIS A 440      11.400   6.377 -26.460  1.00 97.65           C  
ATOM   3500  ND1 HIS A 440      12.929   7.936 -26.364  1.00 97.65           N  
ATOM   3501  CE1 HIS A 440      13.430   6.937 -27.072  1.00 97.65           C  
ATOM   3502  NE2 HIS A 440      12.522   5.979 -27.145  1.00 97.65           N  
ATOM   3503  N   VAL A 441       9.674   9.593 -22.362  1.00 96.85           N  
ATOM   3504  CA  VAL A 441       8.853  10.529 -21.601  1.00 96.85           C  
ATOM   3505  C   VAL A 441       9.724  11.288 -20.604  1.00 96.85           C  
ATOM   3506  CB  VAL A 441       7.704   9.806 -20.863  1.00 96.85           C  
ATOM   3507  O   VAL A 441       9.589  12.505 -20.451  1.00 96.85           O  
ATOM   3508  CG1 VAL A 441       7.024  10.746 -19.870  1.00 96.85           C  
ATOM   3509  CG2 VAL A 441       6.689   9.257 -21.865  1.00 96.85           C  
ATOM   3510  N   LEU A 442      10.594  10.581 -19.968  1.00 97.62           N  
ATOM   3511  CA  LEU A 442      11.497  11.217 -19.015  1.00 97.62           C  
ATOM   3512  C   LEU A 442      12.353  12.276 -19.701  1.00 97.62           C  
ATOM   3513  CB  LEU A 442      12.395  10.172 -18.348  1.00 97.62           C  
ATOM   3514  O   LEU A 442      12.741  13.266 -19.077  1.00 97.62           O  
ATOM   3515  CG  LEU A 442      11.694   9.146 -17.455  1.00 97.62           C  
ATOM   3516  CD1 LEU A 442      12.718   8.219 -16.809  1.00 97.62           C  
ATOM   3517  CD2 LEU A 442      10.854   9.847 -16.393  1.00 97.62           C  
ATOM   3518  N   GLY A 443      12.587  12.103 -20.956  1.00 97.27           N  
ATOM   3519  CA  GLY A 443      13.422  13.005 -21.733  1.00 97.27           C  
ATOM   3520  C   GLY A 443      12.734  14.315 -22.067  1.00 97.27           C  
ATOM   3521  O   GLY A 443      13.378  15.261 -22.526  1.00 97.27           O  
ATOM   3522  N   ARG A 444      11.493  14.348 -21.781  1.00 96.88           N  
ATOM   3523  CA  ARG A 444      10.737  15.559 -22.082  1.00 96.88           C  
ATOM   3524  C   ARG A 444      11.027  16.654 -21.062  1.00 96.88           C  
ATOM   3525  CB  ARG A 444       9.236  15.261 -22.119  1.00 96.88           C  
ATOM   3526  O   ARG A 444      10.842  17.839 -21.345  1.00 96.88           O  
ATOM   3527  CG  ARG A 444       8.819  14.333 -23.248  1.00 96.88           C  
ATOM   3528  CD  ARG A 444       7.331  14.015 -23.198  1.00 96.88           C  
ATOM   3529  NE  ARG A 444       6.955  13.032 -24.210  1.00 96.88           N  
ATOM   3530  NH1 ARG A 444       4.744  12.899 -23.556  1.00 96.88           N  
ATOM   3531  NH2 ARG A 444       5.503  11.636 -25.312  1.00 96.88           N  
ATOM   3532  CZ  ARG A 444       5.735  12.525 -24.357  1.00 96.88           C  
ATOM   3533  N   GLU A 445      11.469  16.218 -19.919  1.00 95.86           N  
ATOM   3534  CA  GLU A 445      11.872  17.153 -18.873  1.00 95.86           C  
ATOM   3535  C   GLU A 445      13.391  17.296 -18.816  1.00 95.86           C  
ATOM   3536  CB  GLU A 445      11.335  16.703 -17.512  1.00 95.86           C  
ATOM   3537  O   GLU A 445      14.107  16.307 -18.647  1.00 95.86           O  
ATOM   3538  CG  GLU A 445      11.657  17.662 -16.376  1.00 95.86           C  
ATOM   3539  CD  GLU A 445      11.249  17.133 -15.010  1.00 95.86           C  
ATOM   3540  OE1 GLU A 445      11.686  17.702 -13.984  1.00 95.86           O  
ATOM   3541  OE2 GLU A 445      10.487  16.142 -14.966  1.00 95.86           O  
ATOM   3542  N   PRO A 446      13.890  18.489 -18.877  1.00 96.40           N  
ATOM   3543  CA  PRO A 446      15.343  18.680 -18.872  1.00 96.40           C  
ATOM   3544  C   PRO A 446      16.009  18.102 -17.625  1.00 96.40           C  
ATOM   3545  CB  PRO A 446      15.498  20.202 -18.918  1.00 96.40           C  
ATOM   3546  O   PRO A 446      15.556  18.353 -16.506  1.00 96.40           O  
ATOM   3547  CG  PRO A 446      14.253  20.693 -19.581  1.00 96.40           C  
ATOM   3548  CD  PRO A 446      13.111  19.812 -19.165  1.00 96.40           C  
ATOM   3549  N   GLY A 447      17.022  17.271 -17.863  1.00 96.89           N  
ATOM   3550  CA  GLY A 447      17.861  16.770 -16.786  1.00 96.89           C  
ATOM   3551  C   GLY A 447      17.328  15.496 -16.157  1.00 96.89           C  
ATOM   3552  O   GLY A 447      18.000  14.878 -15.329  1.00 96.89           O  
ATOM   3553  N   HIS A 448      16.071  15.127 -16.427  1.00 97.81           N  
ATOM   3554  CA  HIS A 448      15.452  13.983 -15.766  1.00 97.81           C  
ATOM   3555  C   HIS A 448      16.170  12.686 -16.123  1.00 97.81           C  
ATOM   3556  CB  HIS A 448      13.972  13.884 -16.140  1.00 97.81           C  
ATOM   3557  O   HIS A 448      16.381  11.830 -15.260  1.00 97.81           O  
ATOM   3558  CG  HIS A 448      13.184  12.989 -15.239  1.00 97.81           C  
ATOM   3559  CD2 HIS A 448      13.583  12.068 -14.329  1.00 97.81           C  
ATOM   3560  ND1 HIS A 448      11.806  12.981 -15.217  1.00 97.81           N  
ATOM   3561  CE1 HIS A 448      11.391  12.092 -14.329  1.00 97.81           C  
ATOM   3562  NE2 HIS A 448      12.450  11.525 -13.777  1.00 97.81           N  
ATOM   3563  N   GLN A 449      16.606  12.501 -17.329  1.00 98.43           N  
ATOM   3564  CA  GLN A 449      17.301  11.275 -17.707  1.00 98.43           C  
ATOM   3565  C   GLN A 449      18.666  11.186 -17.031  1.00 98.43           C  
ATOM   3566  CB  GLN A 449      17.461  11.194 -19.226  1.00 98.43           C  
ATOM   3567  O   GLN A 449      19.109  10.099 -16.656  1.00 98.43           O  
ATOM   3568  CG  GLN A 449      16.176  10.839 -19.962  1.00 98.43           C  
ATOM   3569  CD  GLN A 449      16.383  10.666 -21.455  1.00 98.43           C  
ATOM   3570  NE2 GLN A 449      15.634   9.747 -22.054  1.00 98.43           N  
ATOM   3571  OE1 GLN A 449      17.208  11.353 -22.064  1.00 98.43           O  
ATOM   3572  N   ASP A 450      19.291  12.338 -16.794  1.00 98.39           N  
ATOM   3573  CA  ASP A 450      20.552  12.370 -16.059  1.00 98.39           C  
ATOM   3574  C   ASP A 450      20.350  11.951 -14.605  1.00 98.39           C  
ATOM   3575  CB  ASP A 450      21.176  13.765 -16.123  1.00 98.39           C  
ATOM   3576  O   ASP A 450      21.136  11.171 -14.063  1.00 98.39           O  
ATOM   3577  CG  ASP A 450      21.622  14.152 -17.523  1.00 98.39           C  
ATOM   3578  OD1 ASP A 450      21.939  13.253 -18.332  1.00 98.39           O  
ATOM   3579  OD2 ASP A 450      21.661  15.366 -17.818  1.00 98.39           O  
ATOM   3580  N   ARG A 451      19.372  12.504 -14.036  1.00 98.10           N  
ATOM   3581  CA  ARG A 451      19.067  12.139 -12.656  1.00 98.10           C  
ATOM   3582  C   ARG A 451      18.729  10.657 -12.544  1.00 98.10           C  
ATOM   3583  CB  ARG A 451      17.909  12.983 -12.120  1.00 98.10           C  
ATOM   3584  O   ARG A 451      19.139   9.991 -11.591  1.00 98.10           O  
ATOM   3585  CG  ARG A 451      18.236  14.462 -11.983  1.00 98.10           C  
ATOM   3586  CD  ARG A 451      17.196  15.194 -11.146  1.00 98.10           C  
ATOM   3587  NE  ARG A 451      15.873  15.140 -11.762  1.00 98.10           N  
ATOM   3588  NH1 ARG A 451      16.247  16.903 -13.208  1.00 98.10           N  
ATOM   3589  NH2 ARG A 451      14.228  15.816 -13.215  1.00 98.10           N  
ATOM   3590  CZ  ARG A 451      15.452  15.953 -12.727  1.00 98.10           C  
ATOM   3591  N   TYR A 452      17.988  10.165 -13.562  1.00 98.70           N  
ATOM   3592  CA  TYR A 452      17.660   8.744 -13.552  1.00 98.70           C  
ATOM   3593  C   TYR A 452      18.923   7.892 -13.553  1.00 98.70           C  
ATOM   3594  CB  TYR A 452      16.787   8.385 -14.759  1.00 98.70           C  
ATOM   3595  O   TYR A 452      19.064   6.977 -12.738  1.00 98.70           O  
ATOM   3596  CG  TYR A 452      16.354   6.940 -14.786  1.00 98.70           C  
ATOM   3597  CD1 TYR A 452      17.159   5.961 -15.365  1.00 98.70           C  
ATOM   3598  CD2 TYR A 452      15.139   6.549 -14.234  1.00 98.70           C  
ATOM   3599  CE1 TYR A 452      16.763   4.628 -15.395  1.00 98.70           C  
ATOM   3600  CE2 TYR A 452      14.733   5.219 -14.258  1.00 98.70           C  
ATOM   3601  OH  TYR A 452      15.153   2.949 -14.865  1.00 98.70           O  
ATOM   3602  CZ  TYR A 452      15.550   4.267 -14.839  1.00 98.70           C  
ATOM   3603  N   VAL A 453      19.822   8.173 -14.491  1.00 98.83           N  
ATOM   3604  CA  VAL A 453      21.072   7.432 -14.622  1.00 98.83           C  
ATOM   3605  C   VAL A 453      21.846   7.487 -13.306  1.00 98.83           C  
ATOM   3606  CB  VAL A 453      21.942   7.984 -15.774  1.00 98.83           C  
ATOM   3607  O   VAL A 453      22.342   6.464 -12.828  1.00 98.83           O  
ATOM   3608  CG1 VAL A 453      23.345   7.382 -15.728  1.00 98.83           C  
ATOM   3609  CG2 VAL A 453      21.280   7.702 -17.122  1.00 98.83           C  
ATOM   3610  N   SER A 454      21.880   8.669 -12.749  1.00 98.53           N  
ATOM   3611  CA  SER A 454      22.598   8.851 -11.492  1.00 98.53           C  
ATOM   3612  C   SER A 454      21.968   8.030 -10.371  1.00 98.53           C  
ATOM   3613  CB  SER A 454      22.627  10.328 -11.098  1.00 98.53           C  
ATOM   3614  O   SER A 454      22.676   7.399  -9.583  1.00 98.53           O  
ATOM   3615  OG  SER A 454      23.318  10.509  -9.874  1.00 98.53           O  
ATOM   3616  N   ASN A 455      20.668   8.033 -10.288  1.00 98.58           N  
ATOM   3617  CA  ASN A 455      19.954   7.276  -9.265  1.00 98.58           C  
ATOM   3618  C   ASN A 455      20.234   5.780  -9.376  1.00 98.58           C  
ATOM   3619  CB  ASN A 455      18.450   7.543  -9.353  1.00 98.58           C  
ATOM   3620  O   ASN A 455      20.491   5.116  -8.370  1.00 98.58           O  
ATOM   3621  CG  ASN A 455      18.086   8.967  -8.982  1.00 98.58           C  
ATOM   3622  ND2 ASN A 455      16.979   9.458  -9.526  1.00 98.58           N  
ATOM   3623  OD1 ASN A 455      18.796   9.622  -8.214  1.00 98.58           O  
ATOM   3624  N   VAL A 456      20.175   5.235 -10.571  1.00 98.77           N  
ATOM   3625  CA  VAL A 456      20.452   3.819 -10.791  1.00 98.77           C  
ATOM   3626  C   VAL A 456      21.905   3.515 -10.434  1.00 98.77           C  
ATOM   3627  CB  VAL A 456      20.164   3.405 -12.252  1.00 98.77           C  
ATOM   3628  O   VAL A 456      22.188   2.536  -9.740  1.00 98.77           O  
ATOM   3629  CG1 VAL A 456      20.624   1.971 -12.508  1.00 98.77           C  
ATOM   3630  CG2 VAL A 456      18.676   3.556 -12.565  1.00 98.77           C  
ATOM   3631  N   ALA A 457      22.759   4.367 -10.861  1.00 98.66           N  
ATOM   3632  CA  ALA A 457      24.190   4.164 -10.648  1.00 98.66           C  
ATOM   3633  C   ALA A 457      24.525   4.142  -9.160  1.00 98.66           C  
ATOM   3634  CB  ALA A 457      24.993   5.253 -11.356  1.00 98.66           C  
ATOM   3635  O   ALA A 457      25.351   3.341  -8.715  1.00 98.66           O  
ATOM   3636  N   ASP A 458      23.836   5.017  -8.385  1.00 97.42           N  
ATOM   3637  CA  ASP A 458      24.073   5.064  -6.945  1.00 97.42           C  
ATOM   3638  C   ASP A 458      23.808   3.705  -6.300  1.00 97.42           C  
ATOM   3639  CB  ASP A 458      23.199   6.136  -6.292  1.00 97.42           C  
ATOM   3640  O   ASP A 458      24.559   3.269  -5.426  1.00 97.42           O  
ATOM   3641  CG  ASP A 458      23.724   7.544  -6.510  1.00 97.42           C  
ATOM   3642  OD1 ASP A 458      24.888   7.701  -6.939  1.00 97.42           O  
ATOM   3643  OD2 ASP A 458      22.969   8.505  -6.249  1.00 97.42           O  
ATOM   3644  N   ASN A 459      22.836   3.079  -6.755  1.00 97.82           N  
ATOM   3645  CA  ASN A 459      22.462   1.795  -6.173  1.00 97.82           C  
ATOM   3646  C   ASN A 459      23.319   0.658  -6.724  1.00 97.82           C  
ATOM   3647  CB  ASN A 459      20.979   1.507  -6.416  1.00 97.82           C  
ATOM   3648  O   ASN A 459      23.831  -0.164  -5.962  1.00 97.82           O  
ATOM   3649  CG  ASN A 459      20.495   0.273  -5.680  1.00 97.82           C  
ATOM   3650  ND2 ASN A 459      20.173   0.433  -4.402  1.00 97.82           N  
ATOM   3651  OD1 ASN A 459      20.411  -0.815  -6.255  1.00 97.82           O  
ATOM   3652  N   VAL A 460      23.570   0.591  -8.041  1.00 98.70           N  
ATOM   3653  CA  VAL A 460      24.287  -0.490  -8.709  1.00 98.70           C  
ATOM   3654  C   VAL A 460      25.758  -0.466  -8.299  1.00 98.70           C  
ATOM   3655  CB  VAL A 460      24.161  -0.391 -10.246  1.00 98.70           C  
ATOM   3656  O   VAL A 460      26.415  -1.509  -8.258  1.00 98.70           O  
ATOM   3657  CG1 VAL A 460      25.051  -1.428 -10.929  1.00 98.70           C  
ATOM   3658  CG2 VAL A 460      22.705  -0.566 -10.673  1.00 98.70           C  
ATOM   3659  N   ALA A 461      26.293   0.702  -7.983  1.00 98.28           N  
ATOM   3660  CA  ALA A 461      27.695   0.822  -7.590  1.00 98.28           C  
ATOM   3661  C   ALA A 461      27.977   0.030  -6.317  1.00 98.28           C  
ATOM   3662  CB  ALA A 461      28.070   2.289  -7.395  1.00 98.28           C  
ATOM   3663  O   ALA A 461      29.129  -0.302  -6.027  1.00 98.28           O  
ATOM   3664  N   GLU A 462      26.922  -0.301  -5.609  1.00 97.54           N  
ATOM   3665  CA  GLU A 462      27.074  -1.059  -4.371  1.00 97.54           C  
ATOM   3666  C   GLU A 462      27.095  -2.560  -4.641  1.00 97.54           C  
ATOM   3667  CB  GLU A 462      25.949  -0.717  -3.390  1.00 97.54           C  
ATOM   3668  O   GLU A 462      27.310  -3.358  -3.726  1.00 97.54           O  
ATOM   3669  CG  GLU A 462      25.964   0.730  -2.917  1.00 97.54           C  
ATOM   3670  CD  GLU A 462      24.938   1.017  -1.833  1.00 97.54           C  
ATOM   3671  OE1 GLU A 462      25.062   2.052  -1.139  1.00 97.54           O  
ATOM   3672  OE2 GLU A 462      24.003   0.200  -1.675  1.00 97.54           O  
ATOM   3673  N   VAL A 463      26.832  -2.984  -5.888  1.00 98.46           N  
ATOM   3674  CA  VAL A 463      26.887  -4.390  -6.273  1.00 98.46           C  
ATOM   3675  C   VAL A 463      28.341  -4.855  -6.327  1.00 98.46           C  
ATOM   3676  CB  VAL A 463      26.199  -4.633  -7.635  1.00 98.46           C  
ATOM   3677  O   VAL A 463      29.137  -4.333  -7.111  1.00 98.46           O  
ATOM   3678  CG1 VAL A 463      26.406  -6.074  -8.095  1.00 98.46           C  
ATOM   3679  CG2 VAL A 463      24.710  -4.305  -7.546  1.00 98.46           C  
ATOM   3680  N   THR A 464      28.651  -5.846  -5.534  1.00 96.77           N  
ATOM   3681  CA  THR A 464      30.028  -6.306  -5.382  1.00 96.77           C  
ATOM   3682  C   THR A 464      30.368  -7.351  -6.441  1.00 96.77           C  
ATOM   3683  CB  THR A 464      30.269  -6.894  -3.980  1.00 96.77           C  
ATOM   3684  O   THR A 464      31.538  -7.539  -6.781  1.00 96.77           O  
ATOM   3685  CG2 THR A 464      30.147  -5.820  -2.904  1.00 96.77           C  
ATOM   3686  OG1 THR A 464      29.301  -7.920  -3.726  1.00 96.77           O  
ATOM   3687  N   ASP A 465      29.331  -8.026  -6.979  1.00 97.85           N  
ATOM   3688  CA  ASP A 465      29.532  -9.030  -8.019  1.00 97.85           C  
ATOM   3689  C   ASP A 465      29.622  -8.381  -9.398  1.00 97.85           C  
ATOM   3690  CB  ASP A 465      28.403 -10.062  -7.995  1.00 97.85           C  
ATOM   3691  O   ASP A 465      28.632  -7.847  -9.904  1.00 97.85           O  
ATOM   3692  CG  ASP A 465      28.621 -11.203  -8.973  1.00 97.85           C  
ATOM   3693  OD1 ASP A 465      28.372 -11.024 -10.185  1.00 97.85           O  
ATOM   3694  OD2 ASP A 465      29.044 -12.292  -8.528  1.00 97.85           O  
ATOM   3695  N   GLU A 466      30.775  -8.480 -10.054  1.00 97.90           N  
ATOM   3696  CA  GLU A 466      31.043  -7.834 -11.336  1.00 97.90           C  
ATOM   3697  C   GLU A 466      30.132  -8.382 -12.430  1.00 97.90           C  
ATOM   3698  CB  GLU A 466      32.510  -8.014 -11.733  1.00 97.90           C  
ATOM   3699  O   GLU A 466      29.618  -7.623 -13.255  1.00 97.90           O  
ATOM   3700  CG  GLU A 466      32.892  -7.291 -13.017  1.00 97.90           C  
ATOM   3701  CD  GLU A 466      34.360  -7.449 -13.380  1.00 97.90           C  
ATOM   3702  OE1 GLU A 466      34.759  -7.035 -14.492  1.00 97.90           O  
ATOM   3703  OE2 GLU A 466      35.118  -7.992 -12.545  1.00 97.90           O  
ATOM   3704  N   ALA A 467      29.925  -9.702 -12.471  1.00 98.54           N  
ATOM   3705  CA  ALA A 467      29.062 -10.316 -13.476  1.00 98.54           C  
ATOM   3706  C   ALA A 467      27.631  -9.799 -13.361  1.00 98.54           C  
ATOM   3707  CB  ALA A 467      29.087 -11.837 -13.341  1.00 98.54           C  
ATOM   3708  O   ALA A 467      26.963  -9.573 -14.373  1.00 98.54           O  
ATOM   3709  N   LEU A 468      27.261  -9.662 -12.180  1.00 98.79           N  
ATOM   3710  CA  LEU A 468      25.913  -9.155 -11.943  1.00 98.79           C  
ATOM   3711  C   LEU A 468      25.783  -7.714 -12.425  1.00 98.79           C  
ATOM   3712  CB  LEU A 468      25.561  -9.242 -10.456  1.00 98.79           C  
ATOM   3713  O   LEU A 468      24.783  -7.352 -13.050  1.00 98.79           O  
ATOM   3714  CG  LEU A 468      24.165  -8.758 -10.061  1.00 98.79           C  
ATOM   3715  CD1 LEU A 468      23.100  -9.497 -10.865  1.00 98.79           C  
ATOM   3716  CD2 LEU A 468      23.938  -8.944  -8.565  1.00 98.79           C  
ATOM   3717  N   ARG A 469      26.718  -6.855 -12.234  1.00 98.65           N  
ATOM   3718  CA  ARG A 469      26.672  -5.490 -12.748  1.00 98.65           C  
ATOM   3719  C   ARG A 469      26.533  -5.481 -14.267  1.00 98.65           C  
ATOM   3720  CB  ARG A 469      27.925  -4.716 -12.332  1.00 98.65           C  
ATOM   3721  O   ARG A 469      25.751  -4.704 -14.819  1.00 98.65           O  
ATOM   3722  CG  ARG A 469      27.951  -4.330 -10.862  1.00 98.65           C  
ATOM   3723  CD  ARG A 469      29.032  -3.299 -10.568  1.00 98.65           C  
ATOM   3724  NE  ARG A 469      30.369  -3.846 -10.779  1.00 98.65           N  
ATOM   3725  NH1 ARG A 469      30.573  -4.720  -8.650  1.00 98.65           N  
ATOM   3726  NH2 ARG A 469      32.279  -4.962 -10.162  1.00 98.65           N  
ATOM   3727  CZ  ARG A 469      31.071  -4.508  -9.863  1.00 98.65           C  
ATOM   3728  N   LYS A 470      27.300  -6.321 -14.912  1.00 98.73           N  
ATOM   3729  CA  LYS A 470      27.241  -6.384 -16.369  1.00 98.73           C  
ATOM   3730  C   LYS A 470      25.845  -6.774 -16.847  1.00 98.73           C  
ATOM   3731  CB  LYS A 470      28.275  -7.374 -16.906  1.00 98.73           C  
ATOM   3732  O   LYS A 470      25.360  -6.253 -17.853  1.00 98.73           O  
ATOM   3733  CG  LYS A 470      29.714  -6.901 -16.772  1.00 98.73           C  
ATOM   3734  CD  LYS A 470      30.690  -7.894 -17.390  1.00 98.73           C  
ATOM   3735  CE  LYS A 470      32.132  -7.431 -17.239  1.00 98.73           C  
ATOM   3736  NZ  LYS A 470      33.098  -8.455 -17.737  1.00 98.73           N  
ATOM   3737  N   GLU A 471      25.249  -7.644 -16.069  1.00 98.80           N  
ATOM   3738  CA  GLU A 471      23.893  -8.052 -16.421  1.00 98.80           C  
ATOM   3739  C   GLU A 471      22.906  -6.902 -16.243  1.00 98.80           C  
ATOM   3740  CB  GLU A 471      23.457  -9.255 -15.580  1.00 98.80           C  
ATOM   3741  O   GLU A 471      21.936  -6.787 -16.995  1.00 98.80           O  
ATOM   3742  CG  GLU A 471      24.206 -10.538 -15.908  1.00 98.80           C  
ATOM   3743  CD  GLU A 471      23.958 -11.033 -17.324  1.00 98.80           C  
ATOM   3744  OE1 GLU A 471      24.895 -11.578 -17.949  1.00 98.80           O  
ATOM   3745  OE2 GLU A 471      22.817 -10.874 -17.812  1.00 98.80           O  
ATOM   3746  N   VAL A 472      23.186  -6.083 -15.271  1.00 98.80           N  
ATOM   3747  CA  VAL A 472      22.332  -4.918 -15.061  1.00 98.80           C  
ATOM   3748  C   VAL A 472      22.461  -3.963 -16.244  1.00 98.80           C  
ATOM   3749  CB  VAL A 472      22.682  -4.188 -13.745  1.00 98.80           C  
ATOM   3750  O   VAL A 472      21.457  -3.476 -16.770  1.00 98.80           O  
ATOM   3751  CG1 VAL A 472      21.877  -2.896 -13.614  1.00 98.80           C  
ATOM   3752  CG2 VAL A 472      22.433  -5.100 -12.546  1.00 98.80           C  
ATOM   3753  N   TYR A 473      23.643  -3.726 -16.709  1.00 98.78           N  
ATOM   3754  CA  TYR A 473      23.858  -2.861 -17.864  1.00 98.78           C  
ATOM   3755  C   TYR A 473      23.134  -3.400 -19.092  1.00 98.78           C  
ATOM   3756  CB  TYR A 473      25.354  -2.721 -18.159  1.00 98.78           C  
ATOM   3757  O   TYR A 473      22.493  -2.643 -19.825  1.00 98.78           O  
ATOM   3758  CG  TYR A 473      26.178  -2.342 -16.953  1.00 98.78           C  
ATOM   3759  CD1 TYR A 473      25.645  -1.544 -15.944  1.00 98.78           C  
ATOM   3760  CD2 TYR A 473      27.491  -2.782 -16.820  1.00 98.78           C  
ATOM   3761  CE1 TYR A 473      26.402  -1.191 -14.831  1.00 98.78           C  
ATOM   3762  CE2 TYR A 473      28.257  -2.435 -15.712  1.00 98.78           C  
ATOM   3763  OH  TYR A 473      28.458  -1.294 -13.624  1.00 98.78           O  
ATOM   3764  CZ  TYR A 473      27.704  -1.641 -14.724  1.00 98.78           C  
ATOM   3765  N   ALA A 474      23.272  -4.697 -19.236  1.00 98.71           N  
ATOM   3766  CA  ALA A 474      22.632  -5.345 -20.379  1.00 98.71           C  
ATOM   3767  C   ALA A 474      21.113  -5.223 -20.299  1.00 98.71           C  
ATOM   3768  CB  ALA A 474      23.042  -6.813 -20.457  1.00 98.71           C  
ATOM   3769  O   ALA A 474      20.447  -5.004 -21.314  1.00 98.71           O  
ATOM   3770  N   LEU A 475      20.581  -5.416 -19.093  1.00 98.69           N  
ATOM   3771  CA  LEU A 475      19.143  -5.283 -18.882  1.00 98.69           C  
ATOM   3772  C   LEU A 475      18.651  -3.914 -19.340  1.00 98.69           C  
ATOM   3773  CB  LEU A 475      18.796  -5.497 -17.406  1.00 98.69           C  
ATOM   3774  O   LEU A 475      17.696  -3.821 -20.115  1.00 98.69           O  
ATOM   3775  CG  LEU A 475      17.328  -5.305 -17.021  1.00 98.69           C  
ATOM   3776  CD1 LEU A 475      16.454  -6.331 -17.735  1.00 98.69           C  
ATOM   3777  CD2 LEU A 475      17.154  -5.407 -15.509  1.00 98.69           C  
ATOM   3778  N   TYR A 476      19.360  -2.854 -18.978  1.00 98.82           N  
ATOM   3779  CA  TYR A 476      18.961  -1.500 -19.346  1.00 98.82           C  
ATOM   3780  C   TYR A 476      19.271  -1.219 -20.811  1.00 98.82           C  
ATOM   3781  CB  TYR A 476      19.667  -0.471 -18.457  1.00 98.82           C  
ATOM   3782  O   TYR A 476      18.657  -0.342 -21.425  1.00 98.82           O  
ATOM   3783  CG  TYR A 476      18.974  -0.233 -17.137  1.00 98.82           C  
ATOM   3784  CD1 TYR A 476      17.802   0.519 -17.069  1.00 98.82           C  
ATOM   3785  CD2 TYR A 476      19.488  -0.756 -15.956  1.00 98.82           C  
ATOM   3786  CE1 TYR A 476      17.161   0.743 -15.856  1.00 98.82           C  
ATOM   3787  CE2 TYR A 476      18.856  -0.538 -14.737  1.00 98.82           C  
ATOM   3788  OH  TYR A 476      17.064   0.430 -13.492  1.00 98.82           O  
ATOM   3789  CZ  TYR A 476      17.694   0.211 -14.697  1.00 98.82           C  
ATOM   3790  N   GLY A 477      20.241  -1.941 -21.346  1.00 98.60           N  
ATOM   3791  CA  GLY A 477      20.518  -1.850 -22.771  1.00 98.60           C  
ATOM   3792  C   GLY A 477      19.370  -2.337 -23.634  1.00 98.60           C  
ATOM   3793  O   GLY A 477      19.226  -1.912 -24.783  1.00 98.60           O  
ATOM   3794  N   LYS A 478      18.588  -3.260 -23.083  1.00 98.51           N  
ATOM   3795  CA  LYS A 478      17.413  -3.738 -23.807  1.00 98.51           C  
ATOM   3796  C   LYS A 478      16.328  -2.666 -23.862  1.00 98.51           C  
ATOM   3797  CB  LYS A 478      16.862  -5.008 -23.157  1.00 98.51           C  
ATOM   3798  O   LYS A 478      15.459  -2.700 -24.735  1.00 98.51           O  
ATOM   3799  CG  LYS A 478      17.780  -6.216 -23.284  1.00 98.51           C  
ATOM   3800  CD  LYS A 478      17.179  -7.446 -22.616  1.00 98.51           C  
ATOM   3801  CE  LYS A 478      18.109  -8.648 -22.716  1.00 98.51           C  
ATOM   3802  NZ  LYS A 478      17.552  -9.840 -22.009  1.00 98.51           N  
ATOM   3803  N   VAL A 479      16.345  -1.773 -22.894  1.00 98.62           N  
ATOM   3804  CA  VAL A 479      15.433  -0.634 -22.930  1.00 98.62           C  
ATOM   3805  C   VAL A 479      15.894   0.365 -23.988  1.00 98.62           C  
ATOM   3806  CB  VAL A 479      15.333   0.057 -21.551  1.00 98.62           C  
ATOM   3807  O   VAL A 479      15.105   0.793 -24.833  1.00 98.62           O  
ATOM   3808  CG1 VAL A 479      14.475   1.317 -21.640  1.00 98.62           C  
ATOM   3809  CG2 VAL A 479      14.766  -0.908 -20.511  1.00 98.62           C  
ATOM   3810  N   ASP A 480      17.084   0.751 -23.863  1.00 98.56           N  
ATOM   3811  CA  ASP A 480      17.787   1.683 -24.740  1.00 98.56           C  
ATOM   3812  C   ASP A 480      19.300   1.511 -24.625  1.00 98.56           C  
ATOM   3813  CB  ASP A 480      17.395   3.125 -24.415  1.00 98.56           C  
ATOM   3814  O   ASP A 480      19.849   1.525 -23.521  1.00 98.56           O  
ATOM   3815  CG  ASP A 480      17.997   4.135 -25.376  1.00 98.56           C  
ATOM   3816  OD1 ASP A 480      19.150   4.567 -25.164  1.00 98.56           O  
ATOM   3817  OD2 ASP A 480      17.311   4.503 -26.354  1.00 98.56           O  
ATOM   3818  N   LYS A 481      19.916   1.297 -25.754  1.00 98.31           N  
ATOM   3819  CA  LYS A 481      21.348   1.012 -25.782  1.00 98.31           C  
ATOM   3820  C   LYS A 481      22.142   2.111 -25.082  1.00 98.31           C  
ATOM   3821  CB  LYS A 481      21.834   0.852 -27.224  1.00 98.31           C  
ATOM   3822  O   LYS A 481      23.048   1.825 -24.297  1.00 98.31           O  
ATOM   3823  CG  LYS A 481      23.287   0.415 -27.341  1.00 98.31           C  
ATOM   3824  CD  LYS A 481      23.707   0.257 -28.797  1.00 98.31           C  
ATOM   3825  CE  LYS A 481      25.179  -0.111 -28.918  1.00 98.31           C  
ATOM   3826  NZ  LYS A 481      25.623  -0.159 -30.344  1.00 98.31           N  
ATOM   3827  N   THR A 482      21.804   3.399 -25.331  1.00 98.25           N  
ATOM   3828  CA  THR A 482      22.513   4.528 -24.740  1.00 98.25           C  
ATOM   3829  C   THR A 482      22.293   4.575 -23.231  1.00 98.25           C  
ATOM   3830  CB  THR A 482      22.065   5.861 -25.369  1.00 98.25           C  
ATOM   3831  O   THR A 482      23.203   4.924 -22.476  1.00 98.25           O  
ATOM   3832  CG2 THR A 482      22.819   7.038 -24.758  1.00 98.25           C  
ATOM   3833  OG1 THR A 482      22.317   5.826 -26.779  1.00 98.25           O  
ATOM   3834  N   LEU A 483      21.133   4.196 -22.817  1.00 98.78           N  
ATOM   3835  CA  LEU A 483      20.836   4.149 -21.389  1.00 98.78           C  
ATOM   3836  C   LEU A 483      21.758   3.167 -20.674  1.00 98.78           C  
ATOM   3837  CB  LEU A 483      19.375   3.756 -21.158  1.00 98.78           C  
ATOM   3838  O   LEU A 483      22.354   3.503 -19.648  1.00 98.78           O  
ATOM   3839  CG  LEU A 483      18.959   3.514 -19.706  1.00 98.78           C  
ATOM   3840  CD1 LEU A 483      19.269   4.740 -18.855  1.00 98.78           C  
ATOM   3841  CD2 LEU A 483      17.478   3.160 -19.626  1.00 98.78           C  
ATOM   3842  N   GLY A 484      21.884   1.920 -21.203  1.00 98.80           N  
ATOM   3843  CA  GLY A 484      22.790   0.934 -20.636  1.00 98.80           C  
ATOM   3844  C   GLY A 484      24.228   1.414 -20.569  1.00 98.80           C  
ATOM   3845  O   GLY A 484      24.912   1.204 -19.565  1.00 98.80           O  
ATOM   3846  N   GLU A 485      24.695   2.098 -21.581  1.00 98.77           N  
ATOM   3847  CA  GLU A 485      26.059   2.613 -21.650  1.00 98.77           C  
ATOM   3848  C   GLU A 485      26.286   3.714 -20.618  1.00 98.77           C  
ATOM   3849  CB  GLU A 485      26.365   3.139 -23.055  1.00 98.77           C  
ATOM   3850  O   GLU A 485      27.329   3.751 -19.961  1.00 98.77           O  
ATOM   3851  CG  GLU A 485      26.466   2.047 -24.111  1.00 98.77           C  
ATOM   3852  CD  GLU A 485      26.536   2.590 -25.530  1.00 98.77           C  
ATOM   3853  OE1 GLU A 485      26.748   1.795 -26.474  1.00 98.77           O  
ATOM   3854  OE2 GLU A 485      26.379   3.820 -25.698  1.00 98.77           O  
ATOM   3855  N   ARG A 486      25.277   4.536 -20.514  1.00 98.77           N  
ATOM   3856  CA  ARG A 486      25.388   5.647 -19.573  1.00 98.77           C  
ATOM   3857  C   ARG A 486      25.424   5.144 -18.134  1.00 98.77           C  
ATOM   3858  CB  ARG A 486      24.226   6.626 -19.757  1.00 98.77           C  
ATOM   3859  O   ARG A 486      26.176   5.666 -17.308  1.00 98.77           O  
ATOM   3860  CG  ARG A 486      24.292   7.425 -21.049  1.00 98.77           C  
ATOM   3861  CD  ARG A 486      23.059   8.296 -21.237  1.00 98.77           C  
ATOM   3862  NE  ARG A 486      22.961   9.323 -20.203  1.00 98.77           N  
ATOM   3863  NH1 ARG A 486      20.868  10.061 -20.842  1.00 98.77           N  
ATOM   3864  NH2 ARG A 486      21.938  11.035 -19.065  1.00 98.77           N  
ATOM   3865  CZ  ARG A 486      21.923  10.137 -20.039  1.00 98.77           C  
ATOM   3866  N   ILE A 487      24.675   4.159 -17.871  1.00 98.85           N  
ATOM   3867  CA  ILE A 487      24.659   3.583 -16.531  1.00 98.85           C  
ATOM   3868  C   ILE A 487      25.999   2.910 -16.244  1.00 98.85           C  
ATOM   3869  CB  ILE A 487      23.504   2.570 -16.365  1.00 98.85           C  
ATOM   3870  O   ILE A 487      26.565   3.077 -15.160  1.00 98.85           O  
ATOM   3871  CG1 ILE A 487      22.158   3.301 -16.297  1.00 98.85           C  
ATOM   3872  CG2 ILE A 487      23.720   1.703 -15.121  1.00 98.85           C  
ATOM   3873  CD1 ILE A 487      20.949   2.376 -16.331  1.00 98.85           C  
ATOM   3874  N   GLN A 488      26.460   2.155 -17.198  1.00 98.78           N  
ATOM   3875  CA  GLN A 488      27.759   1.509 -17.046  1.00 98.78           C  
ATOM   3876  C   GLN A 488      28.851   2.533 -16.749  1.00 98.78           C  
ATOM   3877  CB  GLN A 488      28.114   0.713 -18.302  1.00 98.78           C  
ATOM   3878  O   GLN A 488      29.637   2.358 -15.815  1.00 98.78           O  
ATOM   3879  CG  GLN A 488      29.467   0.019 -18.229  1.00 98.78           C  
ATOM   3880  CD  GLN A 488      29.749  -0.848 -19.442  1.00 98.78           C  
ATOM   3881  NE2 GLN A 488      30.944  -1.426 -19.494  1.00 98.78           N  
ATOM   3882  OE1 GLN A 488      28.899  -0.997 -20.326  1.00 98.78           O  
ATOM   3883  N   ALA A 489      28.937   3.554 -17.573  1.00 98.73           N  
ATOM   3884  CA  ALA A 489      29.954   4.587 -17.401  1.00 98.73           C  
ATOM   3885  C   ALA A 489      29.854   5.231 -16.021  1.00 98.73           C  
ATOM   3886  CB  ALA A 489      29.825   5.648 -18.491  1.00 98.73           C  
ATOM   3887  O   ALA A 489      30.866   5.414 -15.340  1.00 98.73           O  
ATOM   3888  N   ALA A 490      28.684   5.518 -15.559  1.00 98.65           N  
ATOM   3889  CA  ALA A 490      28.449   6.185 -14.281  1.00 98.65           C  
ATOM   3890  C   ALA A 490      28.825   5.279 -13.112  1.00 98.65           C  
ATOM   3891  CB  ALA A 490      26.989   6.616 -14.167  1.00 98.65           C  
ATOM   3892  O   ALA A 490      29.452   5.726 -12.149  1.00 98.65           O  
ATOM   3893  N   VAL A 491      28.415   4.026 -13.193  1.00 98.69           N  
ATOM   3894  CA  VAL A 491      28.696   3.068 -12.128  1.00 98.69           C  
ATOM   3895  C   VAL A 491      30.205   2.873 -11.994  1.00 98.69           C  
ATOM   3896  CB  VAL A 491      28.004   1.712 -12.387  1.00 98.69           C  
ATOM   3897  O   VAL A 491      30.747   2.913 -10.887  1.00 98.69           O  
ATOM   3898  CG1 VAL A 491      28.534   0.643 -11.432  1.00 98.69           C  
ATOM   3899  CG2 VAL A 491      26.489   1.851 -12.249  1.00 98.69           C  
ATOM   3900  N   GLU A 492      30.866   2.712 -13.121  1.00 97.40           N  
ATOM   3901  CA  GLU A 492      32.301   2.445 -13.104  1.00 97.40           C  
ATOM   3902  C   GLU A 492      33.083   3.661 -12.616  1.00 97.40           C  
ATOM   3903  CB  GLU A 492      32.787   2.030 -14.495  1.00 97.40           C  
ATOM   3904  O   GLU A 492      34.095   3.519 -11.927  1.00 97.40           O  
ATOM   3905  CG  GLU A 492      32.161   0.741 -15.006  1.00 97.40           C  
ATOM   3906  CD  GLU A 492      32.429  -0.455 -14.106  1.00 97.40           C  
ATOM   3907  OE1 GLU A 492      31.618  -1.409 -14.106  1.00 97.40           O  
ATOM   3908  OE2 GLU A 492      33.458  -0.436 -13.394  1.00 97.40           O  
ATOM   3909  N   ALA A 493      32.641   4.815 -12.999  1.00 97.56           N  
ATOM   3910  CA  ALA A 493      33.257   6.036 -12.484  1.00 97.56           C  
ATOM   3911  C   ALA A 493      33.115   6.124 -10.967  1.00 97.56           C  
ATOM   3912  CB  ALA A 493      32.637   7.264 -13.146  1.00 97.56           C  
ATOM   3913  O   ALA A 493      34.069   6.473 -10.268  1.00 97.56           O  
ATOM   3914  N   LYS A 494      32.034   5.835 -10.378  1.00 96.52           N  
ATOM   3915  CA  LYS A 494      31.771   5.879  -8.942  1.00 96.52           C  
ATOM   3916  C   LYS A 494      32.613   4.847  -8.197  1.00 96.52           C  
ATOM   3917  CB  LYS A 494      30.286   5.646  -8.661  1.00 96.52           C  
ATOM   3918  O   LYS A 494      33.138   5.129  -7.118  1.00 96.52           O  
ATOM   3919  CG  LYS A 494      29.399   6.838  -8.987  1.00 96.52           C  
ATOM   3920  CD  LYS A 494      27.941   6.561  -8.643  1.00 96.52           C  
ATOM   3921  CE  LYS A 494      27.060   7.771  -8.923  1.00 96.52           C  
ATOM   3922  NZ  LYS A 494      27.238   8.837  -7.891  1.00 96.52           N  
ATOM   3923  N   ARG A 495      32.745   3.744  -8.692  1.00 95.26           N  
ATOM   3924  CA  ARG A 495      33.503   2.695  -8.018  1.00 95.26           C  
ATOM   3925  C   ARG A 495      34.995   3.013  -8.016  1.00 95.26           C  
ATOM   3926  CB  ARG A 495      33.257   1.340  -8.684  1.00 95.26           C  
ATOM   3927  O   ARG A 495      35.702   2.688  -7.060  1.00 95.26           O  
ATOM   3928  CG  ARG A 495      31.874   0.765  -8.419  1.00 95.26           C  
ATOM   3929  CD  ARG A 495      31.795  -0.709  -8.791  1.00 95.26           C  
ATOM   3930  NE  ARG A 495      32.616  -1.532  -7.907  1.00 95.26           N  
ATOM   3931  NH1 ARG A 495      31.466  -3.492  -8.324  1.00 95.26           N  
ATOM   3932  NH2 ARG A 495      33.246  -3.487  -6.879  1.00 95.26           N  
ATOM   3933  CZ  ARG A 495      32.441  -2.835  -7.706  1.00 95.26           C  
ATOM   3934  N   ALA A 496      35.426   3.558  -9.177  1.00 94.43           N  
ATOM   3935  CA  ALA A 496      36.828   3.961  -9.250  1.00 94.43           C  
ATOM   3936  C   ALA A 496      37.146   5.030  -8.209  1.00 94.43           C  
ATOM   3937  CB  ALA A 496      37.163   4.469 -10.651  1.00 94.43           C  
ATOM   3938  O   ALA A 496      38.244   5.052  -7.649  1.00 94.43           O  
ATOM   3939  N   ALA A 497      36.225   5.876  -7.899  1.00 91.58           N  
ATOM   3940  CA  ALA A 497      36.396   6.964  -6.940  1.00 91.58           C  
ATOM   3941  C   ALA A 497      36.434   6.432  -5.510  1.00 91.58           C  
ATOM   3942  CB  ALA A 497      35.277   7.990  -7.093  1.00 91.58           C  
ATOM   3943  O   ALA A 497      37.070   7.027  -4.636  1.00 91.58           O  
ATOM   3944  N   THR A 498      35.781   5.361  -5.187  1.00 83.69           N  
ATOM   3945  CA  THR A 498      35.707   4.781  -3.851  1.00 83.69           C  
ATOM   3946  C   THR A 498      36.954   3.953  -3.551  1.00 83.69           C  
ATOM   3947  CB  THR A 498      34.453   3.900  -3.692  1.00 83.69           C  
ATOM   3948  O   THR A 498      37.382   3.861  -2.399  1.00 83.69           O  
ATOM   3949  CG2 THR A 498      34.236   3.510  -2.234  1.00 83.69           C  
ATOM   3950  OG1 THR A 498      33.307   4.624  -4.157  1.00 83.69           O  
ATOM   3951  N   LYS A 499      37.591   3.347  -4.599  1.00 73.98           N  
ATOM   3952  CA  LYS A 499      38.809   2.561  -4.429  1.00 73.98           C  
ATOM   3953  C   LYS A 499      40.016   3.462  -4.180  1.00 73.98           C  
ATOM   3954  CB  LYS A 499      39.056   1.682  -5.656  1.00 73.98           C  
ATOM   3955  O   LYS A 499      40.971   3.058  -3.514  1.00 73.98           O  
ATOM   3956  CG  LYS A 499      38.133   0.476  -5.750  1.00 73.98           C  
ATOM   3957  CD  LYS A 499      38.498  -0.417  -6.929  1.00 73.98           C  
ATOM   3958  CE  LYS A 499      37.541  -1.595  -7.057  1.00 73.98           C  
ATOM   3959  NZ  LYS A 499      37.901  -2.478  -8.206  1.00 73.98           N  
ATOM   3960  N   LYS A 500      40.022   4.769  -4.534  1.00 53.35           N  
ATOM   3961  CA  LYS A 500      41.125   5.695  -4.294  1.00 53.35           C  
ATOM   3962  C   LYS A 500      41.097   6.224  -2.863  1.00 53.35           C  
ATOM   3963  CB  LYS A 500      41.074   6.859  -5.285  1.00 53.35           C  
ATOM   3964  O   LYS A 500      42.144   6.377  -2.232  1.00 53.35           O  
ATOM   3965  CG  LYS A 500      41.564   6.505  -6.681  1.00 53.35           C  
ATOM   3966  CD  LYS A 500      41.616   7.731  -7.583  1.00 53.35           C  
ATOM   3967  CE  LYS A 500      42.039   7.367  -9.000  1.00 53.35           C  
ATOM   3968  NZ  LYS A 500      42.119   8.571  -9.881  1.00 53.35           N  
TER    3969      LYS A 500                                                      
ENDMDL                                                                          
END                                                                             
