# Supplementary material for: Catalases in the pathogenesis of Sporothrix schenckii research
Source: PeerJ. 2022 Dec 7;10:e14478. doi: 10.7717/peerj.14478 (PMC9745942; doi:10.7717/peerj.14478)
Supplement: Supplemental Information 3 — Sequences and PDB files used in this study. [file peerj-10-14478-s003.zip › Raw data/Cat3 ss/test_991eb_unrelaxed_rank_3_model_4.pdb]

MODEL     1                                                                     
ATOM      1  N   MET A   1     -12.086  26.913 -32.915  1.00 67.61           N  
ATOM      2  CA  MET A   1     -13.071  26.086 -33.605  1.00 67.61           C  
ATOM      3  C   MET A   1     -13.869  25.247 -32.612  1.00 67.61           C  
ATOM      4  CB  MET A   1     -12.388  25.176 -34.628  1.00 67.61           C  
ATOM      5  O   MET A   1     -13.300  24.664 -31.687  1.00 67.61           O  
ATOM      6  CG  MET A   1     -12.030  25.877 -35.929  1.00 67.61           C  
ATOM      7  SD  MET A   1     -11.722  24.699 -37.301  1.00 67.61           S  
ATOM      8  CE  MET A   1      -9.934  24.452 -37.116  1.00 67.61           C  
ATOM      9  N   SER A   2     -15.136  25.515 -32.360  1.00 86.34           N  
ATOM     10  CA  SER A   2     -16.030  24.702 -31.542  1.00 86.34           C  
ATOM     11  C   SER A   2     -15.938  23.228 -31.921  1.00 86.34           C  
ATOM     12  CB  SER A   2     -17.475  25.184 -31.685  1.00 86.34           C  
ATOM     13  O   SER A   2     -15.581  22.893 -33.053  1.00 86.34           O  
ATOM     14  OG  SER A   2     -17.947  24.973 -33.004  1.00 86.34           O  
ATOM     15  N   ARG A   3     -15.797  22.445 -30.803  1.00 91.82           N  
ATOM     16  CA  ARG A   3     -15.768  20.999 -30.997  1.00 91.82           C  
ATOM     17  C   ARG A   3     -17.028  20.516 -31.707  1.00 91.82           C  
ATOM     18  CB  ARG A   3     -15.614  20.279 -29.656  1.00 91.82           C  
ATOM     19  O   ARG A   3     -18.125  21.012 -31.442  1.00 91.82           O  
ATOM     20  CG  ARG A   3     -14.274  20.519 -28.978  1.00 91.82           C  
ATOM     21  CD  ARG A   3     -14.186  19.807 -27.635  1.00 91.82           C  
ATOM     22  NE  ARG A   3     -12.912  20.067 -26.970  1.00 91.82           N  
ATOM     23  NH1 ARG A   3     -13.620  19.364 -24.887  1.00 91.82           N  
ATOM     24  NH2 ARG A   3     -11.476  20.121 -25.179  1.00 91.82           N  
ATOM     25  CZ  ARG A   3     -12.672  19.850 -25.680  1.00 91.82           C  
ATOM     26  N   GLN A   4     -16.885  19.560 -32.812  1.00 93.98           N  
ATOM     27  CA  GLN A   4     -17.970  18.960 -33.581  1.00 93.98           C  
ATOM     28  C   GLN A   4     -18.345  17.589 -33.025  1.00 93.98           C  
ATOM     29  CB  GLN A   4     -17.582  18.840 -35.056  1.00 93.98           C  
ATOM     30  O   GLN A   4     -17.471  16.769 -32.737  1.00 93.98           O  
ATOM     31  CG  GLN A   4     -18.749  18.503 -35.974  1.00 93.98           C  
ATOM     32  CD  GLN A   4     -18.366  18.523 -37.442  1.00 93.98           C  
ATOM     33  NE2 GLN A   4     -19.191  19.168 -38.260  1.00 93.98           N  
ATOM     34  OE1 GLN A   4     -17.337  17.966 -37.836  1.00 93.98           O  
ATOM     35  N   TYR A   5     -19.590  17.348 -32.799  1.00 94.13           N  
ATOM     36  CA  TYR A   5     -20.061  16.025 -32.406  1.00 94.13           C  
ATOM     37  C   TYR A   5     -19.880  15.022 -33.539  1.00 94.13           C  
ATOM     38  CB  TYR A   5     -21.533  16.080 -31.987  1.00 94.13           C  
ATOM     39  O   TYR A   5     -20.380  15.232 -34.647  1.00 94.13           O  
ATOM     40  CG  TYR A   5     -22.106  14.737 -31.605  1.00 94.13           C  
ATOM     41  CD1 TYR A   5     -23.097  14.135 -32.378  1.00 94.13           C  
ATOM     42  CD2 TYR A   5     -21.659  14.068 -30.470  1.00 94.13           C  
ATOM     43  CE1 TYR A   5     -23.629  12.899 -32.028  1.00 94.13           C  
ATOM     44  CE2 TYR A   5     -22.185  12.831 -30.111  1.00 94.13           C  
ATOM     45  OH  TYR A   5     -23.691  11.031 -30.544  1.00 94.13           O  
ATOM     46  CZ  TYR A   5     -23.167  12.255 -30.895  1.00 94.13           C  
ATOM     47  N   THR A   6     -19.273  13.895 -33.329  1.00 95.40           N  
ATOM     48  CA  THR A   6     -18.962  12.920 -34.369  1.00 95.40           C  
ATOM     49  C   THR A   6     -19.143  11.497 -33.847  1.00 95.40           C  
ATOM     50  CB  THR A   6     -17.524  13.099 -34.890  1.00 95.40           C  
ATOM     51  O   THR A   6     -19.253  11.283 -32.638  1.00 95.40           O  
ATOM     52  CG2 THR A   6     -17.259  14.548 -35.285  1.00 95.40           C  
ATOM     53  OG1 THR A   6     -16.599  12.718 -33.864  1.00 95.40           O  
ATOM     54  N   LEU A   7     -19.276  10.506 -34.727  1.00 94.19           N  
ATOM     55  CA  LEU A   7     -19.082   9.097 -34.404  1.00 94.19           C  
ATOM     56  C   LEU A   7     -17.606   8.789 -34.177  1.00 94.19           C  
ATOM     57  CB  LEU A   7     -19.634   8.209 -35.523  1.00 94.19           C  
ATOM     58  O   LEU A   7     -16.751   9.660 -34.356  1.00 94.19           O  
ATOM     59  CG  LEU A   7     -21.124   8.361 -35.836  1.00 94.19           C  
ATOM     60  CD1 LEU A   7     -21.506   7.490 -37.028  1.00 94.19           C  
ATOM     61  CD2 LEU A   7     -21.966   8.005 -34.616  1.00 94.19           C  
ATOM     62  N   ALA A   8     -17.275   7.613 -33.812  1.00 92.49           N  
ATOM     63  CA  ALA A   8     -15.930   7.227 -33.395  1.00 92.49           C  
ATOM     64  C   ALA A   8     -14.949   7.312 -34.561  1.00 92.49           C  
ATOM     65  CB  ALA A   8     -15.938   5.816 -32.812  1.00 92.49           C  
ATOM     66  O   ALA A   8     -13.753   7.534 -34.359  1.00 92.49           O  
ATOM     67  N   GLU A   9     -15.415   7.199 -35.790  1.00 93.24           N  
ATOM     68  CA  GLU A   9     -14.537   7.253 -36.955  1.00 93.24           C  
ATOM     69  C   GLU A   9     -14.498   8.657 -37.552  1.00 93.24           C  
ATOM     70  CB  GLU A   9     -14.987   6.244 -38.015  1.00 93.24           C  
ATOM     71  O   GLU A   9     -13.902   8.871 -38.609  1.00 93.24           O  
ATOM     72  CG  GLU A   9     -14.931   4.796 -37.548  1.00 93.24           C  
ATOM     73  CD  GLU A   9     -13.517   4.305 -37.281  1.00 93.24           C  
ATOM     74  OE1 GLU A   9     -13.349   3.319 -36.529  1.00 93.24           O  
ATOM     75  OE2 GLU A   9     -12.570   4.913 -37.828  1.00 93.24           O  
ATOM     76  N   GLY A  10     -15.193   9.586 -36.898  1.00 94.40           N  
ATOM     77  CA  GLY A  10     -14.978  10.985 -37.230  1.00 94.40           C  
ATOM     78  C   GLY A  10     -16.102  11.582 -38.056  1.00 94.40           C  
ATOM     79  O   GLY A  10     -16.016  12.732 -38.492  1.00 94.40           O  
ATOM     80  N   GLN A  11     -17.216  10.801 -38.335  1.00 94.50           N  
ATOM     81  CA  GLN A  11     -18.343  11.303 -39.115  1.00 94.50           C  
ATOM     82  C   GLN A  11     -19.190  12.272 -38.296  1.00 94.50           C  
ATOM     83  CB  GLN A  11     -19.207  10.145 -39.618  1.00 94.50           C  
ATOM     84  O   GLN A  11     -19.778  11.888 -37.283  1.00 94.50           O  
ATOM     85  CG  GLN A  11     -20.358  10.581 -40.514  1.00 94.50           C  
ATOM     86  CD  GLN A  11     -21.314   9.448 -40.835  1.00 94.50           C  
ATOM     87  NE2 GLN A  11     -22.214   9.682 -41.784  1.00 94.50           N  
ATOM     88  OE1 GLN A  11     -21.243   8.370 -40.236  1.00 94.50           O  
ATOM     89  N   PRO A  12     -19.271  13.527 -38.738  1.00 95.05           N  
ATOM     90  CA  PRO A  12     -20.113  14.474 -38.002  1.00 95.05           C  
ATOM     91  C   PRO A  12     -21.588  14.079 -38.007  1.00 95.05           C  
ATOM     92  CB  PRO A  12     -19.897  15.792 -38.751  1.00 95.05           C  
ATOM     93  O   PRO A  12     -22.084  13.545 -39.003  1.00 95.05           O  
ATOM     94  CG  PRO A  12     -18.623  15.598 -39.507  1.00 95.05           C  
ATOM     95  CD  PRO A  12     -18.495  14.144 -39.861  1.00 95.05           C  
ATOM     96  N   GLN A  13     -22.248  14.311 -36.855  1.00 93.22           N  
ATOM     97  CA  GLN A  13     -23.667  14.005 -36.710  1.00 93.22           C  
ATOM     98  C   GLN A  13     -24.491  15.280 -36.549  1.00 93.22           C  
ATOM     99  CB  GLN A  13     -23.898  13.076 -35.518  1.00 93.22           C  
ATOM    100  O   GLN A  13     -24.049  16.233 -35.903  1.00 93.22           O  
ATOM    101  CG  GLN A  13     -23.204  11.726 -35.647  1.00 93.22           C  
ATOM    102  CD  GLN A  13     -23.715  10.913 -36.821  1.00 93.22           C  
ATOM    103  NE2 GLN A  13     -22.796  10.336 -37.588  1.00 93.22           N  
ATOM    104  OE1 GLN A  13     -24.926  10.804 -37.038  1.00 93.22           O  
ATOM    105  N   PRO A  14     -25.529  15.312 -37.211  1.00 91.60           N  
ATOM    106  CA  PRO A  14     -26.341  16.531 -37.183  1.00 91.60           C  
ATOM    107  C   PRO A  14     -27.046  16.741 -35.845  1.00 91.60           C  
ATOM    108  CB  PRO A  14     -27.358  16.303 -38.305  1.00 91.60           C  
ATOM    109  O   PRO A  14     -27.386  17.873 -35.493  1.00 91.60           O  
ATOM    110  CG  PRO A  14     -27.425  14.818 -38.464  1.00 91.60           C  
ATOM    111  CD  PRO A  14     -26.065  14.246 -38.182  1.00 91.60           C  
ATOM    112  N   ALA A  15     -27.276  15.623 -35.088  1.00 90.49           N  
ATOM    113  CA  ALA A  15     -28.003  15.698 -33.824  1.00 90.49           C  
ATOM    114  C   ALA A  15     -27.680  14.502 -32.933  1.00 90.49           C  
ATOM    115  CB  ALA A  15     -29.506  15.778 -34.079  1.00 90.49           C  
ATOM    116  O   ALA A  15     -27.306  13.436 -33.427  1.00 90.49           O  
ATOM    117  N   ASN A  16     -27.761  14.606 -31.576  1.00 89.46           N  
ATOM    118  CA  ASN A  16     -27.443  13.540 -30.632  1.00 89.46           C  
ATOM    119  C   ASN A  16     -28.704  12.946 -30.011  1.00 89.46           C  
ATOM    120  CB  ASN A  16     -26.504  14.054 -29.538  1.00 89.46           C  
ATOM    121  O   ASN A  16     -28.624  12.139 -29.084  1.00 89.46           O  
ATOM    122  CG  ASN A  16     -27.145  15.121 -28.672  1.00 89.46           C  
ATOM    123  ND2 ASN A  16     -26.616  15.305 -27.468  1.00 89.46           N  
ATOM    124  OD1 ASN A  16     -28.109  15.774 -29.082  1.00 89.46           O  
ATOM    125  N   ASN A  17     -29.881  13.397 -30.551  1.00 89.61           N  
ATOM    126  CA  ASN A  17     -31.040  13.043 -29.739  1.00 89.61           C  
ATOM    127  C   ASN A  17     -32.093  12.300 -30.556  1.00 89.61           C  
ATOM    128  CB  ASN A  17     -31.649  14.293 -29.099  1.00 89.61           C  
ATOM    129  O   ASN A  17     -33.270  12.283 -30.192  1.00 89.61           O  
ATOM    130  CG  ASN A  17     -32.082  15.322 -30.124  1.00 89.61           C  
ATOM    131  ND2 ASN A  17     -32.795  16.347 -29.672  1.00 89.61           N  
ATOM    132  OD1 ASN A  17     -31.779  15.196 -31.314  1.00 89.61           O  
ATOM    133  N   THR A  18     -31.741  11.816 -31.699  1.00 85.96           N  
ATOM    134  CA  THR A  18     -32.744  11.125 -32.503  1.00 85.96           C  
ATOM    135  C   THR A  18     -32.173   9.837 -33.089  1.00 85.96           C  
ATOM    136  CB  THR A  18     -33.265  12.023 -33.640  1.00 85.96           C  
ATOM    137  O   THR A  18     -30.958   9.711 -33.259  1.00 85.96           O  
ATOM    138  CG2 THR A  18     -33.918  13.286 -33.088  1.00 85.96           C  
ATOM    139  OG1 THR A  18     -32.171  12.395 -34.487  1.00 85.96           O  
ATOM    140  N   SER A  19     -33.089   8.777 -33.175  1.00 89.36           N  
ATOM    141  CA  SER A  19     -32.785   7.562 -33.925  1.00 89.36           C  
ATOM    142  C   SER A  19     -33.582   7.501 -35.224  1.00 89.36           C  
ATOM    143  CB  SER A  19     -33.077   6.323 -33.079  1.00 89.36           C  
ATOM    144  O   SER A  19     -34.632   8.135 -35.345  1.00 89.36           O  
ATOM    145  OG  SER A  19     -34.454   6.249 -32.753  1.00 89.36           O  
ATOM    146  N   VAL A  20     -32.986   6.880 -36.169  1.00 89.81           N  
ATOM    147  CA  VAL A  20     -33.695   6.681 -37.428  1.00 89.81           C  
ATOM    148  C   VAL A  20     -34.733   5.573 -37.267  1.00 89.81           C  
ATOM    149  CB  VAL A  20     -32.723   6.337 -38.579  1.00 89.81           C  
ATOM    150  O   VAL A  20     -34.402   4.459 -36.856  1.00 89.81           O  
ATOM    151  CG1 VAL A  20     -33.486   6.118 -39.884  1.00 89.81           C  
ATOM    152  CG2 VAL A  20     -31.681   7.442 -38.745  1.00 89.81           C  
ATOM    153  N   GLN A  21     -35.946   5.970 -37.543  1.00 89.98           N  
ATOM    154  CA  GLN A  21     -37.060   5.038 -37.410  1.00 89.98           C  
ATOM    155  C   GLN A  21     -37.907   5.009 -38.679  1.00 89.98           C  
ATOM    156  CB  GLN A  21     -37.929   5.406 -36.207  1.00 89.98           C  
ATOM    157  O   GLN A  21     -37.963   5.995 -39.417  1.00 89.98           O  
ATOM    158  CG  GLN A  21     -37.192   5.350 -34.876  1.00 89.98           C  
ATOM    159  CD  GLN A  21     -38.082   5.697 -33.697  1.00 89.98           C  
ATOM    160  NE2 GLN A  21     -37.508   6.354 -32.694  1.00 89.98           N  
ATOM    161  OE1 GLN A  21     -39.276   5.379 -33.688  1.00 89.98           O  
ATOM    162  N   LEU A  22     -38.406   3.845 -38.986  1.00 89.28           N  
ATOM    163  CA  LEU A  22     -39.535   3.703 -39.899  1.00 89.28           C  
ATOM    164  C   LEU A  22     -40.852   3.971 -39.179  1.00 89.28           C  
ATOM    165  CB  LEU A  22     -39.553   2.301 -40.515  1.00 89.28           C  
ATOM    166  O   LEU A  22     -41.232   3.227 -38.271  1.00 89.28           O  
ATOM    167  CG  LEU A  22     -40.644   2.031 -41.552  1.00 89.28           C  
ATOM    168  CD1 LEU A  22     -40.361   2.807 -42.834  1.00 89.28           C  
ATOM    169  CD2 LEU A  22     -40.753   0.537 -41.838  1.00 89.28           C  
ATOM    170  N   ARG A  23     -41.448   4.987 -39.591  1.00 87.59           N  
ATOM    171  CA  ARG A  23     -42.698   5.363 -38.939  1.00 87.59           C  
ATOM    172  C   ARG A  23     -43.866   5.299 -39.917  1.00 87.59           C  
ATOM    173  CB  ARG A  23     -42.592   6.767 -38.340  1.00 87.59           C  
ATOM    174  O   ARG A  23     -43.677   5.431 -41.128  1.00 87.59           O  
ATOM    175  CG  ARG A  23     -41.536   6.895 -37.254  1.00 87.59           C  
ATOM    176  CD  ARG A  23     -41.532   8.284 -36.631  1.00 87.59           C  
ATOM    177  NE  ARG A  23     -40.706   8.334 -35.429  1.00 87.59           N  
ATOM    178  NH1 ARG A  23     -41.349  10.469 -34.825  1.00 87.59           N  
ATOM    179  NH2 ARG A  23     -39.852   9.310 -33.533  1.00 87.59           N  
ATOM    180  CZ  ARG A  23     -40.638   9.371 -34.598  1.00 87.59           C  
ATOM    181  N   ASN A  24     -45.171   4.912 -39.370  1.00 80.75           N  
ATOM    182  CA  ASN A  24     -46.337   4.901 -40.247  1.00 80.75           C  
ATOM    183  C   ASN A  24     -47.247   6.098 -39.985  1.00 80.75           C  
ATOM    184  CB  ASN A  24     -47.118   3.595 -40.085  1.00 80.75           C  
ATOM    185  O   ASN A  24     -48.354   6.170 -40.520  1.00 80.75           O  
ATOM    186  CG  ASN A  24     -47.711   3.437 -38.698  1.00 80.75           C  
ATOM    187  ND2 ASN A  24     -48.326   2.289 -38.444  1.00 80.75           N  
ATOM    188  OD1 ASN A  24     -47.617   4.341 -37.863  1.00 80.75           O  
ATOM    189  N   GLY A  25     -46.712   7.267 -39.411  1.00 82.52           N  
ATOM    190  CA  GLY A  25     -47.458   8.510 -39.295  1.00 82.52           C  
ATOM    191  C   GLY A  25     -48.432   8.515 -38.132  1.00 82.52           C  
ATOM    192  O   GLY A  25     -49.026   9.549 -37.818  1.00 82.52           O  
ATOM    193  N   LEU A  26     -48.805   7.375 -37.477  1.00 82.12           N  
ATOM    194  CA  LEU A  26     -49.879   7.179 -36.510  1.00 82.12           C  
ATOM    195  C   LEU A  26     -49.317   6.948 -35.112  1.00 82.12           C  
ATOM    196  CB  LEU A  26     -50.760   5.995 -36.920  1.00 82.12           C  
ATOM    197  O   LEU A  26     -50.065   6.648 -34.178  1.00 82.12           O  
ATOM    198  CG  LEU A  26     -51.578   6.171 -38.200  1.00 82.12           C  
ATOM    199  CD1 LEU A  26     -52.170   4.835 -38.639  1.00 82.12           C  
ATOM    200  CD2 LEU A  26     -52.678   7.207 -37.995  1.00 82.12           C  
ATOM    201  N   GLY A  27     -48.011   7.331 -34.798  1.00 78.99           N  
ATOM    202  CA  GLY A  27     -47.413   7.057 -33.501  1.00 78.99           C  
ATOM    203  C   GLY A  27     -46.874   5.645 -33.379  1.00 78.99           C  
ATOM    204  O   GLY A  27     -47.325   4.739 -34.083  1.00 78.99           O  
ATOM    205  N   GLY A  28     -45.570   5.560 -33.054  1.00 79.01           N  
ATOM    206  CA  GLY A  28     -44.860   4.291 -33.038  1.00 79.01           C  
ATOM    207  C   GLY A  28     -43.970   4.090 -34.250  1.00 79.01           C  
ATOM    208  O   GLY A  28     -43.935   4.934 -35.148  1.00 79.01           O  
ATOM    209  N   GLY A  29     -42.688   3.367 -34.052  1.00 85.48           N  
ATOM    210  CA  GLY A  29     -41.718   3.112 -35.104  1.00 85.48           C  
ATOM    211  C   GLY A  29     -40.670   2.087 -34.714  1.00 85.48           C  
ATOM    212  O   GLY A  29     -40.609   1.663 -33.558  1.00 85.48           O  
ATOM    213  N   TYR A  30     -40.152   1.360 -35.842  1.00 89.17           N  
ATOM    214  CA  TYR A  30     -39.057   0.402 -35.741  1.00 89.17           C  
ATOM    215  C   TYR A  30     -37.715   1.078 -35.993  1.00 89.17           C  
ATOM    216  CB  TYR A  30     -39.256  -0.749 -36.731  1.00 89.17           C  
ATOM    217  O   TYR A  30     -37.556   1.810 -36.973  1.00 89.17           O  
ATOM    218  CG  TYR A  30     -40.475  -1.592 -36.447  1.00 89.17           C  
ATOM    219  CD1 TYR A  30     -40.469  -2.540 -35.426  1.00 89.17           C  
ATOM    220  CD2 TYR A  30     -41.636  -1.442 -37.198  1.00 89.17           C  
ATOM    221  CE1 TYR A  30     -41.590  -3.320 -35.162  1.00 89.17           C  
ATOM    222  CE2 TYR A  30     -42.763  -2.216 -36.942  1.00 89.17           C  
ATOM    223  OH  TYR A  30     -43.843  -3.920 -35.665  1.00 89.17           O  
ATOM    224  CZ  TYR A  30     -42.730  -3.150 -35.923  1.00 89.17           C  
ATOM    225  N   VAL A  31     -36.844   0.919 -35.042  1.00 92.87           N  
ATOM    226  CA  VAL A  31     -35.487   1.416 -35.244  1.00 92.87           C  
ATOM    227  C   VAL A  31     -34.772   0.559 -36.287  1.00 92.87           C  
ATOM    228  CB  VAL A  31     -34.685   1.428 -33.923  1.00 92.87           C  
ATOM    229  O   VAL A  31     -34.952  -0.660 -36.326  1.00 92.87           O  
ATOM    230  CG1 VAL A  31     -33.260   1.924 -34.162  1.00 92.87           C  
ATOM    231  CG2 VAL A  31     -35.388   2.294 -32.880  1.00 92.87           C  
ATOM    232  N   LEU A  32     -34.109   1.277 -37.096  1.00 91.77           N  
ATOM    233  CA  LEU A  32     -33.411   0.583 -38.172  1.00 91.77           C  
ATOM    234  C   LEU A  32     -31.990   0.220 -37.753  1.00 91.77           C  
ATOM    235  CB  LEU A  32     -33.379   1.447 -39.435  1.00 91.77           C  
ATOM    236  O   LEU A  32     -31.329   0.992 -37.055  1.00 91.77           O  
ATOM    237  CG  LEU A  32     -34.734   1.881 -39.995  1.00 91.77           C  
ATOM    238  CD1 LEU A  32     -34.542   2.777 -41.214  1.00 91.77           C  
ATOM    239  CD2 LEU A  32     -35.581   0.663 -40.349  1.00 91.77           C  
ATOM    240  N   LEU A  33     -31.512  -0.907 -38.220  1.00 92.38           N  
ATOM    241  CA  LEU A  33     -30.135  -1.324 -37.976  1.00 92.38           C  
ATOM    242  C   LEU A  33     -29.152  -0.389 -38.673  1.00 92.38           C  
ATOM    243  CB  LEU A  33     -29.918  -2.762 -38.456  1.00 92.38           C  
ATOM    244  O   LEU A  33     -27.984  -0.311 -38.287  1.00 92.38           O  
ATOM    245  CG  LEU A  33     -28.571  -3.397 -38.105  1.00 92.38           C  
ATOM    246  CD1 LEU A  33     -28.384  -3.439 -36.592  1.00 92.38           C  
ATOM    247  CD2 LEU A  33     -28.469  -4.797 -38.702  1.00 92.38           C  
ATOM    248  N   GLN A  34     -29.591   0.382 -39.583  1.00 92.76           N  
ATOM    249  CA  GLN A  34     -28.734   1.293 -40.335  1.00 92.76           C  
ATOM    250  C   GLN A  34     -28.359   2.513 -39.499  1.00 92.76           C  
ATOM    251  CB  GLN A  34     -29.423   1.734 -41.628  1.00 92.76           C  
ATOM    252  O   GLN A  34     -27.477   3.286 -39.880  1.00 92.76           O  
ATOM    253  CG  GLN A  34     -30.676   2.568 -41.403  1.00 92.76           C  
ATOM    254  CD  GLN A  34     -31.356   2.967 -42.699  1.00 92.76           C  
ATOM    255  NE2 GLN A  34     -32.447   3.718 -42.590  1.00 92.76           N  
ATOM    256  OE1 GLN A  34     -30.904   2.605 -43.790  1.00 92.76           O  
ATOM    257  N   ASP A  35     -29.122   2.721 -38.394  1.00 93.37           N  
ATOM    258  CA  ASP A  35     -28.803   3.850 -37.526  1.00 93.37           C  
ATOM    259  C   ASP A  35     -27.479   3.626 -36.798  1.00 93.37           C  
ATOM    260  CB  ASP A  35     -29.927   4.083 -36.514  1.00 93.37           C  
ATOM    261  O   ASP A  35     -27.455   3.057 -35.704  1.00 93.37           O  
ATOM    262  CG  ASP A  35     -29.780   5.391 -35.755  1.00 93.37           C  
ATOM    263  OD1 ASP A  35     -28.641   5.885 -35.607  1.00 93.37           O  
ATOM    264  OD2 ASP A  35     -30.811   5.929 -35.298  1.00 93.37           O  
ATOM    265  N   THR A  36     -26.393   3.999 -37.375  1.00 93.87           N  
ATOM    266  CA  THR A  36     -25.038   3.766 -36.889  1.00 93.87           C  
ATOM    267  C   THR A  36     -24.806   4.489 -35.565  1.00 93.87           C  
ATOM    268  CB  THR A  36     -23.988   4.224 -37.918  1.00 93.87           C  
ATOM    269  O   THR A  36     -24.187   3.940 -34.652  1.00 93.87           O  
ATOM    270  CG2 THR A  36     -22.572   3.972 -37.410  1.00 93.87           C  
ATOM    271  OG1 THR A  36     -24.180   3.503 -39.141  1.00 93.87           O  
ATOM    272  N   GLN A  37     -25.297   5.741 -35.485  1.00 94.11           N  
ATOM    273  CA  GLN A  37     -25.150   6.479 -34.235  1.00 94.11           C  
ATOM    274  C   GLN A  37     -25.745   5.702 -33.064  1.00 94.11           C  
ATOM    275  CB  GLN A  37     -25.810   7.854 -34.342  1.00 94.11           C  
ATOM    276  O   GLN A  37     -25.108   5.560 -32.019  1.00 94.11           O  
ATOM    277  CG  GLN A  37     -25.732   8.675 -33.062  1.00 94.11           C  
ATOM    278  CD  GLN A  37     -26.370  10.044 -33.203  1.00 94.11           C  
ATOM    279  NE2 GLN A  37     -27.396  10.306 -32.400  1.00 94.11           N  
ATOM    280  OE1 GLN A  37     -25.944  10.861 -34.026  1.00 94.11           O  
ATOM    281  N   LEU A  38     -27.051   5.252 -33.242  1.00 94.47           N  
ATOM    282  CA  LEU A  38     -27.720   4.494 -32.190  1.00 94.47           C  
ATOM    283  C   LEU A  38     -26.916   3.252 -31.820  1.00 94.47           C  
ATOM    284  CB  LEU A  38     -29.129   4.092 -32.632  1.00 94.47           C  
ATOM    285  O   LEU A  38     -26.645   3.011 -30.641  1.00 94.47           O  
ATOM    286  CG  LEU A  38     -29.903   3.177 -31.681  1.00 94.47           C  
ATOM    287  CD1 LEU A  38     -30.160   3.886 -30.356  1.00 94.47           C  
ATOM    288  CD2 LEU A  38     -31.214   2.730 -32.318  1.00 94.47           C  
ATOM    289  N   ILE A  39     -26.476   2.487 -32.786  1.00 94.10           N  
ATOM    290  CA  ILE A  39     -25.764   1.230 -32.579  1.00 94.10           C  
ATOM    291  C   ILE A  39     -24.450   1.496 -31.849  1.00 94.10           C  
ATOM    292  CB  ILE A  39     -25.497   0.505 -33.917  1.00 94.10           C  
ATOM    293  O   ILE A  39     -24.131   0.822 -30.866  1.00 94.10           O  
ATOM    294  CG1 ILE A  39     -26.810  -0.008 -34.518  1.00 94.10           C  
ATOM    295  CG2 ILE A  39     -24.500  -0.641 -33.720  1.00 94.10           C  
ATOM    296  CD1 ILE A  39     -26.698  -0.439 -35.975  1.00 94.10           C  
ATOM    297  N   GLU A  40     -23.670   2.482 -32.217  1.00 93.00           N  
ATOM    298  CA  GLU A  40     -22.389   2.808 -31.599  1.00 93.00           C  
ATOM    299  C   GLU A  40     -22.576   3.299 -30.166  1.00 93.00           C  
ATOM    300  CB  GLU A  40     -21.647   3.864 -32.424  1.00 93.00           C  
ATOM    301  O   GLU A  40     -21.807   2.934 -29.274  1.00 93.00           O  
ATOM    302  CG  GLU A  40     -21.131   3.349 -33.760  1.00 93.00           C  
ATOM    303  CD  GLU A  40     -19.932   2.425 -33.624  1.00 93.00           C  
ATOM    304  OE1 GLU A  40     -19.702   1.592 -34.530  1.00 93.00           O  
ATOM    305  OE2 GLU A  40     -19.216   2.535 -32.604  1.00 93.00           O  
ATOM    306  N   THR A  41     -23.564   4.167 -29.970  1.00 92.75           N  
ATOM    307  CA  THR A  41     -23.847   4.685 -28.636  1.00 92.75           C  
ATOM    308  C   THR A  41     -24.163   3.548 -27.670  1.00 92.75           C  
ATOM    309  CB  THR A  41     -25.021   5.682 -28.662  1.00 92.75           C  
ATOM    310  O   THR A  41     -23.607   3.487 -26.571  1.00 92.75           O  
ATOM    311  CG2 THR A  41     -25.358   6.171 -27.257  1.00 92.75           C  
ATOM    312  OG1 THR A  41     -24.668   6.807 -29.476  1.00 92.75           O  
ATOM    313  N   LEU A  42     -25.014   2.588 -28.080  1.00 94.38           N  
ATOM    314  CA  LEU A  42     -25.414   1.473 -27.229  1.00 94.38           C  
ATOM    315  C   LEU A  42     -24.261   0.491 -27.041  1.00 94.38           C  
ATOM    316  CB  LEU A  42     -26.624   0.749 -27.826  1.00 94.38           C  
ATOM    317  O   LEU A  42     -24.039  -0.007 -25.936  1.00 94.38           O  
ATOM    318  CG  LEU A  42     -27.930   1.543 -27.878  1.00 94.38           C  
ATOM    319  CD1 LEU A  42     -29.021   0.723 -28.559  1.00 94.38           C  
ATOM    320  CD2 LEU A  42     -28.362   1.956 -26.475  1.00 94.38           C  
ATOM    321  N   ALA A  43     -23.498   0.272 -28.170  1.00 94.80           N  
ATOM    322  CA  ALA A  43     -22.409  -0.699 -28.106  1.00 94.80           C  
ATOM    323  C   ALA A  43     -21.309  -0.227 -27.159  1.00 94.80           C  
ATOM    324  CB  ALA A  43     -21.837  -0.951 -29.498  1.00 94.80           C  
ATOM    325  O   ALA A  43     -20.829  -0.996 -26.322  1.00 94.80           O  
ATOM    326  N   HIS A  44     -20.928   1.041 -27.185  1.00 94.81           N  
ATOM    327  CA  HIS A  44     -19.874   1.562 -26.322  1.00 94.81           C  
ATOM    328  C   HIS A  44     -20.310   1.570 -24.861  1.00 94.81           C  
ATOM    329  CB  HIS A  44     -19.473   2.973 -26.758  1.00 94.81           C  
ATOM    330  O   HIS A  44     -19.522   1.242 -23.971  1.00 94.81           O  
ATOM    331  CG  HIS A  44     -18.299   3.521 -26.011  1.00 94.81           C  
ATOM    332  CD2 HIS A  44     -18.225   4.449 -25.028  1.00 94.81           C  
ATOM    333  ND1 HIS A  44     -17.006   3.111 -26.253  1.00 94.81           N  
ATOM    334  CE1 HIS A  44     -16.185   3.766 -25.448  1.00 94.81           C  
ATOM    335  NE2 HIS A  44     -16.900   4.584 -24.695  1.00 94.81           N  
ATOM    336  N   PHE A  45     -21.565   1.912 -24.597  1.00 95.27           N  
ATOM    337  CA  PHE A  45     -22.089   1.994 -23.238  1.00 95.27           C  
ATOM    338  C   PHE A  45     -21.900   0.671 -22.505  1.00 95.27           C  
ATOM    339  CB  PHE A  45     -23.572   2.378 -23.255  1.00 95.27           C  
ATOM    340  O   PHE A  45     -21.472   0.652 -21.349  1.00 95.27           O  
ATOM    341  CG  PHE A  45     -24.212   2.387 -21.893  1.00 95.27           C  
ATOM    342  CD1 PHE A  45     -25.093   1.380 -21.517  1.00 95.27           C  
ATOM    343  CD2 PHE A  45     -23.932   3.402 -20.988  1.00 95.27           C  
ATOM    344  CE1 PHE A  45     -25.687   1.386 -20.256  1.00 95.27           C  
ATOM    345  CE2 PHE A  45     -24.521   3.415 -19.727  1.00 95.27           C  
ATOM    346  CZ  PHE A  45     -25.399   2.407 -19.363  1.00 95.27           C  
ATOM    347  N   SER A  46     -22.057  -0.447 -23.085  1.00 95.35           N  
ATOM    348  CA  SER A  46     -21.992  -1.768 -22.468  1.00 95.35           C  
ATOM    349  C   SER A  46     -20.548  -2.200 -22.236  1.00 95.35           C  
ATOM    350  CB  SER A  46     -22.709  -2.802 -23.339  1.00 95.35           C  
ATOM    351  O   SER A  46     -20.282  -3.074 -21.408  1.00 95.35           O  
ATOM    352  OG  SER A  46     -24.088  -2.495 -23.451  1.00 95.35           O  
ATOM    353  N   ARG A  47     -19.508  -1.436 -22.902  1.00 93.40           N  
ATOM    354  CA  ARG A  47     -18.128  -1.911 -22.886  1.00 93.40           C  
ATOM    355  C   ARG A  47     -17.205  -0.888 -22.232  1.00 93.40           C  
ATOM    356  CB  ARG A  47     -17.648  -2.217 -24.306  1.00 93.40           C  
ATOM    357  O   ARG A  47     -15.985  -0.949 -22.399  1.00 93.40           O  
ATOM    358  CG  ARG A  47     -18.349  -3.402 -24.952  1.00 93.40           C  
ATOM    359  CD  ARG A  47     -18.172  -3.407 -26.464  1.00 93.40           C  
ATOM    360  NE  ARG A  47     -18.805  -4.571 -27.077  1.00 93.40           N  
ATOM    361  NH1 ARG A  47     -20.944  -3.700 -27.010  1.00 93.40           N  
ATOM    362  NH2 ARG A  47     -20.578  -5.787 -27.884  1.00 93.40           N  
ATOM    363  CZ  ARG A  47     -20.108  -4.683 -27.322  1.00 93.40           C  
ATOM    364  N   GLU A  48     -17.745   0.041 -21.458  1.00 92.94           N  
ATOM    365  CA  GLU A  48     -16.961   1.169 -20.966  1.00 92.94           C  
ATOM    366  C   GLU A  48     -16.122   0.772 -19.755  1.00 92.94           C  
ATOM    367  CB  GLU A  48     -17.874   2.345 -20.610  1.00 92.94           C  
ATOM    368  O   GLU A  48     -15.064   1.355 -19.507  1.00 92.94           O  
ATOM    369  CG  GLU A  48     -18.450   3.064 -21.821  1.00 92.94           C  
ATOM    370  CD  GLU A  48     -19.429   4.169 -21.453  1.00 92.94           C  
ATOM    371  OE1 GLU A  48     -19.666   5.072 -22.287  1.00 92.94           O  
ATOM    372  OE2 GLU A  48     -19.961   4.131 -20.321  1.00 92.94           O  
ATOM    373  N   ARG A  49     -16.569  -0.340 -19.045  1.00 91.93           N  
ATOM    374  CA  ARG A  49     -15.923  -0.598 -17.762  1.00 91.93           C  
ATOM    375  C   ARG A  49     -14.865  -1.689 -17.891  1.00 91.93           C  
ATOM    376  CB  ARG A  49     -16.959  -0.993 -16.708  1.00 91.93           C  
ATOM    377  O   ARG A  49     -15.024  -2.625 -18.677  1.00 91.93           O  
ATOM    378  CG  ARG A  49     -18.056   0.040 -16.505  1.00 91.93           C  
ATOM    379  CD  ARG A  49     -17.500   1.358 -15.985  1.00 91.93           C  
ATOM    380  NE  ARG A  49     -18.564   2.315 -15.695  1.00 91.93           N  
ATOM    381  NH1 ARG A  49     -17.691   3.998 -17.016  1.00 91.93           N  
ATOM    382  NH2 ARG A  49     -19.643   4.335 -15.862  1.00 91.93           N  
ATOM    383  CZ  ARG A  49     -18.630   3.547 -16.192  1.00 91.93           C  
ATOM    384  N   ILE A  50     -13.800  -1.578 -17.143  1.00 94.89           N  
ATOM    385  CA  ILE A  50     -12.783  -2.611 -16.974  1.00 94.89           C  
ATOM    386  C   ILE A  50     -13.041  -3.383 -15.682  1.00 94.89           C  
ATOM    387  CB  ILE A  50     -11.361  -2.009 -16.965  1.00 94.89           C  
ATOM    388  O   ILE A  50     -13.793  -2.925 -14.818  1.00 94.89           O  
ATOM    389  CG1 ILE A  50     -11.202  -1.032 -15.794  1.00 94.89           C  
ATOM    390  CG2 ILE A  50     -11.057  -1.319 -18.298  1.00 94.89           C  
ATOM    391  CD1 ILE A  50      -9.798  -0.462 -15.649  1.00 94.89           C  
ATOM    392  N   PRO A  51     -12.473  -4.549 -15.655  1.00 96.93           N  
ATOM    393  CA  PRO A  51     -12.659  -5.291 -14.406  1.00 96.93           C  
ATOM    394  C   PRO A  51     -12.226  -4.496 -13.177  1.00 96.93           C  
ATOM    395  CB  PRO A  51     -11.777  -6.527 -14.596  1.00 96.93           C  
ATOM    396  O   PRO A  51     -11.178  -3.844 -13.197  1.00 96.93           O  
ATOM    397  CG  PRO A  51     -11.744  -6.750 -16.074  1.00 96.93           C  
ATOM    398  CD  PRO A  51     -11.690  -5.413 -16.756  1.00 96.93           C  
ATOM    399  N   GLU A  52     -12.992  -4.533 -12.124  1.00 95.99           N  
ATOM    400  CA  GLU A  52     -12.665  -3.897 -10.851  1.00 95.99           C  
ATOM    401  C   GLU A  52     -11.479  -4.584 -10.179  1.00 95.99           C  
ATOM    402  CB  GLU A  52     -13.877  -3.908  -9.917  1.00 95.99           C  
ATOM    403  O   GLU A  52     -11.313  -5.800 -10.294  1.00 95.99           O  
ATOM    404  CG  GLU A  52     -13.623  -3.244  -8.571  1.00 95.99           C  
ATOM    405  CD  GLU A  52     -14.856  -3.197  -7.683  1.00 95.99           C  
ATOM    406  OE1 GLU A  52     -14.891  -3.910  -6.654  1.00 95.99           O  
ATOM    407  OE2 GLU A  52     -15.795  -2.441  -8.018  1.00 95.99           O  
ATOM    408  N   ARG A  53     -10.702  -3.772  -9.409  1.00 96.53           N  
ATOM    409  CA  ARG A  53      -9.643  -4.354  -8.591  1.00 96.53           C  
ATOM    410  C   ARG A  53     -10.223  -5.236  -7.490  1.00 96.53           C  
ATOM    411  CB  ARG A  53      -8.772  -3.255  -7.978  1.00 96.53           C  
ATOM    412  O   ARG A  53     -11.219  -4.876  -6.860  1.00 96.53           O  
ATOM    413  CG  ARG A  53      -7.965  -2.468  -8.998  1.00 96.53           C  
ATOM    414  CD  ARG A  53      -7.199  -1.323  -8.349  1.00 96.53           C  
ATOM    415  NE  ARG A  53      -6.284  -0.684  -9.290  1.00 96.53           N  
ATOM    416  NH1 ARG A  53      -7.936   0.437 -10.454  1.00 96.53           N  
ATOM    417  NH2 ARG A  53      -5.739   0.663 -11.069  1.00 96.53           N  
ATOM    418  CZ  ARG A  53      -6.655   0.137 -10.269  1.00 96.53           C  
ATOM    419  N   VAL A  54      -9.580  -6.409  -7.220  1.00 94.58           N  
ATOM    420  CA  VAL A  54     -10.004  -7.303  -6.148  1.00 94.58           C  
ATOM    421  C   VAL A  54      -9.756  -6.642  -4.794  1.00 94.58           C  
ATOM    422  CB  VAL A  54      -9.271  -8.662  -6.219  1.00 94.58           C  
ATOM    423  O   VAL A  54     -10.556  -6.792  -3.867  1.00 94.58           O  
ATOM    424  CG1 VAL A  54      -9.580  -9.507  -4.985  1.00 94.58           C  
ATOM    425  CG2 VAL A  54      -9.657  -9.410  -7.494  1.00 94.58           C  
ATOM    426  N   VAL A  55      -8.664  -5.916  -4.650  1.00 95.94           N  
ATOM    427  CA  VAL A  55      -8.317  -5.070  -3.512  1.00 95.94           C  
ATOM    428  C   VAL A  55      -7.950  -3.671  -4.002  1.00 95.94           C  
ATOM    429  CB  VAL A  55      -7.153  -5.670  -2.693  1.00 95.94           C  
ATOM    430  O   VAL A  55      -7.591  -3.488  -5.167  1.00 95.94           O  
ATOM    431  CG1 VAL A  55      -7.562  -7.005  -2.072  1.00 95.94           C  
ATOM    432  CG2 VAL A  55      -5.916  -5.843  -3.572  1.00 95.94           C  
ATOM    433  N   HIS A  56      -8.267  -2.685  -3.203  1.00 97.33           N  
ATOM    434  CA  HIS A  56      -7.899  -1.295  -3.446  1.00 97.33           C  
ATOM    435  C   HIS A  56      -8.800  -0.663  -4.501  1.00 97.33           C  
ATOM    436  CB  HIS A  56      -6.435  -1.196  -3.879  1.00 97.33           C  
ATOM    437  O   HIS A  56      -8.326   0.080  -5.364  1.00 97.33           O  
ATOM    438  CG  HIS A  56      -5.476  -1.781  -2.891  1.00 97.33           C  
ATOM    439  CD2 HIS A  56      -4.697  -2.886  -2.955  1.00 97.33           C  
ATOM    440  ND1 HIS A  56      -5.240  -1.213  -1.658  1.00 97.33           N  
ATOM    441  CE1 HIS A  56      -4.353  -1.945  -1.005  1.00 97.33           C  
ATOM    442  NE2 HIS A  56      -4.008  -2.967  -1.770  1.00 97.33           N  
ATOM    443  N   ALA A  57     -10.070  -0.987  -4.551  1.00 97.00           N  
ATOM    444  CA  ALA A  57     -10.994  -0.594  -5.612  1.00 97.00           C  
ATOM    445  C   ALA A  57     -11.361   0.883  -5.500  1.00 97.00           C  
ATOM    446  CB  ALA A  57     -12.253  -1.456  -5.568  1.00 97.00           C  
ATOM    447  O   ALA A  57     -11.423   1.592  -6.508  1.00 97.00           O  
ATOM    448  N   LYS A  58     -11.580   1.369  -4.295  1.00 97.47           N  
ATOM    449  CA  LYS A  58     -11.925   2.773  -4.092  1.00 97.47           C  
ATOM    450  C   LYS A  58     -10.685   3.603  -3.773  1.00 97.47           C  
ATOM    451  CB  LYS A  58     -12.954   2.916  -2.970  1.00 97.47           C  
ATOM    452  O   LYS A  58      -9.985   3.333  -2.796  1.00 97.47           O  
ATOM    453  CG  LYS A  58     -13.413   4.347  -2.730  1.00 97.47           C  
ATOM    454  CD  LYS A  58     -14.782   4.390  -2.064  1.00 97.47           C  
ATOM    455  CE  LYS A  58     -15.303   5.816  -1.946  1.00 97.47           C  
ATOM    456  NZ  LYS A  58     -16.783   5.851  -1.753  1.00 97.47           N  
ATOM    457  N   ALA A  59     -10.497   4.649  -4.515  1.00 97.64           N  
ATOM    458  CA  ALA A  59      -9.245   5.372  -4.307  1.00 97.64           C  
ATOM    459  C   ALA A  59      -9.399   6.849  -4.662  1.00 97.64           C  
ATOM    460  CB  ALA A  59      -8.125   4.744  -5.133  1.00 97.64           C  
ATOM    461  O   ALA A  59     -10.368   7.238  -5.319  1.00 97.64           O  
ATOM    462  N   ALA A  60      -8.539   7.637  -4.135  1.00 97.95           N  
ATOM    463  CA  ALA A  60      -8.253   9.020  -4.507  1.00 97.95           C  
ATOM    464  C   ALA A  60      -6.803   9.180  -4.954  1.00 97.95           C  
ATOM    465  CB  ALA A  60      -8.554   9.959  -3.341  1.00 97.95           C  
ATOM    466  O   ALA A  60      -5.935   8.400  -4.556  1.00 97.95           O  
ATOM    467  N   GLY A  61      -6.603  10.086  -5.877  1.00 97.97           N  
ATOM    468  CA  GLY A  61      -5.225  10.289  -6.295  1.00 97.97           C  
ATOM    469  C   GLY A  61      -4.986  11.647  -6.927  1.00 97.97           C  
ATOM    470  O   GLY A  61      -5.931  12.407  -7.152  1.00 97.97           O  
ATOM    471  N   GLY A  62      -3.768  11.981  -7.063  1.00 98.43           N  
ATOM    472  CA  GLY A  62      -3.318  13.209  -7.699  1.00 98.43           C  
ATOM    473  C   GLY A  62      -1.850  13.182  -8.078  1.00 98.43           C  
ATOM    474  O   GLY A  62      -1.137  12.229  -7.754  1.00 98.43           O  
ATOM    475  N   TYR A  63      -1.462  14.179  -8.843  1.00 98.80           N  
ATOM    476  CA  TYR A  63      -0.081  14.325  -9.289  1.00 98.80           C  
ATOM    477  C   TYR A  63       0.691  15.269  -8.376  1.00 98.80           C  
ATOM    478  CB  TYR A  63      -0.034  14.839 -10.731  1.00 98.80           C  
ATOM    479  O   TYR A  63       0.094  16.082  -7.665  1.00 98.80           O  
ATOM    480  CG  TYR A  63      -0.639  13.888 -11.735  1.00 98.80           C  
ATOM    481  CD1 TYR A  63       0.140  12.919 -12.364  1.00 98.80           C  
ATOM    482  CD2 TYR A  63      -1.990  13.956 -12.058  1.00 98.80           C  
ATOM    483  CE1 TYR A  63      -0.412  12.042 -13.291  1.00 98.80           C  
ATOM    484  CE2 TYR A  63      -2.554  13.084 -12.983  1.00 98.80           C  
ATOM    485  OH  TYR A  63      -2.310  11.265 -14.510  1.00 98.80           O  
ATOM    486  CZ  TYR A  63      -1.758  12.131 -13.593  1.00 98.80           C  
ATOM    487  N   GLY A  64       2.001  15.104  -8.288  1.00 98.58           N  
ATOM    488  CA  GLY A  64       2.887  15.961  -7.515  1.00 98.58           C  
ATOM    489  C   GLY A  64       4.352  15.765  -7.856  1.00 98.58           C  
ATOM    490  O   GLY A  64       4.697  15.498  -9.009  1.00 98.58           O  
ATOM    491  N   GLU A  65       5.131  16.050  -6.788  1.00 98.72           N  
ATOM    492  CA  GLU A  65       6.573  15.947  -6.988  1.00 98.72           C  
ATOM    493  C   GLU A  65       7.266  15.402  -5.743  1.00 98.72           C  
ATOM    494  CB  GLU A  65       7.163  17.308  -7.365  1.00 98.72           C  
ATOM    495  O   GLU A  65       6.837  15.672  -4.619  1.00 98.72           O  
ATOM    496  CG  GLU A  65       6.624  17.872  -8.671  1.00 98.72           C  
ATOM    497  CD  GLU A  65       7.118  19.279  -8.967  1.00 98.72           C  
ATOM    498  OE1 GLU A  65       7.209  19.653 -10.159  1.00 98.72           O  
ATOM    499  OE2 GLU A  65       7.417  20.014  -7.999  1.00 98.72           O  
ATOM    500  N   PHE A  66       8.186  14.584  -6.004  1.00 98.78           N  
ATOM    501  CA  PHE A  66       9.158  14.161  -5.002  1.00 98.78           C  
ATOM    502  C   PHE A  66      10.438  14.980  -5.109  1.00 98.78           C  
ATOM    503  CB  PHE A  66       9.474  12.670  -5.155  1.00 98.78           C  
ATOM    504  O   PHE A  66      11.030  15.078  -6.186  1.00 98.78           O  
ATOM    505  CG  PHE A  66      10.627  12.204  -4.307  1.00 98.78           C  
ATOM    506  CD1 PHE A  66      11.905  12.101  -4.844  1.00 98.78           C  
ATOM    507  CD2 PHE A  66      10.434  11.869  -2.974  1.00 98.78           C  
ATOM    508  CE1 PHE A  66      12.975  11.671  -4.062  1.00 98.78           C  
ATOM    509  CE2 PHE A  66      11.497  11.437  -2.186  1.00 98.78           C  
ATOM    510  CZ  PHE A  66      12.767  11.338  -2.732  1.00 98.78           C  
ATOM    511  N   GLU A  67      10.802  15.594  -3.959  1.00 98.83           N  
ATOM    512  CA  GLU A  67      12.018  16.401  -3.911  1.00 98.83           C  
ATOM    513  C   GLU A  67      13.024  15.825  -2.919  1.00 98.83           C  
ATOM    514  CB  GLU A  67      11.687  17.850  -3.545  1.00 98.83           C  
ATOM    515  O   GLU A  67      12.683  15.564  -1.763  1.00 98.83           O  
ATOM    516  CG  GLU A  67      12.907  18.757  -3.462  1.00 98.83           C  
ATOM    517  CD  GLU A  67      12.582  20.156  -2.964  1.00 98.83           C  
ATOM    518  OE1 GLU A  67      13.519  20.961  -2.760  1.00 98.83           O  
ATOM    519  OE2 GLU A  67      11.380  20.449  -2.775  1.00 98.83           O  
ATOM    520  N   VAL A  68      14.269  15.670  -3.389  1.00 98.84           N  
ATOM    521  CA  VAL A  68      15.343  15.228  -2.506  1.00 98.84           C  
ATOM    522  C   VAL A  68      15.718  16.354  -1.545  1.00 98.84           C  
ATOM    523  CB  VAL A  68      16.584  14.774  -3.305  1.00 98.84           C  
ATOM    524  O   VAL A  68      16.045  17.463  -1.976  1.00 98.84           O  
ATOM    525  CG1 VAL A  68      17.694  14.311  -2.363  1.00 98.84           C  
ATOM    526  CG2 VAL A  68      16.211  13.661  -4.283  1.00 98.84           C  
ATOM    527  N   THR A  69      15.691  16.052  -0.233  1.00 98.70           N  
ATOM    528  CA  THR A  69      15.977  17.085   0.757  1.00 98.70           C  
ATOM    529  C   THR A  69      17.327  16.835   1.424  1.00 98.70           C  
ATOM    530  CB  THR A  69      14.875  17.151   1.830  1.00 98.70           C  
ATOM    531  O   THR A  69      17.919  17.750   2.001  1.00 98.70           O  
ATOM    532  CG2 THR A  69      13.534  17.540   1.218  1.00 98.70           C  
ATOM    533  OG1 THR A  69      14.748  15.868   2.456  1.00 98.70           O  
ATOM    534  N   HIS A  70      17.769  15.613   1.391  1.00 98.61           N  
ATOM    535  CA  HIS A  70      19.031  15.266   2.036  1.00 98.61           C  
ATOM    536  C   HIS A  70      19.905  14.421   1.116  1.00 98.61           C  
ATOM    537  CB  HIS A  70      18.775  14.521   3.347  1.00 98.61           C  
ATOM    538  O   HIS A  70      19.393  13.658   0.293  1.00 98.61           O  
ATOM    539  CG  HIS A  70      18.074  15.346   4.379  1.00 98.61           C  
ATOM    540  CD2 HIS A  70      18.528  15.916   5.520  1.00 98.61           C  
ATOM    541  ND1 HIS A  70      16.736  15.664   4.294  1.00 98.61           N  
ATOM    542  CE1 HIS A  70      16.396  16.397   5.342  1.00 98.61           C  
ATOM    543  NE2 HIS A  70      17.466  16.564   6.101  1.00 98.61           N  
ATOM    544  N   ASP A  71      21.200  14.648   1.281  1.00 98.17           N  
ATOM    545  CA  ASP A  71      22.162  13.851   0.526  1.00 98.17           C  
ATOM    546  C   ASP A  71      22.193  12.408   1.025  1.00 98.17           C  
ATOM    547  CB  ASP A  71      23.559  14.469   0.617  1.00 98.17           C  
ATOM    548  O   ASP A  71      22.467  12.159   2.201  1.00 98.17           O  
ATOM    549  CG  ASP A  71      24.582  13.752  -0.246  1.00 98.17           C  
ATOM    550  OD1 ASP A  71      24.189  13.060  -1.211  1.00 98.17           O  
ATOM    551  OD2 ASP A  71      25.792  13.878   0.042  1.00 98.17           O  
ATOM    552  N   VAL A  72      21.946  11.450   0.106  1.00 97.75           N  
ATOM    553  CA  VAL A  72      21.926  10.050   0.515  1.00 97.75           C  
ATOM    554  C   VAL A  72      22.835   9.231  -0.399  1.00 97.75           C  
ATOM    555  CB  VAL A  72      20.493   9.473   0.496  1.00 97.75           C  
ATOM    556  O   VAL A  72      22.568   8.056  -0.661  1.00 97.75           O  
ATOM    557  CG1 VAL A  72      19.648  10.087   1.611  1.00 97.75           C  
ATOM    558  CG2 VAL A  72      19.841   9.710  -0.865  1.00 97.75           C  
ATOM    559  N   SER A  73      23.824   9.929  -0.973  1.00 97.16           N  
ATOM    560  CA  SER A  73      24.745   9.306  -1.918  1.00 97.16           C  
ATOM    561  C   SER A  73      25.519   8.165  -1.266  1.00 97.16           C  
ATOM    562  CB  SER A  73      25.721  10.342  -2.477  1.00 97.16           C  
ATOM    563  O   SER A  73      26.047   7.292  -1.957  1.00 97.16           O  
ATOM    564  OG  SER A  73      26.469  10.942  -1.434  1.00 97.16           O  
ATOM    565  N   ASP A  74      25.528   8.126   0.034  1.00 97.61           N  
ATOM    566  CA  ASP A  74      26.198   7.037   0.738  1.00 97.61           C  
ATOM    567  C   ASP A  74      25.363   5.759   0.694  1.00 97.61           C  
ATOM    568  CB  ASP A  74      26.481   7.430   2.190  1.00 97.61           C  
ATOM    569  O   ASP A  74      25.862   4.674   1.001  1.00 97.61           O  
ATOM    570  CG  ASP A  74      25.219   7.718   2.983  1.00 97.61           C  
ATOM    571  OD1 ASP A  74      24.427   8.593   2.573  1.00 97.61           O  
ATOM    572  OD2 ASP A  74      25.016   7.065   4.030  1.00 97.61           O  
ATOM    573  N   LEU A  75      24.129   5.816   0.291  1.00 97.86           N  
ATOM    574  CA  LEU A  75      23.227   4.672   0.373  1.00 97.86           C  
ATOM    575  C   LEU A  75      23.000   4.059  -1.005  1.00 97.86           C  
ATOM    576  CB  LEU A  75      21.887   5.088   0.985  1.00 97.86           C  
ATOM    577  O   LEU A  75      22.808   2.847  -1.126  1.00 97.86           O  
ATOM    578  CG  LEU A  75      21.937   5.653   2.406  1.00 97.86           C  
ATOM    579  CD1 LEU A  75      20.538   6.039   2.873  1.00 97.86           C  
ATOM    580  CD2 LEU A  75      22.566   4.645   3.361  1.00 97.86           C  
ATOM    581  N   THR A  76      23.000   4.942  -2.064  1.00 97.97           N  
ATOM    582  CA  THR A  76      22.500   4.430  -3.335  1.00 97.97           C  
ATOM    583  C   THR A  76      23.065   5.236  -4.502  1.00 97.97           C  
ATOM    584  CB  THR A  76      20.962   4.461  -3.384  1.00 97.97           C  
ATOM    585  O   THR A  76      23.455   6.393  -4.333  1.00 97.97           O  
ATOM    586  CG2 THR A  76      20.435   5.887  -3.265  1.00 97.97           C  
ATOM    587  OG1 THR A  76      20.518   3.902  -4.627  1.00 97.97           O  
ATOM    588  N   SER A  77      23.008   4.623  -5.649  1.00 96.30           N  
ATOM    589  CA  SER A  77      23.377   5.290  -6.893  1.00 96.30           C  
ATOM    590  C   SER A  77      22.144   5.643  -7.719  1.00 96.30           C  
ATOM    591  CB  SER A  77      24.317   4.408  -7.716  1.00 96.30           C  
ATOM    592  O   SER A  77      22.256   5.974  -8.901  1.00 96.30           O  
ATOM    593  OG  SER A  77      23.701   3.170  -8.026  1.00 96.30           O  
ATOM    594  N   ALA A  78      20.969   5.460  -7.132  1.00 97.44           N  
ATOM    595  CA  ALA A  78      19.733   5.764  -7.848  1.00 97.44           C  
ATOM    596  C   ALA A  78      19.688   7.230  -8.268  1.00 97.44           C  
ATOM    597  CB  ALA A  78      18.520   5.423  -6.985  1.00 97.44           C  
ATOM    598  O   ALA A  78      19.866   8.125  -7.438  1.00 97.44           O  
ATOM    599  N   ASP A  79      19.452   7.515  -9.547  1.00 97.06           N  
ATOM    600  CA  ASP A  79      19.555   8.840 -10.152  1.00 97.06           C  
ATOM    601  C   ASP A  79      18.556   9.809  -9.525  1.00 97.06           C  
ATOM    602  CB  ASP A  79      19.331   8.758 -11.663  1.00 97.06           C  
ATOM    603  O   ASP A  79      18.875  10.979  -9.301  1.00 97.06           O  
ATOM    604  CG  ASP A  79      19.478  10.100 -12.358  1.00 97.06           C  
ATOM    605  OD1 ASP A  79      20.598  10.654 -12.383  1.00 97.06           O  
ATOM    606  OD2 ASP A  79      18.465  10.609 -12.883  1.00 97.06           O  
ATOM    607  N   PHE A  80      17.290   9.364  -9.246  1.00 97.97           N  
ATOM    608  CA  PHE A  80      16.264  10.268  -8.740  1.00 97.97           C  
ATOM    609  C   PHE A  80      16.618  10.762  -7.343  1.00 97.97           C  
ATOM    610  CB  PHE A  80      14.897   9.577  -8.723  1.00 97.97           C  
ATOM    611  O   PHE A  80      16.041  11.738  -6.858  1.00 97.97           O  
ATOM    612  CG  PHE A  80      14.698   8.656  -7.550  1.00 97.97           C  
ATOM    613  CD1 PHE A  80      15.254   7.383  -7.546  1.00 97.97           C  
ATOM    614  CD2 PHE A  80      13.954   9.064  -6.450  1.00 97.97           C  
ATOM    615  CE1 PHE A  80      15.071   6.528  -6.461  1.00 97.97           C  
ATOM    616  CE2 PHE A  80      13.767   8.216  -5.362  1.00 97.97           C  
ATOM    617  CZ  PHE A  80      14.326   6.948  -5.370  1.00 97.97           C  
ATOM    618  N   LEU A  81      17.682  10.162  -6.676  1.00 98.35           N  
ATOM    619  CA  LEU A  81      18.142  10.549  -5.347  1.00 98.35           C  
ATOM    620  C   LEU A  81      19.523  11.192  -5.415  1.00 98.35           C  
ATOM    621  CB  LEU A  81      18.177   9.334  -4.417  1.00 98.35           C  
ATOM    622  O   LEU A  81      20.188  11.355  -4.389  1.00 98.35           O  
ATOM    623  CG  LEU A  81      16.823   8.733  -4.035  1.00 98.35           C  
ATOM    624  CD1 LEU A  81      17.019   7.437  -3.255  1.00 98.35           C  
ATOM    625  CD2 LEU A  81      16.003   9.732  -3.225  1.00 98.35           C  
ATOM    626  N   SER A  82      20.082  11.541  -6.517  1.00 97.34           N  
ATOM    627  CA  SER A  82      21.489  11.828  -6.781  1.00 97.34           C  
ATOM    628  C   SER A  82      21.885  13.197  -6.239  1.00 97.34           C  
ATOM    629  CB  SER A  82      21.777  11.761  -8.281  1.00 97.34           C  
ATOM    630  O   SER A  82      23.055  13.432  -5.929  1.00 97.34           O  
ATOM    631  OG  SER A  82      20.952  12.669  -8.993  1.00 97.34           O  
ATOM    632  N   GLN A  83      20.886  14.060  -6.140  1.00 97.42           N  
ATOM    633  CA  GLN A  83      21.258  15.407  -5.720  1.00 97.42           C  
ATOM    634  C   GLN A  83      20.138  16.062  -4.916  1.00 97.42           C  
ATOM    635  CB  GLN A  83      21.608  16.271  -6.933  1.00 97.42           C  
ATOM    636  O   GLN A  83      18.963  15.950  -5.274  1.00 97.42           O  
ATOM    637  CG  GLN A  83      20.427  16.546  -7.854  1.00 97.42           C  
ATOM    638  CD  GLN A  83      20.815  17.344  -9.084  1.00 97.42           C  
ATOM    639  NE2 GLN A  83      19.889  17.464 -10.029  1.00 97.42           N  
ATOM    640  OE1 GLN A  83      21.937  17.850  -9.184  1.00 97.42           O  
ATOM    641  N   VAL A  84      20.592  16.797  -3.815  1.00 98.71           N  
ATOM    642  CA  VAL A  84      19.621  17.555  -3.034  1.00 98.71           C  
ATOM    643  C   VAL A  84      18.952  18.605  -3.918  1.00 98.71           C  
ATOM    644  CB  VAL A  84      20.280  18.231  -1.810  1.00 98.71           C  
ATOM    645  O   VAL A  84      19.625  19.310  -4.673  1.00 98.71           O  
ATOM    646  CG1 VAL A  84      19.288  19.152  -1.103  1.00 98.71           C  
ATOM    647  CG2 VAL A  84      20.817  17.176  -0.844  1.00 98.71           C  
ATOM    648  N   GLY A  85      17.571  18.643  -3.921  1.00 98.51           N  
ATOM    649  CA  GLY A  85      16.815  19.601  -4.713  1.00 98.51           C  
ATOM    650  C   GLY A  85      16.241  19.004  -5.984  1.00 98.51           C  
ATOM    651  O   GLY A  85      15.374  19.605  -6.621  1.00 98.51           O  
ATOM    652  N   LYS A  86      16.781  17.842  -6.337  1.00 98.53           N  
ATOM    653  CA  LYS A  86      16.254  17.196  -7.536  1.00 98.53           C  
ATOM    654  C   LYS A  86      14.785  16.825  -7.360  1.00 98.53           C  
ATOM    655  CB  LYS A  86      17.072  15.950  -7.877  1.00 98.53           C  
ATOM    656  O   LYS A  86      14.401  16.255  -6.336  1.00 98.53           O  
ATOM    657  CG  LYS A  86      16.644  15.262  -9.165  1.00 98.53           C  
ATOM    658  CD  LYS A  86      17.613  14.155  -9.557  1.00 98.53           C  
ATOM    659  CE  LYS A  86      17.187  13.467 -10.847  1.00 98.53           C  
ATOM    660  NZ  LYS A  86      18.202  12.472 -11.306  1.00 98.53           N  
ATOM    661  N   LYS A  87      13.971  17.079  -8.410  1.00 98.58           N  
ATOM    662  CA  LYS A  87      12.535  16.821  -8.371  1.00 98.58           C  
ATOM    663  C   LYS A  87      12.141  15.751  -9.385  1.00 98.58           C  
ATOM    664  CB  LYS A  87      11.751  18.107  -8.636  1.00 98.58           C  
ATOM    665  O   LYS A  87      12.656  15.729 -10.505  1.00 98.58           O  
ATOM    666  CG  LYS A  87      11.907  19.162  -7.550  1.00 98.58           C  
ATOM    667  CD  LYS A  87      11.038  20.382  -7.827  1.00 98.58           C  
ATOM    668  CE  LYS A  87      11.127  21.400  -6.698  1.00 98.58           C  
ATOM    669  NZ  LYS A  87      10.266  22.593  -6.958  1.00 98.58           N  
ATOM    670  N   THR A  88      11.284  14.909  -8.932  1.00 98.65           N  
ATOM    671  CA  THR A  88      10.729  13.845  -9.762  1.00 98.65           C  
ATOM    672  C   THR A  88       9.204  13.873  -9.729  1.00 98.65           C  
ATOM    673  CB  THR A  88      11.230  12.462  -9.305  1.00 98.65           C  
ATOM    674  O   THR A  88       8.602  13.919  -8.654  1.00 98.65           O  
ATOM    675  CG2 THR A  88      10.709  11.359 -10.220  1.00 98.65           C  
ATOM    676  OG1 THR A  88      12.662  12.448  -9.326  1.00 98.65           O  
ATOM    677  N   LYS A  89       8.642  13.867 -10.975  1.00 98.61           N  
ATOM    678  CA  LYS A  89       7.185  13.826 -11.060  1.00 98.61           C  
ATOM    679  C   LYS A  89       6.634  12.547 -10.438  1.00 98.61           C  
ATOM    680  CB  LYS A  89       6.728  13.941 -12.515  1.00 98.61           C  
ATOM    681  O   LYS A  89       7.234  11.478 -10.568  1.00 98.61           O  
ATOM    682  CG  LYS A  89       5.219  14.040 -12.684  1.00 98.61           C  
ATOM    683  CD  LYS A  89       4.828  14.170 -14.150  1.00 98.61           C  
ATOM    684  CE  LYS A  89       3.316  14.209 -14.326  1.00 98.61           C  
ATOM    685  NZ  LYS A  89       2.928  14.340 -15.762  1.00 98.61           N  
ATOM    686  N   VAL A  90       5.373  12.740  -9.771  1.00 98.72           N  
ATOM    687  CA  VAL A  90       4.806  11.586  -9.081  1.00 98.72           C  
ATOM    688  C   VAL A  90       3.307  11.503  -9.359  1.00 98.72           C  
ATOM    689  CB  VAL A  90       5.063  11.653  -7.559  1.00 98.72           C  
ATOM    690  O   VAL A  90       2.641  12.528  -9.519  1.00 98.72           O  
ATOM    691  CG1 VAL A  90       4.194  10.638  -6.819  1.00 98.72           C  
ATOM    692  CG2 VAL A  90       6.541  11.417  -7.257  1.00 98.72           C  
ATOM    693  N   LEU A  91       2.812  10.329  -9.536  1.00 98.82           N  
ATOM    694  CA  LEU A  91       1.401   9.990  -9.384  1.00 98.82           C  
ATOM    695  C   LEU A  91       1.166   9.202  -8.100  1.00 98.82           C  
ATOM    696  CB  LEU A  91       0.911   9.182 -10.589  1.00 98.82           C  
ATOM    697  O   LEU A  91       1.813   8.179  -7.867  1.00 98.82           O  
ATOM    698  CG  LEU A  91      -0.506   8.614 -10.493  1.00 98.82           C  
ATOM    699  CD1 LEU A  91      -1.529   9.744 -10.459  1.00 98.82           C  
ATOM    700  CD2 LEU A  91      -0.783   7.670 -11.658  1.00 98.82           C  
ATOM    701  N   LEU A  92       0.257   9.758  -7.258  1.00 98.78           N  
ATOM    702  CA  LEU A  92      -0.092   9.095  -6.006  1.00 98.78           C  
ATOM    703  C   LEU A  92      -1.533   8.599  -6.037  1.00 98.78           C  
ATOM    704  CB  LEU A  92       0.109  10.045  -4.823  1.00 98.78           C  
ATOM    705  O   LEU A  92      -2.433   9.318  -6.478  1.00 98.78           O  
ATOM    706  CG  LEU A  92      -0.371   9.542  -3.460  1.00 98.78           C  
ATOM    707  CD1 LEU A  92       0.480   8.361  -3.003  1.00 98.78           C  
ATOM    708  CD2 LEU A  92      -0.332  10.666  -2.431  1.00 98.78           C  
ATOM    709  N   ARG A  93      -1.683   7.390  -5.549  1.00 98.57           N  
ATOM    710  CA  ARG A  93      -2.999   6.776  -5.404  1.00 98.57           C  
ATOM    711  C   ARG A  93      -3.158   6.139  -4.028  1.00 98.57           C  
ATOM    712  CB  ARG A  93      -3.227   5.728  -6.496  1.00 98.57           C  
ATOM    713  O   ARG A  93      -2.424   5.211  -3.679  1.00 98.57           O  
ATOM    714  CG  ARG A  93      -4.638   5.163  -6.522  1.00 98.57           C  
ATOM    715  CD  ARG A  93      -4.813   4.132  -7.629  1.00 98.57           C  
ATOM    716  NE  ARG A  93      -6.175   3.608  -7.668  1.00 98.57           N  
ATOM    717  NH1 ARG A  93      -5.830   2.018  -6.027  1.00 98.57           N  
ATOM    718  NH2 ARG A  93      -7.885   2.217  -7.023  1.00 98.57           N  
ATOM    719  CZ  ARG A  93      -6.626   2.616  -6.906  1.00 98.57           C  
ATOM    720  N   VAL A  94      -4.171   6.648  -3.228  1.00 98.59           N  
ATOM    721  CA  VAL A  94      -4.478   6.112  -1.907  1.00 98.59           C  
ATOM    722  C   VAL A  94      -5.864   5.471  -1.918  1.00 98.59           C  
ATOM    723  CB  VAL A  94      -4.406   7.206  -0.819  1.00 98.59           C  
ATOM    724  O   VAL A  94      -6.840   6.097  -2.340  1.00 98.59           O  
ATOM    725  CG1 VAL A  94      -4.654   6.609   0.565  1.00 98.59           C  
ATOM    726  CG2 VAL A  94      -3.053   7.915  -0.864  1.00 98.59           C  
ATOM    727  N   SER A  95      -5.951   4.240  -1.416  1.00 98.39           N  
ATOM    728  CA  SER A  95      -7.181   3.471  -1.580  1.00 98.39           C  
ATOM    729  C   SER A  95      -7.613   2.832  -0.264  1.00 98.39           C  
ATOM    730  CB  SER A  95      -6.998   2.389  -2.645  1.00 98.39           C  
ATOM    731  O   SER A  95      -6.819   2.731   0.673  1.00 98.39           O  
ATOM    732  OG  SER A  95      -6.054   1.420  -2.222  1.00 98.39           O  
ATOM    733  N   THR A  96      -8.908   2.559  -0.241  1.00 97.40           N  
ATOM    734  CA  THR A  96      -9.288   1.483   0.668  1.00 97.40           C  
ATOM    735  C   THR A  96      -8.802   0.135   0.143  1.00 97.40           C  
ATOM    736  CB  THR A  96     -10.813   1.437   0.873  1.00 97.40           C  
ATOM    737  O   THR A  96      -8.470   0.006  -1.038  1.00 97.40           O  
ATOM    738  CG2 THR A  96     -11.332   2.753   1.444  1.00 97.40           C  
ATOM    739  OG1 THR A  96     -11.452   1.191  -0.386  1.00 97.40           O  
ATOM    740  N   VAL A  97      -8.698  -0.900   1.147  1.00 95.76           N  
ATOM    741  CA  VAL A  97      -8.154  -2.180   0.706  1.00 95.76           C  
ATOM    742  C   VAL A  97      -9.287  -3.186   0.515  1.00 95.76           C  
ATOM    743  CB  VAL A  97      -7.115  -2.731   1.709  1.00 95.76           C  
ATOM    744  O   VAL A  97      -9.461  -3.734  -0.575  1.00 95.76           O  
ATOM    745  CG1 VAL A  97      -6.722  -4.162   1.348  1.00 95.76           C  
ATOM    746  CG2 VAL A  97      -5.883  -1.829   1.750  1.00 95.76           C  
ATOM    747  N   GLY A  98     -10.181  -3.354   1.495  1.00 93.14           N  
ATOM    748  CA  GLY A  98     -11.157  -4.432   1.529  1.00 93.14           C  
ATOM    749  C   GLY A  98     -12.420  -4.118   0.750  1.00 93.14           C  
ATOM    750  O   GLY A  98     -12.850  -4.910  -0.091  1.00 93.14           O  
ATOM    751  N   PRO A  99     -12.945  -2.899   0.912  1.00 93.44           N  
ATOM    752  CA  PRO A  99     -14.250  -2.572   0.332  1.00 93.44           C  
ATOM    753  C   PRO A  99     -14.191  -2.376  -1.181  1.00 93.44           C  
ATOM    754  CB  PRO A  99     -14.632  -1.267   1.036  1.00 93.44           C  
ATOM    755  O   PRO A  99     -13.109  -2.177  -1.740  1.00 93.44           O  
ATOM    756  CG  PRO A  99     -13.879  -1.296   2.327  1.00 93.44           C  
ATOM    757  CD  PRO A  99     -12.549  -1.950   2.090  1.00 93.44           C  
ATOM    758  N   GLU A 100     -15.423  -2.359  -1.874  1.00 94.55           N  
ATOM    759  CA  GLU A 100     -15.628  -2.227  -3.313  1.00 94.55           C  
ATOM    760  C   GLU A 100     -15.614  -0.763  -3.741  1.00 94.55           C  
ATOM    761  CB  GLU A 100     -16.947  -2.884  -3.731  1.00 94.55           C  
ATOM    762  O   GLU A 100     -15.565   0.135  -2.897  1.00 94.55           O  
ATOM    763  CG  GLU A 100     -17.063  -4.345  -3.319  1.00 94.55           C  
ATOM    764  CD  GLU A 100     -17.677  -4.533  -1.941  1.00 94.55           C  
ATOM    765  OE1 GLU A 100     -17.886  -5.694  -1.523  1.00 94.55           O  
ATOM    766  OE2 GLU A 100     -17.950  -3.510  -1.273  1.00 94.55           O  
ATOM    767  N   ARG A 101     -15.568  -0.517  -5.006  1.00 94.55           N  
ATOM    768  CA  ARG A 101     -15.448   0.808  -5.605  1.00 94.55           C  
ATOM    769  C   ARG A 101     -16.522   1.750  -5.073  1.00 94.55           C  
ATOM    770  CB  ARG A 101     -15.538   0.719  -7.130  1.00 94.55           C  
ATOM    771  O   ARG A 101     -16.260   2.932  -4.841  1.00 94.55           O  
ATOM    772  CG  ARG A 101     -15.398   2.058  -7.835  1.00 94.55           C  
ATOM    773  CD  ARG A 101     -15.433   1.906  -9.349  1.00 94.55           C  
ATOM    774  NE  ARG A 101     -16.790   1.675  -9.836  1.00 94.55           N  
ATOM    775  NH1 ARG A 101     -16.196   1.583 -12.067  1.00 94.55           N  
ATOM    776  NH2 ARG A 101     -18.388   1.322 -11.448  1.00 94.55           N  
ATOM    777  CZ  ARG A 101     -17.122   1.527 -11.116  1.00 94.55           C  
ATOM    778  N   GLY A 102     -17.722   1.196  -4.705  1.00 94.13           N  
ATOM    779  CA  GLY A 102     -18.845   2.019  -4.287  1.00 94.13           C  
ATOM    780  C   GLY A 102     -18.979   2.125  -2.779  1.00 94.13           C  
ATOM    781  O   GLY A 102     -19.899   2.774  -2.277  1.00 94.13           O  
ATOM    782  N   SER A 103     -18.035   1.624  -2.064  1.00 96.16           N  
ATOM    783  CA  SER A 103     -18.091   1.634  -0.605  1.00 96.16           C  
ATOM    784  C   SER A 103     -17.712   3.002  -0.047  1.00 96.16           C  
ATOM    785  CB  SER A 103     -17.166   0.563  -0.026  1.00 96.16           C  
ATOM    786  O   SER A 103     -17.133   3.828  -0.755  1.00 96.16           O  
ATOM    787  OG  SER A 103     -15.816   0.824  -0.372  1.00 96.16           O  
ATOM    788  N   ALA A 104     -18.121   3.268   1.282  1.00 97.70           N  
ATOM    789  CA  ALA A 104     -17.699   4.491   1.961  1.00 97.70           C  
ATOM    790  C   ALA A 104     -16.206   4.455   2.277  1.00 97.70           C  
ATOM    791  CB  ALA A 104     -18.506   4.695   3.241  1.00 97.70           C  
ATOM    792  O   ALA A 104     -15.691   3.442   2.756  1.00 97.70           O  
ATOM    793  N   ASP A 105     -15.475   5.565   2.046  1.00 97.66           N  
ATOM    794  CA  ASP A 105     -14.026   5.576   2.222  1.00 97.66           C  
ATOM    795  C   ASP A 105     -13.649   5.921   3.661  1.00 97.66           C  
ATOM    796  CB  ASP A 105     -13.375   6.569   1.256  1.00 97.66           C  
ATOM    797  O   ASP A 105     -12.470   6.088   3.977  1.00 97.66           O  
ATOM    798  CG  ASP A 105     -14.023   7.942   1.291  1.00 97.66           C  
ATOM    799  OD1 ASP A 105     -14.864   8.197   2.180  1.00 97.66           O  
ATOM    800  OD2 ASP A 105     -13.692   8.775   0.421  1.00 97.66           O  
ATOM    801  N   THR A 106     -14.670   5.925   4.581  1.00 97.62           N  
ATOM    802  CA  THR A 106     -14.408   6.207   5.988  1.00 97.62           C  
ATOM    803  C   THR A 106     -14.622   4.959   6.839  1.00 97.62           C  
ATOM    804  CB  THR A 106     -15.306   7.346   6.506  1.00 97.62           C  
ATOM    805  O   THR A 106     -14.500   5.009   8.065  1.00 97.62           O  
ATOM    806  CG2 THR A 106     -14.942   8.675   5.851  1.00 97.62           C  
ATOM    807  OG1 THR A 106     -16.674   7.039   6.211  1.00 97.62           O  
ATOM    808  N   THR A 107     -15.048   3.853   6.141  1.00 96.02           N  
ATOM    809  CA  THR A 107     -15.149   2.593   6.869  1.00 96.02           C  
ATOM    810  C   THR A 107     -13.780   2.150   7.376  1.00 96.02           C  
ATOM    811  CB  THR A 107     -15.757   1.486   5.988  1.00 96.02           C  
ATOM    812  O   THR A 107     -12.763   2.390   6.722  1.00 96.02           O  
ATOM    813  CG2 THR A 107     -15.916   0.186   6.771  1.00 96.02           C  
ATOM    814  OG1 THR A 107     -17.043   1.908   5.519  1.00 96.02           O  
ATOM    815  N   ARG A 108     -13.744   1.544   8.581  1.00 97.35           N  
ATOM    816  CA  ARG A 108     -12.473   1.094   9.140  1.00 97.35           C  
ATOM    817  C   ARG A 108     -11.757   0.149   8.182  1.00 97.35           C  
ATOM    818  CB  ARG A 108     -12.693   0.405  10.489  1.00 97.35           C  
ATOM    819  O   ARG A 108     -12.312  -0.877   7.782  1.00 97.35           O  
ATOM    820  CG  ARG A 108     -11.407  -0.022  11.179  1.00 97.35           C  
ATOM    821  CD  ARG A 108     -11.667  -0.535  12.589  1.00 97.35           C  
ATOM    822  NE  ARG A 108     -12.204   0.512  13.453  1.00 97.35           N  
ATOM    823  NH1 ARG A 108     -10.315   1.838  13.367  1.00 97.35           N  
ATOM    824  NH2 ARG A 108     -12.133   2.504  14.595  1.00 97.35           N  
ATOM    825  CZ  ARG A 108     -11.549   1.616  13.803  1.00 97.35           C  
ATOM    826  N   ASP A 109     -10.523   0.464   7.890  1.00 97.25           N  
ATOM    827  CA  ASP A 109      -9.754  -0.274   6.893  1.00 97.25           C  
ATOM    828  C   ASP A 109      -8.287   0.149   6.907  1.00 97.25           C  
ATOM    829  CB  ASP A 109     -10.347  -0.070   5.498  1.00 97.25           C  
ATOM    830  O   ASP A 109      -7.943   1.198   7.456  1.00 97.25           O  
ATOM    831  CG  ASP A 109      -9.913  -1.135   4.507  1.00 97.25           C  
ATOM    832  OD1 ASP A 109      -9.437  -2.209   4.934  1.00 97.25           O  
ATOM    833  OD2 ASP A 109     -10.044  -0.897   3.286  1.00 97.25           O  
ATOM    834  N   VAL A 110      -7.476  -0.758   6.379  1.00 97.18           N  
ATOM    835  CA  VAL A 110      -6.143  -0.335   5.961  1.00 97.18           C  
ATOM    836  C   VAL A 110      -6.237   0.456   4.659  1.00 97.18           C  
ATOM    837  CB  VAL A 110      -5.195  -1.542   5.785  1.00 97.18           C  
ATOM    838  O   VAL A 110      -7.116   0.202   3.832  1.00 97.18           O  
ATOM    839  CG1 VAL A 110      -3.855  -1.095   5.202  1.00 97.18           C  
ATOM    840  CG2 VAL A 110      -4.989  -2.258   7.118  1.00 97.18           C  
ATOM    841  N   HIS A 111      -5.397   1.413   4.519  1.00 97.94           N  
ATOM    842  CA  HIS A 111      -5.398   2.178   3.276  1.00 97.94           C  
ATOM    843  C   HIS A 111      -4.123   1.930   2.477  1.00 97.94           C  
ATOM    844  CB  HIS A 111      -5.553   3.671   3.567  1.00 97.94           C  
ATOM    845  O   HIS A 111      -3.018   2.028   3.015  1.00 97.94           O  
ATOM    846  CG  HIS A 111      -6.924   4.053   4.027  1.00 97.94           C  
ATOM    847  CD2 HIS A 111      -7.919   4.723   3.399  1.00 97.94           C  
ATOM    848  ND1 HIS A 111      -7.401   3.743   5.283  1.00 97.94           N  
ATOM    849  CE1 HIS A 111      -8.633   4.207   5.406  1.00 97.94           C  
ATOM    850  NE2 HIS A 111      -8.971   4.806   4.277  1.00 97.94           N  
ATOM    851  N   GLY A 112      -4.367   1.478   1.212  1.00 98.04           N  
ATOM    852  CA  GLY A 112      -3.231   1.332   0.315  1.00 98.04           C  
ATOM    853  C   GLY A 112      -2.621   2.659  -0.095  1.00 98.04           C  
ATOM    854  O   GLY A 112      -3.323   3.669  -0.188  1.00 98.04           O  
ATOM    855  N   TRP A 113      -1.328   2.720  -0.236  1.00 98.51           N  
ATOM    856  CA  TRP A 113      -0.522   3.862  -0.652  1.00 98.51           C  
ATOM    857  C   TRP A 113       0.388   3.491  -1.818  1.00 98.51           C  
ATOM    858  CB  TRP A 113       0.315   4.385   0.519  1.00 98.51           C  
ATOM    859  O   TRP A 113       1.406   2.820  -1.630  1.00 98.51           O  
ATOM    860  CG  TRP A 113       1.067   5.646   0.215  1.00 98.51           C  
ATOM    861  CD1 TRP A 113       2.111   5.793  -0.656  1.00 98.51           C  
ATOM    862  CD2 TRP A 113       0.835   6.937   0.786  1.00 98.51           C  
ATOM    863  CE2 TRP A 113       1.776   7.822   0.214  1.00 98.51           C  
ATOM    864  CE3 TRP A 113      -0.079   7.432   1.726  1.00 98.51           C  
ATOM    865  NE1 TRP A 113       2.542   7.100  -0.661  1.00 98.51           N  
ATOM    866  CH2 TRP A 113       0.924   9.635   1.475  1.00 98.51           C  
ATOM    867  CZ2 TRP A 113       1.829   9.176   0.553  1.00 98.51           C  
ATOM    868  CZ3 TRP A 113      -0.024   8.780   2.061  1.00 98.51           C  
ATOM    869  N   ALA A 114      -0.024   3.917  -3.019  1.00 98.44           N  
ATOM    870  CA  ALA A 114       0.785   3.615  -4.197  1.00 98.44           C  
ATOM    871  C   ALA A 114       1.284   4.893  -4.863  1.00 98.44           C  
ATOM    872  CB  ALA A 114      -0.017   2.778  -5.191  1.00 98.44           C  
ATOM    873  O   ALA A 114       0.496   5.797  -5.155  1.00 98.44           O  
ATOM    874  N   MET A 115       2.585   4.884  -5.089  1.00 97.95           N  
ATOM    875  CA  MET A 115       3.255   6.051  -5.655  1.00 97.95           C  
ATOM    876  C   MET A 115       4.131   5.656  -6.839  1.00 97.95           C  
ATOM    877  CB  MET A 115       4.099   6.756  -4.591  1.00 97.95           C  
ATOM    878  O   MET A 115       4.947   4.738  -6.733  1.00 97.95           O  
ATOM    879  CG  MET A 115       4.737   8.049  -5.072  1.00 97.95           C  
ATOM    880  SD  MET A 115       5.630   8.932  -3.735  1.00 97.95           S  
ATOM    881  CE  MET A 115       6.989   7.769  -3.435  1.00 97.95           C  
ATOM    882  N   LYS A 116       3.903   6.291  -7.991  1.00 98.74           N  
ATOM    883  CA  LYS A 116       4.755   6.121  -9.164  1.00 98.74           C  
ATOM    884  C   LYS A 116       5.662   7.332  -9.365  1.00 98.74           C  
ATOM    885  CB  LYS A 116       3.907   5.888 -10.415  1.00 98.74           C  
ATOM    886  O   LYS A 116       5.180   8.456  -9.516  1.00 98.74           O  
ATOM    887  CG  LYS A 116       4.720   5.651 -11.679  1.00 98.74           C  
ATOM    888  CD  LYS A 116       3.822   5.362 -12.875  1.00 98.74           C  
ATOM    889  CE  LYS A 116       2.946   4.140 -12.636  1.00 98.74           C  
ATOM    890  NZ  LYS A 116       3.761   2.922 -12.349  1.00 98.74           N  
ATOM    891  N   LEU A 117       6.937   7.112  -9.328  1.00 98.79           N  
ATOM    892  CA  LEU A 117       7.937   8.121  -9.660  1.00 98.79           C  
ATOM    893  C   LEU A 117       8.388   7.983 -11.110  1.00 98.79           C  
ATOM    894  CB  LEU A 117       9.144   8.008  -8.724  1.00 98.79           C  
ATOM    895  O   LEU A 117       8.899   6.933 -11.508  1.00 98.79           O  
ATOM    896  CG  LEU A 117       8.875   8.252  -7.239  1.00 98.79           C  
ATOM    897  CD1 LEU A 117       8.589   6.934  -6.528  1.00 98.79           C  
ATOM    898  CD2 LEU A 117      10.056   8.969  -6.592  1.00 98.79           C  
ATOM    899  N   TYR A 118       8.124   8.991 -11.891  1.00 98.62           N  
ATOM    900  CA  TYR A 118       8.560   8.998 -13.283  1.00 98.62           C  
ATOM    901  C   TYR A 118      10.017   9.430 -13.396  1.00 98.62           C  
ATOM    902  CB  TYR A 118       7.674   9.926 -14.120  1.00 98.62           C  
ATOM    903  O   TYR A 118      10.305  10.584 -13.720  1.00 98.62           O  
ATOM    904  CG  TYR A 118       6.211   9.553 -14.095  1.00 98.62           C  
ATOM    905  CD1 TYR A 118       5.706   8.579 -14.953  1.00 98.62           C  
ATOM    906  CD2 TYR A 118       5.332  10.175 -13.215  1.00 98.62           C  
ATOM    907  CE1 TYR A 118       4.359   8.234 -14.936  1.00 98.62           C  
ATOM    908  CE2 TYR A 118       3.983   9.838 -13.189  1.00 98.62           C  
ATOM    909  OH  TYR A 118       2.171   8.530 -14.030  1.00 98.62           O  
ATOM    910  CZ  TYR A 118       3.506   8.868 -14.051  1.00 98.62           C  
ATOM    911  N   THR A 119      10.961   8.523 -13.146  1.00 98.54           N  
ATOM    912  CA  THR A 119      12.391   8.809 -13.093  1.00 98.54           C  
ATOM    913  C   THR A 119      12.992   8.822 -14.495  1.00 98.54           C  
ATOM    914  CB  THR A 119      13.135   7.779 -12.222  1.00 98.54           C  
ATOM    915  O   THR A 119      12.332   8.440 -15.463  1.00 98.54           O  
ATOM    916  CG2 THR A 119      12.360   7.479 -10.943  1.00 98.54           C  
ATOM    917  OG1 THR A 119      13.299   6.565 -12.964  1.00 98.54           O  
ATOM    918  N   ASP A 120      14.229   9.285 -14.607  1.00 97.24           N  
ATOM    919  CA  ASP A 120      14.938   9.353 -15.881  1.00 97.24           C  
ATOM    920  C   ASP A 120      15.385   7.966 -16.336  1.00 97.24           C  
ATOM    921  CB  ASP A 120      16.145  10.286 -15.774  1.00 97.24           C  
ATOM    922  O   ASP A 120      15.761   7.778 -17.495  1.00 97.24           O  
ATOM    923  CG  ASP A 120      15.756  11.738 -15.560  1.00 97.24           C  
ATOM    924  OD1 ASP A 120      14.693  12.165 -16.060  1.00 97.24           O  
ATOM    925  OD2 ASP A 120      16.521  12.464 -14.889  1.00 97.24           O  
ATOM    926  N   GLU A 121      15.203   7.000 -15.419  1.00 96.21           N  
ATOM    927  CA  GLU A 121      15.713   5.672 -15.748  1.00 96.21           C  
ATOM    928  C   GLU A 121      14.608   4.623 -15.673  1.00 96.21           C  
ATOM    929  CB  GLU A 121      16.864   5.291 -14.813  1.00 96.21           C  
ATOM    930  O   GLU A 121      14.873   3.454 -15.383  1.00 96.21           O  
ATOM    931  CG  GLU A 121      18.107   6.152 -14.985  1.00 96.21           C  
ATOM    932  CD  GLU A 121      19.285   5.680 -14.148  1.00 96.21           C  
ATOM    933  OE1 GLU A 121      20.400   5.532 -14.698  1.00 96.21           O  
ATOM    934  OE2 GLU A 121      19.091   5.454 -12.932  1.00 96.21           O  
ATOM    935  N   GLY A 122      13.382   5.053 -15.866  1.00 97.70           N  
ATOM    936  CA  GLY A 122      12.203   4.202 -15.819  1.00 97.70           C  
ATOM    937  C   GLY A 122      11.265   4.546 -14.677  1.00 97.70           C  
ATOM    938  O   GLY A 122      11.540   5.456 -13.893  1.00 97.70           O  
ATOM    939  N   ASN A 123      10.195   3.881 -14.675  1.00 98.41           N  
ATOM    940  CA  ASN A 123       9.253   4.054 -13.575  1.00 98.41           C  
ATOM    941  C   ASN A 123       9.707   3.305 -12.325  1.00 98.41           C  
ATOM    942  CB  ASN A 123       7.853   3.595 -13.989  1.00 98.41           C  
ATOM    943  O   ASN A 123      10.222   2.189 -12.417  1.00 98.41           O  
ATOM    944  CG  ASN A 123       7.169   4.576 -14.920  1.00 98.41           C  
ATOM    945  ND2 ASN A 123       6.102   4.129 -15.573  1.00 98.41           N  
ATOM    946  OD1 ASN A 123       7.596   5.726 -15.053  1.00 98.41           O  
ATOM    947  N   LEU A 124       9.618   3.977 -11.170  1.00 98.70           N  
ATOM    948  CA  LEU A 124       9.748   3.388  -9.842  1.00 98.70           C  
ATOM    949  C   LEU A 124       8.437   3.495  -9.070  1.00 98.70           C  
ATOM    950  CB  LEU A 124      10.872   4.072  -9.059  1.00 98.70           C  
ATOM    951  O   LEU A 124       7.900   4.592  -8.899  1.00 98.70           O  
ATOM    952  CG  LEU A 124      11.018   3.669  -7.591  1.00 98.70           C  
ATOM    953  CD1 LEU A 124      11.478   2.219  -7.483  1.00 98.70           C  
ATOM    954  CD2 LEU A 124      11.992   4.599  -6.876  1.00 98.70           C  
ATOM    955  N   ASP A 125       7.966   2.326  -8.646  1.00 98.75           N  
ATOM    956  CA  ASP A 125       6.715   2.339  -7.894  1.00 98.75           C  
ATOM    957  C   ASP A 125       6.949   1.964  -6.433  1.00 98.75           C  
ATOM    958  CB  ASP A 125       5.700   1.385  -8.526  1.00 98.75           C  
ATOM    959  O   ASP A 125       7.601   0.959  -6.141  1.00 98.75           O  
ATOM    960  CG  ASP A 125       5.227   1.844  -9.895  1.00 98.75           C  
ATOM    961  OD1 ASP A 125       5.370   3.042 -10.220  1.00 98.75           O  
ATOM    962  OD2 ASP A 125       4.704   1.000 -10.654  1.00 98.75           O  
ATOM    963  N   TRP A 126       6.501   2.797  -5.548  1.00 98.45           N  
ATOM    964  CA  TRP A 126       6.370   2.499  -4.126  1.00 98.45           C  
ATOM    965  C   TRP A 126       4.935   2.116  -3.779  1.00 98.45           C  
ATOM    966  CB  TRP A 126       6.809   3.698  -3.282  1.00 98.45           C  
ATOM    967  O   TRP A 126       4.029   2.949  -3.853  1.00 98.45           O  
ATOM    968  CG  TRP A 126       8.270   4.018  -3.392  1.00 98.45           C  
ATOM    969  CD1 TRP A 126       9.239   3.253  -3.979  1.00 98.45           C  
ATOM    970  CD2 TRP A 126       8.928   5.188  -2.896  1.00 98.45           C  
ATOM    971  CE2 TRP A 126      10.298   5.066  -3.219  1.00 98.45           C  
ATOM    972  CE3 TRP A 126       8.492   6.329  -2.210  1.00 98.45           C  
ATOM    973  NE1 TRP A 126      10.461   3.877  -3.879  1.00 98.45           N  
ATOM    974  CH2 TRP A 126      10.782   7.150  -2.208  1.00 98.45           C  
ATOM    975  CZ2 TRP A 126      11.235   6.044  -2.879  1.00 98.45           C  
ATOM    976  CZ3 TRP A 126       9.426   7.301  -1.872  1.00 98.45           C  
ATOM    977  N   VAL A 127       4.793   0.873  -3.430  1.00 98.10           N  
ATOM    978  CA  VAL A 127       3.474   0.352  -3.085  1.00 98.10           C  
ATOM    979  C   VAL A 127       3.442  -0.039  -1.609  1.00 98.10           C  
ATOM    980  CB  VAL A 127       3.095  -0.860  -3.965  1.00 98.10           C  
ATOM    981  O   VAL A 127       3.977  -1.082  -1.225  1.00 98.10           O  
ATOM    982  CG1 VAL A 127       1.652  -1.288  -3.702  1.00 98.10           C  
ATOM    983  CG2 VAL A 127       3.296  -0.529  -5.443  1.00 98.10           C  
ATOM    984  N   PHE A 128       2.687   0.756  -0.816  1.00 98.37           N  
ATOM    985  CA  PHE A 128       2.758   0.697   0.639  1.00 98.37           C  
ATOM    986  C   PHE A 128       1.362   0.635   1.247  1.00 98.37           C  
ATOM    987  CB  PHE A 128       3.517   1.908   1.191  1.00 98.37           C  
ATOM    988  O   PHE A 128       0.390   0.331   0.553  1.00 98.37           O  
ATOM    989  CG  PHE A 128       4.907   2.058   0.635  1.00 98.37           C  
ATOM    990  CD1 PHE A 128       5.588   0.960   0.122  1.00 98.37           C  
ATOM    991  CD2 PHE A 128       5.534   3.297   0.625  1.00 98.37           C  
ATOM    992  CE1 PHE A 128       6.875   1.096  -0.393  1.00 98.37           C  
ATOM    993  CE2 PHE A 128       6.820   3.440   0.111  1.00 98.37           C  
ATOM    994  CZ  PHE A 128       7.489   2.338  -0.396  1.00 98.37           C  
ATOM    995  N   ASN A 129       1.370   0.830   2.601  1.00 97.99           N  
ATOM    996  CA  ASN A 129       0.150   0.987   3.385  1.00 97.99           C  
ATOM    997  C   ASN A 129       0.306   2.062   4.457  1.00 97.99           C  
ATOM    998  CB  ASN A 129      -0.253  -0.344   4.023  1.00 97.99           C  
ATOM    999  O   ASN A 129       1.424   2.477   4.767  1.00 97.99           O  
ATOM   1000  CG  ASN A 129      -0.707  -1.368   3.001  1.00 97.99           C  
ATOM   1001  ND2 ASN A 129      -0.260  -2.607   3.165  1.00 97.99           N  
ATOM   1002  OD1 ASN A 129      -1.452  -1.047   2.072  1.00 97.99           O  
ATOM   1003  N   ASN A 130      -0.855   2.479   4.966  1.00 98.00           N  
ATOM   1004  CA  ASN A 130      -0.814   3.494   6.013  1.00 98.00           C  
ATOM   1005  C   ASN A 130      -0.424   2.894   7.361  1.00 98.00           C  
ATOM   1006  CB  ASN A 130      -2.162   4.211   6.120  1.00 98.00           C  
ATOM   1007  O   ASN A 130      -0.380   3.600   8.370  1.00 98.00           O  
ATOM   1008  CG  ASN A 130      -3.256   3.317   6.670  1.00 98.00           C  
ATOM   1009  ND2 ASN A 130      -3.893   3.755   7.750  1.00 98.00           N  
ATOM   1010  OD1 ASN A 130      -3.526   2.241   6.130  1.00 98.00           O  
ATOM   1011  N   THR A 131      -0.194   1.593   7.400  1.00 97.28           N  
ATOM   1012  CA  THR A 131       0.294   0.913   8.594  1.00 97.28           C  
ATOM   1013  C   THR A 131       1.646   0.256   8.329  1.00 97.28           C  
ATOM   1014  CB  THR A 131      -0.709  -0.150   9.081  1.00 97.28           C  
ATOM   1015  O   THR A 131       1.952  -0.108   7.192  1.00 97.28           O  
ATOM   1016  CG2 THR A 131      -2.061   0.477   9.404  1.00 97.28           C  
ATOM   1017  OG1 THR A 131      -0.884  -1.138   8.058  1.00 97.28           O  
ATOM   1018  N   PRO A 132       2.514   0.055   9.362  1.00 97.22           N  
ATOM   1019  CA  PRO A 132       3.909  -0.337   9.149  1.00 97.22           C  
ATOM   1020  C   PRO A 132       4.090  -1.852   9.074  1.00 97.22           C  
ATOM   1021  CB  PRO A 132       4.628   0.239  10.371  1.00 97.22           C  
ATOM   1022  O   PRO A 132       5.194  -2.332   8.803  1.00 97.22           O  
ATOM   1023  CG  PRO A 132       3.610   0.208  11.464  1.00 97.22           C  
ATOM   1024  CD  PRO A 132       2.264   0.515  10.872  1.00 97.22           C  
ATOM   1025  N   VAL A 133       3.056  -2.614   9.312  1.00 97.37           N  
ATOM   1026  CA  VAL A 133       3.148  -4.070   9.283  1.00 97.37           C  
ATOM   1027  C   VAL A 133       1.953  -4.649   8.529  1.00 97.37           C  
ATOM   1028  CB  VAL A 133       3.216  -4.663  10.708  1.00 97.37           C  
ATOM   1029  O   VAL A 133       1.001  -3.930   8.215  1.00 97.37           O  
ATOM   1030  CG1 VAL A 133       4.510  -4.245  11.405  1.00 97.37           C  
ATOM   1031  CG2 VAL A 133       2.001  -4.228  11.525  1.00 97.37           C  
ATOM   1032  N   PHE A 134       1.996  -5.972   8.204  1.00 96.97           N  
ATOM   1033  CA  PHE A 134       0.927  -6.633   7.465  1.00 96.97           C  
ATOM   1034  C   PHE A 134       0.400  -7.837   8.235  1.00 96.97           C  
ATOM   1035  CB  PHE A 134       1.419  -7.070   6.081  1.00 96.97           C  
ATOM   1036  O   PHE A 134       0.894  -8.151   9.321  1.00 96.97           O  
ATOM   1037  CG  PHE A 134       0.313  -7.281   5.082  1.00 96.97           C  
ATOM   1038  CD1 PHE A 134       0.175  -8.496   4.424  1.00 96.97           C  
ATOM   1039  CD2 PHE A 134      -0.589  -6.263   4.802  1.00 96.97           C  
ATOM   1040  CE1 PHE A 134      -0.847  -8.695   3.499  1.00 96.97           C  
ATOM   1041  CE2 PHE A 134      -1.613  -6.453   3.879  1.00 96.97           C  
ATOM   1042  CZ  PHE A 134      -1.740  -7.670   3.228  1.00 96.97           C  
ATOM   1043  N   PHE A 135      -0.695  -8.444   7.710  1.00 96.96           N  
ATOM   1044  CA  PHE A 135      -1.445  -9.479   8.412  1.00 96.96           C  
ATOM   1045  C   PHE A 135      -0.750 -10.829   8.287  1.00 96.96           C  
ATOM   1046  CB  PHE A 135      -2.874  -9.571   7.870  1.00 96.96           C  
ATOM   1047  O   PHE A 135      -0.917 -11.701   9.143  1.00 96.96           O  
ATOM   1048  CG  PHE A 135      -3.749  -8.411   8.263  1.00 96.96           C  
ATOM   1049  CD1 PHE A 135      -4.262  -8.314   9.550  1.00 96.96           C  
ATOM   1050  CD2 PHE A 135      -4.058  -7.417   7.343  1.00 96.96           C  
ATOM   1051  CE1 PHE A 135      -5.071  -7.242   9.917  1.00 96.96           C  
ATOM   1052  CE2 PHE A 135      -4.867  -6.342   7.702  1.00 96.96           C  
ATOM   1053  CZ  PHE A 135      -5.373  -6.257   8.989  1.00 96.96           C  
ATOM   1054  N   VAL A 136       0.046 -10.982   7.136  1.00 95.47           N  
ATOM   1055  CA  VAL A 136       0.620 -12.302   6.893  1.00 95.47           C  
ATOM   1056  C   VAL A 136       2.089 -12.163   6.500  1.00 95.47           C  
ATOM   1057  CB  VAL A 136      -0.156 -13.065   5.796  1.00 95.47           C  
ATOM   1058  O   VAL A 136       2.499 -11.131   5.964  1.00 95.47           O  
ATOM   1059  CG1 VAL A 136      -1.596 -13.323   6.233  1.00 95.47           C  
ATOM   1060  CG2 VAL A 136      -0.124 -12.287   4.482  1.00 95.47           C  
ATOM   1061  N   ARG A 137       2.955 -13.136   6.815  1.00 92.34           N  
ATOM   1062  CA  ARG A 137       4.354 -13.130   6.401  1.00 92.34           C  
ATOM   1063  C   ARG A 137       4.616 -14.194   5.340  1.00 92.34           C  
ATOM   1064  CB  ARG A 137       5.272 -13.354   7.605  1.00 92.34           C  
ATOM   1065  O   ARG A 137       5.694 -14.232   4.745  1.00 92.34           O  
ATOM   1066  CG  ARG A 137       5.026 -14.667   8.332  1.00 92.34           C  
ATOM   1067  CD  ARG A 137       5.838 -14.761   9.616  1.00 92.34           C  
ATOM   1068  NE  ARG A 137       5.354 -15.833  10.482  1.00 92.34           N  
ATOM   1069  NH1 ARG A 137       6.730 -15.297  12.260  1.00 92.34           N  
ATOM   1070  NH2 ARG A 137       5.279 -17.065  12.418  1.00 92.34           N  
ATOM   1071  CZ  ARG A 137       5.789 -16.063  11.718  1.00 92.34           C  
ATOM   1072  N   ASP A 138       3.558 -15.057   5.040  1.00 92.52           N  
ATOM   1073  CA  ASP A 138       3.568 -16.015   3.939  1.00 92.52           C  
ATOM   1074  C   ASP A 138       2.553 -15.628   2.866  1.00 92.52           C  
ATOM   1075  CB  ASP A 138       3.278 -17.427   4.453  1.00 92.52           C  
ATOM   1076  O   ASP A 138       1.346 -15.628   3.117  1.00 92.52           O  
ATOM   1077  CG  ASP A 138       3.557 -18.503   3.419  1.00 92.52           C  
ATOM   1078  OD1 ASP A 138       3.441 -18.228   2.205  1.00 92.52           O  
ATOM   1079  OD2 ASP A 138       3.892 -19.638   3.821  1.00 92.52           O  
ATOM   1080  N   PRO A 139       3.052 -15.386   1.692  1.00 94.18           N  
ATOM   1081  CA  PRO A 139       2.180 -14.841   0.648  1.00 94.18           C  
ATOM   1082  C   PRO A 139       1.087 -15.819   0.223  1.00 94.18           C  
ATOM   1083  CB  PRO A 139       3.144 -14.563  -0.508  1.00 94.18           C  
ATOM   1084  O   PRO A 139       0.052 -15.403  -0.304  1.00 94.18           O  
ATOM   1085  CG  PRO A 139       4.331 -15.428  -0.231  1.00 94.18           C  
ATOM   1086  CD  PRO A 139       4.498 -15.548   1.257  1.00 94.18           C  
ATOM   1087  N   ILE A 140       1.206 -17.104   0.422  1.00 93.74           N  
ATOM   1088  CA  ILE A 140       0.207 -18.076  -0.010  1.00 93.74           C  
ATOM   1089  C   ILE A 140      -1.096 -17.851   0.753  1.00 93.74           C  
ATOM   1090  CB  ILE A 140       0.703 -19.525   0.192  1.00 93.74           C  
ATOM   1091  O   ILE A 140      -2.169 -18.248   0.293  1.00 93.74           O  
ATOM   1092  CG1 ILE A 140      -0.241 -20.514  -0.501  1.00 93.74           C  
ATOM   1093  CG2 ILE A 140       0.836 -19.847   1.683  1.00 93.74           C  
ATOM   1094  CD1 ILE A 140      -0.238 -20.412  -2.020  1.00 93.74           C  
ATOM   1095  N   LYS A 141      -1.042 -17.194   1.928  1.00 95.32           N  
ATOM   1096  CA  LYS A 141      -2.213 -16.941   2.761  1.00 95.32           C  
ATOM   1097  C   LYS A 141      -2.947 -15.681   2.309  1.00 95.32           C  
ATOM   1098  CB  LYS A 141      -1.810 -16.814   4.231  1.00 95.32           C  
ATOM   1099  O   LYS A 141      -4.043 -15.388   2.792  1.00 95.32           O  
ATOM   1100  CG  LYS A 141      -1.259 -18.097   4.834  1.00 95.32           C  
ATOM   1101  CD  LYS A 141      -0.839 -17.897   6.285  1.00 95.32           C  
ATOM   1102  CE  LYS A 141      -0.254 -19.171   6.880  1.00 95.32           C  
ATOM   1103  NZ  LYS A 141       0.237 -18.957   8.274  1.00 95.32           N  
ATOM   1104  N   PHE A 142      -2.377 -14.884   1.440  1.00 96.19           N  
ATOM   1105  CA  PHE A 142      -2.899 -13.584   1.036  1.00 96.19           C  
ATOM   1106  C   PHE A 142      -4.323 -13.712   0.507  1.00 96.19           C  
ATOM   1107  CB  PHE A 142      -1.999 -12.948  -0.028  1.00 96.19           C  
ATOM   1108  O   PHE A 142      -5.218 -12.981   0.934  1.00 96.19           O  
ATOM   1109  CG  PHE A 142      -2.485 -11.609  -0.514  1.00 96.19           C  
ATOM   1110  CD1 PHE A 142      -3.237 -11.507  -1.678  1.00 96.19           C  
ATOM   1111  CD2 PHE A 142      -2.190 -10.452   0.195  1.00 96.19           C  
ATOM   1112  CE1 PHE A 142      -3.688 -10.269  -2.129  1.00 96.19           C  
ATOM   1113  CE2 PHE A 142      -2.637  -9.211  -0.250  1.00 96.19           C  
ATOM   1114  CZ  PHE A 142      -3.385  -9.122  -1.413  1.00 96.19           C  
ATOM   1115  N   PRO A 143      -4.624 -14.662  -0.435  1.00 97.12           N  
ATOM   1116  CA  PRO A 143      -5.999 -14.746  -0.931  1.00 97.12           C  
ATOM   1117  C   PRO A 143      -7.005 -15.072   0.170  1.00 97.12           C  
ATOM   1118  CB  PRO A 143      -5.934 -15.875  -1.963  1.00 97.12           C  
ATOM   1119  O   PRO A 143      -8.078 -14.466   0.231  1.00 97.12           O  
ATOM   1120  CG  PRO A 143      -4.540 -15.823  -2.499  1.00 97.12           C  
ATOM   1121  CD  PRO A 143      -3.604 -15.517  -1.365  1.00 97.12           C  
ATOM   1122  N   SER A 144      -6.674 -16.042   1.045  1.00 97.36           N  
ATOM   1123  CA  SER A 144      -7.583 -16.387   2.133  1.00 97.36           C  
ATOM   1124  C   SER A 144      -7.794 -15.205   3.074  1.00 97.36           C  
ATOM   1125  CB  SER A 144      -7.050 -17.586   2.918  1.00 97.36           C  
ATOM   1126  O   SER A 144      -8.909 -14.970   3.543  1.00 97.36           O  
ATOM   1127  OG  SER A 144      -7.062 -18.756   2.119  1.00 97.36           O  
ATOM   1128  N   LEU A 145      -6.690 -14.459   3.339  1.00 97.40           N  
ATOM   1129  CA  LEU A 145      -6.806 -13.277   4.187  1.00 97.40           C  
ATOM   1130  C   LEU A 145      -7.828 -12.298   3.617  1.00 97.40           C  
ATOM   1131  CB  LEU A 145      -5.448 -12.587   4.334  1.00 97.40           C  
ATOM   1132  O   LEU A 145      -8.726 -11.846   4.331  1.00 97.40           O  
ATOM   1133  CG  LEU A 145      -5.466 -11.169   4.908  1.00 97.40           C  
ATOM   1134  CD1 LEU A 145      -5.843 -11.200   6.385  1.00 97.40           C  
ATOM   1135  CD2 LEU A 145      -4.112 -10.495   4.710  1.00 97.40           C  
ATOM   1136  N   ASN A 146      -7.673 -11.986   2.355  1.00 96.51           N  
ATOM   1137  CA  ASN A 146      -8.531 -10.976   1.745  1.00 96.51           C  
ATOM   1138  C   ASN A 146      -9.961 -11.482   1.578  1.00 96.51           C  
ATOM   1139  CB  ASN A 146      -7.963 -10.533   0.395  1.00 96.51           C  
ATOM   1140  O   ASN A 146     -10.916 -10.720   1.740  1.00 96.51           O  
ATOM   1141  CG  ASN A 146      -6.721  -9.675   0.538  1.00 96.51           C  
ATOM   1142  ND2 ASN A 146      -5.585 -10.200   0.094  1.00 96.51           N  
ATOM   1143  OD1 ASN A 146      -6.782  -8.551   1.043  1.00 96.51           O  
ATOM   1144  N   ARG A 147     -10.152 -12.763   1.324  1.00 96.66           N  
ATOM   1145  CA  ARG A 147     -11.492 -13.329   1.216  1.00 96.66           C  
ATOM   1146  C   ARG A 147     -12.216 -13.282   2.558  1.00 96.66           C  
ATOM   1147  CB  ARG A 147     -11.428 -14.770   0.706  1.00 96.66           C  
ATOM   1148  O   ARG A 147     -13.433 -13.092   2.607  1.00 96.66           O  
ATOM   1149  CG  ARG A 147     -11.101 -14.885  -0.775  1.00 96.66           C  
ATOM   1150  CD  ARG A 147     -11.116 -16.332  -1.245  1.00 96.66           C  
ATOM   1151  NE  ARG A 147     -10.897 -16.434  -2.685  1.00 96.66           N  
ATOM   1152  NH1 ARG A 147     -10.230 -18.645  -2.637  1.00 96.66           N  
ATOM   1153  NH2 ARG A 147     -10.315 -17.512  -4.628  1.00 96.66           N  
ATOM   1154  CZ  ARG A 147     -10.481 -17.530  -3.313  1.00 96.66           C  
ATOM   1155  N   SER A 148     -11.344 -13.440   3.602  1.00 96.98           N  
ATOM   1156  CA  SER A 148     -11.945 -13.375   4.930  1.00 96.98           C  
ATOM   1157  C   SER A 148     -12.468 -11.975   5.233  1.00 96.98           C  
ATOM   1158  CB  SER A 148     -10.932 -13.791   5.997  1.00 96.98           C  
ATOM   1159  O   SER A 148     -13.324 -11.801   6.103  1.00 96.98           O  
ATOM   1160  OG  SER A 148      -9.978 -12.765   6.213  1.00 96.98           O  
ATOM   1161  N   HIS A 149     -12.005 -10.959   4.627  1.00 96.03           N  
ATOM   1162  CA  HIS A 149     -12.397  -9.567   4.818  1.00 96.03           C  
ATOM   1163  C   HIS A 149     -13.497  -9.165   3.840  1.00 96.03           C  
ATOM   1164  CB  HIS A 149     -11.189  -8.643   4.658  1.00 96.03           C  
ATOM   1165  O   HIS A 149     -14.056  -8.071   3.944  1.00 96.03           O  
ATOM   1166  CG  HIS A 149     -10.198  -8.751   5.773  1.00 96.03           C  
ATOM   1167  CD2 HIS A 149      -9.799  -9.816   6.507  1.00 96.03           C  
ATOM   1168  ND1 HIS A 149      -9.493  -7.667   6.250  1.00 96.03           N  
ATOM   1169  CE1 HIS A 149      -8.700  -8.063   7.231  1.00 96.03           C  
ATOM   1170  NE2 HIS A 149      -8.866  -9.363   7.407  1.00 96.03           N  
ATOM   1171  N   LYS A 150     -13.841 -10.063   2.904  1.00 94.56           N  
ATOM   1172  CA  LYS A 150     -14.829  -9.765   1.871  1.00 94.56           C  
ATOM   1173  C   LYS A 150     -16.188 -10.363   2.221  1.00 94.56           C  
ATOM   1174  CB  LYS A 150     -14.360 -10.289   0.513  1.00 94.56           C  
ATOM   1175  O   LYS A 150     -16.374 -10.898   3.316  1.00 94.56           O  
ATOM   1176  CG  LYS A 150     -13.149  -9.558  -0.048  1.00 94.56           C  
ATOM   1177  CD  LYS A 150     -13.504  -8.145  -0.493  1.00 94.56           C  
ATOM   1178  CE  LYS A 150     -12.337  -7.471  -1.201  1.00 94.56           C  
ATOM   1179  NZ  LYS A 150     -12.680  -6.084  -1.637  1.00 94.56           N  
ATOM   1180  N   ARG A 151     -17.054 -10.199   1.264  1.00 95.36           N  
ATOM   1181  CA  ARG A 151     -18.441 -10.583   1.504  1.00 95.36           C  
ATOM   1182  C   ARG A 151     -18.583 -12.098   1.595  1.00 95.36           C  
ATOM   1183  CB  ARG A 151     -19.349 -10.037   0.400  1.00 95.36           C  
ATOM   1184  O   ARG A 151     -17.860 -12.836   0.922  1.00 95.36           O  
ATOM   1185  CG  ARG A 151     -19.410  -8.519   0.346  1.00 95.36           C  
ATOM   1186  CD  ARG A 151     -20.306  -8.030  -0.783  1.00 95.36           C  
ATOM   1187  NE  ARG A 151     -20.431  -6.575  -0.780  1.00 95.36           N  
ATOM   1188  NH1 ARG A 151     -22.456  -6.545   0.333  1.00 95.36           N  
ATOM   1189  NH2 ARG A 151     -21.463  -4.579  -0.303  1.00 95.36           N  
ATOM   1190  CZ  ARG A 151     -21.450  -5.903  -0.250  1.00 95.36           C  
ATOM   1191  N   HIS A 152     -19.421 -12.555   2.546  1.00 97.03           N  
ATOM   1192  CA  HIS A 152     -19.828 -13.953   2.618  1.00 97.03           C  
ATOM   1193  C   HIS A 152     -20.438 -14.418   1.299  1.00 97.03           C  
ATOM   1194  CB  HIS A 152     -20.825 -14.163   3.760  1.00 97.03           C  
ATOM   1195  O   HIS A 152     -21.247 -13.706   0.700  1.00 97.03           O  
ATOM   1196  CG  HIS A 152     -21.086 -15.603   4.071  1.00 97.03           C  
ATOM   1197  CD2 HIS A 152     -20.607 -16.401   5.053  1.00 97.03           C  
ATOM   1198  ND1 HIS A 152     -21.934 -16.385   3.317  1.00 97.03           N  
ATOM   1199  CE1 HIS A 152     -21.967 -17.605   3.825  1.00 97.03           C  
ATOM   1200  NE2 HIS A 152     -21.170 -17.642   4.879  1.00 97.03           N  
ATOM   1201  N   PRO A 153     -20.056 -15.635   0.854  1.00 96.84           N  
ATOM   1202  CA  PRO A 153     -20.511 -16.105  -0.457  1.00 96.84           C  
ATOM   1203  C   PRO A 153     -22.021 -16.321  -0.514  1.00 96.84           C  
ATOM   1204  CB  PRO A 153     -19.763 -17.429  -0.635  1.00 96.84           C  
ATOM   1205  O   PRO A 153     -22.618 -16.248  -1.591  1.00 96.84           O  
ATOM   1206  CG  PRO A 153     -19.302 -17.796   0.739  1.00 96.84           C  
ATOM   1207  CD  PRO A 153     -19.072 -16.533   1.518  1.00 96.84           C  
ATOM   1208  N   ARG A 154     -22.664 -16.580   0.651  1.00 97.37           N  
ATOM   1209  CA  ARG A 154     -24.101 -16.836   0.640  1.00 97.37           C  
ATOM   1210  C   ARG A 154     -24.888 -15.545   0.839  1.00 97.37           C  
ATOM   1211  CB  ARG A 154     -24.475 -17.850   1.723  1.00 97.37           C  
ATOM   1212  O   ARG A 154     -25.813 -15.253   0.077  1.00 97.37           O  
ATOM   1213  CG  ARG A 154     -25.960 -18.169   1.781  1.00 97.37           C  
ATOM   1214  CD  ARG A 154     -26.260 -19.281   2.777  1.00 97.37           C  
ATOM   1215  NE  ARG A 154     -25.939 -18.882   4.144  1.00 97.37           N  
ATOM   1216  NH1 ARG A 154     -27.915 -19.657   5.054  1.00 97.37           N  
ATOM   1217  NH2 ARG A 154     -26.341 -18.667   6.395  1.00 97.37           N  
ATOM   1218  CZ  ARG A 154     -26.732 -19.070   5.195  1.00 97.37           C  
ATOM   1219  N   THR A 155     -24.463 -14.757   1.804  1.00 96.82           N  
ATOM   1220  CA  THR A 155     -25.269 -13.597   2.167  1.00 96.82           C  
ATOM   1221  C   THR A 155     -24.840 -12.369   1.368  1.00 96.82           C  
ATOM   1222  CB  THR A 155     -25.166 -13.294   3.673  1.00 96.82           C  
ATOM   1223  O   THR A 155     -25.586 -11.392   1.274  1.00 96.82           O  
ATOM   1224  CG2 THR A 155     -25.615 -14.490   4.506  1.00 96.82           C  
ATOM   1225  OG1 THR A 155     -23.806 -12.982   4.000  1.00 96.82           O  
ATOM   1226  N   ASN A 156     -23.668 -12.489   0.819  1.00 96.26           N  
ATOM   1227  CA  ASN A 156     -23.070 -11.381   0.082  1.00 96.26           C  
ATOM   1228  C   ASN A 156     -22.963 -10.127   0.945  1.00 96.26           C  
ATOM   1229  CB  ASN A 156     -23.873 -11.085  -1.187  1.00 96.26           C  
ATOM   1230  O   ASN A 156     -23.169  -9.014   0.459  1.00 96.26           O  
ATOM   1231  CG  ASN A 156     -23.063 -10.340  -2.229  1.00 96.26           C  
ATOM   1232  ND2 ASN A 156     -23.725  -9.471  -2.984  1.00 96.26           N  
ATOM   1233  OD1 ASN A 156     -21.853 -10.545  -2.356  1.00 96.26           O  
ATOM   1234  N   MET A 157     -22.749 -10.317   2.307  1.00 95.37           N  
ATOM   1235  CA  MET A 157     -22.531  -9.261   3.292  1.00 95.37           C  
ATOM   1236  C   MET A 157     -21.227  -9.484   4.050  1.00 95.37           C  
ATOM   1237  CB  MET A 157     -23.701  -9.192   4.275  1.00 95.37           C  
ATOM   1238  O   MET A 157     -20.702 -10.599   4.076  1.00 95.37           O  
ATOM   1239  CG  MET A 157     -25.039  -8.901   3.615  1.00 95.37           C  
ATOM   1240  SD  MET A 157     -26.410  -8.777   4.829  1.00 95.37           S  
ATOM   1241  CE  MET A 157     -26.531 -10.510   5.352  1.00 95.37           C  
ATOM   1242  N   PRO A 158     -20.681  -8.357   4.634  1.00 95.09           N  
ATOM   1243  CA  PRO A 158     -19.582  -8.610   5.568  1.00 95.09           C  
ATOM   1244  C   PRO A 158     -19.952  -9.614   6.658  1.00 95.09           C  
ATOM   1245  CB  PRO A 158     -19.304  -7.230   6.168  1.00 95.09           C  
ATOM   1246  O   PRO A 158     -21.108  -9.667   7.086  1.00 95.09           O  
ATOM   1247  CG  PRO A 158     -19.796  -6.261   5.142  1.00 95.09           C  
ATOM   1248  CD  PRO A 158     -21.017  -6.840   4.486  1.00 95.09           C  
ATOM   1249  N   ASP A 159     -18.980 -10.406   7.016  1.00 97.31           N  
ATOM   1250  CA  ASP A 159     -19.214 -11.465   7.993  1.00 97.31           C  
ATOM   1251  C   ASP A 159     -18.097 -11.509   9.034  1.00 97.31           C  
ATOM   1252  CB  ASP A 159     -19.336 -12.822   7.296  1.00 97.31           C  
ATOM   1253  O   ASP A 159     -16.967 -11.891   8.724  1.00 97.31           O  
ATOM   1254  CG  ASP A 159     -19.778 -13.932   8.233  1.00 97.31           C  
ATOM   1255  OD1 ASP A 159     -19.264 -14.012   9.369  1.00 97.31           O  
ATOM   1256  OD2 ASP A 159     -20.646 -14.736   7.830  1.00 97.31           O  
ATOM   1257  N   ALA A 160     -18.513 -11.175  10.313  1.00 98.01           N  
ATOM   1258  CA  ALA A 160     -17.541 -11.112  11.401  1.00 98.01           C  
ATOM   1259  C   ALA A 160     -17.003 -12.500  11.737  1.00 98.01           C  
ATOM   1260  CB  ALA A 160     -18.168 -10.474  12.638  1.00 98.01           C  
ATOM   1261  O   ALA A 160     -15.872 -12.636  12.210  1.00 98.01           O  
ATOM   1262  N   ASN A 161     -17.797 -13.587  11.520  1.00 98.18           N  
ATOM   1263  CA  ASN A 161     -17.313 -14.947  11.731  1.00 98.18           C  
ATOM   1264  C   ASN A 161     -16.124 -15.265  10.829  1.00 98.18           C  
ATOM   1265  CB  ASN A 161     -18.438 -15.959  11.502  1.00 98.18           C  
ATOM   1266  O   ASN A 161     -15.098 -15.759  11.299  1.00 98.18           O  
ATOM   1267  CG  ASN A 161     -19.516 -15.884  12.565  1.00 98.18           C  
ATOM   1268  ND2 ASN A 161     -20.604 -15.186  12.259  1.00 98.18           N  
ATOM   1269  OD1 ASN A 161     -19.373 -16.448  13.653  1.00 98.18           O  
ATOM   1270  N   MET A 162     -16.230 -14.920   9.537  1.00 98.09           N  
ATOM   1271  CA  MET A 162     -15.162 -15.180   8.576  1.00 98.09           C  
ATOM   1272  C   MET A 162     -13.910 -14.382   8.925  1.00 98.09           C  
ATOM   1273  CB  MET A 162     -15.621 -14.840   7.157  1.00 98.09           C  
ATOM   1274  O   MET A 162     -12.801 -14.920   8.910  1.00 98.09           O  
ATOM   1275  CG  MET A 162     -16.593 -15.849   6.569  1.00 98.09           C  
ATOM   1276  SD  MET A 162     -17.284 -15.304   4.959  1.00 98.09           S  
ATOM   1277  CE  MET A 162     -15.763 -15.204   3.975  1.00 98.09           C  
ATOM   1278  N   PHE A 163     -14.166 -13.093   9.259  1.00 98.23           N  
ATOM   1279  CA  PHE A 163     -13.067 -12.196   9.595  1.00 98.23           C  
ATOM   1280  C   PHE A 163     -12.255 -12.748  10.760  1.00 98.23           C  
ATOM   1281  CB  PHE A 163     -13.596 -10.800   9.939  1.00 98.23           C  
ATOM   1282  O   PHE A 163     -11.037 -12.908  10.654  1.00 98.23           O  
ATOM   1283  CG  PHE A 163     -12.518  -9.814  10.299  1.00 98.23           C  
ATOM   1284  CD1 PHE A 163     -12.084  -9.686  11.612  1.00 98.23           C  
ATOM   1285  CD2 PHE A 163     -11.938  -9.014   9.322  1.00 98.23           C  
ATOM   1286  CE1 PHE A 163     -11.086  -8.774  11.949  1.00 98.23           C  
ATOM   1287  CE2 PHE A 163     -10.941  -8.101   9.651  1.00 98.23           C  
ATOM   1288  CZ  PHE A 163     -10.517  -7.981  10.964  1.00 98.23           C  
ATOM   1289  N   TRP A 164     -12.922 -13.129  11.840  1.00 98.64           N  
ATOM   1290  CA  TRP A 164     -12.204 -13.516  13.049  1.00 98.64           C  
ATOM   1291  C   TRP A 164     -11.751 -14.970  12.972  1.00 98.64           C  
ATOM   1292  CB  TRP A 164     -13.081 -13.306  14.287  1.00 98.64           C  
ATOM   1293  O   TRP A 164     -10.718 -15.336  13.538  1.00 98.64           O  
ATOM   1294  CG  TRP A 164     -13.259 -11.868  14.670  1.00 98.64           C  
ATOM   1295  CD1 TRP A 164     -14.408 -11.131  14.594  1.00 98.64           C  
ATOM   1296  CD2 TRP A 164     -12.253 -10.991  15.186  1.00 98.64           C  
ATOM   1297  CE2 TRP A 164     -12.863  -9.735  15.401  1.00 98.64           C  
ATOM   1298  CE3 TRP A 164     -10.893 -11.145  15.488  1.00 98.64           C  
ATOM   1299  NE1 TRP A 164     -14.177  -9.847  15.033  1.00 98.64           N  
ATOM   1300  CH2 TRP A 164     -10.830  -8.818  16.193  1.00 98.64           C  
ATOM   1301  CZ2 TRP A 164     -12.159  -8.639  15.906  1.00 98.64           C  
ATOM   1302  CZ3 TRP A 164     -10.194 -10.053  15.990  1.00 98.64           C  
ATOM   1303  N   ASP A 165     -12.471 -15.823  12.229  1.00 98.36           N  
ATOM   1304  CA  ASP A 165     -12.030 -17.201  12.033  1.00 98.36           C  
ATOM   1305  C   ASP A 165     -10.641 -17.248  11.400  1.00 98.36           C  
ATOM   1306  CB  ASP A 165     -13.030 -17.966  11.164  1.00 98.36           C  
ATOM   1307  O   ASP A 165      -9.784 -18.024  11.828  1.00 98.36           O  
ATOM   1308  CG  ASP A 165     -12.692 -19.441  11.031  1.00 98.36           C  
ATOM   1309  OD1 ASP A 165     -12.418 -20.100  12.057  1.00 98.36           O  
ATOM   1310  OD2 ASP A 165     -12.697 -19.948   9.888  1.00 98.36           O  
ATOM   1311  N   PHE A 166     -10.365 -16.413  10.405  1.00 98.40           N  
ATOM   1312  CA  PHE A 166      -9.052 -16.372   9.772  1.00 98.40           C  
ATOM   1313  C   PHE A 166      -7.987 -15.917  10.763  1.00 98.40           C  
ATOM   1314  CB  PHE A 166      -9.070 -15.439   8.556  1.00 98.40           C  
ATOM   1315  O   PHE A 166      -6.943 -16.558  10.897  1.00 98.40           O  
ATOM   1316  CG  PHE A 166      -7.730 -15.288   7.888  1.00 98.40           C  
ATOM   1317  CD1 PHE A 166      -6.870 -14.258   8.250  1.00 98.40           C  
ATOM   1318  CD2 PHE A 166      -7.330 -16.176   6.898  1.00 98.40           C  
ATOM   1319  CE1 PHE A 166      -5.629 -14.115   7.633  1.00 98.40           C  
ATOM   1320  CE2 PHE A 166      -6.091 -16.040   6.278  1.00 98.40           C  
ATOM   1321  CZ  PHE A 166      -5.243 -15.008   6.646  1.00 98.40           C  
ATOM   1322  N   HIS A 167      -8.312 -14.897  11.487  1.00 98.25           N  
ATOM   1323  CA  HIS A 167      -7.263 -14.280  12.290  1.00 98.25           C  
ATOM   1324  C   HIS A 167      -6.942 -15.124  13.519  1.00 98.25           C  
ATOM   1325  CB  HIS A 167      -7.673 -12.869  12.714  1.00 98.25           C  
ATOM   1326  O   HIS A 167      -5.796 -15.155  13.975  1.00 98.25           O  
ATOM   1327  CG  HIS A 167      -7.619 -11.869  11.603  1.00 98.25           C  
ATOM   1328  CD2 HIS A 167      -8.588 -11.104  11.048  1.00 98.25           C  
ATOM   1329  ND1 HIS A 167      -6.456 -11.568  10.929  1.00 98.25           N  
ATOM   1330  CE1 HIS A 167      -6.712 -10.657  10.005  1.00 98.25           C  
ATOM   1331  NE2 HIS A 167      -7.999 -10.359  10.056  1.00 98.25           N  
ATOM   1332  N   VAL A 168      -7.906 -15.838  14.041  1.00 97.79           N  
ATOM   1333  CA  VAL A 168      -7.630 -16.789  15.113  1.00 97.79           C  
ATOM   1334  C   VAL A 168      -6.763 -17.928  14.583  1.00 97.79           C  
ATOM   1335  CB  VAL A 168      -8.934 -17.351  15.722  1.00 97.79           C  
ATOM   1336  O   VAL A 168      -5.896 -18.440  15.295  1.00 97.79           O  
ATOM   1337  CG1 VAL A 168      -8.645 -18.591  16.566  1.00 97.79           C  
ATOM   1338  CG2 VAL A 168      -9.636 -16.282  16.558  1.00 97.79           C  
ATOM   1339  N   GLY A 169      -6.900 -18.295  13.343  1.00 96.27           N  
ATOM   1340  CA  GLY A 169      -6.124 -19.356  12.721  1.00 96.27           C  
ATOM   1341  C   GLY A 169      -4.766 -18.892  12.229  1.00 96.27           C  
ATOM   1342  O   GLY A 169      -3.912 -19.712  11.884  1.00 96.27           O  
ATOM   1343  N   ASN A 170      -4.562 -17.627  12.230  1.00 96.40           N  
ATOM   1344  CA  ASN A 170      -3.319 -17.012  11.775  1.00 96.40           C  
ATOM   1345  C   ASN A 170      -2.889 -15.872  12.693  1.00 96.40           C  
ATOM   1346  CB  ASN A 170      -3.464 -16.510  10.337  1.00 96.40           C  
ATOM   1347  O   ASN A 170      -2.918 -14.706  12.297  1.00 96.40           O  
ATOM   1348  CG  ASN A 170      -3.756 -17.628   9.355  1.00 96.40           C  
ATOM   1349  ND2 ASN A 170      -5.031 -17.821   9.038  1.00 96.40           N  
ATOM   1350  OD1 ASN A 170      -2.843 -18.312   8.885  1.00 96.40           O  
ATOM   1351  N   PRO A 171      -2.369 -16.177  13.851  1.00 96.46           N  
ATOM   1352  CA  PRO A 171      -2.109 -15.184  14.895  1.00 96.46           C  
ATOM   1353  C   PRO A 171      -0.908 -14.295  14.579  1.00 96.46           C  
ATOM   1354  CB  PRO A 171      -1.844 -16.038  16.137  1.00 96.46           C  
ATOM   1355  O   PRO A 171      -0.687 -13.286  15.253  1.00 96.46           O  
ATOM   1356  CG  PRO A 171      -2.456 -17.366  15.825  1.00 96.46           C  
ATOM   1357  CD  PRO A 171      -2.440 -17.560  14.336  1.00 96.46           C  
ATOM   1358  N   GLU A 172      -0.114 -14.614  13.596  1.00 95.14           N  
ATOM   1359  CA  GLU A 172       1.048 -13.801  13.250  1.00 95.14           C  
ATOM   1360  C   GLU A 172       0.635 -12.381  12.874  1.00 95.14           C  
ATOM   1361  CB  GLU A 172       1.832 -14.442  12.103  1.00 95.14           C  
ATOM   1362  O   GLU A 172       1.471 -11.475  12.834  1.00 95.14           O  
ATOM   1363  CG  GLU A 172       1.062 -14.506  10.792  1.00 95.14           C  
ATOM   1364  CD  GLU A 172       0.317 -15.817  10.597  1.00 95.14           C  
ATOM   1365  OE1 GLU A 172       0.124 -16.239   9.435  1.00 95.14           O  
ATOM   1366  OE2 GLU A 172      -0.079 -16.426  11.616  1.00 95.14           O  
ATOM   1367  N   GLY A 173      -0.593 -12.171  12.550  1.00 96.07           N  
ATOM   1368  CA  GLY A 173      -1.060 -10.875  12.085  1.00 96.07           C  
ATOM   1369  C   GLY A 173      -1.607 -10.003  13.199  1.00 96.07           C  
ATOM   1370  O   GLY A 173      -2.198  -8.953  12.939  1.00 96.07           O  
ATOM   1371  N   ILE A 174      -1.458 -10.365  14.460  1.00 98.17           N  
ATOM   1372  CA  ILE A 174      -2.095  -9.678  15.578  1.00 98.17           C  
ATOM   1373  C   ILE A 174      -1.560  -8.251  15.679  1.00 98.17           C  
ATOM   1374  CB  ILE A 174      -1.867 -10.431  16.908  1.00 98.17           C  
ATOM   1375  O   ILE A 174      -2.291  -7.333  16.059  1.00 98.17           O  
ATOM   1376  CG1 ILE A 174      -2.663  -9.769  18.039  1.00 98.17           C  
ATOM   1377  CG2 ILE A 174      -0.375 -10.488  17.248  1.00 98.17           C  
ATOM   1378  CD1 ILE A 174      -4.172  -9.820  17.847  1.00 98.17           C  
ATOM   1379  N   HIS A 175      -0.317  -8.025  15.353  1.00 98.28           N  
ATOM   1380  CA  HIS A 175       0.242  -6.678  15.359  1.00 98.28           C  
ATOM   1381  C   HIS A 175      -0.509  -5.766  14.394  1.00 98.28           C  
ATOM   1382  CB  HIS A 175       1.728  -6.712  15.000  1.00 98.28           C  
ATOM   1383  O   HIS A 175      -0.881  -4.647  14.754  1.00 98.28           O  
ATOM   1384  CG  HIS A 175       2.448  -5.436  15.300  1.00 98.28           C  
ATOM   1385  CD2 HIS A 175       2.015  -4.282  15.860  1.00 98.28           C  
ATOM   1386  ND1 HIS A 175       3.783  -5.250  15.014  1.00 98.28           N  
ATOM   1387  CE1 HIS A 175       4.141  -4.032  15.387  1.00 98.28           C  
ATOM   1388  NE2 HIS A 175       3.087  -3.425  15.903  1.00 98.28           N  
ATOM   1389  N   GLN A 176      -0.775  -6.263  13.216  1.00 98.53           N  
ATOM   1390  CA  GLN A 176      -1.531  -5.500  12.229  1.00 98.53           C  
ATOM   1391  C   GLN A 176      -2.983  -5.324  12.663  1.00 98.53           C  
ATOM   1392  CB  GLN A 176      -1.470  -6.182  10.861  1.00 98.53           C  
ATOM   1393  O   GLN A 176      -3.584  -4.274  12.428  1.00 98.53           O  
ATOM   1394  CG  GLN A 176      -2.316  -5.498   9.795  1.00 98.53           C  
ATOM   1395  CD  GLN A 176      -1.893  -4.064   9.541  1.00 98.53           C  
ATOM   1396  NE2 GLN A 176      -2.864  -3.196   9.278  1.00 98.53           N  
ATOM   1397  OE1 GLN A 176      -0.702  -3.737   9.581  1.00 98.53           O  
ATOM   1398  N   LEU A 177      -3.594  -6.289  13.328  1.00 98.39           N  
ATOM   1399  CA  LEU A 177      -4.948  -6.144  13.850  1.00 98.39           C  
ATOM   1400  C   LEU A 177      -5.029  -4.982  14.835  1.00 98.39           C  
ATOM   1401  CB  LEU A 177      -5.401  -7.438  14.532  1.00 98.39           C  
ATOM   1402  O   LEU A 177      -6.018  -4.245  14.851  1.00 98.39           O  
ATOM   1403  CG  LEU A 177      -5.851  -8.570  13.607  1.00 98.39           C  
ATOM   1404  CD1 LEU A 177      -6.111  -9.839  14.411  1.00 98.39           C  
ATOM   1405  CD2 LEU A 177      -7.096  -8.160  12.828  1.00 98.39           C  
ATOM   1406  N   MET A 178      -3.911  -4.892  15.579  1.00 98.46           N  
ATOM   1407  CA  MET A 178      -3.898  -3.804  16.552  1.00 98.46           C  
ATOM   1408  C   MET A 178      -3.899  -2.449  15.852  1.00 98.46           C  
ATOM   1409  CB  MET A 178      -2.681  -3.917  17.471  1.00 98.46           C  
ATOM   1410  O   MET A 178      -4.583  -1.521  16.288  1.00 98.46           O  
ATOM   1411  CG  MET A 178      -2.733  -5.108  18.413  1.00 98.46           C  
ATOM   1412  SD  MET A 178      -1.554  -4.950  19.811  1.00 98.46           S  
ATOM   1413  CE  MET A 178      -2.315  -3.575  20.717  1.00 98.46           C  
ATOM   1414  N   HIS A 179      -3.236  -2.321  14.712  1.00 98.24           N  
ATOM   1415  CA  HIS A 179      -3.267  -1.085  13.939  1.00 98.24           C  
ATOM   1416  C   HIS A 179      -4.646  -0.847  13.334  1.00 98.24           C  
ATOM   1417  CB  HIS A 179      -2.208  -1.116  12.836  1.00 98.24           C  
ATOM   1418  O   HIS A 179      -5.174   0.265  13.398  1.00 98.24           O  
ATOM   1419  CG  HIS A 179      -0.817  -0.876  13.331  1.00 98.24           C  
ATOM   1420  CD2 HIS A 179       0.257  -1.697  13.398  1.00 98.24           C  
ATOM   1421  ND1 HIS A 179      -0.409   0.338  13.840  1.00 98.24           N  
ATOM   1422  CE1 HIS A 179       0.862   0.253  14.198  1.00 98.24           C  
ATOM   1423  NE2 HIS A 179       1.289  -0.971  13.941  1.00 98.24           N  
ATOM   1424  N   LEU A 180      -5.231  -1.891  12.764  1.00 98.17           N  
ATOM   1425  CA  LEU A 180      -6.523  -1.797  12.094  1.00 98.17           C  
ATOM   1426  C   LEU A 180      -7.596  -1.290  13.052  1.00 98.17           C  
ATOM   1427  CB  LEU A 180      -6.933  -3.158  11.525  1.00 98.17           C  
ATOM   1428  O   LEU A 180      -8.393  -0.419  12.695  1.00 98.17           O  
ATOM   1429  CG  LEU A 180      -8.342  -3.251  10.938  1.00 98.17           C  
ATOM   1430  CD1 LEU A 180      -8.495  -2.283   9.770  1.00 98.17           C  
ATOM   1431  CD2 LEU A 180      -8.644  -4.680  10.498  1.00 98.17           C  
ATOM   1432  N   PHE A 181      -7.565  -1.752  14.292  1.00 98.47           N  
ATOM   1433  CA  PHE A 181      -8.654  -1.418  15.202  1.00 98.47           C  
ATOM   1434  C   PHE A 181      -8.271  -0.244  16.096  1.00 98.47           C  
ATOM   1435  CB  PHE A 181      -9.031  -2.630  16.060  1.00 98.47           C  
ATOM   1436  O   PHE A 181      -9.044   0.156  16.969  1.00 98.47           O  
ATOM   1437  CG  PHE A 181      -9.904  -3.629  15.349  1.00 98.47           C  
ATOM   1438  CD1 PHE A 181     -11.270  -3.412  15.222  1.00 98.47           C  
ATOM   1439  CD2 PHE A 181      -9.357  -4.785  14.808  1.00 98.47           C  
ATOM   1440  CE1 PHE A 181     -12.080  -4.335  14.564  1.00 98.47           C  
ATOM   1441  CE2 PHE A 181     -10.160  -5.712  14.150  1.00 98.47           C  
ATOM   1442  CZ  PHE A 181     -11.521  -5.486  14.030  1.00 98.47           C  
ATOM   1443  N   SER A 182      -7.075   0.273  15.860  1.00 97.64           N  
ATOM   1444  CA  SER A 182      -6.730   1.533  16.511  1.00 97.64           C  
ATOM   1445  C   SER A 182      -7.320   2.723  15.762  1.00 97.64           C  
ATOM   1446  CB  SER A 182      -5.211   1.686  16.612  1.00 97.64           C  
ATOM   1447  O   SER A 182      -8.037   2.547  14.775  1.00 97.64           O  
ATOM   1448  OG  SER A 182      -4.659   2.058  15.361  1.00 97.64           O  
ATOM   1449  N   ASP A 183      -7.005   3.913  16.195  1.00 95.62           N  
ATOM   1450  CA  ASP A 183      -7.518   5.118  15.550  1.00 95.62           C  
ATOM   1451  C   ASP A 183      -7.005   5.234  14.116  1.00 95.62           C  
ATOM   1452  CB  ASP A 183      -7.128   6.363  16.350  1.00 95.62           C  
ATOM   1453  O   ASP A 183      -7.627   5.893  13.280  1.00 95.62           O  
ATOM   1454  CG  ASP A 183      -7.908   6.504  17.644  1.00 95.62           C  
ATOM   1455  OD1 ASP A 183      -8.897   5.766  17.844  1.00 95.62           O  
ATOM   1456  OD2 ASP A 183      -7.533   7.364  18.471  1.00 95.62           O  
ATOM   1457  N   ARG A 184      -5.998   4.552  13.822  1.00 95.49           N  
ATOM   1458  CA  ARG A 184      -5.406   4.612  12.490  1.00 95.49           C  
ATOM   1459  C   ARG A 184      -6.310   3.945  11.458  1.00 95.49           C  
ATOM   1460  CB  ARG A 184      -4.027   3.950  12.484  1.00 95.49           C  
ATOM   1461  O   ARG A 184      -6.122   4.122  10.253  1.00 95.49           O  
ATOM   1462  CG  ARG A 184      -2.925   4.817  13.071  1.00 95.49           C  
ATOM   1463  CD  ARG A 184      -1.552   4.182  12.894  1.00 95.49           C  
ATOM   1464  NE  ARG A 184      -0.490   5.042  13.408  1.00 95.49           N  
ATOM   1465  NH1 ARG A 184       1.219   3.561  12.939  1.00 95.49           N  
ATOM   1466  NH2 ARG A 184       1.684   5.585  13.909  1.00 95.49           N  
ATOM   1467  CZ  ARG A 184       0.802   4.727  13.417  1.00 95.49           C  
ATOM   1468  N   GLY A 185      -7.263   3.166  11.904  1.00 97.18           N  
ATOM   1469  CA  GLY A 185      -8.159   2.459  11.003  1.00 97.18           C  
ATOM   1470  C   GLY A 185      -9.225   3.353  10.398  1.00 97.18           C  
ATOM   1471  O   GLY A 185      -9.908   2.960   9.450  1.00 97.18           O  
ATOM   1472  N   THR A 186      -9.306   4.580  10.874  1.00 97.96           N  
ATOM   1473  CA  THR A 186     -10.317   5.513  10.389  1.00 97.96           C  
ATOM   1474  C   THR A 186      -9.724   6.908  10.210  1.00 97.96           C  
ATOM   1475  CB  THR A 186     -11.518   5.583  11.350  1.00 97.96           C  
ATOM   1476  O   THR A 186     -10.099   7.843  10.920  1.00 97.96           O  
ATOM   1477  CG2 THR A 186     -12.324   4.288  11.317  1.00 97.96           C  
ATOM   1478  OG1 THR A 186     -11.044   5.805  12.684  1.00 97.96           O  
ATOM   1479  N   PRO A 187      -8.837   7.037   9.247  1.00 97.87           N  
ATOM   1480  CA  PRO A 187      -8.242   8.358   9.034  1.00 97.87           C  
ATOM   1481  C   PRO A 187      -9.284   9.432   8.727  1.00 97.87           C  
ATOM   1482  CB  PRO A 187      -7.315   8.139   7.836  1.00 97.87           C  
ATOM   1483  O   PRO A 187     -10.282   9.155   8.058  1.00 97.87           O  
ATOM   1484  CG  PRO A 187      -7.877   6.946   7.132  1.00 97.87           C  
ATOM   1485  CD  PRO A 187      -8.545   6.064   8.147  1.00 97.87           C  
ATOM   1486  N   GLN A 188      -9.009  10.620   9.193  1.00 97.88           N  
ATOM   1487  CA  GLN A 188      -9.884  11.761   8.946  1.00 97.88           C  
ATOM   1488  C   GLN A 188      -9.678  12.319   7.541  1.00 97.88           C  
ATOM   1489  CB  GLN A 188      -9.646  12.856   9.987  1.00 97.88           C  
ATOM   1490  O   GLN A 188     -10.589  12.916   6.965  1.00 97.88           O  
ATOM   1491  CG  GLN A 188     -10.643  14.005   9.910  1.00 97.88           C  
ATOM   1492  CD  GLN A 188     -10.428  15.043  10.996  1.00 97.88           C  
ATOM   1493  NE2 GLN A 188     -11.410  15.917  11.183  1.00 97.88           N  
ATOM   1494  OE1 GLN A 188      -9.387  15.058  11.661  1.00 97.88           O  
ATOM   1495  N   SER A 189      -8.499  12.231   7.062  1.00 98.29           N  
ATOM   1496  CA  SER A 189      -8.091  12.722   5.749  1.00 98.29           C  
ATOM   1497  C   SER A 189      -6.882  11.956   5.224  1.00 98.29           C  
ATOM   1498  CB  SER A 189      -7.772  14.216   5.811  1.00 98.29           C  
ATOM   1499  O   SER A 189      -6.026  11.528   6.001  1.00 98.29           O  
ATOM   1500  OG  SER A 189      -7.239  14.668   4.578  1.00 98.29           O  
ATOM   1501  N   ILE A 190      -6.826  11.763   3.853  1.00 98.30           N  
ATOM   1502  CA  ILE A 190      -5.644  11.174   3.233  1.00 98.30           C  
ATOM   1503  C   ILE A 190      -4.426  12.054   3.504  1.00 98.30           C  
ATOM   1504  CB  ILE A 190      -5.840  10.983   1.712  1.00 98.30           C  
ATOM   1505  O   ILE A 190      -3.312  11.550   3.661  1.00 98.30           O  
ATOM   1506  CG1 ILE A 190      -6.851   9.863   1.441  1.00 98.30           C  
ATOM   1507  CG2 ILE A 190      -4.502  10.690   1.028  1.00 98.30           C  
ATOM   1508  CD1 ILE A 190      -7.265   9.743  -0.020  1.00 98.30           C  
ATOM   1509  N   ARG A 191      -4.579  13.267   3.688  1.00 98.45           N  
ATOM   1510  CA  ARG A 191      -3.524  14.260   3.859  1.00 98.45           C  
ATOM   1511  C   ARG A 191      -2.870  14.134   5.231  1.00 98.45           C  
ATOM   1512  CB  ARG A 191      -4.080  15.673   3.671  1.00 98.45           C  
ATOM   1513  O   ARG A 191      -1.763  14.634   5.445  1.00 98.45           O  
ATOM   1514  CG  ARG A 191      -4.654  15.931   2.288  1.00 98.45           C  
ATOM   1515  CD  ARG A 191      -5.182  17.352   2.151  1.00 98.45           C  
ATOM   1516  NE  ARG A 191      -6.331  17.586   3.022  1.00 98.45           N  
ATOM   1517  NH1 ARG A 191      -5.626  19.667   3.737  1.00 98.45           N  
ATOM   1518  NH2 ARG A 191      -7.597  18.790   4.513  1.00 98.45           N  
ATOM   1519  CZ  ARG A 191      -6.515  18.681   3.755  1.00 98.45           C  
ATOM   1520  N   MET A 192      -3.586  13.591   6.178  1.00 98.39           N  
ATOM   1521  CA  MET A 192      -3.144  13.536   7.568  1.00 98.39           C  
ATOM   1522  C   MET A 192      -2.824  12.104   7.981  1.00 98.39           C  
ATOM   1523  CB  MET A 192      -4.209  14.123   8.496  1.00 98.39           C  
ATOM   1524  O   MET A 192      -3.083  11.709   9.119  1.00 98.39           O  
ATOM   1525  CG  MET A 192      -4.536  15.579   8.211  1.00 98.39           C  
ATOM   1526  SD  MET A 192      -5.873  16.224   9.290  1.00 98.39           S  
ATOM   1527  CE  MET A 192      -6.039  17.904   8.624  1.00 98.39           C  
ATOM   1528  N   MET A 193      -2.440  11.321   7.046  1.00 97.73           N  
ATOM   1529  CA  MET A 193      -2.061   9.938   7.326  1.00 97.73           C  
ATOM   1530  C   MET A 193      -0.621   9.672   6.900  1.00 97.73           C  
ATOM   1531  CB  MET A 193      -3.005   8.967   6.614  1.00 97.73           C  
ATOM   1532  O   MET A 193      -0.119  10.299   5.965  1.00 97.73           O  
ATOM   1533  CG  MET A 193      -2.814   8.922   5.106  1.00 97.73           C  
ATOM   1534  SD  MET A 193      -3.881   7.664   4.301  1.00 97.73           S  
ATOM   1535  CE  MET A 193      -2.616   6.634   3.506  1.00 97.73           C  
ATOM   1536  N   ASN A 194       0.027   8.738   7.566  1.00 98.38           N  
ATOM   1537  CA  ASN A 194       1.349   8.250   7.186  1.00 98.38           C  
ATOM   1538  C   ASN A 194       1.256   7.044   6.256  1.00 98.38           C  
ATOM   1539  CB  ASN A 194       2.170   7.900   8.429  1.00 98.38           C  
ATOM   1540  O   ASN A 194       0.177   6.475   6.077  1.00 98.38           O  
ATOM   1541  CG  ASN A 194       2.459   9.108   9.298  1.00 98.38           C  
ATOM   1542  ND2 ASN A 194       2.768   8.867  10.567  1.00 98.38           N  
ATOM   1543  OD1 ASN A 194       2.403  10.250   8.833  1.00 98.38           O  
ATOM   1544  N   ALA A 195       2.409   6.714   5.635  1.00 98.52           N  
ATOM   1545  CA  ALA A 195       2.545   5.498   4.837  1.00 98.52           C  
ATOM   1546  C   ALA A 195       3.869   4.797   5.126  1.00 98.52           C  
ATOM   1547  CB  ALA A 195       2.433   5.823   3.349  1.00 98.52           C  
ATOM   1548  O   ALA A 195       4.859   5.445   5.472  1.00 98.52           O  
ATOM   1549  N   TYR A 196       3.828   3.468   4.960  1.00 98.62           N  
ATOM   1550  CA  TYR A 196       4.987   2.652   5.306  1.00 98.62           C  
ATOM   1551  C   TYR A 196       5.206   1.552   4.274  1.00 98.62           C  
ATOM   1552  CB  TYR A 196       4.815   2.036   6.697  1.00 98.62           C  
ATOM   1553  O   TYR A 196       4.246   0.959   3.776  1.00 98.62           O  
ATOM   1554  CG  TYR A 196       4.417   3.034   7.758  1.00 98.62           C  
ATOM   1555  CD1 TYR A 196       5.378   3.674   8.536  1.00 98.62           C  
ATOM   1556  CD2 TYR A 196       3.078   3.337   7.984  1.00 98.62           C  
ATOM   1557  CE1 TYR A 196       5.016   4.593   9.516  1.00 98.62           C  
ATOM   1558  CE2 TYR A 196       2.704   4.254   8.961  1.00 98.62           C  
ATOM   1559  OH  TYR A 196       3.314   5.784  10.689  1.00 98.62           O  
ATOM   1560  CZ  TYR A 196       3.678   4.876   9.720  1.00 98.62           C  
ATOM   1561  N   SER A 197       6.444   1.301   3.950  1.00 97.89           N  
ATOM   1562  CA  SER A 197       6.766   0.290   2.948  1.00 97.89           C  
ATOM   1563  C   SER A 197       6.356  -1.102   3.416  1.00 97.89           C  
ATOM   1564  CB  SER A 197       8.261   0.309   2.628  1.00 97.89           C  
ATOM   1565  O   SER A 197       5.960  -1.943   2.607  1.00 97.89           O  
ATOM   1566  OG  SER A 197       9.024  -0.056   3.765  1.00 97.89           O  
ATOM   1567  N   GLY A 198       6.349  -1.329   4.672  1.00 95.10           N  
ATOM   1568  CA  GLY A 198       6.169  -2.673   5.197  1.00 95.10           C  
ATOM   1569  C   GLY A 198       7.270  -3.629   4.779  1.00 95.10           C  
ATOM   1570  O   GLY A 198       7.799  -4.374   5.607  1.00 95.10           O  
ATOM   1571  N   HIS A 199       7.773  -3.535   3.528  1.00 95.90           N  
ATOM   1572  CA  HIS A 199       8.812  -4.394   2.972  1.00 95.90           C  
ATOM   1573  C   HIS A 199      10.199  -3.810   3.216  1.00 95.90           C  
ATOM   1574  CB  HIS A 199       8.587  -4.604   1.473  1.00 95.90           C  
ATOM   1575  O   HIS A 199      10.356  -2.591   3.316  1.00 95.90           O  
ATOM   1576  CG  HIS A 199       7.240  -5.162   1.141  1.00 95.90           C  
ATOM   1577  CD2 HIS A 199       6.204  -4.631   0.450  1.00 95.90           C  
ATOM   1578  ND1 HIS A 199       6.835  -6.417   1.540  1.00 95.90           N  
ATOM   1579  CE1 HIS A 199       5.605  -6.636   1.106  1.00 95.90           C  
ATOM   1580  NE2 HIS A 199       5.199  -5.567   0.441  1.00 95.90           N  
ATOM   1581  N   THR A 200      11.076  -4.751   3.230  1.00 97.01           N  
ATOM   1582  CA  THR A 200      12.485  -4.377   3.169  1.00 97.01           C  
ATOM   1583  C   THR A 200      12.961  -4.297   1.721  1.00 97.01           C  
ATOM   1584  CB  THR A 200      13.362  -5.377   3.945  1.00 97.01           C  
ATOM   1585  O   THR A 200      12.674  -5.187   0.918  1.00 97.01           O  
ATOM   1586  CG2 THR A 200      14.826  -4.951   3.930  1.00 97.01           C  
ATOM   1587  OG1 THR A 200      12.909  -5.446   5.303  1.00 97.01           O  
ATOM   1588  N   TYR A 201      13.587  -3.204   1.352  1.00 98.31           N  
ATOM   1589  CA  TYR A 201      14.206  -3.007   0.046  1.00 98.31           C  
ATOM   1590  C   TYR A 201      15.722  -2.913   0.170  1.00 98.31           C  
ATOM   1591  CB  TYR A 201      13.658  -1.743  -0.624  1.00 98.31           C  
ATOM   1592  O   TYR A 201      16.257  -2.846   1.279  1.00 98.31           O  
ATOM   1593  CG  TYR A 201      12.201  -1.842  -1.007  1.00 98.31           C  
ATOM   1594  CD1 TYR A 201      11.817  -2.403  -2.223  1.00 98.31           C  
ATOM   1595  CD2 TYR A 201      11.206  -1.375  -0.155  1.00 98.31           C  
ATOM   1596  CE1 TYR A 201      10.477  -2.495  -2.582  1.00 98.31           C  
ATOM   1597  CE2 TYR A 201       9.862  -1.462  -0.503  1.00 98.31           C  
ATOM   1598  OH  TYR A 201       8.179  -2.111  -2.066  1.00 98.31           O  
ATOM   1599  CZ  TYR A 201       9.508  -2.023  -1.716  1.00 98.31           C  
ATOM   1600  N   THR A 202      16.366  -2.968  -0.974  1.00 98.04           N  
ATOM   1601  CA  THR A 202      17.807  -2.742  -0.993  1.00 98.04           C  
ATOM   1602  C   THR A 202      18.147  -1.490  -1.796  1.00 98.04           C  
ATOM   1603  CB  THR A 202      18.554  -3.952  -1.583  1.00 98.04           C  
ATOM   1604  O   THR A 202      17.527  -1.219  -2.827  1.00 98.04           O  
ATOM   1605  CG2 THR A 202      18.283  -5.215  -0.772  1.00 98.04           C  
ATOM   1606  OG1 THR A 202      18.122  -4.162  -2.933  1.00 98.04           O  
ATOM   1607  N   LEU A 203      19.088  -0.693  -1.288  1.00 98.27           N  
ATOM   1608  CA  LEU A 203      19.719   0.390  -2.036  1.00 98.27           C  
ATOM   1609  C   LEU A 203      21.154   0.030  -2.407  1.00 98.27           C  
ATOM   1610  CB  LEU A 203      19.699   1.686  -1.223  1.00 98.27           C  
ATOM   1611  O   LEU A 203      21.947  -0.347  -1.541  1.00 98.27           O  
ATOM   1612  CG  LEU A 203      18.324   2.307  -0.970  1.00 98.27           C  
ATOM   1613  CD1 LEU A 203      18.469   3.639  -0.243  1.00 98.27           C  
ATOM   1614  CD2 LEU A 203      17.568   2.487  -2.282  1.00 98.27           C  
ATOM   1615  N   HIS A 204      21.452   0.182  -3.678  1.00 96.70           N  
ATOM   1616  CA  HIS A 204      22.755  -0.223  -4.194  1.00 96.70           C  
ATOM   1617  C   HIS A 204      23.584   0.988  -4.609  1.00 96.70           C  
ATOM   1618  CB  HIS A 204      22.589  -1.176  -5.379  1.00 96.70           C  
ATOM   1619  O   HIS A 204      23.048   1.954  -5.156  1.00 96.70           O  
ATOM   1620  CG  HIS A 204      21.933  -2.472  -5.020  1.00 96.70           C  
ATOM   1621  CD2 HIS A 204      20.628  -2.796  -4.870  1.00 96.70           C  
ATOM   1622  ND1 HIS A 204      22.649  -3.622  -4.766  1.00 96.70           N  
ATOM   1623  CE1 HIS A 204      21.808  -4.601  -4.475  1.00 96.70           C  
ATOM   1624  NE2 HIS A 204      20.576  -4.126  -4.531  1.00 96.70           N  
ATOM   1625  N   LYS A 205      24.857   0.824  -4.340  1.00 95.87           N  
ATOM   1626  CA  LYS A 205      25.819   1.809  -4.825  1.00 95.87           C  
ATOM   1627  C   LYS A 205      26.484   1.340  -6.115  1.00 95.87           C  
ATOM   1628  CB  LYS A 205      26.881   2.091  -3.761  1.00 95.87           C  
ATOM   1629  O   LYS A 205      26.350   0.177  -6.501  1.00 95.87           O  
ATOM   1630  CG  LYS A 205      26.340   2.770  -2.511  1.00 95.87           C  
ATOM   1631  CD  LYS A 205      27.465   3.207  -1.581  1.00 95.87           C  
ATOM   1632  CE  LYS A 205      28.704   2.339  -1.755  1.00 95.87           C  
ATOM   1633  NZ  LYS A 205      29.830   2.801  -0.889  1.00 95.87           N  
ATOM   1634  N   ALA A 206      27.279   2.332  -6.689  1.00 93.22           N  
ATOM   1635  CA  ALA A 206      27.939   2.057  -7.962  1.00 93.22           C  
ATOM   1636  C   ALA A 206      29.041   1.015  -7.795  1.00 93.22           C  
ATOM   1637  CB  ALA A 206      28.512   3.343  -8.553  1.00 93.22           C  
ATOM   1638  O   ALA A 206      29.391   0.314  -8.748  1.00 93.22           O  
ATOM   1639  N   ASP A 207      29.550   0.844  -6.602  1.00 94.02           N  
ATOM   1640  CA  ASP A 207      30.652  -0.083  -6.368  1.00 94.02           C  
ATOM   1641  C   ASP A 207      30.134  -1.482  -6.041  1.00 94.02           C  
ATOM   1642  CB  ASP A 207      31.548   0.424  -5.235  1.00 94.02           C  
ATOM   1643  O   ASP A 207      30.918  -2.391  -5.762  1.00 94.02           O  
ATOM   1644  CG  ASP A 207      30.843   0.452  -3.890  1.00 94.02           C  
ATOM   1645  OD1 ASP A 207      29.677   0.011  -3.803  1.00 94.02           O  
ATOM   1646  OD2 ASP A 207      31.459   0.924  -2.909  1.00 94.02           O  
ATOM   1647  N   GLY A 208      28.843  -1.647  -5.994  1.00 94.26           N  
ATOM   1648  CA  GLY A 208      28.254  -2.964  -5.818  1.00 94.26           C  
ATOM   1649  C   GLY A 208      27.811  -3.235  -4.392  1.00 94.26           C  
ATOM   1650  O   GLY A 208      27.140  -4.233  -4.124  1.00 94.26           O  
ATOM   1651  N   THR A 209      28.184  -2.329  -3.422  1.00 96.29           N  
ATOM   1652  CA  THR A 209      27.720  -2.505  -2.051  1.00 96.29           C  
ATOM   1653  C   THR A 209      26.255  -2.097  -1.919  1.00 96.29           C  
ATOM   1654  CB  THR A 209      28.574  -1.688  -1.063  1.00 96.29           C  
ATOM   1655  O   THR A 209      25.740  -1.339  -2.743  1.00 96.29           O  
ATOM   1656  CG2 THR A 209      30.044  -2.083  -1.151  1.00 96.29           C  
ATOM   1657  OG1 THR A 209      28.446  -0.294  -1.370  1.00 96.29           O  
ATOM   1658  N   PHE A 210      25.582  -2.640  -0.896  1.00 97.48           N  
ATOM   1659  CA  PHE A 210      24.174  -2.306  -0.718  1.00 97.48           C  
ATOM   1660  C   PHE A 210      23.809  -2.269   0.762  1.00 97.48           C  
ATOM   1661  CB  PHE A 210      23.283  -3.312  -1.453  1.00 97.48           C  
ATOM   1662  O   PHE A 210      24.553  -2.780   1.602  1.00 97.48           O  
ATOM   1663  CG  PHE A 210      23.191  -4.651  -0.774  1.00 97.48           C  
ATOM   1664  CD1 PHE A 210      24.161  -5.623  -0.989  1.00 97.48           C  
ATOM   1665  CD2 PHE A 210      22.135  -4.939   0.080  1.00 97.48           C  
ATOM   1666  CE1 PHE A 210      24.078  -6.864  -0.362  1.00 97.48           C  
ATOM   1667  CE2 PHE A 210      22.045  -6.176   0.711  1.00 97.48           C  
ATOM   1668  CZ  PHE A 210      23.018  -7.138   0.488  1.00 97.48           C  
ATOM   1669  N   LYS A 211      22.673  -1.559   1.041  1.00 98.16           N  
ATOM   1670  CA  LYS A 211      22.040  -1.497   2.355  1.00 98.16           C  
ATOM   1671  C   LYS A 211      20.570  -1.899   2.276  1.00 98.16           C  
ATOM   1672  CB  LYS A 211      22.169  -0.093   2.948  1.00 98.16           C  
ATOM   1673  O   LYS A 211      19.932  -1.738   1.234  1.00 98.16           O  
ATOM   1674  CG  LYS A 211      23.601   0.416   3.027  1.00 98.16           C  
ATOM   1675  CD  LYS A 211      24.360  -0.229   4.180  1.00 98.16           C  
ATOM   1676  CE  LYS A 211      25.709   0.440   4.405  1.00 98.16           C  
ATOM   1677  NZ  LYS A 211      26.488  -0.236   5.486  1.00 98.16           N  
ATOM   1678  N   TYR A 212      20.046  -2.471   3.426  1.00 98.46           N  
ATOM   1679  CA  TYR A 212      18.606  -2.669   3.550  1.00 98.46           C  
ATOM   1680  C   TYR A 212      17.924  -1.407   4.065  1.00 98.46           C  
ATOM   1681  CB  TYR A 212      18.304  -3.844   4.485  1.00 98.46           C  
ATOM   1682  O   TYR A 212      18.468  -0.705   4.920  1.00 98.46           O  
ATOM   1683  CG  TYR A 212      18.712  -5.186   3.926  1.00 98.46           C  
ATOM   1684  CD1 TYR A 212      18.112  -5.695   2.777  1.00 98.46           C  
ATOM   1685  CD2 TYR A 212      19.698  -5.946   4.546  1.00 98.46           C  
ATOM   1686  CE1 TYR A 212      18.484  -6.932   2.259  1.00 98.46           C  
ATOM   1687  CE2 TYR A 212      20.078  -7.184   4.038  1.00 98.46           C  
ATOM   1688  OH  TYR A 212      19.839  -8.892   2.387  1.00 98.46           O  
ATOM   1689  CZ  TYR A 212      19.467  -7.667   2.895  1.00 98.46           C  
ATOM   1690  N   ILE A 213      16.703  -1.206   3.542  1.00 98.62           N  
ATOM   1691  CA  ILE A 213      15.996  -0.024   4.020  1.00 98.62           C  
ATOM   1692  C   ILE A 213      14.515  -0.347   4.203  1.00 98.62           C  
ATOM   1693  CB  ILE A 213      16.169   1.168   3.052  1.00 98.62           C  
ATOM   1694  O   ILE A 213      14.004  -1.301   3.612  1.00 98.62           O  
ATOM   1695  CG1 ILE A 213      15.583   0.828   1.676  1.00 98.62           C  
ATOM   1696  CG2 ILE A 213      17.645   1.561   2.937  1.00 98.62           C  
ATOM   1697  CD1 ILE A 213      14.950   2.015   0.963  1.00 98.62           C  
ATOM   1698  N   LYS A 214      13.845   0.359   5.026  1.00 98.33           N  
ATOM   1699  CA  LYS A 214      12.398   0.527   5.115  1.00 98.33           C  
ATOM   1700  C   LYS A 214      12.006   1.995   4.976  1.00 98.33           C  
ATOM   1701  CB  LYS A 214      11.873  -0.033   6.438  1.00 98.33           C  
ATOM   1702  O   LYS A 214      12.620   2.868   5.592  1.00 98.33           O  
ATOM   1703  CG  LYS A 214      11.850  -1.553   6.501  1.00 98.33           C  
ATOM   1704  CD  LYS A 214      11.049  -2.050   7.698  1.00 98.33           C  
ATOM   1705  CE  LYS A 214      10.843  -3.558   7.646  1.00 98.33           C  
ATOM   1706  NZ  LYS A 214       9.988  -4.040   8.771  1.00 98.33           N  
ATOM   1707  N   VAL A 215      11.012   2.178   4.203  1.00 98.69           N  
ATOM   1708  CA  VAL A 215      10.616   3.543   3.875  1.00 98.69           C  
ATOM   1709  C   VAL A 215       9.479   3.987   4.793  1.00 98.69           C  
ATOM   1710  CB  VAL A 215      10.187   3.669   2.396  1.00 98.69           C  
ATOM   1711  O   VAL A 215       8.543   3.225   5.045  1.00 98.69           O  
ATOM   1712  CG1 VAL A 215       9.774   5.104   2.074  1.00 98.69           C  
ATOM   1713  CG2 VAL A 215      11.315   3.214   1.472  1.00 98.69           C  
ATOM   1714  N   HIS A 216       9.565   5.236   5.321  1.00 98.82           N  
ATOM   1715  CA  HIS A 216       8.535   5.902   6.109  1.00 98.82           C  
ATOM   1716  C   HIS A 216       8.149   7.242   5.491  1.00 98.82           C  
ATOM   1717  CB  HIS A 216       9.010   6.106   7.549  1.00 98.82           C  
ATOM   1718  O   HIS A 216       9.000   8.115   5.309  1.00 98.82           O  
ATOM   1719  CG  HIS A 216       9.211   4.829   8.301  1.00 98.82           C  
ATOM   1720  CD2 HIS A 216      10.031   3.778   8.066  1.00 98.82           C  
ATOM   1721  ND1 HIS A 216       8.511   4.523   9.448  1.00 98.82           N  
ATOM   1722  CE1 HIS A 216       8.895   3.336   9.888  1.00 98.82           C  
ATOM   1723  NE2 HIS A 216       9.817   2.863   9.067  1.00 98.82           N  
ATOM   1724  N   ILE A 217       6.885   7.371   5.191  1.00 98.74           N  
ATOM   1725  CA  ILE A 217       6.328   8.613   4.668  1.00 98.74           C  
ATOM   1726  C   ILE A 217       5.417   9.251   5.715  1.00 98.74           C  
ATOM   1727  CB  ILE A 217       5.550   8.375   3.355  1.00 98.74           C  
ATOM   1728  O   ILE A 217       4.358   8.708   6.039  1.00 98.74           O  
ATOM   1729  CG1 ILE A 217       6.429   7.635   2.340  1.00 98.74           C  
ATOM   1730  CG2 ILE A 217       5.045   9.701   2.778  1.00 98.74           C  
ATOM   1731  CD1 ILE A 217       5.708   7.263   1.052  1.00 98.74           C  
ATOM   1732  N   LYS A 218       5.802  10.414   6.149  1.00 98.72           N  
ATOM   1733  CA  LYS A 218       5.109  11.006   7.289  1.00 98.72           C  
ATOM   1734  C   LYS A 218       4.459  12.333   6.908  1.00 98.72           C  
ATOM   1735  CB  LYS A 218       6.076  11.213   8.457  1.00 98.72           C  
ATOM   1736  O   LYS A 218       5.124  13.228   6.383  1.00 98.72           O  
ATOM   1737  CG  LYS A 218       6.758   9.937   8.929  1.00 98.72           C  
ATOM   1738  CD  LYS A 218       5.871   9.149   9.884  1.00 98.72           C  
ATOM   1739  CE  LYS A 218       6.608   7.956  10.478  1.00 98.72           C  
ATOM   1740  NZ  LYS A 218       5.765   7.221  11.467  1.00 98.72           N  
ATOM   1741  N   THR A 219       3.202  12.425   7.237  1.00 98.70           N  
ATOM   1742  CA  THR A 219       2.447  13.633   6.923  1.00 98.70           C  
ATOM   1743  C   THR A 219       2.996  14.830   7.694  1.00 98.70           C  
ATOM   1744  CB  THR A 219       0.951  13.455   7.242  1.00 98.70           C  
ATOM   1745  O   THR A 219       3.397  14.698   8.852  1.00 98.70           O  
ATOM   1746  CG2 THR A 219       0.735  13.169   8.724  1.00 98.70           C  
ATOM   1747  OG1 THR A 219       0.249  14.654   6.891  1.00 98.70           O  
ATOM   1748  N   LYS A 220       2.988  16.048   7.061  1.00 98.25           N  
ATOM   1749  CA  LYS A 220       3.416  17.280   7.716  1.00 98.25           C  
ATOM   1750  C   LYS A 220       2.275  17.900   8.519  1.00 98.25           C  
ATOM   1751  CB  LYS A 220       3.937  18.283   6.686  1.00 98.25           C  
ATOM   1752  O   LYS A 220       2.508  18.739   9.392  1.00 98.25           O  
ATOM   1753  CG  LYS A 220       5.306  17.936   6.121  1.00 98.25           C  
ATOM   1754  CD  LYS A 220       5.896  19.096   5.330  1.00 98.25           C  
ATOM   1755  CE  LYS A 220       6.411  20.196   6.249  1.00 98.25           C  
ATOM   1756  NZ  LYS A 220       7.801  20.610   5.891  1.00 98.25           N  
ATOM   1757  N   LEU A 221       1.115  17.446   8.297  1.00 98.00           N  
ATOM   1758  CA  LEU A 221      -0.065  18.023   8.932  1.00 98.00           C  
ATOM   1759  C   LEU A 221      -0.365  17.327  10.256  1.00 98.00           C  
ATOM   1760  CB  LEU A 221      -1.278  17.922   8.003  1.00 98.00           C  
ATOM   1761  O   LEU A 221      -1.212  17.786  11.025  1.00 98.00           O  
ATOM   1762  CG  LEU A 221      -1.223  18.759   6.724  1.00 98.00           C  
ATOM   1763  CD1 LEU A 221      -2.442  18.474   5.852  1.00 98.00           C  
ATOM   1764  CD2 LEU A 221      -1.133  20.243   7.059  1.00 98.00           C  
ATOM   1765  N   GLY A 222       0.334  16.297  10.473  1.00 97.76           N  
ATOM   1766  CA  GLY A 222       0.026  15.485  11.640  1.00 97.76           C  
ATOM   1767  C   GLY A 222      -1.054  14.453  11.380  1.00 97.76           C  
ATOM   1768  O   GLY A 222      -1.976  14.694  10.599  1.00 97.76           O  
ATOM   1769  N   VAL A 223      -0.958  13.268  12.101  1.00 97.61           N  
ATOM   1770  CA  VAL A 223      -1.929  12.189  11.954  1.00 97.61           C  
ATOM   1771  C   VAL A 223      -3.198  12.526  12.733  1.00 97.61           C  
ATOM   1772  CB  VAL A 223      -1.353  10.837  12.432  1.00 97.61           C  
ATOM   1773  O   VAL A 223      -3.138  12.839  13.925  1.00 97.61           O  
ATOM   1774  CG1 VAL A 223      -2.434   9.758  12.430  1.00 97.61           C  
ATOM   1775  CG2 VAL A 223      -0.175  10.420  11.554  1.00 97.61           C  
ATOM   1776  N   LYS A 224      -4.327  12.575  12.022  1.00 97.71           N  
ATOM   1777  CA  LYS A 224      -5.648  12.753  12.618  1.00 97.71           C  
ATOM   1778  C   LYS A 224      -6.601  11.643  12.183  1.00 97.71           C  
ATOM   1779  CB  LYS A 224      -6.227  14.118  12.241  1.00 97.71           C  
ATOM   1780  O   LYS A 224      -6.584  11.221  11.025  1.00 97.71           O  
ATOM   1781  CG  LYS A 224      -5.360  15.296  12.661  1.00 97.71           C  
ATOM   1782  CD  LYS A 224      -5.449  15.548  14.161  1.00 97.71           C  
ATOM   1783  CE  LYS A 224      -4.697  16.810  14.562  1.00 97.71           C  
ATOM   1784  NZ  LYS A 224      -4.655  16.983  16.045  1.00 97.71           N  
ATOM   1785  N   ASN A 225      -7.465  11.202  13.156  1.00 97.73           N  
ATOM   1786  CA  ASN A 225      -8.380  10.097  12.892  1.00 97.73           C  
ATOM   1787  C   ASN A 225      -9.782  10.392  13.416  1.00 97.73           C  
ATOM   1788  CB  ASN A 225      -7.846   8.800  13.504  1.00 97.73           C  
ATOM   1789  O   ASN A 225      -9.958  11.252  14.281  1.00 97.73           O  
ATOM   1790  CG  ASN A 225      -6.443   8.468  13.036  1.00 97.73           C  
ATOM   1791  ND2 ASN A 225      -5.480   8.545  13.948  1.00 97.73           N  
ATOM   1792  OD1 ASN A 225      -6.225   8.146  11.865  1.00 97.73           O  
ATOM   1793  N   MET A 226     -10.728   9.728  12.832  1.00 97.81           N  
ATOM   1794  CA  MET A 226     -12.096   9.762  13.340  1.00 97.81           C  
ATOM   1795  C   MET A 226     -12.315   8.676  14.388  1.00 97.81           C  
ATOM   1796  CB  MET A 226     -13.099   9.595  12.197  1.00 97.81           C  
ATOM   1797  O   MET A 226     -11.684   7.619  14.334  1.00 97.81           O  
ATOM   1798  CG  MET A 226     -13.006  10.680  11.137  1.00 97.81           C  
ATOM   1799  SD  MET A 226     -14.102  10.356   9.701  1.00 97.81           S  
ATOM   1800  CE  MET A 226     -13.069   9.194   8.766  1.00 97.81           C  
ATOM   1801  N   ASP A 227     -13.167   9.012  15.347  1.00 96.76           N  
ATOM   1802  CA  ASP A 227     -13.625   7.884  16.152  1.00 96.76           C  
ATOM   1803  C   ASP A 227     -14.702   7.087  15.419  1.00 96.76           C  
ATOM   1804  CB  ASP A 227     -14.158   8.370  17.502  1.00 96.76           C  
ATOM   1805  O   ASP A 227     -15.117   7.460  14.320  1.00 96.76           O  
ATOM   1806  CG  ASP A 227     -15.383   9.257  17.371  1.00 96.76           C  
ATOM   1807  OD1 ASP A 227     -16.087   9.177  16.342  1.00 96.76           O  
ATOM   1808  OD2 ASP A 227     -15.646  10.045  18.306  1.00 96.76           O  
ATOM   1809  N   ALA A 228     -15.135   5.944  16.008  1.00 96.21           N  
ATOM   1810  CA  ALA A 228     -16.028   5.008  15.329  1.00 96.21           C  
ATOM   1811  C   ALA A 228     -17.366   5.664  15.004  1.00 96.21           C  
ATOM   1812  CB  ALA A 228     -16.243   3.762  16.184  1.00 96.21           C  
ATOM   1813  O   ALA A 228     -17.880   5.524  13.892  1.00 96.21           O  
ATOM   1814  N   ALA A 229     -17.940   6.441  15.907  1.00 96.92           N  
ATOM   1815  CA  ALA A 229     -19.231   7.097  15.715  1.00 96.92           C  
ATOM   1816  C   ALA A 229     -19.162   8.126  14.591  1.00 96.92           C  
ATOM   1817  CB  ALA A 229     -19.688   7.761  17.012  1.00 96.92           C  
ATOM   1818  O   ALA A 229     -20.054   8.188  13.742  1.00 96.92           O  
ATOM   1819  N   GLU A 230     -18.117   8.885  14.652  1.00 98.00           N  
ATOM   1820  CA  GLU A 230     -17.916   9.884  13.606  1.00 98.00           C  
ATOM   1821  C   GLU A 230     -17.756   9.227  12.238  1.00 98.00           C  
ATOM   1822  CB  GLU A 230     -16.695  10.752  13.919  1.00 98.00           C  
ATOM   1823  O   GLU A 230     -18.367   9.661  11.260  1.00 98.00           O  
ATOM   1824  CG  GLU A 230     -16.469  11.878  12.922  1.00 98.00           C  
ATOM   1825  CD  GLU A 230     -15.244  12.722  13.237  1.00 98.00           C  
ATOM   1826  OE1 GLU A 230     -14.987  13.712  12.515  1.00 98.00           O  
ATOM   1827  OE2 GLU A 230     -14.535  12.390  14.213  1.00 98.00           O  
ATOM   1828  N   ALA A 231     -16.900   8.177  12.211  1.00 97.98           N  
ATOM   1829  CA  ALA A 231     -16.676   7.478  10.948  1.00 97.98           C  
ATOM   1830  C   ALA A 231     -17.984   6.930  10.385  1.00 97.98           C  
ATOM   1831  CB  ALA A 231     -15.668   6.347  11.139  1.00 97.98           C  
ATOM   1832  O   ALA A 231     -18.247   7.046   9.185  1.00 97.98           O  
ATOM   1833  N   THR A 232     -18.804   6.360  11.209  1.00 97.60           N  
ATOM   1834  CA  THR A 232     -20.093   5.816  10.795  1.00 97.60           C  
ATOM   1835  C   THR A 232     -21.009   6.924  10.285  1.00 97.60           C  
ATOM   1836  CB  THR A 232     -20.782   5.069  11.952  1.00 97.60           C  
ATOM   1837  O   THR A 232     -21.647   6.777   9.240  1.00 97.60           O  
ATOM   1838  CG2 THR A 232     -22.171   4.588  11.547  1.00 97.60           C  
ATOM   1839  OG1 THR A 232     -19.986   3.937  12.323  1.00 97.60           O  
ATOM   1840  N   ARG A 233     -21.092   7.971  10.989  1.00 98.36           N  
ATOM   1841  CA  ARG A 233     -21.925   9.099  10.586  1.00 98.36           C  
ATOM   1842  C   ARG A 233     -21.498   9.637   9.225  1.00 98.36           C  
ATOM   1843  CB  ARG A 233     -21.864  10.214  11.633  1.00 98.36           C  
ATOM   1844  O   ARG A 233     -22.326   9.792   8.325  1.00 98.36           O  
ATOM   1845  CG  ARG A 233     -22.804  11.375  11.352  1.00 98.36           C  
ATOM   1846  CD  ARG A 233     -22.602  12.517  12.338  1.00 98.36           C  
ATOM   1847  NE  ARG A 233     -21.227  13.009  12.319  1.00 98.36           N  
ATOM   1848  NH1 ARG A 233     -21.462  14.199  10.353  1.00 98.36           N  
ATOM   1849  NH2 ARG A 233     -19.453  14.185  11.457  1.00 98.36           N  
ATOM   1850  CZ  ARG A 233     -20.717  13.797  11.376  1.00 98.36           C  
ATOM   1851  N   VAL A 234     -20.205   9.853   9.034  1.00 98.27           N  
ATOM   1852  CA  VAL A 234     -19.691  10.427   7.795  1.00 98.27           C  
ATOM   1853  C   VAL A 234     -19.902   9.446   6.644  1.00 98.27           C  
ATOM   1854  CB  VAL A 234     -18.195  10.792   7.917  1.00 98.27           C  
ATOM   1855  O   VAL A 234     -20.227   9.852   5.526  1.00 98.27           O  
ATOM   1856  CG1 VAL A 234     -17.625  11.197   6.558  1.00 98.27           C  
ATOM   1857  CG2 VAL A 234     -18.000  11.912   8.937  1.00 98.27           C  
ATOM   1858  N   ALA A 235     -19.714   8.180   6.897  1.00 97.77           N  
ATOM   1859  CA  ALA A 235     -19.950   7.155   5.884  1.00 97.77           C  
ATOM   1860  C   ALA A 235     -21.365   7.254   5.323  1.00 97.77           C  
ATOM   1861  CB  ALA A 235     -19.708   5.765   6.468  1.00 97.77           C  
ATOM   1862  O   ALA A 235     -21.590   6.992   4.139  1.00 97.77           O  
ATOM   1863  N   GLY A 236     -22.316   7.656   6.161  1.00 97.78           N  
ATOM   1864  CA  GLY A 236     -23.704   7.784   5.745  1.00 97.78           C  
ATOM   1865  C   GLY A 236     -24.004   9.109   5.070  1.00 97.78           C  
ATOM   1866  O   GLY A 236     -24.807   9.168   4.137  1.00 97.78           O  
ATOM   1867  N   GLU A 237     -23.283  10.170   5.472  1.00 97.91           N  
ATOM   1868  CA  GLU A 237     -23.560  11.509   4.961  1.00 97.91           C  
ATOM   1869  C   GLU A 237     -22.779  11.782   3.678  1.00 97.91           C  
ATOM   1870  CB  GLU A 237     -23.225  12.567   6.015  1.00 97.91           C  
ATOM   1871  O   GLU A 237     -23.296  12.411   2.753  1.00 97.91           O  
ATOM   1872  CG  GLU A 237     -24.173  12.569   7.206  1.00 97.91           C  
ATOM   1873  CD  GLU A 237     -23.803  13.594   8.266  1.00 97.91           C  
ATOM   1874  OE1 GLU A 237     -24.579  13.777   9.231  1.00 97.91           O  
ATOM   1875  OE2 GLU A 237     -22.727  14.219   8.131  1.00 97.91           O  
ATOM   1876  N   ASN A 238     -21.574  11.297   3.659  1.00 98.22           N  
ATOM   1877  CA  ASN A 238     -20.672  11.490   2.528  1.00 98.22           C  
ATOM   1878  C   ASN A 238     -19.761  10.282   2.326  1.00 98.22           C  
ATOM   1879  CB  ASN A 238     -19.838  12.759   2.717  1.00 98.22           C  
ATOM   1880  O   ASN A 238     -18.648  10.244   2.853  1.00 98.22           O  
ATOM   1881  CG  ASN A 238     -18.927  13.039   1.539  1.00 98.22           C  
ATOM   1882  ND2 ASN A 238     -18.073  14.047   1.677  1.00 98.22           N  
ATOM   1883  OD1 ASN A 238     -18.990  12.357   0.513  1.00 98.22           O  
ATOM   1884  N   PRO A 239     -20.172   9.279   1.527  1.00 97.93           N  
ATOM   1885  CA  PRO A 239     -19.405   8.043   1.355  1.00 97.93           C  
ATOM   1886  C   PRO A 239     -18.086   8.266   0.619  1.00 97.93           C  
ATOM   1887  CB  PRO A 239     -20.345   7.156   0.535  1.00 97.93           C  
ATOM   1888  O   PRO A 239     -17.222   7.385   0.612  1.00 97.93           O  
ATOM   1889  CG  PRO A 239     -21.279   8.108  -0.139  1.00 97.93           C  
ATOM   1890  CD  PRO A 239     -21.510   9.277   0.776  1.00 97.93           C  
ATOM   1891  N   ASP A 240     -17.852   9.498   0.067  1.00 98.21           N  
ATOM   1892  CA  ASP A 240     -16.641   9.826  -0.680  1.00 98.21           C  
ATOM   1893  C   ASP A 240     -15.844  10.924   0.021  1.00 98.21           C  
ATOM   1894  CB  ASP A 240     -16.991  10.258  -2.106  1.00 98.21           C  
ATOM   1895  O   ASP A 240     -15.206  11.750  -0.635  1.00 98.21           O  
ATOM   1896  CG  ASP A 240     -17.782   9.208  -2.866  1.00 98.21           C  
ATOM   1897  OD1 ASP A 240     -17.293   8.068  -3.020  1.00 98.21           O  
ATOM   1898  OD2 ASP A 240     -18.904   9.525  -3.318  1.00 98.21           O  
ATOM   1899  N   HIS A 241     -15.917  10.938   1.292  1.00 98.51           N  
ATOM   1900  CA  HIS A 241     -15.361  11.997   2.128  1.00 98.51           C  
ATOM   1901  C   HIS A 241     -13.868  12.174   1.871  1.00 98.51           C  
ATOM   1902  CB  HIS A 241     -15.607  11.696   3.607  1.00 98.51           C  
ATOM   1903  O   HIS A 241     -13.405  13.290   1.626  1.00 98.51           O  
ATOM   1904  CG  HIS A 241     -14.870  12.608   4.536  1.00 98.51           C  
ATOM   1905  CD2 HIS A 241     -13.760  12.407   5.284  1.00 98.51           C  
ATOM   1906  ND1 HIS A 241     -15.269  13.905   4.777  1.00 98.51           N  
ATOM   1907  CE1 HIS A 241     -14.432  14.464   5.636  1.00 98.51           C  
ATOM   1908  NE2 HIS A 241     -13.507  13.576   5.959  1.00 98.51           N  
ATOM   1909  N   LEU A 242     -13.029  11.141   1.970  1.00 98.45           N  
ATOM   1910  CA  LEU A 242     -11.581  11.237   1.820  1.00 98.45           C  
ATOM   1911  C   LEU A 242     -11.209  11.666   0.405  1.00 98.45           C  
ATOM   1912  CB  LEU A 242     -10.919   9.896   2.150  1.00 98.45           C  
ATOM   1913  O   LEU A 242     -10.310  12.489   0.217  1.00 98.45           O  
ATOM   1914  CG  LEU A 242     -11.138   9.362   3.566  1.00 98.45           C  
ATOM   1915  CD1 LEU A 242     -10.348   8.075   3.776  1.00 98.45           C  
ATOM   1916  CD2 LEU A 242     -10.746  10.411   4.601  1.00 98.45           C  
ATOM   1917  N   VAL A 243     -11.950  11.124  -0.586  1.00 98.23           N  
ATOM   1918  CA  VAL A 243     -11.728  11.489  -1.981  1.00 98.23           C  
ATOM   1919  C   VAL A 243     -11.988  12.981  -2.173  1.00 98.23           C  
ATOM   1920  CB  VAL A 243     -12.624  10.665  -2.933  1.00 98.23           C  
ATOM   1921  O   VAL A 243     -11.160  13.694  -2.744  1.00 98.23           O  
ATOM   1922  CG1 VAL A 243     -12.524  11.195  -4.362  1.00 98.23           C  
ATOM   1923  CG2 VAL A 243     -12.240   9.187  -2.880  1.00 98.23           C  
ATOM   1924  N   GLN A 244     -13.090  13.425  -1.714  1.00 98.48           N  
ATOM   1925  CA  GLN A 244     -13.467  14.829  -1.840  1.00 98.48           C  
ATOM   1926  C   GLN A 244     -12.464  15.734  -1.129  1.00 98.48           C  
ATOM   1927  CB  GLN A 244     -14.871  15.061  -1.280  1.00 98.48           C  
ATOM   1928  O   GLN A 244     -12.050  16.759  -1.674  1.00 98.48           O  
ATOM   1929  CG  GLN A 244     -15.379  16.485  -1.461  1.00 98.48           C  
ATOM   1930  CD  GLN A 244     -16.792  16.676  -0.943  1.00 98.48           C  
ATOM   1931  NE2 GLN A 244     -17.220  17.929  -0.837  1.00 98.48           N  
ATOM   1932  OE1 GLN A 244     -17.493  15.704  -0.642  1.00 98.48           O  
ATOM   1933  N   ASP A 245     -12.116  15.347   0.115  1.00 98.68           N  
ATOM   1934  CA  ASP A 245     -11.197  16.163   0.902  1.00 98.68           C  
ATOM   1935  C   ASP A 245      -9.885  16.390   0.154  1.00 98.68           C  
ATOM   1936  CB  ASP A 245     -10.923  15.507   2.257  1.00 98.68           C  
ATOM   1937  O   ASP A 245      -9.401  17.521   0.069  1.00 98.68           O  
ATOM   1938  CG  ASP A 245      -9.899  16.263   3.086  1.00 98.68           C  
ATOM   1939  OD1 ASP A 245     -10.193  17.391   3.537  1.00 98.68           O  
ATOM   1940  OD2 ASP A 245      -8.788  15.727   3.287  1.00 98.68           O  
ATOM   1941  N   LEU A 246      -9.240  15.324  -0.395  1.00 98.71           N  
ATOM   1942  CA  LEU A 246      -7.984  15.450  -1.126  1.00 98.71           C  
ATOM   1943  C   LEU A 246      -8.160  16.323  -2.364  1.00 98.71           C  
ATOM   1944  CB  LEU A 246      -7.459  14.070  -1.531  1.00 98.71           C  
ATOM   1945  O   LEU A 246      -7.375  17.246  -2.594  1.00 98.71           O  
ATOM   1946  CG  LEU A 246      -6.150  14.047  -2.322  1.00 98.71           C  
ATOM   1947  CD1 LEU A 246      -5.021  14.652  -1.494  1.00 98.71           C  
ATOM   1948  CD2 LEU A 246      -5.806  12.624  -2.747  1.00 98.71           C  
ATOM   1949  N   PHE A 247      -9.185  16.078  -3.138  1.00 98.68           N  
ATOM   1950  CA  PHE A 247      -9.439  16.822  -4.367  1.00 98.68           C  
ATOM   1951  C   PHE A 247      -9.596  18.309  -4.076  1.00 98.68           C  
ATOM   1952  CB  PHE A 247     -10.691  16.289  -5.071  1.00 98.68           C  
ATOM   1953  O   PHE A 247      -8.942  19.143  -4.706  1.00 98.68           O  
ATOM   1954  CG  PHE A 247     -10.913  16.874  -6.439  1.00 98.68           C  
ATOM   1955  CD1 PHE A 247     -11.588  18.078  -6.594  1.00 98.68           C  
ATOM   1956  CD2 PHE A 247     -10.446  16.218  -7.571  1.00 98.68           C  
ATOM   1957  CE1 PHE A 247     -11.795  18.622  -7.860  1.00 98.68           C  
ATOM   1958  CE2 PHE A 247     -10.650  16.756  -8.839  1.00 98.68           C  
ATOM   1959  CZ  PHE A 247     -11.325  17.957  -8.981  1.00 98.68           C  
ATOM   1960  N   ASP A 248     -10.395  18.669  -3.111  1.00 98.71           N  
ATOM   1961  CA  ASP A 248     -10.689  20.060  -2.781  1.00 98.71           C  
ATOM   1962  C   ASP A 248      -9.442  20.779  -2.271  1.00 98.71           C  
ATOM   1963  CB  ASP A 248     -11.806  20.140  -1.738  1.00 98.71           C  
ATOM   1964  O   ASP A 248      -9.205  21.940  -2.612  1.00 98.71           O  
ATOM   1965  CG  ASP A 248     -13.165  19.755  -2.294  1.00 98.71           C  
ATOM   1966  OD1 ASP A 248     -13.308  19.640  -3.530  1.00 98.71           O  
ATOM   1967  OD2 ASP A 248     -14.103  19.569  -1.489  1.00 98.71           O  
ATOM   1968  N   ALA A 249      -8.697  20.060  -1.459  1.00 98.67           N  
ATOM   1969  CA  ALA A 249      -7.483  20.670  -0.923  1.00 98.67           C  
ATOM   1970  C   ALA A 249      -6.538  21.090  -2.045  1.00 98.67           C  
ATOM   1971  CB  ALA A 249      -6.779  19.706   0.029  1.00 98.67           C  
ATOM   1972  O   ALA A 249      -6.012  22.205  -2.038  1.00 98.67           O  
ATOM   1973  N   ILE A 250      -6.353  20.225  -2.996  1.00 98.56           N  
ATOM   1974  CA  ILE A 250      -5.466  20.526  -4.115  1.00 98.56           C  
ATOM   1975  C   ILE A 250      -6.070  21.641  -4.966  1.00 98.56           C  
ATOM   1976  CB  ILE A 250      -5.203  19.274  -4.980  1.00 98.56           C  
ATOM   1977  O   ILE A 250      -5.373  22.582  -5.353  1.00 98.56           O  
ATOM   1978  CG1 ILE A 250      -4.375  18.248  -4.197  1.00 98.56           C  
ATOM   1979  CG2 ILE A 250      -4.504  19.658  -6.288  1.00 98.56           C  
ATOM   1980  CD1 ILE A 250      -4.263  16.892  -4.880  1.00 98.56           C  
ATOM   1981  N   GLU A 251      -7.342  21.604  -5.229  1.00 98.37           N  
ATOM   1982  CA  GLU A 251      -8.042  22.616  -6.015  1.00 98.37           C  
ATOM   1983  C   GLU A 251      -7.899  23.999  -5.387  1.00 98.37           C  
ATOM   1984  CB  GLU A 251      -9.523  22.255  -6.160  1.00 98.37           C  
ATOM   1985  O   GLU A 251      -7.745  24.996  -6.097  1.00 98.37           O  
ATOM   1986  CG  GLU A 251     -10.270  23.115  -7.168  1.00 98.37           C  
ATOM   1987  CD  GLU A 251      -9.770  22.941  -8.593  1.00 98.37           C  
ATOM   1988  OE1 GLU A 251     -10.072  23.801  -9.451  1.00 98.37           O  
ATOM   1989  OE2 GLU A 251      -9.071  21.937  -8.853  1.00 98.37           O  
ATOM   1990  N   GLU A 252      -7.874  24.007  -4.090  1.00 98.41           N  
ATOM   1991  CA  GLU A 252      -7.854  25.270  -3.358  1.00 98.41           C  
ATOM   1992  C   GLU A 252      -6.424  25.744  -3.115  1.00 98.41           C  
ATOM   1993  CB  GLU A 252      -8.595  25.132  -2.026  1.00 98.41           C  
ATOM   1994  O   GLU A 252      -6.206  26.772  -2.470  1.00 98.41           O  
ATOM   1995  CG  GLU A 252     -10.092  24.905  -2.176  1.00 98.41           C  
ATOM   1996  CD  GLU A 252     -10.770  24.493  -0.879  1.00 98.41           C  
ATOM   1997  OE1 GLU A 252     -11.992  24.222  -0.892  1.00 98.41           O  
ATOM   1998  OE2 GLU A 252     -10.073  24.442   0.159  1.00 98.41           O  
ATOM   1999  N   GLY A 253      -5.491  24.992  -3.568  1.00 98.34           N  
ATOM   2000  CA  GLY A 253      -4.099  25.389  -3.433  1.00 98.34           C  
ATOM   2001  C   GLY A 253      -3.492  24.991  -2.100  1.00 98.34           C  
ATOM   2002  O   GLY A 253      -2.398  25.441  -1.752  1.00 98.34           O  
ATOM   2003  N   ASN A 254      -4.205  24.219  -1.267  1.00 98.27           N  
ATOM   2004  CA  ASN A 254      -3.689  23.671  -0.017  1.00 98.27           C  
ATOM   2005  C   ASN A 254      -2.995  22.330  -0.237  1.00 98.27           C  
ATOM   2006  CB  ASN A 254      -4.814  23.525   1.010  1.00 98.27           C  
ATOM   2007  O   ASN A 254      -3.535  21.281   0.118  1.00 98.27           O  
ATOM   2008  CG  ASN A 254      -5.466  24.849   1.355  1.00 98.27           C  
ATOM   2009  ND2 ASN A 254      -6.772  24.823   1.594  1.00 98.27           N  
ATOM   2010  OD1 ASN A 254      -4.802  25.888   1.405  1.00 98.27           O  
ATOM   2011  N   PHE A 255      -1.829  22.340  -0.780  1.00 98.58           N  
ATOM   2012  CA  PHE A 255      -1.105  21.157  -1.229  1.00 98.58           C  
ATOM   2013  C   PHE A 255      -0.587  20.356  -0.041  1.00 98.58           C  
ATOM   2014  CB  PHE A 255       0.059  21.553  -2.143  1.00 98.58           C  
ATOM   2015  O   PHE A 255       0.203  20.862   0.759  1.00 98.58           O  
ATOM   2016  CG  PHE A 255      -0.361  22.339  -3.355  1.00 98.58           C  
ATOM   2017  CD1 PHE A 255      -1.527  22.018  -4.040  1.00 98.58           C  
ATOM   2018  CD2 PHE A 255       0.410  23.401  -3.811  1.00 98.58           C  
ATOM   2019  CE1 PHE A 255      -1.918  22.744  -5.162  1.00 98.58           C  
ATOM   2020  CE2 PHE A 255       0.026  24.131  -4.931  1.00 98.58           C  
ATOM   2021  CZ  PHE A 255      -1.138  23.800  -5.606  1.00 98.58           C  
ATOM   2022  N   PRO A 256      -1.105  19.101   0.092  1.00 98.31           N  
ATOM   2023  CA  PRO A 256      -0.574  18.238   1.150  1.00 98.31           C  
ATOM   2024  C   PRO A 256       0.882  17.842   0.913  1.00 98.31           C  
ATOM   2025  CB  PRO A 256      -1.489  17.011   1.095  1.00 98.31           C  
ATOM   2026  O   PRO A 256       1.293  17.644  -0.233  1.00 98.31           O  
ATOM   2027  CG  PRO A 256      -1.991  16.972  -0.312  1.00 98.31           C  
ATOM   2028  CD  PRO A 256      -2.121  18.382  -0.812  1.00 98.31           C  
ATOM   2029  N   GLN A 257       1.587  17.724   2.019  1.00 98.70           N  
ATOM   2030  CA  GLN A 257       3.002  17.371   1.966  1.00 98.70           C  
ATOM   2031  C   GLN A 257       3.333  16.272   2.972  1.00 98.70           C  
ATOM   2032  CB  GLN A 257       3.873  18.601   2.228  1.00 98.70           C  
ATOM   2033  O   GLN A 257       2.715  16.189   4.035  1.00 98.70           O  
ATOM   2034  CG  GLN A 257       3.710  19.702   1.189  1.00 98.70           C  
ATOM   2035  CD  GLN A 257       4.596  20.902   1.462  1.00 98.70           C  
ATOM   2036  NE2 GLN A 257       5.391  21.291   0.470  1.00 98.70           N  
ATOM   2037  OE1 GLN A 257       4.566  21.477   2.555  1.00 98.70           O  
ATOM   2038  N   TRP A 258       4.284  15.419   2.563  1.00 98.84           N  
ATOM   2039  CA  TRP A 258       4.827  14.359   3.407  1.00 98.84           C  
ATOM   2040  C   TRP A 258       6.352  14.379   3.392  1.00 98.84           C  
ATOM   2041  CB  TRP A 258       4.317  12.990   2.946  1.00 98.84           C  
ATOM   2042  O   TRP A 258       6.966  14.577   2.341  1.00 98.84           O  
ATOM   2043  CG  TRP A 258       2.832  12.825   3.058  1.00 98.84           C  
ATOM   2044  CD1 TRP A 258       2.143  12.227   4.077  1.00 98.84           C  
ATOM   2045  CD2 TRP A 258       1.850  13.258   2.111  1.00 98.84           C  
ATOM   2046  CE2 TRP A 258       0.586  12.891   2.622  1.00 98.84           C  
ATOM   2047  CE3 TRP A 258       1.918  13.923   0.879  1.00 98.84           C  
ATOM   2048  NE1 TRP A 258       0.792  12.264   3.821  1.00 98.84           N  
ATOM   2049  CH2 TRP A 258      -0.509  13.819   0.739  1.00 98.84           C  
ATOM   2050  CZ2 TRP A 258      -0.603  13.168   1.942  1.00 98.84           C  
ATOM   2051  CZ3 TRP A 258       0.734  14.197   0.204  1.00 98.84           C  
ATOM   2052  N   ASP A 259       6.964  14.214   4.617  1.00 98.84           N  
ATOM   2053  CA  ASP A 259       8.401  13.966   4.678  1.00 98.84           C  
ATOM   2054  C   ASP A 259       8.708  12.477   4.537  1.00 98.84           C  
ATOM   2055  CB  ASP A 259       8.983  14.501   5.988  1.00 98.84           C  
ATOM   2056  O   ASP A 259       8.032  11.639   5.136  1.00 98.84           O  
ATOM   2057  CG  ASP A 259       8.975  16.018   6.065  1.00 98.84           C  
ATOM   2058  OD1 ASP A 259       9.183  16.682   5.027  1.00 98.84           O  
ATOM   2059  OD2 ASP A 259       8.762  16.554   7.174  1.00 98.84           O  
ATOM   2060  N   ILE A 260       9.699  12.191   3.738  1.00 98.82           N  
ATOM   2061  CA  ILE A 260      10.038  10.795   3.483  1.00 98.82           C  
ATOM   2062  C   ILE A 260      11.346  10.445   4.189  1.00 98.82           C  
ATOM   2063  CB  ILE A 260      10.152  10.508   1.969  1.00 98.82           C  
ATOM   2064  O   ILE A 260      12.344  11.156   4.050  1.00 98.82           O  
ATOM   2065  CG1 ILE A 260       8.837  10.852   1.260  1.00 98.82           C  
ATOM   2066  CG2 ILE A 260      10.542   9.048   1.724  1.00 98.82           C  
ATOM   2067  CD1 ILE A 260       8.905  10.743  -0.257  1.00 98.82           C  
ATOM   2068  N   PHE A 261      11.308   9.319   4.919  1.00 98.86           N  
ATOM   2069  CA  PHE A 261      12.433   8.805   5.690  1.00 98.86           C  
ATOM   2070  C   PHE A 261      12.740   7.363   5.304  1.00 98.86           C  
ATOM   2071  CB  PHE A 261      12.145   8.897   7.192  1.00 98.86           C  
ATOM   2072  O   PHE A 261      11.880   6.662   4.767  1.00 98.86           O  
ATOM   2073  CG  PHE A 261      11.749  10.274   7.650  1.00 98.86           C  
ATOM   2074  CD1 PHE A 261      12.691  11.139   8.193  1.00 98.86           C  
ATOM   2075  CD2 PHE A 261      10.433  10.705   7.539  1.00 98.86           C  
ATOM   2076  CE1 PHE A 261      12.327  12.415   8.618  1.00 98.86           C  
ATOM   2077  CE2 PHE A 261      10.062  11.978   7.962  1.00 98.86           C  
ATOM   2078  CZ  PHE A 261      11.010  12.831   8.502  1.00 98.86           C  
ATOM   2079  N   VAL A 262      14.031   7.029   5.665  1.00 98.77           N  
ATOM   2080  CA  VAL A 262      14.376   5.615   5.556  1.00 98.77           C  
ATOM   2081  C   VAL A 262      15.067   5.151   6.836  1.00 98.77           C  
ATOM   2082  CB  VAL A 262      15.280   5.344   4.334  1.00 98.77           C  
ATOM   2083  O   VAL A 262      15.717   5.945   7.521  1.00 98.77           O  
ATOM   2084  CG1 VAL A 262      14.535   5.642   3.034  1.00 98.77           C  
ATOM   2085  CG2 VAL A 262      16.559   6.174   4.422  1.00 98.77           C  
ATOM   2086  N   GLN A 263      14.796   3.954   7.233  1.00 98.72           N  
ATOM   2087  CA  GLN A 263      15.657   3.201   8.139  1.00 98.72           C  
ATOM   2088  C   GLN A 263      16.698   2.396   7.366  1.00 98.72           C  
ATOM   2089  CB  GLN A 263      14.825   2.272   9.023  1.00 98.72           C  
ATOM   2090  O   GLN A 263      16.402   1.846   6.303  1.00 98.72           O  
ATOM   2091  CG  GLN A 263      13.886   3.004   9.972  1.00 98.72           C  
ATOM   2092  CD  GLN A 263      13.082   2.059  10.846  1.00 98.72           C  
ATOM   2093  NE2 GLN A 263      13.271   2.160  12.158  1.00 98.72           N  
ATOM   2094  OE1 GLN A 263      12.297   1.247  10.347  1.00 98.72           O  
ATOM   2095  N   VAL A 264      17.885   2.331   7.942  1.00 98.64           N  
ATOM   2096  CA  VAL A 264      18.987   1.736   7.193  1.00 98.64           C  
ATOM   2097  C   VAL A 264      19.651   0.646   8.030  1.00 98.64           C  
ATOM   2098  CB  VAL A 264      20.029   2.799   6.777  1.00 98.64           C  
ATOM   2099  O   VAL A 264      19.990   0.868   9.194  1.00 98.64           O  
ATOM   2100  CG1 VAL A 264      21.130   2.170   5.924  1.00 98.64           C  
ATOM   2101  CG2 VAL A 264      19.352   3.942   6.023  1.00 98.64           C  
ATOM   2102  N   MET A 265      19.747  -0.551   7.402  1.00 98.36           N  
ATOM   2103  CA  MET A 265      20.407  -1.682   8.048  1.00 98.36           C  
ATOM   2104  C   MET A 265      21.507  -2.251   7.159  1.00 98.36           C  
ATOM   2105  CB  MET A 265      19.392  -2.775   8.388  1.00 98.36           C  
ATOM   2106  O   MET A 265      21.270  -2.556   5.989  1.00 98.36           O  
ATOM   2107  CG  MET A 265      19.985  -3.947   9.151  1.00 98.36           C  
ATOM   2108  SD  MET A 265      18.772  -5.297   9.422  1.00 98.36           S  
ATOM   2109  CE  MET A 265      17.587  -4.449  10.505  1.00 98.36           C  
ATOM   2110  N   ASP A 266      22.698  -2.453   7.785  1.00 97.28           N  
ATOM   2111  CA  ASP A 266      23.778  -3.135   7.079  1.00 97.28           C  
ATOM   2112  C   ASP A 266      23.484  -4.627   6.935  1.00 97.28           C  
ATOM   2113  CB  ASP A 266      25.109  -2.929   7.805  1.00 97.28           C  
ATOM   2114  O   ASP A 266      22.957  -5.252   7.858  1.00 97.28           O  
ATOM   2115  CG  ASP A 266      25.617  -1.500   7.717  1.00 97.28           C  
ATOM   2116  OD1 ASP A 266      25.459  -0.861   6.654  1.00 97.28           O  
ATOM   2117  OD2 ASP A 266      26.183  -1.011   8.718  1.00 97.28           O  
ATOM   2118  N   PRO A 267      23.890  -5.188   5.793  1.00 96.63           N  
ATOM   2119  CA  PRO A 267      23.652  -6.620   5.594  1.00 96.63           C  
ATOM   2120  C   PRO A 267      24.237  -7.477   6.714  1.00 96.63           C  
ATOM   2121  CB  PRO A 267      24.350  -6.911   4.263  1.00 96.63           C  
ATOM   2122  O   PRO A 267      23.613  -8.452   7.140  1.00 96.63           O  
ATOM   2123  CG  PRO A 267      24.291  -5.621   3.510  1.00 96.63           C  
ATOM   2124  CD  PRO A 267      24.450  -4.492   4.486  1.00 96.63           C  
ATOM   2125  N   ALA A 268      25.368  -7.124   7.241  1.00 95.53           N  
ATOM   2126  CA  ALA A 268      25.989  -7.887   8.320  1.00 95.53           C  
ATOM   2127  C   ALA A 268      25.125  -7.860   9.578  1.00 95.53           C  
ATOM   2128  CB  ALA A 268      27.383  -7.343   8.623  1.00 95.53           C  
ATOM   2129  O   ALA A 268      25.057  -8.848  10.313  1.00 95.53           O  
ATOM   2130  N   ASN A 269      24.472  -6.741   9.839  1.00 96.79           N  
ATOM   2131  CA  ASN A 269      23.585  -6.619  10.991  1.00 96.79           C  
ATOM   2132  C   ASN A 269      22.323  -7.459  10.819  1.00 96.79           C  
ATOM   2133  CB  ASN A 269      23.218  -5.153  11.234  1.00 96.79           C  
ATOM   2134  O   ASN A 269      21.771  -7.965  11.798  1.00 96.79           O  
ATOM   2135  CG  ASN A 269      24.408  -4.316  11.661  1.00 96.79           C  
ATOM   2136  ND2 ASN A 269      24.264  -2.999  11.582  1.00 96.79           N  
ATOM   2137  OD1 ASN A 269      25.447  -4.850  12.058  1.00 96.79           O  
ATOM   2138  N   ALA A 270      21.866  -7.571   9.555  1.00 95.15           N  
ATOM   2139  CA  ALA A 270      20.656  -8.333   9.258  1.00 95.15           C  
ATOM   2140  C   ALA A 270      20.817  -9.796   9.663  1.00 95.15           C  
ATOM   2141  CB  ALA A 270      20.312  -8.230   7.775  1.00 95.15           C  
ATOM   2142  O   ALA A 270      19.863 -10.427  10.126  1.00 95.15           O  
ATOM   2143  N   GLU A 271      21.982 -10.303   9.619  1.00 93.12           N  
ATOM   2144  CA  GLU A 271      22.271 -11.714   9.854  1.00 93.12           C  
ATOM   2145  C   GLU A 271      22.175 -12.058  11.338  1.00 93.12           C  
ATOM   2146  CB  GLU A 271      23.659 -12.075   9.320  1.00 93.12           C  
ATOM   2147  O   GLU A 271      21.895 -13.203  11.699  1.00 93.12           O  
ATOM   2148  CG  GLU A 271      23.805 -11.898   7.816  1.00 93.12           C  
ATOM   2149  CD  GLU A 271      25.203 -12.212   7.307  1.00 93.12           C  
ATOM   2150  OE1 GLU A 271      25.505 -11.899   6.133  1.00 93.12           O  
ATOM   2151  OE2 GLU A 271      26.001 -12.775   8.088  1.00 93.12           O  
ATOM   2152  N   THR A 272      22.357 -11.038  12.145  1.00 93.70           N  
ATOM   2153  CA  THR A 272      22.422 -11.333  13.573  1.00 93.70           C  
ATOM   2154  C   THR A 272      21.308 -10.610  14.325  1.00 93.70           C  
ATOM   2155  CB  THR A 272      23.787 -10.934  14.164  1.00 93.70           C  
ATOM   2156  O   THR A 272      21.167 -10.769  15.539  1.00 93.70           O  
ATOM   2157  CG2 THR A 272      24.914 -11.755  13.547  1.00 93.70           C  
ATOM   2158  OG1 THR A 272      24.025  -9.545  13.906  1.00 93.70           O  
ATOM   2159  N   TYR A 273      20.551  -9.800  13.629  1.00 94.94           N  
ATOM   2160  CA  TYR A 273      19.512  -9.012  14.282  1.00 94.94           C  
ATOM   2161  C   TYR A 273      18.428  -9.912  14.863  1.00 94.94           C  
ATOM   2162  CB  TYR A 273      18.891  -8.018  13.296  1.00 94.94           C  
ATOM   2163  O   TYR A 273      18.065 -10.925  14.261  1.00 94.94           O  
ATOM   2164  CG  TYR A 273      18.028  -6.969  13.954  1.00 94.94           C  
ATOM   2165  CD1 TYR A 273      16.718  -6.752  13.531  1.00 94.94           C  
ATOM   2166  CD2 TYR A 273      18.519  -6.193  14.998  1.00 94.94           C  
ATOM   2167  CE1 TYR A 273      15.919  -5.785  14.132  1.00 94.94           C  
ATOM   2168  CE2 TYR A 273      17.729  -5.224  15.607  1.00 94.94           C  
ATOM   2169  OH  TYR A 273      15.645  -4.069  15.768  1.00 94.94           O  
ATOM   2170  CZ  TYR A 273      16.432  -5.028  15.169  1.00 94.94           C  
ATOM   2171  N   HIS A 274      17.848  -9.569  15.987  1.00 91.98           N  
ATOM   2172  CA  HIS A 274      16.943 -10.437  16.731  1.00 91.98           C  
ATOM   2173  C   HIS A 274      15.574 -10.510  16.062  1.00 91.98           C  
ATOM   2174  CB  HIS A 274      16.796  -9.947  18.173  1.00 91.98           C  
ATOM   2175  O   HIS A 274      14.788 -11.417  16.345  1.00 91.98           O  
ATOM   2176  CG  HIS A 274      16.262  -8.554  18.282  1.00 91.98           C  
ATOM   2177  CD2 HIS A 274      15.048  -8.095  18.666  1.00 91.98           C  
ATOM   2178  ND1 HIS A 274      17.015  -7.443  17.971  1.00 91.98           N  
ATOM   2179  CE1 HIS A 274      16.284  -6.357  18.160  1.00 91.98           C  
ATOM   2180  NE2 HIS A 274      15.087  -6.725  18.582  1.00 91.98           N  
ATOM   2181  N   VAL A 275      15.258  -9.555  15.174  1.00 92.02           N  
ATOM   2182  CA  VAL A 275      14.035  -9.560  14.377  1.00 92.02           C  
ATOM   2183  C   VAL A 275      14.373  -9.837  12.914  1.00 92.02           C  
ATOM   2184  CB  VAL A 275      13.271  -8.223  14.504  1.00 92.02           C  
ATOM   2185  O   VAL A 275      15.304  -9.247  12.363  1.00 92.02           O  
ATOM   2186  CG1 VAL A 275      12.023  -8.229  13.623  1.00 92.02           C  
ATOM   2187  CG2 VAL A 275      12.899  -7.957  15.962  1.00 92.02           C  
ATOM   2188  N   ASN A 276      13.632 -10.773  12.380  1.00 92.28           N  
ATOM   2189  CA  ASN A 276      13.807 -11.022  10.953  1.00 92.28           C  
ATOM   2190  C   ASN A 276      13.493  -9.779  10.125  1.00 92.28           C  
ATOM   2191  CB  ASN A 276      12.936 -12.196  10.501  1.00 92.28           C  
ATOM   2192  O   ASN A 276      12.336  -9.361  10.040  1.00 92.28           O  
ATOM   2193  CG  ASN A 276      13.144 -12.550   9.042  1.00 92.28           C  
ATOM   2194  ND2 ASN A 276      12.524 -13.638   8.602  1.00 92.28           N  
ATOM   2195  OD1 ASN A 276      13.858 -11.853   8.317  1.00 92.28           O  
ATOM   2196  N   PRO A 277      14.482  -9.246   9.386  1.00 93.47           N  
ATOM   2197  CA  PRO A 277      14.279  -7.987   8.665  1.00 93.47           C  
ATOM   2198  C   PRO A 277      13.348  -8.138   7.465  1.00 93.47           C  
ATOM   2199  CB  PRO A 277      15.692  -7.606   8.216  1.00 93.47           C  
ATOM   2200  O   PRO A 277      12.879  -7.140   6.913  1.00 93.47           O  
ATOM   2201  CG  PRO A 277      16.441  -8.899   8.173  1.00 93.47           C  
ATOM   2202  CD  PRO A 277      15.903  -9.797   9.250  1.00 93.47           C  
ATOM   2203  N   PHE A 278      13.027  -9.379   7.094  1.00 93.58           N  
ATOM   2204  CA  PHE A 278      12.217  -9.630   5.907  1.00 93.58           C  
ATOM   2205  C   PHE A 278      10.793 -10.012   6.294  1.00 93.58           C  
ATOM   2206  CB  PHE A 278      12.843 -10.737   5.052  1.00 93.58           C  
ATOM   2207  O   PHE A 278       9.991 -10.388   5.437  1.00 93.58           O  
ATOM   2208  CG  PHE A 278      14.282 -10.483   4.690  1.00 93.58           C  
ATOM   2209  CD1 PHE A 278      14.675  -9.257   4.166  1.00 93.58           C  
ATOM   2210  CD2 PHE A 278      15.241 -11.470   4.873  1.00 93.58           C  
ATOM   2211  CE1 PHE A 278      16.006  -9.019   3.830  1.00 93.58           C  
ATOM   2212  CE2 PHE A 278      16.572 -11.240   4.539  1.00 93.58           C  
ATOM   2213  CZ  PHE A 278      16.953 -10.015   4.017  1.00 93.58           C  
ATOM   2214  N   ASP A 279      10.498 -10.031   7.543  1.00 93.46           N  
ATOM   2215  CA  ASP A 279       9.182 -10.384   8.064  1.00 93.46           C  
ATOM   2216  C   ASP A 279       8.259  -9.168   8.097  1.00 93.46           C  
ATOM   2217  CB  ASP A 279       9.304 -10.990   9.464  1.00 93.46           C  
ATOM   2218  O   ASP A 279       8.435  -8.270   8.924  1.00 93.46           O  
ATOM   2219  CG  ASP A 279       7.989 -11.538   9.990  1.00 93.46           C  
ATOM   2220  OD1 ASP A 279       6.921 -11.193   9.440  1.00 93.46           O  
ATOM   2221  OD2 ASP A 279       8.021 -12.319  10.965  1.00 93.46           O  
ATOM   2222  N   MET A 280       7.253  -9.175   7.244  1.00 93.71           N  
ATOM   2223  CA  MET A 280       6.394  -8.014   7.030  1.00 93.71           C  
ATOM   2224  C   MET A 280       5.425  -7.833   8.193  1.00 93.71           C  
ATOM   2225  CB  MET A 280       5.619  -8.152   5.719  1.00 93.71           C  
ATOM   2226  O   MET A 280       4.676  -6.855   8.237  1.00 93.71           O  
ATOM   2227  CG  MET A 280       4.931  -6.870   5.276  1.00 93.71           C  
ATOM   2228  SD  MET A 280       4.172  -7.019   3.612  1.00 93.71           S  
ATOM   2229  CE  MET A 280       3.472  -5.355   3.430  1.00 93.71           C  
ATOM   2230  N   THR A 281       5.453  -8.771   9.156  1.00 95.82           N  
ATOM   2231  CA  THR A 281       4.597  -8.626  10.328  1.00 95.82           C  
ATOM   2232  C   THR A 281       5.349  -7.944  11.467  1.00 95.82           C  
ATOM   2233  CB  THR A 281       4.066  -9.991  10.805  1.00 95.82           C  
ATOM   2234  O   THR A 281       4.823  -7.811  12.574  1.00 95.82           O  
ATOM   2235  CG2 THR A 281       3.441 -10.771   9.652  1.00 95.82           C  
ATOM   2236  OG1 THR A 281       5.149 -10.753  11.352  1.00 95.82           O  
ATOM   2237  N   LYS A 282       6.550  -7.479  11.166  1.00 95.92           N  
ATOM   2238  CA  LYS A 282       7.393  -6.900  12.209  1.00 95.92           C  
ATOM   2239  C   LYS A 282       7.897  -5.518  11.804  1.00 95.92           C  
ATOM   2240  CB  LYS A 282       8.576  -7.820  12.516  1.00 95.92           C  
ATOM   2241  O   LYS A 282       8.041  -5.228  10.615  1.00 95.92           O  
ATOM   2242  CG  LYS A 282       8.177  -9.251  12.845  1.00 95.92           C  
ATOM   2243  CD  LYS A 282       7.424  -9.332  14.166  1.00 95.92           C  
ATOM   2244  CE  LYS A 282       7.145 -10.775  14.565  1.00 95.92           C  
ATOM   2245  NZ  LYS A 282       6.359 -10.857  15.833  1.00 95.92           N  
ATOM   2246  N   VAL A 283       8.105  -4.710  12.817  1.00 97.04           N  
ATOM   2247  CA  VAL A 283       8.749  -3.423  12.580  1.00 97.04           C  
ATOM   2248  C   VAL A 283      10.210  -3.487  13.021  1.00 97.04           C  
ATOM   2249  CB  VAL A 283       8.019  -2.278  13.317  1.00 97.04           C  
ATOM   2250  O   VAL A 283      10.599  -4.385  13.771  1.00 97.04           O  
ATOM   2251  CG1 VAL A 283       6.575  -2.160  12.836  1.00 97.04           C  
ATOM   2252  CG2 VAL A 283       8.066  -2.502  14.828  1.00 97.04           C  
ATOM   2253  N   TRP A 284      11.061  -2.487  12.437  1.00 97.31           N  
ATOM   2254  CA  TRP A 284      12.360  -2.148  13.009  1.00 97.31           C  
ATOM   2255  C   TRP A 284      12.228  -1.021  14.028  1.00 97.31           C  
ATOM   2256  CB  TRP A 284      13.345  -1.746  11.908  1.00 97.31           C  
ATOM   2257  O   TRP A 284      11.942   0.122  13.665  1.00 97.31           O  
ATOM   2258  CG  TRP A 284      13.547  -2.797  10.858  1.00 97.31           C  
ATOM   2259  CD1 TRP A 284      13.045  -4.069  10.858  1.00 97.31           C  
ATOM   2260  CD2 TRP A 284      14.310  -2.667   9.655  1.00 97.31           C  
ATOM   2261  CE2 TRP A 284      14.227  -3.900   8.972  1.00 97.31           C  
ATOM   2262  CE3 TRP A 284      15.057  -1.626   9.088  1.00 97.31           C  
ATOM   2263  NE1 TRP A 284      13.450  -4.738   9.726  1.00 97.31           N  
ATOM   2264  CH2 TRP A 284      15.587  -3.085   7.215  1.00 97.31           C  
ATOM   2265  CZ2 TRP A 284      14.864  -4.120   7.748  1.00 97.31           C  
ATOM   2266  CZ3 TRP A 284      15.689  -1.846   7.870  1.00 97.31           C  
ATOM   2267  N   PRO A 285      12.433  -1.415  15.302  1.00 96.04           N  
ATOM   2268  CA  PRO A 285      12.299  -0.328  16.275  1.00 96.04           C  
ATOM   2269  C   PRO A 285      13.167   0.880  15.933  1.00 96.04           C  
ATOM   2270  CB  PRO A 285      12.752  -0.973  17.588  1.00 96.04           C  
ATOM   2271  O   PRO A 285      14.325   0.722  15.538  1.00 96.04           O  
ATOM   2272  CG  PRO A 285      12.479  -2.431  17.411  1.00 96.04           C  
ATOM   2273  CD  PRO A 285      12.765  -2.801  15.984  1.00 96.04           C  
ATOM   2274  N   HIS A 286      12.587   2.061  16.105  1.00 96.37           N  
ATOM   2275  CA  HIS A 286      13.288   3.298  15.782  1.00 96.37           C  
ATOM   2276  C   HIS A 286      14.524   3.476  16.657  1.00 96.37           C  
ATOM   2277  CB  HIS A 286      12.355   4.500  15.940  1.00 96.37           C  
ATOM   2278  O   HIS A 286      15.511   4.080  16.230  1.00 96.37           O  
ATOM   2279  CG  HIS A 286      11.273   4.560  14.909  1.00 96.37           C  
ATOM   2280  CD2 HIS A 286      11.044   3.796  13.815  1.00 96.37           C  
ATOM   2281  ND1 HIS A 286      10.267   5.501  14.941  1.00 96.37           N  
ATOM   2282  CE1 HIS A 286       9.463   5.311  13.908  1.00 96.37           C  
ATOM   2283  NE2 HIS A 286       9.913   4.283  13.209  1.00 96.37           N  
ATOM   2284  N   LYS A 287      14.498   2.920  17.836  1.00 96.45           N  
ATOM   2285  CA  LYS A 287      15.651   3.009  18.728  1.00 96.45           C  
ATOM   2286  C   LYS A 287      16.873   2.332  18.115  1.00 96.45           C  
ATOM   2287  CB  LYS A 287      15.330   2.382  20.085  1.00 96.45           C  
ATOM   2288  O   LYS A 287      17.996   2.823  18.253  1.00 96.45           O  
ATOM   2289  CG  LYS A 287      16.491   2.407  21.069  1.00 96.45           C  
ATOM   2290  CD  LYS A 287      16.122   1.737  22.386  1.00 96.45           C  
ATOM   2291  CE  LYS A 287      17.316   1.658  23.327  1.00 96.45           C  
ATOM   2292  NZ  LYS A 287      16.957   1.007  24.623  1.00 96.45           N  
ATOM   2293  N   ASP A 288      16.619   1.303  17.420  1.00 97.52           N  
ATOM   2294  CA  ASP A 288      17.721   0.556  16.821  1.00 97.52           C  
ATOM   2295  C   ASP A 288      18.089   1.123  15.452  1.00 97.52           C  
ATOM   2296  CB  ASP A 288      17.360  -0.926  16.697  1.00 97.52           C  
ATOM   2297  O   ASP A 288      19.267   1.184  15.096  1.00 97.52           O  
ATOM   2298  CG  ASP A 288      17.091  -1.585  18.039  1.00 97.52           C  
ATOM   2299  OD1 ASP A 288      17.568  -1.075  19.076  1.00 97.52           O  
ATOM   2300  OD2 ASP A 288      16.399  -2.625  18.059  1.00 97.52           O  
ATOM   2301  N   TYR A 289      17.101   1.479  14.806  1.00 98.11           N  
ATOM   2302  CA  TYR A 289      17.285   2.014  13.461  1.00 98.11           C  
ATOM   2303  C   TYR A 289      16.485   3.296  13.269  1.00 98.11           C  
ATOM   2304  CB  TYR A 289      16.873   0.979  12.410  1.00 98.11           C  
ATOM   2305  O   TYR A 289      15.328   3.256  12.842  1.00 98.11           O  
ATOM   2306  CG  TYR A 289      17.672  -0.300  12.471  1.00 98.11           C  
ATOM   2307  CD1 TYR A 289      18.912  -0.400  11.845  1.00 98.11           C  
ATOM   2308  CD2 TYR A 289      17.188  -1.411  13.154  1.00 98.11           C  
ATOM   2309  CE1 TYR A 289      19.652  -1.577  11.897  1.00 98.11           C  
ATOM   2310  CE2 TYR A 289      17.919  -2.593  13.212  1.00 98.11           C  
ATOM   2311  OH  TYR A 289      19.875  -3.834  12.637  1.00 98.11           O  
ATOM   2312  CZ  TYR A 289      19.148  -2.666  12.582  1.00 98.11           C  
ATOM   2313  N   PRO A 290      17.087   4.461  13.588  1.00 98.40           N  
ATOM   2314  CA  PRO A 290      16.406   5.756  13.520  1.00 98.40           C  
ATOM   2315  C   PRO A 290      16.095   6.184  12.087  1.00 98.40           C  
ATOM   2316  CB  PRO A 290      17.405   6.715  14.172  1.00 98.40           C  
ATOM   2317  O   PRO A 290      16.747   5.724  11.146  1.00 98.40           O  
ATOM   2318  CG  PRO A 290      18.740   6.074  13.965  1.00 98.40           C  
ATOM   2319  CD  PRO A 290      18.564   4.583  13.999  1.00 98.40           C  
ATOM   2320  N   LEU A 291      15.134   7.060  11.973  1.00 98.65           N  
ATOM   2321  CA  LEU A 291      14.708   7.585  10.681  1.00 98.65           C  
ATOM   2322  C   LEU A 291      15.739   8.559  10.122  1.00 98.65           C  
ATOM   2323  CB  LEU A 291      13.348   8.278  10.806  1.00 98.65           C  
ATOM   2324  O   LEU A 291      16.254   9.410  10.851  1.00 98.65           O  
ATOM   2325  CG  LEU A 291      12.174   7.397  11.235  1.00 98.65           C  
ATOM   2326  CD1 LEU A 291      10.908   8.234  11.380  1.00 98.65           C  
ATOM   2327  CD2 LEU A 291      11.961   6.266  10.234  1.00 98.65           C  
ATOM   2328  N   ARG A 292      16.034   8.339   8.916  1.00 98.44           N  
ATOM   2329  CA  ARG A 292      16.888   9.246   8.156  1.00 98.44           C  
ATOM   2330  C   ARG A 292      16.106   9.924   7.036  1.00 98.44           C  
ATOM   2331  CB  ARG A 292      18.090   8.496   7.577  1.00 98.44           C  
ATOM   2332  O   ARG A 292      15.563   9.252   6.156  1.00 98.44           O  
ATOM   2333  CG  ARG A 292      19.056   9.381   6.806  1.00 98.44           C  
ATOM   2334  CD  ARG A 292      20.239   8.589   6.268  1.00 98.44           C  
ATOM   2335  NE  ARG A 292      21.071   9.399   5.382  1.00 98.44           N  
ATOM   2336  NH1 ARG A 292      22.260   7.612   4.526  1.00 98.44           N  
ATOM   2337  NH2 ARG A 292      22.710   9.743   3.810  1.00 98.44           N  
ATOM   2338  CZ  ARG A 292      22.012   8.916   4.575  1.00 98.44           C  
ATOM   2339  N   PRO A 293      16.038  11.280   7.004  1.00 98.67           N  
ATOM   2340  CA  PRO A 293      15.281  11.966   5.954  1.00 98.67           C  
ATOM   2341  C   PRO A 293      15.936  11.847   4.580  1.00 98.67           C  
ATOM   2342  CB  PRO A 293      15.263  13.422   6.426  1.00 98.67           C  
ATOM   2343  O   PRO A 293      17.160  11.957   4.464  1.00 98.67           O  
ATOM   2344  CG  PRO A 293      16.495  13.569   7.259  1.00 98.67           C  
ATOM   2345  CD  PRO A 293      16.769  12.259   7.940  1.00 98.67           C  
ATOM   2346  N   ILE A 294      15.026  11.657   3.499  1.00 98.51           N  
ATOM   2347  CA  ILE A 294      15.627  11.548   2.174  1.00 98.51           C  
ATOM   2348  C   ILE A 294      14.905  12.476   1.201  1.00 98.51           C  
ATOM   2349  CB  ILE A 294      15.590  10.093   1.655  1.00 98.51           C  
ATOM   2350  O   ILE A 294      15.442  12.818   0.144  1.00 98.51           O  
ATOM   2351  CG1 ILE A 294      14.141   9.625   1.481  1.00 98.51           C  
ATOM   2352  CG2 ILE A 294      16.356   9.162   2.600  1.00 98.51           C  
ATOM   2353  CD1 ILE A 294      13.998   8.337   0.683  1.00 98.51           C  
ATOM   2354  N   GLY A 295      13.677  12.831   1.556  1.00 98.62           N  
ATOM   2355  CA  GLY A 295      12.980  13.660   0.586  1.00 98.62           C  
ATOM   2356  C   GLY A 295      11.618  14.124   1.067  1.00 98.62           C  
ATOM   2357  O   GLY A 295      11.255  13.904   2.224  1.00 98.62           O  
ATOM   2358  N   ARG A 296      10.974  14.835   0.167  1.00 98.80           N  
ATOM   2359  CA  ARG A 296       9.655  15.398   0.437  1.00 98.80           C  
ATOM   2360  C   ARG A 296       8.713  15.176  -0.741  1.00 98.80           C  
ATOM   2361  CB  ARG A 296       9.762  16.893   0.748  1.00 98.80           C  
ATOM   2362  O   ARG A 296       9.101  15.362  -1.896  1.00 98.80           O  
ATOM   2363  CG  ARG A 296       8.427  17.556   1.049  1.00 98.80           C  
ATOM   2364  CD  ARG A 296       8.606  18.981   1.554  1.00 98.80           C  
ATOM   2365  NE  ARG A 296       9.383  19.022   2.789  1.00 98.80           N  
ATOM   2366  NH1 ARG A 296      10.004  21.236   2.570  1.00 98.80           N  
ATOM   2367  NH2 ARG A 296      10.706  20.018   4.381  1.00 98.80           N  
ATOM   2368  CZ  ARG A 296      10.029  20.092   3.244  1.00 98.80           C  
ATOM   2369  N   LEU A 297       7.489  14.743  -0.379  1.00 98.83           N  
ATOM   2370  CA  LEU A 297       6.415  14.569  -1.350  1.00 98.83           C  
ATOM   2371  C   LEU A 297       5.399  15.702  -1.246  1.00 98.83           C  
ATOM   2372  CB  LEU A 297       5.717  13.222  -1.144  1.00 98.83           C  
ATOM   2373  O   LEU A 297       4.921  16.014  -0.153  1.00 98.83           O  
ATOM   2374  CG  LEU A 297       4.437  12.991  -1.947  1.00 98.83           C  
ATOM   2375  CD1 LEU A 297       4.759  12.856  -3.432  1.00 98.83           C  
ATOM   2376  CD2 LEU A 297       3.702  11.755  -1.440  1.00 98.83           C  
ATOM   2377  N   THR A 298       5.073  16.331  -2.410  1.00 98.83           N  
ATOM   2378  CA  THR A 298       4.033  17.351  -2.492  1.00 98.83           C  
ATOM   2379  C   THR A 298       3.048  17.030  -3.612  1.00 98.83           C  
ATOM   2380  CB  THR A 298       4.638  18.749  -2.721  1.00 98.83           C  
ATOM   2381  O   THR A 298       3.437  16.926  -4.777  1.00 98.83           O  
ATOM   2382  CG2 THR A 298       3.555  19.822  -2.729  1.00 98.83           C  
ATOM   2383  OG1 THR A 298       5.573  19.036  -1.674  1.00 98.83           O  
ATOM   2384  N   LEU A 299       1.780  16.823  -3.248  1.00 98.61           N  
ATOM   2385  CA  LEU A 299       0.738  16.707  -4.262  1.00 98.61           C  
ATOM   2386  C   LEU A 299       0.208  18.082  -4.656  1.00 98.61           C  
ATOM   2387  CB  LEU A 299      -0.411  15.832  -3.753  1.00 98.61           C  
ATOM   2388  O   LEU A 299      -0.266  18.837  -3.804  1.00 98.61           O  
ATOM   2389  CG  LEU A 299      -0.104  14.344  -3.582  1.00 98.61           C  
ATOM   2390  CD1 LEU A 299      -1.373  13.579  -3.219  1.00 98.61           C  
ATOM   2391  CD2 LEU A 299       0.523  13.777  -4.851  1.00 98.61           C  
ATOM   2392  N   ASN A 300       0.193  18.325  -5.956  1.00 98.47           N  
ATOM   2393  CA  ASN A 300      -0.128  19.701  -6.323  1.00 98.47           C  
ATOM   2394  C   ASN A 300      -1.034  19.757  -7.550  1.00 98.47           C  
ATOM   2395  CB  ASN A 300       1.151  20.503  -6.570  1.00 98.47           C  
ATOM   2396  O   ASN A 300      -1.260  20.830  -8.111  1.00 98.47           O  
ATOM   2397  CG  ASN A 300       2.018  19.899  -7.658  1.00 98.47           C  
ATOM   2398  ND2 ASN A 300       3.257  20.365  -7.756  1.00 98.47           N  
ATOM   2399  OD1 ASN A 300       1.577  19.021  -8.404  1.00 98.47           O  
ATOM   2400  N   LYS A 301      -1.457  18.653  -7.985  1.00 98.55           N  
ATOM   2401  CA  LYS A 301      -2.310  18.652  -9.170  1.00 98.55           C  
ATOM   2402  C   LYS A 301      -3.344  17.532  -9.102  1.00 98.55           C  
ATOM   2403  CB  LYS A 301      -1.466  18.509 -10.438  1.00 98.55           C  
ATOM   2404  O   LYS A 301      -2.995  16.370  -8.887  1.00 98.55           O  
ATOM   2405  CG  LYS A 301      -2.258  18.661 -11.729  1.00 98.55           C  
ATOM   2406  CD  LYS A 301      -1.362  18.529 -12.953  1.00 98.55           C  
ATOM   2407  CE  LYS A 301      -2.161  18.630 -14.245  1.00 98.55           C  
ATOM   2408  NZ  LYS A 301      -1.284  18.519 -15.449  1.00 98.55           N  
ATOM   2409  N   ASN A 302      -4.656  17.927  -9.388  1.00 98.67           N  
ATOM   2410  CA  ASN A 302      -5.732  16.944  -9.456  1.00 98.67           C  
ATOM   2411  C   ASN A 302      -5.758  16.234 -10.806  1.00 98.67           C  
ATOM   2412  CB  ASN A 302      -7.083  17.606  -9.177  1.00 98.67           C  
ATOM   2413  O   ASN A 302      -5.273  16.770 -11.804  1.00 98.67           O  
ATOM   2414  CG  ASN A 302      -7.356  17.776  -7.696  1.00 98.67           C  
ATOM   2415  ND2 ASN A 302      -7.911  18.922  -7.322  1.00 98.67           N  
ATOM   2416  OD1 ASN A 302      -7.069  16.883  -6.893  1.00 98.67           O  
ATOM   2417  N   PRO A 303      -6.348  14.955 -10.731  1.00 98.26           N  
ATOM   2418  CA  PRO A 303      -6.562  14.307 -12.027  1.00 98.26           C  
ATOM   2419  C   PRO A 303      -7.470  15.118 -12.949  1.00 98.26           C  
ATOM   2420  CB  PRO A 303      -7.216  12.974 -11.651  1.00 98.26           C  
ATOM   2421  O   PRO A 303      -8.388  15.794 -12.479  1.00 98.26           O  
ATOM   2422  CG  PRO A 303      -7.867  13.227 -10.330  1.00 98.26           C  
ATOM   2423  CD  PRO A 303      -7.054  14.247  -9.585  1.00 98.26           C  
ATOM   2424  N   ARG A 304      -7.126  15.102 -14.194  1.00 97.50           N  
ATOM   2425  CA  ARG A 304      -8.016  15.712 -15.176  1.00 97.50           C  
ATOM   2426  C   ARG A 304      -9.243  14.840 -15.419  1.00 97.50           C  
ATOM   2427  CB  ARG A 304      -7.278  15.957 -16.494  1.00 97.50           C  
ATOM   2428  O   ARG A 304     -10.358  15.350 -15.552  1.00 97.50           O  
ATOM   2429  CG  ARG A 304      -8.094  16.720 -17.525  1.00 97.50           C  
ATOM   2430  CD  ARG A 304      -7.303  16.963 -18.803  1.00 97.50           C  
ATOM   2431  NE  ARG A 304      -8.148  17.503 -19.865  1.00 97.50           N  
ATOM   2432  NH1 ARG A 304      -6.494  17.473 -21.478  1.00 97.50           N  
ATOM   2433  NH2 ARG A 304      -8.596  18.226 -21.998  1.00 97.50           N  
ATOM   2434  CZ  ARG A 304      -7.744  17.733 -21.111  1.00 97.50           C  
ATOM   2435  N   ASN A 305      -9.001  13.576 -15.499  1.00 98.11           N  
ATOM   2436  CA  ASN A 305      -9.999  12.519 -15.623  1.00 98.11           C  
ATOM   2437  C   ASN A 305      -9.699  11.351 -14.687  1.00 98.11           C  
ATOM   2438  CB  ASN A 305     -10.088  12.031 -17.070  1.00 98.11           C  
ATOM   2439  O   ASN A 305      -8.630  10.744 -14.769  1.00 98.11           O  
ATOM   2440  CG  ASN A 305     -11.173  10.992 -17.270  1.00 98.11           C  
ATOM   2441  ND2 ASN A 305     -12.351  11.437 -17.690  1.00 98.11           N  
ATOM   2442  OD1 ASN A 305     -10.954   9.798 -17.049  1.00 98.11           O  
ATOM   2443  N   TYR A 306     -10.677  11.038 -13.907  1.00 97.51           N  
ATOM   2444  CA  TYR A 306     -10.470  10.013 -12.890  1.00 97.51           C  
ATOM   2445  C   TYR A 306     -10.121   8.674 -13.529  1.00 97.51           C  
ATOM   2446  CB  TYR A 306     -11.717   9.864 -12.014  1.00 97.51           C  
ATOM   2447  O   TYR A 306      -9.179   8.002 -13.101  1.00 97.51           O  
ATOM   2448  CG  TYR A 306     -11.582   8.813 -10.940  1.00 97.51           C  
ATOM   2449  CD1 TYR A 306     -11.983   7.499 -11.170  1.00 97.51           C  
ATOM   2450  CD2 TYR A 306     -11.056   9.132  -9.692  1.00 97.51           C  
ATOM   2451  CE1 TYR A 306     -11.862   6.527 -10.182  1.00 97.51           C  
ATOM   2452  CE2 TYR A 306     -10.931   8.168  -8.697  1.00 97.51           C  
ATOM   2453  OH  TYR A 306     -11.214   5.913  -7.969  1.00 97.51           O  
ATOM   2454  CZ  TYR A 306     -11.336   6.871  -8.951  1.00 97.51           C  
ATOM   2455  N   PHE A 307     -10.866   8.269 -14.576  1.00 97.37           N  
ATOM   2456  CA  PHE A 307     -10.672   6.971 -15.210  1.00 97.37           C  
ATOM   2457  C   PHE A 307      -9.274   6.863 -15.807  1.00 97.37           C  
ATOM   2458  CB  PHE A 307     -11.726   6.739 -16.297  1.00 97.37           C  
ATOM   2459  O   PHE A 307      -8.521   5.945 -15.476  1.00 97.37           O  
ATOM   2460  CG  PHE A 307     -11.592   5.416 -17.001  1.00 97.37           C  
ATOM   2461  CD1 PHE A 307     -10.993   5.336 -18.253  1.00 97.37           C  
ATOM   2462  CD2 PHE A 307     -12.064   4.251 -16.411  1.00 97.37           C  
ATOM   2463  CE1 PHE A 307     -10.867   4.112 -18.906  1.00 97.37           C  
ATOM   2464  CE2 PHE A 307     -11.942   3.025 -17.058  1.00 97.37           C  
ATOM   2465  CZ  PHE A 307     -11.344   2.958 -18.306  1.00 97.37           C  
ATOM   2466  N   THR A 308      -8.876   7.851 -16.549  1.00 97.31           N  
ATOM   2467  CA  THR A 308      -7.606   7.787 -17.263  1.00 97.31           C  
ATOM   2468  C   THR A 308      -6.434   7.934 -16.297  1.00 97.31           C  
ATOM   2469  CB  THR A 308      -7.520   8.877 -18.348  1.00 97.31           C  
ATOM   2470  O   THR A 308      -5.440   7.213 -16.404  1.00 97.31           O  
ATOM   2471  CG2 THR A 308      -8.625   8.708 -19.386  1.00 97.31           C  
ATOM   2472  OG1 THR A 308      -7.649  10.165 -17.735  1.00 97.31           O  
ATOM   2473  N   ASP A 309      -6.551   8.818 -15.325  1.00 98.25           N  
ATOM   2474  CA  ASP A 309      -5.411   9.175 -14.486  1.00 98.25           C  
ATOM   2475  C   ASP A 309      -5.309   8.251 -13.275  1.00 98.25           C  
ATOM   2476  CB  ASP A 309      -5.517  10.632 -14.030  1.00 98.25           C  
ATOM   2477  O   ASP A 309      -4.210   7.852 -12.883  1.00 98.25           O  
ATOM   2478  CG  ASP A 309      -5.373  11.623 -15.171  1.00 98.25           C  
ATOM   2479  OD1 ASP A 309      -4.604  11.354 -16.119  1.00 98.25           O  
ATOM   2480  OD2 ASP A 309      -6.031  12.684 -15.120  1.00 98.25           O  
ATOM   2481  N   ILE A 310      -6.490   7.821 -12.735  1.00 98.19           N  
ATOM   2482  CA  ILE A 310      -6.450   7.117 -11.458  1.00 98.19           C  
ATOM   2483  C   ILE A 310      -6.894   5.669 -11.653  1.00 98.19           C  
ATOM   2484  CB  ILE A 310      -7.339   7.812 -10.402  1.00 98.19           C  
ATOM   2485  O   ILE A 310      -6.172   4.738 -11.288  1.00 98.19           O  
ATOM   2486  CG1 ILE A 310      -6.904   9.270 -10.214  1.00 98.19           C  
ATOM   2487  CG2 ILE A 310      -7.295   7.051  -9.074  1.00 98.19           C  
ATOM   2488  CD1 ILE A 310      -5.430   9.437  -9.871  1.00 98.19           C  
ATOM   2489  N   GLU A 311      -8.046   5.434 -12.289  1.00 97.55           N  
ATOM   2490  CA  GLU A 311      -8.578   4.082 -12.423  1.00 97.55           C  
ATOM   2491  C   GLU A 311      -7.684   3.222 -13.311  1.00 97.55           C  
ATOM   2492  CB  GLU A 311     -10.001   4.118 -12.987  1.00 97.55           C  
ATOM   2493  O   GLU A 311      -7.483   2.037 -13.038  1.00 97.55           O  
ATOM   2494  CG  GLU A 311     -10.607   2.741 -13.216  1.00 97.55           C  
ATOM   2495  CD  GLU A 311     -10.770   1.937 -11.936  1.00 97.55           C  
ATOM   2496  OE1 GLU A 311     -11.070   0.724 -12.015  1.00 97.55           O  
ATOM   2497  OE2 GLU A 311     -10.597   2.525 -10.845  1.00 97.55           O  
ATOM   2498  N   GLN A 312      -6.947   3.812 -14.308  1.00 97.70           N  
ATOM   2499  CA  GLN A 312      -6.119   3.050 -15.236  1.00 97.70           C  
ATOM   2500  C   GLN A 312      -4.667   3.006 -14.771  1.00 97.70           C  
ATOM   2501  CB  GLN A 312      -6.202   3.645 -16.643  1.00 97.70           C  
ATOM   2502  O   GLN A 312      -3.833   2.336 -15.383  1.00 97.70           O  
ATOM   2503  CG  GLN A 312      -7.520   3.365 -17.353  1.00 97.70           C  
ATOM   2504  CD  GLN A 312      -7.532   3.863 -18.786  1.00 97.70           C  
ATOM   2505  NE2 GLN A 312      -8.224   3.139 -19.659  1.00 97.70           N  
ATOM   2506  OE1 GLN A 312      -6.925   4.890 -19.105  1.00 97.70           O  
ATOM   2507  N   ALA A 313      -4.394   3.732 -13.650  1.00 98.30           N  
ATOM   2508  CA  ALA A 313      -3.029   3.719 -13.130  1.00 98.30           C  
ATOM   2509  C   ALA A 313      -2.664   2.343 -12.580  1.00 98.30           C  
ATOM   2510  CB  ALA A 313      -2.862   4.783 -12.048  1.00 98.30           C  
ATOM   2511  O   ALA A 313      -3.430   1.749 -11.818  1.00 98.30           O  
ATOM   2512  N   ALA A 314      -1.587   1.813 -13.044  1.00 98.22           N  
ATOM   2513  CA  ALA A 314      -1.064   0.525 -12.594  1.00 98.22           C  
ATOM   2514  C   ALA A 314       0.252   0.700 -11.842  1.00 98.22           C  
ATOM   2515  CB  ALA A 314      -0.875  -0.417 -13.780  1.00 98.22           C  
ATOM   2516  O   ALA A 314       1.149   1.409 -12.305  1.00 98.22           O  
ATOM   2517  N   PHE A 315       0.317   0.101 -10.667  1.00 98.46           N  
ATOM   2518  CA  PHE A 315       1.502   0.154  -9.818  1.00 98.46           C  
ATOM   2519  C   PHE A 315       2.044  -1.246  -9.558  1.00 98.46           C  
ATOM   2520  CB  PHE A 315       1.183   0.849  -8.491  1.00 98.46           C  
ATOM   2521  O   PHE A 315       1.277  -2.205  -9.453  1.00 98.46           O  
ATOM   2522  CG  PHE A 315       0.580   2.219  -8.652  1.00 98.46           C  
ATOM   2523  CD1 PHE A 315       1.389   3.347  -8.709  1.00 98.46           C  
ATOM   2524  CD2 PHE A 315      -0.796   2.377  -8.748  1.00 98.46           C  
ATOM   2525  CE1 PHE A 315       0.834   4.616  -8.858  1.00 98.46           C  
ATOM   2526  CE2 PHE A 315      -1.358   3.642  -8.897  1.00 98.46           C  
ATOM   2527  CZ  PHE A 315      -0.542   4.760  -8.951  1.00 98.46           C  
ATOM   2528  N   SER A 316       3.415  -1.306  -9.530  1.00 98.03           N  
ATOM   2529  CA  SER A 316       4.021  -2.593  -9.204  1.00 98.03           C  
ATOM   2530  C   SER A 316       5.342  -2.411  -8.465  1.00 98.03           C  
ATOM   2531  CB  SER A 316       4.245  -3.417 -10.472  1.00 98.03           C  
ATOM   2532  O   SER A 316       6.192  -1.624  -8.888  1.00 98.03           O  
ATOM   2533  OG  SER A 316       4.992  -4.587 -10.186  1.00 98.03           O  
ATOM   2534  N   PRO A 317       5.466  -3.219  -7.340  1.00 97.67           N  
ATOM   2535  CA  PRO A 317       6.767  -3.153  -6.670  1.00 97.67           C  
ATOM   2536  C   PRO A 317       7.900  -3.713  -7.527  1.00 97.67           C  
ATOM   2537  CB  PRO A 317       6.560  -4.004  -5.414  1.00 97.67           C  
ATOM   2538  O   PRO A 317       9.073  -3.586  -7.165  1.00 97.67           O  
ATOM   2539  CG  PRO A 317       5.485  -4.975  -5.783  1.00 97.67           C  
ATOM   2540  CD  PRO A 317       4.521  -4.290  -6.710  1.00 97.67           C  
ATOM   2541  N   SER A 318       7.557  -4.347  -8.679  1.00 97.62           N  
ATOM   2542  CA  SER A 318       8.581  -4.870  -9.579  1.00 97.62           C  
ATOM   2543  C   SER A 318       9.127  -3.775 -10.489  1.00 97.62           C  
ATOM   2544  CB  SER A 318       8.019  -6.013 -10.424  1.00 97.62           C  
ATOM   2545  O   SER A 318      10.136  -3.973 -11.170  1.00 97.62           O  
ATOM   2546  OG  SER A 318       7.016  -5.541 -11.308  1.00 97.62           O  
ATOM   2547  N   ASN A 319       8.352  -2.665 -10.504  1.00 98.12           N  
ATOM   2548  CA  ASN A 319       8.919  -1.512 -11.195  1.00 98.12           C  
ATOM   2549  C   ASN A 319      10.025  -0.855 -10.374  1.00 98.12           C  
ATOM   2550  CB  ASN A 319       7.826  -0.493 -11.525  1.00 98.12           C  
ATOM   2551  O   ASN A 319       9.746  -0.109  -9.433  1.00 98.12           O  
ATOM   2552  CG  ASN A 319       6.826  -1.016 -12.537  1.00 98.12           C  
ATOM   2553  ND2 ASN A 319       5.696  -0.330 -12.664  1.00 98.12           N  
ATOM   2554  OD1 ASN A 319       7.067  -2.029 -13.200  1.00 98.12           O  
ATOM   2555  N   MET A 320      11.236  -1.166 -10.658  1.00 97.26           N  
ATOM   2556  CA  MET A 320      12.396  -0.650  -9.938  1.00 97.26           C  
ATOM   2557  C   MET A 320      13.406  -0.036 -10.901  1.00 97.26           C  
ATOM   2558  CB  MET A 320      13.061  -1.760  -9.121  1.00 97.26           C  
ATOM   2559  O   MET A 320      13.422  -0.371 -12.087  1.00 97.26           O  
ATOM   2560  CG  MET A 320      12.182  -2.315  -8.012  1.00 97.26           C  
ATOM   2561  SD  MET A 320      12.977  -3.705  -7.115  1.00 97.26           S  
ATOM   2562  CE  MET A 320      11.651  -4.135  -5.953  1.00 97.26           C  
ATOM   2563  N   VAL A 321      14.149   0.875 -10.414  1.00 97.35           N  
ATOM   2564  CA  VAL A 321      15.187   1.530 -11.203  1.00 97.35           C  
ATOM   2565  C   VAL A 321      16.562   1.185 -10.635  1.00 97.35           C  
ATOM   2566  CB  VAL A 321      14.993   3.063 -11.235  1.00 97.35           C  
ATOM   2567  O   VAL A 321      16.672   0.714  -9.501  1.00 97.35           O  
ATOM   2568  CG1 VAL A 321      13.681   3.426 -11.927  1.00 97.35           C  
ATOM   2569  CG2 VAL A 321      15.030   3.635  -9.819  1.00 97.35           C  
ATOM   2570  N   PRO A 322      17.583   1.369 -11.472  1.00 96.13           N  
ATOM   2571  CA  PRO A 322      18.924   1.115 -10.940  1.00 96.13           C  
ATOM   2572  C   PRO A 322      19.165   1.799  -9.596  1.00 96.13           C  
ATOM   2573  CB  PRO A 322      19.846   1.691 -12.018  1.00 96.13           C  
ATOM   2574  O   PRO A 322      18.829   2.974  -9.428  1.00 96.13           O  
ATOM   2575  CG  PRO A 322      19.076   1.553 -13.292  1.00 96.13           C  
ATOM   2576  CD  PRO A 322      17.634   1.866 -13.013  1.00 96.13           C  
ATOM   2577  N   GLY A 323      19.777   1.014  -8.648  1.00 96.58           N  
ATOM   2578  CA  GLY A 323      20.065   1.522  -7.316  1.00 96.58           C  
ATOM   2579  C   GLY A 323      18.981   1.197  -6.306  1.00 96.58           C  
ATOM   2580  O   GLY A 323      19.154   1.422  -5.106  1.00 96.58           O  
ATOM   2581  N   TRP A 324      17.849   0.748  -6.715  1.00 97.81           N  
ATOM   2582  CA  TRP A 324      16.718   0.334  -5.891  1.00 97.81           C  
ATOM   2583  C   TRP A 324      16.323  -1.107  -6.192  1.00 97.81           C  
ATOM   2584  CB  TRP A 324      15.521   1.262  -6.115  1.00 97.81           C  
ATOM   2585  O   TRP A 324      15.880  -1.417  -7.301  1.00 97.81           O  
ATOM   2586  CG  TRP A 324      14.424   1.097  -5.105  1.00 97.81           C  
ATOM   2587  CD1 TRP A 324      13.540   0.058  -5.013  1.00 97.81           C  
ATOM   2588  CD2 TRP A 324      14.094   2.001  -4.048  1.00 97.81           C  
ATOM   2589  CE2 TRP A 324      12.997   1.447  -3.351  1.00 97.81           C  
ATOM   2590  CE3 TRP A 324      14.619   3.228  -3.620  1.00 97.81           C  
ATOM   2591  NE1 TRP A 324      12.679   0.263  -3.959  1.00 97.81           N  
ATOM   2592  CH2 TRP A 324      12.950   3.278  -1.851  1.00 97.81           C  
ATOM   2593  CZ2 TRP A 324      12.416   2.079  -2.249  1.00 97.81           C  
ATOM   2594  CZ3 TRP A 324      14.040   3.855  -2.523  1.00 97.81           C  
ATOM   2595  N   GLY A 325      16.383  -1.959  -5.190  1.00 97.00           N  
ATOM   2596  CA  GLY A 325      16.136  -3.359  -5.496  1.00 97.00           C  
ATOM   2597  C   GLY A 325      15.284  -4.056  -4.452  1.00 97.00           C  
ATOM   2598  O   GLY A 325      14.994  -3.486  -3.398  1.00 97.00           O  
ATOM   2599  N   ALA A 326      14.916  -5.281  -4.782  1.00 96.71           N  
ATOM   2600  CA  ALA A 326      14.092  -6.107  -3.903  1.00 96.71           C  
ATOM   2601  C   ALA A 326      14.953  -6.870  -2.901  1.00 96.71           C  
ATOM   2602  CB  ALA A 326      13.248  -7.079  -4.724  1.00 96.71           C  
ATOM   2603  O   ALA A 326      16.109  -7.193  -3.186  1.00 96.71           O  
ATOM   2604  N   SER A 327      14.447  -7.069  -1.738  1.00 95.52           N  
ATOM   2605  CA  SER A 327      15.052  -7.951  -0.745  1.00 95.52           C  
ATOM   2606  C   SER A 327      14.488  -9.364  -0.844  1.00 95.52           C  
ATOM   2607  CB  SER A 327      14.830  -7.403   0.666  1.00 95.52           C  
ATOM   2608  O   SER A 327      13.730  -9.673  -1.766  1.00 95.52           O  
ATOM   2609  OG  SER A 327      13.461  -7.479   1.025  1.00 95.52           O  
ATOM   2610  N   ALA A 328      14.914 -10.214   0.062  1.00 93.78           N  
ATOM   2611  CA  ALA A 328      14.427 -11.590   0.098  1.00 93.78           C  
ATOM   2612  C   ALA A 328      13.117 -11.688   0.875  1.00 93.78           C  
ATOM   2613  CB  ALA A 328      15.477 -12.511   0.714  1.00 93.78           C  
ATOM   2614  O   ALA A 328      12.706 -12.779   1.276  1.00 93.78           O  
ATOM   2615  N   ASP A 329      12.493 -10.606   1.097  1.00 93.57           N  
ATOM   2616  CA  ASP A 329      11.162 -10.565   1.694  1.00 93.57           C  
ATOM   2617  C   ASP A 329      10.164 -11.371   0.866  1.00 93.57           C  
ATOM   2618  CB  ASP A 329      10.682  -9.120   1.838  1.00 93.57           C  
ATOM   2619  O   ASP A 329       9.840 -10.995  -0.262  1.00 93.57           O  
ATOM   2620  CG  ASP A 329       9.278  -9.015   2.408  1.00 93.57           C  
ATOM   2621  OD1 ASP A 329       8.515 -10.002   2.335  1.00 93.57           O  
ATOM   2622  OD2 ASP A 329       8.931  -7.934   2.932  1.00 93.57           O  
ATOM   2623  N   PRO A 330       9.579 -12.454   1.428  1.00 93.29           N  
ATOM   2624  CA  PRO A 330       8.709 -13.328   0.638  1.00 93.29           C  
ATOM   2625  C   PRO A 330       7.460 -12.613   0.127  1.00 93.29           C  
ATOM   2626  CB  PRO A 330       8.337 -14.439   1.623  1.00 93.29           C  
ATOM   2627  O   PRO A 330       7.022 -12.858  -1.000  1.00 93.29           O  
ATOM   2628  CG  PRO A 330       9.470 -14.480   2.598  1.00 93.29           C  
ATOM   2629  CD  PRO A 330      10.003 -13.087   2.767  1.00 93.29           C  
ATOM   2630  N   MET A 331       6.888 -11.787   0.928  1.00 94.78           N  
ATOM   2631  CA  MET A 331       5.713 -11.038   0.489  1.00 94.78           C  
ATOM   2632  C   MET A 331       6.058 -10.124  -0.681  1.00 94.78           C  
ATOM   2633  CB  MET A 331       5.137 -10.216   1.643  1.00 94.78           C  
ATOM   2634  O   MET A 331       5.317 -10.061  -1.664  1.00 94.78           O  
ATOM   2635  CG  MET A 331       4.393 -11.047   2.676  1.00 94.78           C  
ATOM   2636  SD  MET A 331       2.982 -11.970   1.952  1.00 94.78           S  
ATOM   2637  CE  MET A 331       1.938 -10.587   1.412  1.00 94.78           C  
ATOM   2638  N   LEU A 332       7.224  -9.361  -0.524  1.00 96.44           N  
ATOM   2639  CA  LEU A 332       7.657  -8.489  -1.610  1.00 96.44           C  
ATOM   2640  C   LEU A 332       7.893  -9.288  -2.888  1.00 96.44           C  
ATOM   2641  CB  LEU A 332       8.934  -7.740  -1.219  1.00 96.44           C  
ATOM   2642  O   LEU A 332       7.464  -8.879  -3.969  1.00 96.44           O  
ATOM   2643  CG  LEU A 332       9.553  -6.848  -2.296  1.00 96.44           C  
ATOM   2644  CD1 LEU A 332       8.542  -5.809  -2.770  1.00 96.44           C  
ATOM   2645  CD2 LEU A 332      10.815  -6.172  -1.770  1.00 96.44           C  
ATOM   2646  N   GLN A 333       8.525 -10.483  -2.756  1.00 95.64           N  
ATOM   2647  CA  GLN A 333       8.813 -11.338  -3.903  1.00 95.64           C  
ATOM   2648  C   GLN A 333       7.528 -11.770  -4.603  1.00 95.64           C  
ATOM   2649  CB  GLN A 333       9.614 -12.567  -3.469  1.00 95.64           C  
ATOM   2650  O   GLN A 333       7.458 -11.776  -5.834  1.00 95.64           O  
ATOM   2651  CG  GLN A 333      11.017 -12.243  -2.974  1.00 95.64           C  
ATOM   2652  CD  GLN A 333      11.908 -11.676  -4.063  1.00 95.64           C  
ATOM   2653  NE2 GLN A 333      12.590 -10.577  -3.759  1.00 95.64           N  
ATOM   2654  OE1 GLN A 333      11.983 -12.222  -5.169  1.00 95.64           O  
ATOM   2655  N   ALA A 334       6.544 -12.124  -3.853  1.00 96.43           N  
ATOM   2656  CA  ALA A 334       5.268 -12.556  -4.418  1.00 96.43           C  
ATOM   2657  C   ALA A 334       4.539 -11.391  -5.080  1.00 96.43           C  
ATOM   2658  CB  ALA A 334       4.392 -13.184  -3.337  1.00 96.43           C  
ATOM   2659  O   ALA A 334       3.981 -11.538  -6.171  1.00 96.43           O  
ATOM   2660  N   ARG A 335       4.651 -10.259  -4.521  1.00 97.07           N  
ATOM   2661  CA  ARG A 335       3.960  -9.069  -5.006  1.00 97.07           C  
ATOM   2662  C   ARG A 335       4.536  -8.606  -6.340  1.00 97.07           C  
ATOM   2663  CB  ARG A 335       4.046  -7.939  -3.978  1.00 97.07           C  
ATOM   2664  O   ARG A 335       3.816  -8.057  -7.176  1.00 97.07           O  
ATOM   2665  CG  ARG A 335       3.192  -8.165  -2.741  1.00 97.07           C  
ATOM   2666  CD  ARG A 335       3.286  -6.996  -1.769  1.00 97.07           C  
ATOM   2667  NE  ARG A 335       2.588  -5.818  -2.274  1.00 97.07           N  
ATOM   2668  NH1 ARG A 335       3.158  -4.461  -0.493  1.00 97.07           N  
ATOM   2669  NH2 ARG A 335       1.878  -3.635  -2.205  1.00 97.07           N  
ATOM   2670  CZ  ARG A 335       2.543  -4.641  -1.656  1.00 97.07           C  
ATOM   2671  N   MET A 336       5.817  -8.839  -6.505  1.00 97.98           N  
ATOM   2672  CA  MET A 336       6.487  -8.429  -7.736  1.00 97.98           C  
ATOM   2673  C   MET A 336       5.886  -9.138  -8.944  1.00 97.98           C  
ATOM   2674  CB  MET A 336       7.987  -8.717  -7.653  1.00 97.98           C  
ATOM   2675  O   MET A 336       5.941  -8.623 -10.063  1.00 97.98           O  
ATOM   2676  CG  MET A 336       8.731  -7.819  -6.678  1.00 97.98           C  
ATOM   2677  SD  MET A 336      10.514  -8.238  -6.557  1.00 97.98           S  
ATOM   2678  CE  MET A 336      10.965  -8.229  -8.314  1.00 97.98           C  
ATOM   2679  N   PHE A 337       5.310 -10.273  -8.736  1.00 97.85           N  
ATOM   2680  CA  PHE A 337       4.599 -10.966  -9.803  1.00 97.85           C  
ATOM   2681  C   PHE A 337       3.122 -10.593  -9.802  1.00 97.85           C  
ATOM   2682  CB  PHE A 337       4.757 -12.483  -9.659  1.00 97.85           C  
ATOM   2683  O   PHE A 337       2.548 -10.305 -10.854  1.00 97.85           O  
ATOM   2684  CG  PHE A 337       3.816 -13.276 -10.525  1.00 97.85           C  
ATOM   2685  CD1 PHE A 337       2.694 -13.887  -9.978  1.00 97.85           C  
ATOM   2686  CD2 PHE A 337       4.053 -13.411 -11.887  1.00 97.85           C  
ATOM   2687  CE1 PHE A 337       1.820 -14.622 -10.776  1.00 97.85           C  
ATOM   2688  CE2 PHE A 337       3.184 -14.144 -12.691  1.00 97.85           C  
ATOM   2689  CZ  PHE A 337       2.069 -14.749 -12.134  1.00 97.85           C  
ATOM   2690  N   ALA A 338       2.456 -10.624  -8.712  1.00 97.79           N  
ATOM   2691  CA  ALA A 338       1.005 -10.548  -8.563  1.00 97.79           C  
ATOM   2692  C   ALA A 338       0.463  -9.240  -9.134  1.00 97.79           C  
ATOM   2693  CB  ALA A 338       0.612 -10.686  -7.094  1.00 97.79           C  
ATOM   2694  O   ALA A 338      -0.555  -9.235  -9.830  1.00 97.79           O  
ATOM   2695  N   TYR A 339       1.134  -8.133  -8.954  1.00 97.82           N  
ATOM   2696  CA  TYR A 339       0.597  -6.831  -9.336  1.00 97.82           C  
ATOM   2697  C   TYR A 339       0.582  -6.671 -10.851  1.00 97.82           C  
ATOM   2698  CB  TYR A 339       1.416  -5.704  -8.699  1.00 97.82           C  
ATOM   2699  O   TYR A 339      -0.455  -6.353 -11.438  1.00 97.82           O  
ATOM   2700  CG  TYR A 339       0.985  -5.359  -7.295  1.00 97.82           C  
ATOM   2701  CD1 TYR A 339       0.719  -4.041  -6.931  1.00 97.82           C  
ATOM   2702  CD2 TYR A 339       0.845  -6.349  -6.329  1.00 97.82           C  
ATOM   2703  CE1 TYR A 339       0.324  -3.718  -5.637  1.00 97.82           C  
ATOM   2704  CE2 TYR A 339       0.450  -6.038  -5.032  1.00 97.82           C  
ATOM   2705  OH  TYR A 339      -0.200  -4.408  -3.413  1.00 97.82           O  
ATOM   2706  CZ  TYR A 339       0.192  -4.722  -4.696  1.00 97.82           C  
ATOM   2707  N   PRO A 340       1.755  -6.820 -11.472  1.00 97.55           N  
ATOM   2708  CA  PRO A 340       1.682  -6.670 -12.927  1.00 97.55           C  
ATOM   2709  C   PRO A 340       0.731  -7.673 -13.577  1.00 97.55           C  
ATOM   2710  CB  PRO A 340       3.124  -6.913 -13.379  1.00 97.55           C  
ATOM   2711  O   PRO A 340       0.114  -7.369 -14.601  1.00 97.55           O  
ATOM   2712  CG  PRO A 340       3.777  -7.597 -12.222  1.00 97.55           C  
ATOM   2713  CD  PRO A 340       3.121  -7.126 -10.957  1.00 97.55           C  
ATOM   2714  N   ASP A 341       0.639  -8.815 -13.048  1.00 97.83           N  
ATOM   2715  CA  ASP A 341      -0.312  -9.784 -13.584  1.00 97.83           C  
ATOM   2716  C   ASP A 341      -1.744  -9.264 -13.480  1.00 97.83           C  
ATOM   2717  CB  ASP A 341      -0.184 -11.123 -12.853  1.00 97.83           C  
ATOM   2718  O   ASP A 341      -2.539  -9.432 -14.407  1.00 97.83           O  
ATOM   2719  CG  ASP A 341      -1.013 -12.226 -13.486  1.00 97.83           C  
ATOM   2720  OD1 ASP A 341      -0.787 -12.556 -14.670  1.00 97.83           O  
ATOM   2721  OD2 ASP A 341      -1.903 -12.768 -12.796  1.00 97.83           O  
ATOM   2722  N   ALA A 342      -2.096  -8.697 -12.350  1.00 97.56           N  
ATOM   2723  CA  ALA A 342      -3.413  -8.088 -12.188  1.00 97.56           C  
ATOM   2724  C   ALA A 342      -3.633  -6.977 -13.211  1.00 97.56           C  
ATOM   2725  CB  ALA A 342      -3.578  -7.543 -10.772  1.00 97.56           C  
ATOM   2726  O   ALA A 342      -4.715  -6.865 -13.792  1.00 97.56           O  
ATOM   2727  N   ALA A 343      -2.616  -6.182 -13.464  1.00 97.73           N  
ATOM   2728  CA  ALA A 343      -2.732  -5.099 -14.437  1.00 97.73           C  
ATOM   2729  C   ALA A 343      -2.938  -5.647 -15.846  1.00 97.73           C  
ATOM   2730  CB  ALA A 343      -1.492  -4.208 -14.392  1.00 97.73           C  
ATOM   2731  O   ALA A 343      -3.730  -5.104 -16.620  1.00 97.73           O  
ATOM   2732  N   ARG A 344      -2.240  -6.735 -16.171  1.00 96.71           N  
ATOM   2733  CA  ARG A 344      -2.420  -7.370 -17.473  1.00 96.71           C  
ATOM   2734  C   ARG A 344      -3.858  -7.843 -17.657  1.00 96.71           C  
ATOM   2735  CB  ARG A 344      -1.456  -8.547 -17.634  1.00 96.71           C  
ATOM   2736  O   ARG A 344      -4.422  -7.720 -18.747  1.00 96.71           O  
ATOM   2737  CG  ARG A 344      -0.003  -8.135 -17.810  1.00 96.71           C  
ATOM   2738  CD  ARG A 344       0.902  -9.339 -18.030  1.00 96.71           C  
ATOM   2739  NE  ARG A 344       2.311  -8.955 -18.062  1.00 96.71           N  
ATOM   2740  NH1 ARG A 344       2.773  -9.685 -15.920  1.00 96.71           N  
ATOM   2741  NH2 ARG A 344       4.427  -8.742 -17.197  1.00 96.71           N  
ATOM   2742  CZ  ARG A 344       3.167  -9.128 -17.060  1.00 96.71           C  
ATOM   2743  N   TYR A 345      -4.407  -8.311 -16.560  1.00 97.31           N  
ATOM   2744  CA  TYR A 345      -5.779  -8.805 -16.609  1.00 97.31           C  
ATOM   2745  C   TYR A 345      -6.767  -7.655 -16.764  1.00 97.31           C  
ATOM   2746  CB  TYR A 345      -6.107  -9.608 -15.347  1.00 97.31           C  
ATOM   2747  O   TYR A 345      -7.679  -7.719 -17.592  1.00 97.31           O  
ATOM   2748  CG  TYR A 345      -7.540 -10.077 -15.282  1.00 97.31           C  
ATOM   2749  CD1 TYR A 345      -8.431  -9.533 -14.359  1.00 97.31           C  
ATOM   2750  CD2 TYR A 345      -8.006 -11.066 -16.141  1.00 97.31           C  
ATOM   2751  CE1 TYR A 345      -9.752  -9.964 -14.294  1.00 97.31           C  
ATOM   2752  CE2 TYR A 345      -9.325 -11.505 -16.085  1.00 97.31           C  
ATOM   2753  OH  TYR A 345     -11.496 -11.379 -15.100  1.00 97.31           O  
ATOM   2754  CZ  TYR A 345     -10.189 -10.948 -15.160  1.00 97.31           C  
ATOM   2755  N   ARG A 346      -6.493  -6.593 -16.112  1.00 97.11           N  
ATOM   2756  CA  ARG A 346      -7.468  -5.508 -16.060  1.00 97.11           C  
ATOM   2757  C   ARG A 346      -7.320  -4.582 -17.263  1.00 97.11           C  
ATOM   2758  CB  ARG A 346      -7.317  -4.710 -14.763  1.00 97.11           C  
ATOM   2759  O   ARG A 346      -8.316  -4.171 -17.862  1.00 97.11           O  
ATOM   2760  CG  ARG A 346      -7.738  -5.474 -13.518  1.00 97.11           C  
ATOM   2761  CD  ARG A 346      -7.635  -4.613 -12.267  1.00 97.11           C  
ATOM   2762  NE  ARG A 346      -8.524  -3.457 -12.334  1.00 97.11           N  
ATOM   2763  NH1 ARG A 346      -6.951  -1.944 -11.576  1.00 97.11           N  
ATOM   2764  NH2 ARG A 346      -9.067  -1.237 -12.103  1.00 97.11           N  
ATOM   2765  CZ  ARG A 346      -8.178  -2.215 -12.004  1.00 97.11           C  
ATOM   2766  N   LEU A 347      -6.163  -4.229 -17.572  1.00 97.03           N  
ATOM   2767  CA  LEU A 347      -5.910  -3.133 -18.501  1.00 97.03           C  
ATOM   2768  C   LEU A 347      -5.436  -3.663 -19.850  1.00 97.03           C  
ATOM   2769  CB  LEU A 347      -4.869  -2.170 -17.923  1.00 97.03           C  
ATOM   2770  O   LEU A 347      -5.523  -2.964 -20.862  1.00 97.03           O  
ATOM   2771  CG  LEU A 347      -5.220  -1.514 -16.587  1.00 97.03           C  
ATOM   2772  CD1 LEU A 347      -4.056  -0.661 -16.093  1.00 97.03           C  
ATOM   2773  CD2 LEU A 347      -6.487  -0.675 -16.719  1.00 97.03           C  
ATOM   2774  N   GLY A 348      -4.955  -4.858 -19.850  1.00 96.59           N  
ATOM   2775  CA  GLY A 348      -4.506  -5.465 -21.093  1.00 96.59           C  
ATOM   2776  C   GLY A 348      -2.997  -5.584 -21.189  1.00 96.59           C  
ATOM   2777  O   GLY A 348      -2.271  -5.019 -20.368  1.00 96.59           O  
ATOM   2778  N   VAL A 349      -2.533  -6.234 -22.199  1.00 95.56           N  
ATOM   2779  CA  VAL A 349      -1.148  -6.649 -22.397  1.00 95.56           C  
ATOM   2780  C   VAL A 349      -0.260  -5.420 -22.574  1.00 95.56           C  
ATOM   2781  CB  VAL A 349      -1.006  -7.589 -23.616  1.00 95.56           C  
ATOM   2782  O   VAL A 349       0.944  -5.473 -22.309  1.00 95.56           O  
ATOM   2783  CG1 VAL A 349      -1.418  -6.873 -24.901  1.00 95.56           C  
ATOM   2784  CG2 VAL A 349       0.426  -8.109 -23.724  1.00 95.56           C  
ATOM   2785  N   ASN A 350      -0.847  -4.236 -23.079  1.00 96.20           N  
ATOM   2786  CA  ASN A 350      -0.071  -3.040 -23.387  1.00 96.20           C  
ATOM   2787  C   ASN A 350      -0.356  -1.916 -22.394  1.00 96.20           C  
ATOM   2788  CB  ASN A 350      -0.352  -2.570 -24.815  1.00 96.20           C  
ATOM   2789  O   ASN A 350      -0.279  -0.738 -22.745  1.00 96.20           O  
ATOM   2790  CG  ASN A 350       0.194  -3.522 -25.861  1.00 96.20           C  
ATOM   2791  ND2 ASN A 350      -0.588  -3.769 -26.905  1.00 96.20           N  
ATOM   2792  OD1 ASN A 350       1.310  -4.031 -25.731  1.00 96.20           O  
ATOM   2793  N   TYR A 351      -0.749  -2.215 -21.156  1.00 96.84           N  
ATOM   2794  CA  TYR A 351      -1.158  -1.227 -20.165  1.00 96.84           C  
ATOM   2795  C   TYR A 351      -0.063  -0.190 -19.945  1.00 96.84           C  
ATOM   2796  CB  TYR A 351      -1.505  -1.909 -18.838  1.00 96.84           C  
ATOM   2797  O   TYR A 351      -0.339   0.930 -19.507  1.00 96.84           O  
ATOM   2798  CG  TYR A 351      -0.303  -2.432 -18.091  1.00 96.84           C  
ATOM   2799  CD1 TYR A 351       0.202  -3.705 -18.348  1.00 96.84           C  
ATOM   2800  CD2 TYR A 351       0.331  -1.655 -17.126  1.00 96.84           C  
ATOM   2801  CE1 TYR A 351       1.309  -4.192 -17.660  1.00 96.84           C  
ATOM   2802  CE2 TYR A 351       1.438  -2.132 -16.433  1.00 96.84           C  
ATOM   2803  OH  TYR A 351       3.016  -3.876 -16.023  1.00 96.84           O  
ATOM   2804  CZ  TYR A 351       1.919  -3.399 -16.707  1.00 96.84           C  
ATOM   2805  N   GLN A 352       1.205  -0.465 -20.246  1.00 96.10           N  
ATOM   2806  CA  GLN A 352       2.318   0.459 -20.059  1.00 96.10           C  
ATOM   2807  C   GLN A 352       2.242   1.619 -21.049  1.00 96.10           C  
ATOM   2808  CB  GLN A 352       3.653  -0.271 -20.208  1.00 96.10           C  
ATOM   2809  O   GLN A 352       2.904   2.642 -20.865  1.00 96.10           O  
ATOM   2810  CG  GLN A 352       3.856  -1.393 -19.198  1.00 96.10           C  
ATOM   2811  CD  GLN A 352       3.484  -2.755 -19.752  1.00 96.10           C  
ATOM   2812  NE2 GLN A 352       4.033  -3.808 -19.156  1.00 96.10           N  
ATOM   2813  OE1 GLN A 352       2.707  -2.861 -20.707  1.00 96.10           O  
ATOM   2814  N   MET A 353       1.459   1.472 -22.100  1.00 95.29           N  
ATOM   2815  CA  MET A 353       1.308   2.510 -23.115  1.00 95.29           C  
ATOM   2816  C   MET A 353       0.325   3.582 -22.656  1.00 95.29           C  
ATOM   2817  CB  MET A 353       0.839   1.904 -24.439  1.00 95.29           C  
ATOM   2818  O   MET A 353       0.297   4.682 -23.209  1.00 95.29           O  
ATOM   2819  CG  MET A 353       1.856   0.974 -25.082  1.00 95.29           C  
ATOM   2820  SD  MET A 353       1.247   0.243 -26.651  1.00 95.29           S  
ATOM   2821  CE  MET A 353       2.640  -0.845 -27.059  1.00 95.29           C  
ATOM   2822  N   LEU A 354      -0.520   3.217 -21.688  1.00 96.88           N  
ATOM   2823  CA  LEU A 354      -1.454   4.199 -21.149  1.00 96.88           C  
ATOM   2824  C   LEU A 354      -0.708   5.387 -20.549  1.00 96.88           C  
ATOM   2825  CB  LEU A 354      -2.352   3.558 -20.088  1.00 96.88           C  
ATOM   2826  O   LEU A 354       0.302   5.209 -19.863  1.00 96.88           O  
ATOM   2827  CG  LEU A 354      -3.273   2.435 -20.568  1.00 96.88           C  
ATOM   2828  CD1 LEU A 354      -3.876   1.699 -19.377  1.00 96.88           C  
ATOM   2829  CD2 LEU A 354      -4.369   2.992 -21.470  1.00 96.88           C  
ATOM   2830  N   PRO A 355      -1.219   6.609 -20.818  1.00 96.26           N  
ATOM   2831  CA  PRO A 355      -0.525   7.827 -20.394  1.00 96.26           C  
ATOM   2832  C   PRO A 355      -0.168   7.816 -18.910  1.00 96.26           C  
ATOM   2833  CB  PRO A 355      -1.536   8.934 -20.705  1.00 96.26           C  
ATOM   2834  O   PRO A 355       0.937   8.217 -18.534  1.00 96.26           O  
ATOM   2835  CG  PRO A 355      -2.278   8.448 -21.907  1.00 96.26           C  
ATOM   2836  CD  PRO A 355      -2.503   6.970 -21.764  1.00 96.26           C  
ATOM   2837  N   THR A 356      -1.011   7.359 -18.075  1.00 97.64           N  
ATOM   2838  CA  THR A 356      -0.745   7.369 -16.641  1.00 97.64           C  
ATOM   2839  C   THR A 356       0.363   6.380 -16.289  1.00 97.64           C  
ATOM   2840  CB  THR A 356      -2.013   7.030 -15.835  1.00 97.64           C  
ATOM   2841  O   THR A 356       1.001   6.502 -15.242  1.00 97.64           O  
ATOM   2842  CG2 THR A 356      -2.348   5.546 -15.935  1.00 97.64           C  
ATOM   2843  OG1 THR A 356      -1.803   7.370 -14.459  1.00 97.64           O  
ATOM   2844  N   ASN A 357       0.634   5.349 -17.133  1.00 98.10           N  
ATOM   2845  CA  ASN A 357       1.599   4.297 -16.832  1.00 98.10           C  
ATOM   2846  C   ASN A 357       2.873   4.451 -17.658  1.00 98.10           C  
ATOM   2847  CB  ASN A 357       0.979   2.918 -17.064  1.00 98.10           C  
ATOM   2848  O   ASN A 357       3.888   3.817 -17.365  1.00 98.10           O  
ATOM   2849  CG  ASN A 357      -0.225   2.662 -16.179  1.00 98.10           C  
ATOM   2850  ND2 ASN A 357      -1.260   2.053 -16.747  1.00 98.10           N  
ATOM   2851  OD1 ASN A 357      -0.226   3.010 -14.996  1.00 98.10           O  
ATOM   2852  N   LYS A 358       2.769   5.279 -18.657  1.00 96.99           N  
ATOM   2853  CA  LYS A 358       3.876   5.450 -19.593  1.00 96.99           C  
ATOM   2854  C   LYS A 358       5.067   6.124 -18.918  1.00 96.99           C  
ATOM   2855  CB  LYS A 358       3.431   6.266 -20.808  1.00 96.99           C  
ATOM   2856  O   LYS A 358       4.915   7.165 -18.275  1.00 96.99           O  
ATOM   2857  CG  LYS A 358       4.488   6.381 -21.897  1.00 96.99           C  
ATOM   2858  CD  LYS A 358       3.965   7.147 -23.105  1.00 96.99           C  
ATOM   2859  CE  LYS A 358       5.007   7.226 -24.212  1.00 96.99           C  
ATOM   2860  NZ  LYS A 358       4.485   7.943 -25.414  1.00 96.99           N  
ATOM   2861  N   THR A 359       6.268   5.511 -19.111  1.00 97.29           N  
ATOM   2862  CA  THR A 359       7.486   6.078 -18.543  1.00 97.29           C  
ATOM   2863  C   THR A 359       7.926   7.310 -19.327  1.00 97.29           C  
ATOM   2864  CB  THR A 359       8.627   5.044 -18.522  1.00 97.29           C  
ATOM   2865  O   THR A 359       7.632   7.432 -20.518  1.00 97.29           O  
ATOM   2866  CG2 THR A 359       9.008   4.618 -19.936  1.00 97.29           C  
ATOM   2867  OG1 THR A 359       9.773   5.618 -17.883  1.00 97.29           O  
ATOM   2868  N   VAL A 360       8.659   8.171 -18.638  1.00 97.19           N  
ATOM   2869  CA  VAL A 360       9.239   9.311 -19.342  1.00 97.19           C  
ATOM   2870  C   VAL A 360      10.545   8.894 -20.013  1.00 97.19           C  
ATOM   2871  CB  VAL A 360       9.485  10.501 -18.388  1.00 97.19           C  
ATOM   2872  O   VAL A 360      11.007   9.552 -20.949  1.00 97.19           O  
ATOM   2873  CG1 VAL A 360       8.166  11.015 -17.814  1.00 97.19           C  
ATOM   2874  CG2 VAL A 360      10.437  10.095 -17.265  1.00 97.19           C  
ATOM   2875  N   ALA A 361      11.176   7.815 -19.491  1.00 96.24           N  
ATOM   2876  CA  ALA A 361      12.394   7.263 -20.079  1.00 96.24           C  
ATOM   2877  C   ALA A 361      12.092   6.537 -21.387  1.00 96.24           C  
ATOM   2878  CB  ALA A 361      13.079   6.317 -19.095  1.00 96.24           C  
ATOM   2879  O   ALA A 361      11.003   5.984 -21.560  1.00 96.24           O  
ATOM   2880  N   PRO A 362      13.038   6.721 -22.351  1.00 93.65           N  
ATOM   2881  CA  PRO A 362      12.834   5.967 -23.591  1.00 93.65           C  
ATOM   2882  C   PRO A 362      12.709   4.464 -23.354  1.00 93.65           C  
ATOM   2883  CB  PRO A 362      14.087   6.289 -24.409  1.00 93.65           C  
ATOM   2884  O   PRO A 362      13.394   3.913 -22.488  1.00 93.65           O  
ATOM   2885  CG  PRO A 362      14.641   7.531 -23.789  1.00 93.65           C  
ATOM   2886  CD  PRO A 362      14.257   7.550 -22.337  1.00 93.65           C  
ATOM   2887  N   VAL A 363      11.708   3.867 -24.094  1.00 93.96           N  
ATOM   2888  CA  VAL A 363      11.468   2.432 -23.986  1.00 93.96           C  
ATOM   2889  C   VAL A 363      11.779   1.754 -25.318  1.00 93.96           C  
ATOM   2890  CB  VAL A 363      10.013   2.130 -23.561  1.00 93.96           C  
ATOM   2891  O   VAL A 363      11.262   2.158 -26.363  1.00 93.96           O  
ATOM   2892  CG1 VAL A 363       9.759   0.624 -23.536  1.00 93.96           C  
ATOM   2893  CG2 VAL A 363       9.718   2.747 -22.195  1.00 93.96           C  
ATOM   2894  N   TYR A 364      12.719   0.798 -25.253  1.00 92.80           N  
ATOM   2895  CA  TYR A 364      13.045  -0.043 -26.399  1.00 92.80           C  
ATOM   2896  C   TYR A 364      13.116  -1.511 -25.996  1.00 92.80           C  
ATOM   2897  CB  TYR A 364      14.374   0.392 -27.024  1.00 92.80           C  
ATOM   2898  O   TYR A 364      14.125  -1.963 -25.451  1.00 92.80           O  
ATOM   2899  CG  TYR A 364      14.712  -0.339 -28.301  1.00 92.80           C  
ATOM   2900  CD1 TYR A 364      15.791  -1.218 -28.359  1.00 92.80           C  
ATOM   2901  CD2 TYR A 364      13.954  -0.150 -29.452  1.00 92.80           C  
ATOM   2902  CE1 TYR A 364      16.107  -1.892 -29.534  1.00 92.80           C  
ATOM   2903  CE2 TYR A 364      14.261  -0.819 -30.632  1.00 92.80           C  
ATOM   2904  OH  TYR A 364      15.646  -2.351 -31.829  1.00 92.80           O  
ATOM   2905  CZ  TYR A 364      15.338  -1.687 -30.663  1.00 92.80           C  
ATOM   2906  N   VAL A 365      11.981  -2.243 -26.280  1.00 93.76           N  
ATOM   2907  CA  VAL A 365      11.860  -3.665 -25.976  1.00 93.76           C  
ATOM   2908  C   VAL A 365      11.300  -4.407 -27.187  1.00 93.76           C  
ATOM   2909  CB  VAL A 365      10.962  -3.907 -24.742  1.00 93.76           C  
ATOM   2910  O   VAL A 365      10.116  -4.749 -27.221  1.00 93.76           O  
ATOM   2911  CG1 VAL A 365      11.058  -5.360 -24.280  1.00 93.76           C  
ATOM   2912  CG2 VAL A 365      11.346  -2.957 -23.609  1.00 93.76           C  
ATOM   2913  N   PRO A 366      12.140  -4.659 -28.235  1.00 93.03           N  
ATOM   2914  CA  PRO A 366      11.663  -5.221 -29.501  1.00 93.03           C  
ATOM   2915  C   PRO A 366      11.036  -6.603 -29.334  1.00 93.03           C  
ATOM   2916  CB  PRO A 366      12.932  -5.296 -30.353  1.00 93.03           C  
ATOM   2917  O   PRO A 366      10.333  -7.078 -30.229  1.00 93.03           O  
ATOM   2918  CG  PRO A 366      14.052  -5.372 -29.366  1.00 93.03           C  
ATOM   2919  CD  PRO A 366      13.692  -4.535 -28.171  1.00 93.03           C  
ATOM   2920  N   THR A 367      11.145  -7.205 -28.167  1.00 93.30           N  
ATOM   2921  CA  THR A 367      10.552  -8.518 -27.936  1.00 93.30           C  
ATOM   2922  C   THR A 367       9.092  -8.384 -27.510  1.00 93.30           C  
ATOM   2923  CB  THR A 367      11.332  -9.303 -26.865  1.00 93.30           C  
ATOM   2924  O   THR A 367       8.348  -9.367 -27.509  1.00 93.30           O  
ATOM   2925  CG2 THR A 367      12.749  -9.614 -27.334  1.00 93.30           C  
ATOM   2926  OG1 THR A 367      11.398  -8.524 -25.664  1.00 93.30           O  
ATOM   2927  N   GLU A 368       8.675  -7.262 -27.117  1.00 93.59           N  
ATOM   2928  CA  GLU A 368       7.291  -6.993 -26.739  1.00 93.59           C  
ATOM   2929  C   GLU A 368       6.550  -6.253 -27.848  1.00 93.59           C  
ATOM   2930  CB  GLU A 368       7.235  -6.186 -25.439  1.00 93.59           C  
ATOM   2931  O   GLU A 368       6.587  -5.022 -27.913  1.00 93.59           O  
ATOM   2932  CG  GLU A 368       7.826  -6.911 -24.239  1.00 93.59           C  
ATOM   2933  CD  GLU A 368       7.689  -6.133 -22.940  1.00 93.59           C  
ATOM   2934  OE1 GLU A 368       8.271  -6.555 -21.915  1.00 93.59           O  
ATOM   2935  OE2 GLU A 368       6.992  -5.093 -22.948  1.00 93.59           O  
ATOM   2936  N   ARG A 369       5.893  -6.947 -28.843  1.00 93.26           N  
ATOM   2937  CA  ARG A 369       5.132  -6.442 -29.981  1.00 93.26           C  
ATOM   2938  C   ARG A 369       3.678  -6.897 -29.913  1.00 93.26           C  
ATOM   2939  CB  ARG A 369       5.764  -6.900 -31.297  1.00 93.26           C  
ATOM   2940  O   ARG A 369       3.356  -7.862 -29.218  1.00 93.26           O  
ATOM   2941  CG  ARG A 369       7.135  -6.300 -31.565  1.00 93.26           C  
ATOM   2942  CD  ARG A 369       7.678  -6.718 -32.925  1.00 93.26           C  
ATOM   2943  NE  ARG A 369       8.925  -6.029 -33.242  1.00 93.26           N  
ATOM   2944  NH1 ARG A 369       7.946  -4.458 -34.624  1.00 93.26           N  
ATOM   2945  NH2 ARG A 369      10.209  -4.421 -34.262  1.00 93.26           N  
ATOM   2946  CZ  ARG A 369       9.024  -4.971 -34.042  1.00 93.26           C  
ATOM   2947  N   ASP A 370       2.870  -6.103 -30.660  1.00 93.88           N  
ATOM   2948  CA  ASP A 370       1.471  -6.477 -30.843  1.00 93.88           C  
ATOM   2949  C   ASP A 370       0.705  -6.399 -29.524  1.00 93.88           C  
ATOM   2950  CB  ASP A 370       1.364  -7.886 -31.431  1.00 93.88           C  
ATOM   2951  O   ASP A 370       0.952  -5.509 -28.708  1.00 93.88           O  
ATOM   2952  CG  ASP A 370       2.085  -8.030 -32.759  1.00 93.88           C  
ATOM   2953  OD1 ASP A 370       2.150  -7.047 -33.528  1.00 93.88           O  
ATOM   2954  OD2 ASP A 370       2.592  -9.138 -33.040  1.00 93.88           O  
ATOM   2955  N   GLY A 371      -0.440  -7.254 -29.492  1.00 94.05           N  
ATOM   2956  CA  GLY A 371      -1.297  -7.248 -28.317  1.00 94.05           C  
ATOM   2957  C   GLY A 371      -2.534  -6.385 -28.485  1.00 94.05           C  
ATOM   2958  O   GLY A 371      -2.540  -5.450 -29.287  1.00 94.05           O  
ATOM   2959  N   PHE A 372      -3.506  -6.741 -27.769  1.00 93.42           N  
ATOM   2960  CA  PHE A 372      -4.789  -6.049 -27.812  1.00 93.42           C  
ATOM   2961  C   PHE A 372      -4.601  -4.549 -27.621  1.00 93.42           C  
ATOM   2962  CB  PHE A 372      -5.735  -6.601 -26.740  1.00 93.42           C  
ATOM   2963  O   PHE A 372      -3.878  -4.118 -26.720  1.00 93.42           O  
ATOM   2964  CG  PHE A 372      -7.135  -6.056 -26.828  1.00 93.42           C  
ATOM   2965  CD1 PHE A 372      -7.605  -5.154 -25.881  1.00 93.42           C  
ATOM   2966  CD2 PHE A 372      -7.981  -6.446 -27.858  1.00 93.42           C  
ATOM   2967  CE1 PHE A 372      -8.900  -4.648 -25.960  1.00 93.42           C  
ATOM   2968  CE2 PHE A 372      -9.277  -5.945 -27.943  1.00 93.42           C  
ATOM   2969  CZ  PHE A 372      -9.735  -5.046 -26.993  1.00 93.42           C  
ATOM   2970  N   MET A 373      -5.193  -3.803 -28.633  1.00 90.96           N  
ATOM   2971  CA  MET A 373      -5.227  -2.343 -28.629  1.00 90.96           C  
ATOM   2972  C   MET A 373      -3.816  -1.766 -28.649  1.00 90.96           C  
ATOM   2973  CB  MET A 373      -5.986  -1.826 -27.405  1.00 90.96           C  
ATOM   2974  O   MET A 373      -3.521  -0.810 -27.930  1.00 90.96           O  
ATOM   2975  CG  MET A 373      -7.468  -2.165 -27.415  1.00 90.96           C  
ATOM   2976  SD  MET A 373      -8.378  -1.303 -28.755  1.00 90.96           S  
ATOM   2977  CE  MET A 373      -8.635   0.315 -27.977  1.00 90.96           C  
ATOM   2978  N   ASN A 374      -2.901  -2.269 -29.330  1.00 92.89           N  
ATOM   2979  CA  ASN A 374      -1.609  -1.654 -29.617  1.00 92.89           C  
ATOM   2980  C   ASN A 374      -1.759  -0.425 -30.509  1.00 92.89           C  
ATOM   2981  CB  ASN A 374      -0.663  -2.668 -30.264  1.00 92.89           C  
ATOM   2982  O   ASN A 374      -2.191  -0.536 -31.658  1.00 92.89           O  
ATOM   2983  CG  ASN A 374       0.759  -2.154 -30.371  1.00 92.89           C  
ATOM   2984  ND2 ASN A 374       1.720  -3.070 -30.394  1.00 92.89           N  
ATOM   2985  OD1 ASN A 374       0.992  -0.944 -30.431  1.00 92.89           O  
ATOM   2986  N   PHE A 375      -1.493   0.763 -29.985  1.00 91.92           N  
ATOM   2987  CA  PHE A 375      -1.719   1.978 -30.759  1.00 91.92           C  
ATOM   2988  C   PHE A 375      -0.411   2.723 -30.992  1.00 91.92           C  
ATOM   2989  CB  PHE A 375      -2.724   2.891 -30.048  1.00 91.92           C  
ATOM   2990  O   PHE A 375      -0.416   3.880 -31.419  1.00 91.92           O  
ATOM   2991  CG  PHE A 375      -2.430   3.095 -28.586  1.00 91.92           C  
ATOM   2992  CD1 PHE A 375      -3.020   2.283 -27.625  1.00 91.92           C  
ATOM   2993  CD2 PHE A 375      -1.563   4.098 -28.174  1.00 91.92           C  
ATOM   2994  CE1 PHE A 375      -2.749   2.470 -26.271  1.00 91.92           C  
ATOM   2995  CE2 PHE A 375      -1.288   4.291 -26.823  1.00 91.92           C  
ATOM   2996  CZ  PHE A 375      -1.883   3.476 -25.873  1.00 91.92           C  
ATOM   2997  N   GLY A 376       0.775   2.043 -30.613  1.00 90.07           N  
ATOM   2998  CA  GLY A 376       2.079   2.606 -30.923  1.00 90.07           C  
ATOM   2999  C   GLY A 376       2.612   2.168 -32.275  1.00 90.07           C  
ATOM   3000  O   GLY A 376       1.859   1.668 -33.112  1.00 90.07           O  
ATOM   3001  N   ASP A 377       3.834   2.445 -32.662  1.00 92.06           N  
ATOM   3002  CA  ASP A 377       4.410   2.094 -33.956  1.00 92.06           C  
ATOM   3003  C   ASP A 377       4.912   0.652 -33.962  1.00 92.06           C  
ATOM   3004  CB  ASP A 377       5.552   3.049 -34.312  1.00 92.06           C  
ATOM   3005  O   ASP A 377       5.370   0.153 -34.991  1.00 92.06           O  
ATOM   3006  CG  ASP A 377       6.728   2.950 -33.356  1.00 92.06           C  
ATOM   3007  OD1 ASP A 377       6.727   2.059 -32.479  1.00 92.06           O  
ATOM   3008  OD2 ASP A 377       7.662   3.771 -33.479  1.00 92.06           O  
ATOM   3009  N   ASN A 378       4.845  -0.016 -32.637  1.00 93.68           N  
ATOM   3010  CA  ASN A 378       5.185  -1.429 -32.520  1.00 93.68           C  
ATOM   3011  C   ASN A 378       6.588  -1.714 -33.051  1.00 93.68           C  
ATOM   3012  CB  ASN A 378       4.155  -2.292 -33.252  1.00 93.68           C  
ATOM   3013  O   ASN A 378       6.808  -2.722 -33.725  1.00 93.68           O  
ATOM   3014  CG  ASN A 378       4.044  -3.688 -32.670  1.00 93.68           C  
ATOM   3015  ND2 ASN A 378       3.680  -4.652 -33.508  1.00 93.68           N  
ATOM   3016  OD1 ASN A 378       4.282  -3.898 -31.478  1.00 93.68           O  
ATOM   3017  N   TYR A 379       7.524  -0.560 -32.849  1.00 93.12           N  
ATOM   3018  CA  TYR A 379       8.945  -0.597 -33.175  1.00 93.12           C  
ATOM   3019  C   TYR A 379       9.155  -0.792 -34.672  1.00 93.12           C  
ATOM   3020  CB  TYR A 379       9.646  -1.716 -32.399  1.00 93.12           C  
ATOM   3021  O   TYR A 379      10.199  -1.291 -35.099  1.00 93.12           O  
ATOM   3022  CG  TYR A 379       9.397  -1.671 -30.911  1.00 93.12           C  
ATOM   3023  CD1 TYR A 379       9.845  -0.598 -30.143  1.00 93.12           C  
ATOM   3024  CD2 TYR A 379       8.716  -2.700 -30.271  1.00 93.12           C  
ATOM   3025  CE1 TYR A 379       9.620  -0.553 -28.771  1.00 93.12           C  
ATOM   3026  CE2 TYR A 379       8.485  -2.665 -28.899  1.00 93.12           C  
ATOM   3027  OH  TYR A 379       8.714  -1.550 -26.801  1.00 93.12           O  
ATOM   3028  CZ  TYR A 379       8.940  -1.589 -28.159  1.00 93.12           C  
ATOM   3029  N   GLY A 380       8.143  -0.556 -35.585  1.00 93.99           N  
ATOM   3030  CA  GLY A 380       8.256  -0.581 -37.034  1.00 93.99           C  
ATOM   3031  C   GLY A 380       8.760  -1.907 -37.571  1.00 93.99           C  
ATOM   3032  O   GLY A 380       8.245  -2.966 -37.206  1.00 93.99           O  
ATOM   3033  N   ASP A 381       9.842  -1.817 -38.472  1.00 93.31           N  
ATOM   3034  CA  ASP A 381      10.364  -2.989 -39.167  1.00 93.31           C  
ATOM   3035  C   ASP A 381      11.597  -3.544 -38.458  1.00 93.31           C  
ATOM   3036  CB  ASP A 381      10.702  -2.646 -40.619  1.00 93.31           C  
ATOM   3037  O   ASP A 381      12.368  -4.306 -39.046  1.00 93.31           O  
ATOM   3038  CG  ASP A 381      11.735  -1.540 -40.742  1.00 93.31           C  
ATOM   3039  OD1 ASP A 381      12.062  -0.894 -39.723  1.00 93.31           O  
ATOM   3040  OD2 ASP A 381      12.225  -1.310 -41.869  1.00 93.31           O  
ATOM   3041  N   ASP A 382      11.887  -3.082 -37.178  1.00 94.49           N  
ATOM   3042  CA  ASP A 382      13.018  -3.628 -36.434  1.00 94.49           C  
ATOM   3043  C   ASP A 382      12.846  -5.127 -36.197  1.00 94.49           C  
ATOM   3044  CB  ASP A 382      13.184  -2.900 -35.098  1.00 94.49           C  
ATOM   3045  O   ASP A 382      11.721  -5.618 -36.081  1.00 94.49           O  
ATOM   3046  CG  ASP A 382      13.645  -1.463 -35.260  1.00 94.49           C  
ATOM   3047  OD1 ASP A 382      13.813  -1.002 -36.409  1.00 94.49           O  
ATOM   3048  OD2 ASP A 382      13.844  -0.785 -34.228  1.00 94.49           O  
ATOM   3049  N   PRO A 383      13.938  -5.908 -36.112  1.00 93.83           N  
ATOM   3050  CA  PRO A 383      13.801  -7.316 -35.733  1.00 93.83           C  
ATOM   3051  C   PRO A 383      13.138  -7.498 -34.369  1.00 93.83           C  
ATOM   3052  CB  PRO A 383      15.248  -7.817 -35.707  1.00 93.83           C  
ATOM   3053  O   PRO A 383      13.347  -6.686 -33.464  1.00 93.83           O  
ATOM   3054  CG  PRO A 383      15.995  -6.869 -36.589  1.00 93.83           C  
ATOM   3055  CD  PRO A 383      15.368  -5.510 -36.469  1.00 93.83           C  
ATOM   3056  N   ASN A 384      12.311  -8.555 -34.299  1.00 93.50           N  
ATOM   3057  CA  ASN A 384      11.519  -8.771 -33.093  1.00 93.50           C  
ATOM   3058  C   ASN A 384      12.291  -9.576 -32.052  1.00 93.50           C  
ATOM   3059  CB  ASN A 384      10.201  -9.469 -33.434  1.00 93.50           C  
ATOM   3060  O   ASN A 384      11.698 -10.335 -31.284  1.00 93.50           O  
ATOM   3061  CG  ASN A 384      10.407 -10.779 -34.168  1.00 93.50           C  
ATOM   3062  ND2 ASN A 384       9.310 -11.429 -34.540  1.00 93.50           N  
ATOM   3063  OD1 ASN A 384      11.542 -11.204 -34.399  1.00 93.50           O  
ATOM   3064  N   TYR A 385      13.625  -9.504 -32.051  1.00 93.08           N  
ATOM   3065  CA  TYR A 385      14.518 -10.107 -31.068  1.00 93.08           C  
ATOM   3066  C   TYR A 385      15.671  -9.168 -30.730  1.00 93.08           C  
ATOM   3067  CB  TYR A 385      15.065 -11.441 -31.585  1.00 93.08           C  
ATOM   3068  O   TYR A 385      15.806  -8.100 -31.331  1.00 93.08           O  
ATOM   3069  CG  TYR A 385      15.852 -11.318 -32.867  1.00 93.08           C  
ATOM   3070  CD1 TYR A 385      15.210 -11.303 -34.103  1.00 93.08           C  
ATOM   3071  CD2 TYR A 385      17.239 -11.218 -32.845  1.00 93.08           C  
ATOM   3072  CE1 TYR A 385      15.931 -11.193 -35.287  1.00 93.08           C  
ATOM   3073  CE2 TYR A 385      17.971 -11.107 -34.023  1.00 93.08           C  
ATOM   3074  OH  TYR A 385      18.028 -10.985 -36.406  1.00 93.08           O  
ATOM   3075  CZ  TYR A 385      17.309 -11.094 -35.237  1.00 93.08           C  
ATOM   3076  N   VAL A 386      16.451  -9.462 -29.594  1.00 92.95           N  
ATOM   3077  CA  VAL A 386      17.487  -8.579 -29.068  1.00 92.95           C  
ATOM   3078  C   VAL A 386      18.863  -9.087 -29.491  1.00 92.95           C  
ATOM   3079  CB  VAL A 386      17.410  -8.468 -27.529  1.00 92.95           C  
ATOM   3080  O   VAL A 386      19.059 -10.292 -29.670  1.00 92.95           O  
ATOM   3081  CG1 VAL A 386      18.507  -7.548 -26.998  1.00 92.95           C  
ATOM   3082  CG2 VAL A 386      16.033  -7.966 -27.099  1.00 92.95           C  
ATOM   3083  N   GLY A 387      19.712  -8.164 -29.802  1.00 87.90           N  
ATOM   3084  CA  GLY A 387      21.105  -8.511 -30.032  1.00 87.90           C  
ATOM   3085  C   GLY A 387      21.427  -8.750 -31.495  1.00 87.90           C  
ATOM   3086  O   GLY A 387      22.363  -9.485 -31.818  1.00 87.90           O  
ATOM   3087  N   SER A 388      20.648  -8.195 -32.358  1.00 86.90           N  
ATOM   3088  CA  SER A 388      20.833  -8.365 -33.796  1.00 86.90           C  
ATOM   3089  C   SER A 388      21.927  -7.445 -34.325  1.00 86.90           C  
ATOM   3090  CB  SER A 388      19.524  -8.096 -34.540  1.00 86.90           C  
ATOM   3091  O   SER A 388      22.057  -6.304 -33.877  1.00 86.90           O  
ATOM   3092  OG  SER A 388      19.745  -8.034 -35.939  1.00 86.90           O  
ATOM   3093  N   MET A 389      22.785  -7.922 -35.199  1.00 90.78           N  
ATOM   3094  CA  MET A 389      23.721  -7.071 -35.928  1.00 90.78           C  
ATOM   3095  C   MET A 389      22.979  -6.132 -36.873  1.00 90.78           C  
ATOM   3096  CB  MET A 389      24.721  -7.920 -36.714  1.00 90.78           C  
ATOM   3097  O   MET A 389      23.524  -5.110 -37.294  1.00 90.78           O  
ATOM   3098  CG  MET A 389      25.671  -8.718 -35.836  1.00 90.78           C  
ATOM   3099  SD  MET A 389      27.115  -9.364 -36.767  1.00 90.78           S  
ATOM   3100  CE  MET A 389      26.303 -10.641 -37.769  1.00 90.78           C  
ATOM   3101  N   LEU A 390      21.747  -6.470 -37.278  1.00 93.73           N  
ATOM   3102  CA  LEU A 390      20.923  -5.704 -38.207  1.00 93.73           C  
ATOM   3103  C   LEU A 390      20.473  -4.389 -37.577  1.00 93.73           C  
ATOM   3104  CB  LEU A 390      19.702  -6.520 -38.639  1.00 93.73           C  
ATOM   3105  O   LEU A 390      20.227  -3.410 -38.285  1.00 93.73           O  
ATOM   3106  CG  LEU A 390      19.988  -7.847 -39.343  1.00 93.73           C  
ATOM   3107  CD1 LEU A 390      18.690  -8.612 -39.580  1.00 93.73           C  
ATOM   3108  CD2 LEU A 390      20.721  -7.607 -40.659  1.00 93.73           C  
ATOM   3109  N   ARG A 391      20.300  -4.452 -36.281  1.00 92.17           N  
ATOM   3110  CA  ARG A 391      19.922  -3.276 -35.505  1.00 92.17           C  
ATOM   3111  C   ARG A 391      20.752  -3.170 -34.230  1.00 92.17           C  
ATOM   3112  CB  ARG A 391      18.432  -3.316 -35.158  1.00 92.17           C  
ATOM   3113  O   ARG A 391      20.377  -3.717 -33.191  1.00 92.17           O  
ATOM   3114  CG  ARG A 391      17.866  -1.976 -34.716  1.00 92.17           C  
ATOM   3115  CD  ARG A 391      17.558  -1.075 -35.904  1.00 92.17           C  
ATOM   3116  NE  ARG A 391      16.828   0.123 -35.497  1.00 92.17           N  
ATOM   3117  NH1 ARG A 391      16.961   1.156 -37.559  1.00 92.17           N  
ATOM   3118  NH2 ARG A 391      15.891   2.195 -35.819  1.00 92.17           N  
ATOM   3119  CZ  ARG A 391      16.562   1.155 -36.293  1.00 92.17           C  
ATOM   3120  N   PRO A 392      21.956  -2.587 -34.348  1.00 91.14           N  
ATOM   3121  CA  PRO A 392      22.831  -2.487 -33.178  1.00 91.14           C  
ATOM   3122  C   PRO A 392      22.210  -1.674 -32.044  1.00 91.14           C  
ATOM   3123  CB  PRO A 392      24.078  -1.791 -33.728  1.00 91.14           C  
ATOM   3124  O   PRO A 392      21.467  -0.722 -32.297  1.00 91.14           O  
ATOM   3125  CG  PRO A 392      24.036  -2.041 -35.201  1.00 91.14           C  
ATOM   3126  CD  PRO A 392      22.600  -2.148 -35.626  1.00 91.14           C  
ATOM   3127  N   MET A 393      22.385  -2.175 -30.846  1.00 90.32           N  
ATOM   3128  CA  MET A 393      21.896  -1.487 -29.654  1.00 90.32           C  
ATOM   3129  C   MET A 393      22.961  -1.468 -28.562  1.00 90.32           C  
ATOM   3130  CB  MET A 393      20.622  -2.152 -29.132  1.00 90.32           C  
ATOM   3131  O   MET A 393      23.996  -2.124 -28.687  1.00 90.32           O  
ATOM   3132  CG  MET A 393      20.839  -3.562 -28.607  1.00 90.32           C  
ATOM   3133  SD  MET A 393      19.267  -4.387 -28.140  1.00 90.32           S  
ATOM   3134  CE  MET A 393      18.547  -4.657 -29.784  1.00 90.32           C  
ATOM   3135  N   THR A 394      22.698  -0.602 -27.545  1.00 90.96           N  
ATOM   3136  CA  THR A 394      23.602  -0.483 -26.406  1.00 90.96           C  
ATOM   3137  C   THR A 394      22.942  -1.008 -25.134  1.00 90.96           C  
ATOM   3138  CB  THR A 394      24.044   0.977 -26.193  1.00 90.96           C  
ATOM   3139  O   THR A 394      21.779  -0.703 -24.861  1.00 90.96           O  
ATOM   3140  CG2 THR A 394      25.078   1.082 -25.077  1.00 90.96           C  
ATOM   3141  OG1 THR A 394      24.615   1.479 -27.408  1.00 90.96           O  
ATOM   3142  N   PHE A 395      23.764  -1.895 -24.508  1.00 89.59           N  
ATOM   3143  CA  PHE A 395      23.337  -2.384 -23.202  1.00 89.59           C  
ATOM   3144  C   PHE A 395      23.919  -1.525 -22.085  1.00 89.59           C  
ATOM   3145  CB  PHE A 395      23.755  -3.846 -23.011  1.00 89.59           C  
ATOM   3146  O   PHE A 395      24.973  -0.909 -22.254  1.00 89.59           O  
ATOM   3147  CG  PHE A 395      23.082  -4.798 -23.962  1.00 89.59           C  
ATOM   3148  CD1 PHE A 395      21.841  -5.345 -23.658  1.00 89.59           C  
ATOM   3149  CD2 PHE A 395      23.691  -5.148 -25.160  1.00 89.59           C  
ATOM   3150  CE1 PHE A 395      21.216  -6.227 -24.536  1.00 89.59           C  
ATOM   3151  CE2 PHE A 395      23.072  -6.028 -26.043  1.00 89.59           C  
ATOM   3152  CZ  PHE A 395      21.835  -6.568 -25.729  1.00 89.59           C  
ATOM   3153  N   LYS A 396      23.131  -1.420 -21.035  1.00 87.10           N  
ATOM   3154  CA  LYS A 396      23.701  -0.800 -19.842  1.00 87.10           C  
ATOM   3155  C   LYS A 396      24.897  -1.597 -19.327  1.00 87.10           C  
ATOM   3156  CB  LYS A 396      22.644  -0.674 -18.744  1.00 87.10           C  
ATOM   3157  O   LYS A 396      24.867  -2.829 -19.308  1.00 87.10           O  
ATOM   3158  CG  LYS A 396      23.085   0.162 -17.552  1.00 87.10           C  
ATOM   3159  CD  LYS A 396      21.960   0.329 -16.540  1.00 87.10           C  
ATOM   3160  CE  LYS A 396      22.400   1.168 -15.347  1.00 87.10           C  
ATOM   3161  NZ  LYS A 396      21.274   1.415 -14.398  1.00 87.10           N  
ATOM   3162  N   LYS A 397      25.974  -0.886 -18.926  1.00 85.14           N  
ATOM   3163  CA  LYS A 397      27.158  -1.543 -18.381  1.00 85.14           C  
ATOM   3164  C   LYS A 397      26.866  -2.160 -17.016  1.00 85.14           C  
ATOM   3165  CB  LYS A 397      28.319  -0.553 -18.271  1.00 85.14           C  
ATOM   3166  O   LYS A 397      26.167  -1.561 -16.196  1.00 85.14           O  
ATOM   3167  CG  LYS A 397      28.862  -0.084 -19.612  1.00 85.14           C  
ATOM   3168  CD  LYS A 397      30.066   0.833 -19.438  1.00 85.14           C  
ATOM   3169  CE  LYS A 397      30.592   1.327 -20.779  1.00 85.14           C  
ATOM   3170  NZ  LYS A 397      31.759   2.244 -20.612  1.00 85.14           N  
ATOM   3171  N   ASN A 398      27.369  -3.424 -16.789  1.00 80.90           N  
ATOM   3172  CA  ASN A 398      27.224  -4.062 -15.485  1.00 80.90           C  
ATOM   3173  C   ASN A 398      28.006  -3.318 -14.406  1.00 80.90           C  
ATOM   3174  CB  ASN A 398      27.669  -5.525 -15.550  1.00 80.90           C  
ATOM   3175  O   ASN A 398      29.006  -2.661 -14.701  1.00 80.90           O  
ATOM   3176  CG  ASN A 398      26.724  -6.387 -16.364  1.00 80.90           C  
ATOM   3177  ND2 ASN A 398      27.272  -7.388 -17.043  1.00 80.90           N  
ATOM   3178  OD1 ASN A 398      25.513  -6.154 -16.384  1.00 80.90           O  
ATOM   3179  N   VAL A 399      27.369  -3.282 -13.185  1.00 82.23           N  
ATOM   3180  CA  VAL A 399      28.117  -2.822 -12.021  1.00 82.23           C  
ATOM   3181  C   VAL A 399      29.360  -3.688 -11.829  1.00 82.23           C  
ATOM   3182  CB  VAL A 399      27.249  -2.845 -10.742  1.00 82.23           C  
ATOM   3183  O   VAL A 399      29.277  -4.918 -11.859  1.00 82.23           O  
ATOM   3184  CG1 VAL A 399      28.080  -2.464  -9.518  1.00 82.23           C  
ATOM   3185  CG2 VAL A 399      26.053  -1.907 -10.893  1.00 82.23           C  
ATOM   3186  N   VAL A 400      30.561  -3.038 -11.841  1.00 82.97           N  
ATOM   3187  CA  VAL A 400      31.794  -3.781 -11.599  1.00 82.97           C  
ATOM   3188  C   VAL A 400      32.195  -3.653 -10.132  1.00 82.97           C  
ATOM   3189  CB  VAL A 400      32.941  -3.288 -12.510  1.00 82.97           C  
ATOM   3190  O   VAL A 400      32.668  -2.598  -9.700  1.00 82.97           O  
ATOM   3191  CG1 VAL A 400      34.196  -4.134 -12.304  1.00 82.97           C  
ATOM   3192  CG2 VAL A 400      32.508  -3.318 -13.975  1.00 82.97           C  
ATOM   3193  N   ALA A 401      31.802  -4.701  -9.336  1.00 87.61           N  
ATOM   3194  CA  ALA A 401      32.167  -4.731  -7.922  1.00 87.61           C  
ATOM   3195  C   ALA A 401      33.575  -5.289  -7.731  1.00 87.61           C  
ATOM   3196  CB  ALA A 401      31.158  -5.557  -7.129  1.00 87.61           C  
ATOM   3197  O   ALA A 401      34.061  -6.061  -8.561  1.00 87.61           O  
ATOM   3198  N   SER A 402      34.312  -4.729  -6.789  1.00 91.54           N  
ATOM   3199  CA  SER A 402      35.581  -5.346  -6.416  1.00 91.54           C  
ATOM   3200  C   SER A 402      35.397  -6.815  -6.053  1.00 91.54           C  
ATOM   3201  CB  SER A 402      36.217  -4.598  -5.243  1.00 91.54           C  
ATOM   3202  O   SER A 402      34.287  -7.246  -5.732  1.00 91.54           O  
ATOM   3203  OG  SER A 402      35.503  -4.846  -4.044  1.00 91.54           O  
ATOM   3204  N   ALA A 403      36.425  -7.639  -6.229  1.00 92.34           N  
ATOM   3205  CA  ALA A 403      36.371  -9.054  -5.874  1.00 92.34           C  
ATOM   3206  C   ALA A 403      35.885  -9.243  -4.440  1.00 92.34           C  
ATOM   3207  CB  ALA A 403      37.742  -9.701  -6.056  1.00 92.34           C  
ATOM   3208  O   ALA A 403      35.070 -10.127  -4.165  1.00 92.34           O  
ATOM   3209  N   ALA A 404      36.321  -8.372  -3.604  1.00 92.52           N  
ATOM   3210  CA  ALA A 404      35.944  -8.444  -2.195  1.00 92.52           C  
ATOM   3211  C   ALA A 404      34.448  -8.201  -2.014  1.00 92.52           C  
ATOM   3212  CB  ALA A 404      36.746  -7.435  -1.377  1.00 92.52           C  
ATOM   3213  O   ALA A 404      33.776  -8.939  -1.290  1.00 92.52           O  
ATOM   3214  N   VAL A 405      33.894  -7.198  -2.665  1.00 93.39           N  
ATOM   3215  CA  VAL A 405      32.477  -6.860  -2.582  1.00 93.39           C  
ATOM   3216  C   VAL A 405      31.641  -7.980  -3.196  1.00 93.39           C  
ATOM   3217  CB  VAL A 405      32.171  -5.519  -3.286  1.00 93.39           C  
ATOM   3218  O   VAL A 405      30.621  -8.384  -2.632  1.00 93.39           O  
ATOM   3219  CG1 VAL A 405      30.664  -5.311  -3.419  1.00 93.39           C  
ATOM   3220  CG2 VAL A 405      32.809  -4.359  -2.524  1.00 93.39           C  
ATOM   3221  N   ALA A 406      32.059  -8.476  -4.312  1.00 92.04           N  
ATOM   3222  CA  ALA A 406      31.343  -9.562  -4.976  1.00 92.04           C  
ATOM   3223  C   ALA A 406      31.265 -10.795  -4.080  1.00 92.04           C  
ATOM   3224  CB  ALA A 406      32.017  -9.912  -6.300  1.00 92.04           C  
ATOM   3225  O   ALA A 406      30.211 -11.427  -3.973  1.00 92.04           O  
ATOM   3226  N   GLU A 407      32.382 -11.152  -3.433  1.00 93.94           N  
ATOM   3227  CA  GLU A 407      32.434 -12.287  -2.517  1.00 93.94           C  
ATOM   3228  C   GLU A 407      31.520 -12.069  -1.315  1.00 93.94           C  
ATOM   3229  CB  GLU A 407      33.870 -12.534  -2.048  1.00 93.94           C  
ATOM   3230  O   GLU A 407      30.784 -12.974  -0.916  1.00 93.94           O  
ATOM   3231  CG  GLU A 407      34.028 -13.771  -1.176  1.00 93.94           C  
ATOM   3232  CD  GLU A 407      35.469 -14.040  -0.771  1.00 93.94           C  
ATOM   3233  OE1 GLU A 407      35.714 -14.987   0.010  1.00 93.94           O  
ATOM   3234  OE2 GLU A 407      36.361 -13.296  -1.238  1.00 93.94           O  
ATOM   3235  N   ALA A 408      31.582 -10.869  -0.720  1.00 93.08           N  
ATOM   3236  CA  ALA A 408      30.726 -10.533   0.414  1.00 93.08           C  
ATOM   3237  C   ALA A 408      29.251 -10.632   0.037  1.00 93.08           C  
ATOM   3238  CB  ALA A 408      31.047  -9.131   0.927  1.00 93.08           C  
ATOM   3239  O   ALA A 408      28.445 -11.178   0.794  1.00 93.08           O  
ATOM   3240  N   ASN A 409      28.864 -10.124  -1.134  1.00 93.45           N  
ATOM   3241  CA  ASN A 409      27.487 -10.189  -1.613  1.00 93.45           C  
ATOM   3242  C   ASN A 409      27.036 -11.631  -1.829  1.00 93.45           C  
ATOM   3243  CB  ASN A 409      27.330  -9.384  -2.905  1.00 93.45           C  
ATOM   3244  O   ASN A 409      25.914 -11.995  -1.472  1.00 93.45           O  
ATOM   3245  CG  ASN A 409      27.280  -7.889  -2.659  1.00 93.45           C  
ATOM   3246  ND2 ASN A 409      27.370  -7.108  -3.729  1.00 93.45           N  
ATOM   3247  OD1 ASN A 409      27.162  -7.439  -1.516  1.00 93.45           O  
ATOM   3248  N   ALA A 410      27.881 -12.426  -2.420  1.00 93.26           N  
ATOM   3249  CA  ALA A 410      27.551 -13.828  -2.661  1.00 93.26           C  
ATOM   3250  C   ALA A 410      27.285 -14.562  -1.350  1.00 93.26           C  
ATOM   3251  CB  ALA A 410      28.674 -14.515  -3.434  1.00 93.26           C  
ATOM   3252  O   ALA A 410      26.307 -15.304  -1.233  1.00 93.26           O  
ATOM   3253  N   LYS A 411      28.176 -14.366  -0.398  1.00 94.27           N  
ATOM   3254  CA  LYS A 411      28.002 -14.980   0.915  1.00 94.27           C  
ATOM   3255  C   LYS A 411      26.693 -14.535   1.561  1.00 94.27           C  
ATOM   3256  CB  LYS A 411      29.180 -14.636   1.829  1.00 94.27           C  
ATOM   3257  O   LYS A 411      25.942 -15.360   2.086  1.00 94.27           O  
ATOM   3258  CG  LYS A 411      29.107 -15.286   3.203  1.00 94.27           C  
ATOM   3259  CD  LYS A 411      30.283 -14.873   4.079  1.00 94.27           C  
ATOM   3260  CE  LYS A 411      30.145 -15.418   5.494  1.00 94.27           C  
ATOM   3261  NZ  LYS A 411      31.270 -14.973   6.371  1.00 94.27           N  
ATOM   3262  N   HIS A 412      26.468 -13.222   1.533  1.00 95.13           N  
ATOM   3263  CA  HIS A 412      25.247 -12.695   2.131  1.00 95.13           C  
ATOM   3264  C   HIS A 412      24.008 -13.247   1.433  1.00 95.13           C  
ATOM   3265  CB  HIS A 412      25.240 -11.166   2.079  1.00 95.13           C  
ATOM   3266  O   HIS A 412      23.027 -13.604   2.090  1.00 95.13           O  
ATOM   3267  CG  HIS A 412      24.046 -10.548   2.734  1.00 95.13           C  
ATOM   3268  CD2 HIS A 412      22.905 -10.044   2.208  1.00 95.13           C  
ATOM   3269  ND1 HIS A 412      23.944 -10.393   4.100  1.00 95.13           N  
ATOM   3270  CE1 HIS A 412      22.787  -9.819   4.386  1.00 95.13           C  
ATOM   3271  NE2 HIS A 412      22.138  -9.597   3.256  1.00 95.13           N  
ATOM   3272  N   GLN A 413      24.006 -13.322   0.153  1.00 92.83           N  
ATOM   3273  CA  GLN A 413      22.868 -13.830  -0.606  1.00 92.83           C  
ATOM   3274  C   GLN A 413      22.554 -15.274  -0.226  1.00 92.83           C  
ATOM   3275  CB  GLN A 413      23.136 -13.728  -2.108  1.00 92.83           C  
ATOM   3276  O   GLN A 413      21.387 -15.668  -0.176  1.00 92.83           O  
ATOM   3277  CG  GLN A 413      23.077 -12.306  -2.649  1.00 92.83           C  
ATOM   3278  CD  GLN A 413      21.713 -11.667  -2.473  1.00 92.83           C  
ATOM   3279  NE2 GLN A 413      21.696 -10.362  -2.222  1.00 92.83           N  
ATOM   3280  OE1 GLN A 413      20.681 -12.340  -2.563  1.00 92.83           O  
ATOM   3281  N   LYS A 414      23.546 -16.030   0.025  1.00 92.18           N  
ATOM   3282  CA  LYS A 414      23.319 -17.393   0.498  1.00 92.18           C  
ATOM   3283  C   LYS A 414      22.556 -17.396   1.820  1.00 92.18           C  
ATOM   3284  CB  LYS A 414      24.648 -18.134   0.658  1.00 92.18           C  
ATOM   3285  O   LYS A 414      21.611 -18.168   1.995  1.00 92.18           O  
ATOM   3286  CG  LYS A 414      24.496 -19.611   0.991  1.00 92.18           C  
ATOM   3287  CD  LYS A 414      25.849 -20.308   1.065  1.00 92.18           C  
ATOM   3288  CE  LYS A 414      25.706 -21.763   1.493  1.00 92.18           C  
ATOM   3289  NZ  LYS A 414      27.029 -22.451   1.566  1.00 92.18           N  
ATOM   3290  N   TRP A 415      22.998 -16.529   2.733  1.00 93.26           N  
ATOM   3291  CA  TRP A 415      22.292 -16.393   4.003  1.00 93.26           C  
ATOM   3292  C   TRP A 415      20.838 -15.994   3.777  1.00 93.26           C  
ATOM   3293  CB  TRP A 415      22.985 -15.360   4.895  1.00 93.26           C  
ATOM   3294  O   TRP A 415      19.926 -16.596   4.349  1.00 93.26           O  
ATOM   3295  CG  TRP A 415      22.183 -14.956   6.096  1.00 93.26           C  
ATOM   3296  CD1 TRP A 415      22.116 -15.604   7.298  1.00 93.26           C  
ATOM   3297  CD2 TRP A 415      21.328 -13.815   6.207  1.00 93.26           C  
ATOM   3298  CE2 TRP A 415      20.775 -13.832   7.507  1.00 93.26           C  
ATOM   3299  CE3 TRP A 415      20.976 -12.777   5.333  1.00 93.26           C  
ATOM   3300  NE1 TRP A 415      21.271 -14.932   8.151  1.00 93.26           N  
ATOM   3301  CH2 TRP A 415      19.560 -11.846   7.078  1.00 93.26           C  
ATOM   3302  CZ2 TRP A 415      19.887 -12.849   7.953  1.00 93.26           C  
ATOM   3303  CZ3 TRP A 415      20.093 -11.801   5.780  1.00 93.26           C  
ATOM   3304  N   ALA A 416      20.681 -14.934   2.996  1.00 91.74           N  
ATOM   3305  CA  ALA A 416      19.337 -14.415   2.754  1.00 91.74           C  
ATOM   3306  C   ALA A 416      18.425 -15.498   2.184  1.00 91.74           C  
ATOM   3307  CB  ALA A 416      19.391 -13.218   1.809  1.00 91.74           C  
ATOM   3308  O   ALA A 416      17.275 -15.635   2.607  1.00 91.74           O  
ATOM   3309  N   LEU A 417      18.935 -16.294   1.257  1.00 84.73           N  
ATOM   3310  CA  LEU A 417      18.149 -17.346   0.622  1.00 84.73           C  
ATOM   3311  C   LEU A 417      17.839 -18.465   1.611  1.00 84.73           C  
ATOM   3312  CB  LEU A 417      18.891 -17.912  -0.591  1.00 84.73           C  
ATOM   3313  O   LEU A 417      16.754 -19.050   1.574  1.00 84.73           O  
ATOM   3314  CG  LEU A 417      18.959 -17.011  -1.825  1.00 84.73           C  
ATOM   3315  CD1 LEU A 417      19.859 -17.633  -2.887  1.00 84.73           C  
ATOM   3316  CD2 LEU A 417      17.561 -16.759  -2.382  1.00 84.73           C  
ATOM   3317  N   GLU A 418      18.775 -18.789   2.389  1.00 85.59           N  
ATOM   3318  CA  GLU A 418      18.534 -19.800   3.414  1.00 85.59           C  
ATOM   3319  C   GLU A 418      17.428 -19.364   4.370  1.00 85.59           C  
ATOM   3320  CB  GLU A 418      19.819 -20.092   4.193  1.00 85.59           C  
ATOM   3321  O   GLU A 418      16.590 -20.175   4.770  1.00 85.59           O  
ATOM   3322  CG  GLU A 418      20.836 -20.914   3.415  1.00 85.59           C  
ATOM   3323  CD  GLU A 418      22.126 -21.155   4.183  1.00 85.59           C  
ATOM   3324  OE1 GLU A 418      23.037 -21.826   3.646  1.00 85.59           O  
ATOM   3325  OE2 GLU A 418      22.227 -20.670   5.332  1.00 85.59           O  
ATOM   3326  N   MET A 419      17.398 -18.093   4.654  1.00 81.41           N  
ATOM   3327  CA  MET A 419      16.342 -17.537   5.495  1.00 81.41           C  
ATOM   3328  C   MET A 419      14.986 -17.643   4.807  1.00 81.41           C  
ATOM   3329  CB  MET A 419      16.642 -16.077   5.839  1.00 81.41           C  
ATOM   3330  O   MET A 419      13.988 -17.989   5.442  1.00 81.41           O  
ATOM   3331  CG  MET A 419      17.617 -15.906   6.993  1.00 81.41           C  
ATOM   3332  SD  MET A 419      16.898 -16.416   8.602  1.00 81.41           S  
ATOM   3333  CE  MET A 419      17.504 -18.124   8.697  1.00 81.41           C  
ATOM   3334  N   ALA A 420      14.992 -17.313   3.571  1.00 77.54           N  
ATOM   3335  CA  ALA A 420      13.750 -17.339   2.803  1.00 77.54           C  
ATOM   3336  C   ALA A 420      13.271 -18.771   2.582  1.00 77.54           C  
ATOM   3337  CB  ALA A 420      13.939 -16.631   1.464  1.00 77.54           C  
ATOM   3338  O   ALA A 420      12.066 -19.031   2.551  1.00 77.54           O  
ATOM   3339  N   SER A 421      14.220 -19.795   2.416  1.00 66.85           N  
ATOM   3340  CA  SER A 421      13.893 -21.179   2.091  1.00 66.85           C  
ATOM   3341  C   SER A 421      13.460 -21.951   3.333  1.00 66.85           C  
ATOM   3342  CB  SER A 421      15.088 -21.875   1.439  1.00 66.85           C  
ATOM   3343  O   SER A 421      12.680 -22.902   3.239  1.00 66.85           O  
ATOM   3344  OG  SER A 421      16.205 -21.880   2.313  1.00 66.85           O  
ATOM   3345  N   HIS A 422      14.017 -21.632   4.567  1.00 62.96           N  
ATOM   3346  CA  HIS A 422      13.729 -22.338   5.810  1.00 62.96           C  
ATOM   3347  C   HIS A 422      12.577 -21.681   6.563  1.00 62.96           C  
ATOM   3348  CB  HIS A 422      14.974 -22.391   6.698  1.00 62.96           C  
ATOM   3349  O   HIS A 422      12.210 -22.124   7.654  1.00 62.96           O  
ATOM   3350  CG  HIS A 422      16.069 -23.247   6.146  1.00 62.96           C  
ATOM   3351  CD2 HIS A 422      17.294 -22.926   5.670  1.00 62.96           C  
ATOM   3352  ND1 HIS A 422      15.959 -24.617   6.037  1.00 62.96           N  
ATOM   3353  CE1 HIS A 422      17.074 -25.101   5.517  1.00 62.96           C  
ATOM   3354  NE2 HIS A 422      17.900 -24.096   5.285  1.00 62.96           N  
ATOM   3355  N   TYR A 423      11.987 -20.691   5.950  1.00 63.01           N  
ATOM   3356  CA  TYR A 423      10.971 -19.913   6.651  1.00 63.01           C  
ATOM   3357  C   TYR A 423       9.724 -20.751   6.909  1.00 63.01           C  
ATOM   3358  CB  TYR A 423      10.602 -18.662   5.848  1.00 63.01           C  
ATOM   3359  O   TYR A 423       9.115 -21.274   5.972  1.00 63.01           O  
ATOM   3360  CG  TYR A 423       9.766 -17.670   6.619  1.00 63.01           C  
ATOM   3361  CD1 TYR A 423       8.383 -17.621   6.456  1.00 63.01           C  
ATOM   3362  CD2 TYR A 423      10.355 -16.781   7.511  1.00 63.01           C  
ATOM   3363  CE1 TYR A 423       7.608 -16.707   7.163  1.00 63.01           C  
ATOM   3364  CE2 TYR A 423       9.590 -15.863   8.223  1.00 63.01           C  
ATOM   3365  OH  TYR A 423       7.457 -14.928   8.745  1.00 63.01           O  
ATOM   3366  CZ  TYR A 423       8.219 -15.834   8.043  1.00 63.01           C  
ATOM   3367  N   THR A 424       9.674 -21.541   8.027  1.00 59.09           N  
ATOM   3368  CA  THR A 424       8.423 -22.094   8.534  1.00 59.09           C  
ATOM   3369  C   THR A 424       7.695 -21.075   9.406  1.00 59.09           C  
ATOM   3370  CB  THR A 424       8.669 -23.382   9.342  1.00 59.09           C  
ATOM   3371  O   THR A 424       8.328 -20.314  10.141  1.00 59.09           O  
ATOM   3372  CG2 THR A 424       9.380 -24.434   8.497  1.00 59.09           C  
ATOM   3373  OG1 THR A 424       9.479 -23.075  10.484  1.00 59.09           O  
ATOM   3374  N   SER A 425       6.518 -20.520   8.878  1.00 70.82           N  
ATOM   3375  CA  SER A 425       5.657 -19.561   9.563  1.00 70.82           C  
ATOM   3376  C   SER A 425       5.199 -20.097  10.915  1.00 70.82           C  
ATOM   3377  CB  SER A 425       4.441 -19.221   8.702  1.00 70.82           C  
ATOM   3378  O   SER A 425       4.011 -20.363  11.113  1.00 70.82           O  
ATOM   3379  OG  SER A 425       3.673 -18.191   9.300  1.00 70.82           O  
ATOM   3380  N   GLU A 426       6.101 -20.759  11.686  1.00 83.30           N  
ATOM   3381  CA  GLU A 426       5.610 -21.213  12.983  1.00 83.30           C  
ATOM   3382  C   GLU A 426       5.297 -20.033  13.899  1.00 83.30           C  
ATOM   3383  CB  GLU A 426       6.629 -22.141  13.650  1.00 83.30           C  
ATOM   3384  O   GLU A 426       6.050 -19.058  13.943  1.00 83.30           O  
ATOM   3385  CG  GLU A 426       6.826 -23.462  12.921  1.00 83.30           C  
ATOM   3386  CD  GLU A 426       7.808 -24.391  13.618  1.00 83.30           C  
ATOM   3387  OE1 GLU A 426       8.027 -25.522  13.128  1.00 83.30           O  
ATOM   3388  OE2 GLU A 426       8.361 -23.985  14.665  1.00 83.30           O  
ATOM   3389  N   ILE A 427       4.167 -20.148  14.550  1.00 89.86           N  
ATOM   3390  CA  ILE A 427       3.737 -19.105  15.475  1.00 89.86           C  
ATOM   3391  C   ILE A 427       4.353 -19.349  16.850  1.00 89.86           C  
ATOM   3392  CB  ILE A 427       2.197 -19.044  15.580  1.00 89.86           C  
ATOM   3393  O   ILE A 427       4.298 -20.465  17.373  1.00 89.86           O  
ATOM   3394  CG1 ILE A 427       1.577 -18.770  14.205  1.00 89.86           C  
ATOM   3395  CG2 ILE A 427       1.767 -17.981  16.596  1.00 89.86           C  
ATOM   3396  CD1 ILE A 427       1.992 -17.439  13.593  1.00 89.86           C  
ATOM   3397  N   GLY A 428       5.005 -18.304  17.464  1.00 90.71           N  
ATOM   3398  CA  GLY A 428       5.569 -18.396  18.801  1.00 90.71           C  
ATOM   3399  C   GLY A 428       5.401 -17.123  19.608  1.00 90.71           C  
ATOM   3400  O   GLY A 428       4.774 -16.167  19.147  1.00 90.71           O  
ATOM   3401  N   PRO A 429       5.906 -17.118  20.822  1.00 92.58           N  
ATOM   3402  CA  PRO A 429       5.732 -15.969  21.713  1.00 92.58           C  
ATOM   3403  C   PRO A 429       6.262 -14.670  21.111  1.00 92.58           C  
ATOM   3404  CB  PRO A 429       6.535 -16.362  22.956  1.00 92.58           C  
ATOM   3405  O   PRO A 429       5.742 -13.591  21.407  1.00 92.58           O  
ATOM   3406  CG  PRO A 429       6.538 -17.857  22.952  1.00 92.58           C  
ATOM   3407  CD  PRO A 429       6.572 -18.330  21.528  1.00 92.58           C  
ATOM   3408  N   LYS A 430       7.238 -14.742  20.212  1.00 91.96           N  
ATOM   3409  CA  LYS A 430       7.850 -13.552  19.626  1.00 91.96           C  
ATOM   3410  C   LYS A 430       6.870 -12.825  18.710  1.00 91.96           C  
ATOM   3411  CB  LYS A 430       9.114 -13.926  18.851  1.00 91.96           C  
ATOM   3412  O   LYS A 430       7.020 -11.628  18.457  1.00 91.96           O  
ATOM   3413  CG  LYS A 430      10.304 -14.270  19.735  1.00 91.96           C  
ATOM   3414  CD  LYS A 430      11.571 -14.473  18.914  1.00 91.96           C  
ATOM   3415  CE  LYS A 430      12.772 -14.767  19.802  1.00 91.96           C  
ATOM   3416  NZ  LYS A 430      14.014 -14.982  19.000  1.00 91.96           N  
ATOM   3417  N   ASP A 431       5.849 -13.528  18.267  1.00 94.13           N  
ATOM   3418  CA  ASP A 431       4.857 -12.939  17.374  1.00 94.13           C  
ATOM   3419  C   ASP A 431       3.961 -11.954  18.122  1.00 94.13           C  
ATOM   3420  CB  ASP A 431       4.007 -14.030  16.720  1.00 94.13           C  
ATOM   3421  O   ASP A 431       3.306 -11.111  17.506  1.00 94.13           O  
ATOM   3422  CG  ASP A 431       4.754 -14.799  15.644  1.00 94.13           C  
ATOM   3423  OD1 ASP A 431       5.176 -14.187  14.639  1.00 94.13           O  
ATOM   3424  OD2 ASP A 431       4.921 -16.027  15.802  1.00 94.13           O  
ATOM   3425  N   PHE A 432       4.022 -11.949  19.425  1.00 97.63           N  
ATOM   3426  CA  PHE A 432       3.115 -11.127  20.217  1.00 97.63           C  
ATOM   3427  C   PHE A 432       3.864  -9.977  20.879  1.00 97.63           C  
ATOM   3428  CB  PHE A 432       2.410 -11.975  21.281  1.00 97.63           C  
ATOM   3429  O   PHE A 432       3.248  -9.073  21.447  1.00 97.63           O  
ATOM   3430  CG  PHE A 432       1.532 -13.056  20.712  1.00 97.63           C  
ATOM   3431  CD1 PHE A 432       0.205 -12.797  20.390  1.00 97.63           C  
ATOM   3432  CD2 PHE A 432       2.034 -14.333  20.498  1.00 97.63           C  
ATOM   3433  CE1 PHE A 432      -0.609 -13.797  19.863  1.00 97.63           C  
ATOM   3434  CE2 PHE A 432       1.227 -15.337  19.971  1.00 97.63           C  
ATOM   3435  CZ  PHE A 432      -0.095 -15.067  19.655  1.00 97.63           C  
ATOM   3436  N   GLU A 433       5.146  -9.962  20.819  1.00 96.81           N  
ATOM   3437  CA  GLU A 433       5.966  -8.997  21.546  1.00 96.81           C  
ATOM   3438  C   GLU A 433       5.724  -7.577  21.042  1.00 96.81           C  
ATOM   3439  CB  GLU A 433       7.450  -9.352  21.424  1.00 96.81           C  
ATOM   3440  O   GLU A 433       5.482  -6.665  21.835  1.00 96.81           O  
ATOM   3441  CG  GLU A 433       7.868 -10.546  22.270  1.00 96.81           C  
ATOM   3442  CD  GLU A 433       9.352 -10.864  22.168  1.00 96.81           C  
ATOM   3443  OE1 GLU A 433       9.823 -11.791  22.864  1.00 96.81           O  
ATOM   3444  OE2 GLU A 433      10.048 -10.179  21.385  1.00 96.81           O  
ATOM   3445  N   GLN A 434       5.736  -7.428  19.725  1.00 97.43           N  
ATOM   3446  CA  GLN A 434       5.591  -6.080  19.188  1.00 97.43           C  
ATOM   3447  C   GLN A 434       4.147  -5.596  19.299  1.00 97.43           C  
ATOM   3448  CB  GLN A 434       6.050  -6.029  17.730  1.00 97.43           C  
ATOM   3449  O   GLN A 434       3.899  -4.402  19.475  1.00 97.43           O  
ATOM   3450  CG  GLN A 434       7.557  -6.158  17.556  1.00 97.43           C  
ATOM   3451  CD  GLN A 434       8.003  -5.937  16.122  1.00 97.43           C  
ATOM   3452  NE2 GLN A 434       9.301  -6.084  15.876  1.00 97.43           N  
ATOM   3453  OE1 GLN A 434       7.189  -5.638  15.244  1.00 97.43           O  
ATOM   3454  N   ALA A 435       3.273  -6.479  19.218  1.00 98.29           N  
ATOM   3455  CA  ALA A 435       1.889  -6.104  19.492  1.00 98.29           C  
ATOM   3456  C   ALA A 435       1.722  -5.638  20.936  1.00 98.29           C  
ATOM   3457  CB  ALA A 435       0.953  -7.275  19.203  1.00 98.29           C  
ATOM   3458  O   ALA A 435       1.017  -4.663  21.203  1.00 98.29           O  
ATOM   3459  N   THR A 436       2.343  -6.337  21.869  1.00 98.33           N  
ATOM   3460  CA  THR A 436       2.316  -5.938  23.272  1.00 98.33           C  
ATOM   3461  C   THR A 436       2.927  -4.551  23.451  1.00 98.33           C  
ATOM   3462  CB  THR A 436       3.067  -6.951  24.155  1.00 98.33           C  
ATOM   3463  O   THR A 436       2.379  -3.714  24.172  1.00 98.33           O  
ATOM   3464  CG2 THR A 436       3.092  -6.499  25.612  1.00 98.33           C  
ATOM   3465  OG1 THR A 436       2.415  -8.224  24.073  1.00 98.33           O  
ATOM   3466  N   ALA A 437       4.031  -4.329  22.790  1.00 97.81           N  
ATOM   3467  CA  ALA A 437       4.670  -3.017  22.845  1.00 97.81           C  
ATOM   3468  C   ALA A 437       3.729  -1.928  22.337  1.00 97.81           C  
ATOM   3469  CB  ALA A 437       5.963  -3.020  22.033  1.00 97.81           C  
ATOM   3470  O   ALA A 437       3.634  -0.853  22.935  1.00 97.81           O  
ATOM   3471  N   LEU A 438       3.037  -2.242  21.246  1.00 97.93           N  
ATOM   3472  CA  LEU A 438       2.092  -1.275  20.700  1.00 97.93           C  
ATOM   3473  C   LEU A 438       0.963  -1.000  21.687  1.00 97.93           C  
ATOM   3474  CB  LEU A 438       1.515  -1.779  19.375  1.00 97.93           C  
ATOM   3475  O   LEU A 438       0.508   0.139  21.815  1.00 97.93           O  
ATOM   3476  CG  LEU A 438       0.484  -0.876  18.697  1.00 97.93           C  
ATOM   3477  CD1 LEU A 438       1.076   0.506  18.442  1.00 97.93           C  
ATOM   3478  CD2 LEU A 438      -0.003  -1.503  17.395  1.00 97.93           C  
ATOM   3479  N   TRP A 439       0.468  -2.012  22.338  1.00 98.31           N  
ATOM   3480  CA  TRP A 439      -0.571  -1.843  23.349  1.00 98.31           C  
ATOM   3481  C   TRP A 439      -0.136  -0.841  24.414  1.00 98.31           C  
ATOM   3482  CB  TRP A 439      -0.910  -3.186  24.001  1.00 98.31           C  
ATOM   3483  O   TRP A 439      -0.919   0.021  24.820  1.00 98.31           O  
ATOM   3484  CG  TRP A 439      -1.864  -3.080  25.153  1.00 98.31           C  
ATOM   3485  CD1 TRP A 439      -1.661  -3.515  26.433  1.00 98.31           C  
ATOM   3486  CD2 TRP A 439      -3.173  -2.504  25.127  1.00 98.31           C  
ATOM   3487  CE2 TRP A 439      -3.708  -2.624  26.429  1.00 98.31           C  
ATOM   3488  CE3 TRP A 439      -3.947  -1.896  24.129  1.00 98.31           C  
ATOM   3489  NE1 TRP A 439      -2.767  -3.244  27.205  1.00 98.31           N  
ATOM   3490  CH2 TRP A 439      -5.719  -1.568  25.763  1.00 98.31           C  
ATOM   3491  CZ2 TRP A 439      -4.984  -2.158  26.758  1.00 98.31           C  
ATOM   3492  CZ3 TRP A 439      -5.215  -1.433  24.459  1.00 98.31           C  
ATOM   3493  N   HIS A 440       1.089  -0.911  24.842  1.00 97.41           N  
ATOM   3494  CA  HIS A 440       1.615   0.012  25.841  1.00 97.41           C  
ATOM   3495  C   HIS A 440       1.743   1.422  25.275  1.00 97.41           C  
ATOM   3496  CB  HIS A 440       2.971  -0.472  26.357  1.00 97.41           C  
ATOM   3497  O   HIS A 440       1.468   2.403  25.970  1.00 97.41           O  
ATOM   3498  CG  HIS A 440       2.901  -1.761  27.111  1.00 97.41           C  
ATOM   3499  CD2 HIS A 440       3.550  -2.935  26.927  1.00 97.41           C  
ATOM   3500  ND1 HIS A 440       2.079  -1.941  28.202  1.00 97.41           N  
ATOM   3501  CE1 HIS A 440       2.227  -3.174  28.659  1.00 97.41           C  
ATOM   3502  NE2 HIS A 440       3.113  -3.798  27.902  1.00 97.41           N  
ATOM   3503  N   VAL A 441       2.091   1.510  24.010  1.00 96.80           N  
ATOM   3504  CA  VAL A 441       2.162   2.805  23.341  1.00 96.80           C  
ATOM   3505  C   VAL A 441       0.775   3.443  23.301  1.00 96.80           C  
ATOM   3506  CB  VAL A 441       2.730   2.673  21.910  1.00 96.80           C  
ATOM   3507  O   VAL A 441       0.624   4.632  23.590  1.00 96.80           O  
ATOM   3508  CG1 VAL A 441       2.523   3.968  21.126  1.00 96.80           C  
ATOM   3509  CG2 VAL A 441       4.211   2.304  21.956  1.00 96.80           C  
ATOM   3510  N   LEU A 442      -0.218   2.653  22.972  1.00 97.11           N  
ATOM   3511  CA  LEU A 442      -1.585   3.159  22.931  1.00 97.11           C  
ATOM   3512  C   LEU A 442      -2.006   3.699  24.293  1.00 97.11           C  
ATOM   3513  CB  LEU A 442      -2.551   2.058  22.485  1.00 97.11           C  
ATOM   3514  O   LEU A 442      -2.844   4.600  24.377  1.00 97.11           O  
ATOM   3515  CG  LEU A 442      -2.390   1.555  21.049  1.00 97.11           C  
ATOM   3516  CD1 LEU A 442      -3.455   0.511  20.731  1.00 97.11           C  
ATOM   3517  CD2 LEU A 442      -2.463   2.717  20.064  1.00 97.11           C  
ATOM   3518  N   GLY A 443      -1.396   3.195  25.348  1.00 97.12           N  
ATOM   3519  CA  GLY A 443      -1.723   3.598  26.707  1.00 97.12           C  
ATOM   3520  C   GLY A 443      -1.155   4.954  27.080  1.00 97.12           C  
ATOM   3521  O   GLY A 443      -1.521   5.523  28.111  1.00 97.12           O  
ATOM   3522  N   ARG A 444      -0.312   5.465  26.256  1.00 96.52           N  
ATOM   3523  CA  ARG A 444       0.317   6.750  26.543  1.00 96.52           C  
ATOM   3524  C   ARG A 444      -0.635   7.905  26.250  1.00 96.52           C  
ATOM   3525  CB  ARG A 444       1.603   6.913  25.730  1.00 96.52           C  
ATOM   3526  O   ARG A 444      -0.494   8.992  26.813  1.00 96.52           O  
ATOM   3527  CG  ARG A 444       2.696   5.923  26.102  1.00 96.52           C  
ATOM   3528  CD  ARG A 444       3.921   6.074  25.210  1.00 96.52           C  
ATOM   3529  NE  ARG A 444       4.937   5.071  25.516  1.00 96.52           N  
ATOM   3530  NH1 ARG A 444       6.410   5.763  23.876  1.00 96.52           N  
ATOM   3531  NH2 ARG A 444       6.948   3.998  25.236  1.00 96.52           N  
ATOM   3532  CZ  ARG A 444       6.096   4.946  24.876  1.00 96.52           C  
ATOM   3533  N   GLU A 445      -1.561   7.660  25.392  1.00 95.01           N  
ATOM   3534  CA  GLU A 445      -2.594   8.644  25.081  1.00 95.01           C  
ATOM   3535  C   GLU A 445      -3.874   8.366  25.865  1.00 95.01           C  
ATOM   3536  CB  GLU A 445      -2.889   8.657  23.579  1.00 95.01           C  
ATOM   3537  O   GLU A 445      -4.421   7.263  25.800  1.00 95.01           O  
ATOM   3538  CG  GLU A 445      -3.911   9.705  23.162  1.00 95.01           C  
ATOM   3539  CD  GLU A 445      -4.323   9.595  21.703  1.00 95.01           C  
ATOM   3540  OE1 GLU A 445      -5.325  10.230  21.305  1.00 95.01           O  
ATOM   3541  OE2 GLU A 445      -3.637   8.866  20.951  1.00 95.01           O  
ATOM   3542  N   PRO A 446      -4.377   9.335  26.530  1.00 95.38           N  
ATOM   3543  CA  PRO A 446      -5.580   9.105  27.333  1.00 95.38           C  
ATOM   3544  C   PRO A 446      -6.761   8.613  26.500  1.00 95.38           C  
ATOM   3545  CB  PRO A 446      -5.872  10.483  27.933  1.00 95.38           C  
ATOM   3546  O   PRO A 446      -7.083   9.207  25.467  1.00 95.38           O  
ATOM   3547  CG  PRO A 446      -4.547  11.173  27.969  1.00 95.38           C  
ATOM   3548  CD  PRO A 446      -3.752  10.741  26.770  1.00 95.38           C  
ATOM   3549  N   GLY A 447      -7.325   7.484  26.925  1.00 96.49           N  
ATOM   3550  CA  GLY A 447      -8.558   6.983  26.339  1.00 96.49           C  
ATOM   3551  C   GLY A 447      -8.328   6.093  25.133  1.00 96.49           C  
ATOM   3552  O   GLY A 447      -9.263   5.468  24.628  1.00 96.49           O  
ATOM   3553  N   HIS A 448      -7.114   6.101  24.576  1.00 97.34           N  
ATOM   3554  CA  HIS A 448      -6.844   5.363  23.348  1.00 97.34           C  
ATOM   3555  C   HIS A 448      -7.073   3.868  23.542  1.00 97.34           C  
ATOM   3556  CB  HIS A 448      -5.412   5.617  22.874  1.00 97.34           C  
ATOM   3557  O   HIS A 448      -7.670   3.210  22.686  1.00 97.34           O  
ATOM   3558  CG  HIS A 448      -5.175   5.231  21.448  1.00 97.34           C  
ATOM   3559  CD2 HIS A 448      -5.892   4.448  20.608  1.00 97.34           C  
ATOM   3560  ND1 HIS A 448      -4.080   5.665  20.732  1.00 97.34           N  
ATOM   3561  CE1 HIS A 448      -4.135   5.165  19.509  1.00 97.34           C  
ATOM   3562  NE2 HIS A 448      -5.224   4.423  19.408  1.00 97.34           N  
ATOM   3563  N   GLN A 449      -6.715   3.287  24.628  1.00 98.07           N  
ATOM   3564  CA  GLN A 449      -6.925   1.862  24.865  1.00 98.07           C  
ATOM   3565  C   GLN A 449      -8.411   1.537  24.983  1.00 98.07           C  
ATOM   3566  CB  GLN A 449      -6.187   1.414  26.128  1.00 98.07           C  
ATOM   3567  O   GLN A 449      -8.863   0.493  24.510  1.00 98.07           O  
ATOM   3568  CG  GLN A 449      -4.683   1.266  25.941  1.00 98.07           C  
ATOM   3569  CD  GLN A 449      -3.986   0.747  27.185  1.00 98.07           C  
ATOM   3570  NE2 GLN A 449      -3.010  -0.134  26.994  1.00 98.07           N  
ATOM   3571  OE1 GLN A 449      -4.321   1.136  28.309  1.00 98.07           O  
ATOM   3572  N   ASP A 450      -9.168   2.456  25.535  1.00 98.09           N  
ATOM   3573  CA  ASP A 450     -10.612   2.267  25.632  1.00 98.09           C  
ATOM   3574  C   ASP A 450     -11.259   2.260  24.248  1.00 98.09           C  
ATOM   3575  CB  ASP A 450     -11.239   3.360  26.500  1.00 98.09           C  
ATOM   3576  O   ASP A 450     -12.112   1.418  23.961  1.00 98.09           O  
ATOM   3577  CG  ASP A 450     -10.827   3.268  27.959  1.00 98.09           C  
ATOM   3578  OD1 ASP A 450     -10.423   2.174  28.410  1.00 98.09           O  
ATOM   3579  OD2 ASP A 450     -10.911   4.296  28.664  1.00 98.09           O  
ATOM   3580  N   ARG A 451     -10.904   3.214  23.477  1.00 97.79           N  
ATOM   3581  CA  ARG A 451     -11.430   3.259  22.116  1.00 97.79           C  
ATOM   3582  C   ARG A 451     -11.058   1.998  21.343  1.00 97.79           C  
ATOM   3583  CB  ARG A 451     -10.913   4.497  21.380  1.00 97.79           C  
ATOM   3584  O   ARG A 451     -11.877   1.455  20.600  1.00 97.79           O  
ATOM   3585  CG  ARG A 451     -11.479   5.807  21.905  1.00 97.79           C  
ATOM   3586  CD  ARG A 451     -11.197   6.963  20.956  1.00 97.79           C  
ATOM   3587  NE  ARG A 451      -9.765   7.206  20.812  1.00 97.79           N  
ATOM   3588  NH1 ARG A 451      -9.557   8.389  22.785  1.00 97.79           N  
ATOM   3589  NH2 ARG A 451      -7.723   8.039  21.454  1.00 97.79           N  
ATOM   3590  CZ  ARG A 451      -9.018   7.878  21.684  1.00 97.79           C  
ATOM   3591  N   TYR A 452      -9.775   1.571  21.530  1.00 98.43           N  
ATOM   3592  CA  TYR A 452      -9.352   0.346  20.859  1.00 98.43           C  
ATOM   3593  C   TYR A 452     -10.243  -0.826  21.253  1.00 98.43           C  
ATOM   3594  CB  TYR A 452      -7.892   0.026  21.193  1.00 98.43           C  
ATOM   3595  O   TYR A 452     -10.760  -1.539  20.389  1.00 98.43           O  
ATOM   3596  CG  TYR A 452      -7.403  -1.271  20.596  1.00 98.43           C  
ATOM   3597  CD1 TYR A 452      -7.498  -2.466  21.305  1.00 98.43           C  
ATOM   3598  CD2 TYR A 452      -6.844  -1.304  19.323  1.00 98.43           C  
ATOM   3599  CE1 TYR A 452      -7.047  -3.664  20.760  1.00 98.43           C  
ATOM   3600  CE2 TYR A 452      -6.390  -2.496  18.768  1.00 98.43           C  
ATOM   3601  OH  TYR A 452      -6.048  -4.852  18.948  1.00 98.43           O  
ATOM   3602  CZ  TYR A 452      -6.496  -3.669  19.493  1.00 98.43           C  
ATOM   3603  N   VAL A 453     -10.422  -1.070  22.559  1.00 98.70           N  
ATOM   3604  CA  VAL A 453     -11.238  -2.163  23.076  1.00 98.70           C  
ATOM   3605  C   VAL A 453     -12.652  -2.066  22.508  1.00 98.70           C  
ATOM   3606  CB  VAL A 453     -11.283  -2.158  24.621  1.00 98.70           C  
ATOM   3607  O   VAL A 453     -13.220  -3.066  22.062  1.00 98.70           O  
ATOM   3608  CG1 VAL A 453     -12.342  -3.131  25.134  1.00 98.70           C  
ATOM   3609  CG2 VAL A 453      -9.910  -2.505  25.195  1.00 98.70           C  
ATOM   3610  N   SER A 454     -13.186  -0.866  22.501  1.00 98.35           N  
ATOM   3611  CA  SER A 454     -14.535  -0.648  21.989  1.00 98.35           C  
ATOM   3612  C   SER A 454     -14.630  -1.009  20.510  1.00 98.35           C  
ATOM   3613  CB  SER A 454     -14.959   0.807  22.195  1.00 98.35           C  
ATOM   3614  O   SER A 454     -15.592  -1.650  20.083  1.00 98.35           O  
ATOM   3615  OG  SER A 454     -16.247   1.037  21.650  1.00 98.35           O  
ATOM   3616  N   ASN A 455     -13.669  -0.592  19.729  1.00 98.44           N  
ATOM   3617  CA  ASN A 455     -13.649  -0.885  18.299  1.00 98.44           C  
ATOM   3618  C   ASN A 455     -13.617  -2.387  18.036  1.00 98.44           C  
ATOM   3619  CB  ASN A 455     -12.456  -0.202  17.628  1.00 98.44           C  
ATOM   3620  O   ASN A 455     -14.353  -2.888  17.184  1.00 98.44           O  
ATOM   3621  CG  ASN A 455     -12.584   1.309  17.606  1.00 98.44           C  
ATOM   3622  ND2 ASN A 455     -11.450   1.999  17.578  1.00 98.44           N  
ATOM   3623  OD1 ASN A 455     -13.692   1.851  17.615  1.00 98.44           O  
ATOM   3624  N   VAL A 456     -12.740  -3.103  18.734  1.00 98.69           N  
ATOM   3625  CA  VAL A 456     -12.658  -4.552  18.582  1.00 98.69           C  
ATOM   3626  C   VAL A 456     -13.979  -5.192  19.004  1.00 98.69           C  
ATOM   3627  CB  VAL A 456     -11.492  -5.144  19.406  1.00 98.69           C  
ATOM   3628  O   VAL A 456     -14.516  -6.046  18.295  1.00 98.69           O  
ATOM   3629  CG1 VAL A 456     -11.536  -6.671  19.384  1.00 98.69           C  
ATOM   3630  CG2 VAL A 456     -10.153  -4.637  18.874  1.00 98.69           C  
ATOM   3631  N   ALA A 457     -14.511  -4.743  20.121  1.00 98.53           N  
ATOM   3632  CA  ALA A 457     -15.740  -5.305  20.674  1.00 98.53           C  
ATOM   3633  C   ALA A 457     -16.907  -5.130  19.707  1.00 98.53           C  
ATOM   3634  CB  ALA A 457     -16.064  -4.657  22.017  1.00 98.53           C  
ATOM   3635  O   ALA A 457     -17.725  -6.038  19.539  1.00 98.53           O  
ATOM   3636  N   ASP A 458     -16.968  -3.944  19.030  1.00 97.42           N  
ATOM   3637  CA  ASP A 458     -18.037  -3.683  18.071  1.00 97.42           C  
ATOM   3638  C   ASP A 458     -18.061  -4.744  16.973  1.00 97.42           C  
ATOM   3639  CB  ASP A 458     -17.876  -2.292  17.454  1.00 97.42           C  
ATOM   3640  O   ASP A 458     -19.129  -5.225  16.591  1.00 97.42           O  
ATOM   3641  CG  ASP A 458     -18.319  -1.176  18.383  1.00 97.42           C  
ATOM   3642  OD1 ASP A 458     -18.998  -1.458  19.395  1.00 97.42           O  
ATOM   3643  OD2 ASP A 458     -17.989  -0.004  18.101  1.00 97.42           O  
ATOM   3644  N   ASN A 459     -16.937  -5.129  16.567  1.00 97.70           N  
ATOM   3645  CA  ASN A 459     -16.850  -6.093  15.476  1.00 97.70           C  
ATOM   3646  C   ASN A 459     -17.058  -7.522  15.972  1.00 97.70           C  
ATOM   3647  CB  ASN A 459     -15.504  -5.971  14.758  1.00 97.70           C  
ATOM   3648  O   ASN A 459     -17.838  -8.278  15.391  1.00 97.70           O  
ATOM   3649  CG  ASN A 459     -15.427  -6.832  13.512  1.00 97.70           C  
ATOM   3650  ND2 ASN A 459     -15.917  -6.306  12.396  1.00 97.70           N  
ATOM   3651  OD1 ASN A 459     -14.931  -7.962  13.554  1.00 97.70           O  
ATOM   3652  N   VAL A 460     -16.426  -7.908  17.087  1.00 98.58           N  
ATOM   3653  CA  VAL A 460     -16.477  -9.265  17.620  1.00 98.58           C  
ATOM   3654  C   VAL A 460     -17.890  -9.575  18.110  1.00 98.58           C  
ATOM   3655  CB  VAL A 460     -15.460  -9.464  18.767  1.00 98.58           C  
ATOM   3656  O   VAL A 460     -18.326 -10.729  18.078  1.00 98.58           O  
ATOM   3657  CG1 VAL A 460     -15.620 -10.846  19.397  1.00 98.58           C  
ATOM   3658  CG2 VAL A 460     -14.035  -9.268  18.254  1.00 98.58           C  
ATOM   3659  N   ALA A 461     -18.622  -8.581  18.587  1.00 97.99           N  
ATOM   3660  CA  ALA A 461     -19.981  -8.788  19.081  1.00 97.99           C  
ATOM   3661  C   ALA A 461     -20.888  -9.327  17.978  1.00 97.99           C  
ATOM   3662  CB  ALA A 461     -20.547  -7.486  19.642  1.00 97.99           C  
ATOM   3663  O   ALA A 461     -21.945  -9.898  18.259  1.00 97.99           O  
ATOM   3664  N   GLU A 462     -20.436  -9.185  16.711  1.00 97.32           N  
ATOM   3665  CA  GLU A 462     -21.209  -9.674  15.574  1.00 97.32           C  
ATOM   3666  C   GLU A 462     -20.901 -11.141  15.287  1.00 97.32           C  
ATOM   3667  CB  GLU A 462     -20.931  -8.826  14.330  1.00 97.32           C  
ATOM   3668  O   GLU A 462     -21.526 -11.754  14.419  1.00 97.32           O  
ATOM   3669  CG  GLU A 462     -21.383  -7.379  14.459  1.00 97.32           C  
ATOM   3670  CD  GLU A 462     -21.150  -6.562  13.198  1.00 97.32           C  
ATOM   3671  OE1 GLU A 462     -21.412  -5.338  13.210  1.00 97.32           O  
ATOM   3672  OE2 GLU A 462     -20.703  -7.152  12.189  1.00 97.32           O  
ATOM   3673  N   VAL A 463     -19.897 -11.688  15.969  1.00 98.12           N  
ATOM   3674  CA  VAL A 463     -19.558 -13.099  15.814  1.00 98.12           C  
ATOM   3675  C   VAL A 463     -20.611 -13.963  16.505  1.00 98.12           C  
ATOM   3676  CB  VAL A 463     -18.156 -13.412  16.382  1.00 98.12           C  
ATOM   3677  O   VAL A 463     -20.788 -13.880  17.723  1.00 98.12           O  
ATOM   3678  CG1 VAL A 463     -17.872 -14.912  16.327  1.00 98.12           C  
ATOM   3679  CG2 VAL A 463     -17.086 -12.634  15.618  1.00 98.12           C  
ATOM   3680  N   THR A 464     -21.266 -14.820  15.765  1.00 96.14           N  
ATOM   3681  CA  THR A 464     -22.382 -15.619  16.258  1.00 96.14           C  
ATOM   3682  C   THR A 464     -21.880 -16.905  16.909  1.00 96.14           C  
ATOM   3683  CB  THR A 464     -23.366 -15.964  15.125  1.00 96.14           C  
ATOM   3684  O   THR A 464     -22.532 -17.450  17.802  1.00 96.14           O  
ATOM   3685  CG2 THR A 464     -24.045 -14.710  14.585  1.00 96.14           C  
ATOM   3686  OG1 THR A 464     -22.653 -16.604  14.060  1.00 96.14           O  
ATOM   3687  N   ASP A 465     -20.710 -17.381  16.537  1.00 97.47           N  
ATOM   3688  CA  ASP A 465     -20.126 -18.593  17.103  1.00 97.47           C  
ATOM   3689  C   ASP A 465     -19.420 -18.297  18.424  1.00 97.47           C  
ATOM   3690  CB  ASP A 465     -19.147 -19.230  16.115  1.00 97.47           C  
ATOM   3691  O   ASP A 465     -18.384 -17.630  18.444  1.00 97.47           O  
ATOM   3692  CG  ASP A 465     -18.601 -20.563  16.596  1.00 97.47           C  
ATOM   3693  OD1 ASP A 465     -18.077 -20.634  17.729  1.00 97.47           O  
ATOM   3694  OD2 ASP A 465     -18.692 -21.550  15.835  1.00 97.47           O  
ATOM   3695  N   GLU A 466     -19.952 -18.871  19.547  1.00 97.62           N  
ATOM   3696  CA  GLU A 466     -19.431 -18.614  20.887  1.00 97.62           C  
ATOM   3697  C   GLU A 466     -17.997 -19.117  21.027  1.00 97.62           C  
ATOM   3698  CB  GLU A 466     -20.324 -19.268  21.945  1.00 97.62           C  
ATOM   3699  O   GLU A 466     -17.156 -18.450  21.634  1.00 97.62           O  
ATOM   3700  CG  GLU A 466     -19.909 -18.957  23.376  1.00 97.62           C  
ATOM   3701  CD  GLU A 466     -20.840 -19.561  24.415  1.00 97.62           C  
ATOM   3702  OE1 GLU A 466     -20.500 -19.542  25.620  1.00 97.62           O  
ATOM   3703  OE2 GLU A 466     -21.918 -20.059  24.021  1.00 97.62           O  
ATOM   3704  N   ALA A 467     -17.682 -20.285  20.521  1.00 98.35           N  
ATOM   3705  CA  ALA A 467     -16.338 -20.851  20.592  1.00 98.35           C  
ATOM   3706  C   ALA A 467     -15.322 -19.940  19.908  1.00 98.35           C  
ATOM   3707  CB  ALA A 467     -16.311 -22.241  19.960  1.00 98.35           C  
ATOM   3708  O   ALA A 467     -14.203 -19.769  20.398  1.00 98.35           O  
ATOM   3709  N   LEU A 468     -15.731 -19.409  18.806  1.00 98.65           N  
ATOM   3710  CA  LEU A 468     -14.852 -18.501  18.077  1.00 98.65           C  
ATOM   3711  C   LEU A 468     -14.596 -17.230  18.880  1.00 98.65           C  
ATOM   3712  CB  LEU A 468     -15.458 -18.146  16.716  1.00 98.65           C  
ATOM   3713  O   LEU A 468     -13.461 -16.754  18.951  1.00 98.65           O  
ATOM   3714  CG  LEU A 468     -14.636 -17.205  15.833  1.00 98.65           C  
ATOM   3715  CD1 LEU A 468     -13.235 -17.767  15.620  1.00 98.65           C  
ATOM   3716  CD2 LEU A 468     -15.336 -16.978  14.498  1.00 98.65           C  
ATOM   3717  N   ARG A 469     -15.572 -16.662  19.492  1.00 98.48           N  
ATOM   3718  CA  ARG A 469     -15.363 -15.489  20.335  1.00 98.48           C  
ATOM   3719  C   ARG A 469     -14.341 -15.777  21.430  1.00 98.48           C  
ATOM   3720  CB  ARG A 469     -16.684 -15.033  20.959  1.00 98.48           C  
ATOM   3721  O   ARG A 469     -13.462 -14.955  21.697  1.00 98.48           O  
ATOM   3722  CG  ARG A 469     -17.645 -14.395  19.968  1.00 98.48           C  
ATOM   3723  CD  ARG A 469     -18.732 -13.596  20.672  1.00 98.48           C  
ATOM   3724  NE  ARG A 469     -19.532 -14.437  21.558  1.00 98.48           N  
ATOM   3725  NH1 ARG A 469     -21.014 -15.112  19.919  1.00 98.48           N  
ATOM   3726  NH2 ARG A 469     -21.252 -15.871  22.069  1.00 98.48           N  
ATOM   3727  CZ  ARG A 469     -20.597 -15.138  21.180  1.00 98.48           C  
ATOM   3728  N   LYS A 470     -14.478 -16.936  22.078  1.00 98.57           N  
ATOM   3729  CA  LYS A 470     -13.549 -17.299  23.144  1.00 98.57           C  
ATOM   3730  C   LYS A 470     -12.116 -17.365  22.626  1.00 98.57           C  
ATOM   3731  CB  LYS A 470     -13.944 -18.639  23.767  1.00 98.57           C  
ATOM   3732  O   LYS A 470     -11.179 -16.967  23.322  1.00 98.57           O  
ATOM   3733  CG  LYS A 470     -15.210 -18.581  24.609  1.00 98.57           C  
ATOM   3734  CD  LYS A 470     -15.530 -19.934  25.232  1.00 98.57           C  
ATOM   3735  CE  LYS A 470     -16.812 -19.885  26.051  1.00 98.57           C  
ATOM   3736  NZ  LYS A 470     -17.190 -21.233  26.570  1.00 98.57           N  
ATOM   3737  N   GLU A 471     -11.994 -17.832  21.401  1.00 98.68           N  
ATOM   3738  CA  GLU A 471     -10.665 -17.892  20.798  1.00 98.68           C  
ATOM   3739  C   GLU A 471     -10.120 -16.493  20.524  1.00 98.68           C  
ATOM   3740  CB  GLU A 471     -10.699 -18.706  19.502  1.00 98.68           C  
ATOM   3741  O   GLU A 471      -8.913 -16.262  20.621  1.00 98.68           O  
ATOM   3742  CG  GLU A 471     -10.952 -20.192  19.715  1.00 98.68           C  
ATOM   3743  CD  GLU A 471      -9.846 -20.882  20.497  1.00 98.68           C  
ATOM   3744  OE1 GLU A 471     -10.144 -21.824  21.266  1.00 98.68           O  
ATOM   3745  OE2 GLU A 471      -8.673 -20.477  20.341  1.00 98.68           O  
ATOM   3746  N   VAL A 472     -11.019 -15.598  20.167  1.00 98.74           N  
ATOM   3747  CA  VAL A 472     -10.591 -14.221  19.948  1.00 98.74           C  
ATOM   3748  C   VAL A 472     -10.076 -13.625  21.256  1.00 98.74           C  
ATOM   3749  CB  VAL A 472     -11.738 -13.353  19.382  1.00 98.74           C  
ATOM   3750  O   VAL A 472      -9.011 -13.004  21.285  1.00 98.74           O  
ATOM   3751  CG1 VAL A 472     -11.318 -11.887  19.302  1.00 98.74           C  
ATOM   3752  CG2 VAL A 472     -12.166 -13.866  18.008  1.00 98.74           C  
ATOM   3753  N   TYR A 473     -10.758 -13.842  22.354  1.00 98.67           N  
ATOM   3754  CA  TYR A 473     -10.315 -13.348  23.653  1.00 98.67           C  
ATOM   3755  C   TYR A 473      -8.939 -13.900  24.007  1.00 98.67           C  
ATOM   3756  CB  TYR A 473     -11.324 -13.723  24.743  1.00 98.67           C  
ATOM   3757  O   TYR A 473      -8.068 -13.161  24.471  1.00 98.67           O  
ATOM   3758  CG  TYR A 473     -12.751 -13.378  24.393  1.00 98.67           C  
ATOM   3759  CD1 TYR A 473     -13.043 -12.317  23.540  1.00 98.67           C  
ATOM   3760  CD2 TYR A 473     -13.810 -14.113  24.916  1.00 98.67           C  
ATOM   3761  CE1 TYR A 473     -14.357 -11.995  23.216  1.00 98.67           C  
ATOM   3762  CE2 TYR A 473     -15.128 -13.800  24.599  1.00 98.67           C  
ATOM   3763  OH  TYR A 473     -16.694 -12.426  23.432  1.00 98.67           O  
ATOM   3764  CZ  TYR A 473     -15.391 -12.741  23.749  1.00 98.67           C  
ATOM   3765  N   ALA A 474      -8.821 -15.198  23.774  1.00 98.48           N  
ATOM   3766  CA  ALA A 474      -7.556 -15.863  24.077  1.00 98.48           C  
ATOM   3767  C   ALA A 474      -6.418 -15.285  23.241  1.00 98.48           C  
ATOM   3768  CB  ALA A 474      -7.676 -17.367  23.839  1.00 98.48           C  
ATOM   3769  O   ALA A 474      -5.302 -15.113  23.735  1.00 98.48           O  
ATOM   3770  N   LEU A 475      -6.700 -15.023  21.965  1.00 98.49           N  
ATOM   3771  CA  LEU A 475      -5.707 -14.429  21.077  1.00 98.49           C  
ATOM   3772  C   LEU A 475      -5.194 -13.109  21.643  1.00 98.49           C  
ATOM   3773  CB  LEU A 475      -6.299 -14.204  19.683  1.00 98.49           C  
ATOM   3774  O   LEU A 475      -3.983 -12.910  21.765  1.00 98.49           O  
ATOM   3775  CG  LEU A 475      -5.407 -13.477  18.677  1.00 98.49           C  
ATOM   3776  CD1 LEU A 475      -4.149 -14.293  18.396  1.00 98.49           C  
ATOM   3777  CD2 LEU A 475      -6.171 -13.201  17.386  1.00 98.49           C  
ATOM   3778  N   TYR A 476      -6.115 -12.267  22.061  1.00 98.68           N  
ATOM   3779  CA  TYR A 476      -5.726 -10.966  22.592  1.00 98.68           C  
ATOM   3780  C   TYR A 476      -5.117 -11.104  23.982  1.00 98.68           C  
ATOM   3781  CB  TYR A 476      -6.932 -10.023  22.642  1.00 98.68           C  
ATOM   3782  O   TYR A 476      -4.350 -10.243  24.419  1.00 98.68           O  
ATOM   3783  CG  TYR A 476      -7.192  -9.301  21.342  1.00 98.68           C  
ATOM   3784  CD1 TYR A 476      -6.404  -8.220  20.953  1.00 98.68           C  
ATOM   3785  CD2 TYR A 476      -8.226  -9.698  20.501  1.00 98.68           C  
ATOM   3786  CE1 TYR A 476      -6.642  -7.551  19.757  1.00 98.68           C  
ATOM   3787  CE2 TYR A 476      -8.473  -9.036  19.302  1.00 98.68           C  
ATOM   3788  OH  TYR A 476      -7.916  -7.307  17.754  1.00 98.68           O  
ATOM   3789  CZ  TYR A 476      -7.676  -7.966  18.939  1.00 98.68           C  
ATOM   3790  N   GLY A 477      -5.445 -12.183  24.693  1.00 98.39           N  
ATOM   3791  CA  GLY A 477      -4.804 -12.477  25.965  1.00 98.39           C  
ATOM   3792  C   GLY A 477      -3.323 -12.775  25.833  1.00 98.39           C  
ATOM   3793  O   GLY A 477      -2.561 -12.598  26.786  1.00 98.39           O  
ATOM   3794  N   LYS A 478      -2.943 -13.263  24.705  1.00 98.14           N  
ATOM   3795  CA  LYS A 478      -1.527 -13.514  24.453  1.00 98.14           C  
ATOM   3796  C   LYS A 478      -0.760 -12.207  24.273  1.00 98.14           C  
ATOM   3797  CB  LYS A 478      -1.350 -14.400  23.219  1.00 98.14           C  
ATOM   3798  O   LYS A 478       0.459 -12.166  24.453  1.00 98.14           O  
ATOM   3799  CG  LYS A 478      -1.887 -15.813  23.389  1.00 98.14           C  
ATOM   3800  CD  LYS A 478      -1.698 -16.640  22.124  1.00 98.14           C  
ATOM   3801  CE  LYS A 478      -2.269 -18.042  22.280  1.00 98.14           C  
ATOM   3802  NZ  LYS A 478      -2.134 -18.839  21.024  1.00 98.14           N  
ATOM   3803  N   VAL A 479      -1.481 -11.145  23.778  1.00 98.42           N  
ATOM   3804  CA  VAL A 479      -0.875  -9.820  23.707  1.00 98.42           C  
ATOM   3805  C   VAL A 479      -0.703  -9.254  25.116  1.00 98.42           C  
ATOM   3806  CB  VAL A 479      -1.720  -8.855  22.846  1.00 98.42           C  
ATOM   3807  O   VAL A 479       0.377  -8.777  25.472  1.00 98.42           O  
ATOM   3808  CG1 VAL A 479      -1.153  -7.438  22.909  1.00 98.42           C  
ATOM   3809  CG2 VAL A 479      -1.781  -9.346  21.400  1.00 98.42           C  
ATOM   3810  N   ASP A 480      -1.759  -9.226  25.833  1.00 98.34           N  
ATOM   3811  CA  ASP A 480      -1.882  -8.771  27.215  1.00 98.34           C  
ATOM   3812  C   ASP A 480      -3.135  -9.344  27.872  1.00 98.34           C  
ATOM   3813  CB  ASP A 480      -1.907  -7.242  27.277  1.00 98.34           C  
ATOM   3814  O   ASP A 480      -4.232  -9.246  27.319  1.00 98.34           O  
ATOM   3815  CG  ASP A 480      -1.906  -6.706  28.697  1.00 98.34           C  
ATOM   3816  OD1 ASP A 480      -2.990  -6.605  29.312  1.00 98.34           O  
ATOM   3817  OD2 ASP A 480      -0.812  -6.379  29.206  1.00 98.34           O  
ATOM   3818  N   LYS A 481      -2.921  -9.949  29.047  1.00 98.08           N  
ATOM   3819  CA  LYS A 481      -4.015 -10.637  29.725  1.00 98.08           C  
ATOM   3820  C   LYS A 481      -5.180  -9.689  29.991  1.00 98.08           C  
ATOM   3821  CB  LYS A 481      -3.530 -11.253  31.038  1.00 98.08           C  
ATOM   3822  O   LYS A 481      -6.339 -10.040  29.760  1.00 98.08           O  
ATOM   3823  CG  LYS A 481      -4.576 -12.101  31.747  1.00 98.08           C  
ATOM   3824  CD  LYS A 481      -4.025 -12.711  33.030  1.00 98.08           C  
ATOM   3825  CE  LYS A 481      -5.090 -13.502  33.777  1.00 98.08           C  
ATOM   3826  NZ  LYS A 481      -4.577 -14.035  35.074  1.00 98.08           N  
ATOM   3827  N   THR A 482      -4.918  -8.459  30.459  1.00 97.83           N  
ATOM   3828  CA  THR A 482      -5.952  -7.482  30.782  1.00 97.83           C  
ATOM   3829  C   THR A 482      -6.690  -7.039  29.523  1.00 97.83           C  
ATOM   3830  CB  THR A 482      -5.356  -6.252  31.491  1.00 97.83           C  
ATOM   3831  O   THR A 482      -7.902  -6.812  29.554  1.00 97.83           O  
ATOM   3832  CG2 THR A 482      -6.446  -5.257  31.877  1.00 97.83           C  
ATOM   3833  OG1 THR A 482      -4.671  -6.676  32.676  1.00 97.83           O  
ATOM   3834  N   LEU A 483      -5.947  -6.946  28.423  1.00 98.64           N  
ATOM   3835  CA  LEU A 483      -6.566  -6.604  27.147  1.00 98.64           C  
ATOM   3836  C   LEU A 483      -7.610  -7.644  26.754  1.00 98.64           C  
ATOM   3837  CB  LEU A 483      -5.505  -6.488  26.050  1.00 98.64           C  
ATOM   3838  O   LEU A 483      -8.737  -7.295  26.397  1.00 98.64           O  
ATOM   3839  CG  LEU A 483      -6.023  -6.284  24.625  1.00 98.64           C  
ATOM   3840  CD1 LEU A 483      -6.912  -5.047  24.557  1.00 98.64           C  
ATOM   3841  CD2 LEU A 483      -4.861  -6.168  23.645  1.00 98.64           C  
ATOM   3842  N   GLY A 484      -7.263  -8.963  26.755  1.00 98.61           N  
ATOM   3843  CA  GLY A 484      -8.211 -10.030  26.476  1.00 98.61           C  
ATOM   3844  C   GLY A 484      -9.446  -9.977  27.355  1.00 98.61           C  
ATOM   3845  O   GLY A 484     -10.566 -10.151  26.872  1.00 98.61           O  
ATOM   3846  N   GLU A 485      -9.265  -9.689  28.659  1.00 98.58           N  
ATOM   3847  CA  GLU A 485     -10.361  -9.614  29.620  1.00 98.58           C  
ATOM   3848  C   GLU A 485     -11.282  -8.436  29.316  1.00 98.58           C  
ATOM   3849  CB  GLU A 485      -9.819  -9.503  31.047  1.00 98.58           C  
ATOM   3850  O   GLU A 485     -12.507  -8.567  29.375  1.00 98.58           O  
ATOM   3851  CG  GLU A 485      -9.148 -10.772  31.550  1.00 98.58           C  
ATOM   3852  CD  GLU A 485      -8.420 -10.582  32.872  1.00 98.58           C  
ATOM   3853  OE1 GLU A 485      -7.928 -11.582  33.443  1.00 98.58           O  
ATOM   3854  OE2 GLU A 485      -8.341  -9.425  33.340  1.00 98.58           O  
ATOM   3855  N   ARG A 486     -10.664  -7.334  28.968  1.00 98.67           N  
ATOM   3856  CA  ARG A 486     -11.446  -6.139  28.665  1.00 98.67           C  
ATOM   3857  C   ARG A 486     -12.285  -6.338  27.407  1.00 98.67           C  
ATOM   3858  CB  ARG A 486     -10.529  -4.925  28.496  1.00 98.67           C  
ATOM   3859  O   ARG A 486     -13.437  -5.904  27.348  1.00 98.67           O  
ATOM   3860  CG  ARG A 486      -9.904  -4.440  29.795  1.00 98.67           C  
ATOM   3861  CD  ARG A 486      -8.930  -3.295  29.559  1.00 98.67           C  
ATOM   3862  NE  ARG A 486      -9.610  -2.105  29.054  1.00 98.67           N  
ATOM   3863  NH1 ARG A 486      -7.669  -0.957  28.551  1.00 98.67           N  
ATOM   3864  NH2 ARG A 486      -9.711   0.005  28.153  1.00 98.67           N  
ATOM   3865  CZ  ARG A 486      -8.995  -1.022  28.587  1.00 98.67           C  
ATOM   3866  N   ILE A 487     -11.707  -6.968  26.428  1.00 98.75           N  
ATOM   3867  CA  ILE A 487     -12.433  -7.230  25.191  1.00 98.75           C  
ATOM   3868  C   ILE A 487     -13.592  -8.185  25.465  1.00 98.75           C  
ATOM   3869  CB  ILE A 487     -11.503  -7.814  24.103  1.00 98.75           C  
ATOM   3870  O   ILE A 487     -14.711  -7.964  24.996  1.00 98.75           O  
ATOM   3871  CG1 ILE A 487     -10.577  -6.725  23.551  1.00 98.75           C  
ATOM   3872  CG2 ILE A 487     -12.323  -8.457  22.981  1.00 98.75           C  
ATOM   3873  CD1 ILE A 487      -9.511  -7.244  22.596  1.00 98.75           C  
ATOM   3874  N   GLN A 488     -13.318  -9.245  26.232  1.00 98.68           N  
ATOM   3875  CA  GLN A 488     -14.367 -10.191  26.596  1.00 98.68           C  
ATOM   3876  C   GLN A 488     -15.521  -9.487  27.304  1.00 98.68           C  
ATOM   3877  CB  GLN A 488     -13.804 -11.301  27.485  1.00 98.68           C  
ATOM   3878  O   GLN A 488     -16.684  -9.671  26.939  1.00 98.68           O  
ATOM   3879  CG  GLN A 488     -14.844 -12.323  27.925  1.00 98.68           C  
ATOM   3880  CD  GLN A 488     -14.247 -13.450  28.747  1.00 98.68           C  
ATOM   3881  NE2 GLN A 488     -15.107 -14.240  29.382  1.00 98.68           N  
ATOM   3882  OE1 GLN A 488     -13.024 -13.610  28.810  1.00 98.68           O  
ATOM   3883  N   ALA A 489     -15.212  -8.758  28.333  1.00 98.60           N  
ATOM   3884  CA  ALA A 489     -16.237  -8.054  29.099  1.00 98.60           C  
ATOM   3885  C   ALA A 489     -17.062  -7.139  28.199  1.00 98.60           C  
ATOM   3886  CB  ALA A 489     -15.598  -7.249  30.228  1.00 98.60           C  
ATOM   3887  O   ALA A 489     -18.294  -7.136  28.268  1.00 98.60           O  
ATOM   3888  N   ALA A 490     -16.439  -6.399  27.303  1.00 98.52           N  
ATOM   3889  CA  ALA A 490     -17.106  -5.441  26.426  1.00 98.52           C  
ATOM   3890  C   ALA A 490     -17.995  -6.154  25.411  1.00 98.52           C  
ATOM   3891  CB  ALA A 490     -16.077  -4.570  25.708  1.00 98.52           C  
ATOM   3892  O   ALA A 490     -19.134  -5.742  25.176  1.00 98.52           O  
ATOM   3893  N   VAL A 491     -17.481  -7.207  24.816  1.00 98.54           N  
ATOM   3894  CA  VAL A 491     -18.216  -7.955  23.802  1.00 98.54           C  
ATOM   3895  C   VAL A 491     -19.476  -8.560  24.417  1.00 98.54           C  
ATOM   3896  CB  VAL A 491     -17.345  -9.064  23.171  1.00 98.54           C  
ATOM   3897  O   VAL A 491     -20.571  -8.423  23.866  1.00 98.54           O  
ATOM   3898  CG1 VAL A 491     -18.202 -10.017  22.340  1.00 98.54           C  
ATOM   3899  CG2 VAL A 491     -16.238  -8.451  22.315  1.00 98.54           C  
ATOM   3900  N   GLU A 492     -19.330  -9.189  25.574  1.00 97.75           N  
ATOM   3901  CA  GLU A 492     -20.447  -9.892  26.198  1.00 97.75           C  
ATOM   3902  C   GLU A 492     -21.494  -8.912  26.719  1.00 97.75           C  
ATOM   3903  CB  GLU A 492     -19.950 -10.787  27.336  1.00 97.75           C  
ATOM   3904  O   GLU A 492     -22.689  -9.214  26.718  1.00 97.75           O  
ATOM   3905  CG  GLU A 492     -19.030 -11.910  26.879  1.00 97.75           C  
ATOM   3906  CD  GLU A 492     -19.643 -12.784  25.797  1.00 97.75           C  
ATOM   3907  OE1 GLU A 492     -18.892 -13.306  24.941  1.00 97.75           O  
ATOM   3908  OE2 GLU A 492     -20.883 -12.949  25.805  1.00 97.75           O  
ATOM   3909  N   ALA A 493     -21.060  -7.800  27.168  1.00 97.48           N  
ATOM   3910  CA  ALA A 493     -22.007  -6.753  27.544  1.00 97.48           C  
ATOM   3911  C   ALA A 493     -22.835  -6.306  26.343  1.00 97.48           C  
ATOM   3912  CB  ALA A 493     -21.270  -5.562  28.152  1.00 97.48           C  
ATOM   3913  O   ALA A 493     -24.052  -6.137  26.449  1.00 97.48           O  
ATOM   3914  N   LYS A 494     -22.290  -6.108  25.198  1.00 96.86           N  
ATOM   3915  CA  LYS A 494     -22.978  -5.693  23.979  1.00 96.86           C  
ATOM   3916  C   LYS A 494     -23.944  -6.772  23.498  1.00 96.86           C  
ATOM   3917  CB  LYS A 494     -21.968  -5.366  22.878  1.00 96.86           C  
ATOM   3918  O   LYS A 494     -25.055  -6.466  23.059  1.00 96.86           O  
ATOM   3919  CG  LYS A 494     -21.228  -4.052  23.086  1.00 96.86           C  
ATOM   3920  CD  LYS A 494     -20.261  -3.769  21.944  1.00 96.86           C  
ATOM   3921  CE  LYS A 494     -19.522  -2.453  22.150  1.00 96.86           C  
ATOM   3922  NZ  LYS A 494     -20.408  -1.276  21.903  1.00 96.86           N  
ATOM   3923  N   ARG A 495     -23.566  -7.938  23.560  1.00 95.29           N  
ATOM   3924  CA  ARG A 495     -24.431  -9.021  23.104  1.00 95.29           C  
ATOM   3925  C   ARG A 495     -25.648  -9.168  24.011  1.00 95.29           C  
ATOM   3926  CB  ARG A 495     -23.657 -10.340  23.047  1.00 95.29           C  
ATOM   3927  O   ARG A 495     -26.746  -9.475  23.541  1.00 95.29           O  
ATOM   3928  CG  ARG A 495     -22.665 -10.422  21.899  1.00 95.29           C  
ATOM   3929  CD  ARG A 495     -22.246 -11.858  21.617  1.00 95.29           C  
ATOM   3930  NE  ARG A 495     -23.371 -12.666  21.151  1.00 95.29           N  
ATOM   3931  NH1 ARG A 495     -22.117 -13.941  19.688  1.00 95.29           N  
ATOM   3932  NH2 ARG A 495     -24.371 -14.308  19.895  1.00 95.29           N  
ATOM   3933  CZ  ARG A 495     -23.284 -13.636  20.246  1.00 95.29           C  
ATOM   3934  N   ALA A 496     -25.340  -9.063  25.347  1.00 94.48           N  
ATOM   3935  CA  ALA A 496     -26.440  -9.142  26.304  1.00 94.48           C  
ATOM   3936  C   ALA A 496     -27.464  -8.038  26.055  1.00 94.48           C  
ATOM   3937  CB  ALA A 496     -25.910  -9.058  27.733  1.00 94.48           C  
ATOM   3938  O   ALA A 496     -28.667  -8.246  26.235  1.00 94.48           O  
ATOM   3939  N   ALA A 497     -27.054  -6.908  25.554  1.00 92.31           N  
ATOM   3940  CA  ALA A 497     -27.923  -5.763  25.300  1.00 92.31           C  
ATOM   3941  C   ALA A 497     -28.766  -5.981  24.047  1.00 92.31           C  
ATOM   3942  CB  ALA A 497     -27.096  -4.487  25.165  1.00 92.31           C  
ATOM   3943  O   ALA A 497     -29.866  -5.435  23.927  1.00 92.31           O  
ATOM   3944  N   THR A 498     -28.337  -6.756  23.068  1.00 84.86           N  
ATOM   3945  CA  THR A 498     -29.048  -7.003  21.819  1.00 84.86           C  
ATOM   3946  C   THR A 498     -30.082  -8.111  21.996  1.00 84.86           C  
ATOM   3947  CB  THR A 498     -28.075  -7.382  20.687  1.00 84.86           C  
ATOM   3948  O   THR A 498     -31.095  -8.141  21.293  1.00 84.86           O  
ATOM   3949  CG2 THR A 498     -28.701  -7.138  19.318  1.00 84.86           C  
ATOM   3950  OG1 THR A 498     -26.885  -6.592  20.804  1.00 84.86           O  
ATOM   3951  N   LYS A 499     -29.863  -9.042  22.970  1.00 75.45           N  
ATOM   3952  CA  LYS A 499     -30.818 -10.111  23.252  1.00 75.45           C  
ATOM   3953  C   LYS A 499     -32.038  -9.575  23.995  1.00 75.45           C  
ATOM   3954  CB  LYS A 499     -30.154 -11.222  24.067  1.00 75.45           C  
ATOM   3955  O   LYS A 499     -33.139 -10.114  23.861  1.00 75.45           O  
ATOM   3956  CG  LYS A 499     -29.218 -12.108  23.258  1.00 75.45           C  
ATOM   3957  CD  LYS A 499     -28.668 -13.254  24.097  1.00 75.45           C  
ATOM   3958  CE  LYS A 499     -27.689 -14.109  23.304  1.00 75.45           C  
ATOM   3959  NZ  LYS A 499     -27.147 -15.234  24.123  1.00 75.45           N  
ATOM   3960  N   LYS A 500     -32.047  -8.395  24.532  1.00 50.35           N  
ATOM   3961  CA  LYS A 500     -33.223  -7.809  25.170  1.00 50.35           C  
ATOM   3962  C   LYS A 500     -34.108  -7.102  24.147  1.00 50.35           C  
ATOM   3963  CB  LYS A 500     -32.806  -6.830  26.268  1.00 50.35           C  
ATOM   3964  O   LYS A 500     -35.336  -7.166  24.231  1.00 50.35           O  
ATOM   3965  CG  LYS A 500     -32.379  -7.501  27.566  1.00 50.35           C  
ATOM   3966  CD  LYS A 500     -32.122  -6.478  28.665  1.00 50.35           C  
ATOM   3967  CE  LYS A 500     -31.617  -7.141  29.939  1.00 50.35           C  
ATOM   3968  NZ  LYS A 500     -31.373  -6.144  31.024  1.00 50.35           N  
TER    3969      LYS A 500                                                      
ENDMDL                                                                          
END                                                                             
