# Supplementary material for: Catalases in the pathogenesis of Sporothrix schenckii research
Source: PeerJ. 2022 Dec 7;10:e14478. doi: 10.7717/peerj.14478 (PMC9745942; doi:10.7717/peerj.14478)
Supplement: Supplemental Information 3 — Sequences and PDB files used in this study. [file peerj-10-14478-s003.zip › Raw data/Cat3 ss/test_991eb_unrelaxed_rank_4_model_2.pdb]

MODEL     1                                                                     
ATOM      1  N   MET A   1     -18.937  33.153  18.304  1.00 62.25           N  
ATOM      2  CA  MET A   1     -17.826  33.851  18.945  1.00 62.25           C  
ATOM      3  C   MET A   1     -16.648  33.996  17.987  1.00 62.25           C  
ATOM      4  CB  MET A   1     -17.384  33.112  20.209  1.00 62.25           C  
ATOM      5  O   MET A   1     -16.309  33.055  17.267  1.00 62.25           O  
ATOM      6  CG  MET A   1     -18.280  33.364  21.411  1.00 62.25           C  
ATOM      7  SD  MET A   1     -17.450  32.975  23.001  1.00 62.25           S  
ATOM      8  CE  MET A   1     -18.208  31.369  23.374  1.00 62.25           C  
ATOM      9  N   SER A   2     -16.274  35.202  17.535  1.00 81.14           N  
ATOM     10  CA  SER A   2     -15.105  35.487  16.709  1.00 81.14           C  
ATOM     11  C   SER A   2     -13.852  34.834  17.281  1.00 81.14           C  
ATOM     12  CB  SER A   2     -14.892  36.996  16.582  1.00 81.14           C  
ATOM     13  O   SER A   2     -13.743  34.643  18.494  1.00 81.14           O  
ATOM     14  OG  SER A   2     -14.581  37.567  17.841  1.00 81.14           O  
ATOM     15  N   ARG A   3     -13.143  34.042  16.436  1.00 89.62           N  
ATOM     16  CA  ARG A   3     -11.915  33.349  16.813  1.00 89.62           C  
ATOM     17  C   ARG A   3     -10.837  34.339  17.242  1.00 89.62           C  
ATOM     18  CB  ARG A   3     -11.405  32.488  15.655  1.00 89.62           C  
ATOM     19  O   ARG A   3     -10.621  35.355  16.579  1.00 89.62           O  
ATOM     20  CG  ARG A   3     -12.298  31.301  15.331  1.00 89.62           C  
ATOM     21  CD  ARG A   3     -11.739  30.472  14.183  1.00 89.62           C  
ATOM     22  NE  ARG A   3     -12.648  29.394  13.804  1.00 89.62           N  
ATOM     23  NH1 ARG A   3     -11.527  28.853  11.858  1.00 89.62           N  
ATOM     24  NH2 ARG A   3     -13.410  27.694  12.461  1.00 89.62           N  
ATOM     25  CZ  ARG A   3     -12.526  28.649  12.709  1.00 89.62           C  
ATOM     26  N   GLN A   4     -10.247  34.184  18.544  1.00 93.46           N  
ATOM     27  CA  GLN A   4      -9.163  35.003  19.076  1.00 93.46           C  
ATOM     28  C   GLN A   4      -7.804  34.366  18.796  1.00 93.46           C  
ATOM     29  CB  GLN A   4      -9.341  35.221  20.579  1.00 93.46           C  
ATOM     30  O   GLN A   4      -7.646  33.150  18.919  1.00 93.46           O  
ATOM     31  CG  GLN A   4     -10.432  36.223  20.930  1.00 93.46           C  
ATOM     32  CD  GLN A   4     -10.449  36.580  22.405  1.00 93.46           C  
ATOM     33  NE2 GLN A   4     -11.360  37.468  22.789  1.00 93.46           N  
ATOM     34  OE1 GLN A   4      -9.650  36.062  23.192  1.00 93.46           O  
ATOM     35  N   TYR A   5      -6.806  35.118  18.310  1.00 94.77           N  
ATOM     36  CA  TYR A   5      -5.435  34.638  18.178  1.00 94.77           C  
ATOM     37  C   TYR A   5      -4.785  34.464  19.546  1.00 94.77           C  
ATOM     38  CB  TYR A   5      -4.606  35.603  17.326  1.00 94.77           C  
ATOM     39  O   TYR A   5      -4.753  35.400  20.348  1.00 94.77           O  
ATOM     40  CG  TYR A   5      -3.182  35.153  17.109  1.00 94.77           C  
ATOM     41  CD1 TYR A   5      -2.132  35.733  17.818  1.00 94.77           C  
ATOM     42  CD2 TYR A   5      -2.883  34.148  16.196  1.00 94.77           C  
ATOM     43  CE1 TYR A   5      -0.818  35.322  17.620  1.00 94.77           C  
ATOM     44  CE2 TYR A   5      -1.572  33.730  15.990  1.00 94.77           C  
ATOM     45  OH  TYR A   5       0.751  33.911  16.507  1.00 94.77           O  
ATOM     46  CZ  TYR A   5      -0.548  34.321  16.706  1.00 94.77           C  
ATOM     47  N   THR A   6      -4.277  33.343  19.831  1.00 96.11           N  
ATOM     48  CA  THR A   6      -3.735  33.047  21.153  1.00 96.11           C  
ATOM     49  C   THR A   6      -2.409  32.301  21.038  1.00 96.11           C  
ATOM     50  CB  THR A   6      -4.724  32.215  21.989  1.00 96.11           C  
ATOM     51  O   THR A   6      -2.065  31.795  19.967  1.00 96.11           O  
ATOM     52  CG2 THR A   6      -6.082  32.904  22.081  1.00 96.11           C  
ATOM     53  OG1 THR A   6      -4.894  30.930  21.379  1.00 96.11           O  
ATOM     54  N   LEU A   7      -1.582  32.287  22.091  1.00 95.49           N  
ATOM     55  CA  LEU A   7      -0.487  31.339  22.265  1.00 95.49           C  
ATOM     56  C   LEU A   7      -1.021  29.934  22.522  1.00 95.49           C  
ATOM     57  CB  LEU A   7       0.419  31.773  23.420  1.00 95.49           C  
ATOM     58  O   LEU A   7      -2.232  29.737  22.639  1.00 95.49           O  
ATOM     59  CG  LEU A   7       1.077  33.147  23.287  1.00 95.49           C  
ATOM     60  CD1 LEU A   7       1.901  33.463  24.530  1.00 95.49           C  
ATOM     61  CD2 LEU A   7       1.944  33.206  22.034  1.00 95.49           C  
ATOM     62  N   ALA A   8      -0.215  28.940  22.583  1.00 93.38           N  
ATOM     63  CA  ALA A   8      -0.600  27.533  22.661  1.00 93.38           C  
ATOM     64  C   ALA A   8      -1.346  27.240  23.960  1.00 93.38           C  
ATOM     65  CB  ALA A   8       0.630  26.637  22.544  1.00 93.38           C  
ATOM     66  O   ALA A   8      -2.156  26.313  24.022  1.00 93.38           O  
ATOM     67  N   GLU A   9      -1.160  28.061  24.975  1.00 94.21           N  
ATOM     68  CA  GLU A   9      -1.855  27.842  26.239  1.00 94.21           C  
ATOM     69  C   GLU A   9      -3.078  28.747  26.360  1.00 94.21           C  
ATOM     70  CB  GLU A   9      -0.910  28.075  27.420  1.00 94.21           C  
ATOM     71  O   GLU A   9      -3.679  28.847  27.432  1.00 94.21           O  
ATOM     72  CG  GLU A   9       0.273  27.119  27.459  1.00 94.21           C  
ATOM     73  CD  GLU A   9      -0.133  25.671  27.688  1.00 94.21           C  
ATOM     74  OE1 GLU A   9       0.661  24.760  27.362  1.00 94.21           O  
ATOM     75  OE2 GLU A   9      -1.254  25.448  28.197  1.00 94.21           O  
ATOM     76  N   GLY A  10      -3.432  29.430  25.287  1.00 94.67           N  
ATOM     77  CA  GLY A  10      -4.720  30.101  25.219  1.00 94.67           C  
ATOM     78  C   GLY A  10      -4.640  31.582  25.539  1.00 94.67           C  
ATOM     79  O   GLY A  10      -5.667  32.250  25.674  1.00 94.67           O  
ATOM     80  N   GLN A  11      -3.390  32.161  25.701  1.00 95.22           N  
ATOM     81  CA  GLN A  11      -3.210  33.578  25.998  1.00 95.22           C  
ATOM     82  C   GLN A  11      -3.447  34.434  24.757  1.00 95.22           C  
ATOM     83  CB  GLN A  11      -1.810  33.837  26.555  1.00 95.22           C  
ATOM     84  O   GLN A  11      -2.732  34.304  23.761  1.00 95.22           O  
ATOM     85  CG  GLN A  11      -1.576  35.279  26.985  1.00 95.22           C  
ATOM     86  CD  GLN A  11      -0.167  35.518  27.493  1.00 95.22           C  
ATOM     87  NE2 GLN A  11       0.107  36.744  27.926  1.00 95.22           N  
ATOM     88  OE1 GLN A  11       0.669  34.609  27.498  1.00 95.22           O  
ATOM     89  N   PRO A  12      -4.412  35.372  24.854  1.00 95.29           N  
ATOM     90  CA  PRO A  12      -4.666  36.221  23.688  1.00 95.29           C  
ATOM     91  C   PRO A  12      -3.503  37.161  23.377  1.00 95.29           C  
ATOM     92  CB  PRO A  12      -5.914  37.011  24.092  1.00 95.29           C  
ATOM     93  O   PRO A  12      -2.849  37.663  24.295  1.00 95.29           O  
ATOM     94  CG  PRO A  12      -6.506  36.236  25.225  1.00 95.29           C  
ATOM     95  CD  PRO A  12      -5.402  35.496  25.925  1.00 95.29           C  
ATOM     96  N   GLN A  13      -3.218  37.356  22.064  1.00 94.77           N  
ATOM     97  CA  GLN A  13      -2.151  38.240  21.606  1.00 94.77           C  
ATOM     98  C   GLN A  13      -2.710  39.401  20.789  1.00 94.77           C  
ATOM     99  CB  GLN A  13      -1.126  37.462  20.780  1.00 94.77           C  
ATOM    100  O   GLN A  13      -3.684  39.235  20.051  1.00 94.77           O  
ATOM    101  CG  GLN A  13      -0.402  36.375  21.562  1.00 94.77           C  
ATOM    102  CD  GLN A  13       0.438  36.928  22.698  1.00 94.77           C  
ATOM    103  NE2 GLN A  13       0.372  36.280  23.855  1.00 94.77           N  
ATOM    104  OE1 GLN A  13       1.141  37.931  22.535  1.00 94.77           O  
ATOM    105  N   PRO A  14      -2.257  40.510  21.105  1.00 92.64           N  
ATOM    106  CA  PRO A  14      -2.776  41.719  20.461  1.00 92.64           C  
ATOM    107  C   PRO A  14      -2.435  41.789  18.974  1.00 92.64           C  
ATOM    108  CB  PRO A  14      -2.092  42.851  21.232  1.00 92.64           C  
ATOM    109  O   PRO A  14      -3.096  42.505  18.218  1.00 92.64           O  
ATOM    110  CG  PRO A  14      -0.864  42.229  21.813  1.00 92.64           C  
ATOM    111  CD  PRO A  14      -1.166  40.795  22.143  1.00 92.64           C  
ATOM    112  N   ALA A  15      -1.343  40.950  18.493  1.00 92.55           N  
ATOM    113  CA  ALA A  15      -0.913  40.939  17.097  1.00 92.55           C  
ATOM    114  C   ALA A  15      -0.199  39.635  16.753  1.00 92.55           C  
ATOM    115  CB  ALA A  15      -0.003  42.132  16.812  1.00 92.55           C  
ATOM    116  O   ALA A  15       0.478  39.049  17.601  1.00 92.55           O  
ATOM    117  N   ASN A  16      -0.303  39.121  15.506  1.00 92.55           N  
ATOM    118  CA  ASN A  16       0.317  37.866  15.095  1.00 92.55           C  
ATOM    119  C   ASN A  16       1.503  38.105  14.165  1.00 92.55           C  
ATOM    120  CB  ASN A  16      -0.711  36.954  14.421  1.00 92.55           C  
ATOM    121  O   ASN A  16       2.107  37.154  13.666  1.00 92.55           O  
ATOM    122  CG  ASN A  16      -1.257  37.541  13.135  1.00 92.55           C  
ATOM    123  ND2 ASN A  16      -1.968  36.724  12.365  1.00 92.55           N  
ATOM    124  OD1 ASN A  16      -1.042  38.718  12.834  1.00 92.55           O  
ATOM    125  N   ASN A  17       1.829  39.341  13.956  1.00 92.86           N  
ATOM    126  CA  ASN A  17       2.814  39.564  12.903  1.00 92.86           C  
ATOM    127  C   ASN A  17       4.018  40.348  13.418  1.00 92.86           C  
ATOM    128  CB  ASN A  17       2.177  40.289  11.716  1.00 92.86           C  
ATOM    129  O   ASN A  17       4.801  40.880  12.629  1.00 92.86           O  
ATOM    130  CG  ASN A  17       1.641  41.658  12.088  1.00 92.86           C  
ATOM    131  ND2 ASN A  17       1.237  42.429  11.085  1.00 92.86           N  
ATOM    132  OD1 ASN A  17       1.592  42.020  13.266  1.00 92.86           O  
ATOM    133  N   THR A  18       4.068  40.505  14.757  1.00 88.68           N  
ATOM    134  CA  THR A  18       5.196  41.257  15.295  1.00 88.68           C  
ATOM    135  C   THR A  18       5.770  40.563  16.528  1.00 88.68           C  
ATOM    136  CB  THR A  18       4.786  42.696  15.658  1.00 88.68           C  
ATOM    137  O   THR A  18       5.084  39.768  17.175  1.00 88.68           O  
ATOM    138  CG2 THR A  18       4.267  43.445  14.434  1.00 88.68           C  
ATOM    139  OG1 THR A  18       3.756  42.657  16.653  1.00 88.68           O  
ATOM    140  N   SER A  19       7.149  40.746  16.735  1.00 92.62           N  
ATOM    141  CA  SER A  19       7.813  40.295  17.953  1.00 92.62           C  
ATOM    142  C   SER A  19       8.267  41.475  18.805  1.00 92.62           C  
ATOM    143  CB  SER A  19       9.012  39.409  17.614  1.00 92.62           C  
ATOM    144  O   SER A  19       8.370  42.600  18.312  1.00 92.62           O  
ATOM    145  OG  SER A  19       9.985  40.137  16.886  1.00 92.62           O  
ATOM    146  N   VAL A  20       8.429  41.246  20.079  1.00 91.65           N  
ATOM    147  CA  VAL A  20       8.963  42.275  20.964  1.00 91.65           C  
ATOM    148  C   VAL A  20      10.449  42.482  20.679  1.00 91.65           C  
ATOM    149  CB  VAL A  20       8.752  41.911  22.450  1.00 91.65           C  
ATOM    150  O   VAL A  20      11.241  41.541  20.768  1.00 91.65           O  
ATOM    151  CG1 VAL A  20       9.320  43.000  23.359  1.00 91.65           C  
ATOM    152  CG2 VAL A  20       7.268  41.691  22.739  1.00 91.65           C  
ATOM    153  N   GLN A  21      10.670  43.710  20.328  1.00 91.34           N  
ATOM    154  CA  GLN A  21      12.046  44.056  19.986  1.00 91.34           C  
ATOM    155  C   GLN A  21      12.477  45.346  20.678  1.00 91.34           C  
ATOM    156  CB  GLN A  21      12.204  44.194  18.471  1.00 91.34           C  
ATOM    157  O   GLN A  21      11.648  46.216  20.952  1.00 91.34           O  
ATOM    158  CG  GLN A  21      11.909  42.914  17.702  1.00 91.34           C  
ATOM    159  CD  GLN A  21      12.142  43.058  16.210  1.00 91.34           C  
ATOM    160  NE2 GLN A  21      11.291  42.422  15.412  1.00 91.34           N  
ATOM    161  OE1 GLN A  21      13.080  43.736  15.777  1.00 91.34           O  
ATOM    162  N   LEU A  22      13.725  45.366  21.113  1.00 90.65           N  
ATOM    163  CA  LEU A  22      14.372  46.625  21.468  1.00 90.65           C  
ATOM    164  C   LEU A  22      14.918  47.324  20.227  1.00 90.65           C  
ATOM    165  CB  LEU A  22      15.504  46.382  22.470  1.00 90.65           C  
ATOM    166  O   LEU A  22      15.835  46.818  19.577  1.00 90.65           O  
ATOM    167  CG  LEU A  22      16.206  47.626  23.015  1.00 90.65           C  
ATOM    168  CD1 LEU A  22      15.273  48.397  23.943  1.00 90.65           C  
ATOM    169  CD2 LEU A  22      17.491  47.242  23.740  1.00 90.65           C  
ATOM    170  N   ARG A  23      14.265  48.542  19.938  1.00 86.39           N  
ATOM    171  CA  ARG A  23      14.678  49.257  18.735  1.00 86.39           C  
ATOM    172  C   ARG A  23      15.175  50.658  19.075  1.00 86.39           C  
ATOM    173  CB  ARG A  23      13.523  49.339  17.735  1.00 86.39           C  
ATOM    174  O   ARG A  23      14.792  51.227  20.099  1.00 86.39           O  
ATOM    175  CG  ARG A  23      13.055  47.986  17.222  1.00 86.39           C  
ATOM    176  CD  ARG A  23      11.926  48.127  16.211  1.00 86.39           C  
ATOM    177  NE  ARG A  23      11.470  46.826  15.728  1.00 86.39           N  
ATOM    178  NH1 ARG A  23      11.995  47.232  13.515  1.00 86.39           N  
ATOM    179  NH2 ARG A  23      11.072  45.226  14.130  1.00 86.39           N  
ATOM    180  CZ  ARG A  23      11.513  46.431  14.459  1.00 86.39           C  
ATOM    181  N   ASN A  24      16.217  51.154  18.233  1.00 83.67           N  
ATOM    182  CA  ASN A  24      16.702  52.505  18.495  1.00 83.67           C  
ATOM    183  C   ASN A  24      16.288  53.473  17.389  1.00 83.67           C  
ATOM    184  CB  ASN A  24      18.223  52.507  18.661  1.00 83.67           C  
ATOM    185  O   ASN A  24      16.741  54.618  17.360  1.00 83.67           O  
ATOM    186  CG  ASN A  24      18.951  52.174  17.375  1.00 83.67           C  
ATOM    187  ND2 ASN A  24      20.275  52.090  17.447  1.00 83.67           N  
ATOM    188  OD1 ASN A  24      18.331  51.994  16.324  1.00 83.67           O  
ATOM    189  N   GLY A  25      15.235  53.110  16.507  1.00 79.31           N  
ATOM    190  CA  GLY A  25      14.629  54.070  15.599  1.00 79.31           C  
ATOM    191  C   GLY A  25      15.434  54.283  14.331  1.00 79.31           C  
ATOM    192  O   GLY A  25      15.003  55.005  13.430  1.00 79.31           O  
ATOM    193  N   LEU A  26      16.637  53.715  14.105  1.00 79.41           N  
ATOM    194  CA  LEU A  26      17.547  53.922  12.984  1.00 79.41           C  
ATOM    195  C   LEU A  26      17.727  52.635  12.185  1.00 79.41           C  
ATOM    196  CB  LEU A  26      18.906  54.421  13.482  1.00 79.41           C  
ATOM    197  O   LEU A  26      18.531  52.586  11.252  1.00 79.41           O  
ATOM    198  CG  LEU A  26      18.928  55.815  14.111  1.00 79.41           C  
ATOM    199  CD1 LEU A  26      20.261  56.061  14.809  1.00 79.41           C  
ATOM    200  CD2 LEU A  26      18.667  56.883  13.054  1.00 79.41           C  
ATOM    201  N   GLY A  27      16.747  51.593  12.320  1.00 76.32           N  
ATOM    202  CA  GLY A  27      16.865  50.317  11.632  1.00 76.32           C  
ATOM    203  C   GLY A  27      17.687  49.299  12.399  1.00 76.32           C  
ATOM    204  O   GLY A  27      18.416  49.655  13.328  1.00 76.32           O  
ATOM    205  N   GLY A  28      17.196  47.949  12.456  1.00 76.41           N  
ATOM    206  CA  GLY A  28      17.793  46.877  13.237  1.00 76.41           C  
ATOM    207  C   GLY A  28      17.210  46.759  14.632  1.00 76.41           C  
ATOM    208  O   GLY A  28      16.339  47.543  15.015  1.00 76.41           O  
ATOM    209  N   GLY A  29      17.123  45.573  15.298  1.00 86.40           N  
ATOM    210  CA  GLY A  29      16.594  45.356  16.635  1.00 86.40           C  
ATOM    211  C   GLY A  29      17.006  44.023  17.230  1.00 86.40           C  
ATOM    212  O   GLY A  29      17.519  43.153  16.522  1.00 86.40           O  
ATOM    213  N   TYR A  30      17.128  44.017  18.679  1.00 90.26           N  
ATOM    214  CA  TYR A  30      17.354  42.794  19.441  1.00 90.26           C  
ATOM    215  C   TYR A  30      16.034  42.168  19.872  1.00 90.26           C  
ATOM    216  CB  TYR A  30      18.223  43.079  20.670  1.00 90.26           C  
ATOM    217  O   TYR A  30      15.191  42.835  20.477  1.00 90.26           O  
ATOM    218  CG  TYR A  30      19.627  43.519  20.332  1.00 90.26           C  
ATOM    219  CD1 TYR A  30      20.577  42.603  19.887  1.00 90.26           C  
ATOM    220  CD2 TYR A  30      20.007  44.851  20.459  1.00 90.26           C  
ATOM    221  CE1 TYR A  30      21.872  43.003  19.576  1.00 90.26           C  
ATOM    222  CE2 TYR A  30      21.299  45.263  20.151  1.00 90.26           C  
ATOM    223  OH  TYR A  30      23.504  44.735  19.405  1.00 90.26           O  
ATOM    224  CZ  TYR A  30      22.223  44.333  19.711  1.00 90.26           C  
ATOM    225  N   VAL A  31      15.894  40.940  19.423  1.00 93.47           N  
ATOM    226  CA  VAL A  31      14.719  40.206  19.879  1.00 93.47           C  
ATOM    227  C   VAL A  31      14.906  39.781  21.334  1.00 93.47           C  
ATOM    228  CB  VAL A  31      14.443  38.970  18.994  1.00 93.47           C  
ATOM    229  O   VAL A  31      15.990  39.339  21.723  1.00 93.47           O  
ATOM    230  CG1 VAL A  31      13.267  38.164  19.543  1.00 93.47           C  
ATOM    231  CG2 VAL A  31      14.176  39.396  17.552  1.00 93.47           C  
ATOM    232  N   LEU A  32      13.858  40.057  22.044  1.00 91.56           N  
ATOM    233  CA  LEU A  32      13.931  39.717  23.461  1.00 91.56           C  
ATOM    234  C   LEU A  32      13.457  38.287  23.702  1.00 91.56           C  
ATOM    235  CB  LEU A  32      13.090  40.692  24.290  1.00 91.56           C  
ATOM    236  O   LEU A  32      12.422  37.874  23.175  1.00 91.56           O  
ATOM    237  CG  LEU A  32      13.456  42.172  24.172  1.00 91.56           C  
ATOM    238  CD1 LEU A  32      12.570  43.012  25.086  1.00 91.56           C  
ATOM    239  CD2 LEU A  32      14.929  42.388  24.501  1.00 91.56           C  
ATOM    240  N   LEU A  33      14.161  37.453  24.440  1.00 93.53           N  
ATOM    241  CA  LEU A  33      13.796  36.076  24.752  1.00 93.53           C  
ATOM    242  C   LEU A  33      12.488  36.025  25.535  1.00 93.53           C  
ATOM    243  CB  LEU A  33      14.909  35.394  25.551  1.00 93.53           C  
ATOM    244  O   LEU A  33      11.842  34.977  25.606  1.00 93.53           O  
ATOM    245  CG  LEU A  33      16.123  34.918  24.752  1.00 93.53           C  
ATOM    246  CD1 LEU A  33      17.141  34.258  25.676  1.00 93.53           C  
ATOM    247  CD2 LEU A  33      15.694  33.957  23.649  1.00 93.53           C  
ATOM    248  N   GLN A  34      11.976  37.166  25.985  1.00 93.29           N  
ATOM    249  CA  GLN A  34      10.717  37.226  26.719  1.00 93.29           C  
ATOM    250  C   GLN A  34       9.524  37.093  25.777  1.00 93.29           C  
ATOM    251  CB  GLN A  34      10.618  38.531  27.510  1.00 93.29           C  
ATOM    252  O   GLN A  34       8.396  36.872  26.223  1.00 93.29           O  
ATOM    253  CG  GLN A  34      10.568  39.778  26.637  1.00 93.29           C  
ATOM    254  CD  GLN A  34      10.448  41.056  27.445  1.00 93.29           C  
ATOM    255  NE2 GLN A  34      11.151  42.098  27.014  1.00 93.29           N  
ATOM    256  OE1 GLN A  34       9.728  41.107  28.447  1.00 93.29           O  
ATOM    257  N   ASP A  35       9.780  37.323  24.483  1.00 94.82           N  
ATOM    258  CA  ASP A  35       8.690  37.222  23.518  1.00 94.82           C  
ATOM    259  C   ASP A  35       8.260  35.770  23.325  1.00 94.82           C  
ATOM    260  CB  ASP A  35       9.103  37.831  22.177  1.00 94.82           C  
ATOM    261  O   ASP A  35       8.832  35.052  22.502  1.00 94.82           O  
ATOM    262  CG  ASP A  35       7.933  38.025  21.228  1.00 94.82           C  
ATOM    263  OD1 ASP A  35       7.143  37.076  21.032  1.00 94.82           O  
ATOM    264  OD2 ASP A  35       7.802  39.135  20.668  1.00 94.82           O  
ATOM    265  N   THR A  36       7.313  35.275  24.018  1.00 95.34           N  
ATOM    266  CA  THR A  36       6.833  33.898  24.044  1.00 95.34           C  
ATOM    267  C   THR A  36       6.230  33.509  22.697  1.00 95.34           C  
ATOM    268  CB  THR A  36       5.788  33.692  25.156  1.00 95.34           C  
ATOM    269  O   THR A  36       6.434  32.392  22.219  1.00 95.34           O  
ATOM    270  CG2 THR A  36       5.283  32.253  25.177  1.00 95.34           C  
ATOM    271  OG1 THR A  36       6.382  33.997  26.424  1.00 95.34           O  
ATOM    272  N   GLN A  37       5.464  34.481  22.084  1.00 96.01           N  
ATOM    273  CA  GLN A  37       4.895  34.200  20.770  1.00 96.01           C  
ATOM    274  C   GLN A  37       5.979  33.783  19.779  1.00 96.01           C  
ATOM    275  CB  GLN A  37       4.141  35.420  20.239  1.00 96.01           C  
ATOM    276  O   GLN A  37       5.842  32.767  19.094  1.00 96.01           O  
ATOM    277  CG  GLN A  37       3.558  35.224  18.846  1.00 96.01           C  
ATOM    278  CD  GLN A  37       2.747  36.417  18.376  1.00 96.01           C  
ATOM    279  NE2 GLN A  37       3.154  37.007  17.257  1.00 96.01           N  
ATOM    280  OE1 GLN A  37       1.763  36.806  19.012  1.00 96.01           O  
ATOM    281  N   LEU A  38       7.074  34.578  19.659  1.00 95.79           N  
ATOM    282  CA  LEU A  38       8.167  34.305  18.733  1.00 95.79           C  
ATOM    283  C   LEU A  38       8.810  32.955  19.033  1.00 95.79           C  
ATOM    284  CB  LEU A  38       9.221  35.413  18.805  1.00 95.79           C  
ATOM    285  O   LEU A  38       8.976  32.127  18.135  1.00 95.79           O  
ATOM    286  CG  LEU A  38      10.470  35.219  17.943  1.00 95.79           C  
ATOM    287  CD1 LEU A  38      10.101  35.244  16.463  1.00 95.79           C  
ATOM    288  CD2 LEU A  38      11.509  36.289  18.258  1.00 95.79           C  
ATOM    289  N   ILE A  39       9.108  32.746  20.305  1.00 95.40           N  
ATOM    290  CA  ILE A  39       9.815  31.542  20.727  1.00 95.40           C  
ATOM    291  C   ILE A  39       8.964  30.310  20.424  1.00 95.40           C  
ATOM    292  CB  ILE A  39      10.168  31.592  22.230  1.00 95.40           C  
ATOM    293  O   ILE A  39       9.453  29.339  19.842  1.00 95.40           O  
ATOM    294  CG1 ILE A  39      11.227  32.669  22.495  1.00 95.40           C  
ATOM    295  CG2 ILE A  39      10.648  30.222  22.718  1.00 95.40           C  
ATOM    296  CD1 ILE A  39      11.412  33.007  23.967  1.00 95.40           C  
ATOM    297  N   GLU A  40       7.703  30.341  20.774  1.00 95.39           N  
ATOM    298  CA  GLU A  40       6.818  29.208  20.516  1.00 95.39           C  
ATOM    299  C   GLU A  40       6.672  28.952  19.018  1.00 95.39           C  
ATOM    300  CB  GLU A  40       5.443  29.446  21.145  1.00 95.39           C  
ATOM    301  O   GLU A  40       6.671  27.801  18.578  1.00 95.39           O  
ATOM    302  CG  GLU A  40       5.435  29.342  22.663  1.00 95.39           C  
ATOM    303  CD  GLU A  40       4.039  29.399  23.261  1.00 95.39           C  
ATOM    304  OE1 GLU A  40       3.906  29.306  24.503  1.00 95.39           O  
ATOM    305  OE2 GLU A  40       3.069  29.535  22.482  1.00 95.39           O  
ATOM    306  N   THR A  41       6.427  30.015  18.251  1.00 94.69           N  
ATOM    307  CA  THR A  41       6.257  29.892  16.807  1.00 94.69           C  
ATOM    308  C   THR A  41       7.473  29.219  16.175  1.00 94.69           C  
ATOM    309  CB  THR A  41       6.030  31.267  16.152  1.00 94.69           C  
ATOM    310  O   THR A  41       7.331  28.263  15.410  1.00 94.69           O  
ATOM    311  CG2 THR A  41       5.935  31.144  14.635  1.00 94.69           C  
ATOM    312  OG1 THR A  41       4.813  31.833  16.652  1.00 94.69           O  
ATOM    313  N   LEU A  42       8.671  29.670  16.485  1.00 95.63           N  
ATOM    314  CA  LEU A  42       9.894  29.127  15.903  1.00 95.63           C  
ATOM    315  C   LEU A  42      10.133  27.698  16.378  1.00 95.63           C  
ATOM    316  CB  LEU A  42      11.095  30.006  16.264  1.00 95.63           C  
ATOM    317  O   LEU A  42      10.534  26.837  15.591  1.00 95.63           O  
ATOM    318  CG  LEU A  42      11.110  31.413  15.665  1.00 95.63           C  
ATOM    319  CD1 LEU A  42      12.334  32.182  16.151  1.00 95.63           C  
ATOM    320  CD2 LEU A  42      11.084  31.346  14.142  1.00 95.63           C  
ATOM    321  N   ALA A  43       9.812  27.502  17.697  1.00 95.74           N  
ATOM    322  CA  ALA A  43      10.005  26.159  18.238  1.00 95.74           C  
ATOM    323  C   ALA A  43       9.067  25.159  17.568  1.00 95.74           C  
ATOM    324  CB  ALA A  43       9.788  26.158  19.749  1.00 95.74           C  
ATOM    325  O   ALA A  43       9.488  24.066  17.183  1.00 95.74           O  
ATOM    326  N   HIS A  44       7.846  25.533  17.368  1.00 95.70           N  
ATOM    327  CA  HIS A  44       6.879  24.630  16.754  1.00 95.70           C  
ATOM    328  C   HIS A  44       7.237  24.347  15.299  1.00 95.70           C  
ATOM    329  CB  HIS A  44       5.468  25.213  16.844  1.00 95.70           C  
ATOM    330  O   HIS A  44       7.150  23.203  14.845  1.00 95.70           O  
ATOM    331  CG  HIS A  44       4.411  24.315  16.284  1.00 95.70           C  
ATOM    332  CD2 HIS A  44       3.698  24.390  15.136  1.00 95.70           C  
ATOM    333  ND1 HIS A  44       3.979  23.180  16.934  1.00 95.70           N  
ATOM    334  CE1 HIS A  44       3.043  22.592  16.207  1.00 95.70           C  
ATOM    335  NE2 HIS A  44       2.854  23.307  15.110  1.00 95.70           N  
ATOM    336  N   PHE A  45       7.618  25.358  14.587  1.00 95.70           N  
ATOM    337  CA  PHE A  45       7.962  25.233  13.175  1.00 95.70           C  
ATOM    338  C   PHE A  45       8.976  24.115  12.963  1.00 95.70           C  
ATOM    339  CB  PHE A  45       8.516  26.555  12.636  1.00 95.70           C  
ATOM    340  O   PHE A  45       8.826  23.298  12.052  1.00 95.70           O  
ATOM    341  CG  PHE A  45       8.907  26.502  11.184  1.00 95.70           C  
ATOM    342  CD1 PHE A  45      10.245  26.534  10.808  1.00 95.70           C  
ATOM    343  CD2 PHE A  45       7.937  26.420  10.194  1.00 95.70           C  
ATOM    344  CE1 PHE A  45      10.610  26.485   9.464  1.00 95.70           C  
ATOM    345  CE2 PHE A  45       8.294  26.370   8.849  1.00 95.70           C  
ATOM    346  CZ  PHE A  45       9.631  26.404   8.487  1.00 95.70           C  
ATOM    347  N   SER A  46       9.901  24.004  13.792  1.00 94.97           N  
ATOM    348  CA  SER A  46      10.977  23.031  13.639  1.00 94.97           C  
ATOM    349  C   SER A  46      10.496  21.619  13.956  1.00 94.97           C  
ATOM    350  CB  SER A  46      12.158  23.391  14.541  1.00 94.97           C  
ATOM    351  O   SER A  46      11.069  20.639  13.475  1.00 94.97           O  
ATOM    352  OG  SER A  46      12.714  24.640  14.168  1.00 94.97           O  
ATOM    353  N   ARG A  47       9.319  21.482  14.684  1.00 92.89           N  
ATOM    354  CA  ARG A  47       8.956  20.177  15.226  1.00 92.89           C  
ATOM    355  C   ARG A  47       7.617  19.706  14.667  1.00 92.89           C  
ATOM    356  CB  ARG A  47       8.898  20.225  16.754  1.00 92.89           C  
ATOM    357  O   ARG A  47       7.058  18.712  15.136  1.00 92.89           O  
ATOM    358  CG  ARG A  47      10.246  20.472  17.414  1.00 92.89           C  
ATOM    359  CD  ARG A  47      10.091  20.949  18.851  1.00 92.89           C  
ATOM    360  NE  ARG A  47      11.386  21.158  19.492  1.00 92.89           N  
ATOM    361  NH1 ARG A  47      11.857  23.121  18.369  1.00 92.89           N  
ATOM    362  NH2 ARG A  47      13.352  22.277  19.888  1.00 92.89           N  
ATOM    363  CZ  ARG A  47      12.196  22.185  19.248  1.00 92.89           C  
ATOM    364  N   GLU A  48       7.089  20.423  13.663  1.00 92.14           N  
ATOM    365  CA  GLU A  48       5.706  20.145  13.288  1.00 92.14           C  
ATOM    366  C   GLU A  48       5.624  18.987  12.297  1.00 92.14           C  
ATOM    367  CB  GLU A  48       5.049  21.393  12.693  1.00 92.14           C  
ATOM    368  O   GLU A  48       4.549  18.426  12.078  1.00 92.14           O  
ATOM    369  CG  GLU A  48       5.685  21.862  11.392  1.00 92.14           C  
ATOM    370  CD  GLU A  48       5.068  23.141  10.850  1.00 92.14           C  
ATOM    371  OE1 GLU A  48       5.354  23.508   9.688  1.00 92.14           O  
ATOM    372  OE2 GLU A  48       4.292  23.783  11.594  1.00 92.14           O  
ATOM    373  N   ARG A  49       6.819  18.511  11.719  1.00 91.13           N  
ATOM    374  CA  ARG A  49       6.785  17.453  10.715  1.00 91.13           C  
ATOM    375  C   ARG A  49       7.053  16.091  11.345  1.00 91.13           C  
ATOM    376  CB  ARG A  49       7.806  17.729   9.609  1.00 91.13           C  
ATOM    377  O   ARG A  49       7.820  15.985  12.305  1.00 91.13           O  
ATOM    378  CG  ARG A  49       7.541  19.008   8.831  1.00 91.13           C  
ATOM    379  CD  ARG A  49       8.579  19.229   7.740  1.00 91.13           C  
ATOM    380  NE  ARG A  49       8.330  20.464   7.001  1.00 91.13           N  
ATOM    381  NH1 ARG A  49      10.215  20.296   5.676  1.00 91.13           N  
ATOM    382  NH2 ARG A  49       8.791  22.076   5.432  1.00 91.13           N  
ATOM    383  CZ  ARG A  49       9.113  20.943   6.038  1.00 91.13           C  
ATOM    384  N   ILE A  50       6.408  15.093  10.851  1.00 94.59           N  
ATOM    385  CA  ILE A  50       6.660  13.708  11.234  1.00 94.59           C  
ATOM    386  C   ILE A  50       7.569  13.045  10.202  1.00 94.59           C  
ATOM    387  CB  ILE A  50       5.343  12.913  11.379  1.00 94.59           C  
ATOM    388  O   ILE A  50       7.696  13.529   9.075  1.00 94.59           O  
ATOM    389  CG1 ILE A  50       4.600  12.861  10.039  1.00 94.59           C  
ATOM    390  CG2 ILE A  50       4.460  13.524  12.471  1.00 94.59           C  
ATOM    391  CD1 ILE A  50       3.361  11.977  10.052  1.00 94.59           C  
ATOM    392  N   PRO A  51       8.237  11.991  10.645  1.00 96.00           N  
ATOM    393  CA  PRO A  51       9.050  11.296   9.644  1.00 96.00           C  
ATOM    394  C   PRO A  51       8.253  10.911   8.400  1.00 96.00           C  
ATOM    395  CB  PRO A  51       9.536  10.050  10.388  1.00 96.00           C  
ATOM    396  O   PRO A  51       7.099  10.487   8.508  1.00 96.00           O  
ATOM    397  CG  PRO A  51       9.544  10.445  11.830  1.00 96.00           C  
ATOM    398  CD  PRO A  51       8.361  11.333  12.088  1.00 96.00           C  
ATOM    399  N   GLU A  52       8.849  11.112   7.266  1.00 93.87           N  
ATOM    400  CA  GLU A  52       8.239  10.674   6.014  1.00 93.87           C  
ATOM    401  C   GLU A  52       8.119   9.154   5.961  1.00 93.87           C  
ATOM    402  CB  GLU A  52       9.046  11.180   4.816  1.00 93.87           C  
ATOM    403  O   GLU A  52       8.963   8.440   6.508  1.00 93.87           O  
ATOM    404  CG  GLU A  52       8.412  10.863   3.469  1.00 93.87           C  
ATOM    405  CD  GLU A  52       9.220  11.379   2.289  1.00 93.87           C  
ATOM    406  OE1 GLU A  52      10.390  10.965   2.127  1.00 93.87           O  
ATOM    407  OE2 GLU A  52       8.678  12.205   1.521  1.00 93.87           O  
ATOM    408  N   ARG A  53       7.184   8.672   5.203  1.00 95.02           N  
ATOM    409  CA  ARG A  53       7.077   7.238   4.955  1.00 95.02           C  
ATOM    410  C   ARG A  53       8.220   6.747   4.074  1.00 95.02           C  
ATOM    411  CB  ARG A  53       5.733   6.903   4.305  1.00 95.02           C  
ATOM    412  O   ARG A  53       8.569   7.394   3.084  1.00 95.02           O  
ATOM    413  CG  ARG A  53       4.534   7.138   5.210  1.00 95.02           C  
ATOM    414  CD  ARG A  53       3.221   6.866   4.490  1.00 95.02           C  
ATOM    415  NE  ARG A  53       2.077   7.000   5.387  1.00 95.02           N  
ATOM    416  NH1 ARG A  53       2.271   9.289   5.629  1.00 95.02           N  
ATOM    417  NH2 ARG A  53       0.599   8.156   6.712  1.00 95.02           N  
ATOM    418  CZ  ARG A  53       1.652   8.148   5.907  1.00 95.02           C  
ATOM    419  N   VAL A  54       8.729   5.595   4.448  1.00 92.40           N  
ATOM    420  CA  VAL A  54       9.811   5.011   3.662  1.00 92.40           C  
ATOM    421  C   VAL A  54       9.282   4.580   2.296  1.00 92.40           C  
ATOM    422  CB  VAL A  54      10.454   3.808   4.388  1.00 92.40           C  
ATOM    423  O   VAL A  54       9.979   4.708   1.286  1.00 92.40           O  
ATOM    424  CG1 VAL A  54      11.440   3.088   3.469  1.00 92.40           C  
ATOM    425  CG2 VAL A  54      11.150   4.267   5.668  1.00 92.40           C  
ATOM    426  N   VAL A  55       8.071   4.051   2.211  1.00 94.47           N  
ATOM    427  CA  VAL A  55       7.316   3.702   1.012  1.00 94.47           C  
ATOM    428  C   VAL A  55       5.919   4.314   1.084  1.00 94.47           C  
ATOM    429  CB  VAL A  55       7.218   2.171   0.829  1.00 94.47           C  
ATOM    430  O   VAL A  55       5.401   4.567   2.174  1.00 94.47           O  
ATOM    431  CG1 VAL A  55       8.600   1.565   0.591  1.00 94.47           C  
ATOM    432  CG2 VAL A  55       6.553   1.530   2.045  1.00 94.47           C  
ATOM    433  N   HIS A  56       5.428   4.714  -0.073  1.00 96.29           N  
ATOM    434  CA  HIS A  56       4.064   5.218  -0.184  1.00 96.29           C  
ATOM    435  C   HIS A  56       3.968   6.659   0.308  1.00 96.29           C  
ATOM    436  CB  HIS A  56       3.099   4.329   0.601  1.00 96.29           C  
ATOM    437  O   HIS A  56       3.001   7.026   0.979  1.00 96.29           O  
ATOM    438  CG  HIS A  56       3.084   2.906   0.141  1.00 96.29           C  
ATOM    439  CD2 HIS A  56       3.533   1.776   0.735  1.00 96.29           C  
ATOM    440  ND1 HIS A  56       2.560   2.523  -1.074  1.00 96.29           N  
ATOM    441  CE1 HIS A  56       2.686   1.213  -1.208  1.00 96.29           C  
ATOM    442  NE2 HIS A  56       3.274   0.736  -0.124  1.00 96.29           N  
ATOM    443  N   ALA A  57       4.944   7.474   0.049  1.00 95.06           N  
ATOM    444  CA  ALA A  57       5.078   8.805   0.634  1.00 95.06           C  
ATOM    445  C   ALA A  57       4.090   9.783   0.005  1.00 95.06           C  
ATOM    446  CB  ALA A  57       6.507   9.318   0.470  1.00 95.06           C  
ATOM    447  O   ALA A  57       3.566  10.669   0.684  1.00 95.06           O  
ATOM    448  N   LYS A  58       3.803   9.623  -1.286  1.00 96.58           N  
ATOM    449  CA  LYS A  58       2.862  10.512  -1.961  1.00 96.58           C  
ATOM    450  C   LYS A  58       1.514   9.829  -2.171  1.00 96.58           C  
ATOM    451  CB  LYS A  58       3.430  10.974  -3.304  1.00 96.58           C  
ATOM    452  O   LYS A  58       1.439   8.774  -2.804  1.00 96.58           O  
ATOM    453  CG  LYS A  58       2.561  11.994  -4.025  1.00 96.58           C  
ATOM    454  CD  LYS A  58       3.305  12.642  -5.186  1.00 96.58           C  
ATOM    455  CE  LYS A  58       2.489  13.759  -5.821  1.00 96.58           C  
ATOM    456  NZ  LYS A  58       3.297  14.550  -6.796  1.00 96.58           N  
ATOM    457  N   ALA A  59       0.454  10.481  -1.714  1.00 97.14           N  
ATOM    458  CA  ALA A  59      -0.825   9.777  -1.764  1.00 97.14           C  
ATOM    459  C   ALA A  59      -1.984  10.756  -1.926  1.00 97.14           C  
ATOM    460  CB  ALA A  59      -1.017   8.934  -0.506  1.00 97.14           C  
ATOM    461  O   ALA A  59      -1.835  11.953  -1.668  1.00 97.14           O  
ATOM    462  N   ALA A  60      -3.040  10.227  -2.463  1.00 97.72           N  
ATOM    463  CA  ALA A  60      -4.368  10.835  -2.479  1.00 97.72           C  
ATOM    464  C   ALA A  60      -5.362  10.004  -1.673  1.00 97.72           C  
ATOM    465  CB  ALA A  60      -4.860  11.001  -3.915  1.00 97.72           C  
ATOM    466  O   ALA A  60      -5.175   8.798  -1.499  1.00 97.72           O  
ATOM    467  N   GLY A  61      -6.298  10.668  -1.053  1.00 97.71           N  
ATOM    468  CA  GLY A  61      -7.276   9.888  -0.311  1.00 97.71           C  
ATOM    469  C   GLY A  61      -8.549  10.656  -0.012  1.00 97.71           C  
ATOM    470  O   GLY A  61      -8.659  11.839  -0.342  1.00 97.71           O  
ATOM    471  N   GLY A  62      -9.497   9.953   0.441  1.00 98.31           N  
ATOM    472  CA  GLY A  62     -10.781  10.505   0.844  1.00 98.31           C  
ATOM    473  C   GLY A  62     -11.656   9.505   1.576  1.00 98.31           C  
ATOM    474  O   GLY A  62     -11.254   8.360   1.791  1.00 98.31           O  
ATOM    475  N   TYR A  63     -12.799   9.998   2.037  1.00 98.78           N  
ATOM    476  CA  TYR A  63     -13.761   9.179   2.765  1.00 98.78           C  
ATOM    477  C   TYR A  63     -14.878   8.702   1.844  1.00 98.78           C  
ATOM    478  CB  TYR A  63     -14.353   9.962   3.941  1.00 98.78           C  
ATOM    479  O   TYR A  63     -15.146   9.320   0.811  1.00 98.78           O  
ATOM    480  CG  TYR A  63     -13.342  10.320   5.002  1.00 98.78           C  
ATOM    481  CD1 TYR A  63     -13.106   9.471   6.082  1.00 98.78           C  
ATOM    482  CD2 TYR A  63     -12.621  11.507   4.929  1.00 98.78           C  
ATOM    483  CE1 TYR A  63     -12.177   9.798   7.064  1.00 98.78           C  
ATOM    484  CE2 TYR A  63     -11.689  11.843   5.906  1.00 98.78           C  
ATOM    485  OH  TYR A  63     -10.552  11.312   7.936  1.00 98.78           O  
ATOM    486  CZ  TYR A  63     -11.474  10.983   6.967  1.00 98.78           C  
ATOM    487  N   GLY A  64     -15.469   7.543   2.191  1.00 98.46           N  
ATOM    488  CA  GLY A  64     -16.593   6.983   1.457  1.00 98.46           C  
ATOM    489  C   GLY A  64     -17.323   5.895   2.221  1.00 98.46           C  
ATOM    490  O   GLY A  64     -17.368   5.917   3.452  1.00 98.46           O  
ATOM    491  N   GLU A  65     -17.947   5.020   1.364  1.00 98.70           N  
ATOM    492  CA  GLU A  65     -18.733   3.959   1.987  1.00 98.70           C  
ATOM    493  C   GLU A  65     -18.588   2.645   1.225  1.00 98.70           C  
ATOM    494  CB  GLU A  65     -20.208   4.360   2.067  1.00 98.70           C  
ATOM    495  O   GLU A  65     -18.514   2.639  -0.006  1.00 98.70           O  
ATOM    496  CG  GLU A  65     -20.466   5.584   2.934  1.00 98.70           C  
ATOM    497  CD  GLU A  65     -21.927   6.006   2.957  1.00 98.70           C  
ATOM    498  OE1 GLU A  65     -22.384   6.558   3.984  1.00 98.70           O  
ATOM    499  OE2 GLU A  65     -22.621   5.782   1.940  1.00 98.70           O  
ATOM    500  N   PHE A  66     -18.403   1.658   1.984  1.00 98.81           N  
ATOM    501  CA  PHE A  66     -18.547   0.294   1.488  1.00 98.81           C  
ATOM    502  C   PHE A  66     -19.964  -0.218   1.715  1.00 98.81           C  
ATOM    503  CB  PHE A  66     -17.537  -0.636   2.168  1.00 98.81           C  
ATOM    504  O   PHE A  66     -20.493  -0.126   2.825  1.00 98.81           O  
ATOM    505  CG  PHE A  66     -17.759  -2.094   1.870  1.00 98.81           C  
ATOM    506  CD1 PHE A  66     -18.486  -2.894   2.744  1.00 98.81           C  
ATOM    507  CD2 PHE A  66     -17.240  -2.666   0.716  1.00 98.81           C  
ATOM    508  CE1 PHE A  66     -18.694  -4.244   2.470  1.00 98.81           C  
ATOM    509  CE2 PHE A  66     -17.443  -4.015   0.436  1.00 98.81           C  
ATOM    510  CZ  PHE A  66     -18.169  -4.802   1.315  1.00 98.81           C  
ATOM    511  N   GLU A  67     -20.542  -0.747   0.616  1.00 98.84           N  
ATOM    512  CA  GLU A  67     -21.898  -1.281   0.688  1.00 98.84           C  
ATOM    513  C   GLU A  67     -21.939  -2.746   0.264  1.00 98.84           C  
ATOM    514  CB  GLU A  67     -22.849  -0.455  -0.182  1.00 98.84           C  
ATOM    515  O   GLU A  67     -21.428  -3.104  -0.800  1.00 98.84           O  
ATOM    516  CG  GLU A  67     -24.289  -0.947  -0.158  1.00 98.84           C  
ATOM    517  CD  GLU A  67     -25.192  -0.205  -1.130  1.00 98.84           C  
ATOM    518  OE1 GLU A  67     -26.360  -0.619  -1.311  1.00 98.84           O  
ATOM    519  OE2 GLU A  67     -24.728   0.798  -1.717  1.00 98.84           O  
ATOM    520  N   VAL A  68     -22.600  -3.552   1.090  1.00 98.83           N  
ATOM    521  CA  VAL A  68     -22.799  -4.954   0.736  1.00 98.83           C  
ATOM    522  C   VAL A  68     -23.871  -5.067  -0.345  1.00 98.83           C  
ATOM    523  CB  VAL A  68     -23.193  -5.800   1.968  1.00 98.83           C  
ATOM    524  O   VAL A  68     -24.997  -4.597  -0.164  1.00 98.83           O  
ATOM    525  CG1 VAL A  68     -23.353  -7.270   1.584  1.00 98.83           C  
ATOM    526  CG2 VAL A  68     -22.154  -5.643   3.076  1.00 98.83           C  
ATOM    527  N   THR A  69     -23.501  -5.750  -1.440  1.00 98.72           N  
ATOM    528  CA  THR A  69     -24.451  -5.823  -2.545  1.00 98.72           C  
ATOM    529  C   THR A  69     -24.958  -7.251  -2.729  1.00 98.72           C  
ATOM    530  CB  THR A  69     -23.820  -5.326  -3.858  1.00 98.72           C  
ATOM    531  O   THR A  69     -25.971  -7.475  -3.395  1.00 98.72           O  
ATOM    532  CG2 THR A  69     -23.440  -3.853  -3.763  1.00 98.72           C  
ATOM    533  OG1 THR A  69     -22.643  -6.095  -4.137  1.00 98.72           O  
ATOM    534  N   HIS A  70     -24.237  -8.186  -2.184  1.00 98.64           N  
ATOM    535  CA  HIS A  70     -24.613  -9.589  -2.313  1.00 98.64           C  
ATOM    536  C   HIS A  70     -24.520 -10.310  -0.972  1.00 98.64           C  
ATOM    537  CB  HIS A  70     -23.729 -10.289  -3.347  1.00 98.64           C  
ATOM    538  O   HIS A  70     -23.691  -9.957  -0.129  1.00 98.64           O  
ATOM    539  CG  HIS A  70     -23.880  -9.744  -4.731  1.00 98.64           C  
ATOM    540  CD2 HIS A  70     -24.477 -10.262  -5.831  1.00 98.64           C  
ATOM    541  ND1 HIS A  70     -23.375  -8.518  -5.107  1.00 98.64           N  
ATOM    542  CE1 HIS A  70     -23.657  -8.305  -6.382  1.00 98.64           C  
ATOM    543  NE2 HIS A  70     -24.325  -9.348  -6.844  1.00 98.64           N  
ATOM    544  N   ASP A  71     -25.467 -11.300  -0.858  1.00 98.22           N  
ATOM    545  CA  ASP A  71     -25.435 -12.130   0.342  1.00 98.22           C  
ATOM    546  C   ASP A  71     -24.224 -13.061   0.333  1.00 98.22           C  
ATOM    547  CB  ASP A  71     -26.724 -12.945   0.465  1.00 98.22           C  
ATOM    548  O   ASP A  71     -24.079 -13.891  -0.567  1.00 98.22           O  
ATOM    549  CG  ASP A  71     -26.796 -13.749   1.751  1.00 98.22           C  
ATOM    550  OD1 ASP A  71     -25.907 -13.598   2.616  1.00 98.22           O  
ATOM    551  OD2 ASP A  71     -27.749 -14.545   1.900  1.00 98.22           O  
ATOM    552  N   VAL A  72     -23.355 -12.929   1.407  1.00 97.83           N  
ATOM    553  CA  VAL A  72     -22.158 -13.761   1.455  1.00 97.83           C  
ATOM    554  C   VAL A  72     -22.104 -14.512   2.784  1.00 97.83           C  
ATOM    555  CB  VAL A  72     -20.875 -12.922   1.265  1.00 97.83           C  
ATOM    556  O   VAL A  72     -21.020 -14.808   3.293  1.00 97.83           O  
ATOM    557  CG1 VAL A  72     -20.772 -12.410  -0.171  1.00 97.83           C  
ATOM    558  CG2 VAL A  72     -20.848 -11.757   2.253  1.00 97.83           C  
ATOM    559  N   SER A  73     -23.257 -14.749   3.356  1.00 97.13           N  
ATOM    560  CA  SER A  73     -23.362 -15.399   4.659  1.00 97.13           C  
ATOM    561  C   SER A  73     -22.830 -16.827   4.609  1.00 97.13           C  
ATOM    562  CB  SER A  73     -24.813 -15.403   5.141  1.00 97.13           C  
ATOM    563  O   SER A  73     -22.508 -17.412   5.645  1.00 97.13           O  
ATOM    564  OG  SER A  73     -25.644 -16.098   4.228  1.00 97.13           O  
ATOM    565  N   ASP A  74     -22.745 -17.339   3.373  1.00 97.26           N  
ATOM    566  CA  ASP A  74     -22.185 -18.680   3.229  1.00 97.26           C  
ATOM    567  C   ASP A  74     -20.671 -18.668   3.429  1.00 97.26           C  
ATOM    568  CB  ASP A  74     -22.530 -19.261   1.857  1.00 97.26           C  
ATOM    569  O   ASP A  74     -20.056 -19.719   3.619  1.00 97.26           O  
ATOM    570  CG  ASP A  74     -21.941 -18.460   0.709  1.00 97.26           C  
ATOM    571  OD1 ASP A  74     -22.215 -17.245   0.609  1.00 97.26           O  
ATOM    572  OD2 ASP A  74     -21.199 -19.051  -0.105  1.00 97.26           O  
ATOM    573  N   LEU A  75     -20.024 -17.487   3.459  1.00 97.72           N  
ATOM    574  CA  LEU A  75     -18.568 -17.400   3.469  1.00 97.72           C  
ATOM    575  C   LEU A  75     -18.057 -16.990   4.846  1.00 97.72           C  
ATOM    576  CB  LEU A  75     -18.084 -16.402   2.414  1.00 97.72           C  
ATOM    577  O   LEU A  75     -16.981 -17.420   5.267  1.00 97.72           O  
ATOM    578  CG  LEU A  75     -18.450 -16.718   0.963  1.00 97.72           C  
ATOM    579  CD1 LEU A  75     -17.916 -15.634   0.033  1.00 97.72           C  
ATOM    580  CD2 LEU A  75     -17.912 -18.087   0.561  1.00 97.72           C  
ATOM    581  N   THR A  76     -18.841 -16.120   5.523  1.00 97.91           N  
ATOM    582  CA  THR A  76     -18.271 -15.524   6.726  1.00 97.91           C  
ATOM    583  C   THR A  76     -19.374 -15.062   7.675  1.00 97.91           C  
ATOM    584  CB  THR A  76     -17.355 -14.335   6.381  1.00 97.91           C  
ATOM    585  O   THR A  76     -20.514 -14.854   7.255  1.00 97.91           O  
ATOM    586  CG2 THR A  76     -18.139 -13.214   5.707  1.00 97.91           C  
ATOM    587  OG1 THR A  76     -16.763 -13.831   7.584  1.00 97.91           O  
ATOM    588  N   SER A  77     -18.966 -14.872   8.944  1.00 96.20           N  
ATOM    589  CA  SER A  77     -19.848 -14.292   9.951  1.00 96.20           C  
ATOM    590  C   SER A  77     -19.448 -12.857  10.276  1.00 96.20           C  
ATOM    591  CB  SER A  77     -19.832 -15.135  11.227  1.00 96.20           C  
ATOM    592  O   SER A  77     -19.847 -12.314  11.309  1.00 96.20           O  
ATOM    593  OG  SER A  77     -18.519 -15.229  11.752  1.00 96.20           O  
ATOM    594  N   ALA A  78     -18.582 -12.274   9.441  1.00 97.30           N  
ATOM    595  CA  ALA A  78     -18.143 -10.899   9.659  1.00 97.30           C  
ATOM    596  C   ALA A  78     -19.321  -9.930   9.598  1.00 97.30           C  
ATOM    597  CB  ALA A  78     -17.084 -10.509   8.631  1.00 97.30           C  
ATOM    598  O   ALA A  78     -20.091  -9.940   8.634  1.00 97.30           O  
ATOM    599  N   ASP A  79     -19.466  -9.108  10.611  1.00 97.03           N  
ATOM    600  CA  ASP A  79     -20.636  -8.257  10.807  1.00 97.03           C  
ATOM    601  C   ASP A  79     -20.780  -7.250   9.668  1.00 97.03           C  
ATOM    602  CB  ASP A  79     -20.548  -7.526  12.148  1.00 97.03           C  
ATOM    603  O   ASP A  79     -21.893  -6.967   9.220  1.00 97.03           O  
ATOM    604  CG  ASP A  79     -21.764  -6.662  12.433  1.00 97.03           C  
ATOM    605  OD1 ASP A  79     -22.866  -7.212  12.647  1.00 97.03           O  
ATOM    606  OD2 ASP A  79     -21.620  -5.420  12.442  1.00 97.03           O  
ATOM    607  N   PHE A  80     -19.686  -6.653   9.157  1.00 97.97           N  
ATOM    608  CA  PHE A  80     -19.763  -5.605   8.146  1.00 97.97           C  
ATOM    609  C   PHE A  80     -20.269  -6.165   6.822  1.00 97.97           C  
ATOM    610  CB  PHE A  80     -18.396  -4.944   7.949  1.00 97.97           C  
ATOM    611  O   PHE A  80     -20.684  -5.410   5.941  1.00 97.97           O  
ATOM    612  CG  PHE A  80     -17.436  -5.767   7.132  1.00 97.97           C  
ATOM    613  CD1 PHE A  80     -16.740  -6.822   7.707  1.00 97.97           C  
ATOM    614  CD2 PHE A  80     -17.231  -5.484   5.788  1.00 97.97           C  
ATOM    615  CE1 PHE A  80     -15.851  -7.586   6.954  1.00 97.97           C  
ATOM    616  CE2 PHE A  80     -16.345  -6.243   5.028  1.00 97.97           C  
ATOM    617  CZ  PHE A  80     -15.655  -7.292   5.613  1.00 97.97           C  
ATOM    618  N   LEU A  81     -20.347  -7.548   6.711  1.00 98.32           N  
ATOM    619  CA  LEU A  81     -20.835  -8.221   5.512  1.00 98.32           C  
ATOM    620  C   LEU A  81     -22.173  -8.904   5.779  1.00 98.32           C  
ATOM    621  CB  LEU A  81     -19.813  -9.250   5.021  1.00 98.32           C  
ATOM    622  O   LEU A  81     -22.641  -9.701   4.963  1.00 98.32           O  
ATOM    623  CG  LEU A  81     -18.503  -8.691   4.465  1.00 98.32           C  
ATOM    624  CD1 LEU A  81     -17.514  -9.822   4.201  1.00 98.32           C  
ATOM    625  CD2 LEU A  81     -18.760  -7.891   3.192  1.00 98.32           C  
ATOM    626  N   SER A  82     -22.838  -8.730   6.849  1.00 97.14           N  
ATOM    627  CA  SER A  82     -23.894  -9.555   7.426  1.00 97.14           C  
ATOM    628  C   SER A  82     -25.206  -9.383   6.668  1.00 97.14           C  
ATOM    629  CB  SER A  82     -24.100  -9.208   8.902  1.00 97.14           C  
ATOM    630  O   SER A  82     -26.065 -10.267   6.695  1.00 97.14           O  
ATOM    631  OG  SER A  82     -24.437  -7.841   9.055  1.00 97.14           O  
ATOM    632  N   GLN A  83     -25.297  -8.185   5.988  1.00 97.65           N  
ATOM    633  CA  GLN A  83     -26.578  -7.948   5.330  1.00 97.65           C  
ATOM    634  C   GLN A  83     -26.399  -7.124   4.058  1.00 97.65           C  
ATOM    635  CB  GLN A  83     -27.548  -7.245   6.280  1.00 97.65           C  
ATOM    636  O   GLN A  83     -25.624  -6.165   4.037  1.00 97.65           O  
ATOM    637  CG  GLN A  83     -28.915  -6.968   5.669  1.00 97.65           C  
ATOM    638  CD  GLN A  83     -29.842  -6.226   6.614  1.00 97.65           C  
ATOM    639  NE2 GLN A  83     -30.984  -5.783   6.099  1.00 97.65           N  
ATOM    640  OE1 GLN A  83     -29.534  -6.053   7.797  1.00 97.65           O  
ATOM    641  N   VAL A  84     -27.179  -7.577   3.019  1.00 98.73           N  
ATOM    642  CA  VAL A  84     -27.184  -6.794   1.787  1.00 98.73           C  
ATOM    643  C   VAL A  84     -27.707  -5.388   2.071  1.00 98.73           C  
ATOM    644  CB  VAL A  84     -28.036  -7.469   0.689  1.00 98.73           C  
ATOM    645  O   VAL A  84     -28.731  -5.222   2.738  1.00 98.73           O  
ATOM    646  CG1 VAL A  84     -28.178  -6.551  -0.524  1.00 98.73           C  
ATOM    647  CG2 VAL A  84     -27.420  -8.806   0.283  1.00 98.73           C  
ATOM    648  N   GLY A  85     -26.931  -4.383   1.662  1.00 98.51           N  
ATOM    649  CA  GLY A  85     -27.340  -3.003   1.868  1.00 98.51           C  
ATOM    650  C   GLY A  85     -26.639  -2.341   3.039  1.00 98.51           C  
ATOM    651  O   GLY A  85     -26.703  -1.121   3.199  1.00 98.51           O  
ATOM    652  N   LYS A  86     -26.009  -3.184   3.850  1.00 98.55           N  
ATOM    653  CA  LYS A  86     -25.283  -2.612   4.980  1.00 98.55           C  
ATOM    654  C   LYS A  86     -24.132  -1.730   4.504  1.00 98.55           C  
ATOM    655  CB  LYS A  86     -24.753  -3.718   5.894  1.00 98.55           C  
ATOM    656  O   LYS A  86     -23.353  -2.132   3.637  1.00 98.55           O  
ATOM    657  CG  LYS A  86     -24.079  -3.206   7.158  1.00 98.55           C  
ATOM    658  CD  LYS A  86     -23.790  -4.339   8.135  1.00 98.55           C  
ATOM    659  CE  LYS A  86     -23.161  -3.821   9.422  1.00 98.55           C  
ATOM    660  NZ  LYS A  86     -23.012  -4.904  10.440  1.00 98.55           N  
ATOM    661  N   LYS A  87     -24.001  -0.525   5.114  1.00 98.59           N  
ATOM    662  CA  LYS A  87     -22.977   0.447   4.742  1.00 98.59           C  
ATOM    663  C   LYS A  87     -21.960   0.631   5.866  1.00 98.59           C  
ATOM    664  CB  LYS A  87     -23.614   1.791   4.387  1.00 98.59           C  
ATOM    665  O   LYS A  87     -22.332   0.719   7.038  1.00 98.59           O  
ATOM    666  CG  LYS A  87     -24.475   1.756   3.133  1.00 98.59           C  
ATOM    667  CD  LYS A  87     -25.021   3.136   2.791  1.00 98.59           C  
ATOM    668  CE  LYS A  87     -25.845   3.111   1.511  1.00 98.59           C  
ATOM    669  NZ  LYS A  87     -26.376   4.464   1.167  1.00 98.59           N  
ATOM    670  N   THR A  88     -20.721   0.659   5.438  1.00 98.66           N  
ATOM    671  CA  THR A  88     -19.602   0.872   6.350  1.00 98.66           C  
ATOM    672  C   THR A  88     -18.738   2.040   5.882  1.00 98.66           C  
ATOM    673  CB  THR A  88     -18.734  -0.394   6.474  1.00 98.66           C  
ATOM    674  O   THR A  88     -18.325   2.088   4.722  1.00 98.66           O  
ATOM    675  CG2 THR A  88     -17.603  -0.189   7.476  1.00 98.66           C  
ATOM    676  OG1 THR A  88     -19.553  -1.486   6.912  1.00 98.66           O  
ATOM    677  N   LYS A  89     -18.534   2.949   6.842  1.00 98.59           N  
ATOM    678  CA  LYS A  89     -17.681   4.086   6.509  1.00 98.59           C  
ATOM    679  C   LYS A  89     -16.253   3.634   6.217  1.00 98.59           C  
ATOM    680  CB  LYS A  89     -17.685   5.111   7.644  1.00 98.59           C  
ATOM    681  O   LYS A  89     -15.744   2.714   6.859  1.00 98.59           O  
ATOM    682  CG  LYS A  89     -19.065   5.653   7.984  1.00 98.59           C  
ATOM    683  CD  LYS A  89     -19.003   6.675   9.111  1.00 98.59           C  
ATOM    684  CE  LYS A  89     -20.382   7.229   9.443  1.00 98.59           C  
ATOM    685  NZ  LYS A  89     -20.334   8.188  10.587  1.00 98.59           N  
ATOM    686  N   VAL A  90     -15.611   4.428   5.205  1.00 98.66           N  
ATOM    687  CA  VAL A  90     -14.266   4.011   4.824  1.00 98.66           C  
ATOM    688  C   VAL A  90     -13.371   5.237   4.658  1.00 98.66           C  
ATOM    689  CB  VAL A  90     -14.277   3.179   3.522  1.00 98.66           C  
ATOM    690  O   VAL A  90     -13.846   6.314   4.290  1.00 98.66           O  
ATOM    691  CG1 VAL A  90     -15.163   1.944   3.677  1.00 98.66           C  
ATOM    692  CG2 VAL A  90     -14.748   4.034   2.347  1.00 98.66           C  
ATOM    693  N   LEU A  91     -12.161   5.077   5.029  1.00 98.81           N  
ATOM    694  CA  LEU A  91     -11.066   5.946   4.609  1.00 98.81           C  
ATOM    695  C   LEU A  91     -10.153   5.231   3.619  1.00 98.81           C  
ATOM    696  CB  LEU A  91     -10.257   6.412   5.823  1.00 98.81           C  
ATOM    697  O   LEU A  91      -9.629   4.155   3.917  1.00 98.81           O  
ATOM    698  CG  LEU A  91      -8.997   7.226   5.525  1.00 98.81           C  
ATOM    699  CD1 LEU A  91      -9.365   8.546   4.856  1.00 98.81           C  
ATOM    700  CD2 LEU A  91      -8.205   7.472   6.804  1.00 98.81           C  
ATOM    701  N   LEU A  92      -9.997   5.891   2.429  1.00 98.71           N  
ATOM    702  CA  LEU A  92      -9.154   5.320   1.384  1.00 98.71           C  
ATOM    703  C   LEU A  92      -7.925   6.190   1.141  1.00 98.71           C  
ATOM    704  CB  LEU A  92      -9.947   5.162   0.084  1.00 98.71           C  
ATOM    705  O   LEU A  92      -8.029   7.417   1.081  1.00 98.71           O  
ATOM    706  CG  LEU A  92      -9.159   4.682  -1.136  1.00 98.71           C  
ATOM    707  CD1 LEU A  92      -8.706   3.239  -0.940  1.00 98.71           C  
ATOM    708  CD2 LEU A  92      -9.998   4.817  -2.402  1.00 98.71           C  
ATOM    709  N   ARG A  93      -6.852   5.490   1.016  1.00 98.26           N  
ATOM    710  CA  ARG A  93      -5.584   6.130   0.683  1.00 98.26           C  
ATOM    711  C   ARG A  93      -4.853   5.360  -0.411  1.00 98.26           C  
ATOM    712  CB  ARG A  93      -4.696   6.245   1.925  1.00 98.26           C  
ATOM    713  O   ARG A  93      -4.522   4.186  -0.237  1.00 98.26           O  
ATOM    714  CG  ARG A  93      -3.398   6.999   1.686  1.00 98.26           C  
ATOM    715  CD  ARG A  93      -2.528   7.033   2.935  1.00 98.26           C  
ATOM    716  NE  ARG A  93      -1.304   7.799   2.719  1.00 98.26           N  
ATOM    717  NH1 ARG A  93      -0.124   6.045   1.788  1.00 98.26           N  
ATOM    718  NH2 ARG A  93       0.866   8.098   2.029  1.00 98.26           N  
ATOM    719  CZ  ARG A  93      -0.190   7.312   2.179  1.00 98.26           C  
ATOM    720  N   VAL A  94      -4.595   6.067  -1.583  1.00 98.37           N  
ATOM    721  CA  VAL A  94      -3.873   5.470  -2.702  1.00 98.37           C  
ATOM    722  C   VAL A  94      -2.572   6.231  -2.943  1.00 98.37           C  
ATOM    723  CB  VAL A  94      -4.730   5.457  -3.988  1.00 98.37           C  
ATOM    724  O   VAL A  94      -2.580   7.456  -3.086  1.00 98.37           O  
ATOM    725  CG1 VAL A  94      -3.986   4.761  -5.125  1.00 98.37           C  
ATOM    726  CG2 VAL A  94      -6.073   4.777  -3.727  1.00 98.37           C  
ATOM    727  N   SER A  95      -1.439   5.433  -3.026  1.00 97.54           N  
ATOM    728  CA  SER A  95      -0.138   6.094  -3.050  1.00 97.54           C  
ATOM    729  C   SER A  95       0.756   5.517  -4.143  1.00 97.54           C  
ATOM    730  CB  SER A  95       0.554   5.965  -1.693  1.00 97.54           C  
ATOM    731  O   SER A  95       0.544   4.390  -4.595  1.00 97.54           O  
ATOM    732  OG  SER A  95       0.873   4.612  -1.417  1.00 97.54           O  
ATOM    733  N   THR A  96       1.653   6.422  -4.606  1.00 96.41           N  
ATOM    734  CA  THR A  96       2.834   5.807  -5.201  1.00 96.41           C  
ATOM    735  C   THR A  96       3.626   5.031  -4.153  1.00 96.41           C  
ATOM    736  CB  THR A  96       3.744   6.863  -5.857  1.00 96.41           C  
ATOM    737  O   THR A  96       3.435   5.228  -2.951  1.00 96.41           O  
ATOM    738  CG2 THR A  96       3.015   7.597  -6.978  1.00 96.41           C  
ATOM    739  OG1 THR A  96       4.154   7.813  -4.866  1.00 96.41           O  
ATOM    740  N   VAL A  97       4.562   4.060  -4.687  1.00 94.03           N  
ATOM    741  CA  VAL A  97       5.229   3.212  -3.704  1.00 94.03           C  
ATOM    742  C   VAL A  97       6.690   3.632  -3.566  1.00 94.03           C  
ATOM    743  CB  VAL A  97       5.139   1.718  -4.089  1.00 94.03           C  
ATOM    744  O   VAL A  97       7.149   3.955  -2.467  1.00 94.03           O  
ATOM    745  CG1 VAL A  97       6.004   0.868  -3.160  1.00 94.03           C  
ATOM    746  CG2 VAL A  97       3.686   1.246  -4.053  1.00 94.03           C  
ATOM    747  N   GLY A  98       7.369   3.755  -4.647  1.00 91.38           N  
ATOM    748  CA  GLY A  98       8.812   3.935  -4.630  1.00 91.38           C  
ATOM    749  C   GLY A  98       9.231   5.381  -4.441  1.00 91.38           C  
ATOM    750  O   GLY A  98      10.052   5.686  -3.574  1.00 91.38           O  
ATOM    751  N   PRO A  99       8.589   6.270  -5.142  1.00 92.05           N  
ATOM    752  CA  PRO A  99       9.014   7.672  -5.152  1.00 92.05           C  
ATOM    753  C   PRO A  99       8.714   8.389  -3.838  1.00 92.05           C  
ATOM    754  CB  PRO A  99       8.204   8.277  -6.302  1.00 92.05           C  
ATOM    755  O   PRO A  99       7.880   7.927  -3.054  1.00 92.05           O  
ATOM    756  CG  PRO A  99       7.885   7.121  -7.194  1.00 92.05           C  
ATOM    757  CD  PRO A  99       7.672   5.904  -6.340  1.00 92.05           C  
ATOM    758  N   GLU A 100       9.438   9.584  -3.612  1.00 92.82           N  
ATOM    759  CA  GLU A 100       9.345  10.396  -2.402  1.00 92.82           C  
ATOM    760  C   GLU A 100       8.144  11.336  -2.459  1.00 92.82           C  
ATOM    761  CB  GLU A 100      10.632  11.199  -2.192  1.00 92.82           C  
ATOM    762  O   GLU A 100       7.500  11.466  -3.502  1.00 92.82           O  
ATOM    763  CG  GLU A 100      11.882  10.339  -2.082  1.00 92.82           C  
ATOM    764  CD  GLU A 100      12.540  10.061  -3.424  1.00 92.82           C  
ATOM    765  OE1 GLU A 100      13.611   9.413  -3.452  1.00 92.82           O  
ATOM    766  OE2 GLU A 100      11.981  10.496  -4.455  1.00 92.82           O  
ATOM    767  N   ARG A 101       7.784  11.956  -1.361  1.00 92.89           N  
ATOM    768  CA  ARG A 101       6.615  12.813  -1.193  1.00 92.89           C  
ATOM    769  C   ARG A 101       6.570  13.893  -2.269  1.00 92.89           C  
ATOM    770  CB  ARG A 101       6.614  13.457   0.195  1.00 92.89           C  
ATOM    771  O   ARG A 101       5.492  14.262  -2.741  1.00 92.89           O  
ATOM    772  CG  ARG A 101       5.377  14.292   0.486  1.00 92.89           C  
ATOM    773  CD  ARG A 101       5.406  14.871   1.894  1.00 92.89           C  
ATOM    774  NE  ARG A 101       4.460  15.973   2.042  1.00 92.89           N  
ATOM    775  NH1 ARG A 101       4.967  16.382   4.259  1.00 92.89           N  
ATOM    776  NH2 ARG A 101       3.387  17.650   3.187  1.00 92.89           N  
ATOM    777  CZ  ARG A 101       4.273  16.666   3.162  1.00 92.89           C  
ATOM    778  N   GLY A 102       7.700  14.290  -2.806  1.00 92.40           N  
ATOM    779  CA  GLY A 102       7.757  15.387  -3.758  1.00 92.40           C  
ATOM    780  C   GLY A 102       7.799  14.923  -5.202  1.00 92.40           C  
ATOM    781  O   GLY A 102       7.773  15.741  -6.124  1.00 92.40           O  
ATOM    782  N   SER A 103       7.707  13.658  -5.457  1.00 95.25           N  
ATOM    783  CA  SER A 103       7.780  13.101  -6.804  1.00 95.25           C  
ATOM    784  C   SER A 103       6.457  13.268  -7.544  1.00 95.25           C  
ATOM    785  CB  SER A 103       8.161  11.620  -6.752  1.00 95.25           C  
ATOM    786  O   SER A 103       5.419  13.507  -6.924  1.00 95.25           O  
ATOM    787  OG  SER A 103       9.416  11.446  -6.118  1.00 95.25           O  
ATOM    788  N   ALA A 104       6.514  13.221  -8.944  1.00 97.18           N  
ATOM    789  CA  ALA A 104       5.293  13.244  -9.745  1.00 97.18           C  
ATOM    790  C   ALA A 104       4.489  11.960  -9.556  1.00 97.18           C  
ATOM    791  CB  ALA A 104       5.628  13.446 -11.220  1.00 97.18           C  
ATOM    792  O   ALA A 104       5.053  10.864  -9.541  1.00 97.18           O  
ATOM    793  N   ASP A 105       3.138  12.072  -9.448  1.00 96.54           N  
ATOM    794  CA  ASP A 105       2.308  10.909  -9.150  1.00 96.54           C  
ATOM    795  C   ASP A 105       1.899  10.183 -10.429  1.00 96.54           C  
ATOM    796  CB  ASP A 105       1.064  11.326  -8.362  1.00 96.54           C  
ATOM    797  O   ASP A 105       1.074   9.268 -10.394  1.00 96.54           O  
ATOM    798  CG  ASP A 105       0.275  12.432  -9.040  1.00 96.54           C  
ATOM    799  OD1 ASP A 105       0.584  12.778 -10.201  1.00 96.54           O  
ATOM    800  OD2 ASP A 105      -0.663  12.963  -8.408  1.00 96.54           O  
ATOM    801  N   THR A 106       2.643  10.564 -11.586  1.00 96.81           N  
ATOM    802  CA  THR A 106       2.385   9.910 -12.865  1.00 96.81           C  
ATOM    803  C   THR A 106       3.600   9.105 -13.315  1.00 96.81           C  
ATOM    804  CB  THR A 106       2.014  10.936 -13.952  1.00 96.81           C  
ATOM    805  O   THR A 106       3.599   8.527 -14.404  1.00 96.81           O  
ATOM    806  CG2 THR A 106       0.660  11.577 -13.663  1.00 96.81           C  
ATOM    807  OG1 THR A 106       3.015  11.959 -13.996  1.00 96.81           O  
ATOM    808  N   THR A 107       4.643   9.133 -12.430  1.00 95.02           N  
ATOM    809  CA  THR A 107       5.796   8.297 -12.744  1.00 95.02           C  
ATOM    810  C   THR A 107       5.416   6.819 -12.716  1.00 95.02           C  
ATOM    811  CB  THR A 107       6.954   8.550 -11.761  1.00 95.02           C  
ATOM    812  O   THR A 107       4.521   6.416 -11.970  1.00 95.02           O  
ATOM    813  CG2 THR A 107       7.421  10.001 -11.824  1.00 95.02           C  
ATOM    814  OG1 THR A 107       6.514   8.259 -10.429  1.00 95.02           O  
ATOM    815  N   ARG A 108       6.046   6.019 -13.606  1.00 96.46           N  
ATOM    816  CA  ARG A 108       5.760   4.588 -13.639  1.00 96.46           C  
ATOM    817  C   ARG A 108       6.034   3.943 -12.284  1.00 96.46           C  
ATOM    818  CB  ARG A 108       6.590   3.899 -14.724  1.00 96.46           C  
ATOM    819  O   ARG A 108       7.163   3.980 -11.790  1.00 96.46           O  
ATOM    820  CG  ARG A 108       6.282   2.419 -14.888  1.00 96.46           C  
ATOM    821  CD  ARG A 108       7.029   1.815 -16.069  1.00 96.46           C  
ATOM    822  NE  ARG A 108       6.681   2.477 -17.323  1.00 96.46           N  
ATOM    823  NH1 ARG A 108       4.534   1.629 -17.414  1.00 96.46           N  
ATOM    824  NH2 ARG A 108       5.294   3.019 -19.071  1.00 96.46           N  
ATOM    825  CZ  ARG A 108       5.504   2.374 -17.933  1.00 96.46           C  
ATOM    826  N   ASP A 109       5.048   3.375 -11.740  1.00 96.29           N  
ATOM    827  CA  ASP A 109       5.128   2.833 -10.387  1.00 96.29           C  
ATOM    828  C   ASP A 109       3.934   1.932 -10.085  1.00 96.29           C  
ATOM    829  CB  ASP A 109       5.207   3.964  -9.359  1.00 96.29           C  
ATOM    830  O   ASP A 109       2.941   1.942 -10.816  1.00 96.29           O  
ATOM    831  CG  ASP A 109       5.756   3.510  -8.018  1.00 96.29           C  
ATOM    832  OD1 ASP A 109       6.371   2.424  -7.947  1.00 96.29           O  
ATOM    833  OD2 ASP A 109       5.570   4.244  -7.023  1.00 96.29           O  
ATOM    834  N   VAL A 110       4.138   1.109  -9.020  1.00 96.08           N  
ATOM    835  CA  VAL A 110       2.993   0.464  -8.386  1.00 96.08           C  
ATOM    836  C   VAL A 110       2.271   1.462  -7.483  1.00 96.08           C  
ATOM    837  CB  VAL A 110       3.420  -0.778  -7.572  1.00 96.08           C  
ATOM    838  O   VAL A 110       2.889   2.388  -6.953  1.00 96.08           O  
ATOM    839  CG1 VAL A 110       2.229  -1.367  -6.818  1.00 96.08           C  
ATOM    840  CG2 VAL A 110       4.047  -1.827  -8.489  1.00 96.08           C  
ATOM    841  N   HIS A 111       0.989   1.277  -7.366  1.00 97.28           N  
ATOM    842  CA  HIS A 111       0.233   2.153  -6.478  1.00 97.28           C  
ATOM    843  C   HIS A 111      -0.374   1.372  -5.318  1.00 97.28           C  
ATOM    844  CB  HIS A 111      -0.866   2.883  -7.252  1.00 97.28           C  
ATOM    845  O   HIS A 111      -1.091   0.391  -5.533  1.00 97.28           O  
ATOM    846  CG  HIS A 111      -0.349   3.944  -8.172  1.00 97.28           C  
ATOM    847  CD2 HIS A 111      -0.386   5.294  -8.081  1.00 97.28           C  
ATOM    848  ND1 HIS A 111       0.296   3.654  -9.355  1.00 97.28           N  
ATOM    849  CE1 HIS A 111       0.635   4.783  -9.952  1.00 97.28           C  
ATOM    850  NE2 HIS A 111       0.233   5.793  -9.200  1.00 97.28           N  
ATOM    851  N   GLY A 112       0.081   1.811  -4.105  1.00 97.50           N  
ATOM    852  CA  GLY A 112      -0.516   1.223  -2.917  1.00 97.50           C  
ATOM    853  C   GLY A 112      -1.973   1.604  -2.730  1.00 97.50           C  
ATOM    854  O   GLY A 112      -2.377   2.718  -3.071  1.00 97.50           O  
ATOM    855  N   TRP A 113      -2.767   0.653  -2.306  1.00 98.24           N  
ATOM    856  CA  TRP A 113      -4.195   0.803  -2.046  1.00 98.24           C  
ATOM    857  C   TRP A 113      -4.536   0.376  -0.622  1.00 98.24           C  
ATOM    858  CB  TRP A 113      -5.014  -0.016  -3.047  1.00 98.24           C  
ATOM    859  O   TRP A 113      -4.548  -0.817  -0.311  1.00 98.24           O  
ATOM    860  CG  TRP A 113      -6.494   0.201  -2.946  1.00 98.24           C  
ATOM    861  CD1 TRP A 113      -7.324  -0.231  -1.949  1.00 98.24           C  
ATOM    862  CD2 TRP A 113      -7.320   0.900  -3.882  1.00 98.24           C  
ATOM    863  CE2 TRP A 113      -8.643   0.854  -3.387  1.00 98.24           C  
ATOM    864  CE3 TRP A 113      -7.071   1.562  -5.091  1.00 98.24           C  
ATOM    865  NE1 TRP A 113      -8.617   0.159  -2.208  1.00 98.24           N  
ATOM    866  CH2 TRP A 113      -9.442   2.087  -5.242  1.00 98.24           C  
ATOM    867  CZ2 TRP A 113      -9.713   1.446  -4.061  1.00 98.24           C  
ATOM    868  CZ3 TRP A 113      -8.138   2.151  -5.760  1.00 98.24           C  
ATOM    869  N   ALA A 114      -4.781   1.419   0.216  1.00 98.27           N  
ATOM    870  CA  ALA A 114      -5.107   1.123   1.609  1.00 98.27           C  
ATOM    871  C   ALA A 114      -6.475   1.685   1.984  1.00 98.27           C  
ATOM    872  CB  ALA A 114      -4.032   1.683   2.537  1.00 98.27           C  
ATOM    873  O   ALA A 114      -6.763   2.856   1.728  1.00 98.27           O  
ATOM    874  N   MET A 115      -7.254   0.781   2.574  1.00 98.02           N  
ATOM    875  CA  MET A 115      -8.619   1.139   2.951  1.00 98.02           C  
ATOM    876  C   MET A 115      -8.914   0.720   4.387  1.00 98.02           C  
ATOM    877  CB  MET A 115      -9.628   0.494   1.999  1.00 98.02           C  
ATOM    878  O   MET A 115      -8.604  -0.404   4.786  1.00 98.02           O  
ATOM    879  CG  MET A 115     -11.073   0.850   2.305  1.00 98.02           C  
ATOM    880  SD  MET A 115     -12.245   0.148   1.079  1.00 98.02           S  
ATOM    881  CE  MET A 115     -12.099  -1.617   1.472  1.00 98.02           C  
ATOM    882  N   LYS A 116      -9.405   1.633   5.168  1.00 98.71           N  
ATOM    883  CA  LYS A 116      -9.874   1.364   6.524  1.00 98.71           C  
ATOM    884  C   LYS A 116     -11.398   1.357   6.587  1.00 98.71           C  
ATOM    885  CB  LYS A 116      -9.313   2.398   7.501  1.00 98.71           C  
ATOM    886  O   LYS A 116     -12.044   2.340   6.217  1.00 98.71           O  
ATOM    887  CG  LYS A 116      -9.635   2.110   8.960  1.00 98.71           C  
ATOM    888  CD  LYS A 116      -9.043   3.167   9.883  1.00 98.71           C  
ATOM    889  CE  LYS A 116      -7.523   3.203   9.791  1.00 98.71           C  
ATOM    890  NZ  LYS A 116      -6.911   1.917  10.240  1.00 98.71           N  
ATOM    891  N   LEU A 117     -11.941   0.269   7.017  1.00 98.79           N  
ATOM    892  CA  LEU A 117     -13.373   0.138   7.263  1.00 98.79           C  
ATOM    893  C   LEU A 117     -13.687   0.300   8.746  1.00 98.79           C  
ATOM    894  CB  LEU A 117     -13.881  -1.218   6.767  1.00 98.79           C  
ATOM    895  O   LEU A 117     -13.171  -0.448   9.580  1.00 98.79           O  
ATOM    896  CG  LEU A 117     -13.696  -1.507   5.276  1.00 98.79           C  
ATOM    897  CD1 LEU A 117     -12.410  -2.294   5.045  1.00 98.79           C  
ATOM    898  CD2 LEU A 117     -14.899  -2.265   4.725  1.00 98.79           C  
ATOM    899  N   TYR A 118     -14.441   1.305   9.043  1.00 98.62           N  
ATOM    900  CA  TYR A 118     -14.827   1.546  10.429  1.00 98.62           C  
ATOM    901  C   TYR A 118     -16.018   0.680  10.822  1.00 98.62           C  
ATOM    902  CB  TYR A 118     -15.164   3.025  10.643  1.00 98.62           C  
ATOM    903  O   TYR A 118     -17.162   1.139  10.799  1.00 98.62           O  
ATOM    904  CG  TYR A 118     -14.021   3.959  10.329  1.00 98.62           C  
ATOM    905  CD1 TYR A 118     -13.030   4.221  11.273  1.00 98.62           C  
ATOM    906  CD2 TYR A 118     -13.930   4.584   9.090  1.00 98.62           C  
ATOM    907  CE1 TYR A 118     -11.976   5.083  10.989  1.00 98.62           C  
ATOM    908  CE2 TYR A 118     -12.881   5.447   8.795  1.00 98.62           C  
ATOM    909  OH  TYR A 118     -10.869   6.544   9.462  1.00 98.62           O  
ATOM    910  CZ  TYR A 118     -11.910   5.690   9.749  1.00 98.62           C  
ATOM    911  N   THR A 119     -15.801  -0.568  11.192  1.00 98.46           N  
ATOM    912  CA  THR A 119     -16.845  -1.549  11.466  1.00 98.46           C  
ATOM    913  C   THR A 119     -17.326  -1.439  12.910  1.00 98.46           C  
ATOM    914  CB  THR A 119     -16.350  -2.982  11.194  1.00 98.46           C  
ATOM    915  O   THR A 119     -16.712  -0.746  13.723  1.00 98.46           O  
ATOM    916  CG2 THR A 119     -15.589  -3.060   9.874  1.00 98.46           C  
ATOM    917  OG1 THR A 119     -15.482  -3.391  12.258  1.00 98.46           O  
ATOM    918  N   ASP A 120     -18.386  -2.127  13.222  1.00 97.06           N  
ATOM    919  CA  ASP A 120     -18.974  -2.106  14.558  1.00 97.06           C  
ATOM    920  C   ASP A 120     -18.144  -2.935  15.535  1.00 97.06           C  
ATOM    921  CB  ASP A 120     -20.413  -2.624  14.519  1.00 97.06           C  
ATOM    922  O   ASP A 120     -18.292  -2.801  16.752  1.00 97.06           O  
ATOM    923  CG  ASP A 120     -21.357  -1.697  13.773  1.00 97.06           C  
ATOM    924  OD1 ASP A 120     -21.084  -0.479  13.699  1.00 97.06           O  
ATOM    925  OD2 ASP A 120     -22.385  -2.187  13.257  1.00 97.06           O  
ATOM    926  N   GLU A 121     -17.188  -3.673  14.946  1.00 96.27           N  
ATOM    927  CA  GLU A 121     -16.431  -4.575  15.809  1.00 96.27           C  
ATOM    928  C   GLU A 121     -14.938  -4.263  15.758  1.00 96.27           C  
ATOM    929  CB  GLU A 121     -16.678  -6.032  15.413  1.00 96.27           C  
ATOM    930  O   GLU A 121     -14.108  -5.125  16.055  1.00 96.27           O  
ATOM    931  CG  GLU A 121     -18.095  -6.514  15.690  1.00 96.27           C  
ATOM    932  CD  GLU A 121     -18.295  -7.992  15.396  1.00 96.27           C  
ATOM    933  OE1 GLU A 121     -18.678  -8.747  16.318  1.00 96.27           O  
ATOM    934  OE2 GLU A 121     -18.066  -8.398  14.235  1.00 96.27           O  
ATOM    935  N   GLY A 122     -14.619  -3.050  15.439  1.00 97.73           N  
ATOM    936  CA  GLY A 122     -13.253  -2.573  15.303  1.00 97.73           C  
ATOM    937  C   GLY A 122     -12.898  -2.177  13.882  1.00 97.73           C  
ATOM    938  O   GLY A 122     -13.711  -2.329  12.968  1.00 97.73           O  
ATOM    939  N   ASN A 123     -11.736  -1.597  13.734  1.00 98.46           N  
ATOM    940  CA  ASN A 123     -11.267  -1.252  12.397  1.00 98.46           C  
ATOM    941  C   ASN A 123     -10.784  -2.484  11.637  1.00 98.46           C  
ATOM    942  CB  ASN A 123     -10.155  -0.204  12.471  1.00 98.46           C  
ATOM    943  O   ASN A 123     -10.136  -3.360  12.213  1.00 98.46           O  
ATOM    944  CG  ASN A 123     -10.672   1.171  12.844  1.00 98.46           C  
ATOM    945  ND2 ASN A 123      -9.771   2.049  13.269  1.00 98.46           N  
ATOM    946  OD1 ASN A 123     -11.872   1.442  12.753  1.00 98.46           O  
ATOM    947  N   LEU A 124     -11.197  -2.616  10.379  1.00 98.70           N  
ATOM    948  CA  LEU A 124     -10.652  -3.548   9.397  1.00 98.70           C  
ATOM    949  C   LEU A 124      -9.884  -2.804   8.310  1.00 98.70           C  
ATOM    950  CB  LEU A 124     -11.772  -4.381   8.769  1.00 98.70           C  
ATOM    951  O   LEU A 124     -10.423  -1.893   7.676  1.00 98.70           O  
ATOM    952  CG  LEU A 124     -11.367  -5.307   7.621  1.00 98.70           C  
ATOM    953  CD1 LEU A 124     -10.441  -6.407   8.129  1.00 98.70           C  
ATOM    954  CD2 LEU A 124     -12.601  -5.905   6.954  1.00 98.70           C  
ATOM    955  N   ASP A 125      -8.628  -3.181   8.148  1.00 98.71           N  
ATOM    956  CA  ASP A 125      -7.828  -2.508   7.129  1.00 98.71           C  
ATOM    957  C   ASP A 125      -7.491  -3.458   5.981  1.00 98.71           C  
ATOM    958  CB  ASP A 125      -6.544  -1.944   7.740  1.00 98.71           C  
ATOM    959  O   ASP A 125      -7.026  -4.576   6.210  1.00 98.71           O  
ATOM    960  CG  ASP A 125      -6.804  -0.864   8.774  1.00 98.71           C  
ATOM    961  OD1 ASP A 125      -7.928  -0.318   8.818  1.00 98.71           O  
ATOM    962  OD2 ASP A 125      -5.876  -0.553   9.552  1.00 98.71           O  
ATOM    963  N   TRP A 126      -7.778  -2.974   4.777  1.00 98.43           N  
ATOM    964  CA  TRP A 126      -7.304  -3.616   3.555  1.00 98.43           C  
ATOM    965  C   TRP A 126      -6.111  -2.865   2.973  1.00 98.43           C  
ATOM    966  CB  TRP A 126      -8.428  -3.697   2.519  1.00 98.43           C  
ATOM    967  O   TRP A 126      -6.224  -1.690   2.615  1.00 98.43           O  
ATOM    968  CG  TRP A 126      -9.526  -4.650   2.884  1.00 98.43           C  
ATOM    969  CD1 TRP A 126      -9.513  -5.575   3.891  1.00 98.43           C  
ATOM    970  CD2 TRP A 126     -10.798  -4.775   2.240  1.00 98.43           C  
ATOM    971  CE2 TRP A 126     -11.507  -5.796   2.911  1.00 98.43           C  
ATOM    972  CE3 TRP A 126     -11.407  -4.121   1.161  1.00 98.43           C  
ATOM    973  NE1 TRP A 126     -10.702  -6.267   3.913  1.00 98.43           N  
ATOM    974  CH2 TRP A 126     -13.370  -5.523   1.477  1.00 98.43           C  
ATOM    975  CZ2 TRP A 126     -12.797  -6.179   2.536  1.00 98.43           C  
ATOM    976  CZ3 TRP A 126     -12.691  -4.504   0.790  1.00 98.43           C  
ATOM    977  N   VAL A 127      -5.037  -3.614   2.911  1.00 97.61           N  
ATOM    978  CA  VAL A 127      -3.827  -3.041   2.329  1.00 97.61           C  
ATOM    979  C   VAL A 127      -3.431  -3.828   1.082  1.00 97.61           C  
ATOM    980  CB  VAL A 127      -2.662  -3.026   3.343  1.00 97.61           C  
ATOM    981  O   VAL A 127      -2.954  -4.961   1.181  1.00 97.61           O  
ATOM    982  CG1 VAL A 127      -1.464  -2.265   2.778  1.00 97.61           C  
ATOM    983  CG2 VAL A 127      -3.114  -2.411   4.666  1.00 97.61           C  
ATOM    984  N   PHE A 128      -3.595  -3.142  -0.065  1.00 98.02           N  
ATOM    985  CA  PHE A 128      -3.503  -3.801  -1.362  1.00 98.02           C  
ATOM    986  C   PHE A 128      -2.590  -3.022  -2.301  1.00 98.02           C  
ATOM    987  CB  PHE A 128      -4.892  -3.955  -1.988  1.00 98.02           C  
ATOM    988  O   PHE A 128      -1.881  -2.110  -1.872  1.00 98.02           O  
ATOM    989  CG  PHE A 128      -5.851  -4.757  -1.150  1.00 98.02           C  
ATOM    990  CD1 PHE A 128      -5.386  -5.568  -0.122  1.00 98.02           C  
ATOM    991  CD2 PHE A 128      -7.217  -4.701  -1.391  1.00 98.02           C  
ATOM    992  CE1 PHE A 128      -6.270  -6.312   0.656  1.00 98.02           C  
ATOM    993  CE2 PHE A 128      -8.107  -5.441  -0.618  1.00 98.02           C  
ATOM    994  CZ  PHE A 128      -7.632  -6.247   0.404  1.00 98.02           C  
ATOM    995  N   ASN A 129      -2.622  -3.533  -3.563  1.00 97.21           N  
ATOM    996  CA  ASN A 129      -1.956  -2.843  -4.663  1.00 97.21           C  
ATOM    997  C   ASN A 129      -2.820  -2.829  -5.921  1.00 97.21           C  
ATOM    998  CB  ASN A 129      -0.599  -3.485  -4.958  1.00 97.21           C  
ATOM    999  O   ASN A 129      -3.760  -3.616  -6.042  1.00 97.21           O  
ATOM   1000  CG  ASN A 129       0.407  -3.261  -3.846  1.00 97.21           C  
ATOM   1001  ND2 ASN A 129       1.462  -2.511  -4.143  1.00 97.21           N  
ATOM   1002  OD1 ASN A 129       0.238  -3.759  -2.730  1.00 97.21           O  
ATOM   1003  N   ASN A 130      -2.453  -1.918  -6.799  1.00 96.63           N  
ATOM   1004  CA  ASN A 130      -3.197  -1.842  -8.052  1.00 96.63           C  
ATOM   1005  C   ASN A 130      -2.835  -2.989  -8.990  1.00 96.63           C  
ATOM   1006  CB  ASN A 130      -2.955  -0.497  -8.740  1.00 96.63           C  
ATOM   1007  O   ASN A 130      -3.480  -3.180 -10.023  1.00 96.63           O  
ATOM   1008  CG  ASN A 130      -1.516  -0.320  -9.185  1.00 96.63           C  
ATOM   1009  ND2 ASN A 130      -1.322  -0.069 -10.474  1.00 96.63           N  
ATOM   1010  OD1 ASN A 130      -0.588  -0.409  -8.378  1.00 96.63           O  
ATOM   1011  N   THR A 131      -1.838  -3.750  -8.658  1.00 96.33           N  
ATOM   1012  CA  THR A 131      -1.478  -4.943  -9.417  1.00 96.33           C  
ATOM   1013  C   THR A 131      -1.738  -6.204  -8.598  1.00 96.33           C  
ATOM   1014  CB  THR A 131      -0.001  -4.904  -9.850  1.00 96.33           C  
ATOM   1015  O   THR A 131      -1.705  -6.169  -7.366  1.00 96.33           O  
ATOM   1016  CG2 THR A 131       0.279  -3.700 -10.743  1.00 96.33           C  
ATOM   1017  OG1 THR A 131       0.831  -4.825  -8.685  1.00 96.33           O  
ATOM   1018  N   PRO A 132      -1.983  -7.372  -9.254  1.00 96.05           N  
ATOM   1019  CA  PRO A 132      -2.474  -8.560  -8.552  1.00 96.05           C  
ATOM   1020  C   PRO A 132      -1.348  -9.396  -7.948  1.00 96.05           C  
ATOM   1021  CB  PRO A 132      -3.206  -9.339  -9.648  1.00 96.05           C  
ATOM   1022  O   PRO A 132      -1.610 -10.346  -7.206  1.00 96.05           O  
ATOM   1023  CG  PRO A 132      -2.488  -8.989 -10.911  1.00 96.05           C  
ATOM   1024  CD  PRO A 132      -2.057  -7.552 -10.832  1.00 96.05           C  
ATOM   1025  N   VAL A 133      -0.107  -9.075  -8.211  1.00 96.84           N  
ATOM   1026  CA  VAL A 133       1.026  -9.837  -7.696  1.00 96.84           C  
ATOM   1027  C   VAL A 133       2.083  -8.883  -7.145  1.00 96.84           C  
ATOM   1028  CB  VAL A 133       1.642 -10.744  -8.785  1.00 96.84           C  
ATOM   1029  O   VAL A 133       2.002  -7.669  -7.352  1.00 96.84           O  
ATOM   1030  CG1 VAL A 133       0.657 -11.836  -9.198  1.00 96.84           C  
ATOM   1031  CG2 VAL A 133       2.062  -9.913  -9.995  1.00 96.84           C  
ATOM   1032  N   PHE A 134       3.129  -9.427  -6.439  1.00 96.20           N  
ATOM   1033  CA  PHE A 134       4.187  -8.629  -5.830  1.00 96.20           C  
ATOM   1034  C   PHE A 134       5.556  -9.076  -6.327  1.00 96.20           C  
ATOM   1035  CB  PHE A 134       4.124  -8.728  -4.302  1.00 96.20           C  
ATOM   1036  O   PHE A 134       5.663 -10.049  -7.075  1.00 96.20           O  
ATOM   1037  CG  PHE A 134       4.808  -7.591  -3.592  1.00 96.20           C  
ATOM   1038  CD1 PHE A 134       5.851  -7.833  -2.706  1.00 96.20           C  
ATOM   1039  CD2 PHE A 134       4.408  -6.279  -3.810  1.00 96.20           C  
ATOM   1040  CE1 PHE A 134       6.485  -6.783  -2.047  1.00 96.20           C  
ATOM   1041  CE2 PHE A 134       5.037  -5.224  -3.156  1.00 96.20           C  
ATOM   1042  CZ  PHE A 134       6.075  -5.478  -2.274  1.00 96.20           C  
ATOM   1043  N   PHE A 135       6.617  -8.309  -5.968  1.00 96.57           N  
ATOM   1044  CA  PHE A 135       7.955  -8.484  -6.521  1.00 96.57           C  
ATOM   1045  C   PHE A 135       8.682  -9.630  -5.828  1.00 96.57           C  
ATOM   1046  CB  PHE A 135       8.766  -7.191  -6.390  1.00 96.57           C  
ATOM   1047  O   PHE A 135       9.597 -10.227  -6.398  1.00 96.57           O  
ATOM   1048  CG  PHE A 135       8.351  -6.113  -7.353  1.00 96.57           C  
ATOM   1049  CD1 PHE A 135       8.697  -6.190  -8.697  1.00 96.57           C  
ATOM   1050  CD2 PHE A 135       7.613  -5.021  -6.915  1.00 96.57           C  
ATOM   1051  CE1 PHE A 135       8.313  -5.193  -9.591  1.00 96.57           C  
ATOM   1052  CE2 PHE A 135       7.226  -4.021  -7.803  1.00 96.57           C  
ATOM   1053  CZ  PHE A 135       7.578  -4.108  -9.140  1.00 96.57           C  
ATOM   1054  N   VAL A 136       8.267  -9.931  -4.577  1.00 95.34           N  
ATOM   1055  CA  VAL A 136       8.972 -10.957  -3.816  1.00 95.34           C  
ATOM   1056  C   VAL A 136       7.966 -11.829  -3.068  1.00 95.34           C  
ATOM   1057  CB  VAL A 136       9.980 -10.335  -2.824  1.00 95.34           C  
ATOM   1058  O   VAL A 136       6.855 -11.388  -2.768  1.00 95.34           O  
ATOM   1059  CG1 VAL A 136      11.089  -9.596  -3.572  1.00 95.34           C  
ATOM   1060  CG2 VAL A 136       9.264  -9.393  -1.857  1.00 95.34           C  
ATOM   1061  N   ARG A 137       8.295 -13.065  -2.807  1.00 91.92           N  
ATOM   1062  CA  ARG A 137       7.425 -13.955  -2.045  1.00 91.92           C  
ATOM   1063  C   ARG A 137       8.016 -14.253  -0.671  1.00 91.92           C  
ATOM   1064  CB  ARG A 137       7.188 -15.260  -2.808  1.00 91.92           C  
ATOM   1065  O   ARG A 137       7.336 -14.805   0.196  1.00 91.92           O  
ATOM   1066  CG  ARG A 137       8.453 -16.065  -3.057  1.00 91.92           C  
ATOM   1067  CD  ARG A 137       8.186 -17.277  -3.940  1.00 91.92           C  
ATOM   1068  NE  ARG A 137       8.938 -17.209  -5.189  1.00 91.92           N  
ATOM   1069  NH1 ARG A 137       8.023 -19.132  -6.085  1.00 91.92           N  
ATOM   1070  NH2 ARG A 137       9.575 -17.935  -7.273  1.00 91.92           N  
ATOM   1071  CZ  ARG A 137       8.843 -18.092  -6.180  1.00 91.92           C  
ATOM   1072  N   ASP A 138       9.339 -13.763  -0.504  1.00 91.91           N  
ATOM   1073  CA  ASP A 138       9.987 -13.848   0.801  1.00 91.91           C  
ATOM   1074  C   ASP A 138      10.156 -12.463   1.421  1.00 91.91           C  
ATOM   1075  CB  ASP A 138      11.346 -14.540   0.681  1.00 91.91           C  
ATOM   1076  O   ASP A 138      10.866 -11.616   0.876  1.00 91.91           O  
ATOM   1077  CG  ASP A 138      11.894 -15.007   2.018  1.00 91.91           C  
ATOM   1078  OD1 ASP A 138      11.718 -14.296   3.031  1.00 91.91           O  
ATOM   1079  OD2 ASP A 138      12.511 -16.093   2.058  1.00 91.91           O  
ATOM   1080  N   PRO A 139       9.582 -12.327   2.598  1.00 93.46           N  
ATOM   1081  CA  PRO A 139       9.520 -10.981   3.173  1.00 93.46           C  
ATOM   1082  C   PRO A 139      10.897 -10.434   3.543  1.00 93.46           C  
ATOM   1083  CB  PRO A 139       8.654 -11.171   4.422  1.00 93.46           C  
ATOM   1084  O   PRO A 139      11.077  -9.217   3.633  1.00 93.46           O  
ATOM   1085  CG  PRO A 139       8.684 -12.641   4.688  1.00 93.46           C  
ATOM   1086  CD  PRO A 139       8.852 -13.359   3.379  1.00 93.46           C  
ATOM   1087  N   ILE A 140      11.880 -11.282   3.787  1.00 93.28           N  
ATOM   1088  CA  ILE A 140      13.199 -10.814   4.197  1.00 93.28           C  
ATOM   1089  C   ILE A 140      13.834 -10.005   3.069  1.00 93.28           C  
ATOM   1090  CB  ILE A 140      14.118 -11.992   4.595  1.00 93.28           C  
ATOM   1091  O   ILE A 140      14.724  -9.185   3.309  1.00 93.28           O  
ATOM   1092  CG1 ILE A 140      15.371 -11.474   5.309  1.00 93.28           C  
ATOM   1093  CG2 ILE A 140      14.492 -12.824   3.365  1.00 93.28           C  
ATOM   1094  CD1 ILE A 140      15.097 -10.862   6.676  1.00 93.28           C  
ATOM   1095  N   LYS A 141      13.409 -10.225   1.826  1.00 95.14           N  
ATOM   1096  CA  LYS A 141      13.954  -9.537   0.659  1.00 95.14           C  
ATOM   1097  C   LYS A 141      13.316  -8.163   0.483  1.00 95.14           C  
ATOM   1098  CB  LYS A 141      13.749 -10.376  -0.603  1.00 95.14           C  
ATOM   1099  O   LYS A 141      13.760  -7.368  -0.348  1.00 95.14           O  
ATOM   1100  CG  LYS A 141      14.514 -11.691  -0.604  1.00 95.14           C  
ATOM   1101  CD  LYS A 141      14.210 -12.514  -1.849  1.00 95.14           C  
ATOM   1102  CE  LYS A 141      14.926 -13.858  -1.821  1.00 95.14           C  
ATOM   1103  NZ  LYS A 141      14.565 -14.702  -2.999  1.00 95.14           N  
ATOM   1104  N   PHE A 142      12.282  -7.844   1.189  1.00 95.56           N  
ATOM   1105  CA  PHE A 142      11.480  -6.637   1.023  1.00 95.56           C  
ATOM   1106  C   PHE A 142      12.343  -5.390   1.171  1.00 95.56           C  
ATOM   1107  CB  PHE A 142      10.334  -6.608   2.039  1.00 95.56           C  
ATOM   1108  O   PHE A 142      12.310  -4.501   0.317  1.00 95.56           O  
ATOM   1109  CG  PHE A 142       9.450  -5.396   1.921  1.00 95.56           C  
ATOM   1110  CD1 PHE A 142       9.640  -4.296   2.748  1.00 95.56           C  
ATOM   1111  CD2 PHE A 142       8.427  -5.358   0.983  1.00 95.56           C  
ATOM   1112  CE1 PHE A 142       8.823  -3.173   2.641  1.00 95.56           C  
ATOM   1113  CE2 PHE A 142       7.606  -4.239   0.870  1.00 95.56           C  
ATOM   1114  CZ  PHE A 142       7.805  -3.148   1.701  1.00 95.56           C  
ATOM   1115  N   PRO A 143      13.187  -5.306   2.250  1.00 96.36           N  
ATOM   1116  CA  PRO A 143      14.003  -4.094   2.354  1.00 96.36           C  
ATOM   1117  C   PRO A 143      14.956  -3.921   1.174  1.00 96.36           C  
ATOM   1118  CB  PRO A 143      14.779  -4.302   3.657  1.00 96.36           C  
ATOM   1119  O   PRO A 143      15.099  -2.814   0.648  1.00 96.36           O  
ATOM   1120  CG  PRO A 143      13.879  -5.140   4.508  1.00 96.36           C  
ATOM   1121  CD  PRO A 143      13.203  -6.155   3.631  1.00 96.36           C  
ATOM   1122  N   SER A 144      15.605  -5.030   0.783  1.00 97.09           N  
ATOM   1123  CA  SER A 144      16.520  -4.955  -0.351  1.00 97.09           C  
ATOM   1124  C   SER A 144      15.788  -4.553  -1.627  1.00 97.09           C  
ATOM   1125  CB  SER A 144      17.227  -6.295  -0.559  1.00 97.09           C  
ATOM   1126  O   SER A 144      16.301  -3.760  -2.419  1.00 97.09           O  
ATOM   1127  OG  SER A 144      18.080  -6.589   0.534  1.00 97.09           O  
ATOM   1128  N   LEU A 145      14.579  -5.087  -1.829  1.00 96.84           N  
ATOM   1129  CA  LEU A 145      13.775  -4.702  -2.984  1.00 96.84           C  
ATOM   1130  C   LEU A 145      13.551  -3.194  -3.011  1.00 96.84           C  
ATOM   1131  CB  LEU A 145      12.428  -5.430  -2.966  1.00 96.84           C  
ATOM   1132  O   LEU A 145      13.782  -2.546  -4.035  1.00 96.84           O  
ATOM   1133  CG  LEU A 145      11.366  -4.915  -3.940  1.00 96.84           C  
ATOM   1134  CD1 LEU A 145      11.769  -5.230  -5.377  1.00 96.84           C  
ATOM   1135  CD2 LEU A 145      10.005  -5.521  -3.615  1.00 96.84           C  
ATOM   1136  N   ASN A 146      13.129  -2.644  -1.920  1.00 95.58           N  
ATOM   1137  CA  ASN A 146      12.805  -1.222  -1.879  1.00 95.58           C  
ATOM   1138  C   ASN A 146      14.055  -0.358  -2.014  1.00 95.58           C  
ATOM   1139  CB  ASN A 146      12.059  -0.879  -0.587  1.00 95.58           C  
ATOM   1140  O   ASN A 146      14.027   0.683  -2.673  1.00 95.58           O  
ATOM   1141  CG  ASN A 146      10.624  -1.367  -0.594  1.00 95.58           C  
ATOM   1142  ND2 ASN A 146      10.314  -2.309   0.289  1.00 95.58           N  
ATOM   1143  OD1 ASN A 146       9.801  -0.902  -1.387  1.00 95.58           O  
ATOM   1144  N   ARG A 147      15.165  -0.789  -1.431  1.00 95.90           N  
ATOM   1145  CA  ARG A 147      16.410  -0.038  -1.559  1.00 95.90           C  
ATOM   1146  C   ARG A 147      16.879   0.001  -3.009  1.00 95.90           C  
ATOM   1147  CB  ARG A 147      17.499  -0.646  -0.672  1.00 95.90           C  
ATOM   1148  O   ARG A 147      17.466   0.991  -3.451  1.00 95.90           O  
ATOM   1149  CG  ARG A 147      17.283  -0.414   0.815  1.00 95.90           C  
ATOM   1150  CD  ARG A 147      18.380  -1.058   1.652  1.00 95.90           C  
ATOM   1151  NE  ARG A 147      18.149  -0.870   3.081  1.00 95.90           N  
ATOM   1152  NH1 ARG A 147      19.876  -2.248   3.753  1.00 95.90           N  
ATOM   1153  NH2 ARG A 147      18.567  -1.199   5.315  1.00 95.90           N  
ATOM   1154  CZ  ARG A 147      18.865  -1.439   4.046  1.00 95.90           C  
ATOM   1155  N   SER A 148      16.569  -1.130  -3.706  1.00 96.64           N  
ATOM   1156  CA  SER A 148      16.963  -1.175  -5.111  1.00 96.64           C  
ATOM   1157  C   SER A 148      16.176  -0.165  -5.939  1.00 96.64           C  
ATOM   1158  CB  SER A 148      16.761  -2.580  -5.679  1.00 96.64           C  
ATOM   1159  O   SER A 148      16.596   0.209  -7.035  1.00 96.64           O  
ATOM   1160  OG  SER A 148      15.384  -2.848  -5.882  1.00 96.64           O  
ATOM   1161  N   HIS A 149      15.046   0.286  -5.539  1.00 94.76           N  
ATOM   1162  CA  HIS A 149      14.176   1.233  -6.229  1.00 94.76           C  
ATOM   1163  C   HIS A 149      14.408   2.656  -5.733  1.00 94.76           C  
ATOM   1164  CB  HIS A 149      12.708   0.845  -6.043  1.00 94.76           C  
ATOM   1165  O   HIS A 149      13.828   3.605  -6.265  1.00 94.76           O  
ATOM   1166  CG  HIS A 149      12.326  -0.415  -6.752  1.00 94.76           C  
ATOM   1167  CD2 HIS A 149      13.016  -1.560  -6.964  1.00 94.76           C  
ATOM   1168  ND1 HIS A 149      11.095  -0.590  -7.347  1.00 94.76           N  
ATOM   1169  CE1 HIS A 149      11.044  -1.793  -7.895  1.00 94.76           C  
ATOM   1170  NE2 HIS A 149      12.197  -2.402  -7.677  1.00 94.76           N  
ATOM   1171  N   LYS A 150      15.314   2.807  -4.667  1.00 93.65           N  
ATOM   1172  CA  LYS A 150      15.557   4.118  -4.073  1.00 93.65           C  
ATOM   1173  C   LYS A 150      16.852   4.729  -4.602  1.00 93.65           C  
ATOM   1174  CB  LYS A 150      15.611   4.016  -2.548  1.00 93.65           C  
ATOM   1175  O   LYS A 150      17.458   4.201  -5.536  1.00 93.65           O  
ATOM   1176  CG  LYS A 150      14.283   3.639  -1.906  1.00 93.65           C  
ATOM   1177  CD  LYS A 150      13.247   4.743  -2.077  1.00 93.65           C  
ATOM   1178  CE  LYS A 150      11.947   4.406  -1.359  1.00 93.65           C  
ATOM   1179  NZ  LYS A 150      10.912   5.463  -1.562  1.00 93.65           N  
ATOM   1180  N   ARG A 151      17.164   5.871  -4.031  1.00 94.25           N  
ATOM   1181  CA  ARG A 151      18.287   6.663  -4.522  1.00 94.25           C  
ATOM   1182  C   ARG A 151      19.613   5.959  -4.253  1.00 94.25           C  
ATOM   1183  CB  ARG A 151      18.290   8.050  -3.876  1.00 94.25           C  
ATOM   1184  O   ARG A 151      19.765   5.277  -3.237  1.00 94.25           O  
ATOM   1185  CG  ARG A 151      17.089   8.905  -4.247  1.00 94.25           C  
ATOM   1186  CD  ARG A 151      17.189  10.305  -3.659  1.00 94.25           C  
ATOM   1187  NE  ARG A 151      16.066  11.144  -4.068  1.00 94.25           N  
ATOM   1188  NH1 ARG A 151      17.062  11.886  -6.016  1.00 94.25           N  
ATOM   1189  NH2 ARG A 151      14.959  12.603  -5.453  1.00 94.25           N  
ATOM   1190  CZ  ARG A 151      16.032  11.876  -5.178  1.00 94.25           C  
ATOM   1191  N   HIS A 152      20.514   5.986  -5.238  1.00 96.46           N  
ATOM   1192  CA  HIS A 152      21.896   5.558  -5.057  1.00 96.46           C  
ATOM   1193  C   HIS A 152      22.581   6.359  -3.954  1.00 96.46           C  
ATOM   1194  CB  HIS A 152      22.676   5.696  -6.366  1.00 96.46           C  
ATOM   1195  O   HIS A 152      22.432   7.581  -3.884  1.00 96.46           O  
ATOM   1196  CG  HIS A 152      24.017   5.033  -6.338  1.00 96.46           C  
ATOM   1197  CD2 HIS A 152      24.433   3.848  -6.842  1.00 96.46           C  
ATOM   1198  ND1 HIS A 152      25.115   5.602  -5.730  1.00 96.46           N  
ATOM   1199  CE1 HIS A 152      26.152   4.792  -5.863  1.00 96.46           C  
ATOM   1200  NE2 HIS A 152      25.765   3.721  -6.534  1.00 96.46           N  
ATOM   1201  N   PRO A 153      23.272   5.650  -3.026  1.00 95.84           N  
ATOM   1202  CA  PRO A 153      23.843   6.327  -1.859  1.00 95.84           C  
ATOM   1203  C   PRO A 153      24.902   7.360  -2.236  1.00 95.84           C  
ATOM   1204  CB  PRO A 153      24.460   5.180  -1.054  1.00 95.84           C  
ATOM   1205  O   PRO A 153      25.128   8.318  -1.491  1.00 95.84           O  
ATOM   1206  CG  PRO A 153      24.596   4.057  -2.031  1.00 95.84           C  
ATOM   1207  CD  PRO A 153      23.489   4.165  -3.039  1.00 95.84           C  
ATOM   1208  N   ARG A 154      25.539   7.196  -3.335  1.00 96.47           N  
ATOM   1209  CA  ARG A 154      26.589   8.134  -3.716  1.00 96.47           C  
ATOM   1210  C   ARG A 154      26.017   9.305  -4.508  1.00 96.47           C  
ATOM   1211  CB  ARG A 154      27.672   7.427  -4.534  1.00 96.47           C  
ATOM   1212  O   ARG A 154      26.331  10.464  -4.228  1.00 96.47           O  
ATOM   1213  CG  ARG A 154      28.811   8.336  -4.965  1.00 96.47           C  
ATOM   1214  CD  ARG A 154      29.935   7.555  -5.631  1.00 96.47           C  
ATOM   1215  NE  ARG A 154      29.493   6.926  -6.872  1.00 96.47           N  
ATOM   1216  NH1 ARG A 154      31.620   6.626  -7.721  1.00 96.47           N  
ATOM   1217  NH2 ARG A 154      29.794   5.942  -8.925  1.00 96.47           N  
ATOM   1218  CZ  ARG A 154      30.303   6.499  -7.837  1.00 96.47           C  
ATOM   1219  N   THR A 155      25.101   9.011  -5.415  1.00 96.30           N  
ATOM   1220  CA  THR A 155      24.663  10.050  -6.340  1.00 96.30           C  
ATOM   1221  C   THR A 155      23.347  10.667  -5.878  1.00 96.30           C  
ATOM   1222  CB  THR A 155      24.500   9.495  -7.767  1.00 96.30           C  
ATOM   1223  O   THR A 155      22.966  11.746  -6.336  1.00 96.30           O  
ATOM   1224  CG2 THR A 155      25.809   8.904  -8.281  1.00 96.30           C  
ATOM   1225  OG1 THR A 155      23.496   8.472  -7.763  1.00 96.30           O  
ATOM   1226  N   ASN A 156      22.738   9.946  -5.010  1.00 95.49           N  
ATOM   1227  CA  ASN A 156      21.426  10.348  -4.516  1.00 95.49           C  
ATOM   1228  C   ASN A 156      20.425  10.514  -5.656  1.00 95.49           C  
ATOM   1229  CB  ASN A 156      21.530  11.643  -3.708  1.00 95.49           C  
ATOM   1230  O   ASN A 156      19.591  11.421  -5.628  1.00 95.49           O  
ATOM   1231  CG  ASN A 156      20.345  11.852  -2.785  1.00 95.49           C  
ATOM   1232  ND2 ASN A 156      19.969  13.108  -2.578  1.00 95.49           N  
ATOM   1233  OD1 ASN A 156      19.774  10.892  -2.261  1.00 95.49           O  
ATOM   1234  N   MET A 157      20.596   9.679  -6.764  1.00 94.80           N  
ATOM   1235  CA  MET A 157      19.703   9.630  -7.918  1.00 94.80           C  
ATOM   1236  C   MET A 157      19.219   8.206  -8.171  1.00 94.80           C  
ATOM   1237  CB  MET A 157      20.404  10.173  -9.165  1.00 94.80           C  
ATOM   1238  O   MET A 157      19.826   7.245  -7.696  1.00 94.80           O  
ATOM   1239  CG  MET A 157      20.853  11.619  -9.034  1.00 94.80           C  
ATOM   1240  SD  MET A 157      21.642  12.252 -10.565  1.00 94.80           S  
ATOM   1241  CE  MET A 157      23.247  11.412 -10.468  1.00 94.80           C  
ATOM   1242  N   PRO A 158      18.049   8.117  -8.955  1.00 94.04           N  
ATOM   1243  CA  PRO A 158      17.692   6.766  -9.393  1.00 94.04           C  
ATOM   1244  C   PRO A 158      18.814   6.082 -10.170  1.00 94.04           C  
ATOM   1245  CB  PRO A 158      16.470   6.995 -10.286  1.00 94.04           C  
ATOM   1246  O   PRO A 158      19.585   6.749 -10.863  1.00 94.04           O  
ATOM   1247  CG  PRO A 158      15.876   8.277  -9.798  1.00 94.04           C  
ATOM   1248  CD  PRO A 158      16.990   9.183  -9.360  1.00 94.04           C  
ATOM   1249  N   ASP A 159      18.894   4.782  -9.972  1.00 96.60           N  
ATOM   1250  CA  ASP A 159      19.982   4.014 -10.570  1.00 96.60           C  
ATOM   1251  C   ASP A 159      19.470   2.704 -11.163  1.00 96.60           C  
ATOM   1252  CB  ASP A 159      21.073   3.732  -9.535  1.00 96.60           C  
ATOM   1253  O   ASP A 159      19.045   1.809 -10.429  1.00 96.60           O  
ATOM   1254  CG  ASP A 159      22.331   3.139 -10.144  1.00 96.60           C  
ATOM   1255  OD1 ASP A 159      22.253   2.065 -10.778  1.00 96.60           O  
ATOM   1256  OD2 ASP A 159      23.410   3.750  -9.986  1.00 96.60           O  
ATOM   1257  N   ALA A 160      19.560   2.639 -12.544  1.00 97.70           N  
ATOM   1258  CA  ALA A 160      19.040   1.476 -13.258  1.00 97.70           C  
ATOM   1259  C   ALA A 160      19.872   0.232 -12.958  1.00 97.70           C  
ATOM   1260  CB  ALA A 160      19.011   1.743 -14.761  1.00 97.70           C  
ATOM   1261  O   ALA A 160      19.363  -0.890 -13.011  1.00 97.70           O  
ATOM   1262  N   ASN A 161      21.201   0.392 -12.656  1.00 98.17           N  
ATOM   1263  CA  ASN A 161      22.029  -0.747 -12.276  1.00 98.17           C  
ATOM   1264  C   ASN A 161      21.499  -1.431 -11.019  1.00 98.17           C  
ATOM   1265  CB  ASN A 161      23.481  -0.311 -12.072  1.00 98.17           C  
ATOM   1266  O   ASN A 161      21.363  -2.655 -10.983  1.00 98.17           O  
ATOM   1267  CG  ASN A 161      24.161   0.081 -13.369  1.00 98.17           C  
ATOM   1268  ND2 ASN A 161      24.209   1.379 -13.645  1.00 98.17           N  
ATOM   1269  OD1 ASN A 161      24.639  -0.775 -14.117  1.00 98.17           O  
ATOM   1270  N   MET A 162      21.192  -0.645  -9.960  1.00 97.94           N  
ATOM   1271  CA  MET A 162      20.680  -1.179  -8.701  1.00 97.94           C  
ATOM   1272  C   MET A 162      19.345  -1.884  -8.912  1.00 97.94           C  
ATOM   1273  CB  MET A 162      20.525  -0.062  -7.667  1.00 97.94           C  
ATOM   1274  O   MET A 162      19.120  -2.971  -8.377  1.00 97.94           O  
ATOM   1275  CG  MET A 162      21.843   0.419  -7.082  1.00 97.94           C  
ATOM   1276  SD  MET A 162      21.629   1.842  -5.944  1.00 97.94           S  
ATOM   1277  CE  MET A 162      20.559   1.089  -4.687  1.00 97.94           C  
ATOM   1278  N   PHE A 163      18.484  -1.206  -9.745  1.00 98.00           N  
ATOM   1279  CA  PHE A 163      17.156  -1.743 -10.017  1.00 98.00           C  
ATOM   1280  C   PHE A 163      17.251  -3.120 -10.663  1.00 98.00           C  
ATOM   1281  CB  PHE A 163      16.365  -0.792 -10.922  1.00 98.00           C  
ATOM   1282  O   PHE A 163      16.668  -4.086 -10.166  1.00 98.00           O  
ATOM   1283  CG  PHE A 163      14.964  -1.257 -11.214  1.00 98.00           C  
ATOM   1284  CD1 PHE A 163      14.708  -2.115 -12.276  1.00 98.00           C  
ATOM   1285  CD2 PHE A 163      13.902  -0.834 -10.425  1.00 98.00           C  
ATOM   1286  CE1 PHE A 163      13.412  -2.547 -12.548  1.00 98.00           C  
ATOM   1287  CE2 PHE A 163      12.604  -1.261 -10.691  1.00 98.00           C  
ATOM   1288  CZ  PHE A 163      12.361  -2.117 -11.754  1.00 98.00           C  
ATOM   1289  N   TRP A 164      18.063  -3.234 -11.718  1.00 98.54           N  
ATOM   1290  CA  TRP A 164      18.070  -4.472 -12.490  1.00 98.54           C  
ATOM   1291  C   TRP A 164      18.983  -5.510 -11.847  1.00 98.54           C  
ATOM   1292  CB  TRP A 164      18.515  -4.206 -13.931  1.00 98.54           C  
ATOM   1293  O   TRP A 164      18.745  -6.714 -11.965  1.00 98.54           O  
ATOM   1294  CG  TRP A 164      17.470  -3.542 -14.778  1.00 98.54           C  
ATOM   1295  CD1 TRP A 164      17.504  -2.272 -15.284  1.00 98.54           C  
ATOM   1296  CD2 TRP A 164      16.233  -4.115 -15.213  1.00 98.54           C  
ATOM   1297  CE2 TRP A 164      15.567  -3.135 -15.982  1.00 98.54           C  
ATOM   1298  CE3 TRP A 164      15.624  -5.363 -15.029  1.00 98.54           C  
ATOM   1299  NE1 TRP A 164      16.363  -2.021 -16.009  1.00 98.54           N  
ATOM   1300  CH2 TRP A 164      13.745  -4.595 -16.370  1.00 98.54           C  
ATOM   1301  CZ2 TRP A 164      14.319  -3.365 -16.566  1.00 98.54           C  
ATOM   1302  CZ3 TRP A 164      14.382  -5.591 -15.611  1.00 98.54           C  
ATOM   1303  N   ASP A 165      19.979  -5.120 -11.083  1.00 98.28           N  
ATOM   1304  CA  ASP A 165      20.812  -6.067 -10.349  1.00 98.28           C  
ATOM   1305  C   ASP A 165      19.981  -6.871  -9.352  1.00 98.28           C  
ATOM   1306  CB  ASP A 165      21.943  -5.337  -9.622  1.00 98.28           C  
ATOM   1307  O   ASP A 165      20.137  -8.090  -9.245  1.00 98.28           O  
ATOM   1308  CG  ASP A 165      22.904  -6.280  -8.921  1.00 98.28           C  
ATOM   1309  OD1 ASP A 165      23.617  -7.045  -9.606  1.00 98.28           O  
ATOM   1310  OD2 ASP A 165      22.947  -6.261  -7.672  1.00 98.28           O  
ATOM   1311  N   PHE A 166      19.074  -6.231  -8.669  1.00 98.37           N  
ATOM   1312  CA  PHE A 166      18.200  -6.921  -7.728  1.00 98.37           C  
ATOM   1313  C   PHE A 166      17.282  -7.895  -8.457  1.00 98.37           C  
ATOM   1314  CB  PHE A 166      17.368  -5.915  -6.927  1.00 98.37           C  
ATOM   1315  O   PHE A 166      17.173  -9.061  -8.071  1.00 98.37           O  
ATOM   1316  CG  PHE A 166      16.376  -6.554  -5.994  1.00 98.37           C  
ATOM   1317  CD1 PHE A 166      15.051  -6.728  -6.377  1.00 98.37           C  
ATOM   1318  CD2 PHE A 166      16.767  -6.981  -4.732  1.00 98.37           C  
ATOM   1319  CE1 PHE A 166      14.131  -7.319  -5.515  1.00 98.37           C  
ATOM   1320  CE2 PHE A 166      15.853  -7.573  -3.865  1.00 98.37           C  
ATOM   1321  CZ  PHE A 166      14.535  -7.740  -4.258  1.00 98.37           C  
ATOM   1322  N   HIS A 167      16.680  -7.426  -9.531  1.00 98.18           N  
ATOM   1323  CA  HIS A 167      15.622  -8.219 -10.149  1.00 98.18           C  
ATOM   1324  C   HIS A 167      16.199  -9.404 -10.916  1.00 98.18           C  
ATOM   1325  CB  HIS A 167      14.777  -7.350 -11.082  1.00 98.18           C  
ATOM   1326  O   HIS A 167      15.581 -10.469 -10.978  1.00 98.18           O  
ATOM   1327  CG  HIS A 167      13.808  -6.466 -10.365  1.00 98.18           C  
ATOM   1328  CD2 HIS A 167      13.710  -5.117 -10.307  1.00 98.18           C  
ATOM   1329  ND1 HIS A 167      12.784  -6.961  -9.587  1.00 98.18           N  
ATOM   1330  CE1 HIS A 167      12.096  -5.952  -9.081  1.00 98.18           C  
ATOM   1331  NE2 HIS A 167      12.637  -4.822  -9.502  1.00 98.18           N  
ATOM   1332  N   VAL A 168      17.405  -9.285 -11.454  1.00 97.72           N  
ATOM   1333  CA  VAL A 168      18.068 -10.432 -12.065  1.00 97.72           C  
ATOM   1334  C   VAL A 168      18.418 -11.459 -10.991  1.00 97.72           C  
ATOM   1335  CB  VAL A 168      19.340 -10.010 -12.834  1.00 97.72           C  
ATOM   1336  O   VAL A 168      18.374 -12.666 -11.239  1.00 97.72           O  
ATOM   1337  CG1 VAL A 168      20.210 -11.225 -13.147  1.00 97.72           C  
ATOM   1338  CG2 VAL A 168      18.966  -9.271 -14.118  1.00 97.72           C  
ATOM   1339  N   GLY A 169      18.703 -11.032  -9.776  1.00 96.00           N  
ATOM   1340  CA  GLY A 169      19.041 -11.910  -8.667  1.00 96.00           C  
ATOM   1341  C   GLY A 169      17.824 -12.477  -7.962  1.00 96.00           C  
ATOM   1342  O   GLY A 169      17.941 -13.405  -7.159  1.00 96.00           O  
ATOM   1343  N   ASN A 170      16.695 -11.953  -8.305  1.00 96.27           N  
ATOM   1344  CA  ASN A 170      15.428 -12.363  -7.711  1.00 96.27           C  
ATOM   1345  C   ASN A 170      14.333 -12.502  -8.765  1.00 96.27           C  
ATOM   1346  CB  ASN A 170      14.998 -11.373  -6.626  1.00 96.27           C  
ATOM   1347  O   ASN A 170      13.378 -11.725  -8.780  1.00 96.27           O  
ATOM   1348  CG  ASN A 170      15.986 -11.297  -5.479  1.00 96.27           C  
ATOM   1349  ND2 ASN A 170      16.850 -10.289  -5.507  1.00 96.27           N  
ATOM   1350  OD1 ASN A 170      15.975 -12.138  -4.577  1.00 96.27           O  
ATOM   1351  N   PRO A 171      14.371 -13.557  -9.574  1.00 96.22           N  
ATOM   1352  CA  PRO A 171      13.512 -13.671 -10.756  1.00 96.22           C  
ATOM   1353  C   PRO A 171      12.079 -14.066 -10.407  1.00 96.22           C  
ATOM   1354  CB  PRO A 171      14.194 -14.764 -11.582  1.00 96.22           C  
ATOM   1355  O   PRO A 171      11.195 -14.015 -11.266  1.00 96.22           O  
ATOM   1356  CG  PRO A 171      15.005 -15.540 -10.595  1.00 96.22           C  
ATOM   1357  CD  PRO A 171      15.437 -14.610  -9.498  1.00 96.22           C  
ATOM   1358  N   GLU A 172      11.800 -14.397  -9.193  1.00 94.92           N  
ATOM   1359  CA  GLU A 172      10.439 -14.746  -8.795  1.00 94.92           C  
ATOM   1360  C   GLU A 172       9.477 -13.588  -9.048  1.00 94.92           C  
ATOM   1361  CB  GLU A 172      10.397 -15.152  -7.320  1.00 94.92           C  
ATOM   1362  O   GLU A 172       8.261 -13.784  -9.096  1.00 94.92           O  
ATOM   1363  CG  GLU A 172      10.786 -14.035  -6.363  1.00 94.92           C  
ATOM   1364  CD  GLU A 172      12.258 -14.057  -5.981  1.00 94.92           C  
ATOM   1365  OE1 GLU A 172      12.600 -13.625  -4.857  1.00 94.92           O  
ATOM   1366  OE2 GLU A 172      13.076 -14.510  -6.813  1.00 94.92           O  
ATOM   1367  N   GLY A 173       9.957 -12.387  -9.195  1.00 96.14           N  
ATOM   1368  CA  GLY A 173       9.124 -11.204  -9.336  1.00 96.14           C  
ATOM   1369  C   GLY A 173       8.906 -10.797 -10.781  1.00 96.14           C  
ATOM   1370  O   GLY A 173       8.412  -9.701 -11.055  1.00 96.14           O  
ATOM   1371  N   ILE A 174       9.268 -11.628 -11.752  1.00 98.13           N  
ATOM   1372  CA  ILE A 174       9.226 -11.264 -13.164  1.00 98.13           C  
ATOM   1373  C   ILE A 174       7.783 -10.994 -13.585  1.00 98.13           C  
ATOM   1374  CB  ILE A 174       9.845 -12.368 -14.050  1.00 98.13           C  
ATOM   1375  O   ILE A 174       7.527 -10.136 -14.432  1.00 98.13           O  
ATOM   1376  CG1 ILE A 174       9.930 -11.899 -15.507  1.00 98.13           C  
ATOM   1377  CG2 ILE A 174       9.039 -13.666 -13.939  1.00 98.13           C  
ATOM   1378  CD1 ILE A 174      10.855 -10.708 -15.721  1.00 98.13           C  
ATOM   1379  N   HIS A 175       6.834 -11.683 -12.999  1.00 98.12           N  
ATOM   1380  CA  HIS A 175       5.426 -11.434 -13.290  1.00 98.12           C  
ATOM   1381  C   HIS A 175       5.034 -10.004 -12.935  1.00 98.12           C  
ATOM   1382  CB  HIS A 175       4.540 -12.425 -12.532  1.00 98.12           C  
ATOM   1383  O   HIS A 175       4.373  -9.324 -13.723  1.00 98.12           O  
ATOM   1384  CG  HIS A 175       3.110 -12.409 -12.971  1.00 98.12           C  
ATOM   1385  CD2 HIS A 175       2.516 -11.832 -14.042  1.00 98.12           C  
ATOM   1386  ND1 HIS A 175       2.109 -13.042 -12.268  1.00 98.12           N  
ATOM   1387  CE1 HIS A 175       0.957 -12.856 -12.891  1.00 98.12           C  
ATOM   1388  NE2 HIS A 175       1.177 -12.124 -13.970  1.00 98.12           N  
ATOM   1389  N   GLN A 176       5.477  -9.553 -11.813  1.00 98.31           N  
ATOM   1390  CA  GLN A 176       5.204  -8.183 -11.391  1.00 98.31           C  
ATOM   1391  C   GLN A 176       5.925  -7.178 -12.285  1.00 98.31           C  
ATOM   1392  CB  GLN A 176       5.616  -7.978  -9.932  1.00 98.31           C  
ATOM   1393  O   GLN A 176       5.386  -6.113 -12.591  1.00 98.31           O  
ATOM   1394  CG  GLN A 176       5.417  -6.554  -9.431  1.00 98.31           C  
ATOM   1395  CD  GLN A 176       3.972  -6.099  -9.516  1.00 98.31           C  
ATOM   1396  NE2 GLN A 176       3.768  -4.839  -9.886  1.00 98.31           N  
ATOM   1397  OE1 GLN A 176       3.047  -6.873  -9.251  1.00 98.31           O  
ATOM   1398  N   LEU A 177       7.117  -7.457 -12.781  1.00 98.44           N  
ATOM   1399  CA  LEU A 177       7.819  -6.581 -13.713  1.00 98.44           C  
ATOM   1400  C   LEU A 177       7.025  -6.414 -15.005  1.00 98.44           C  
ATOM   1401  CB  LEU A 177       9.211  -7.136 -14.025  1.00 98.44           C  
ATOM   1402  O   LEU A 177       7.006  -5.329 -15.591  1.00 98.44           O  
ATOM   1403  CG  LEU A 177      10.264  -6.982 -12.925  1.00 98.44           C  
ATOM   1404  CD1 LEU A 177      11.539  -7.727 -13.304  1.00 98.44           C  
ATOM   1405  CD2 LEU A 177      10.557  -5.507 -12.669  1.00 98.44           C  
ATOM   1406  N   MET A 178       6.378  -7.538 -15.387  1.00 98.45           N  
ATOM   1407  CA  MET A 178       5.546  -7.452 -16.584  1.00 98.45           C  
ATOM   1408  C   MET A 178       4.404  -6.462 -16.382  1.00 98.45           C  
ATOM   1409  CB  MET A 178       4.987  -8.827 -16.951  1.00 98.45           C  
ATOM   1410  O   MET A 178       4.064  -5.704 -17.293  1.00 98.45           O  
ATOM   1411  CG  MET A 178       6.050  -9.829 -17.371  1.00 98.45           C  
ATOM   1412  SD  MET A 178       6.823  -9.400 -18.979  1.00 98.45           S  
ATOM   1413  CE  MET A 178       5.417  -9.669 -20.093  1.00 98.45           C  
ATOM   1414  N   HIS A 179       3.828  -6.386 -15.172  1.00 97.87           N  
ATOM   1415  CA  HIS A 179       2.778  -5.420 -14.871  1.00 97.87           C  
ATOM   1416  C   HIS A 179       3.334  -4.001 -14.818  1.00 97.87           C  
ATOM   1417  CB  HIS A 179       2.095  -5.766 -13.547  1.00 97.87           C  
ATOM   1418  O   HIS A 179       2.754  -3.080 -15.399  1.00 97.87           O  
ATOM   1419  CG  HIS A 179       1.104  -6.881 -13.656  1.00 97.87           C  
ATOM   1420  CD2 HIS A 179       1.124  -8.141 -13.160  1.00 97.87           C  
ATOM   1421  ND1 HIS A 179      -0.079  -6.760 -14.352  1.00 97.87           N  
ATOM   1422  CE1 HIS A 179      -0.746  -7.899 -14.278  1.00 97.87           C  
ATOM   1423  NE2 HIS A 179      -0.038  -8.754 -13.559  1.00 97.87           N  
ATOM   1424  N   LEU A 180       4.418  -3.830 -14.145  1.00 97.77           N  
ATOM   1425  CA  LEU A 180       5.012  -2.518 -13.915  1.00 97.77           C  
ATOM   1426  C   LEU A 180       5.320  -1.822 -15.237  1.00 97.77           C  
ATOM   1427  CB  LEU A 180       6.291  -2.647 -13.084  1.00 97.77           C  
ATOM   1428  O   LEU A 180       5.017  -0.638 -15.405  1.00 97.77           O  
ATOM   1429  CG  LEU A 180       7.069  -1.354 -12.831  1.00 97.77           C  
ATOM   1430  CD1 LEU A 180       6.212  -0.364 -12.050  1.00 97.77           C  
ATOM   1431  CD2 LEU A 180       8.368  -1.648 -12.088  1.00 97.77           C  
ATOM   1432  N   PHE A 181       5.828  -2.604 -16.203  1.00 98.23           N  
ATOM   1433  CA  PHE A 181       6.292  -1.958 -17.425  1.00 98.23           C  
ATOM   1434  C   PHE A 181       5.227  -2.027 -18.513  1.00 98.23           C  
ATOM   1435  CB  PHE A 181       7.589  -2.607 -17.919  1.00 98.23           C  
ATOM   1436  O   PHE A 181       5.450  -1.576 -19.638  1.00 98.23           O  
ATOM   1437  CG  PHE A 181       8.819  -2.136 -17.191  1.00 98.23           C  
ATOM   1438  CD1 PHE A 181       9.386  -0.901 -17.481  1.00 98.23           C  
ATOM   1439  CD2 PHE A 181       9.409  -2.928 -16.214  1.00 98.23           C  
ATOM   1440  CE1 PHE A 181      10.524  -0.462 -16.809  1.00 98.23           C  
ATOM   1441  CE2 PHE A 181      10.546  -2.497 -15.538  1.00 98.23           C  
ATOM   1442  CZ  PHE A 181      11.103  -1.264 -15.838  1.00 98.23           C  
ATOM   1443  N   SER A 182       4.103  -2.603 -18.126  1.00 96.74           N  
ATOM   1444  CA  SER A 182       2.955  -2.489 -19.019  1.00 96.74           C  
ATOM   1445  C   SER A 182       2.245  -1.151 -18.839  1.00 96.74           C  
ATOM   1446  CB  SER A 182       1.971  -3.634 -18.777  1.00 96.74           C  
ATOM   1447  O   SER A 182       2.684  -0.311 -18.051  1.00 96.74           O  
ATOM   1448  OG  SER A 182       1.231  -3.418 -17.588  1.00 96.74           O  
ATOM   1449  N   ASP A 183       1.151  -0.935 -19.529  1.00 93.21           N  
ATOM   1450  CA  ASP A 183       0.417   0.322 -19.424  1.00 93.21           C  
ATOM   1451  C   ASP A 183      -0.155   0.509 -18.020  1.00 93.21           C  
ATOM   1452  CB  ASP A 183      -0.707   0.375 -20.460  1.00 93.21           C  
ATOM   1453  O   ASP A 183      -0.442   1.634 -17.606  1.00 93.21           O  
ATOM   1454  CG  ASP A 183      -0.200   0.591 -21.875  1.00 93.21           C  
ATOM   1455  OD1 ASP A 183       0.995   0.913 -22.052  1.00 93.21           O  
ATOM   1456  OD2 ASP A 183      -1.003   0.441 -22.822  1.00 93.21           O  
ATOM   1457  N   ARG A 184      -0.194  -0.501 -17.277  1.00 93.66           N  
ATOM   1458  CA  ARG A 184      -0.742  -0.443 -15.926  1.00 93.66           C  
ATOM   1459  C   ARG A 184       0.205   0.293 -14.983  1.00 93.66           C  
ATOM   1460  CB  ARG A 184      -1.019  -1.851 -15.396  1.00 93.66           C  
ATOM   1461  O   ARG A 184      -0.196   0.714 -13.896  1.00 93.66           O  
ATOM   1462  CG  ARG A 184      -2.264  -2.497 -15.985  1.00 93.66           C  
ATOM   1463  CD  ARG A 184      -2.642  -3.772 -15.244  1.00 93.66           C  
ATOM   1464  NE  ARG A 184      -3.952  -4.266 -15.657  1.00 93.66           N  
ATOM   1465  NH1 ARG A 184      -3.940  -6.090 -14.238  1.00 93.66           N  
ATOM   1466  NH2 ARG A 184      -5.733  -5.716 -15.616  1.00 93.66           N  
ATOM   1467  CZ  ARG A 184      -4.539  -5.356 -15.169  1.00 93.66           C  
ATOM   1468  N   GLY A 185       1.403   0.507 -15.394  1.00 95.58           N  
ATOM   1469  CA  GLY A 185       2.388   1.184 -14.565  1.00 95.58           C  
ATOM   1470  C   GLY A 185       2.231   2.693 -14.564  1.00 95.58           C  
ATOM   1471  O   GLY A 185       2.854   3.387 -13.758  1.00 95.58           O  
ATOM   1472  N   THR A 186       1.370   3.182 -15.445  1.00 97.21           N  
ATOM   1473  CA  THR A 186       1.151   4.621 -15.535  1.00 97.21           C  
ATOM   1474  C   THR A 186      -0.340   4.937 -15.620  1.00 97.21           C  
ATOM   1475  CB  THR A 186       1.876   5.221 -16.754  1.00 97.21           C  
ATOM   1476  O   THR A 186      -0.830   5.367 -16.667  1.00 97.21           O  
ATOM   1477  CG2 THR A 186       3.388   5.204 -16.559  1.00 97.21           C  
ATOM   1478  OG1 THR A 186       1.547   4.458 -17.922  1.00 97.21           O  
ATOM   1479  N   PRO A 187      -1.026   4.700 -14.519  1.00 96.98           N  
ATOM   1480  CA  PRO A 187      -2.465   4.972 -14.549  1.00 96.98           C  
ATOM   1481  C   PRO A 187      -2.784   6.430 -14.869  1.00 96.98           C  
ATOM   1482  CB  PRO A 187      -2.922   4.610 -13.133  1.00 96.98           C  
ATOM   1483  O   PRO A 187      -2.039   7.330 -14.473  1.00 96.98           O  
ATOM   1484  CG  PRO A 187      -1.704   4.779 -12.284  1.00 96.98           C  
ATOM   1485  CD  PRO A 187      -0.494   4.471 -13.119  1.00 96.98           C  
ATOM   1486  N   GLN A 188      -3.894   6.629 -15.574  1.00 97.36           N  
ATOM   1487  CA  GLN A 188      -4.337   7.967 -15.954  1.00 97.36           C  
ATOM   1488  C   GLN A 188      -5.069   8.651 -14.803  1.00 97.36           C  
ATOM   1489  CB  GLN A 188      -5.241   7.904 -17.186  1.00 97.36           C  
ATOM   1490  O   GLN A 188      -5.102   9.881 -14.725  1.00 97.36           O  
ATOM   1491  CG  GLN A 188      -5.640   9.271 -17.726  1.00 97.36           C  
ATOM   1492  CD  GLN A 188      -6.529   9.181 -18.953  1.00 97.36           C  
ATOM   1493  NE2 GLN A 188      -6.615  10.273 -19.704  1.00 97.36           N  
ATOM   1494  OE1 GLN A 188      -7.132   8.137 -19.223  1.00 97.36           O  
ATOM   1495  N   SER A 189      -5.661   7.885 -13.986  1.00 97.97           N  
ATOM   1496  CA  SER A 189      -6.425   8.350 -12.833  1.00 97.97           C  
ATOM   1497  C   SER A 189      -6.544   7.261 -11.772  1.00 97.97           C  
ATOM   1498  CB  SER A 189      -7.819   8.809 -13.263  1.00 97.97           C  
ATOM   1499  O   SER A 189      -6.634   6.076 -12.099  1.00 97.97           O  
ATOM   1500  OG  SER A 189      -8.608   9.148 -12.135  1.00 97.97           O  
ATOM   1501  N   ILE A 190      -6.557   7.676 -10.457  1.00 97.93           N  
ATOM   1502  CA  ILE A 190      -6.779   6.739  -9.362  1.00 97.93           C  
ATOM   1503  C   ILE A 190      -8.164   6.110  -9.494  1.00 97.93           C  
ATOM   1504  CB  ILE A 190      -6.633   7.430  -7.988  1.00 97.93           C  
ATOM   1505  O   ILE A 190      -8.358   4.942  -9.148  1.00 97.93           O  
ATOM   1506  CG1 ILE A 190      -5.165   7.782  -7.721  1.00 97.93           C  
ATOM   1507  CG2 ILE A 190      -7.194   6.542  -6.874  1.00 97.93           C  
ATOM   1508  CD1 ILE A 190      -4.952   8.659  -6.494  1.00 97.93           C  
ATOM   1509  N   ARG A 191      -9.078   6.767 -10.076  1.00 98.17           N  
ATOM   1510  CA  ARG A 191     -10.473   6.353 -10.182  1.00 98.17           C  
ATOM   1511  C   ARG A 191     -10.634   5.230 -11.202  1.00 98.17           C  
ATOM   1512  CB  ARG A 191     -11.360   7.540 -10.565  1.00 98.17           C  
ATOM   1513  O   ARG A 191     -11.652   4.534 -11.212  1.00 98.17           O  
ATOM   1514  CG  ARG A 191     -11.310   8.691  -9.573  1.00 98.17           C  
ATOM   1515  CD  ARG A 191     -12.195   9.850 -10.009  1.00 98.17           C  
ATOM   1516  NE  ARG A 191     -11.747  10.423 -11.275  1.00 98.17           N  
ATOM   1517  NH1 ARG A 191     -13.871  10.907 -12.044  1.00 98.17           N  
ATOM   1518  NH2 ARG A 191     -12.040  11.409 -13.329  1.00 98.17           N  
ATOM   1519  CZ  ARG A 191     -12.554  10.912 -12.213  1.00 98.17           C  
ATOM   1520  N   MET A 192      -9.668   5.118 -12.093  1.00 97.99           N  
ATOM   1521  CA  MET A 192      -9.787   4.189 -13.214  1.00 97.99           C  
ATOM   1522  C   MET A 192      -8.809   3.029 -13.066  1.00 97.99           C  
ATOM   1523  CB  MET A 192      -9.545   4.913 -14.540  1.00 97.99           C  
ATOM   1524  O   MET A 192      -8.338   2.478 -14.063  1.00 97.99           O  
ATOM   1525  CG  MET A 192     -10.546   6.020 -14.826  1.00 97.99           C  
ATOM   1526  SD  MET A 192     -10.189   6.902 -16.395  1.00 97.99           S  
ATOM   1527  CE  MET A 192     -11.456   8.199 -16.329  1.00 97.99           C  
ATOM   1528  N   MET A 193      -8.388   2.777 -11.861  1.00 96.92           N  
ATOM   1529  CA  MET A 193      -7.492   1.648 -11.631  1.00 96.92           C  
ATOM   1530  C   MET A 193      -8.148   0.607 -10.729  1.00 96.92           C  
ATOM   1531  CB  MET A 193      -6.176   2.122 -11.012  1.00 96.92           C  
ATOM   1532  O   MET A 193      -9.026   0.938  -9.930  1.00 96.92           O  
ATOM   1533  CG  MET A 193      -6.325   2.667  -9.601  1.00 96.92           C  
ATOM   1534  SD  MET A 193      -4.739   3.284  -8.915  1.00 96.92           S  
ATOM   1535  CE  MET A 193      -4.451   4.707 -10.003  1.00 96.92           C  
ATOM   1536  N   ASN A 194      -7.723  -0.626 -10.879  1.00 98.04           N  
ATOM   1537  CA  ASN A 194      -8.129  -1.718 -10.001  1.00 98.04           C  
ATOM   1538  C   ASN A 194      -7.209  -1.834  -8.789  1.00 98.04           C  
ATOM   1539  CB  ASN A 194      -8.163  -3.041 -10.769  1.00 98.04           C  
ATOM   1540  O   ASN A 194      -6.154  -1.199  -8.742  1.00 98.04           O  
ATOM   1541  CG  ASN A 194      -9.203  -3.049 -11.872  1.00 98.04           C  
ATOM   1542  ND2 ASN A 194      -9.011  -3.914 -12.862  1.00 98.04           N  
ATOM   1543  OD1 ASN A 194     -10.170  -2.284 -11.836  1.00 98.04           O  
ATOM   1544  N   ALA A 195      -7.720  -2.614  -7.827  1.00 98.32           N  
ATOM   1545  CA  ALA A 195      -6.909  -2.973  -6.666  1.00 98.32           C  
ATOM   1546  C   ALA A 195      -7.059  -4.454  -6.330  1.00 98.32           C  
ATOM   1547  CB  ALA A 195      -7.294  -2.116  -5.463  1.00 98.32           C  
ATOM   1548  O   ALA A 195      -8.141  -5.025  -6.482  1.00 98.32           O  
ATOM   1549  N   TYR A 196      -5.940  -5.025  -5.843  1.00 98.53           N  
ATOM   1550  CA  TYR A 196      -5.903  -6.460  -5.583  1.00 98.53           C  
ATOM   1551  C   TYR A 196      -5.236  -6.755  -4.245  1.00 98.53           C  
ATOM   1552  CB  TYR A 196      -5.163  -7.192  -6.707  1.00 98.53           C  
ATOM   1553  O   TYR A 196      -4.238  -6.124  -3.889  1.00 98.53           O  
ATOM   1554  CG  TYR A 196      -5.682  -6.867  -8.087  1.00 98.53           C  
ATOM   1555  CD1 TYR A 196      -6.703  -7.620  -8.663  1.00 98.53           C  
ATOM   1556  CD2 TYR A 196      -5.153  -5.808  -8.817  1.00 98.53           C  
ATOM   1557  CE1 TYR A 196      -7.183  -7.326  -9.935  1.00 98.53           C  
ATOM   1558  CE2 TYR A 196      -5.626  -5.505 -10.090  1.00 98.53           C  
ATOM   1559  OH  TYR A 196      -7.111  -5.973 -11.899  1.00 98.53           O  
ATOM   1560  CZ  TYR A 196      -6.640  -6.268 -10.639  1.00 98.53           C  
ATOM   1561  N   SER A 197      -5.827  -7.667  -3.527  1.00 97.89           N  
ATOM   1562  CA  SER A 197      -5.294  -8.000  -2.210  1.00 97.89           C  
ATOM   1563  C   SER A 197      -3.893  -8.592  -2.315  1.00 97.89           C  
ATOM   1564  CB  SER A 197      -6.219  -8.983  -1.491  1.00 97.89           C  
ATOM   1565  O   SER A 197      -3.054  -8.372  -1.438  1.00 97.89           O  
ATOM   1566  OG  SER A 197      -6.227 -10.239  -2.148  1.00 97.89           O  
ATOM   1567  N   GLY A 198      -3.621  -9.228  -3.399  1.00 95.10           N  
ATOM   1568  CA  GLY A 198      -2.374  -9.970  -3.490  1.00 95.10           C  
ATOM   1569  C   GLY A 198      -2.248 -11.056  -2.438  1.00 95.10           C  
ATOM   1570  O   GLY A 198      -1.972 -12.213  -2.762  1.00 95.10           O  
ATOM   1571  N   HIS A 199      -2.659 -10.717  -1.229  1.00 96.63           N  
ATOM   1572  CA  HIS A 199      -2.621 -11.663  -0.119  1.00 96.63           C  
ATOM   1573  C   HIS A 199      -3.824 -12.600  -0.152  1.00 96.63           C  
ATOM   1574  CB  HIS A 199      -2.572 -10.918   1.217  1.00 96.63           C  
ATOM   1575  O   HIS A 199      -4.904 -12.215  -0.604  1.00 96.63           O  
ATOM   1576  CG  HIS A 199      -1.342 -10.087   1.395  1.00 96.63           C  
ATOM   1577  CD2 HIS A 199      -1.190  -8.758   1.607  1.00 96.63           C  
ATOM   1578  ND1 HIS A 199      -0.072 -10.620   1.361  1.00 96.63           N  
ATOM   1579  CE1 HIS A 199       0.811  -9.652   1.545  1.00 96.63           C  
ATOM   1580  NE2 HIS A 199       0.158  -8.512   1.697  1.00 96.63           N  
ATOM   1581  N   THR A 200      -3.588 -13.770   0.413  1.00 97.15           N  
ATOM   1582  CA  THR A 200      -4.677 -14.691   0.715  1.00 97.15           C  
ATOM   1583  C   THR A 200      -5.163 -14.502   2.150  1.00 97.15           C  
ATOM   1584  CB  THR A 200      -4.246 -16.154   0.506  1.00 97.15           C  
ATOM   1585  O   THR A 200      -4.362 -14.500   3.087  1.00 97.15           O  
ATOM   1586  CG2 THR A 200      -5.412 -17.110   0.735  1.00 97.15           C  
ATOM   1587  OG1 THR A 200      -3.766 -16.317  -0.835  1.00 97.15           O  
ATOM   1588  N   TYR A 201      -6.453 -14.255   2.329  1.00 98.27           N  
ATOM   1589  CA  TYR A 201      -7.085 -14.116   3.636  1.00 98.27           C  
ATOM   1590  C   TYR A 201      -8.016 -15.289   3.919  1.00 98.27           C  
ATOM   1591  CB  TYR A 201      -7.863 -12.800   3.721  1.00 98.27           C  
ATOM   1592  O   TYR A 201      -8.272 -16.113   3.038  1.00 98.27           O  
ATOM   1593  CG  TYR A 201      -6.984 -11.573   3.706  1.00 98.27           C  
ATOM   1594  CD1 TYR A 201      -6.420 -11.082   4.882  1.00 98.27           C  
ATOM   1595  CD2 TYR A 201      -6.715 -10.902   2.518  1.00 98.27           C  
ATOM   1596  CE1 TYR A 201      -5.611  -9.951   4.874  1.00 98.27           C  
ATOM   1597  CE2 TYR A 201      -5.907  -9.770   2.498  1.00 98.27           C  
ATOM   1598  OH  TYR A 201      -4.559  -8.183   3.665  1.00 98.27           O  
ATOM   1599  CZ  TYR A 201      -5.360  -9.303   3.679  1.00 98.27           C  
ATOM   1600  N   THR A 202      -8.475 -15.375   5.173  1.00 97.91           N  
ATOM   1601  CA  THR A 202      -9.491 -16.362   5.522  1.00 97.91           C  
ATOM   1602  C   THR A 202     -10.780 -15.677   5.966  1.00 97.91           C  
ATOM   1603  CB  THR A 202      -8.996 -17.304   6.635  1.00 97.91           C  
ATOM   1604  O   THR A 202     -10.741 -14.655   6.654  1.00 97.91           O  
ATOM   1605  CG2 THR A 202      -7.761 -18.080   6.191  1.00 97.91           C  
ATOM   1606  OG1 THR A 202      -8.669 -16.530   7.797  1.00 97.91           O  
ATOM   1607  N   LEU A 203     -11.891 -16.214   5.527  1.00 98.16           N  
ATOM   1608  CA  LEU A 203     -13.208 -15.863   6.048  1.00 98.16           C  
ATOM   1609  C   LEU A 203     -13.764 -16.985   6.918  1.00 98.16           C  
ATOM   1610  CB  LEU A 203     -14.176 -15.564   4.900  1.00 98.16           C  
ATOM   1611  O   LEU A 203     -13.858 -18.132   6.475  1.00 98.16           O  
ATOM   1612  CG  LEU A 203     -13.877 -14.316   4.068  1.00 98.16           C  
ATOM   1613  CD1 LEU A 203     -15.000 -14.064   3.068  1.00 98.16           C  
ATOM   1614  CD2 LEU A 203     -13.678 -13.105   4.973  1.00 98.16           C  
ATOM   1615  N   HIS A 204     -14.170 -16.612   8.136  1.00 96.23           N  
ATOM   1616  CA  HIS A 204     -14.612 -17.602   9.111  1.00 96.23           C  
ATOM   1617  C   HIS A 204     -16.111 -17.490   9.370  1.00 96.23           C  
ATOM   1618  CB  HIS A 204     -13.840 -17.444  10.423  1.00 96.23           C  
ATOM   1619  O   HIS A 204     -16.658 -16.386   9.407  1.00 96.23           O  
ATOM   1620  CG  HIS A 204     -12.376 -17.719  10.294  1.00 96.23           C  
ATOM   1621  CD2 HIS A 204     -11.354 -16.925   9.894  1.00 96.23           C  
ATOM   1622  ND1 HIS A 204     -11.819 -18.943  10.593  1.00 96.23           N  
ATOM   1623  CE1 HIS A 204     -10.514 -18.890  10.383  1.00 96.23           C  
ATOM   1624  NE2 HIS A 204     -10.207 -17.676   9.959  1.00 96.23           N  
ATOM   1625  N   LYS A 205     -16.634 -18.658   9.573  1.00 95.51           N  
ATOM   1626  CA  LYS A 205     -18.031 -18.721   9.994  1.00 95.51           C  
ATOM   1627  C   LYS A 205     -18.142 -18.970  11.495  1.00 95.51           C  
ATOM   1628  CB  LYS A 205     -18.774 -19.815   9.225  1.00 95.51           C  
ATOM   1629  O   LYS A 205     -17.165 -19.358  12.139  1.00 95.51           O  
ATOM   1630  CG  LYS A 205     -18.962 -19.513   7.745  1.00 95.51           C  
ATOM   1631  CD  LYS A 205     -19.764 -20.605   7.049  1.00 95.51           C  
ATOM   1632  CE  LYS A 205     -21.217 -20.608   7.504  1.00 95.51           C  
ATOM   1633  NZ  LYS A 205     -22.002 -21.694   6.842  1.00 95.51           N  
ATOM   1634  N   ALA A 206     -19.431 -18.795  11.951  1.00 92.75           N  
ATOM   1635  CA  ALA A 206     -19.689 -18.951  13.380  1.00 92.75           C  
ATOM   1636  C   ALA A 206     -19.521 -20.405  13.813  1.00 92.75           C  
ATOM   1637  CB  ALA A 206     -21.091 -18.455  13.725  1.00 92.75           C  
ATOM   1638  O   ALA A 206     -19.256 -20.684  14.985  1.00 92.75           O  
ATOM   1639  N   ASP A 207     -19.603 -21.295  12.864  1.00 93.22           N  
ATOM   1640  CA  ASP A 207     -19.526 -22.715  13.195  1.00 93.22           C  
ATOM   1641  C   ASP A 207     -18.082 -23.209  13.160  1.00 93.22           C  
ATOM   1642  CB  ASP A 207     -20.388 -23.537  12.235  1.00 93.22           C  
ATOM   1643  O   ASP A 207     -17.823 -24.400  13.349  1.00 93.22           O  
ATOM   1644  CG  ASP A 207     -19.877 -23.507  10.806  1.00 93.22           C  
ATOM   1645  OD1 ASP A 207     -18.811 -22.906  10.551  1.00 93.22           O  
ATOM   1646  OD2 ASP A 207     -20.549 -24.086   9.925  1.00 93.22           O  
ATOM   1647  N   GLY A 208     -17.177 -22.323  12.858  1.00 93.53           N  
ATOM   1648  CA  GLY A 208     -15.762 -22.649  12.942  1.00 93.53           C  
ATOM   1649  C   GLY A 208     -15.154 -23.013  11.601  1.00 93.53           C  
ATOM   1650  O   GLY A 208     -13.935 -23.162  11.486  1.00 93.53           O  
ATOM   1651  N   THR A 209     -15.981 -23.167  10.504  1.00 96.12           N  
ATOM   1652  CA  THR A 209     -15.450 -23.446   9.174  1.00 96.12           C  
ATOM   1653  C   THR A 209     -14.898 -22.175   8.535  1.00 96.12           C  
ATOM   1654  CB  THR A 209     -16.526 -24.058   8.259  1.00 96.12           C  
ATOM   1655  O   THR A 209     -15.250 -21.066   8.942  1.00 96.12           O  
ATOM   1656  CG2 THR A 209     -17.088 -25.345   8.856  1.00 96.12           C  
ATOM   1657  OG1 THR A 209     -17.593 -23.117   8.090  1.00 96.12           O  
ATOM   1658  N   PHE A 210     -14.011 -22.337   7.567  1.00 97.20           N  
ATOM   1659  CA  PHE A 210     -13.442 -21.161   6.919  1.00 97.20           C  
ATOM   1660  C   PHE A 210     -13.118 -21.452   5.459  1.00 97.20           C  
ATOM   1661  CB  PHE A 210     -12.181 -20.698   7.655  1.00 97.20           C  
ATOM   1662  O   PHE A 210     -13.056 -22.613   5.050  1.00 97.20           O  
ATOM   1663  CG  PHE A 210     -10.997 -21.608   7.463  1.00 97.20           C  
ATOM   1664  CD1 PHE A 210     -10.840 -22.742   8.250  1.00 97.20           C  
ATOM   1665  CD2 PHE A 210     -10.041 -21.328   6.495  1.00 97.20           C  
ATOM   1666  CE1 PHE A 210      -9.746 -23.586   8.074  1.00 97.20           C  
ATOM   1667  CE2 PHE A 210      -8.945 -22.166   6.314  1.00 97.20           C  
ATOM   1668  CZ  PHE A 210      -8.799 -23.294   7.105  1.00 97.20           C  
ATOM   1669  N   LYS A 211     -13.025 -20.337   4.709  1.00 98.02           N  
ATOM   1670  CA  LYS A 211     -12.585 -20.347   3.317  1.00 98.02           C  
ATOM   1671  C   LYS A 211     -11.411 -19.396   3.105  1.00 98.02           C  
ATOM   1672  CB  LYS A 211     -13.738 -19.972   2.386  1.00 98.02           C  
ATOM   1673  O   LYS A 211     -11.239 -18.436   3.860  1.00 98.02           O  
ATOM   1674  CG  LYS A 211     -14.970 -20.851   2.541  1.00 98.02           C  
ATOM   1675  CD  LYS A 211     -14.767 -22.217   1.897  1.00 98.02           C  
ATOM   1676  CE  LYS A 211     -16.059 -23.022   1.872  1.00 98.02           C  
ATOM   1677  NZ  LYS A 211     -15.840 -24.404   1.349  1.00 98.02           N  
ATOM   1678  N   TYR A 212     -10.550 -19.734   2.051  1.00 98.32           N  
ATOM   1679  CA  TYR A 212      -9.541 -18.781   1.602  1.00 98.32           C  
ATOM   1680  C   TYR A 212     -10.111 -17.837   0.550  1.00 98.32           C  
ATOM   1681  CB  TYR A 212      -8.321 -19.516   1.037  1.00 98.32           C  
ATOM   1682  O   TYR A 212     -10.884 -18.256  -0.315  1.00 98.32           O  
ATOM   1683  CG  TYR A 212      -7.543 -20.288   2.075  1.00 98.32           C  
ATOM   1684  CD1 TYR A 212      -6.896 -19.632   3.119  1.00 98.32           C  
ATOM   1685  CD2 TYR A 212      -7.453 -21.674   2.013  1.00 98.32           C  
ATOM   1686  CE1 TYR A 212      -6.176 -20.339   4.077  1.00 98.32           C  
ATOM   1687  CE2 TYR A 212      -6.737 -22.392   2.965  1.00 98.32           C  
ATOM   1688  OH  TYR A 212      -5.392 -22.422   4.937  1.00 98.32           O  
ATOM   1689  CZ  TYR A 212      -6.103 -21.717   3.992  1.00 98.32           C  
ATOM   1690  N   ILE A 213      -9.617 -16.577   0.663  1.00 98.54           N  
ATOM   1691  CA  ILE A 213     -10.148 -15.643  -0.325  1.00 98.54           C  
ATOM   1692  C   ILE A 213      -9.036 -14.714  -0.806  1.00 98.54           C  
ATOM   1693  CB  ILE A 213     -11.323 -14.821   0.249  1.00 98.54           C  
ATOM   1694  O   ILE A 213      -8.048 -14.500  -0.099  1.00 98.54           O  
ATOM   1695  CG1 ILE A 213     -10.865 -14.014   1.469  1.00 98.54           C  
ATOM   1696  CG2 ILE A 213     -12.498 -15.735   0.607  1.00 98.54           C  
ATOM   1697  CD1 ILE A 213     -11.434 -12.603   1.528  1.00 98.54           C  
ATOM   1698  N   LYS A 214      -9.200 -14.199  -1.999  1.00 98.31           N  
ATOM   1699  CA  LYS A 214      -8.507 -13.039  -2.553  1.00 98.31           C  
ATOM   1700  C   LYS A 214      -9.497 -11.964  -2.990  1.00 98.31           C  
ATOM   1701  CB  LYS A 214      -7.627 -13.453  -3.733  1.00 98.31           C  
ATOM   1702  O   LYS A 214     -10.484 -12.260  -3.667  1.00 98.31           O  
ATOM   1703  CG  LYS A 214      -6.376 -14.222  -3.334  1.00 98.31           C  
ATOM   1704  CD  LYS A 214      -5.391 -14.328  -4.491  1.00 98.31           C  
ATOM   1705  CE  LYS A 214      -4.058 -14.907  -4.040  1.00 98.31           C  
ATOM   1706  NZ  LYS A 214      -3.012 -14.782  -5.100  1.00 98.31           N  
ATOM   1707  N   VAL A 215      -9.158 -10.791  -2.615  1.00 98.62           N  
ATOM   1708  CA  VAL A 215     -10.073  -9.682  -2.861  1.00 98.62           C  
ATOM   1709  C   VAL A 215      -9.671  -8.955  -4.143  1.00 98.62           C  
ATOM   1710  CB  VAL A 215     -10.099  -8.693  -1.674  1.00 98.62           C  
ATOM   1711  O   VAL A 215      -8.484  -8.730  -4.391  1.00 98.62           O  
ATOM   1712  CG1 VAL A 215     -11.082  -7.554  -1.941  1.00 98.62           C  
ATOM   1713  CG2 VAL A 215     -10.459  -9.422  -0.381  1.00 98.62           C  
ATOM   1714  N   HIS A 216     -10.714  -8.608  -4.951  1.00 98.78           N  
ATOM   1715  CA  HIS A 216     -10.558  -7.817  -6.166  1.00 98.78           C  
ATOM   1716  C   HIS A 216     -11.486  -6.607  -6.159  1.00 98.78           C  
ATOM   1717  CB  HIS A 216     -10.827  -8.677  -7.403  1.00 98.78           C  
ATOM   1718  O   HIS A 216     -12.704  -6.753  -6.033  1.00 98.78           O  
ATOM   1719  CG  HIS A 216      -9.891  -9.835  -7.544  1.00 98.78           C  
ATOM   1720  CD2 HIS A 216      -9.777 -10.978  -6.828  1.00 98.78           C  
ATOM   1721  ND1 HIS A 216      -8.920  -9.892  -8.520  1.00 98.78           N  
ATOM   1722  CE1 HIS A 216      -8.248 -11.024  -8.398  1.00 98.78           C  
ATOM   1723  NE2 HIS A 216      -8.748 -11.702  -7.379  1.00 98.78           N  
ATOM   1724  N   ILE A 217     -10.870  -5.455  -6.324  1.00 98.68           N  
ATOM   1725  CA  ILE A 217     -11.617  -4.206  -6.424  1.00 98.68           C  
ATOM   1726  C   ILE A 217     -11.498  -3.645  -7.840  1.00 98.68           C  
ATOM   1727  CB  ILE A 217     -11.122  -3.167  -5.393  1.00 98.68           C  
ATOM   1728  O   ILE A 217     -10.412  -3.245  -8.267  1.00 98.68           O  
ATOM   1729  CG1 ILE A 217     -11.148  -3.762  -3.981  1.00 98.68           C  
ATOM   1730  CG2 ILE A 217     -11.966  -1.890  -5.465  1.00 98.68           C  
ATOM   1731  CD1 ILE A 217     -10.574  -2.843  -2.911  1.00 98.68           C  
ATOM   1732  N   LYS A 218     -12.640  -3.603  -8.479  1.00 98.66           N  
ATOM   1733  CA  LYS A 218     -12.610  -3.255  -9.896  1.00 98.66           C  
ATOM   1734  C   LYS A 218     -13.344  -1.942 -10.155  1.00 98.66           C  
ATOM   1735  CB  LYS A 218     -13.226  -4.374 -10.737  1.00 98.66           C  
ATOM   1736  O   LYS A 218     -14.493  -1.775  -9.742  1.00 98.66           O  
ATOM   1737  CG  LYS A 218     -12.490  -5.702 -10.635  1.00 98.66           C  
ATOM   1738  CD  LYS A 218     -12.558  -6.480 -11.943  1.00 98.66           C  
ATOM   1739  CE  LYS A 218     -11.758  -7.774 -11.866  1.00 98.66           C  
ATOM   1740  NZ  LYS A 218     -11.883  -8.578 -13.119  1.00 98.66           N  
ATOM   1741  N   THR A 219     -12.637  -1.074 -10.852  1.00 98.54           N  
ATOM   1742  CA  THR A 219     -13.197   0.240 -11.147  1.00 98.54           C  
ATOM   1743  C   THR A 219     -14.411   0.117 -12.064  1.00 98.54           C  
ATOM   1744  CB  THR A 219     -12.149   1.161 -11.799  1.00 98.54           C  
ATOM   1745  O   THR A 219     -14.434  -0.727 -12.962  1.00 98.54           O  
ATOM   1746  CG2 THR A 219     -11.636   0.570 -13.108  1.00 98.54           C  
ATOM   1747  OG1 THR A 219     -12.742   2.438 -12.064  1.00 98.54           O  
ATOM   1748  N   LYS A 220     -15.413   0.996 -11.859  1.00 98.18           N  
ATOM   1749  CA  LYS A 220     -16.596   1.026 -12.714  1.00 98.18           C  
ATOM   1750  C   LYS A 220     -16.365   1.901 -13.942  1.00 98.18           C  
ATOM   1751  CB  LYS A 220     -17.811   1.529 -11.933  1.00 98.18           C  
ATOM   1752  O   LYS A 220     -17.133   1.846 -14.905  1.00 98.18           O  
ATOM   1753  CG  LYS A 220     -18.350   0.533 -10.917  1.00 98.18           C  
ATOM   1754  CD  LYS A 220     -19.714   0.957 -10.387  1.00 98.18           C  
ATOM   1755  CE  LYS A 220     -20.823   0.645 -11.383  1.00 98.18           C  
ATOM   1756  NZ  LYS A 220     -22.158   0.569 -10.719  1.00 98.18           N  
ATOM   1757  N   LEU A 221     -15.288   2.596 -13.963  1.00 97.66           N  
ATOM   1758  CA  LEU A 221     -15.009   3.567 -15.016  1.00 97.66           C  
ATOM   1759  C   LEU A 221     -14.152   2.947 -16.114  1.00 97.66           C  
ATOM   1760  CB  LEU A 221     -14.306   4.798 -14.437  1.00 97.66           C  
ATOM   1761  O   LEU A 221     -13.936   3.562 -17.161  1.00 97.66           O  
ATOM   1762  CG  LEU A 221     -15.138   5.677 -13.502  1.00 97.66           C  
ATOM   1763  CD1 LEU A 221     -14.286   6.811 -12.942  1.00 97.66           C  
ATOM   1764  CD2 LEU A 221     -16.359   6.228 -14.230  1.00 97.66           C  
ATOM   1765  N   GLY A 222     -13.761   1.741 -15.856  1.00 96.94           N  
ATOM   1766  CA  GLY A 222     -12.818   1.114 -16.769  1.00 96.94           C  
ATOM   1767  C   GLY A 222     -11.379   1.521 -16.512  1.00 96.94           C  
ATOM   1768  O   GLY A 222     -11.112   2.650 -16.096  1.00 96.94           O  
ATOM   1769  N   VAL A 223     -10.435   0.578 -16.833  1.00 96.88           N  
ATOM   1770  CA  VAL A 223      -9.015   0.833 -16.617  1.00 96.88           C  
ATOM   1771  C   VAL A 223      -8.457   1.662 -17.772  1.00 96.88           C  
ATOM   1772  CB  VAL A 223      -8.217  -0.482 -16.471  1.00 96.88           C  
ATOM   1773  O   VAL A 223      -8.588   1.280 -18.938  1.00 96.88           O  
ATOM   1774  CG1 VAL A 223      -6.718  -0.199 -16.401  1.00 96.88           C  
ATOM   1775  CG2 VAL A 223      -8.678  -1.249 -15.233  1.00 96.88           C  
ATOM   1776  N   LYS A 224      -7.914   2.848 -17.414  1.00 96.72           N  
ATOM   1777  CA  LYS A 224      -7.253   3.722 -18.380  1.00 96.72           C  
ATOM   1778  C   LYS A 224      -5.845   4.085 -17.918  1.00 96.72           C  
ATOM   1779  CB  LYS A 224      -8.075   4.992 -18.605  1.00 96.72           C  
ATOM   1780  O   LYS A 224      -5.618   4.328 -16.731  1.00 96.72           O  
ATOM   1781  CG  LYS A 224      -9.454   4.741 -19.197  1.00 96.72           C  
ATOM   1782  CD  LYS A 224     -10.117   6.039 -19.639  1.00 96.72           C  
ATOM   1783  CE  LYS A 224     -11.488   5.786 -20.252  1.00 96.72           C  
ATOM   1784  NZ  LYS A 224     -12.103   7.045 -20.771  1.00 96.72           N  
ATOM   1785  N   ASN A 225      -4.916   4.127 -18.958  1.00 96.64           N  
ATOM   1786  CA  ASN A 225      -3.515   4.385 -18.639  1.00 96.64           C  
ATOM   1787  C   ASN A 225      -2.892   5.379 -19.614  1.00 96.64           C  
ATOM   1788  CB  ASN A 225      -2.718   3.079 -18.629  1.00 96.64           C  
ATOM   1789  O   ASN A 225      -3.419   5.597 -20.706  1.00 96.64           O  
ATOM   1790  CG  ASN A 225      -3.303   2.044 -17.689  1.00 96.64           C  
ATOM   1791  ND2 ASN A 225      -3.877   0.988 -18.252  1.00 96.64           N  
ATOM   1792  OD1 ASN A 225      -3.240   2.193 -16.465  1.00 96.64           O  
ATOM   1793  N   MET A 226      -1.817   6.008 -19.153  1.00 96.45           N  
ATOM   1794  CA  MET A 226      -1.018   6.873 -20.016  1.00 96.45           C  
ATOM   1795  C   MET A 226       0.097   6.083 -20.694  1.00 96.45           C  
ATOM   1796  CB  MET A 226      -0.425   8.033 -19.215  1.00 96.45           C  
ATOM   1797  O   MET A 226       0.612   5.117 -20.128  1.00 96.45           O  
ATOM   1798  CG  MET A 226      -1.469   8.946 -18.593  1.00 96.45           C  
ATOM   1799  SD  MET A 226      -0.725  10.257 -17.548  1.00 96.45           S  
ATOM   1800  CE  MET A 226      -0.462   9.331 -16.010  1.00 96.45           C  
ATOM   1801  N   ASP A 227       0.322   6.501 -21.935  1.00 94.14           N  
ATOM   1802  CA  ASP A 227       1.578   5.974 -22.459  1.00 94.14           C  
ATOM   1803  C   ASP A 227       2.774   6.723 -21.875  1.00 94.14           C  
ATOM   1804  CB  ASP A 227       1.600   6.058 -23.987  1.00 94.14           C  
ATOM   1805  O   ASP A 227       2.604   7.685 -21.123  1.00 94.14           O  
ATOM   1806  CG  ASP A 227       1.568   7.485 -24.503  1.00 94.14           C  
ATOM   1807  OD1 ASP A 227       1.880   8.419 -23.733  1.00 94.14           O  
ATOM   1808  OD2 ASP A 227       1.226   7.678 -25.690  1.00 94.14           O  
ATOM   1809  N   ALA A 228       4.031   6.282 -22.166  1.00 92.86           N  
ATOM   1810  CA  ALA A 228       5.243   6.784 -21.523  1.00 92.86           C  
ATOM   1811  C   ALA A 228       5.438   8.271 -21.805  1.00 92.86           C  
ATOM   1812  CB  ALA A 228       6.461   5.993 -21.993  1.00 92.86           C  
ATOM   1813  O   ALA A 228       5.742   9.047 -20.895  1.00 92.86           O  
ATOM   1814  N   ALA A 229       5.243   8.703 -23.026  1.00 94.62           N  
ATOM   1815  CA  ALA A 229       5.432  10.099 -23.415  1.00 94.62           C  
ATOM   1816  C   ALA A 229       4.445  11.009 -22.689  1.00 94.62           C  
ATOM   1817  CB  ALA A 229       5.281  10.255 -24.926  1.00 94.62           C  
ATOM   1818  O   ALA A 229       4.823  12.073 -22.193  1.00 94.62           O  
ATOM   1819  N   GLU A 230       3.243  10.554 -22.673  1.00 96.60           N  
ATOM   1820  CA  GLU A 230       2.209  11.315 -21.977  1.00 96.60           C  
ATOM   1821  C   GLU A 230       2.519  11.432 -20.488  1.00 96.60           C  
ATOM   1822  CB  GLU A 230       0.837  10.668 -22.180  1.00 96.60           C  
ATOM   1823  O   GLU A 230       2.405  12.514 -19.908  1.00 96.60           O  
ATOM   1824  CG  GLU A 230      -0.311  11.454 -21.565  1.00 96.60           C  
ATOM   1825  CD  GLU A 230      -1.668  10.805 -21.783  1.00 96.60           C  
ATOM   1826  OE1 GLU A 230      -2.696  11.396 -21.379  1.00 96.60           O  
ATOM   1827  OE2 GLU A 230      -1.705   9.696 -22.362  1.00 96.60           O  
ATOM   1828  N   ALA A 231       2.858  10.271 -19.880  1.00 97.10           N  
ATOM   1829  CA  ALA A 231       3.172  10.271 -18.453  1.00 97.10           C  
ATOM   1830  C   ALA A 231       4.318  11.230 -18.144  1.00 97.10           C  
ATOM   1831  CB  ALA A 231       3.521   8.861 -17.985  1.00 97.10           C  
ATOM   1832  O   ALA A 231       4.271  11.966 -17.156  1.00 97.10           O  
ATOM   1833  N   THR A 232       5.334  11.265 -18.957  1.00 95.99           N  
ATOM   1834  CA  THR A 232       6.481  12.150 -18.782  1.00 95.99           C  
ATOM   1835  C   THR A 232       6.062  13.611 -18.918  1.00 95.99           C  
ATOM   1836  CB  THR A 232       7.591  11.834 -19.801  1.00 95.99           C  
ATOM   1837  O   THR A 232       6.455  14.453 -18.108  1.00 95.99           O  
ATOM   1838  CG2 THR A 232       8.753  12.813 -19.669  1.00 95.99           C  
ATOM   1839  OG1 THR A 232       8.074  10.504 -19.575  1.00 95.99           O  
ATOM   1840  N   ARG A 233       5.330  13.887 -19.897  1.00 97.84           N  
ATOM   1841  CA  ARG A 233       4.854  15.249 -20.119  1.00 97.84           C  
ATOM   1842  C   ARG A 233       4.038  15.744 -18.929  1.00 97.84           C  
ATOM   1843  CB  ARG A 233       4.015  15.324 -21.396  1.00 97.84           C  
ATOM   1844  O   ARG A 233       4.305  16.821 -18.392  1.00 97.84           O  
ATOM   1845  CG  ARG A 233       3.601  16.736 -21.779  1.00 97.84           C  
ATOM   1846  CD  ARG A 233       2.650  16.742 -22.967  1.00 97.84           C  
ATOM   1847  NE  ARG A 233       1.401  16.049 -22.662  1.00 97.84           N  
ATOM   1848  NH1 ARG A 233       0.502  17.779 -21.424  1.00 97.84           N  
ATOM   1849  NH2 ARG A 233      -0.683  15.840 -21.720  1.00 97.84           N  
ATOM   1850  CZ  ARG A 233       0.410  16.558 -21.936  1.00 97.84           C  
ATOM   1851  N   VAL A 234       3.071  14.921 -18.460  1.00 97.94           N  
ATOM   1852  CA  VAL A 234       2.178  15.315 -17.374  1.00 97.94           C  
ATOM   1853  C   VAL A 234       2.976  15.475 -16.082  1.00 97.94           C  
ATOM   1854  CB  VAL A 234       1.040  14.289 -17.175  1.00 97.94           C  
ATOM   1855  O   VAL A 234       2.710  16.381 -15.289  1.00 97.94           O  
ATOM   1856  CG1 VAL A 234       0.235  14.613 -15.918  1.00 97.94           C  
ATOM   1857  CG2 VAL A 234       0.131  14.256 -18.402  1.00 97.94           C  
ATOM   1858  N   ALA A 235       3.915  14.590 -15.899  1.00 97.16           N  
ATOM   1859  CA  ALA A 235       4.771  14.673 -14.718  1.00 97.16           C  
ATOM   1860  C   ALA A 235       5.455  16.034 -14.630  1.00 97.16           C  
ATOM   1861  CB  ALA A 235       5.813  13.557 -14.737  1.00 97.16           C  
ATOM   1862  O   ALA A 235       5.665  16.561 -13.535  1.00 97.16           O  
ATOM   1863  N   GLY A 236       5.806  16.638 -15.789  1.00 97.04           N  
ATOM   1864  CA  GLY A 236       6.466  17.933 -15.844  1.00 97.04           C  
ATOM   1865  C   GLY A 236       5.504  19.099 -15.728  1.00 97.04           C  
ATOM   1866  O   GLY A 236       5.832  20.124 -15.126  1.00 97.04           O  
ATOM   1867  N   GLU A 237       4.285  18.916 -16.196  1.00 97.82           N  
ATOM   1868  CA  GLU A 237       3.308  20.001 -16.230  1.00 97.82           C  
ATOM   1869  C   GLU A 237       2.525  20.080 -14.923  1.00 97.82           C  
ATOM   1870  CB  GLU A 237       2.347  19.822 -17.408  1.00 97.82           C  
ATOM   1871  O   GLU A 237       2.265  21.172 -14.414  1.00 97.82           O  
ATOM   1872  CG  GLU A 237       2.997  20.026 -18.769  1.00 97.82           C  
ATOM   1873  CD  GLU A 237       2.068  19.711 -19.931  1.00 97.82           C  
ATOM   1874  OE1 GLU A 237       2.445  19.972 -21.096  1.00 97.82           O  
ATOM   1875  OE2 GLU A 237       0.955  19.201 -19.674  1.00 97.82           O  
ATOM   1876  N   ASN A 238       2.182  18.929 -14.415  1.00 97.87           N  
ATOM   1877  CA  ASN A 238       1.409  18.804 -13.184  1.00 97.87           C  
ATOM   1878  C   ASN A 238       1.833  17.578 -12.379  1.00 97.87           C  
ATOM   1879  CB  ASN A 238      -0.088  18.745 -13.492  1.00 97.87           C  
ATOM   1880  O   ASN A 238       1.273  16.493 -12.551  1.00 97.87           O  
ATOM   1881  CG  ASN A 238      -0.940  18.663 -12.241  1.00 97.87           C  
ATOM   1882  ND2 ASN A 238      -2.239  18.457 -12.420  1.00 97.87           N  
ATOM   1883  OD1 ASN A 238      -0.434  18.785 -11.122  1.00 97.87           O  
ATOM   1884  N   PRO A 239       2.793  17.719 -11.469  1.00 97.53           N  
ATOM   1885  CA  PRO A 239       3.322  16.575 -10.722  1.00 97.53           C  
ATOM   1886  C   PRO A 239       2.310  15.994  -9.738  1.00 97.53           C  
ATOM   1887  CB  PRO A 239       4.527  17.164  -9.983  1.00 97.53           C  
ATOM   1888  O   PRO A 239       2.520  14.902  -9.203  1.00 97.53           O  
ATOM   1889  CG  PRO A 239       4.263  18.634  -9.932  1.00 97.53           C  
ATOM   1890  CD  PRO A 239       3.506  19.026 -11.169  1.00 97.53           C  
ATOM   1891  N   ASP A 240       1.179  16.681  -9.542  1.00 97.93           N  
ATOM   1892  CA  ASP A 240       0.143  16.248  -8.610  1.00 97.93           C  
ATOM   1893  C   ASP A 240      -1.141  15.877  -9.349  1.00 97.93           C  
ATOM   1894  CB  ASP A 240      -0.142  17.340  -7.578  1.00 97.93           C  
ATOM   1895  O   ASP A 240      -2.238  16.007  -8.803  1.00 97.93           O  
ATOM   1896  CG  ASP A 240       1.088  17.737  -6.780  1.00 97.93           C  
ATOM   1897  OD1 ASP A 240       1.703  16.863  -6.132  1.00 97.93           O  
ATOM   1898  OD2 ASP A 240       1.444  18.935  -6.797  1.00 97.93           O  
ATOM   1899  N   HIS A 241      -1.013  15.365 -10.555  1.00 98.37           N  
ATOM   1900  CA  HIS A 241      -2.112  15.116 -11.481  1.00 98.37           C  
ATOM   1901  C   HIS A 241      -3.133  14.157 -10.879  1.00 98.37           C  
ATOM   1902  CB  HIS A 241      -1.583  14.558 -12.803  1.00 98.37           C  
ATOM   1903  O   HIS A 241      -4.333  14.441 -10.876  1.00 98.37           O  
ATOM   1904  CG  HIS A 241      -2.660  14.117 -13.742  1.00 98.37           C  
ATOM   1905  CD2 HIS A 241      -3.122  12.881 -14.048  1.00 98.37           C  
ATOM   1906  ND1 HIS A 241      -3.398  15.002 -14.498  1.00 98.37           N  
ATOM   1907  CE1 HIS A 241      -4.269  14.328 -15.230  1.00 98.37           C  
ATOM   1908  NE2 HIS A 241      -4.122  13.039 -14.976  1.00 98.37           N  
ATOM   1909  N   LEU A 242      -2.747  12.971 -10.406  1.00 98.26           N  
ATOM   1910  CA  LEU A 242      -3.663  11.961  -9.885  1.00 98.26           C  
ATOM   1911  C   LEU A 242      -4.358  12.458  -8.622  1.00 98.26           C  
ATOM   1912  CB  LEU A 242      -2.914  10.659  -9.591  1.00 98.26           C  
ATOM   1913  O   LEU A 242      -5.561  12.248  -8.447  1.00 98.26           O  
ATOM   1914  CG  LEU A 242      -2.229   9.987 -10.782  1.00 98.26           C  
ATOM   1915  CD1 LEU A 242      -1.614   8.657 -10.359  1.00 98.26           C  
ATOM   1916  CD2 LEU A 242      -3.220   9.783 -11.924  1.00 98.26           C  
ATOM   1917  N   VAL A 243      -3.616  13.158  -7.772  1.00 98.01           N  
ATOM   1918  CA  VAL A 243      -4.170  13.723  -6.546  1.00 98.01           C  
ATOM   1919  C   VAL A 243      -5.238  14.758  -6.890  1.00 98.01           C  
ATOM   1920  CB  VAL A 243      -3.071  14.363  -5.668  1.00 98.01           C  
ATOM   1921  O   VAL A 243      -6.350  14.712  -6.358  1.00 98.01           O  
ATOM   1922  CG1 VAL A 243      -3.687  15.088  -4.474  1.00 98.01           C  
ATOM   1923  CG2 VAL A 243      -2.079  13.300  -5.198  1.00 98.01           C  
ATOM   1924  N   GLN A 244      -4.882  15.656  -7.746  1.00 98.43           N  
ATOM   1925  CA  GLN A 244      -5.799  16.711  -8.166  1.00 98.43           C  
ATOM   1926  C   GLN A 244      -7.055  16.126  -8.805  1.00 98.43           C  
ATOM   1927  CB  GLN A 244      -5.109  17.665  -9.142  1.00 98.43           C  
ATOM   1928  O   GLN A 244      -8.170  16.554  -8.499  1.00 98.43           O  
ATOM   1929  CG  GLN A 244      -5.983  18.832  -9.582  1.00 98.43           C  
ATOM   1930  CD  GLN A 244      -5.253  19.800 -10.495  1.00 98.43           C  
ATOM   1931  NE2 GLN A 244      -5.901  20.915 -10.816  1.00 98.43           N  
ATOM   1932  OE1 GLN A 244      -4.117  19.548 -10.907  1.00 98.43           O  
ATOM   1933  N   ASP A 245      -6.868  15.157  -9.692  1.00 98.63           N  
ATOM   1934  CA  ASP A 245      -7.992  14.537 -10.388  1.00 98.63           C  
ATOM   1935  C   ASP A 245      -8.988  13.939  -9.397  1.00 98.63           C  
ATOM   1936  CB  ASP A 245      -7.497  13.458 -11.353  1.00 98.63           C  
ATOM   1937  O   ASP A 245     -10.193  14.177  -9.501  1.00 98.63           O  
ATOM   1938  CG  ASP A 245      -8.626  12.754 -12.085  1.00 98.63           C  
ATOM   1939  OD1 ASP A 245      -9.325  13.400 -12.895  1.00 98.63           O  
ATOM   1940  OD2 ASP A 245      -8.821  11.542 -11.847  1.00 98.63           O  
ATOM   1941  N   LEU A 246      -8.530  13.133  -8.413  1.00 98.63           N  
ATOM   1942  CA  LEU A 246      -9.408  12.519  -7.423  1.00 98.63           C  
ATOM   1943  C   LEU A 246     -10.123  13.583  -6.596  1.00 98.63           C  
ATOM   1944  CB  LEU A 246      -8.612  11.591  -6.503  1.00 98.63           C  
ATOM   1945  O   LEU A 246     -11.342  13.525  -6.422  1.00 98.63           O  
ATOM   1946  CG  LEU A 246      -9.402  10.894  -5.394  1.00 98.63           C  
ATOM   1947  CD1 LEU A 246     -10.467   9.983  -5.994  1.00 98.63           C  
ATOM   1948  CD2 LEU A 246      -8.466  10.105  -4.485  1.00 98.63           C  
ATOM   1949  N   PHE A 247      -9.398  14.555  -6.126  1.00 98.68           N  
ATOM   1950  CA  PHE A 247      -9.959  15.619  -5.302  1.00 98.68           C  
ATOM   1951  C   PHE A 247     -11.061  16.360  -6.051  1.00 98.68           C  
ATOM   1952  CB  PHE A 247      -8.865  16.601  -4.872  1.00 98.68           C  
ATOM   1953  O   PHE A 247     -12.164  16.534  -5.529  1.00 98.68           O  
ATOM   1954  CG  PHE A 247      -9.345  17.668  -3.925  1.00 98.68           C  
ATOM   1955  CD1 PHE A 247      -9.905  18.845  -4.408  1.00 98.68           C  
ATOM   1956  CD2 PHE A 247      -9.235  17.495  -2.552  1.00 98.68           C  
ATOM   1957  CE1 PHE A 247     -10.350  19.834  -3.535  1.00 98.68           C  
ATOM   1958  CE2 PHE A 247      -9.678  18.479  -1.673  1.00 98.68           C  
ATOM   1959  CZ  PHE A 247     -10.234  19.648  -2.166  1.00 98.68           C  
ATOM   1960  N   ASP A 248     -10.810  16.770  -7.250  1.00 98.71           N  
ATOM   1961  CA  ASP A 248     -11.748  17.553  -8.048  1.00 98.71           C  
ATOM   1962  C   ASP A 248     -13.006  16.748  -8.364  1.00 98.71           C  
ATOM   1963  CB  ASP A 248     -11.086  18.026  -9.344  1.00 98.71           C  
ATOM   1964  O   ASP A 248     -14.117  17.283  -8.329  1.00 98.71           O  
ATOM   1965  CG  ASP A 248     -10.035  19.098  -9.117  1.00 98.71           C  
ATOM   1966  OD1 ASP A 248      -9.976  19.669  -8.007  1.00 98.71           O  
ATOM   1967  OD2 ASP A 248      -9.261  19.377 -10.058  1.00 98.71           O  
ATOM   1968  N   ALA A 249     -12.791  15.487  -8.660  1.00 98.60           N  
ATOM   1969  CA  ALA A 249     -13.932  14.634  -8.981  1.00 98.60           C  
ATOM   1970  C   ALA A 249     -14.910  14.563  -7.812  1.00 98.60           C  
ATOM   1971  CB  ALA A 249     -13.459  13.233  -9.360  1.00 98.60           C  
ATOM   1972  O   ALA A 249     -16.123  14.685  -8.001  1.00 98.60           O  
ATOM   1973  N   ILE A 250     -14.400  14.398  -6.648  1.00 98.58           N  
ATOM   1974  CA  ILE A 250     -15.239  14.312  -5.457  1.00 98.58           C  
ATOM   1975  C   ILE A 250     -15.890  15.666  -5.186  1.00 98.58           C  
ATOM   1976  CB  ILE A 250     -14.427  13.852  -4.226  1.00 98.58           C  
ATOM   1977  O   ILE A 250     -17.088  15.740  -4.904  1.00 98.58           O  
ATOM   1978  CG1 ILE A 250     -13.972  12.398  -4.399  1.00 98.58           C  
ATOM   1979  CG2 ILE A 250     -15.247  14.020  -2.944  1.00 98.58           C  
ATOM   1980  CD1 ILE A 250     -12.973  11.932  -3.349  1.00 98.58           C  
ATOM   1981  N   GLU A 251     -15.166  16.759  -5.314  1.00 98.33           N  
ATOM   1982  CA  GLU A 251     -15.663  18.115  -5.100  1.00 98.33           C  
ATOM   1983  C   GLU A 251     -16.821  18.433  -6.041  1.00 98.33           C  
ATOM   1984  CB  GLU A 251     -14.537  19.135  -5.287  1.00 98.33           C  
ATOM   1985  O   GLU A 251     -17.780  19.102  -5.650  1.00 98.33           O  
ATOM   1986  CG  GLU A 251     -14.897  20.539  -4.822  1.00 98.33           C  
ATOM   1987  CD  GLU A 251     -15.086  20.642  -3.317  1.00 98.33           C  
ATOM   1988  OE1 GLU A 251     -15.666  21.647  -2.846  1.00 98.33           O  
ATOM   1989  OE2 GLU A 251     -14.651  19.711  -2.603  1.00 98.33           O  
ATOM   1990  N   GLU A 252     -16.720  17.835  -7.183  1.00 98.49           N  
ATOM   1991  CA  GLU A 252     -17.701  18.152  -8.216  1.00 98.49           C  
ATOM   1992  C   GLU A 252     -18.882  17.187  -8.170  1.00 98.49           C  
ATOM   1993  CB  GLU A 252     -17.052  18.124  -9.602  1.00 98.49           C  
ATOM   1994  O   GLU A 252     -19.809  17.293  -8.976  1.00 98.49           O  
ATOM   1995  CG  GLU A 252     -16.041  19.238  -9.831  1.00 98.49           C  
ATOM   1996  CD  GLU A 252     -15.215  19.048 -11.093  1.00 98.49           C  
ATOM   1997  OE1 GLU A 252     -14.294  19.859 -11.343  1.00 98.49           O  
ATOM   1998  OE2 GLU A 252     -15.492  18.082 -11.839  1.00 98.49           O  
ATOM   1999  N   GLY A 253     -18.879  16.273  -7.278  1.00 98.19           N  
ATOM   2000  CA  GLY A 253     -19.981  15.337  -7.126  1.00 98.19           C  
ATOM   2001  C   GLY A 253     -19.877  14.138  -8.050  1.00 98.19           C  
ATOM   2002  O   GLY A 253     -20.825  13.360  -8.176  1.00 98.19           O  
ATOM   2003  N   ASN A 254     -18.752  13.999  -8.818  1.00 98.13           N  
ATOM   2004  CA  ASN A 254     -18.479  12.823  -9.637  1.00 98.13           C  
ATOM   2005  C   ASN A 254     -17.791  11.725  -8.830  1.00 98.13           C  
ATOM   2006  CB  ASN A 254     -17.630  13.200 -10.852  1.00 98.13           C  
ATOM   2007  O   ASN A 254     -16.589  11.500  -8.980  1.00 98.13           O  
ATOM   2008  CG  ASN A 254     -18.305  14.227 -11.740  1.00 98.13           C  
ATOM   2009  ND2 ASN A 254     -17.514  15.124 -12.317  1.00 98.13           N  
ATOM   2010  OD1 ASN A 254     -19.527  14.214 -11.906  1.00 98.13           O  
ATOM   2011  N   PHE A 255     -18.536  11.056  -8.010  1.00 98.49           N  
ATOM   2012  CA  PHE A 255     -18.007  10.104  -7.040  1.00 98.49           C  
ATOM   2013  C   PHE A 255     -17.546   8.826  -7.732  1.00 98.49           C  
ATOM   2014  CB  PHE A 255     -19.061   9.774  -5.978  1.00 98.49           C  
ATOM   2015  O   PHE A 255     -18.335   8.160  -8.406  1.00 98.49           O  
ATOM   2016  CG  PHE A 255     -19.555  10.977  -5.221  1.00 98.49           C  
ATOM   2017  CD1 PHE A 255     -18.677  11.982  -4.834  1.00 98.49           C  
ATOM   2018  CD2 PHE A 255     -20.900  11.103  -4.895  1.00 98.49           C  
ATOM   2019  CE1 PHE A 255     -19.132  13.096  -4.132  1.00 98.49           C  
ATOM   2020  CE2 PHE A 255     -21.361  12.213  -4.194  1.00 98.49           C  
ATOM   2021  CZ  PHE A 255     -20.476  13.208  -3.813  1.00 98.49           C  
ATOM   2022  N   PRO A 256     -16.187   8.556  -7.560  1.00 98.14           N  
ATOM   2023  CA  PRO A 256     -15.704   7.279  -8.091  1.00 98.14           C  
ATOM   2024  C   PRO A 256     -16.297   6.075  -7.363  1.00 98.14           C  
ATOM   2025  CB  PRO A 256     -14.191   7.357  -7.874  1.00 98.14           C  
ATOM   2026  O   PRO A 256     -16.518   6.130  -6.150  1.00 98.14           O  
ATOM   2027  CG  PRO A 256     -14.017   8.306  -6.732  1.00 98.14           C  
ATOM   2028  CD  PRO A 256     -15.141   9.301  -6.764  1.00 98.14           C  
ATOM   2029  N   GLN A 257     -16.523   4.976  -8.162  1.00 98.63           N  
ATOM   2030  CA  GLN A 257     -17.081   3.741  -7.621  1.00 98.63           C  
ATOM   2031  C   GLN A 257     -16.296   2.525  -8.103  1.00 98.63           C  
ATOM   2032  CB  GLN A 257     -18.554   3.602  -8.008  1.00 98.63           C  
ATOM   2033  O   GLN A 257     -15.791   2.511  -9.227  1.00 98.63           O  
ATOM   2034  CG  GLN A 257     -19.442   4.711  -7.459  1.00 98.63           C  
ATOM   2035  CD  GLN A 257     -20.904   4.526  -7.821  1.00 98.63           C  
ATOM   2036  NE2 GLN A 257     -21.767   4.507  -6.811  1.00 98.63           N  
ATOM   2037  OE1 GLN A 257     -21.254   4.402  -8.998  1.00 98.63           O  
ATOM   2038  N   TRP A 258     -16.168   1.567  -7.180  1.00 98.84           N  
ATOM   2039  CA  TRP A 258     -15.540   0.282  -7.469  1.00 98.84           C  
ATOM   2040  C   TRP A 258     -16.437  -0.872  -7.035  1.00 98.84           C  
ATOM   2041  CB  TRP A 258     -14.180   0.179  -6.773  1.00 98.84           C  
ATOM   2042  O   TRP A 258     -17.084  -0.803  -5.987  1.00 98.84           O  
ATOM   2043  CG  TRP A 258     -13.172   1.178  -7.255  1.00 98.84           C  
ATOM   2044  CD1 TRP A 258     -12.195   0.977  -8.191  1.00 98.84           C  
ATOM   2045  CD2 TRP A 258     -13.038   2.534  -6.821  1.00 98.84           C  
ATOM   2046  CE2 TRP A 258     -11.959   3.098  -7.537  1.00 98.84           C  
ATOM   2047  CE3 TRP A 258     -13.728   3.330  -5.896  1.00 98.84           C  
ATOM   2048  NE1 TRP A 258     -11.462   2.128  -8.365  1.00 98.84           N  
ATOM   2049  CH2 TRP A 258     -12.244   5.178  -6.444  1.00 98.84           C  
ATOM   2050  CZ2 TRP A 258     -11.553   4.422  -7.355  1.00 98.84           C  
ATOM   2051  CZ3 TRP A 258     -13.322   4.647  -5.717  1.00 98.84           C  
ATOM   2052  N   ASP A 259     -16.481  -1.933  -7.960  1.00 98.85           N  
ATOM   2053  CA  ASP A 259     -17.114  -3.180  -7.539  1.00 98.85           C  
ATOM   2054  C   ASP A 259     -16.113  -4.094  -6.836  1.00 98.85           C  
ATOM   2055  CB  ASP A 259     -17.730  -3.901  -8.740  1.00 98.85           C  
ATOM   2056  O   ASP A 259     -14.969  -4.225  -7.276  1.00 98.85           O  
ATOM   2057  CG  ASP A 259     -18.928  -3.169  -9.320  1.00 98.85           C  
ATOM   2058  OD1 ASP A 259     -19.726  -2.596  -8.547  1.00 98.85           O  
ATOM   2059  OD2 ASP A 259     -19.078  -3.169 -10.561  1.00 98.85           O  
ATOM   2060  N   ILE A 260     -16.579  -4.694  -5.751  1.00 98.81           N  
ATOM   2061  CA  ILE A 260     -15.684  -5.550  -4.979  1.00 98.81           C  
ATOM   2062  C   ILE A 260     -16.072  -7.013  -5.176  1.00 98.81           C  
ATOM   2063  CB  ILE A 260     -15.710  -5.186  -3.477  1.00 98.81           C  
ATOM   2064  O   ILE A 260     -17.244  -7.374  -5.048  1.00 98.81           O  
ATOM   2065  CG1 ILE A 260     -15.350  -3.709  -3.280  1.00 98.81           C  
ATOM   2066  CG2 ILE A 260     -14.762  -6.091  -2.686  1.00 98.81           C  
ATOM   2067  CD1 ILE A 260     -15.460  -3.232  -1.838  1.00 98.81           C  
ATOM   2068  N   PHE A 261     -15.011  -7.814  -5.433  1.00 98.87           N  
ATOM   2069  CA  PHE A 261     -15.162  -9.247  -5.652  1.00 98.87           C  
ATOM   2070  C   PHE A 261     -14.219 -10.035  -4.750  1.00 98.87           C  
ATOM   2071  CB  PHE A 261     -14.900  -9.599  -7.119  1.00 98.87           C  
ATOM   2072  O   PHE A 261     -13.219  -9.498  -4.269  1.00 98.87           O  
ATOM   2073  CG  PHE A 261     -15.768  -8.843  -8.089  1.00 98.87           C  
ATOM   2074  CD1 PHE A 261     -16.953  -9.397  -8.559  1.00 98.87           C  
ATOM   2075  CD2 PHE A 261     -15.399  -7.579  -8.531  1.00 98.87           C  
ATOM   2076  CE1 PHE A 261     -17.759  -8.700  -9.456  1.00 98.87           C  
ATOM   2077  CE2 PHE A 261     -16.200  -6.877  -9.427  1.00 98.87           C  
ATOM   2078  CZ  PHE A 261     -17.379  -7.440  -9.890  1.00 98.87           C  
ATOM   2079  N   VAL A 262     -14.653 -11.376  -4.653  1.00 98.73           N  
ATOM   2080  CA  VAL A 262     -13.711 -12.283  -4.006  1.00 98.73           C  
ATOM   2081  C   VAL A 262     -13.585 -13.567  -4.823  1.00 98.73           C  
ATOM   2082  CB  VAL A 262     -14.142 -12.612  -2.559  1.00 98.73           C  
ATOM   2083  O   VAL A 262     -14.539 -13.987  -5.482  1.00 98.73           O  
ATOM   2084  CG1 VAL A 262     -14.060 -11.369  -1.675  1.00 98.73           C  
ATOM   2085  CG2 VAL A 262     -15.555 -13.191  -2.543  1.00 98.73           C  
ATOM   2086  N   GLN A 263     -12.394 -14.084  -4.880  1.00 98.66           N  
ATOM   2087  CA  GLN A 263     -12.183 -15.494  -5.194  1.00 98.66           C  
ATOM   2088  C   GLN A 263     -12.231 -16.351  -3.933  1.00 98.66           C  
ATOM   2089  CB  GLN A 263     -10.846 -15.690  -5.912  1.00 98.66           C  
ATOM   2090  O   GLN A 263     -11.748 -15.938  -2.876  1.00 98.66           O  
ATOM   2091  CG  GLN A 263     -10.786 -15.040  -7.287  1.00 98.66           C  
ATOM   2092  CD  GLN A 263      -9.457 -15.264  -7.984  1.00 98.66           C  
ATOM   2093  NE2 GLN A 263      -9.487 -15.982  -9.102  1.00 98.66           N  
ATOM   2094  OE1 GLN A 263      -8.412 -14.795  -7.523  1.00 98.66           O  
ATOM   2095  N   VAL A 264     -12.797 -17.552  -4.134  1.00 98.50           N  
ATOM   2096  CA  VAL A 264     -13.016 -18.376  -2.950  1.00 98.50           C  
ATOM   2097  C   VAL A 264     -12.425 -19.766  -3.170  1.00 98.50           C  
ATOM   2098  CB  VAL A 264     -14.518 -18.483  -2.603  1.00 98.50           C  
ATOM   2099  O   VAL A 264     -12.699 -20.410  -4.186  1.00 98.50           O  
ATOM   2100  CG1 VAL A 264     -14.719 -19.289  -1.320  1.00 98.50           C  
ATOM   2101  CG2 VAL A 264     -15.134 -17.092  -2.466  1.00 98.50           C  
ATOM   2102  N   MET A 265     -11.573 -20.147  -2.197  1.00 98.17           N  
ATOM   2103  CA  MET A 265     -10.961 -21.472  -2.240  1.00 98.17           C  
ATOM   2104  C   MET A 265     -11.231 -22.238  -0.950  1.00 98.17           C  
ATOM   2105  CB  MET A 265      -9.454 -21.363  -2.479  1.00 98.17           C  
ATOM   2106  O   MET A 265     -11.007 -21.717   0.144  1.00 98.17           O  
ATOM   2107  CG  MET A 265      -8.763 -22.704  -2.657  1.00 98.17           C  
ATOM   2108  SD  MET A 265      -6.948 -22.537  -2.869  1.00 98.17           S  
ATOM   2109  CE  MET A 265      -6.891 -21.673  -4.464  1.00 98.17           C  
ATOM   2110  N   ASP A 266     -11.667 -23.514  -1.128  1.00 97.02           N  
ATOM   2111  CA  ASP A 266     -11.824 -24.376   0.040  1.00 97.02           C  
ATOM   2112  C   ASP A 266     -10.467 -24.821   0.581  1.00 97.02           C  
ATOM   2113  CB  ASP A 266     -12.679 -25.597  -0.306  1.00 97.02           C  
ATOM   2114  O   ASP A 266      -9.551 -25.114  -0.191  1.00 97.02           O  
ATOM   2115  CG  ASP A 266     -14.144 -25.255  -0.515  1.00 97.02           C  
ATOM   2116  OD1 ASP A 266     -14.695 -24.438   0.254  1.00 97.02           O  
ATOM   2117  OD2 ASP A 266     -14.753 -25.811  -1.454  1.00 97.02           O  
ATOM   2118  N   PRO A 267     -10.360 -24.971   1.909  1.00 95.80           N  
ATOM   2119  CA  PRO A 267      -9.085 -25.389   2.498  1.00 95.80           C  
ATOM   2120  C   PRO A 267      -8.567 -26.701   1.914  1.00 95.80           C  
ATOM   2121  CB  PRO A 267      -9.418 -25.547   3.984  1.00 95.80           C  
ATOM   2122  O   PRO A 267      -7.366 -26.841   1.670  1.00 95.80           O  
ATOM   2123  CG  PRO A 267     -10.535 -24.584   4.229  1.00 95.80           C  
ATOM   2124  CD  PRO A 267     -11.410 -24.547   3.009  1.00 95.80           C  
ATOM   2125  N   ALA A 268      -9.408 -27.631   1.622  1.00 94.80           N  
ATOM   2126  CA  ALA A 268      -8.997 -28.921   1.074  1.00 94.80           C  
ATOM   2127  C   ALA A 268      -8.369 -28.756  -0.307  1.00 94.80           C  
ATOM   2128  CB  ALA A 268     -10.189 -29.873   1.003  1.00 94.80           C  
ATOM   2129  O   ALA A 268      -7.431 -29.475  -0.659  1.00 94.80           O  
ATOM   2130  N   ASN A 269      -8.878 -27.781  -1.092  1.00 95.85           N  
ATOM   2131  CA  ASN A 269      -8.340 -27.516  -2.422  1.00 95.85           C  
ATOM   2132  C   ASN A 269      -6.944 -26.904  -2.350  1.00 95.85           C  
ATOM   2133  CB  ASN A 269      -9.281 -26.602  -3.209  1.00 95.85           C  
ATOM   2134  O   ASN A 269      -6.115 -27.133  -3.233  1.00 95.85           O  
ATOM   2135  CG  ASN A 269     -10.592 -27.277  -3.561  1.00 95.85           C  
ATOM   2136  ND2 ASN A 269     -11.577 -26.484  -3.967  1.00 95.85           N  
ATOM   2137  OD1 ASN A 269     -10.719 -28.501  -3.467  1.00 95.85           O  
ATOM   2138  N   ALA A 270      -6.699 -26.129  -1.326  1.00 93.32           N  
ATOM   2139  CA  ALA A 270      -5.411 -25.458  -1.167  1.00 93.32           C  
ATOM   2140  C   ALA A 270      -4.277 -26.472  -1.039  1.00 93.32           C  
ATOM   2141  CB  ALA A 270      -5.437 -24.538   0.051  1.00 93.32           C  
ATOM   2142  O   ALA A 270      -3.148 -26.205  -1.458  1.00 93.32           O  
ATOM   2143  N   GLU A 271      -4.545 -27.660  -0.559  1.00 91.71           N  
ATOM   2144  CA  GLU A 271      -3.549 -28.685  -0.265  1.00 91.71           C  
ATOM   2145  C   GLU A 271      -3.044 -29.348  -1.543  1.00 91.71           C  
ATOM   2146  CB  GLU A 271      -4.127 -29.741   0.682  1.00 91.71           C  
ATOM   2147  O   GLU A 271      -1.911 -29.832  -1.592  1.00 91.71           O  
ATOM   2148  CG  GLU A 271      -4.537 -29.190   2.040  1.00 91.71           C  
ATOM   2149  CD  GLU A 271      -5.103 -30.250   2.971  1.00 91.71           C  
ATOM   2150  OE1 GLU A 271      -5.854 -29.897   3.908  1.00 91.71           O  
ATOM   2151  OE2 GLU A 271      -4.792 -31.444   2.762  1.00 91.71           O  
ATOM   2152  N   THR A 272      -3.861 -29.270  -2.576  1.00 91.79           N  
ATOM   2153  CA  THR A 272      -3.502 -30.036  -3.765  1.00 91.79           C  
ATOM   2154  C   THR A 272      -3.400 -29.125  -4.985  1.00 91.79           C  
ATOM   2155  CB  THR A 272      -4.526 -31.154  -4.039  1.00 91.79           C  
ATOM   2156  O   THR A 272      -3.044 -29.576  -6.075  1.00 91.79           O  
ATOM   2157  CG2 THR A 272      -4.553 -32.166  -2.899  1.00 91.79           C  
ATOM   2158  OG1 THR A 272      -5.829 -30.575  -4.182  1.00 91.79           O  
ATOM   2159  N   TYR A 273      -3.758 -27.853  -4.785  1.00 93.85           N  
ATOM   2160  CA  TYR A 273      -3.775 -26.947  -5.928  1.00 93.85           C  
ATOM   2161  C   TYR A 273      -2.372 -26.758  -6.494  1.00 93.85           C  
ATOM   2162  CB  TYR A 273      -4.365 -25.591  -5.531  1.00 93.85           C  
ATOM   2163  O   TYR A 273      -1.394 -26.716  -5.744  1.00 93.85           O  
ATOM   2164  CG  TYR A 273      -4.695 -24.705  -6.707  1.00 93.85           C  
ATOM   2165  CD1 TYR A 273      -4.144 -23.430  -6.820  1.00 93.85           C  
ATOM   2166  CD2 TYR A 273      -5.558 -25.139  -7.707  1.00 93.85           C  
ATOM   2167  CE1 TYR A 273      -4.447 -22.609  -7.901  1.00 93.85           C  
ATOM   2168  CE2 TYR A 273      -5.868 -24.327  -8.793  1.00 93.85           C  
ATOM   2169  OH  TYR A 273      -5.612 -22.257  -9.954  1.00 93.85           O  
ATOM   2170  CZ  TYR A 273      -5.308 -23.066  -8.881  1.00 93.85           C  
ATOM   2171  N   HIS A 274      -2.258 -26.644  -7.760  1.00 90.28           N  
ATOM   2172  CA  HIS A 274      -0.980 -26.693  -8.461  1.00 90.28           C  
ATOM   2173  C   HIS A 274      -0.184 -25.410  -8.247  1.00 90.28           C  
ATOM   2174  CB  HIS A 274      -1.198 -26.932  -9.956  1.00 90.28           C  
ATOM   2175  O   HIS A 274       1.030 -25.384  -8.464  1.00 90.28           O  
ATOM   2176  CG  HIS A 274      -1.996 -25.859 -10.626  1.00 90.28           C  
ATOM   2177  CD2 HIS A 274      -1.612 -24.823 -11.408  1.00 90.28           C  
ATOM   2178  ND1 HIS A 274      -3.367 -25.776 -10.520  1.00 90.28           N  
ATOM   2179  CE1 HIS A 274      -3.794 -24.732 -11.210  1.00 90.28           C  
ATOM   2180  NE2 HIS A 274      -2.749 -24.137 -11.759  1.00 90.28           N  
ATOM   2181  N   VAL A 275      -0.877 -24.290  -7.826  1.00 90.38           N  
ATOM   2182  CA  VAL A 275      -0.227 -23.034  -7.467  1.00 90.38           C  
ATOM   2183  C   VAL A 275      -0.341 -22.804  -5.962  1.00 90.38           C  
ATOM   2184  CB  VAL A 275      -0.836 -21.840  -8.236  1.00 90.38           C  
ATOM   2185  O   VAL A 275      -1.404 -23.019  -5.374  1.00 90.38           O  
ATOM   2186  CG1 VAL A 275      -0.168 -20.531  -7.820  1.00 90.38           C  
ATOM   2187  CG2 VAL A 275      -0.706 -22.054  -9.743  1.00 90.38           C  
ATOM   2188  N   ASN A 276       0.786 -22.442  -5.457  1.00 90.56           N  
ATOM   2189  CA  ASN A 276       0.738 -22.091  -4.042  1.00 90.56           C  
ATOM   2190  C   ASN A 276      -0.173 -20.892  -3.793  1.00 90.56           C  
ATOM   2191  CB  ASN A 276       2.145 -21.809  -3.510  1.00 90.56           C  
ATOM   2192  O   ASN A 276       0.157 -19.767  -4.173  1.00 90.56           O  
ATOM   2193  CG  ASN A 276       2.165 -21.559  -2.015  1.00 90.56           C  
ATOM   2194  ND2 ASN A 276       3.361 -21.467  -1.445  1.00 90.56           N  
ATOM   2195  OD1 ASN A 276       1.114 -21.452  -1.377  1.00 90.56           O  
ATOM   2196  N   PRO A 277      -1.241 -21.087  -3.044  1.00 92.36           N  
ATOM   2197  CA  PRO A 277      -2.235 -20.029  -2.853  1.00 92.36           C  
ATOM   2198  C   PRO A 277      -1.725 -18.892  -1.972  1.00 92.36           C  
ATOM   2199  CB  PRO A 277      -3.402 -20.759  -2.182  1.00 92.36           C  
ATOM   2200  O   PRO A 277      -2.333 -17.819  -1.928  1.00 92.36           O  
ATOM   2201  CG  PRO A 277      -2.789 -21.976  -1.568  1.00 92.36           C  
ATOM   2202  CD  PRO A 277      -1.604 -22.383  -2.396  1.00 92.36           C  
ATOM   2203  N   PHE A 278      -0.561 -19.118  -1.326  1.00 92.80           N  
ATOM   2204  CA  PHE A 278      -0.039 -18.130  -0.389  1.00 92.80           C  
ATOM   2205  C   PHE A 278       1.147 -17.387  -0.991  1.00 92.80           C  
ATOM   2206  CB  PHE A 278       0.372 -18.799   0.926  1.00 92.80           C  
ATOM   2207  O   PHE A 278       1.807 -16.602  -0.306  1.00 92.80           O  
ATOM   2208  CG  PHE A 278      -0.708 -19.650   1.539  1.00 92.80           C  
ATOM   2209  CD1 PHE A 278      -1.971 -19.125   1.781  1.00 92.80           C  
ATOM   2210  CD2 PHE A 278      -0.459 -20.975   1.873  1.00 92.80           C  
ATOM   2211  CE1 PHE A 278      -2.973 -19.910   2.347  1.00 92.80           C  
ATOM   2212  CE2 PHE A 278      -1.454 -21.765   2.439  1.00 92.80           C  
ATOM   2213  CZ  PHE A 278      -2.710 -21.231   2.677  1.00 92.80           C  
ATOM   2214  N   ASP A 279       1.457 -17.659  -2.210  1.00 92.70           N  
ATOM   2215  CA  ASP A 279       2.560 -17.033  -2.933  1.00 92.70           C  
ATOM   2216  C   ASP A 279       2.113 -15.730  -3.594  1.00 92.70           C  
ATOM   2217  CB  ASP A 279       3.123 -17.990  -3.986  1.00 92.70           C  
ATOM   2218  O   ASP A 279       1.354 -15.749  -4.565  1.00 92.70           O  
ATOM   2219  CG  ASP A 279       4.380 -17.463  -4.654  1.00 92.70           C  
ATOM   2220  OD1 ASP A 279       4.635 -16.240  -4.597  1.00 92.70           O  
ATOM   2221  OD2 ASP A 279       5.121 -18.276  -5.247  1.00 92.70           O  
ATOM   2222  N   MET A 280       2.660 -14.605  -3.120  1.00 93.17           N  
ATOM   2223  CA  MET A 280       2.206 -13.276  -3.517  1.00 93.17           C  
ATOM   2224  C   MET A 280       2.739 -12.908  -4.897  1.00 93.17           C  
ATOM   2225  CB  MET A 280       2.643 -12.229  -2.491  1.00 93.17           C  
ATOM   2226  O   MET A 280       2.417 -11.844  -5.429  1.00 93.17           O  
ATOM   2227  CG  MET A 280       1.906 -10.905  -2.614  1.00 93.17           C  
ATOM   2228  SD  MET A 280       2.203  -9.799  -1.179  1.00 93.17           S  
ATOM   2229  CE  MET A 280       3.756  -9.016  -1.696  1.00 93.17           C  
ATOM   2230  N   THR A 281       3.523 -13.805  -5.491  1.00 95.54           N  
ATOM   2231  CA  THR A 281       4.010 -13.567  -6.845  1.00 95.54           C  
ATOM   2232  C   THR A 281       3.138 -14.289  -7.868  1.00 95.54           C  
ATOM   2233  CB  THR A 281       5.473 -14.021  -7.001  1.00 95.54           C  
ATOM   2234  O   THR A 281       3.443 -14.289  -9.062  1.00 95.54           O  
ATOM   2235  CG2 THR A 281       6.357 -13.410  -5.920  1.00 95.54           C  
ATOM   2236  OG1 THR A 281       5.536 -15.450  -6.904  1.00 95.54           O  
ATOM   2237  N   LYS A 282       2.078 -14.906  -7.365  1.00 95.50           N  
ATOM   2238  CA  LYS A 282       1.206 -15.695  -8.229  1.00 95.50           C  
ATOM   2239  C   LYS A 282      -0.242 -15.224  -8.127  1.00 95.50           C  
ATOM   2240  CB  LYS A 282       1.299 -17.180  -7.875  1.00 95.50           C  
ATOM   2241  O   LYS A 282      -0.628 -14.597  -7.138  1.00 95.50           O  
ATOM   2242  CG  LYS A 282       2.716 -17.735  -7.899  1.00 95.50           C  
ATOM   2243  CD  LYS A 282       3.296 -17.725  -9.308  1.00 95.50           C  
ATOM   2244  CE  LYS A 282       4.668 -18.384  -9.353  1.00 95.50           C  
ATOM   2245  NZ  LYS A 282       5.259 -18.338 -10.724  1.00 95.50           N  
ATOM   2246  N   VAL A 283      -1.004 -15.501  -9.227  1.00 96.39           N  
ATOM   2247  CA  VAL A 283      -2.441 -15.248  -9.209  1.00 96.39           C  
ATOM   2248  C   VAL A 283      -3.200 -16.573  -9.221  1.00 96.39           C  
ATOM   2249  CB  VAL A 283      -2.878 -14.373 -10.406  1.00 96.39           C  
ATOM   2250  O   VAL A 283      -2.658 -17.602  -9.632  1.00 96.39           O  
ATOM   2251  CG1 VAL A 283      -2.165 -13.022 -10.375  1.00 96.39           C  
ATOM   2252  CG2 VAL A 283      -2.603 -15.095 -11.723  1.00 96.39           C  
ATOM   2253  N   TRP A 284      -4.534 -16.463  -8.657  1.00 96.72           N  
ATOM   2254  CA  TRP A 284      -5.490 -17.534  -8.918  1.00 96.72           C  
ATOM   2255  C   TRP A 284      -6.218 -17.303 -10.238  1.00 96.72           C  
ATOM   2256  CB  TRP A 284      -6.503 -17.642  -7.774  1.00 96.72           C  
ATOM   2257  O   TRP A 284      -6.950 -16.322 -10.387  1.00 96.72           O  
ATOM   2258  CG  TRP A 284      -5.881 -17.872  -6.430  1.00 96.72           C  
ATOM   2259  CD1 TRP A 284      -4.559 -18.099  -6.161  1.00 96.72           C  
ATOM   2260  CD2 TRP A 284      -6.557 -17.903  -5.169  1.00 96.72           C  
ATOM   2261  CE2 TRP A 284      -5.583 -18.153  -4.178  1.00 96.72           C  
ATOM   2262  CE3 TRP A 284      -7.895 -17.743  -4.782  1.00 96.72           C  
ATOM   2263  NE1 TRP A 284      -4.374 -18.268  -4.808  1.00 96.72           N  
ATOM   2264  CH2 TRP A 284      -7.220 -18.085  -2.470  1.00 96.72           C  
ATOM   2265  CZ2 TRP A 284      -5.905 -18.246  -2.822  1.00 96.72           C  
ATOM   2266  CZ3 TRP A 284      -8.213 -17.836  -3.432  1.00 96.72           C  
ATOM   2267  N   PRO A 285      -5.950 -18.268 -11.177  1.00 95.33           N  
ATOM   2268  CA  PRO A 285      -6.663 -18.037 -12.435  1.00 95.33           C  
ATOM   2269  C   PRO A 285      -8.174 -17.927 -12.245  1.00 95.33           C  
ATOM   2270  CB  PRO A 285      -6.306 -19.267 -13.274  1.00 95.33           C  
ATOM   2271  O   PRO A 285      -8.762 -18.699 -11.483  1.00 95.33           O  
ATOM   2272  CG  PRO A 285      -5.005 -19.746 -12.715  1.00 95.33           C  
ATOM   2273  CD  PRO A 285      -5.013 -19.523 -11.230  1.00 95.33           C  
ATOM   2274  N   HIS A 286      -8.743 -16.952 -12.911  1.00 95.67           N  
ATOM   2275  CA  HIS A 286     -10.180 -16.727 -12.798  1.00 95.67           C  
ATOM   2276  C   HIS A 286     -10.968 -17.907 -13.358  1.00 95.67           C  
ATOM   2277  CB  HIS A 286     -10.579 -15.439 -13.520  1.00 95.67           C  
ATOM   2278  O   HIS A 286     -12.099 -18.160 -12.937  1.00 95.67           O  
ATOM   2279  CG  HIS A 286     -10.103 -14.197 -12.838  1.00 95.67           C  
ATOM   2280  CD2 HIS A 286      -9.483 -14.018 -11.648  1.00 95.67           C  
ATOM   2281  ND1 HIS A 286     -10.253 -12.942 -13.388  1.00 95.67           N  
ATOM   2282  CE1 HIS A 286      -9.742 -12.043 -12.563  1.00 95.67           C  
ATOM   2283  NE2 HIS A 286      -9.269 -12.670 -11.500  1.00 95.67           N  
ATOM   2284  N   LYS A 287     -10.371 -18.650 -14.275  1.00 95.47           N  
ATOM   2285  CA  LYS A 287     -11.018 -19.835 -14.830  1.00 95.47           C  
ATOM   2286  C   LYS A 287     -11.262 -20.885 -13.750  1.00 95.47           C  
ATOM   2287  CB  LYS A 287     -10.172 -20.430 -15.957  1.00 95.47           C  
ATOM   2288  O   LYS A 287     -12.315 -21.527 -13.728  1.00 95.47           O  
ATOM   2289  CG  LYS A 287     -10.767 -21.683 -16.583  1.00 95.47           C  
ATOM   2290  CD  LYS A 287      -9.864 -22.247 -17.672  1.00 95.47           C  
ATOM   2291  CE  LYS A 287     -10.403 -23.561 -18.221  1.00 95.47           C  
ATOM   2292  NZ  LYS A 287      -9.496 -24.142 -19.256  1.00 95.47           N  
ATOM   2293  N   ASP A 288     -10.328 -20.928 -12.806  1.00 96.78           N  
ATOM   2294  CA  ASP A 288     -10.435 -21.932 -11.752  1.00 96.78           C  
ATOM   2295  C   ASP A 288     -11.238 -21.401 -10.567  1.00 96.78           C  
ATOM   2296  CB  ASP A 288      -9.045 -22.374 -11.289  1.00 96.78           C  
ATOM   2297  O   ASP A 288     -11.992 -22.147  -9.937  1.00 96.78           O  
ATOM   2298  CG  ASP A 288      -8.222 -23.002 -12.400  1.00 96.78           C  
ATOM   2299  OD1 ASP A 288      -8.808 -23.523 -13.373  1.00 96.78           O  
ATOM   2300  OD2 ASP A 288      -6.976 -22.980 -12.299  1.00 96.78           O  
ATOM   2301  N   TYR A 289     -10.995 -20.209 -10.330  1.00 97.84           N  
ATOM   2302  CA  TYR A 289     -11.666 -19.550  -9.215  1.00 97.84           C  
ATOM   2303  C   TYR A 289     -12.277 -18.224  -9.654  1.00 97.84           C  
ATOM   2304  CB  TYR A 289     -10.688 -19.316  -8.060  1.00 97.84           C  
ATOM   2305  O   TYR A 289     -11.630 -17.178  -9.574  1.00 97.84           O  
ATOM   2306  CG  TYR A 289     -10.130 -20.589  -7.471  1.00 97.84           C  
ATOM   2307  CD1 TYR A 289     -10.832 -21.295  -6.496  1.00 97.84           C  
ATOM   2308  CD2 TYR A 289      -8.900 -21.088  -7.886  1.00 97.84           C  
ATOM   2309  CE1 TYR A 289     -10.321 -22.467  -5.949  1.00 97.84           C  
ATOM   2310  CE2 TYR A 289      -8.379 -22.259  -7.346  1.00 97.84           C  
ATOM   2311  OH  TYR A 289      -8.586 -24.101  -5.841  1.00 97.84           O  
ATOM   2312  CZ  TYR A 289      -9.096 -22.941  -6.379  1.00 97.84           C  
ATOM   2313  N   PRO A 290     -13.542 -18.221 -10.182  1.00 98.15           N  
ATOM   2314  CA  PRO A 290     -14.218 -17.032 -10.707  1.00 98.15           C  
ATOM   2315  C   PRO A 290     -14.528 -16.003  -9.623  1.00 98.15           C  
ATOM   2316  CB  PRO A 290     -15.508 -17.596 -11.309  1.00 98.15           C  
ATOM   2317  O   PRO A 290     -14.634 -16.354  -8.445  1.00 98.15           O  
ATOM   2318  CG  PRO A 290     -15.747 -18.873 -10.571  1.00 98.15           C  
ATOM   2319  CD  PRO A 290     -14.418 -19.461 -10.192  1.00 98.15           C  
ATOM   2320  N   LEU A 291     -14.717 -14.793 -10.078  1.00 98.48           N  
ATOM   2321  CA  LEU A 291     -15.006 -13.684  -9.175  1.00 98.48           C  
ATOM   2322  C   LEU A 291     -16.446 -13.750  -8.676  1.00 98.48           C  
ATOM   2323  CB  LEU A 291     -14.756 -12.345  -9.874  1.00 98.48           C  
ATOM   2324  O   LEU A 291     -17.366 -14.007  -9.456  1.00 98.48           O  
ATOM   2325  CG  LEU A 291     -13.312 -12.056 -10.288  1.00 98.48           C  
ATOM   2326  CD1 LEU A 291     -13.233 -10.734 -11.044  1.00 98.48           C  
ATOM   2327  CD2 LEU A 291     -12.399 -12.036  -9.068  1.00 98.48           C  
ATOM   2328  N   ARG A 292     -16.557 -13.606  -7.394  1.00 98.46           N  
ATOM   2329  CA  ARG A 292     -17.861 -13.495  -6.749  1.00 98.46           C  
ATOM   2330  C   ARG A 292     -18.069 -12.098  -6.172  1.00 98.46           C  
ATOM   2331  CB  ARG A 292     -18.006 -14.544  -5.645  1.00 98.46           C  
ATOM   2332  O   ARG A 292     -17.301 -11.653  -5.316  1.00 98.46           O  
ATOM   2333  CG  ARG A 292     -19.394 -14.602  -5.028  1.00 98.46           C  
ATOM   2334  CD  ARG A 292     -19.495 -15.687  -3.965  1.00 98.46           C  
ATOM   2335  NE  ARG A 292     -20.762 -15.619  -3.244  1.00 98.46           N  
ATOM   2336  NH1 ARG A 292     -20.067 -16.941  -1.481  1.00 98.46           N  
ATOM   2337  NH2 ARG A 292     -22.195 -16.089  -1.511  1.00 98.46           N  
ATOM   2338  CZ  ARG A 292     -21.005 -16.217  -2.080  1.00 98.46           C  
ATOM   2339  N   PRO A 293     -19.153 -11.390  -6.593  1.00 98.63           N  
ATOM   2340  CA  PRO A 293     -19.375 -10.034  -6.085  1.00 98.63           C  
ATOM   2341  C   PRO A 293     -19.795 -10.015  -4.618  1.00 98.63           C  
ATOM   2342  CB  PRO A 293     -20.496  -9.501  -6.981  1.00 98.63           C  
ATOM   2343  O   PRO A 293     -20.592 -10.854  -4.189  1.00 98.63           O  
ATOM   2344  CG  PRO A 293     -21.248 -10.717  -7.416  1.00 98.63           C  
ATOM   2345  CD  PRO A 293     -20.281 -11.860  -7.535  1.00 98.63           C  
ATOM   2346  N   ILE A 294     -19.214  -8.938  -3.870  1.00 98.55           N  
ATOM   2347  CA  ILE A 294     -19.601  -8.911  -2.463  1.00 98.55           C  
ATOM   2348  C   ILE A 294     -20.020  -7.496  -2.070  1.00 98.55           C  
ATOM   2349  CB  ILE A 294     -18.454  -9.403  -1.552  1.00 98.55           C  
ATOM   2350  O   ILE A 294     -20.701  -7.302  -1.061  1.00 98.55           O  
ATOM   2351  CG1 ILE A 294     -17.249  -8.462  -1.655  1.00 98.55           C  
ATOM   2352  CG2 ILE A 294     -18.059 -10.839  -1.910  1.00 98.55           C  
ATOM   2353  CD1 ILE A 294     -16.206  -8.670  -0.565  1.00 98.55           C  
ATOM   2354  N   GLY A 295     -19.537  -6.513  -2.832  1.00 98.51           N  
ATOM   2355  CA  GLY A 295     -19.885  -5.173  -2.388  1.00 98.51           C  
ATOM   2356  C   GLY A 295     -19.473  -4.093  -3.370  1.00 98.51           C  
ATOM   2357  O   GLY A 295     -19.012  -4.393  -4.473  1.00 98.51           O  
ATOM   2358  N   ARG A 296     -19.746  -2.885  -2.966  1.00 98.82           N  
ATOM   2359  CA  ARG A 296     -19.440  -1.697  -3.757  1.00 98.82           C  
ATOM   2360  C   ARG A 296     -18.829  -0.603  -2.889  1.00 98.82           C  
ATOM   2361  CB  ARG A 296     -20.700  -1.174  -4.450  1.00 98.82           C  
ATOM   2362  O   ARG A 296     -19.288  -0.361  -1.771  1.00 98.82           O  
ATOM   2363  CG  ARG A 296     -20.465   0.061  -5.305  1.00 98.82           C  
ATOM   2364  CD  ARG A 296     -21.737   0.510  -6.010  1.00 98.82           C  
ATOM   2365  NE  ARG A 296     -22.322  -0.567  -6.804  1.00 98.82           N  
ATOM   2366  NH1 ARG A 296     -24.471   0.280  -6.749  1.00 98.82           N  
ATOM   2367  NH2 ARG A 296     -24.032  -1.675  -7.863  1.00 98.82           N  
ATOM   2368  CZ  ARG A 296     -23.607  -0.652  -7.137  1.00 98.82           C  
ATOM   2369  N   LEU A 297     -17.765  -0.010  -3.430  1.00 98.81           N  
ATOM   2370  CA  LEU A 297     -17.091   1.110  -2.784  1.00 98.81           C  
ATOM   2371  C   LEU A 297     -17.400   2.419  -3.503  1.00 98.81           C  
ATOM   2372  CB  LEU A 297     -15.578   0.879  -2.750  1.00 98.81           C  
ATOM   2373  O   LEU A 297     -17.248   2.513  -4.723  1.00 98.81           O  
ATOM   2374  CG  LEU A 297     -14.723   2.050  -2.263  1.00 98.81           C  
ATOM   2375  CD1 LEU A 297     -14.977   2.311  -0.782  1.00 98.81           C  
ATOM   2376  CD2 LEU A 297     -13.245   1.775  -2.517  1.00 98.81           C  
ATOM   2377  N   THR A 298     -17.881   3.419  -2.730  1.00 98.81           N  
ATOM   2378  CA  THR A 298     -18.093   4.769  -3.239  1.00 98.81           C  
ATOM   2379  C   THR A 298     -17.313   5.787  -2.411  1.00 98.81           C  
ATOM   2380  CB  THR A 298     -19.587   5.139  -3.237  1.00 98.81           C  
ATOM   2381  O   THR A 298     -17.504   5.885  -1.197  1.00 98.81           O  
ATOM   2382  CG2 THR A 298     -19.812   6.522  -3.839  1.00 98.81           C  
ATOM   2383  OG1 THR A 298     -20.314   4.172  -4.006  1.00 98.81           O  
ATOM   2384  N   LEU A 299     -16.423   6.534  -3.050  1.00 98.46           N  
ATOM   2385  CA  LEU A 299     -15.693   7.618  -2.401  1.00 98.46           C  
ATOM   2386  C   LEU A 299     -16.399   8.953  -2.613  1.00 98.46           C  
ATOM   2387  CB  LEU A 299     -14.260   7.695  -2.935  1.00 98.46           C  
ATOM   2388  O   LEU A 299     -16.444   9.465  -3.733  1.00 98.46           O  
ATOM   2389  CG  LEU A 299     -13.266   8.497  -2.094  1.00 98.46           C  
ATOM   2390  CD1 LEU A 299     -13.107   7.866  -0.715  1.00 98.46           C  
ATOM   2391  CD2 LEU A 299     -11.919   8.590  -2.803  1.00 98.46           C  
ATOM   2392  N   ASN A 300     -16.795   9.582  -1.476  1.00 98.30           N  
ATOM   2393  CA  ASN A 300     -17.716  10.690  -1.702  1.00 98.30           C  
ATOM   2394  C   ASN A 300     -17.358  11.901  -0.845  1.00 98.30           C  
ATOM   2395  CB  ASN A 300     -19.157  10.255  -1.431  1.00 98.30           C  
ATOM   2396  O   ASN A 300     -18.147  12.839  -0.727  1.00 98.30           O  
ATOM   2397  CG  ASN A 300     -19.351   9.720  -0.026  1.00 98.30           C  
ATOM   2398  ND2 ASN A 300     -20.487   9.074   0.211  1.00 98.30           N  
ATOM   2399  OD1 ASN A 300     -18.488   9.886   0.839  1.00 98.30           O  
ATOM   2400  N   LYS A 301     -16.265  11.844  -0.242  1.00 98.54           N  
ATOM   2401  CA  LYS A 301     -15.892  12.984   0.590  1.00 98.54           C  
ATOM   2402  C   LYS A 301     -14.380  13.192   0.593  1.00 98.54           C  
ATOM   2403  CB  LYS A 301     -16.396  12.791   2.021  1.00 98.54           C  
ATOM   2404  O   LYS A 301     -13.622  12.270   0.903  1.00 98.54           O  
ATOM   2405  CG  LYS A 301     -16.193  14.004   2.918  1.00 98.54           C  
ATOM   2406  CD  LYS A 301     -16.740  13.762   4.318  1.00 98.54           C  
ATOM   2407  CE  LYS A 301     -16.530  14.972   5.219  1.00 98.54           C  
ATOM   2408  NZ  LYS A 301     -17.069  14.740   6.593  1.00 98.54           N  
ATOM   2409  N   ASN A 302     -13.961  14.483   0.311  1.00 98.58           N  
ATOM   2410  CA  ASN A 302     -12.549  14.848   0.353  1.00 98.58           C  
ATOM   2411  C   ASN A 302     -12.075  15.088   1.784  1.00 98.58           C  
ATOM   2412  CB  ASN A 302     -12.288  16.085  -0.508  1.00 98.58           C  
ATOM   2413  O   ASN A 302     -12.880  15.392   2.666  1.00 98.58           O  
ATOM   2414  CG  ASN A 302     -12.150  15.753  -1.981  1.00 98.58           C  
ATOM   2415  ND2 ASN A 302     -12.733  16.587  -2.834  1.00 98.58           N  
ATOM   2416  OD1 ASN A 302     -11.525  14.754  -2.349  1.00 98.58           O  
ATOM   2417  N   PRO A 303     -10.721  14.894   1.928  1.00 97.85           N  
ATOM   2418  CA  PRO A 303     -10.188  15.271   3.240  1.00 97.85           C  
ATOM   2419  C   PRO A 303     -10.408  16.747   3.564  1.00 97.85           C  
ATOM   2420  CB  PRO A 303      -8.695  14.955   3.117  1.00 97.85           C  
ATOM   2421  O   PRO A 303     -10.394  17.590   2.664  1.00 97.85           O  
ATOM   2422  CG  PRO A 303      -8.408  15.032   1.652  1.00 97.85           C  
ATOM   2423  CD  PRO A 303      -9.640  14.616   0.902  1.00 97.85           C  
ATOM   2424  N   ARG A 304     -10.700  16.966   4.827  1.00 96.77           N  
ATOM   2425  CA  ARG A 304     -10.773  18.357   5.262  1.00 96.77           C  
ATOM   2426  C   ARG A 304      -9.381  18.971   5.370  1.00 96.77           C  
ATOM   2427  CB  ARG A 304     -11.497  18.462   6.606  1.00 96.77           C  
ATOM   2428  O   ARG A 304      -9.176  20.127   4.995  1.00 96.77           O  
ATOM   2429  CG  ARG A 304     -11.724  19.891   7.073  1.00 96.77           C  
ATOM   2430  CD  ARG A 304     -12.579  19.944   8.332  1.00 96.77           C  
ATOM   2431  NE  ARG A 304     -12.748  21.313   8.811  1.00 96.77           N  
ATOM   2432  NH1 ARG A 304     -14.425  20.799  10.315  1.00 96.77           N  
ATOM   2433  NH2 ARG A 304     -13.691  22.960  10.104  1.00 96.77           N  
ATOM   2434  CZ  ARG A 304     -13.621  21.687   9.742  1.00 96.77           C  
ATOM   2435  N   ASN A 305      -8.477  18.256   5.889  1.00 97.51           N  
ATOM   2436  CA  ASN A 305      -7.054  18.553   6.015  1.00 97.51           C  
ATOM   2437  C   ASN A 305      -6.194  17.346   5.651  1.00 97.51           C  
ATOM   2438  CB  ASN A 305      -6.728  19.029   7.433  1.00 97.51           C  
ATOM   2439  O   ASN A 305      -6.351  16.270   6.230  1.00 97.51           O  
ATOM   2440  CG  ASN A 305      -5.272  19.416   7.599  1.00 97.51           C  
ATOM   2441  ND2 ASN A 305      -4.973  20.695   7.407  1.00 97.51           N  
ATOM   2442  OD1 ASN A 305      -4.423  18.572   7.896  1.00 97.51           O  
ATOM   2443  N   TYR A 306      -5.291  17.567   4.776  1.00 96.97           N  
ATOM   2444  CA  TYR A 306      -4.480  16.471   4.258  1.00 96.97           C  
ATOM   2445  C   TYR A 306      -3.668  15.820   5.371  1.00 96.97           C  
ATOM   2446  CB  TYR A 306      -3.544  16.971   3.153  1.00 96.97           C  
ATOM   2447  O   TYR A 306      -3.642  14.593   5.493  1.00 96.97           O  
ATOM   2448  CG  TYR A 306      -2.686  15.886   2.547  1.00 96.97           C  
ATOM   2449  CD1 TYR A 306      -1.419  15.609   3.055  1.00 96.97           C  
ATOM   2450  CD2 TYR A 306      -3.140  15.138   1.467  1.00 96.97           C  
ATOM   2451  CE1 TYR A 306      -0.624  14.612   2.499  1.00 96.97           C  
ATOM   2452  CE2 TYR A 306      -2.354  14.138   0.903  1.00 96.97           C  
ATOM   2453  OH  TYR A 306      -0.317  12.895   0.871  1.00 96.97           O  
ATOM   2454  CZ  TYR A 306      -1.100  13.883   1.425  1.00 96.97           C  
ATOM   2455  N   PHE A 307      -3.015  16.608   6.200  1.00 96.88           N  
ATOM   2456  CA  PHE A 307      -2.156  16.080   7.253  1.00 96.88           C  
ATOM   2457  C   PHE A 307      -2.955  15.218   8.223  1.00 96.88           C  
ATOM   2458  CB  PHE A 307      -1.467  17.221   8.010  1.00 96.88           C  
ATOM   2459  O   PHE A 307      -2.594  14.069   8.483  1.00 96.88           O  
ATOM   2460  CG  PHE A 307      -0.554  16.754   9.110  1.00 96.88           C  
ATOM   2461  CD1 PHE A 307      -0.960  16.803  10.438  1.00 96.88           C  
ATOM   2462  CD2 PHE A 307       0.713  16.266   8.817  1.00 96.88           C  
ATOM   2463  CE1 PHE A 307      -0.116  16.372  11.459  1.00 96.88           C  
ATOM   2464  CE2 PHE A 307       1.562  15.833   9.832  1.00 96.88           C  
ATOM   2465  CZ  PHE A 307       1.146  15.888  11.152  1.00 96.88           C  
ATOM   2466  N   THR A 308      -4.080  15.733   8.639  1.00 96.40           N  
ATOM   2467  CA  THR A 308      -4.878  15.071   9.665  1.00 96.40           C  
ATOM   2468  C   THR A 308      -5.541  13.815   9.109  1.00 96.40           C  
ATOM   2469  CB  THR A 308      -5.954  16.016  10.231  1.00 96.40           C  
ATOM   2470  O   THR A 308      -5.509  12.757   9.742  1.00 96.40           O  
ATOM   2471  CG2 THR A 308      -6.808  15.311  11.280  1.00 96.40           C  
ATOM   2472  OG1 THR A 308      -5.318  17.150  10.833  1.00 96.40           O  
ATOM   2473  N   ASP A 309      -6.060  13.885   7.908  1.00 97.87           N  
ATOM   2474  CA  ASP A 309      -6.923  12.825   7.397  1.00 97.87           C  
ATOM   2475  C   ASP A 309      -6.123  11.809   6.585  1.00 97.87           C  
ATOM   2476  CB  ASP A 309      -8.049  13.412   6.543  1.00 97.87           C  
ATOM   2477  O   ASP A 309      -6.408  10.610   6.626  1.00 97.87           O  
ATOM   2478  CG  ASP A 309      -9.060  14.202   7.357  1.00 97.87           C  
ATOM   2479  OD1 ASP A 309      -9.270  13.880   8.546  1.00 97.87           O  
ATOM   2480  OD2 ASP A 309      -9.653  15.152   6.802  1.00 97.87           O  
ATOM   2481  N   ILE A 310      -5.063  12.340   5.898  1.00 97.84           N  
ATOM   2482  CA  ILE A 310      -4.379  11.442   4.975  1.00 97.84           C  
ATOM   2483  C   ILE A 310      -2.973  11.146   5.490  1.00 97.84           C  
ATOM   2484  CB  ILE A 310      -4.314  12.037   3.550  1.00 97.84           C  
ATOM   2485  O   ILE A 310      -2.599   9.983   5.660  1.00 97.84           O  
ATOM   2486  CG1 ILE A 310      -5.725  12.333   3.030  1.00 97.84           C  
ATOM   2487  CG2 ILE A 310      -3.568  11.092   2.604  1.00 97.84           C  
ATOM   2488  CD1 ILE A 310      -6.664  11.135   3.071  1.00 97.84           C  
ATOM   2489  N   GLU A 311      -2.185  12.145   5.847  1.00 97.24           N  
ATOM   2490  CA  GLU A 311      -0.798  11.940   6.256  1.00 97.24           C  
ATOM   2491  C   GLU A 311      -0.720  11.195   7.585  1.00 97.24           C  
ATOM   2492  CB  GLU A 311      -0.065  13.279   6.360  1.00 97.24           C  
ATOM   2493  O   GLU A 311       0.143  10.334   7.771  1.00 97.24           O  
ATOM   2494  CG  GLU A 311       1.380  13.155   6.823  1.00 97.24           C  
ATOM   2495  CD  GLU A 311       2.246  12.342   5.874  1.00 97.24           C  
ATOM   2496  OE1 GLU A 311       3.329  11.874   6.292  1.00 97.24           O  
ATOM   2497  OE2 GLU A 311       1.838  12.172   4.703  1.00 97.24           O  
ATOM   2498  N   GLN A 312      -1.732  11.299   8.504  1.00 97.32           N  
ATOM   2499  CA  GLN A 312      -1.706  10.662   9.816  1.00 97.32           C  
ATOM   2500  C   GLN A 312      -2.441   9.325   9.793  1.00 97.32           C  
ATOM   2501  CB  GLN A 312      -2.321  11.581  10.872  1.00 97.32           C  
ATOM   2502  O   GLN A 312      -2.411   8.577  10.772  1.00 97.32           O  
ATOM   2503  CG  GLN A 312      -1.432  12.755  11.259  1.00 97.32           C  
ATOM   2504  CD  GLN A 312      -1.991  13.559  12.418  1.00 97.32           C  
ATOM   2505  NE2 GLN A 312      -1.120  13.952  13.341  1.00 97.32           N  
ATOM   2506  OE1 GLN A 312      -3.195  13.824  12.483  1.00 97.32           O  
ATOM   2507  N   ALA A 313      -3.034   9.062   8.647  1.00 98.15           N  
ATOM   2508  CA  ALA A 313      -3.746   7.792   8.537  1.00 98.15           C  
ATOM   2509  C   ALA A 313      -2.774   6.615   8.551  1.00 98.15           C  
ATOM   2510  CB  ALA A 313      -4.591   7.764   7.266  1.00 98.15           C  
ATOM   2511  O   ALA A 313      -1.768   6.624   7.837  1.00 98.15           O  
ATOM   2512  N   ALA A 314      -3.044   5.706   9.429  1.00 98.04           N  
ATOM   2513  CA  ALA A 314      -2.250   4.486   9.556  1.00 98.04           C  
ATOM   2514  C   ALA A 314      -3.090   3.251   9.246  1.00 98.04           C  
ATOM   2515  CB  ALA A 314      -1.654   4.383  10.958  1.00 98.04           C  
ATOM   2516  O   ALA A 314      -4.237   3.146   9.687  1.00 98.04           O  
ATOM   2517  N   PHE A 315      -2.489   2.324   8.413  1.00 98.38           N  
ATOM   2518  CA  PHE A 315      -3.173   1.111   7.979  1.00 98.38           C  
ATOM   2519  C   PHE A 315      -2.344  -0.125   8.308  1.00 98.38           C  
ATOM   2520  CB  PHE A 315      -3.463   1.164   6.476  1.00 98.38           C  
ATOM   2521  O   PHE A 315      -1.116  -0.101   8.200  1.00 98.38           O  
ATOM   2522  CG  PHE A 315      -4.250   2.375   6.052  1.00 98.38           C  
ATOM   2523  CD1 PHE A 315      -5.639   2.343   6.023  1.00 98.38           C  
ATOM   2524  CD2 PHE A 315      -3.601   3.546   5.683  1.00 98.38           C  
ATOM   2525  CE1 PHE A 315      -6.370   3.462   5.631  1.00 98.38           C  
ATOM   2526  CE2 PHE A 315      -4.325   4.668   5.290  1.00 98.38           C  
ATOM   2527  CZ  PHE A 315      -5.709   4.624   5.264  1.00 98.38           C  
ATOM   2528  N   SER A 316      -3.121  -1.173   8.757  1.00 98.06           N  
ATOM   2529  CA  SER A 316      -2.413  -2.414   9.054  1.00 98.06           C  
ATOM   2530  C   SER A 316      -3.265  -3.632   8.714  1.00 98.06           C  
ATOM   2531  CB  SER A 316      -2.008  -2.461  10.528  1.00 98.06           C  
ATOM   2532  O   SER A 316      -4.437  -3.700   9.090  1.00 98.06           O  
ATOM   2533  OG  SER A 316      -1.476  -3.732  10.863  1.00 98.06           O  
ATOM   2534  N   PRO A 317      -2.615  -4.611   7.991  1.00 97.35           N  
ATOM   2535  CA  PRO A 317      -3.362  -5.837   7.704  1.00 97.35           C  
ATOM   2536  C   PRO A 317      -3.618  -6.678   8.954  1.00 97.35           C  
ATOM   2537  CB  PRO A 317      -2.455  -6.582   6.722  1.00 97.35           C  
ATOM   2538  O   PRO A 317      -4.347  -7.671   8.895  1.00 97.35           O  
ATOM   2539  CG  PRO A 317      -1.074  -6.107   7.042  1.00 97.35           C  
ATOM   2540  CD  PRO A 317      -1.149  -4.662   7.446  1.00 97.35           C  
ATOM   2541  N   SER A 318      -3.029  -6.242  10.115  1.00 97.73           N  
ATOM   2542  CA  SER A 318      -3.292  -6.941  11.369  1.00 97.73           C  
ATOM   2543  C   SER A 318      -4.585  -6.454  12.013  1.00 97.73           C  
ATOM   2544  CB  SER A 318      -2.127  -6.754  12.342  1.00 97.73           C  
ATOM   2545  O   SER A 318      -5.069  -7.052  12.976  1.00 97.73           O  
ATOM   2546  OG  SER A 318      -2.034  -5.404  12.762  1.00 97.73           O  
ATOM   2547  N   ASN A 319      -5.055  -5.321  11.500  1.00 98.16           N  
ATOM   2548  CA  ASN A 319      -6.374  -4.883  11.947  1.00 98.16           C  
ATOM   2549  C   ASN A 319      -7.486  -5.694  11.287  1.00 98.16           C  
ATOM   2550  CB  ASN A 319      -6.567  -3.391  11.668  1.00 98.16           C  
ATOM   2551  O   ASN A 319      -7.891  -5.399  10.162  1.00 98.16           O  
ATOM   2552  CG  ASN A 319      -5.626  -2.520  12.476  1.00 98.16           C  
ATOM   2553  ND2 ASN A 319      -5.438  -1.282  12.035  1.00 98.16           N  
ATOM   2554  OD1 ASN A 319      -5.072  -2.956  13.489  1.00 98.16           O  
ATOM   2555  N   MET A 320      -7.922  -6.706  11.924  1.00 97.33           N  
ATOM   2556  CA  MET A 320      -8.941  -7.621  11.419  1.00 97.33           C  
ATOM   2557  C   MET A 320     -10.091  -7.757  12.412  1.00 97.33           C  
ATOM   2558  CB  MET A 320      -8.335  -8.995  11.129  1.00 97.33           C  
ATOM   2559  O   MET A 320      -9.902  -7.573  13.615  1.00 97.33           O  
ATOM   2560  CG  MET A 320      -7.296  -8.985  10.019  1.00 97.33           C  
ATOM   2561  SD  MET A 320      -6.484 -10.616   9.801  1.00 97.33           S  
ATOM   2562  CE  MET A 320      -5.244 -10.191   8.546  1.00 97.33           C  
ATOM   2563  N   VAL A 321     -11.248  -7.932  11.888  1.00 97.19           N  
ATOM   2564  CA  VAL A 321     -12.432  -8.096  12.725  1.00 97.19           C  
ATOM   2565  C   VAL A 321     -12.885  -9.554  12.700  1.00 97.19           C  
ATOM   2566  CB  VAL A 321     -13.583  -7.173  12.267  1.00 97.19           C  
ATOM   2567  O   VAL A 321     -12.482 -10.321  11.822  1.00 97.19           O  
ATOM   2568  CG1 VAL A 321     -13.187  -5.705  12.410  1.00 97.19           C  
ATOM   2569  CG2 VAL A 321     -13.975  -7.486  10.824  1.00 97.19           C  
ATOM   2570  N   PRO A 322     -13.662  -9.956  13.736  1.00 95.97           N  
ATOM   2571  CA  PRO A 322     -14.159 -11.333  13.709  1.00 95.97           C  
ATOM   2572  C   PRO A 322     -14.768 -11.714  12.361  1.00 95.97           C  
ATOM   2573  CB  PRO A 322     -15.220 -11.348  14.811  1.00 95.97           C  
ATOM   2574  O   PRO A 322     -15.529 -10.936  11.782  1.00 95.97           O  
ATOM   2575  CG  PRO A 322     -14.772 -10.308  15.787  1.00 95.97           C  
ATOM   2576  CD  PRO A 322     -14.207  -9.146  15.021  1.00 95.97           C  
ATOM   2577  N   GLY A 323     -14.351 -12.951  11.898  1.00 95.71           N  
ATOM   2578  CA  GLY A 323     -14.832 -13.440  10.615  1.00 95.71           C  
ATOM   2579  C   GLY A 323     -13.870 -13.168   9.474  1.00 95.71           C  
ATOM   2580  O   GLY A 323     -14.069 -13.652   8.358  1.00 95.71           O  
ATOM   2581  N   TRP A 324     -12.871 -12.350   9.665  1.00 97.78           N  
ATOM   2582  CA  TRP A 324     -11.785 -12.029   8.746  1.00 97.78           C  
ATOM   2583  C   TRP A 324     -10.430 -12.342   9.372  1.00 97.78           C  
ATOM   2584  CB  TRP A 324     -11.844 -10.554   8.337  1.00 97.78           C  
ATOM   2585  O   TRP A 324     -10.040 -11.722  10.365  1.00 97.78           O  
ATOM   2586  CG  TRP A 324     -10.939 -10.202   7.195  1.00 97.78           C  
ATOM   2587  CD1 TRP A 324      -9.584 -10.023   7.242  1.00 97.78           C  
ATOM   2588  CD2 TRP A 324     -11.327  -9.981   5.836  1.00 97.78           C  
ATOM   2589  CE2 TRP A 324     -10.154  -9.672   5.112  1.00 97.78           C  
ATOM   2590  CE3 TRP A 324     -12.553 -10.014   5.158  1.00 97.78           C  
ATOM   2591  NE1 TRP A 324      -9.106  -9.705   5.992  1.00 97.78           N  
ATOM   2592  CH2 TRP A 324     -11.385  -9.438   3.104  1.00 97.78           C  
ATOM   2593  CZ2 TRP A 324     -10.172  -9.399   3.742  1.00 97.78           C  
ATOM   2594  CZ3 TRP A 324     -12.569  -9.742   3.795  1.00 97.78           C  
ATOM   2595  N   GLY A 325      -9.684 -13.228   8.692  1.00 96.54           N  
ATOM   2596  CA  GLY A 325      -8.457 -13.636   9.358  1.00 96.54           C  
ATOM   2597  C   GLY A 325      -7.276 -13.754   8.413  1.00 96.54           C  
ATOM   2598  O   GLY A 325      -7.440 -13.677   7.194  1.00 96.54           O  
ATOM   2599  N   ALA A 326      -6.089 -13.931   9.008  1.00 96.26           N  
ATOM   2600  CA  ALA A 326      -4.840 -14.075   8.264  1.00 96.26           C  
ATOM   2601  C   ALA A 326      -4.626 -15.521   7.826  1.00 96.26           C  
ATOM   2602  CB  ALA A 326      -3.660 -13.597   9.106  1.00 96.26           C  
ATOM   2603  O   ALA A 326      -5.034 -16.453   8.522  1.00 96.26           O  
ATOM   2604  N   SER A 327      -4.075 -15.699   6.638  1.00 94.83           N  
ATOM   2605  CA  SER A 327      -3.657 -17.008   6.146  1.00 94.83           C  
ATOM   2606  C   SER A 327      -2.184 -17.266   6.443  1.00 94.83           C  
ATOM   2607  CB  SER A 327      -3.910 -17.121   4.642  1.00 94.83           C  
ATOM   2608  O   SER A 327      -1.539 -16.481   7.142  1.00 94.83           O  
ATOM   2609  OG  SER A 327      -3.082 -16.223   3.924  1.00 94.83           O  
ATOM   2610  N   ALA A 328      -1.710 -18.377   5.966  1.00 92.19           N  
ATOM   2611  CA  ALA A 328      -0.302 -18.727   6.135  1.00 92.19           C  
ATOM   2612  C   ALA A 328       0.559 -18.070   5.060  1.00 92.19           C  
ATOM   2613  CB  ALA A 328      -0.124 -20.243   6.103  1.00 92.19           C  
ATOM   2614  O   ALA A 328       1.642 -18.563   4.736  1.00 92.19           O  
ATOM   2615  N   ASP A 329       0.111 -17.019   4.520  1.00 93.17           N  
ATOM   2616  CA  ASP A 329       0.864 -16.183   3.590  1.00 93.17           C  
ATOM   2617  C   ASP A 329       2.022 -15.481   4.297  1.00 93.17           C  
ATOM   2618  CB  ASP A 329      -0.053 -15.151   2.931  1.00 93.17           C  
ATOM   2619  O   ASP A 329       1.804 -14.599   5.130  1.00 93.17           O  
ATOM   2620  CG  ASP A 329       0.669 -14.272   1.926  1.00 93.17           C  
ATOM   2621  OD1 ASP A 329       1.885 -14.032   2.088  1.00 93.17           O  
ATOM   2622  OD2 ASP A 329       0.016 -13.812   0.964  1.00 93.17           O  
ATOM   2623  N   PRO A 330       3.278 -15.782   3.936  1.00 92.07           N  
ATOM   2624  CA  PRO A 330       4.422 -15.245   4.678  1.00 92.07           C  
ATOM   2625  C   PRO A 330       4.526 -13.725   4.583  1.00 92.07           C  
ATOM   2626  CB  PRO A 330       5.623 -15.918   4.008  1.00 92.07           C  
ATOM   2627  O   PRO A 330       4.904 -13.066   5.555  1.00 92.07           O  
ATOM   2628  CG  PRO A 330       5.104 -16.408   2.695  1.00 92.07           C  
ATOM   2629  CD  PRO A 330       3.649 -16.746   2.854  1.00 92.07           C  
ATOM   2630  N   MET A 331       4.250 -13.214   3.441  1.00 93.92           N  
ATOM   2631  CA  MET A 331       4.296 -11.763   3.293  1.00 93.92           C  
ATOM   2632  C   MET A 331       3.232 -11.094   4.158  1.00 93.92           C  
ATOM   2633  CB  MET A 331       4.105 -11.364   1.829  1.00 93.92           C  
ATOM   2634  O   MET A 331       3.503 -10.088   4.816  1.00 93.92           O  
ATOM   2635  CG  MET A 331       5.350 -11.551   0.976  1.00 93.92           C  
ATOM   2636  SD  MET A 331       6.768 -10.550   1.574  1.00 93.92           S  
ATOM   2637  CE  MET A 331       6.119  -8.879   1.297  1.00 93.92           C  
ATOM   2638  N   LEU A 332       1.963 -11.641   4.095  1.00 96.13           N  
ATOM   2639  CA  LEU A 332       0.897 -11.114   4.941  1.00 96.13           C  
ATOM   2640  C   LEU A 332       1.297 -11.160   6.412  1.00 96.13           C  
ATOM   2641  CB  LEU A 332      -0.397 -11.903   4.727  1.00 96.13           C  
ATOM   2642  O   LEU A 332       1.133 -10.175   7.135  1.00 96.13           O  
ATOM   2643  CG  LEU A 332      -1.583 -11.513   5.610  1.00 96.13           C  
ATOM   2644  CD1 LEU A 332      -1.925 -10.039   5.417  1.00 96.13           C  
ATOM   2645  CD2 LEU A 332      -2.790 -12.393   5.304  1.00 96.13           C  
ATOM   2646  N   GLN A 333       1.890 -12.269   6.883  1.00 95.00           N  
ATOM   2647  CA  GLN A 333       2.304 -12.449   8.270  1.00 95.00           C  
ATOM   2648  C   GLN A 333       3.357 -11.418   8.668  1.00 95.00           C  
ATOM   2649  CB  GLN A 333       2.844 -13.863   8.491  1.00 95.00           C  
ATOM   2650  O   GLN A 333       3.295 -10.849   9.760  1.00 95.00           O  
ATOM   2651  CG  GLN A 333       1.791 -14.953   8.344  1.00 95.00           C  
ATOM   2652  CD  GLN A 333       0.750 -14.917   9.447  1.00 95.00           C  
ATOM   2653  NE2 GLN A 333      -0.501 -15.187   9.091  1.00 95.00           N  
ATOM   2654  OE1 GLN A 333       1.068 -14.649  10.610  1.00 95.00           O  
ATOM   2655  N   ALA A 334       4.307 -11.211   7.802  1.00 96.14           N  
ATOM   2656  CA  ALA A 334       5.358 -10.235   8.075  1.00 96.14           C  
ATOM   2657  C   ALA A 334       4.790  -8.821   8.146  1.00 96.14           C  
ATOM   2658  CB  ALA A 334       6.448 -10.315   7.009  1.00 96.14           C  
ATOM   2659  O   ALA A 334       5.134  -8.051   9.045  1.00 96.14           O  
ATOM   2660  N   ARG A 335       3.869  -8.514   7.342  1.00 96.63           N  
ATOM   2661  CA  ARG A 335       3.303  -7.173   7.240  1.00 96.63           C  
ATOM   2662  C   ARG A 335       2.403  -6.865   8.432  1.00 96.63           C  
ATOM   2663  CB  ARG A 335       2.517  -7.018   5.936  1.00 96.63           C  
ATOM   2664  O   ARG A 335       2.201  -5.700   8.780  1.00 96.63           O  
ATOM   2665  CG  ARG A 335       3.393  -6.914   4.698  1.00 96.63           C  
ATOM   2666  CD  ARG A 335       2.566  -6.699   3.438  1.00 96.63           C  
ATOM   2667  NE  ARG A 335       3.411  -6.518   2.262  1.00 96.63           N  
ATOM   2668  NH1 ARG A 335       1.664  -6.070   0.819  1.00 96.63           N  
ATOM   2669  NH2 ARG A 335       3.822  -6.080   0.045  1.00 96.63           N  
ATOM   2670  CZ  ARG A 335       2.964  -6.223   1.045  1.00 96.63           C  
ATOM   2671  N   MET A 336       1.884  -7.916   9.044  1.00 97.76           N  
ATOM   2672  CA  MET A 336       1.050  -7.729  10.227  1.00 97.76           C  
ATOM   2673  C   MET A 336       1.853  -7.110  11.367  1.00 97.76           C  
ATOM   2674  CB  MET A 336       0.446  -9.061  10.676  1.00 97.76           C  
ATOM   2675  O   MET A 336       1.289  -6.453  12.243  1.00 97.76           O  
ATOM   2676  CG  MET A 336      -0.628  -9.593   9.742  1.00 97.76           C  
ATOM   2677  SD  MET A 336      -1.156 -11.296  10.175  1.00 97.76           S  
ATOM   2678  CE  MET A 336      -1.877 -11.001  11.814  1.00 97.76           C  
ATOM   2679  N   PHE A 337       3.117  -7.306  11.318  1.00 97.49           N  
ATOM   2680  CA  PHE A 337       3.997  -6.647  12.276  1.00 97.49           C  
ATOM   2681  C   PHE A 337       4.535  -5.340  11.706  1.00 97.49           C  
ATOM   2682  CB  PHE A 337       5.158  -7.568  12.664  1.00 97.49           C  
ATOM   2683  O   PHE A 337       4.513  -4.307  12.379  1.00 97.49           O  
ATOM   2684  CG  PHE A 337       6.283  -6.861  13.371  1.00 97.49           C  
ATOM   2685  CD1 PHE A 337       7.455  -6.543  12.697  1.00 97.49           C  
ATOM   2686  CD2 PHE A 337       6.167  -6.515  14.712  1.00 97.49           C  
ATOM   2687  CE1 PHE A 337       8.498  -5.889  13.350  1.00 97.49           C  
ATOM   2688  CE2 PHE A 337       7.205  -5.862  15.370  1.00 97.49           C  
ATOM   2689  CZ  PHE A 337       8.370  -5.550  14.688  1.00 97.49           C  
ATOM   2690  N   ALA A 338       5.053  -5.373  10.543  1.00 97.35           N  
ATOM   2691  CA  ALA A 338       5.847  -4.306   9.940  1.00 97.35           C  
ATOM   2692  C   ALA A 338       5.053  -3.004   9.870  1.00 97.35           C  
ATOM   2693  CB  ALA A 338       6.318  -4.714   8.547  1.00 97.35           C  
ATOM   2694  O   ALA A 338       5.576  -1.933  10.185  1.00 97.35           O  
ATOM   2695  N   TYR A 339       3.795  -3.067   9.538  1.00 97.19           N  
ATOM   2696  CA  TYR A 339       3.006  -1.863   9.301  1.00 97.19           C  
ATOM   2697  C   TYR A 339       2.743  -1.118  10.604  1.00 97.19           C  
ATOM   2698  CB  TYR A 339       1.678  -2.216   8.625  1.00 97.19           C  
ATOM   2699  O   TYR A 339       2.994   0.086  10.700  1.00 97.19           O  
ATOM   2700  CG  TYR A 339       1.786  -2.394   7.130  1.00 97.19           C  
ATOM   2701  CD1 TYR A 339       0.914  -1.737   6.265  1.00 97.19           C  
ATOM   2702  CD2 TYR A 339       2.760  -3.221   6.580  1.00 97.19           C  
ATOM   2703  CE1 TYR A 339       1.009  -1.900   4.887  1.00 97.19           C  
ATOM   2704  CE2 TYR A 339       2.864  -3.392   5.203  1.00 97.19           C  
ATOM   2705  OH  TYR A 339       2.085  -2.893   3.003  1.00 97.19           O  
ATOM   2706  CZ  TYR A 339       1.986  -2.728   4.366  1.00 97.19           C  
ATOM   2707  N   PRO A 340       2.185  -1.810  11.626  1.00 97.19           N  
ATOM   2708  CA  PRO A 340       1.975  -1.065  12.869  1.00 97.19           C  
ATOM   2709  C   PRO A 340       3.274  -0.518  13.457  1.00 97.19           C  
ATOM   2710  CB  PRO A 340       1.349  -2.105  13.801  1.00 97.19           C  
ATOM   2711  O   PRO A 340       3.275   0.549  14.076  1.00 97.19           O  
ATOM   2712  CG  PRO A 340       1.664  -3.423  13.170  1.00 97.19           C  
ATOM   2713  CD  PRO A 340       1.773  -3.226  11.685  1.00 97.19           C  
ATOM   2714  N   ASP A 341       4.342  -1.255  13.263  1.00 97.72           N  
ATOM   2715  CA  ASP A 341       5.621  -0.772  13.773  1.00 97.72           C  
ATOM   2716  C   ASP A 341       6.041   0.517  13.070  1.00 97.72           C  
ATOM   2717  CB  ASP A 341       6.704  -1.839  13.606  1.00 97.72           C  
ATOM   2718  O   ASP A 341       6.568   1.434  13.705  1.00 97.72           O  
ATOM   2719  CG  ASP A 341       8.013  -1.467  14.280  1.00 97.72           C  
ATOM   2720  OD1 ASP A 341       8.038  -1.309  15.520  1.00 97.72           O  
ATOM   2721  OD2 ASP A 341       9.029  -1.328  13.564  1.00 97.72           O  
ATOM   2722  N   ALA A 342       5.862   0.596  11.789  1.00 96.93           N  
ATOM   2723  CA  ALA A 342       6.142   1.825  11.050  1.00 96.93           C  
ATOM   2724  C   ALA A 342       5.297   2.984  11.572  1.00 96.93           C  
ATOM   2725  CB  ALA A 342       5.891   1.618   9.558  1.00 96.93           C  
ATOM   2726  O   ALA A 342       5.794   4.101  11.728  1.00 96.93           O  
ATOM   2727  N   ALA A 343       4.041   2.741  11.877  1.00 97.35           N  
ATOM   2728  CA  ALA A 343       3.154   3.775  12.401  1.00 97.35           C  
ATOM   2729  C   ALA A 343       3.614   4.246  13.778  1.00 97.35           C  
ATOM   2730  CB  ALA A 343       1.718   3.260  12.471  1.00 97.35           C  
ATOM   2731  O   ALA A 343       3.573   5.442  14.078  1.00 97.35           O  
ATOM   2732  N   ARG A 344       4.076   3.307  14.565  1.00 96.57           N  
ATOM   2733  CA  ARG A 344       4.588   3.676  15.881  1.00 96.57           C  
ATOM   2734  C   ARG A 344       5.781   4.617  15.760  1.00 96.57           C  
ATOM   2735  CB  ARG A 344       4.983   2.428  16.674  1.00 96.57           C  
ATOM   2736  O   ARG A 344       5.899   5.580  16.521  1.00 96.57           O  
ATOM   2737  CG  ARG A 344       3.799   1.601  17.151  1.00 96.57           C  
ATOM   2738  CD  ARG A 344       4.248   0.368  17.923  1.00 96.57           C  
ATOM   2739  NE  ARG A 344       3.129  -0.527  18.205  1.00 96.57           N  
ATOM   2740  NH1 ARG A 344       3.644  -2.034  16.532  1.00 96.57           N  
ATOM   2741  NH2 ARG A 344       1.823  -2.388  17.879  1.00 96.57           N  
ATOM   2742  CZ  ARG A 344       2.868  -1.647  17.538  1.00 96.57           C  
ATOM   2743  N   TYR A 345       6.595   4.347  14.816  1.00 96.81           N  
ATOM   2744  CA  TYR A 345       7.773   5.180  14.605  1.00 96.81           C  
ATOM   2745  C   TYR A 345       7.376   6.577  14.143  1.00 96.81           C  
ATOM   2746  CB  TYR A 345       8.710   4.537  13.578  1.00 96.81           C  
ATOM   2747  O   TYR A 345       7.885   7.576  14.657  1.00 96.81           O  
ATOM   2748  CG  TYR A 345       9.897   5.397  13.217  1.00 96.81           C  
ATOM   2749  CD1 TYR A 345      10.001   5.982  11.957  1.00 96.81           C  
ATOM   2750  CD2 TYR A 345      10.917   5.625  14.134  1.00 96.81           C  
ATOM   2751  CE1 TYR A 345      11.094   6.773  11.619  1.00 96.81           C  
ATOM   2752  CE2 TYR A 345      12.014   6.415  13.808  1.00 96.81           C  
ATOM   2753  OH  TYR A 345      13.178   7.767  12.221  1.00 96.81           O  
ATOM   2754  CZ  TYR A 345      12.094   6.984  12.550  1.00 96.81           C  
ATOM   2755  N   ARG A 346       6.377   6.607  13.341  1.00 96.34           N  
ATOM   2756  CA  ARG A 346       6.044   7.878  12.706  1.00 96.34           C  
ATOM   2757  C   ARG A 346       5.110   8.702  13.586  1.00 96.34           C  
ATOM   2758  CB  ARG A 346       5.402   7.643  11.337  1.00 96.34           C  
ATOM   2759  O   ARG A 346       5.272   9.918  13.704  1.00 96.34           O  
ATOM   2760  CG  ARG A 346       6.370   7.133  10.281  1.00 96.34           C  
ATOM   2761  CD  ARG A 346       5.703   7.002   8.919  1.00 96.34           C  
ATOM   2762  NE  ARG A 346       5.266   8.298   8.407  1.00 96.34           N  
ATOM   2763  NH1 ARG A 346       3.175   7.566   7.751  1.00 96.34           N  
ATOM   2764  NH2 ARG A 346       3.782   9.753   7.429  1.00 96.34           N  
ATOM   2765  CZ  ARG A 346       4.076   8.536   7.863  1.00 96.34           C  
ATOM   2766  N   LEU A 347       4.127   8.050  14.157  1.00 96.60           N  
ATOM   2767  CA  LEU A 347       3.005   8.764  14.757  1.00 96.60           C  
ATOM   2768  C   LEU A 347       3.037   8.649  16.277  1.00 96.60           C  
ATOM   2769  CB  LEU A 347       1.677   8.223  14.220  1.00 96.60           C  
ATOM   2770  O   LEU A 347       2.409   9.447  16.977  1.00 96.60           O  
ATOM   2771  CG  LEU A 347       1.473   8.305  12.706  1.00 96.60           C  
ATOM   2772  CD1 LEU A 347       0.157   7.643  12.312  1.00 96.60           C  
ATOM   2773  CD2 LEU A 347       1.509   9.757  12.240  1.00 96.60           C  
ATOM   2774  N   GLY A 348       3.756   7.687  16.777  1.00 96.07           N  
ATOM   2775  CA  GLY A 348       3.832   7.455  18.210  1.00 96.07           C  
ATOM   2776  C   GLY A 348       3.046   6.237  18.660  1.00 96.07           C  
ATOM   2777  O   GLY A 348       2.254   5.685  17.893  1.00 96.07           O  
ATOM   2778  N   VAL A 349       3.186   5.842  19.879  1.00 95.90           N  
ATOM   2779  CA  VAL A 349       2.680   4.594  20.440  1.00 95.90           C  
ATOM   2780  C   VAL A 349       1.160   4.661  20.563  1.00 95.90           C  
ATOM   2781  CB  VAL A 349       3.313   4.291  21.816  1.00 95.90           C  
ATOM   2782  O   VAL A 349       0.491   3.629  20.650  1.00 95.90           O  
ATOM   2783  CG1 VAL A 349       4.816   4.054  21.679  1.00 95.90           C  
ATOM   2784  CG2 VAL A 349       3.036   5.433  22.793  1.00 95.90           C  
ATOM   2785  N   ASN A 350       0.604   5.953  20.564  1.00 96.22           N  
ATOM   2786  CA  ASN A 350      -0.833   6.112  20.757  1.00 96.22           C  
ATOM   2787  C   ASN A 350      -1.526   6.553  19.472  1.00 96.22           C  
ATOM   2788  CB  ASN A 350      -1.116   7.109  21.883  1.00 96.22           C  
ATOM   2789  O   ASN A 350      -2.563   7.218  19.518  1.00 96.22           O  
ATOM   2790  CG  ASN A 350      -0.782   6.553  23.253  1.00 96.22           C  
ATOM   2791  ND2 ASN A 350      -0.192   7.385  24.103  1.00 96.22           N  
ATOM   2792  OD1 ASN A 350      -1.053   5.385  23.545  1.00 96.22           O  
ATOM   2793  N   TYR A 351      -0.975   6.226  18.292  1.00 96.55           N  
ATOM   2794  CA  TYR A 351      -1.484   6.705  17.012  1.00 96.55           C  
ATOM   2795  C   TYR A 351      -2.943   6.306  16.821  1.00 96.55           C  
ATOM   2796  CB  TYR A 351      -0.638   6.159  15.858  1.00 96.55           C  
ATOM   2797  O   TYR A 351      -3.667   6.931  16.043  1.00 96.55           O  
ATOM   2798  CG  TYR A 351      -0.812   4.677  15.627  1.00 96.55           C  
ATOM   2799  CD1 TYR A 351       0.035   3.753  16.235  1.00 96.55           C  
ATOM   2800  CD2 TYR A 351      -1.822   4.199  14.799  1.00 96.55           C  
ATOM   2801  CE1 TYR A 351      -0.121   2.387  16.023  1.00 96.55           C  
ATOM   2802  CE2 TYR A 351      -1.987   2.835  14.580  1.00 96.55           C  
ATOM   2803  OH  TYR A 351      -1.291   0.587  14.982  1.00 96.55           O  
ATOM   2804  CZ  TYR A 351      -1.133   1.938  15.195  1.00 96.55           C  
ATOM   2805  N   GLN A 352      -3.453   5.258  17.507  1.00 95.84           N  
ATOM   2806  CA  GLN A 352      -4.834   4.807  17.375  1.00 95.84           C  
ATOM   2807  C   GLN A 352      -5.807   5.849  17.918  1.00 95.84           C  
ATOM   2808  CB  GLN A 352      -5.035   3.473  18.097  1.00 95.84           C  
ATOM   2809  O   GLN A 352      -7.006   5.792  17.637  1.00 95.84           O  
ATOM   2810  CG  GLN A 352      -4.167   2.345  17.557  1.00 95.84           C  
ATOM   2811  CD  GLN A 352      -2.933   2.096  18.405  1.00 95.84           C  
ATOM   2812  NE2 GLN A 352      -2.458   0.856  18.411  1.00 95.84           N  
ATOM   2813  OE1 GLN A 352      -2.412   3.012  19.049  1.00 95.84           O  
ATOM   2814  N   MET A 353      -5.284   6.795  18.685  1.00 95.07           N  
ATOM   2815  CA  MET A 353      -6.120   7.837  19.275  1.00 95.07           C  
ATOM   2816  C   MET A 353      -6.359   8.970  18.283  1.00 95.07           C  
ATOM   2817  CB  MET A 353      -5.476   8.385  20.550  1.00 95.07           C  
ATOM   2818  O   MET A 353      -7.262   9.787  18.473  1.00 95.07           O  
ATOM   2819  CG  MET A 353      -5.402   7.374  21.683  1.00 95.07           C  
ATOM   2820  SD  MET A 353      -4.643   8.072  23.200  1.00 95.07           S  
ATOM   2821  CE  MET A 353      -4.641   6.602  24.263  1.00 95.07           C  
ATOM   2822  N   LEU A 354      -5.556   9.008  17.268  1.00 96.51           N  
ATOM   2823  CA  LEU A 354      -5.747  10.021  16.236  1.00 96.51           C  
ATOM   2824  C   LEU A 354      -7.100   9.852  15.552  1.00 96.51           C  
ATOM   2825  CB  LEU A 354      -4.625   9.946  15.197  1.00 96.51           C  
ATOM   2826  O   LEU A 354      -7.528   8.727  15.283  1.00 96.51           O  
ATOM   2827  CG  LEU A 354      -3.214  10.255  15.700  1.00 96.51           C  
ATOM   2828  CD1 LEU A 354      -2.181   9.889  14.639  1.00 96.51           C  
ATOM   2829  CD2 LEU A 354      -3.094  11.725  16.087  1.00 96.51           C  
ATOM   2830  N   PRO A 355      -7.774  10.975  15.265  1.00 95.32           N  
ATOM   2831  CA  PRO A 355      -9.137  10.935  14.729  1.00 95.32           C  
ATOM   2832  C   PRO A 355      -9.261  10.038  13.499  1.00 95.32           C  
ATOM   2833  CB  PRO A 355      -9.418  12.396  14.370  1.00 95.32           C  
ATOM   2834  O   PRO A 355     -10.214   9.262  13.390  1.00 95.32           O  
ATOM   2835  CG  PRO A 355      -8.643  13.191  15.371  1.00 95.32           C  
ATOM   2836  CD  PRO A 355      -7.335  12.498  15.622  1.00 95.32           C  
ATOM   2837  N   THR A 356      -8.369  10.058  12.644  1.00 96.61           N  
ATOM   2838  CA  THR A 356      -8.466   9.295  11.405  1.00 96.61           C  
ATOM   2839  C   THR A 356      -8.307   7.802  11.675  1.00 96.61           C  
ATOM   2840  CB  THR A 356      -7.408   9.750  10.383  1.00 96.61           C  
ATOM   2841  O   THR A 356      -8.758   6.970  10.885  1.00 96.61           O  
ATOM   2842  CG2 THR A 356      -6.024   9.231  10.757  1.00 96.61           C  
ATOM   2843  OG1 THR A 356      -7.759   9.253   9.086  1.00 96.61           O  
ATOM   2844  N   ASN A 357      -7.620   7.437  12.814  1.00 97.87           N  
ATOM   2845  CA  ASN A 357      -7.311   6.043  13.112  1.00 97.87           C  
ATOM   2846  C   ASN A 357      -8.239   5.479  14.183  1.00 97.87           C  
ATOM   2847  CB  ASN A 357      -5.850   5.897  13.545  1.00 97.87           C  
ATOM   2848  O   ASN A 357      -8.293   4.265  14.388  1.00 97.87           O  
ATOM   2849  CG  ASN A 357      -4.875   6.287  12.451  1.00 97.87           C  
ATOM   2850  ND2 ASN A 357      -3.832   7.021  12.820  1.00 97.87           N  
ATOM   2851  OD1 ASN A 357      -5.059   5.932  11.284  1.00 97.87           O  
ATOM   2852  N   LYS A 358      -8.928   6.387  14.815  1.00 96.68           N  
ATOM   2853  CA  LYS A 358      -9.768   6.003  15.945  1.00 96.68           C  
ATOM   2854  C   LYS A 358     -10.934   5.130  15.492  1.00 96.68           C  
ATOM   2855  CB  LYS A 358     -10.292   7.243  16.671  1.00 96.68           C  
ATOM   2856  O   LYS A 358     -11.644   5.476  14.546  1.00 96.68           O  
ATOM   2857  CG  LYS A 358     -11.035   6.937  17.963  1.00 96.68           C  
ATOM   2858  CD  LYS A 358     -11.448   8.212  18.686  1.00 96.68           C  
ATOM   2859  CE  LYS A 358     -12.164   7.907  19.995  1.00 96.68           C  
ATOM   2860  NZ  LYS A 358     -12.559   9.155  20.714  1.00 96.68           N  
ATOM   2861  N   THR A 359     -11.086   3.961  16.209  1.00 96.78           N  
ATOM   2862  CA  THR A 359     -12.180   3.045  15.905  1.00 96.78           C  
ATOM   2863  C   THR A 359     -13.510   3.608  16.398  1.00 96.78           C  
ATOM   2864  CB  THR A 359     -11.940   1.661  16.535  1.00 96.78           C  
ATOM   2865  O   THR A 359     -13.545   4.385  17.355  1.00 96.78           O  
ATOM   2866  CG2 THR A 359     -11.872   1.753  18.056  1.00 96.78           C  
ATOM   2867  OG1 THR A 359     -13.012   0.783  16.169  1.00 96.78           O  
ATOM   2868  N   VAL A 360     -14.590   3.174  15.771  1.00 96.63           N  
ATOM   2869  CA  VAL A 360     -15.908   3.576  16.251  1.00 96.63           C  
ATOM   2870  C   VAL A 360     -16.364   2.633  17.361  1.00 96.63           C  
ATOM   2871  CB  VAL A 360     -16.947   3.595  15.107  1.00 96.63           C  
ATOM   2872  O   VAL A 360     -17.246   2.975  18.152  1.00 96.63           O  
ATOM   2873  CG1 VAL A 360     -16.567   4.631  14.050  1.00 96.63           C  
ATOM   2874  CG2 VAL A 360     -17.074   2.209  14.480  1.00 96.63           C  
ATOM   2875  N   ALA A 361     -15.791   1.434  17.402  1.00 96.07           N  
ATOM   2876  CA  ALA A 361     -16.079   0.457  18.449  1.00 96.07           C  
ATOM   2877  C   ALA A 361     -15.410   0.847  19.763  1.00 96.07           C  
ATOM   2878  CB  ALA A 361     -15.625  -0.935  18.016  1.00 96.07           C  
ATOM   2879  O   ALA A 361     -14.364   1.501  19.764  1.00 96.07           O  
ATOM   2880  N   PRO A 362     -16.169   0.549  20.896  1.00 93.39           N  
ATOM   2881  CA  PRO A 362     -15.526   0.831  22.181  1.00 93.39           C  
ATOM   2882  C   PRO A 362     -14.198   0.096  22.350  1.00 93.39           C  
ATOM   2883  CB  PRO A 362     -16.554   0.344  23.204  1.00 93.39           C  
ATOM   2884  O   PRO A 362     -14.066  -1.055  21.926  1.00 93.39           O  
ATOM   2885  CG  PRO A 362     -17.839   0.263  22.446  1.00 93.39           C  
ATOM   2886  CD  PRO A 362     -17.524   0.015  20.998  1.00 93.39           C  
ATOM   2887  N   VAL A 363     -13.182   0.906  22.882  1.00 93.78           N  
ATOM   2888  CA  VAL A 363     -11.858   0.342  23.121  1.00 93.78           C  
ATOM   2889  C   VAL A 363     -11.600   0.245  24.623  1.00 93.78           C  
ATOM   2890  CB  VAL A 363     -10.752   1.182  22.443  1.00 93.78           C  
ATOM   2891  O   VAL A 363     -11.739   1.232  25.348  1.00 93.78           O  
ATOM   2892  CG1 VAL A 363      -9.370   0.624  22.776  1.00 93.78           C  
ATOM   2893  CG2 VAL A 363     -10.965   1.223  20.931  1.00 93.78           C  
ATOM   2894  N   TYR A 364     -11.353  -0.969  25.015  1.00 92.55           N  
ATOM   2895  CA  TYR A 364     -10.959  -1.199  26.401  1.00 92.55           C  
ATOM   2896  C   TYR A 364      -9.773  -2.152  26.479  1.00 92.55           C  
ATOM   2897  CB  TYR A 364     -12.134  -1.759  27.208  1.00 92.55           C  
ATOM   2898  O   TYR A 364      -9.944  -3.372  26.413  1.00 92.55           O  
ATOM   2899  CG  TYR A 364     -11.855  -1.871  28.688  1.00 92.55           C  
ATOM   2900  CD1 TYR A 364     -11.707  -3.115  29.296  1.00 92.55           C  
ATOM   2901  CD2 TYR A 364     -11.739  -0.733  29.479  1.00 92.55           C  
ATOM   2902  CE1 TYR A 364     -11.452  -3.223  30.659  1.00 92.55           C  
ATOM   2903  CE2 TYR A 364     -11.484  -0.830  30.844  1.00 92.55           C  
ATOM   2904  OH  TYR A 364     -11.090  -2.178  32.773  1.00 92.55           O  
ATOM   2905  CZ  TYR A 364     -11.342  -2.077  31.423  1.00 92.55           C  
ATOM   2906  N   VAL A 365      -8.505  -1.522  26.629  1.00 92.79           N  
ATOM   2907  CA  VAL A 365      -7.243  -2.250  26.718  1.00 92.79           C  
ATOM   2908  C   VAL A 365      -6.381  -1.655  27.829  1.00 92.79           C  
ATOM   2909  CB  VAL A 365      -6.477  -2.224  25.377  1.00 92.79           C  
ATOM   2910  O   VAL A 365      -5.424  -0.926  27.557  1.00 92.79           O  
ATOM   2911  CG1 VAL A 365      -5.323  -3.225  25.395  1.00 92.79           C  
ATOM   2912  CG2 VAL A 365      -7.425  -2.518  24.216  1.00 92.79           C  
ATOM   2913  N   PRO A 366      -6.669  -1.949  29.097  1.00 91.43           N  
ATOM   2914  CA  PRO A 366      -6.032  -1.301  30.246  1.00 91.43           C  
ATOM   2915  C   PRO A 366      -4.538  -1.601  30.339  1.00 91.43           C  
ATOM   2916  CB  PRO A 366      -6.783  -1.889  31.443  1.00 91.43           C  
ATOM   2917  O   PRO A 366      -3.814  -0.926  31.075  1.00 91.43           O  
ATOM   2918  CG  PRO A 366      -7.319  -3.195  30.955  1.00 91.43           C  
ATOM   2919  CD  PRO A 366      -7.658  -3.057  29.498  1.00 91.43           C  
ATOM   2920  N   THR A 367      -4.049  -2.470  29.462  1.00 91.53           N  
ATOM   2921  CA  THR A 367      -2.622  -2.773  29.462  1.00 91.53           C  
ATOM   2922  C   THR A 367      -1.870  -1.837  28.519  1.00 91.53           C  
ATOM   2923  CB  THR A 367      -2.361  -4.235  29.054  1.00 91.53           C  
ATOM   2924  O   THR A 367      -0.640  -1.767  28.557  1.00 91.53           O  
ATOM   2925  CG2 THR A 367      -2.917  -5.203  30.094  1.00 91.53           C  
ATOM   2926  OG1 THR A 367      -2.990  -4.492  27.793  1.00 91.53           O  
ATOM   2927  N   GLU A 368      -2.533  -1.173  27.645  1.00 93.36           N  
ATOM   2928  CA  GLU A 368      -1.948  -0.150  26.783  1.00 93.36           C  
ATOM   2929  C   GLU A 368      -2.218   1.250  27.327  1.00 93.36           C  
ATOM   2930  CB  GLU A 368      -2.490  -0.274  25.357  1.00 93.36           C  
ATOM   2931  O   GLU A 368      -3.224   1.873  26.980  1.00 93.36           O  
ATOM   2932  CG  GLU A 368      -2.102  -1.572  24.663  1.00 93.36           C  
ATOM   2933  CD  GLU A 368      -2.455  -1.589  23.184  1.00 93.36           C  
ATOM   2934  OE1 GLU A 368      -2.212  -2.618  22.514  1.00 93.36           O  
ATOM   2935  OE2 GLU A 368      -2.978  -0.565  22.691  1.00 93.36           O  
ATOM   2936  N   ARG A 369      -1.303   1.767  28.306  1.00 91.74           N  
ATOM   2937  CA  ARG A 369      -1.451   3.030  29.022  1.00 91.74           C  
ATOM   2938  C   ARG A 369      -0.292   3.972  28.716  1.00 91.74           C  
ATOM   2939  CB  ARG A 369      -1.544   2.786  30.530  1.00 91.74           C  
ATOM   2940  O   ARG A 369       0.772   3.533  28.273  1.00 91.74           O  
ATOM   2941  CG  ARG A 369      -2.761   1.979  30.950  1.00 91.74           C  
ATOM   2942  CD  ARG A 369      -2.897   1.908  32.464  1.00 91.74           C  
ATOM   2943  NE  ARG A 369      -4.160   2.482  32.920  1.00 91.74           N  
ATOM   2944  NH1 ARG A 369      -3.534   2.622  35.139  1.00 91.74           N  
ATOM   2945  NH2 ARG A 369      -5.616   3.324  34.484  1.00 91.74           N  
ATOM   2946  CZ  ARG A 369      -4.434   2.808  34.180  1.00 91.74           C  
ATOM   2947  N   ASP A 370      -0.472   5.285  29.004  1.00 93.62           N  
ATOM   2948  CA  ASP A 370       0.580   6.294  28.929  1.00 93.62           C  
ATOM   2949  C   ASP A 370       1.132   6.408  27.510  1.00 93.62           C  
ATOM   2950  CB  ASP A 370       1.709   5.966  29.908  1.00 93.62           C  
ATOM   2951  O   ASP A 370       0.421   6.145  26.539  1.00 93.62           O  
ATOM   2952  CG  ASP A 370       1.234   5.857  31.347  1.00 93.62           C  
ATOM   2953  OD1 ASP A 370       0.301   6.592  31.738  1.00 93.62           O  
ATOM   2954  OD2 ASP A 370       1.799   5.032  32.096  1.00 93.62           O  
ATOM   2955  N   GLY A 371       2.379   6.991  27.362  1.00 94.04           N  
ATOM   2956  CA  GLY A 371       3.066   7.152  26.090  1.00 94.04           C  
ATOM   2957  C   GLY A 371       2.916   8.543  25.503  1.00 94.04           C  
ATOM   2958  O   GLY A 371       2.063   9.319  25.940  1.00 94.04           O  
ATOM   2959  N   PHE A 372       3.795   8.826  24.651  1.00 93.61           N  
ATOM   2960  CA  PHE A 372       3.840  10.126  23.993  1.00 93.61           C  
ATOM   2961  C   PHE A 372       2.482  10.479  23.396  1.00 93.61           C  
ATOM   2962  CB  PHE A 372       4.913  10.139  22.899  1.00 93.61           C  
ATOM   2963  O   PHE A 372       1.867   9.658  22.712  1.00 93.61           O  
ATOM   2964  CG  PHE A 372       5.103  11.484  22.251  1.00 93.61           C  
ATOM   2965  CD1 PHE A 372       4.611  11.732  20.975  1.00 93.61           C  
ATOM   2966  CD2 PHE A 372       5.774  12.501  22.918  1.00 93.61           C  
ATOM   2967  CE1 PHE A 372       4.785  12.975  20.373  1.00 93.61           C  
ATOM   2968  CE2 PHE A 372       5.952  13.746  22.322  1.00 93.61           C  
ATOM   2969  CZ  PHE A 372       5.458  13.981  21.049  1.00 93.61           C  
ATOM   2970  N   MET A 373       1.988  11.696  23.868  1.00 90.28           N  
ATOM   2971  CA  MET A 373       0.778  12.323  23.345  1.00 90.28           C  
ATOM   2972  C   MET A 373      -0.458  11.509  23.710  1.00 90.28           C  
ATOM   2973  CB  MET A 373       0.868  12.483  21.826  1.00 90.28           C  
ATOM   2974  O   MET A 373      -1.343  11.306  22.876  1.00 90.28           O  
ATOM   2975  CG  MET A 373       1.928  13.476  21.376  1.00 90.28           C  
ATOM   2976  SD  MET A 373       1.519  15.202  21.846  1.00 90.28           S  
ATOM   2977  CE  MET A 373       0.271  15.589  20.588  1.00 90.28           C  
ATOM   2978  N   ASN A 374      -0.570  10.969  24.878  1.00 93.63           N  
ATOM   2979  CA  ASN A 374      -1.783  10.394  25.449  1.00 93.63           C  
ATOM   2980  C   ASN A 374      -2.744  11.477  25.932  1.00 93.63           C  
ATOM   2981  CB  ASN A 374      -1.437   9.441  26.596  1.00 93.63           C  
ATOM   2982  O   ASN A 374      -2.444  12.200  26.883  1.00 93.63           O  
ATOM   2983  CG  ASN A 374      -2.637   8.651  27.081  1.00 93.63           C  
ATOM   2984  ND2 ASN A 374      -2.389   7.451  27.591  1.00 93.63           N  
ATOM   2985  OD1 ASN A 374      -3.777   9.116  26.997  1.00 93.63           O  
ATOM   2986  N   PHE A 375      -3.840  11.718  25.253  1.00 92.38           N  
ATOM   2987  CA  PHE A 375      -4.758  12.792  25.613  1.00 92.38           C  
ATOM   2988  C   PHE A 375      -6.124  12.233  25.993  1.00 92.38           C  
ATOM   2989  CB  PHE A 375      -4.901  13.788  24.458  1.00 92.38           C  
ATOM   2990  O   PHE A 375      -7.110  12.971  26.044  1.00 92.38           O  
ATOM   2991  CG  PHE A 375      -5.063  13.137  23.111  1.00 92.38           C  
ATOM   2992  CD1 PHE A 375      -3.962  12.913  22.295  1.00 92.38           C  
ATOM   2993  CD2 PHE A 375      -6.319  12.748  22.662  1.00 92.38           C  
ATOM   2994  CE1 PHE A 375      -4.109  12.310  21.048  1.00 92.38           C  
ATOM   2995  CE2 PHE A 375      -6.473  12.145  21.417  1.00 92.38           C  
ATOM   2996  CZ  PHE A 375      -5.367  11.928  20.611  1.00 92.38           C  
ATOM   2997  N   GLY A 376      -6.181  10.884  26.255  1.00 90.08           N  
ATOM   2998  CA  GLY A 376      -7.393  10.237  26.729  1.00 90.08           C  
ATOM   2999  C   GLY A 376      -7.466  10.142  28.242  1.00 90.08           C  
ATOM   3000  O   GLY A 376      -6.702  10.804  28.948  1.00 90.08           O  
ATOM   3001  N   ASP A 377      -8.421   9.443  28.824  1.00 91.95           N  
ATOM   3002  CA  ASP A 377      -8.610   9.291  30.263  1.00 91.95           C  
ATOM   3003  C   ASP A 377      -7.604   8.303  30.848  1.00 91.95           C  
ATOM   3004  CB  ASP A 377     -10.037   8.834  30.572  1.00 91.95           C  
ATOM   3005  O   ASP A 377      -7.457   8.207  32.068  1.00 91.95           O  
ATOM   3006  CG  ASP A 377     -11.075   9.913  30.313  1.00 91.95           C  
ATOM   3007  OD1 ASP A 377     -10.711  11.107  30.254  1.00 91.95           O  
ATOM   3008  OD2 ASP A 377     -12.267   9.565  30.170  1.00 91.95           O  
ATOM   3009  N   ASN A 378      -6.918   7.528  29.811  1.00 93.76           N  
ATOM   3010  CA  ASN A 378      -5.891   6.571  30.207  1.00 93.76           C  
ATOM   3011  C   ASN A 378      -6.426   5.560  31.217  1.00 93.76           C  
ATOM   3012  CB  ASN A 378      -4.672   7.299  30.779  1.00 93.76           C  
ATOM   3013  O   ASN A 378      -5.745   5.227  32.189  1.00 93.76           O  
ATOM   3014  CG  ASN A 378      -3.406   6.469  30.698  1.00 93.76           C  
ATOM   3015  ND2 ASN A 378      -2.488   6.695  31.631  1.00 93.76           N  
ATOM   3016  OD1 ASN A 378      -3.253   5.632  29.805  1.00 93.76           O  
ATOM   3017  N   TYR A 379      -7.774   5.273  31.069  1.00 93.82           N  
ATOM   3018  CA  TYR A 379      -8.507   4.239  31.791  1.00 93.82           C  
ATOM   3019  C   TYR A 379      -8.548   4.541  33.284  1.00 93.82           C  
ATOM   3020  CB  TYR A 379      -7.874   2.865  31.553  1.00 93.82           C  
ATOM   3021  O   TYR A 379      -8.715   3.634  34.103  1.00 93.82           O  
ATOM   3022  CG  TYR A 379      -7.717   2.513  30.094  1.00 93.82           C  
ATOM   3023  CD1 TYR A 379      -8.830   2.335  29.276  1.00 93.82           C  
ATOM   3024  CD2 TYR A 379      -6.455   2.357  29.530  1.00 93.82           C  
ATOM   3025  CE1 TYR A 379      -8.691   2.009  27.931  1.00 93.82           C  
ATOM   3026  CE2 TYR A 379      -6.303   2.031  28.186  1.00 93.82           C  
ATOM   3027  OH  TYR A 379      -7.281   1.537  26.065  1.00 93.82           O  
ATOM   3028  CZ  TYR A 379      -7.425   1.860  27.396  1.00 93.82           C  
ATOM   3029  N   GLY A 380      -8.294   5.805  33.800  1.00 94.04           N  
ATOM   3030  CA  GLY A 380      -8.413   6.235  35.184  1.00 94.04           C  
ATOM   3031  C   GLY A 380      -7.586   5.398  36.142  1.00 94.04           C  
ATOM   3032  O   GLY A 380      -6.395   5.177  35.913  1.00 94.04           O  
ATOM   3033  N   ASP A 381      -8.308   4.834  37.244  1.00 93.30           N  
ATOM   3034  CA  ASP A 381      -7.639   4.105  38.317  1.00 93.30           C  
ATOM   3035  C   ASP A 381      -7.736   2.597  38.101  1.00 93.30           C  
ATOM   3036  CB  ASP A 381      -8.236   4.481  39.675  1.00 93.30           C  
ATOM   3037  O   ASP A 381      -7.510   1.816  39.028  1.00 93.30           O  
ATOM   3038  CG  ASP A 381      -9.712   4.142  39.788  1.00 93.30           C  
ATOM   3039  OD1 ASP A 381     -10.347   3.832  38.757  1.00 93.30           O  
ATOM   3040  OD2 ASP A 381     -10.245   4.189  40.918  1.00 93.30           O  
ATOM   3041  N   ASP A 382      -8.159   2.147  36.840  1.00 94.87           N  
ATOM   3042  CA  ASP A 382      -8.268   0.717  36.566  1.00 94.87           C  
ATOM   3043  C   ASP A 382      -6.916   0.024  36.716  1.00 94.87           C  
ATOM   3044  CB  ASP A 382      -8.828   0.481  35.162  1.00 94.87           C  
ATOM   3045  O   ASP A 382      -5.873   0.619  36.438  1.00 94.87           O  
ATOM   3046  CG  ASP A 382     -10.310   0.795  35.054  1.00 94.87           C  
ATOM   3047  OD1 ASP A 382     -10.895   1.320  36.026  1.00 94.87           O  
ATOM   3048  OD2 ASP A 382     -10.898   0.513  33.987  1.00 94.87           O  
ATOM   3049  N   PRO A 383      -6.873  -1.248  37.181  1.00 94.00           N  
ATOM   3050  CA  PRO A 383      -5.616  -1.999  37.196  1.00 94.00           C  
ATOM   3051  C   PRO A 383      -5.003  -2.152  35.806  1.00 94.00           C  
ATOM   3052  CB  PRO A 383      -6.025  -3.360  37.765  1.00 94.00           C  
ATOM   3053  O   PRO A 383      -5.728  -2.315  34.822  1.00 94.00           O  
ATOM   3054  CG  PRO A 383      -7.302  -3.100  38.497  1.00 94.00           C  
ATOM   3055  CD  PRO A 383      -8.029  -1.983  37.805  1.00 94.00           C  
ATOM   3056  N   ASN A 384      -3.659  -1.995  35.737  1.00 92.91           N  
ATOM   3057  CA  ASN A 384      -2.956  -1.991  34.459  1.00 92.91           C  
ATOM   3058  C   ASN A 384      -2.222  -3.308  34.219  1.00 92.91           C  
ATOM   3059  CB  ASN A 384      -1.977  -0.817  34.388  1.00 92.91           C  
ATOM   3060  O   ASN A 384      -1.130  -3.320  33.648  1.00 92.91           O  
ATOM   3061  CG  ASN A 384      -0.943  -0.851  35.497  1.00 92.91           C  
ATOM   3062  ND2 ASN A 384      -0.071   0.150  35.525  1.00 92.91           N  
ATOM   3063  OD1 ASN A 384      -0.928  -1.769  36.320  1.00 92.91           O  
ATOM   3064  N   TYR A 385      -2.758  -4.456  34.736  1.00 91.26           N  
ATOM   3065  CA  TYR A 385      -2.226  -5.801  34.540  1.00 91.26           C  
ATOM   3066  C   TYR A 385      -3.341  -6.784  34.205  1.00 91.26           C  
ATOM   3067  CB  TYR A 385      -1.476  -6.269  35.790  1.00 91.26           C  
ATOM   3068  O   TYR A 385      -4.524  -6.446  34.295  1.00 91.26           O  
ATOM   3069  CG  TYR A 385      -2.282  -6.156  37.061  1.00 91.26           C  
ATOM   3070  CD1 TYR A 385      -2.206  -5.017  37.859  1.00 91.26           C  
ATOM   3071  CD2 TYR A 385      -3.122  -7.188  37.467  1.00 91.26           C  
ATOM   3072  CE1 TYR A 385      -2.946  -4.908  39.032  1.00 91.26           C  
ATOM   3073  CE2 TYR A 385      -3.867  -7.091  38.638  1.00 91.26           C  
ATOM   3074  OH  TYR A 385      -4.507  -5.847  40.572  1.00 91.26           O  
ATOM   3075  CZ  TYR A 385      -3.772  -5.949  39.412  1.00 91.26           C  
ATOM   3076  N   VAL A 386      -3.020  -8.063  33.718  1.00 91.04           N  
ATOM   3077  CA  VAL A 386      -3.974  -9.033  33.192  1.00 91.04           C  
ATOM   3078  C   VAL A 386      -4.561  -9.855  34.337  1.00 91.04           C  
ATOM   3079  CB  VAL A 386      -3.318  -9.965  32.148  1.00 91.04           C  
ATOM   3080  O   VAL A 386      -3.920 -10.029  35.376  1.00 91.04           O  
ATOM   3081  CG1 VAL A 386      -2.820  -9.165  30.946  1.00 91.04           C  
ATOM   3082  CG2 VAL A 386      -2.172 -10.752  32.782  1.00 91.04           C  
ATOM   3083  N   GLY A 387      -5.921 -10.175  34.239  1.00 86.01           N  
ATOM   3084  CA  GLY A 387      -6.588 -11.117  35.123  1.00 86.01           C  
ATOM   3085  C   GLY A 387      -7.029 -10.496  36.434  1.00 86.01           C  
ATOM   3086  O   GLY A 387      -7.094 -11.178  37.459  1.00 86.01           O  
ATOM   3087  N   SER A 388      -7.211  -9.210  36.388  1.00 88.49           N  
ATOM   3088  CA  SER A 388      -7.590  -8.503  37.607  1.00 88.49           C  
ATOM   3089  C   SER A 388      -9.017  -8.846  38.024  1.00 88.49           C  
ATOM   3090  CB  SER A 388      -7.455  -6.992  37.415  1.00 88.49           C  
ATOM   3091  O   SER A 388      -9.931  -8.828  37.197  1.00 88.49           O  
ATOM   3092  OG  SER A 388      -7.986  -6.294  38.529  1.00 88.49           O  
ATOM   3093  N   MET A 389      -9.297  -9.220  39.241  1.00 91.54           N  
ATOM   3094  CA  MET A 389     -10.624  -9.422  39.816  1.00 91.54           C  
ATOM   3095  C   MET A 389     -11.242  -8.094  40.239  1.00 91.54           C  
ATOM   3096  CB  MET A 389     -10.553 -10.371  41.013  1.00 91.54           C  
ATOM   3097  O   MET A 389     -12.432  -8.030  40.552  1.00 91.54           O  
ATOM   3098  CG  MET A 389     -10.059 -11.765  40.662  1.00 91.54           C  
ATOM   3099  SD  MET A 389     -11.256 -12.697  39.630  1.00 91.54           S  
ATOM   3100  CE  MET A 389     -12.507 -13.104  40.880  1.00 91.54           C  
ATOM   3101  N   LEU A 390     -10.429  -7.093  40.375  1.00 93.80           N  
ATOM   3102  CA  LEU A 390     -10.851  -5.767  40.811  1.00 93.80           C  
ATOM   3103  C   LEU A 390     -11.711  -5.093  39.748  1.00 93.80           C  
ATOM   3104  CB  LEU A 390      -9.634  -4.894  41.129  1.00 93.80           C  
ATOM   3105  O   LEU A 390     -12.539  -4.236  40.064  1.00 93.80           O  
ATOM   3106  CG  LEU A 390      -8.721  -5.387  42.252  1.00 93.80           C  
ATOM   3107  CD1 LEU A 390      -7.492  -4.490  42.369  1.00 93.80           C  
ATOM   3108  CD2 LEU A 390      -9.479  -5.438  43.574  1.00 93.80           C  
ATOM   3109  N   ARG A 391     -11.475  -5.463  38.540  1.00 91.18           N  
ATOM   3110  CA  ARG A 391     -12.251  -4.990  37.398  1.00 91.18           C  
ATOM   3111  C   ARG A 391     -12.566  -6.132  36.438  1.00 91.18           C  
ATOM   3112  CB  ARG A 391     -11.500  -3.879  36.661  1.00 91.18           C  
ATOM   3113  O   ARG A 391     -11.817  -6.379  35.491  1.00 91.18           O  
ATOM   3114  CG  ARG A 391     -11.308  -2.614  37.483  1.00 91.18           C  
ATOM   3115  CD  ARG A 391     -12.608  -1.836  37.632  1.00 91.18           C  
ATOM   3116  NE  ARG A 391     -12.391  -0.545  38.280  1.00 91.18           N  
ATOM   3117  NH1 ARG A 391     -14.637  -0.064  38.536  1.00 91.18           N  
ATOM   3118  NH2 ARG A 391     -13.051   1.418  39.272  1.00 91.18           N  
ATOM   3119  CZ  ARG A 391     -13.360   0.267  38.695  1.00 91.18           C  
ATOM   3120  N   PRO A 392     -13.620  -6.895  36.779  1.00 89.13           N  
ATOM   3121  CA  PRO A 392     -13.964  -8.036  35.928  1.00 89.13           C  
ATOM   3122  C   PRO A 392     -14.391  -7.617  34.523  1.00 89.13           C  
ATOM   3123  CB  PRO A 392     -15.124  -8.698  36.676  1.00 89.13           C  
ATOM   3124  O   PRO A 392     -14.997  -6.556  34.349  1.00 89.13           O  
ATOM   3125  CG  PRO A 392     -15.056  -8.136  38.059  1.00 89.13           C  
ATOM   3126  CD  PRO A 392     -14.367  -6.803  37.999  1.00 89.13           C  
ATOM   3127  N   MET A 393     -13.958  -8.465  33.448  1.00 88.64           N  
ATOM   3128  CA  MET A 393     -14.246  -8.156  32.050  1.00 88.64           C  
ATOM   3129  C   MET A 393     -14.920  -9.337  31.360  1.00 88.64           C  
ATOM   3130  CB  MET A 393     -12.963  -7.779  31.307  1.00 88.64           C  
ATOM   3131  O   MET A 393     -14.878 -10.462  31.863  1.00 88.64           O  
ATOM   3132  CG  MET A 393     -12.161  -6.681  31.987  1.00 88.64           C  
ATOM   3133  SD  MET A 393     -10.573  -6.340  31.134  1.00 88.64           S  
ATOM   3134  CE  MET A 393     -11.081  -6.567  29.407  1.00 88.64           C  
ATOM   3135  N   THR A 394     -15.623  -8.966  30.326  1.00 89.42           N  
ATOM   3136  CA  THR A 394     -16.251  -9.971  29.475  1.00 89.42           C  
ATOM   3137  C   THR A 394     -15.426 -10.202  28.213  1.00 89.42           C  
ATOM   3138  CB  THR A 394     -17.683  -9.558  29.087  1.00 89.42           C  
ATOM   3139  O   THR A 394     -14.927  -9.251  27.608  1.00 89.42           O  
ATOM   3140  CG2 THR A 394     -18.381 -10.664  28.303  1.00 89.42           C  
ATOM   3141  OG1 THR A 394     -18.434  -9.283  30.276  1.00 89.42           O  
ATOM   3142  N   PHE A 395     -15.294 -11.510  27.952  1.00 89.29           N  
ATOM   3143  CA  PHE A 395     -14.519 -11.886  26.776  1.00 89.29           C  
ATOM   3144  C   PHE A 395     -15.433 -12.382  25.661  1.00 89.29           C  
ATOM   3145  CB  PHE A 395     -13.491 -12.965  27.130  1.00 89.29           C  
ATOM   3146  O   PHE A 395     -16.548 -12.838  25.922  1.00 89.29           O  
ATOM   3147  CG  PHE A 395     -12.479 -12.525  28.154  1.00 89.29           C  
ATOM   3148  CD1 PHE A 395     -11.349 -11.813  27.774  1.00 89.29           C  
ATOM   3149  CD2 PHE A 395     -12.659 -12.826  29.498  1.00 89.29           C  
ATOM   3150  CE1 PHE A 395     -10.410 -11.405  28.719  1.00 89.29           C  
ATOM   3151  CE2 PHE A 395     -11.726 -12.422  30.449  1.00 89.29           C  
ATOM   3152  CZ  PHE A 395     -10.602 -11.712  30.057  1.00 89.29           C  
ATOM   3153  N   LYS A 396     -14.959 -12.136  24.493  1.00 87.04           N  
ATOM   3154  CA  LYS A 396     -15.643 -12.766  23.368  1.00 87.04           C  
ATOM   3155  C   LYS A 396     -15.681 -14.283  23.528  1.00 87.04           C  
ATOM   3156  CB  LYS A 396     -14.963 -12.395  22.049  1.00 87.04           C  
ATOM   3157  O   LYS A 396     -14.687 -14.896  23.924  1.00 87.04           O  
ATOM   3158  CG  LYS A 396     -15.705 -12.880  20.812  1.00 87.04           C  
ATOM   3159  CD  LYS A 396     -14.986 -12.472  19.533  1.00 87.04           C  
ATOM   3160  CE  LYS A 396     -15.714 -12.978  18.295  1.00 87.04           C  
ATOM   3161  NZ  LYS A 396     -14.994 -12.608  17.040  1.00 87.04           N  
ATOM   3162  N   LYS A 397     -16.870 -14.845  23.295  1.00 84.50           N  
ATOM   3163  CA  LYS A 397     -17.010 -16.293  23.418  1.00 84.50           C  
ATOM   3164  C   LYS A 397     -16.243 -17.016  22.314  1.00 84.50           C  
ATOM   3165  CB  LYS A 397     -18.485 -16.695  23.379  1.00 84.50           C  
ATOM   3166  O   LYS A 397     -16.203 -16.552  21.173  1.00 84.50           O  
ATOM   3167  CG  LYS A 397     -19.288 -16.219  24.581  1.00 84.50           C  
ATOM   3168  CD  LYS A 397     -20.716 -16.749  24.544  1.00 84.50           C  
ATOM   3169  CE  LYS A 397     -21.528 -16.253  25.733  1.00 84.50           C  
ATOM   3170  NZ  LYS A 397     -22.940 -16.736  25.680  1.00 84.50           N  
ATOM   3171  N   ASN A 398     -15.559 -18.067  22.694  1.00 79.22           N  
ATOM   3172  CA  ASN A 398     -14.874 -18.885  21.698  1.00 79.22           C  
ATOM   3173  C   ASN A 398     -15.861 -19.532  20.730  1.00 79.22           C  
ATOM   3174  CB  ASN A 398     -14.018 -19.955  22.379  1.00 79.22           C  
ATOM   3175  O   ASN A 398     -17.015 -19.778  21.085  1.00 79.22           O  
ATOM   3176  CG  ASN A 398     -12.827 -19.371  23.113  1.00 79.22           C  
ATOM   3177  ND2 ASN A 398     -12.384 -20.053  24.162  1.00 79.22           N  
ATOM   3178  OD1 ASN A 398     -12.310 -18.314  22.740  1.00 79.22           O  
ATOM   3179  N   VAL A 399     -15.390 -19.564  19.463  1.00 81.08           N  
ATOM   3180  CA  VAL A 399     -16.167 -20.324  18.490  1.00 81.08           C  
ATOM   3181  C   VAL A 399     -16.303 -21.772  18.953  1.00 81.08           C  
ATOM   3182  CB  VAL A 399     -15.524 -20.272  17.086  1.00 81.08           C  
ATOM   3183  O   VAL A 399     -15.312 -22.410  19.317  1.00 81.08           O  
ATOM   3184  CG1 VAL A 399     -16.299 -21.149  16.104  1.00 81.08           C  
ATOM   3185  CG2 VAL A 399     -15.458 -18.831  16.582  1.00 81.08           C  
ATOM   3186  N   VAL A 400     -17.570 -22.235  19.180  1.00 80.13           N  
ATOM   3187  CA  VAL A 400     -17.802 -23.628  19.547  1.00 80.13           C  
ATOM   3188  C   VAL A 400     -18.057 -24.458  18.291  1.00 80.13           C  
ATOM   3189  CB  VAL A 400     -18.988 -23.767  20.527  1.00 80.13           C  
ATOM   3190  O   VAL A 400     -19.143 -24.399  17.709  1.00 80.13           O  
ATOM   3191  CG1 VAL A 400     -19.162 -25.221  20.963  1.00 80.13           C  
ATOM   3192  CG2 VAL A 400     -18.785 -22.862  21.741  1.00 80.13           C  
ATOM   3193  N   ALA A 401     -16.916 -24.992  17.728  1.00 84.34           N  
ATOM   3194  CA  ALA A 401     -17.013 -25.819  16.528  1.00 84.34           C  
ATOM   3195  C   ALA A 401     -17.369 -27.260  16.881  1.00 84.34           C  
ATOM   3196  CB  ALA A 401     -15.704 -25.774  15.744  1.00 84.34           C  
ATOM   3197  O   ALA A 401     -17.077 -27.725  17.985  1.00 84.34           O  
ATOM   3198  N   SER A 402     -18.207 -27.895  16.082  1.00 91.36           N  
ATOM   3199  CA  SER A 402     -18.426 -29.328  16.244  1.00 91.36           C  
ATOM   3200  C   SER A 402     -17.105 -30.090  16.271  1.00 91.36           C  
ATOM   3201  CB  SER A 402     -19.310 -29.866  15.118  1.00 91.36           C  
ATOM   3202  O   SER A 402     -16.080 -29.582  15.812  1.00 91.36           O  
ATOM   3203  OG  SER A 402     -18.593 -29.920  13.897  1.00 91.36           O  
ATOM   3204  N   ALA A 403     -17.039 -31.242  16.945  1.00 91.20           N  
ATOM   3205  CA  ALA A 403     -15.842 -32.076  17.011  1.00 91.20           C  
ATOM   3206  C   ALA A 403     -15.273 -32.330  15.618  1.00 91.20           C  
ATOM   3207  CB  ALA A 403     -16.153 -33.400  17.705  1.00 91.20           C  
ATOM   3208  O   ALA A 403     -14.057 -32.284  15.419  1.00 91.20           O  
ATOM   3209  N   ALA A 404     -16.141 -32.491  14.699  1.00 91.96           N  
ATOM   3210  CA  ALA A 404     -15.733 -32.771  13.325  1.00 91.96           C  
ATOM   3211  C   ALA A 404     -15.015 -31.573  12.711  1.00 91.96           C  
ATOM   3212  CB  ALA A 404     -16.944 -33.154  12.478  1.00 91.96           C  
ATOM   3213  O   ALA A 404     -13.966 -31.726  12.081  1.00 91.96           O  
ATOM   3214  N   VAL A 405     -15.558 -30.386  12.887  1.00 92.29           N  
ATOM   3215  CA  VAL A 405     -14.976 -29.158  12.355  1.00 92.29           C  
ATOM   3216  C   VAL A 405     -13.639 -28.881  13.039  1.00 92.29           C  
ATOM   3217  CB  VAL A 405     -15.927 -27.954  12.536  1.00 92.29           C  
ATOM   3218  O   VAL A 405     -12.659 -28.528  12.379  1.00 92.29           O  
ATOM   3219  CG1 VAL A 405     -15.205 -26.644  12.228  1.00 92.29           C  
ATOM   3220  CG2 VAL A 405     -17.160 -28.110  11.648  1.00 92.29           C  
ATOM   3221  N   ALA A 406     -13.615 -29.034  14.287  1.00 90.92           N  
ATOM   3222  CA  ALA A 406     -12.383 -28.809  15.039  1.00 90.92           C  
ATOM   3223  C   ALA A 406     -11.269 -29.733  14.556  1.00 90.92           C  
ATOM   3224  CB  ALA A 406     -12.627 -29.009  16.532  1.00 90.92           C  
ATOM   3225  O   ALA A 406     -10.128 -29.299  14.375  1.00 90.92           O  
ATOM   3226  N   GLU A 407     -11.576 -31.004  14.386  1.00 92.89           N  
ATOM   3227  CA  GLU A 407     -10.613 -31.986  13.895  1.00 92.89           C  
ATOM   3228  C   GLU A 407     -10.125 -31.627  12.494  1.00 92.89           C  
ATOM   3229  CB  GLU A 407     -11.226 -33.388  13.896  1.00 92.89           C  
ATOM   3230  O   GLU A 407      -8.925 -31.679  12.216  1.00 92.89           O  
ATOM   3231  CG  GLU A 407     -10.248 -34.487  13.506  1.00 92.89           C  
ATOM   3232  CD  GLU A 407     -10.864 -35.877  13.537  1.00 92.89           C  
ATOM   3233  OE1 GLU A 407     -10.192 -36.848  13.122  1.00 92.89           O  
ATOM   3234  OE2 GLU A 407     -12.028 -35.996  13.981  1.00 92.89           O  
ATOM   3235  N   ALA A 408     -11.070 -31.292  11.597  1.00 91.83           N  
ATOM   3236  CA  ALA A 408     -10.714 -30.883  10.241  1.00 91.83           C  
ATOM   3237  C   ALA A 408      -9.797 -29.664  10.258  1.00 91.83           C  
ATOM   3238  CB  ALA A 408     -11.972 -30.587   9.427  1.00 91.83           C  
ATOM   3239  O   ALA A 408      -8.807 -29.614   9.523  1.00 91.83           O  
ATOM   3240  N   ASN A 409     -10.095 -28.686  11.089  1.00 92.29           N  
ATOM   3241  CA  ASN A 409      -9.274 -27.486  11.217  1.00 92.29           C  
ATOM   3242  C   ASN A 409      -7.874 -27.816  11.727  1.00 92.29           C  
ATOM   3243  CB  ASN A 409      -9.949 -26.469  12.139  1.00 92.29           C  
ATOM   3244  O   ASN A 409      -6.884 -27.284  11.223  1.00 92.29           O  
ATOM   3245  CG  ASN A 409     -11.102 -25.748  11.468  1.00 92.29           C  
ATOM   3246  ND2 ASN A 409     -11.874 -25.006  12.253  1.00 92.29           N  
ATOM   3247  OD1 ASN A 409     -11.297 -25.857  10.255  1.00 92.29           O  
ATOM   3248  N   ALA A 410      -7.821 -28.616  12.705  1.00 92.29           N  
ATOM   3249  CA  ALA A 410      -6.531 -29.009  13.264  1.00 92.29           C  
ATOM   3250  C   ALA A 410      -5.660 -29.687  12.210  1.00 92.29           C  
ATOM   3251  CB  ALA A 410      -6.730 -29.936  14.461  1.00 92.29           C  
ATOM   3252  O   ALA A 410      -4.471 -29.383  12.089  1.00 92.29           O  
ATOM   3253  N   LYS A 411      -6.249 -30.607  11.489  1.00 93.54           N  
ATOM   3254  CA  LYS A 411      -5.524 -31.293  10.423  1.00 93.54           C  
ATOM   3255  C   LYS A 411      -5.003 -30.302   9.387  1.00 93.54           C  
ATOM   3256  CB  LYS A 411      -6.420 -32.333   9.749  1.00 93.54           C  
ATOM   3257  O   LYS A 411      -3.842 -30.376   8.978  1.00 93.54           O  
ATOM   3258  CG  LYS A 411      -5.713 -33.164   8.688  1.00 93.54           C  
ATOM   3259  CD  LYS A 411      -6.657 -34.176   8.050  1.00 93.54           C  
ATOM   3260  CE  LYS A 411      -5.979 -34.937   6.919  1.00 93.54           C  
ATOM   3261  NZ  LYS A 411      -6.913 -35.901   6.262  1.00 93.54           N  
ATOM   3262  N   HIS A 412      -5.920 -29.429   8.970  1.00 93.70           N  
ATOM   3263  CA  HIS A 412      -5.516 -28.436   7.981  1.00 93.70           C  
ATOM   3264  C   HIS A 412      -4.410 -27.537   8.524  1.00 93.70           C  
ATOM   3265  CB  HIS A 412      -6.716 -27.590   7.551  1.00 93.70           C  
ATOM   3266  O   HIS A 412      -3.454 -27.222   7.811  1.00 93.70           O  
ATOM   3267  CG  HIS A 412      -6.403 -26.615   6.461  1.00 93.70           C  
ATOM   3268  CD2 HIS A 412      -6.204 -25.276   6.497  1.00 93.70           C  
ATOM   3269  ND1 HIS A 412      -6.266 -26.991   5.143  1.00 93.70           N  
ATOM   3270  CE1 HIS A 412      -5.993 -25.923   4.412  1.00 93.70           C  
ATOM   3271  NE2 HIS A 412      -5.950 -24.869   5.210  1.00 93.70           N  
ATOM   3272  N   GLN A 413      -4.505 -27.116   9.699  1.00 91.44           N  
ATOM   3273  CA  GLN A 413      -3.488 -26.269  10.314  1.00 91.44           C  
ATOM   3274  C   GLN A 413      -2.132 -26.968  10.339  1.00 91.44           C  
ATOM   3275  CB  GLN A 413      -3.903 -25.876  11.733  1.00 91.44           C  
ATOM   3276  O   GLN A 413      -1.097 -26.335  10.123  1.00 91.44           O  
ATOM   3277  CG  GLN A 413      -5.006 -24.828  11.783  1.00 91.44           C  
ATOM   3278  CD  GLN A 413      -5.424 -24.482  13.200  1.00 91.44           C  
ATOM   3279  NE2 GLN A 413      -6.172 -23.394  13.349  1.00 91.44           N  
ATOM   3280  OE1 GLN A 413      -5.078 -25.188  14.153  1.00 91.44           O  
ATOM   3281  N   LYS A 414      -2.164 -28.205  10.666  1.00 91.50           N  
ATOM   3282  CA  LYS A 414      -0.922 -28.971  10.616  1.00 91.50           C  
ATOM   3283  C   LYS A 414      -0.305 -28.927   9.221  1.00 91.50           C  
ATOM   3284  CB  LYS A 414      -1.168 -30.421  11.035  1.00 91.50           C  
ATOM   3285  O   LYS A 414       0.902 -28.726   9.076  1.00 91.50           O  
ATOM   3286  CG  LYS A 414       0.100 -31.253  11.158  1.00 91.50           C  
ATOM   3287  CD  LYS A 414      -0.207 -32.675  11.611  1.00 91.50           C  
ATOM   3288  CE  LYS A 414       1.049 -33.536  11.640  1.00 91.50           C  
ATOM   3289  NZ  LYS A 414       0.750 -34.936  12.066  1.00 91.50           N  
ATOM   3290  N   TRP A 415      -1.156 -29.128   8.171  1.00 91.77           N  
ATOM   3291  CA  TRP A 415      -0.684 -29.029   6.794  1.00 91.77           C  
ATOM   3292  C   TRP A 415      -0.080 -27.656   6.523  1.00 91.77           C  
ATOM   3293  CB  TRP A 415      -1.828 -29.300   5.812  1.00 91.77           C  
ATOM   3294  O   TRP A 415       1.014 -27.551   5.963  1.00 91.77           O  
ATOM   3295  CG  TRP A 415      -1.510 -28.941   4.392  1.00 91.77           C  
ATOM   3296  CD1 TRP A 415      -0.814 -29.694   3.487  1.00 91.77           C  
ATOM   3297  CD2 TRP A 415      -1.872 -27.734   3.715  1.00 91.77           C  
ATOM   3298  CE2 TRP A 415      -1.363 -27.823   2.400  1.00 91.77           C  
ATOM   3299  CE3 TRP A 415      -2.579 -26.584   4.092  1.00 91.77           C  
ATOM   3300  NE1 TRP A 415      -0.723 -29.027   2.288  1.00 91.77           N  
ATOM   3301  CH2 TRP A 415      -2.235 -25.691   1.856  1.00 91.77           C  
ATOM   3302  CZ2 TRP A 415      -1.540 -26.805   1.461  1.00 91.77           C  
ATOM   3303  CZ3 TRP A 415      -2.754 -25.572   3.156  1.00 91.77           C  
ATOM   3304  N   ALA A 416      -0.858 -26.644   6.894  1.00 87.86           N  
ATOM   3305  CA  ALA A 416      -0.395 -25.280   6.656  1.00 87.86           C  
ATOM   3306  C   ALA A 416       0.952 -25.032   7.328  1.00 87.86           C  
ATOM   3307  CB  ALA A 416      -1.428 -24.272   7.154  1.00 87.86           C  
ATOM   3308  O   ALA A 416       1.844 -24.417   6.738  1.00 87.86           O  
ATOM   3309  N   LEU A 417       1.115 -25.511   8.569  1.00 84.39           N  
ATOM   3310  CA  LEU A 417       2.359 -25.351   9.314  1.00 84.39           C  
ATOM   3311  C   LEU A 417       3.499 -26.103   8.635  1.00 84.39           C  
ATOM   3312  CB  LEU A 417       2.191 -25.847  10.752  1.00 84.39           C  
ATOM   3313  O   LEU A 417       4.624 -25.604   8.567  1.00 84.39           O  
ATOM   3314  CG  LEU A 417       1.355 -24.964  11.680  1.00 84.39           C  
ATOM   3315  CD1 LEU A 417       1.065 -25.693  12.988  1.00 84.39           C  
ATOM   3316  CD2 LEU A 417       2.067 -23.642  11.946  1.00 84.39           C  
ATOM   3317  N   GLU A 418       3.227 -27.280   8.234  1.00 83.27           N  
ATOM   3318  CA  GLU A 418       4.240 -28.058   7.529  1.00 83.27           C  
ATOM   3319  C   GLU A 418       4.686 -27.355   6.250  1.00 83.27           C  
ATOM   3320  CB  GLU A 418       3.712 -29.458   7.202  1.00 83.27           C  
ATOM   3321  O   GLU A 418       5.875 -27.344   5.923  1.00 83.27           O  
ATOM   3322  CG  GLU A 418       3.605 -30.373   8.414  1.00 83.27           C  
ATOM   3323  CD  GLU A 418       2.994 -31.727   8.090  1.00 83.27           C  
ATOM   3324  OE1 GLU A 418       2.857 -32.566   9.010  1.00 83.27           O  
ATOM   3325  OE2 GLU A 418       2.651 -31.951   6.908  1.00 83.27           O  
ATOM   3326  N   MET A 419       3.738 -26.763   5.551  1.00 77.46           N  
ATOM   3327  CA  MET A 419       4.060 -25.978   4.363  1.00 77.46           C  
ATOM   3328  C   MET A 419       4.935 -24.782   4.722  1.00 77.46           C  
ATOM   3329  CB  MET A 419       2.782 -25.501   3.670  1.00 77.46           C  
ATOM   3330  O   MET A 419       5.873 -24.453   3.994  1.00 77.46           O  
ATOM   3331  CG  MET A 419       2.092 -26.578   2.848  1.00 77.46           C  
ATOM   3332  SD  MET A 419       3.051 -27.044   1.355  1.00 77.46           S  
ATOM   3333  CE  MET A 419       2.452 -25.793   0.186  1.00 77.46           C  
ATOM   3334  N   ALA A 420       4.613 -24.150   5.841  1.00 71.44           N  
ATOM   3335  CA  ALA A 420       5.323 -22.961   6.305  1.00 71.44           C  
ATOM   3336  C   ALA A 420       6.705 -23.322   6.842  1.00 71.44           C  
ATOM   3337  CB  ALA A 420       4.510 -22.240   7.377  1.00 71.44           C  
ATOM   3338  O   ALA A 420       7.635 -22.515   6.772  1.00 71.44           O  
ATOM   3339  N   SER A 421       6.970 -24.553   7.454  1.00 59.06           N  
ATOM   3340  CA  SER A 421       8.148 -25.009   8.184  1.00 59.06           C  
ATOM   3341  C   SER A 421       9.231 -25.507   7.232  1.00 59.06           C  
ATOM   3342  CB  SER A 421       7.773 -26.118   9.168  1.00 59.06           C  
ATOM   3343  O   SER A 421      10.408 -25.558   7.595  1.00 59.06           O  
ATOM   3344  OG  SER A 421       7.219 -27.230   8.486  1.00 59.06           O  
ATOM   3345  N   HIS A 422       9.046 -25.718   5.908  1.00 57.34           N  
ATOM   3346  CA  HIS A 422       9.997 -26.234   4.929  1.00 57.34           C  
ATOM   3347  C   HIS A 422      10.441 -25.142   3.962  1.00 57.34           C  
ATOM   3348  CB  HIS A 422       9.386 -27.404   4.155  1.00 57.34           C  
ATOM   3349  O   HIS A 422      11.204 -25.405   3.030  1.00 57.34           O  
ATOM   3350  CG  HIS A 422       9.060 -28.586   5.012  1.00 57.34           C  
ATOM   3351  CD2 HIS A 422       7.871 -29.135   5.354  1.00 57.34           C  
ATOM   3352  ND1 HIS A 422      10.029 -29.345   5.631  1.00 57.34           N  
ATOM   3353  CE1 HIS A 422       9.448 -30.314   6.318  1.00 57.34           C  
ATOM   3354  NE2 HIS A 422       8.139 -30.209   6.167  1.00 57.34           N  
ATOM   3355  N   TYR A 423      10.448 -23.881   4.365  1.00 53.80           N  
ATOM   3356  CA  TYR A 423      10.377 -22.830   3.356  1.00 53.80           C  
ATOM   3357  C   TYR A 423      11.768 -22.326   2.993  1.00 53.80           C  
ATOM   3358  CB  TYR A 423       9.513 -21.667   3.852  1.00 53.80           C  
ATOM   3359  O   TYR A 423      12.473 -21.768   3.838  1.00 53.80           O  
ATOM   3360  CG  TYR A 423       9.167 -20.666   2.777  1.00 53.80           C  
ATOM   3361  CD1 TYR A 423       9.866 -19.466   2.663  1.00 53.80           C  
ATOM   3362  CD2 TYR A 423       8.140 -20.917   1.873  1.00 53.80           C  
ATOM   3363  CE1 TYR A 423       9.549 -18.540   1.675  1.00 53.80           C  
ATOM   3364  CE2 TYR A 423       7.815 -19.998   0.881  1.00 53.80           C  
ATOM   3365  OH  TYR A 423       8.206 -17.901  -0.191  1.00 53.80           O  
ATOM   3366  CZ  TYR A 423       8.524 -18.815   0.789  1.00 53.80           C  
ATOM   3367  N   THR A 424      12.419 -22.966   1.857  1.00 59.50           N  
ATOM   3368  CA  THR A 424      13.321 -22.298   0.925  1.00 59.50           C  
ATOM   3369  C   THR A 424      12.681 -22.179  -0.455  1.00 59.50           C  
ATOM   3370  CB  THR A 424      14.661 -23.049   0.810  1.00 59.50           C  
ATOM   3371  O   THR A 424      12.029 -23.114  -0.925  1.00 59.50           O  
ATOM   3372  CG2 THR A 424      15.398 -23.065   2.145  1.00 59.50           C  
ATOM   3373  OG1 THR A 424      14.412 -24.398   0.398  1.00 59.50           O  
ATOM   3374  N   SER A 425      12.055 -20.907  -0.740  1.00 71.34           N  
ATOM   3375  CA  SER A 425      11.541 -20.706  -2.091  1.00 71.34           C  
ATOM   3376  C   SER A 425      12.618 -20.974  -3.138  1.00 71.34           C  
ATOM   3377  CB  SER A 425      11.003 -19.284  -2.254  1.00 71.34           C  
ATOM   3378  O   SER A 425      13.801 -20.726  -2.896  1.00 71.34           O  
ATOM   3379  OG  SER A 425      12.053 -18.336  -2.169  1.00 71.34           O  
ATOM   3380  N   GLU A 426      12.352 -21.934  -4.116  1.00 81.66           N  
ATOM   3381  CA  GLU A 426      13.241 -22.177  -5.248  1.00 81.66           C  
ATOM   3382  C   GLU A 426      12.678 -21.574  -6.532  1.00 81.66           C  
ATOM   3383  CB  GLU A 426      13.481 -23.677  -5.433  1.00 81.66           C  
ATOM   3384  O   GLU A 426      11.462 -21.552  -6.732  1.00 81.66           O  
ATOM   3385  CG  GLU A 426      14.232 -24.327  -4.280  1.00 81.66           C  
ATOM   3386  CD  GLU A 426      14.489 -25.810  -4.491  1.00 81.66           C  
ATOM   3387  OE1 GLU A 426      15.109 -26.450  -3.611  1.00 81.66           O  
ATOM   3388  OE2 GLU A 426      14.069 -26.337  -5.545  1.00 81.66           O  
ATOM   3389  N   ILE A 427      13.603 -21.002  -7.211  1.00 88.11           N  
ATOM   3390  CA  ILE A 427      13.202 -20.462  -8.506  1.00 88.11           C  
ATOM   3391  C   ILE A 427      13.230 -21.568  -9.558  1.00 88.11           C  
ATOM   3392  CB  ILE A 427      14.113 -19.290  -8.936  1.00 88.11           C  
ATOM   3393  O   ILE A 427      14.215 -22.302  -9.670  1.00 88.11           O  
ATOM   3394  CG1 ILE A 427      14.068 -18.168  -7.893  1.00 88.11           C  
ATOM   3395  CG2 ILE A 427      13.707 -18.770 -10.318  1.00 88.11           C  
ATOM   3396  CD1 ILE A 427      12.702 -17.512  -7.747  1.00 88.11           C  
ATOM   3397  N   GLY A 428      12.120 -21.696 -10.308  1.00 90.79           N  
ATOM   3398  CA  GLY A 428      12.053 -22.686 -11.371  1.00 90.79           C  
ATOM   3399  C   GLY A 428      11.222 -22.233 -12.557  1.00 90.79           C  
ATOM   3400  O   GLY A 428      10.777 -21.084 -12.607  1.00 90.79           O  
ATOM   3401  N   PRO A 429      11.072 -23.118 -13.522  1.00 92.86           N  
ATOM   3402  CA  PRO A 429      10.359 -22.758 -14.750  1.00 92.86           C  
ATOM   3403  C   PRO A 429       8.924 -22.305 -14.488  1.00 92.86           C  
ATOM   3404  CB  PRO A 429      10.382 -24.054 -15.564  1.00 92.86           C  
ATOM   3405  O   PRO A 429       8.392 -21.471 -15.226  1.00 92.86           O  
ATOM   3406  CG  PRO A 429      11.594 -24.785 -15.083  1.00 92.86           C  
ATOM   3407  CD  PRO A 429      11.771 -24.504 -13.619  1.00 92.86           C  
ATOM   3408  N   LYS A 430       8.322 -22.756 -13.396  1.00 91.91           N  
ATOM   3409  CA  LYS A 430       6.935 -22.415 -13.092  1.00 91.91           C  
ATOM   3410  C   LYS A 430       6.799 -20.937 -12.734  1.00 91.91           C  
ATOM   3411  CB  LYS A 430       6.408 -23.281 -11.947  1.00 91.91           C  
ATOM   3412  O   LYS A 430       5.716 -20.361 -12.859  1.00 91.91           O  
ATOM   3413  CG  LYS A 430       6.131 -24.725 -12.341  1.00 91.91           C  
ATOM   3414  CD  LYS A 430       5.456 -25.492 -11.211  1.00 91.91           C  
ATOM   3415  CE  LYS A 430       5.150 -26.929 -11.615  1.00 91.91           C  
ATOM   3416  NZ  LYS A 430       4.512 -27.693 -10.501  1.00 91.91           N  
ATOM   3417  N   ASP A 431       7.914 -20.325 -12.359  1.00 94.55           N  
ATOM   3418  CA  ASP A 431       7.900 -18.916 -11.979  1.00 94.55           C  
ATOM   3419  C   ASP A 431       7.692 -18.020 -13.198  1.00 94.55           C  
ATOM   3420  CB  ASP A 431       9.199 -18.539 -11.265  1.00 94.55           C  
ATOM   3421  O   ASP A 431       7.287 -16.864 -13.064  1.00 94.55           O  
ATOM   3422  CG  ASP A 431       9.270 -19.068  -9.843  1.00 94.55           C  
ATOM   3423  OD1 ASP A 431       8.477 -18.621  -8.986  1.00 94.55           O  
ATOM   3424  OD2 ASP A 431      10.127 -19.937  -9.577  1.00 94.55           O  
ATOM   3425  N   PHE A 432       7.826 -18.573 -14.363  1.00 97.58           N  
ATOM   3426  CA  PHE A 432       7.769 -17.755 -15.568  1.00 97.58           C  
ATOM   3427  C   PHE A 432       6.474 -18.005 -16.331  1.00 97.58           C  
ATOM   3428  CB  PHE A 432       8.974 -18.041 -16.471  1.00 97.58           C  
ATOM   3429  O   PHE A 432       6.167 -17.298 -17.293  1.00 97.58           O  
ATOM   3430  CG  PHE A 432      10.296 -17.675 -15.852  1.00 97.58           C  
ATOM   3431  CD1 PHE A 432      10.812 -16.392 -15.989  1.00 97.58           C  
ATOM   3432  CD2 PHE A 432      11.023 -18.615 -15.134  1.00 97.58           C  
ATOM   3433  CE1 PHE A 432      12.035 -16.050 -15.418  1.00 97.58           C  
ATOM   3434  CE2 PHE A 432      12.247 -18.281 -14.560  1.00 97.58           C  
ATOM   3435  CZ  PHE A 432      12.751 -16.999 -14.704  1.00 97.58           C  
ATOM   3436  N   GLU A 433       5.702 -18.966 -15.955  1.00 96.59           N  
ATOM   3437  CA  GLU A 433       4.513 -19.390 -16.688  1.00 96.59           C  
ATOM   3438  C   GLU A 433       3.466 -18.281 -16.730  1.00 96.59           C  
ATOM   3439  CB  GLU A 433       3.917 -20.653 -16.062  1.00 96.59           C  
ATOM   3440  O   GLU A 433       2.934 -17.962 -17.796  1.00 96.59           O  
ATOM   3441  CG  GLU A 433       4.734 -21.911 -16.318  1.00 96.59           C  
ATOM   3442  CD  GLU A 433       4.130 -23.157 -15.690  1.00 96.59           C  
ATOM   3443  OE1 GLU A 433       4.712 -24.256 -15.839  1.00 96.59           O  
ATOM   3444  OE2 GLU A 433       3.065 -23.034 -15.045  1.00 96.59           O  
ATOM   3445  N   GLN A 434       3.220 -17.688 -15.564  1.00 97.20           N  
ATOM   3446  CA  GLN A 434       2.169 -16.677 -15.523  1.00 97.20           C  
ATOM   3447  C   GLN A 434       2.632 -15.376 -16.174  1.00 97.20           C  
ATOM   3448  CB  GLN A 434       1.730 -16.415 -14.081  1.00 97.20           C  
ATOM   3449  O   GLN A 434       1.833 -14.662 -16.782  1.00 97.20           O  
ATOM   3450  CG  GLN A 434       0.912 -17.546 -13.473  1.00 97.20           C  
ATOM   3451  CD  GLN A 434       0.333 -17.188 -12.117  1.00 97.20           C  
ATOM   3452  NE2 GLN A 434      -0.404 -18.120 -11.522  1.00 97.20           N  
ATOM   3453  OE1 GLN A 434       0.546 -16.083 -11.608  1.00 97.20           O  
ATOM   3454  N   ALA A 435       3.861 -15.086 -16.079  1.00 98.17           N  
ATOM   3455  CA  ALA A 435       4.398 -13.954 -16.829  1.00 98.17           C  
ATOM   3456  C   ALA A 435       4.258 -14.177 -18.333  1.00 98.17           C  
ATOM   3457  CB  ALA A 435       5.862 -13.720 -16.464  1.00 98.17           C  
ATOM   3458  O   ALA A 435       3.918 -13.252 -19.074  1.00 98.17           O  
ATOM   3459  N   THR A 436       4.534 -15.395 -18.776  1.00 98.34           N  
ATOM   3460  CA  THR A 436       4.367 -15.743 -20.183  1.00 98.34           C  
ATOM   3461  C   THR A 436       2.912 -15.576 -20.612  1.00 98.34           C  
ATOM   3462  CB  THR A 436       4.825 -17.187 -20.460  1.00 98.34           C  
ATOM   3463  O   THR A 436       2.634 -15.028 -21.681  1.00 98.34           O  
ATOM   3464  CG2 THR A 436       4.622 -17.556 -21.926  1.00 98.34           C  
ATOM   3465  OG1 THR A 436       6.215 -17.312 -20.135  1.00 98.34           O  
ATOM   3466  N   ALA A 437       2.056 -16.039 -19.773  1.00 97.42           N  
ATOM   3467  CA  ALA A 437       0.631 -15.892 -20.058  1.00 97.42           C  
ATOM   3468  C   ALA A 437       0.254 -14.423 -20.225  1.00 97.42           C  
ATOM   3469  CB  ALA A 437      -0.202 -16.530 -18.949  1.00 97.42           C  
ATOM   3470  O   ALA A 437      -0.476 -14.065 -21.152  1.00 97.42           O  
ATOM   3471  N   LEU A 438       0.780 -13.596 -19.323  1.00 97.70           N  
ATOM   3472  CA  LEU A 438       0.484 -12.170 -19.402  1.00 97.70           C  
ATOM   3473  C   LEU A 438       1.030 -11.572 -20.694  1.00 97.70           C  
ATOM   3474  CB  LEU A 438       1.074 -11.433 -18.196  1.00 97.70           C  
ATOM   3475  O   LEU A 438       0.393 -10.709 -21.302  1.00 97.70           O  
ATOM   3476  CG  LEU A 438       0.860  -9.919 -18.156  1.00 97.70           C  
ATOM   3477  CD1 LEU A 438      -0.627  -9.591 -18.234  1.00 97.70           C  
ATOM   3478  CD2 LEU A 438       1.479  -9.324 -16.896  1.00 97.70           C  
ATOM   3479  N   TRP A 439       2.204 -11.949 -21.085  1.00 98.28           N  
ATOM   3480  CA  TRP A 439       2.784 -11.495 -22.344  1.00 98.28           C  
ATOM   3481  C   TRP A 439       1.831 -11.751 -23.507  1.00 98.28           C  
ATOM   3482  CB  TRP A 439       4.123 -12.193 -22.603  1.00 98.28           C  
ATOM   3483  O   TRP A 439       1.637 -10.884 -24.361  1.00 98.28           O  
ATOM   3484  CG  TRP A 439       4.717 -11.892 -23.946  1.00 98.28           C  
ATOM   3485  CD1 TRP A 439       5.010 -12.788 -24.936  1.00 98.28           C  
ATOM   3486  CD2 TRP A 439       5.095 -10.605 -24.444  1.00 98.28           C  
ATOM   3487  CE2 TRP A 439       5.610 -10.795 -25.745  1.00 98.28           C  
ATOM   3488  CE3 TRP A 439       5.047  -9.308 -23.915  1.00 98.28           C  
ATOM   3489  NE1 TRP A 439       5.548 -12.134 -26.021  1.00 98.28           N  
ATOM   3490  CH2 TRP A 439       6.017  -8.476 -25.986  1.00 98.28           C  
ATOM   3491  CZ2 TRP A 439       6.075  -9.734 -26.526  1.00 98.28           C  
ATOM   3492  CZ3 TRP A 439       5.510  -8.254 -24.695  1.00 98.28           C  
ATOM   3493  N   HIS A 440       1.170 -12.875 -23.538  1.00 97.41           N  
ATOM   3494  CA  HIS A 440       0.228 -13.218 -24.598  1.00 97.41           C  
ATOM   3495  C   HIS A 440      -1.046 -12.387 -24.492  1.00 97.41           C  
ATOM   3496  CB  HIS A 440      -0.111 -14.709 -24.552  1.00 97.41           C  
ATOM   3497  O   HIS A 440      -1.607 -11.971 -25.508  1.00 97.41           O  
ATOM   3498  CG  HIS A 440       1.056 -15.599 -24.842  1.00 97.41           C  
ATOM   3499  CD2 HIS A 440       1.645 -16.563 -24.097  1.00 97.41           C  
ATOM   3500  ND1 HIS A 440       1.756 -15.544 -26.028  1.00 97.41           N  
ATOM   3501  CE1 HIS A 440       2.728 -16.441 -26.000  1.00 97.41           C  
ATOM   3502  NE2 HIS A 440       2.683 -17.072 -24.839  1.00 97.41           N  
ATOM   3503  N   VAL A 441      -1.420 -12.122 -23.263  1.00 96.25           N  
ATOM   3504  CA  VAL A 441      -2.576 -11.261 -23.034  1.00 96.25           C  
ATOM   3505  C   VAL A 441      -2.297  -9.863 -23.581  1.00 96.25           C  
ATOM   3506  CB  VAL A 441      -2.939 -11.184 -21.534  1.00 96.25           C  
ATOM   3507  O   VAL A 441      -3.149  -9.267 -24.243  1.00 96.25           O  
ATOM   3508  CG1 VAL A 441      -3.953 -10.070 -21.280  1.00 96.25           C  
ATOM   3509  CG2 VAL A 441      -3.482 -12.526 -21.047  1.00 96.25           C  
ATOM   3510  N   LEU A 442      -1.160  -9.363 -23.350  1.00 96.48           N  
ATOM   3511  CA  LEU A 442      -0.782  -8.047 -23.853  1.00 96.48           C  
ATOM   3512  C   LEU A 442      -0.864  -8.002 -25.375  1.00 96.48           C  
ATOM   3513  CB  LEU A 442       0.634  -7.685 -23.396  1.00 96.48           C  
ATOM   3514  O   LEU A 442      -1.156  -6.954 -25.955  1.00 96.48           O  
ATOM   3515  CG  LEU A 442       0.825  -7.463 -21.895  1.00 96.48           C  
ATOM   3516  CD1 LEU A 442       2.272  -7.084 -21.595  1.00 96.48           C  
ATOM   3517  CD2 LEU A 442      -0.131  -6.389 -21.386  1.00 96.48           C  
ATOM   3518  N   GLY A 443      -0.662  -9.100 -26.017  1.00 96.09           N  
ATOM   3519  CA  GLY A 443      -0.665  -9.194 -27.468  1.00 96.09           C  
ATOM   3520  C   GLY A 443      -2.056  -9.121 -28.069  1.00 96.09           C  
ATOM   3521  O   GLY A 443      -2.207  -8.981 -29.284  1.00 96.09           O  
ATOM   3522  N   ARG A 444      -3.069  -9.225 -27.247  1.00 96.22           N  
ATOM   3523  CA  ARG A 444      -4.447  -9.169 -27.725  1.00 96.22           C  
ATOM   3524  C   ARG A 444      -4.828  -7.749 -28.129  1.00 96.22           C  
ATOM   3525  CB  ARG A 444      -5.409  -9.685 -26.652  1.00 96.22           C  
ATOM   3526  O   ARG A 444      -5.735  -7.551 -28.941  1.00 96.22           O  
ATOM   3527  CG  ARG A 444      -5.263 -11.169 -26.358  1.00 96.22           C  
ATOM   3528  CD  ARG A 444      -6.206 -11.619 -25.250  1.00 96.22           C  
ATOM   3529  NE  ARG A 444      -5.991 -13.019 -24.895  1.00 96.22           N  
ATOM   3530  NH1 ARG A 444      -7.557 -13.044 -23.197  1.00 96.22           N  
ATOM   3531  NH2 ARG A 444      -6.364 -14.938 -23.689  1.00 96.22           N  
ATOM   3532  CZ  ARG A 444      -6.638 -13.664 -23.928  1.00 96.22           C  
ATOM   3533  N   GLU A 445      -4.134  -6.816 -27.553  1.00 94.87           N  
ATOM   3534  CA  GLU A 445      -4.305  -5.412 -27.917  1.00 94.87           C  
ATOM   3535  C   GLU A 445      -3.202  -4.949 -28.864  1.00 94.87           C  
ATOM   3536  CB  GLU A 445      -4.329  -4.531 -26.666  1.00 94.87           C  
ATOM   3537  O   GLU A 445      -2.017  -5.050 -28.542  1.00 94.87           O  
ATOM   3538  CG  GLU A 445      -4.546  -3.053 -26.958  1.00 94.87           C  
ATOM   3539  CD  GLU A 445      -4.406  -2.171 -25.728  1.00 94.87           C  
ATOM   3540  OE1 GLU A 445      -4.288  -0.934 -25.878  1.00 94.87           O  
ATOM   3541  OE2 GLU A 445      -4.412  -2.722 -24.604  1.00 94.87           O  
ATOM   3542  N   PRO A 446      -3.582  -4.414 -29.972  1.00 95.41           N  
ATOM   3543  CA  PRO A 446      -2.562  -3.987 -30.932  1.00 95.41           C  
ATOM   3544  C   PRO A 446      -1.607  -2.945 -30.355  1.00 95.41           C  
ATOM   3545  CB  PRO A 446      -3.384  -3.397 -32.081  1.00 95.41           C  
ATOM   3546  O   PRO A 446      -2.047  -1.986 -29.715  1.00 95.41           O  
ATOM   3547  CG  PRO A 446      -4.709  -4.084 -31.995  1.00 95.41           C  
ATOM   3548  CD  PRO A 446      -5.021  -4.339 -30.548  1.00 95.41           C  
ATOM   3549  N   GLY A 447      -0.307  -3.213 -30.473  1.00 95.51           N  
ATOM   3550  CA  GLY A 447       0.700  -2.229 -30.108  1.00 95.51           C  
ATOM   3551  C   GLY A 447       1.143  -2.338 -28.662  1.00 95.51           C  
ATOM   3552  O   GLY A 447       2.124  -1.709 -28.258  1.00 95.51           O  
ATOM   3553  N   HIS A 448       0.404  -3.066 -27.838  1.00 96.06           N  
ATOM   3554  CA  HIS A 448       0.710  -3.143 -26.414  1.00 96.06           C  
ATOM   3555  C   HIS A 448       2.062  -3.807 -26.176  1.00 96.06           C  
ATOM   3556  CB  HIS A 448      -0.389  -3.906 -25.671  1.00 96.06           C  
ATOM   3557  O   HIS A 448       2.855  -3.334 -25.359  1.00 96.06           O  
ATOM   3558  CG  HIS A 448      -0.350  -3.720 -24.188  1.00 96.06           C  
ATOM   3559  CD2 HIS A 448       0.577  -3.141 -23.388  1.00 96.06           C  
ATOM   3560  ND1 HIS A 448      -1.356  -4.162 -23.356  1.00 96.06           N  
ATOM   3561  CE1 HIS A 448      -1.048  -3.862 -22.105  1.00 96.06           C  
ATOM   3562  NE2 HIS A 448       0.120  -3.242 -22.097  1.00 96.06           N  
ATOM   3563  N   GLN A 449       2.415  -4.827 -26.883  1.00 97.71           N  
ATOM   3564  CA  GLN A 449       3.698  -5.499 -26.704  1.00 97.71           C  
ATOM   3565  C   GLN A 449       4.854  -4.600 -27.134  1.00 97.71           C  
ATOM   3566  CB  GLN A 449       3.732  -6.810 -27.491  1.00 97.71           C  
ATOM   3567  O   GLN A 449       5.915  -4.602 -26.506  1.00 97.71           O  
ATOM   3568  CG  GLN A 449       2.915  -7.928 -26.859  1.00 97.71           C  
ATOM   3569  CD  GLN A 449       3.040  -9.242 -27.606  1.00 97.71           C  
ATOM   3570  NE2 GLN A 449       3.056 -10.346 -26.866  1.00 97.71           N  
ATOM   3571  OE1 GLN A 449       3.122  -9.266 -28.838  1.00 97.71           O  
ATOM   3572  N   ASP A 450       4.587  -3.779 -28.156  1.00 97.75           N  
ATOM   3573  CA  ASP A 450       5.596  -2.821 -28.596  1.00 97.75           C  
ATOM   3574  C   ASP A 450       5.859  -1.768 -27.522  1.00 97.75           C  
ATOM   3575  CB  ASP A 450       5.163  -2.146 -29.899  1.00 97.75           C  
ATOM   3576  O   ASP A 450       7.012  -1.432 -27.244  1.00 97.75           O  
ATOM   3577  CG  ASP A 450       5.113  -3.105 -31.076  1.00 97.75           C  
ATOM   3578  OD1 ASP A 450       5.811  -4.142 -31.048  1.00 97.75           O  
ATOM   3579  OD2 ASP A 450       4.371  -2.820 -32.041  1.00 97.75           O  
ATOM   3580  N   ARG A 451       4.831  -1.225 -26.998  1.00 97.03           N  
ATOM   3581  CA  ARG A 451       4.977  -0.245 -25.927  1.00 97.03           C  
ATOM   3582  C   ARG A 451       5.695  -0.849 -24.725  1.00 97.03           C  
ATOM   3583  CB  ARG A 451       3.610   0.296 -25.503  1.00 97.03           C  
ATOM   3584  O   ARG A 451       6.537  -0.196 -24.105  1.00 97.03           O  
ATOM   3585  CG  ARG A 451       2.940   1.169 -26.553  1.00 97.03           C  
ATOM   3586  CD  ARG A 451       1.759   1.938 -25.977  1.00 97.03           C  
ATOM   3587  NE  ARG A 451       0.709   1.040 -25.506  1.00 97.03           N  
ATOM   3588  NH1 ARG A 451      -0.260   0.748 -27.582  1.00 97.03           N  
ATOM   3589  NH2 ARG A 451      -1.134  -0.309 -25.746  1.00 97.03           N  
ATOM   3590  CZ  ARG A 451      -0.226   0.495 -26.279  1.00 97.03           C  
ATOM   3591  N   TYR A 452       5.328  -2.123 -24.401  1.00 98.22           N  
ATOM   3592  CA  TYR A 452       5.998  -2.795 -23.293  1.00 98.22           C  
ATOM   3593  C   TYR A 452       7.503  -2.863 -23.527  1.00 98.22           C  
ATOM   3594  CB  TYR A 452       5.435  -4.206 -23.100  1.00 98.22           C  
ATOM   3595  O   TYR A 452       8.290  -2.496 -22.652  1.00 98.22           O  
ATOM   3596  CG  TYR A 452       6.066  -4.960 -21.954  1.00 98.22           C  
ATOM   3597  CD1 TYR A 452       7.216  -5.722 -22.146  1.00 98.22           C  
ATOM   3598  CD2 TYR A 452       5.513  -4.912 -20.679  1.00 98.22           C  
ATOM   3599  CE1 TYR A 452       7.799  -6.420 -21.094  1.00 98.22           C  
ATOM   3600  CE2 TYR A 452       6.088  -5.606 -19.620  1.00 98.22           C  
ATOM   3601  OH  TYR A 452       7.803  -7.045 -18.791  1.00 98.22           O  
ATOM   3602  CZ  TYR A 452       7.230  -6.356 -19.836  1.00 98.22           C  
ATOM   3603  N   VAL A 453       7.918  -3.359 -24.684  1.00 98.66           N  
ATOM   3604  CA  VAL A 453       9.326  -3.499 -25.041  1.00 98.66           C  
ATOM   3605  C   VAL A 453      10.022  -2.144 -24.937  1.00 98.66           C  
ATOM   3606  CB  VAL A 453       9.496  -4.078 -26.463  1.00 98.66           C  
ATOM   3607  O   VAL A 453      11.110  -2.041 -24.364  1.00 98.66           O  
ATOM   3608  CG1 VAL A 453      10.950  -3.972 -26.919  1.00 98.66           C  
ATOM   3609  CG2 VAL A 453       9.023  -5.530 -26.508  1.00 98.66           C  
ATOM   3610  N   SER A 454       9.379  -1.149 -25.454  1.00 98.07           N  
ATOM   3611  CA  SER A 454       9.949   0.194 -25.431  1.00 98.07           C  
ATOM   3612  C   SER A 454      10.145   0.687 -24.001  1.00 98.07           C  
ATOM   3613  CB  SER A 454       9.055   1.170 -26.197  1.00 98.07           C  
ATOM   3614  O   SER A 454      11.184   1.264 -23.675  1.00 98.07           O  
ATOM   3615  OG  SER A 454       9.593   2.481 -26.159  1.00 98.07           O  
ATOM   3616  N   ASN A 455       9.145   0.479 -23.147  1.00 98.11           N  
ATOM   3617  CA  ASN A 455       9.219   0.895 -21.750  1.00 98.11           C  
ATOM   3618  C   ASN A 455      10.381   0.223 -21.025  1.00 98.11           C  
ATOM   3619  CB  ASN A 455       7.901   0.598 -21.032  1.00 98.11           C  
ATOM   3620  O   ASN A 455      11.128   0.880 -20.298  1.00 98.11           O  
ATOM   3621  CG  ASN A 455       6.757   1.459 -21.529  1.00 98.11           C  
ATOM   3622  ND2 ASN A 455       5.535   0.960 -21.390  1.00 98.11           N  
ATOM   3623  OD1 ASN A 455       6.970   2.565 -22.034  1.00 98.11           O  
ATOM   3624  N   VAL A 456      10.532  -1.075 -21.200  1.00 98.52           N  
ATOM   3625  CA  VAL A 456      11.625  -1.805 -20.567  1.00 98.52           C  
ATOM   3626  C   VAL A 456      12.963  -1.298 -21.101  1.00 98.52           C  
ATOM   3627  CB  VAL A 456      11.501  -3.327 -20.800  1.00 98.52           C  
ATOM   3628  O   VAL A 456      13.891  -1.046 -20.329  1.00 98.52           O  
ATOM   3629  CG1 VAL A 456      12.745  -4.054 -20.292  1.00 98.52           C  
ATOM   3630  CG2 VAL A 456      10.246  -3.870 -20.120  1.00 98.52           C  
ATOM   3631  N   ALA A 457      13.017  -1.138 -22.390  1.00 98.39           N  
ATOM   3632  CA  ALA A 457      14.248  -0.708 -23.047  1.00 98.39           C  
ATOM   3633  C   ALA A 457      14.693   0.660 -22.538  1.00 98.39           C  
ATOM   3634  CB  ALA A 457      14.059  -0.672 -24.562  1.00 98.39           C  
ATOM   3635  O   ALA A 457      15.884   0.888 -22.312  1.00 98.39           O  
ATOM   3636  N   ASP A 458      13.741   1.604 -22.311  1.00 96.42           N  
ATOM   3637  CA  ASP A 458      14.053   2.940 -21.810  1.00 96.42           C  
ATOM   3638  C   ASP A 458      14.782   2.867 -20.470  1.00 96.42           C  
ATOM   3639  CB  ASP A 458      12.777   3.772 -21.670  1.00 96.42           C  
ATOM   3640  O   ASP A 458      15.734   3.615 -20.234  1.00 96.42           O  
ATOM   3641  CG  ASP A 458      12.239   4.262 -23.004  1.00 96.42           C  
ATOM   3642  OD1 ASP A 458      12.981   4.229 -24.009  1.00 96.42           O  
ATOM   3643  OD2 ASP A 458      11.065   4.687 -23.048  1.00 96.42           O  
ATOM   3644  N   ASN A 459      14.399   1.996 -19.677  1.00 96.69           N  
ATOM   3645  CA  ASN A 459      14.981   1.877 -18.345  1.00 96.69           C  
ATOM   3646  C   ASN A 459      16.313   1.133 -18.380  1.00 96.69           C  
ATOM   3647  CB  ASN A 459      14.007   1.178 -17.394  1.00 96.69           C  
ATOM   3648  O   ASN A 459      17.306   1.602 -17.820  1.00 96.69           O  
ATOM   3649  CG  ASN A 459      14.490   1.183 -15.957  1.00 96.69           C  
ATOM   3650  ND2 ASN A 459      14.227   2.273 -15.246  1.00 96.69           N  
ATOM   3651  OD1 ASN A 459      15.095   0.214 -15.489  1.00 96.69           O  
ATOM   3652  N   VAL A 460      16.379  -0.004 -19.135  1.00 98.38           N  
ATOM   3653  CA  VAL A 460      17.557  -0.864 -19.179  1.00 98.38           C  
ATOM   3654  C   VAL A 460      18.695  -0.146 -19.901  1.00 98.38           C  
ATOM   3655  CB  VAL A 460      17.252  -2.211 -19.871  1.00 98.38           C  
ATOM   3656  O   VAL A 460      19.870  -0.374 -19.604  1.00 98.38           O  
ATOM   3657  CG1 VAL A 460      18.528  -3.034 -20.038  1.00 98.38           C  
ATOM   3658  CG2 VAL A 460      16.207  -2.994 -19.078  1.00 98.38           C  
ATOM   3659  N   ALA A 461      18.360   0.703 -20.875  1.00 97.83           N  
ATOM   3660  CA  ALA A 461      19.377   1.422 -21.639  1.00 97.83           C  
ATOM   3661  C   ALA A 461      20.251   2.274 -20.723  1.00 97.83           C  
ATOM   3662  CB  ALA A 461      18.722   2.294 -22.708  1.00 97.83           C  
ATOM   3663  O   ALA A 461      21.366   2.649 -21.092  1.00 97.83           O  
ATOM   3664  N   GLU A 462      19.757   2.538 -19.485  1.00 96.98           N  
ATOM   3665  CA  GLU A 462      20.500   3.340 -18.518  1.00 96.98           C  
ATOM   3666  C   GLU A 462      21.464   2.477 -17.709  1.00 96.98           C  
ATOM   3667  CB  GLU A 462      19.541   4.077 -17.580  1.00 96.98           C  
ATOM   3668  O   GLU A 462      22.247   2.994 -16.909  1.00 96.98           O  
ATOM   3669  CG  GLU A 462      18.660   5.100 -18.281  1.00 96.98           C  
ATOM   3670  CD  GLU A 462      17.820   5.927 -17.321  1.00 96.98           C  
ATOM   3671  OE1 GLU A 462      17.135   6.873 -17.774  1.00 96.98           O  
ATOM   3672  OE2 GLU A 462      17.847   5.628 -16.107  1.00 96.98           O  
ATOM   3673  N   VAL A 463      21.405   1.177 -17.869  1.00 98.02           N  
ATOM   3674  CA  VAL A 463      22.321   0.264 -17.195  1.00 98.02           C  
ATOM   3675  C   VAL A 463      23.702   0.347 -17.840  1.00 98.02           C  
ATOM   3676  CB  VAL A 463      21.802  -1.191 -17.233  1.00 98.02           C  
ATOM   3677  O   VAL A 463      23.855   0.070 -19.033  1.00 98.02           O  
ATOM   3678  CG1 VAL A 463      22.829  -2.147 -16.628  1.00 98.02           C  
ATOM   3679  CG2 VAL A 463      20.468  -1.300 -16.496  1.00 98.02           C  
ATOM   3680  N   THR A 464      24.689   0.657 -17.069  1.00 95.66           N  
ATOM   3681  CA  THR A 464      26.033   0.903 -17.582  1.00 95.66           C  
ATOM   3682  C   THR A 464      26.840  -0.391 -17.626  1.00 95.66           C  
ATOM   3683  CB  THR A 464      26.775   1.947 -16.727  1.00 95.66           C  
ATOM   3684  O   THR A 464      27.749  -0.534 -18.446  1.00 95.66           O  
ATOM   3685  CG2 THR A 464      26.107   3.314 -16.824  1.00 95.66           C  
ATOM   3686  OG1 THR A 464      26.772   1.523 -15.358  1.00 95.66           O  
ATOM   3687  N   ASP A 465      26.467  -1.375 -16.802  1.00 97.36           N  
ATOM   3688  CA  ASP A 465      27.165  -2.656 -16.756  1.00 97.36           C  
ATOM   3689  C   ASP A 465      26.662  -3.596 -17.849  1.00 97.36           C  
ATOM   3690  CB  ASP A 465      26.997  -3.310 -15.382  1.00 97.36           C  
ATOM   3691  O   ASP A 465      25.516  -4.050 -17.806  1.00 97.36           O  
ATOM   3692  CG  ASP A 465      27.809  -4.584 -15.228  1.00 97.36           C  
ATOM   3693  OD1 ASP A 465      27.484  -5.597 -15.884  1.00 97.36           O  
ATOM   3694  OD2 ASP A 465      28.780  -4.575 -14.442  1.00 97.36           O  
ATOM   3695  N   GLU A 466      27.531  -3.973 -18.784  1.00 97.20           N  
ATOM   3696  CA  GLU A 466      27.168  -4.781 -19.944  1.00 97.20           C  
ATOM   3697  C   GLU A 466      26.728  -6.181 -19.527  1.00 97.20           C  
ATOM   3698  CB  GLU A 466      28.339  -4.868 -20.926  1.00 97.20           C  
ATOM   3699  O   GLU A 466      25.759  -6.720 -20.068  1.00 97.20           O  
ATOM   3700  CG  GLU A 466      28.007  -5.607 -22.215  1.00 97.20           C  
ATOM   3701  CD  GLU A 466      29.169  -5.655 -23.195  1.00 97.20           C  
ATOM   3702  OE1 GLU A 466      29.098  -6.421 -24.183  1.00 97.20           O  
ATOM   3703  OE2 GLU A 466      30.157  -4.921 -22.973  1.00 97.20           O  
ATOM   3704  N   ALA A 467      27.430  -6.804 -18.596  1.00 98.23           N  
ATOM   3705  CA  ALA A 467      27.084  -8.141 -18.119  1.00 98.23           C  
ATOM   3706  C   ALA A 467      25.684  -8.162 -17.514  1.00 98.23           C  
ATOM   3707  CB  ALA A 467      28.110  -8.621 -17.095  1.00 98.23           C  
ATOM   3708  O   ALA A 467      24.929  -9.117 -17.713  1.00 98.23           O  
ATOM   3709  N   LEU A 468      25.428  -7.149 -16.801  1.00 98.60           N  
ATOM   3710  CA  LEU A 468      24.108  -7.044 -16.190  1.00 98.60           C  
ATOM   3711  C   LEU A 468      23.025  -6.909 -17.255  1.00 98.60           C  
ATOM   3712  CB  LEU A 468      24.052  -5.849 -15.234  1.00 98.60           C  
ATOM   3713  O   LEU A 468      21.980  -7.559 -17.171  1.00 98.60           O  
ATOM   3714  CG  LEU A 468      22.719  -5.612 -14.522  1.00 98.60           C  
ATOM   3715  CD1 LEU A 468      22.296  -6.864 -13.760  1.00 98.60           C  
ATOM   3716  CD2 LEU A 468      22.821  -4.417 -13.581  1.00 98.60           C  
ATOM   3717  N   ARG A 469      23.195  -6.145 -18.274  1.00 98.35           N  
ATOM   3718  CA  ARG A 469      22.220  -6.028 -19.354  1.00 98.35           C  
ATOM   3719  C   ARG A 469      21.938  -7.386 -19.986  1.00 98.35           C  
ATOM   3720  CB  ARG A 469      22.713  -5.046 -20.419  1.00 98.35           C  
ATOM   3721  O   ARG A 469      20.784  -7.716 -20.270  1.00 98.35           O  
ATOM   3722  CG  ARG A 469      22.673  -3.590 -19.981  1.00 98.35           C  
ATOM   3723  CD  ARG A 469      22.849  -2.642 -21.158  1.00 98.35           C  
ATOM   3724  NE  ARG A 469      24.170  -2.776 -21.766  1.00 98.35           N  
ATOM   3725  NH1 ARG A 469      25.166  -1.157 -20.452  1.00 98.35           N  
ATOM   3726  NH2 ARG A 469      26.394  -2.271 -22.035  1.00 98.35           N  
ATOM   3727  CZ  ARG A 469      25.240  -2.068 -21.416  1.00 98.35           C  
ATOM   3728  N   LYS A 470      22.993  -8.164 -20.226  1.00 98.51           N  
ATOM   3729  CA  LYS A 470      22.829  -9.485 -20.827  1.00 98.51           C  
ATOM   3730  C   LYS A 470      21.965 -10.385 -19.948  1.00 98.51           C  
ATOM   3731  CB  LYS A 470      24.191 -10.138 -21.067  1.00 98.51           C  
ATOM   3732  O   LYS A 470      21.144 -11.153 -20.454  1.00 98.51           O  
ATOM   3733  CG  LYS A 470      24.985  -9.513 -22.204  1.00 98.51           C  
ATOM   3734  CD  LYS A 470      26.313 -10.227 -22.418  1.00 98.51           C  
ATOM   3735  CE  LYS A 470      27.138  -9.562 -23.511  1.00 98.51           C  
ATOM   3736  NZ  LYS A 470      28.483 -10.194 -23.653  1.00 98.51           N  
ATOM   3737  N   GLU A 471      22.145 -10.223 -18.664  1.00 98.65           N  
ATOM   3738  CA  GLU A 471      21.339 -11.016 -17.740  1.00 98.65           C  
ATOM   3739  C   GLU A 471      19.873 -10.594 -17.786  1.00 98.65           C  
ATOM   3740  CB  GLU A 471      21.878 -10.891 -16.313  1.00 98.65           C  
ATOM   3741  O   GLU A 471      18.977 -11.428 -17.641  1.00 98.65           O  
ATOM   3742  CG  GLU A 471      23.235 -11.548 -16.109  1.00 98.65           C  
ATOM   3743  CD  GLU A 471      23.210 -13.054 -16.317  1.00 98.65           C  
ATOM   3744  OE1 GLU A 471      24.234 -13.623 -16.760  1.00 98.65           O  
ATOM   3745  OE2 GLU A 471      22.158 -13.670 -16.036  1.00 98.65           O  
ATOM   3746  N   VAL A 472      19.672  -9.314 -17.974  1.00 98.71           N  
ATOM   3747  CA  VAL A 472      18.299  -8.832 -18.093  1.00 98.71           C  
ATOM   3748  C   VAL A 472      17.640  -9.447 -19.325  1.00 98.71           C  
ATOM   3749  CB  VAL A 472      18.243  -7.290 -18.171  1.00 98.71           C  
ATOM   3750  O   VAL A 472      16.513  -9.944 -19.252  1.00 98.71           O  
ATOM   3751  CG1 VAL A 472      16.815  -6.814 -18.433  1.00 98.71           C  
ATOM   3752  CG2 VAL A 472      18.789  -6.671 -16.886  1.00 98.71           C  
ATOM   3753  N   TYR A 473      18.309  -9.483 -20.471  1.00 98.63           N  
ATOM   3754  CA  TYR A 473      17.774 -10.086 -21.687  1.00 98.63           C  
ATOM   3755  C   TYR A 473      17.440 -11.556 -21.465  1.00 98.63           C  
ATOM   3756  CB  TYR A 473      18.771  -9.945 -22.841  1.00 98.63           C  
ATOM   3757  O   TYR A 473      16.386 -12.032 -21.894  1.00 98.63           O  
ATOM   3758  CG  TYR A 473      19.247  -8.530 -23.062  1.00 98.63           C  
ATOM   3759  CD1 TYR A 473      18.450  -7.443 -22.709  1.00 98.63           C  
ATOM   3760  CD2 TYR A 473      20.493  -8.277 -23.626  1.00 98.63           C  
ATOM   3761  CE1 TYR A 473      18.884  -6.137 -22.913  1.00 98.63           C  
ATOM   3762  CE2 TYR A 473      20.937  -6.975 -23.834  1.00 98.63           C  
ATOM   3763  OH  TYR A 473      20.561  -4.623 -23.679  1.00 98.63           O  
ATOM   3764  CZ  TYR A 473      20.127  -5.913 -23.475  1.00 98.63           C  
ATOM   3765  N   ALA A 474      18.366 -12.186 -20.803  1.00 98.46           N  
ATOM   3766  CA  ALA A 474      18.178 -13.608 -20.531  1.00 98.46           C  
ATOM   3767  C   ALA A 474      16.958 -13.842 -19.645  1.00 98.46           C  
ATOM   3768  CB  ALA A 474      19.427 -14.194 -19.876  1.00 98.46           C  
ATOM   3769  O   ALA A 474      16.205 -14.797 -19.853  1.00 98.46           O  
ATOM   3770  N   LEU A 475      16.814 -13.005 -18.634  1.00 98.47           N  
ATOM   3771  CA  LEU A 475      15.664 -13.098 -17.742  1.00 98.47           C  
ATOM   3772  C   LEU A 475      14.359 -13.050 -18.530  1.00 98.47           C  
ATOM   3773  CB  LEU A 475      15.692 -11.966 -16.711  1.00 98.47           C  
ATOM   3774  O   LEU A 475      13.497 -13.917 -18.365  1.00 98.47           O  
ATOM   3775  CG  LEU A 475      14.498 -11.886 -15.759  1.00 98.47           C  
ATOM   3776  CD1 LEU A 475      14.419 -13.144 -14.902  1.00 98.47           C  
ATOM   3777  CD2 LEU A 475      14.595 -10.641 -14.883  1.00 98.47           C  
ATOM   3778  N   TYR A 476      14.240 -12.075 -19.452  1.00 98.65           N  
ATOM   3779  CA  TYR A 476      13.021 -11.927 -20.239  1.00 98.65           C  
ATOM   3780  C   TYR A 476      12.911 -13.028 -21.287  1.00 98.65           C  
ATOM   3781  CB  TYR A 476      12.983 -10.555 -20.918  1.00 98.65           C  
ATOM   3782  O   TYR A 476      11.812 -13.353 -21.742  1.00 98.65           O  
ATOM   3783  CG  TYR A 476      12.486  -9.447 -20.021  1.00 98.65           C  
ATOM   3784  CD1 TYR A 476      11.126  -9.290 -19.762  1.00 98.65           C  
ATOM   3785  CD2 TYR A 476      13.375  -8.555 -19.431  1.00 98.65           C  
ATOM   3786  CE1 TYR A 476      10.664  -8.270 -18.938  1.00 98.65           C  
ATOM   3787  CE2 TYR A 476      12.924  -7.531 -18.604  1.00 98.65           C  
ATOM   3788  OH  TYR A 476      11.116  -6.385 -17.547  1.00 98.65           O  
ATOM   3789  CZ  TYR A 476      11.569  -7.397 -18.364  1.00 98.65           C  
ATOM   3790  N   GLY A 477      14.041 -13.603 -21.709  1.00 98.39           N  
ATOM   3791  CA  GLY A 477      14.033 -14.755 -22.596  1.00 98.39           C  
ATOM   3792  C   GLY A 477      13.378 -15.978 -21.981  1.00 98.39           C  
ATOM   3793  O   GLY A 477      12.878 -16.847 -22.698  1.00 98.39           O  
ATOM   3794  N   LYS A 478      13.443 -16.030 -20.658  1.00 98.19           N  
ATOM   3795  CA  LYS A 478      12.778 -17.129 -19.964  1.00 98.19           C  
ATOM   3796  C   LYS A 478      11.260 -16.975 -20.018  1.00 98.19           C  
ATOM   3797  CB  LYS A 478      13.246 -17.208 -18.510  1.00 98.19           C  
ATOM   3798  O   LYS A 478      10.526 -17.952 -19.861  1.00 98.19           O  
ATOM   3799  CG  LYS A 478      14.707 -17.599 -18.351  1.00 98.19           C  
ATOM   3800  CD  LYS A 478      15.112 -17.664 -16.884  1.00 98.19           C  
ATOM   3801  CE  LYS A 478      16.584 -18.018 -16.724  1.00 98.19           C  
ATOM   3802  NZ  LYS A 478      16.996 -18.038 -15.289  1.00 98.19           N  
ATOM   3803  N   VAL A 479      10.787 -15.729 -20.132  1.00 98.42           N  
ATOM   3804  CA  VAL A 479       9.360 -15.483 -20.311  1.00 98.42           C  
ATOM   3805  C   VAL A 479       8.941 -15.878 -21.726  1.00 98.42           C  
ATOM   3806  CB  VAL A 479       8.999 -14.005 -20.042  1.00 98.42           C  
ATOM   3807  O   VAL A 479       7.966 -16.611 -21.910  1.00 98.42           O  
ATOM   3808  CG1 VAL A 479       7.526 -13.743 -20.351  1.00 98.42           C  
ATOM   3809  CG2 VAL A 479       9.319 -13.634 -18.595  1.00 98.42           C  
ATOM   3810  N   ASP A 480       9.630 -15.360 -22.668  1.00 98.32           N  
ATOM   3811  CA  ASP A 480       9.451 -15.591 -24.098  1.00 98.32           C  
ATOM   3812  C   ASP A 480      10.706 -15.205 -24.878  1.00 98.32           C  
ATOM   3813  CB  ASP A 480       8.245 -14.809 -24.622  1.00 98.32           C  
ATOM   3814  O   ASP A 480      11.254 -14.118 -24.683  1.00 98.32           O  
ATOM   3815  CG  ASP A 480       7.928 -15.112 -26.076  1.00 98.32           C  
ATOM   3816  OD1 ASP A 480       8.478 -14.438 -26.974  1.00 98.32           O  
ATOM   3817  OD2 ASP A 480       7.119 -16.032 -26.327  1.00 98.32           O  
ATOM   3818  N   LYS A 481      11.144 -16.137 -25.699  1.00 97.64           N  
ATOM   3819  CA  LYS A 481      12.399 -15.951 -26.422  1.00 97.64           C  
ATOM   3820  C   LYS A 481      12.359 -14.686 -27.276  1.00 97.64           C  
ATOM   3821  CB  LYS A 481      12.698 -17.167 -27.300  1.00 97.64           C  
ATOM   3822  O   LYS A 481      13.309 -13.901 -27.276  1.00 97.64           O  
ATOM   3823  CG  LYS A 481      14.057 -17.117 -27.984  1.00 97.64           C  
ATOM   3824  CD  LYS A 481      14.312 -18.370 -28.811  1.00 97.64           C  
ATOM   3825  CE  LYS A 481      15.637 -18.288 -29.558  1.00 97.64           C  
ATOM   3826  NZ  LYS A 481      15.850 -19.474 -30.440  1.00 97.64           N  
ATOM   3827  N   THR A 482      11.268 -14.447 -27.978  1.00 97.46           N  
ATOM   3828  CA  THR A 482      11.150 -13.294 -28.863  1.00 97.46           C  
ATOM   3829  C   THR A 482      11.119 -11.997 -28.060  1.00 97.46           C  
ATOM   3830  CB  THR A 482       9.888 -13.388 -29.739  1.00 97.46           C  
ATOM   3831  O   THR A 482      11.644 -10.973 -28.503  1.00 97.46           O  
ATOM   3832  CG2 THR A 482       9.891 -14.665 -30.573  1.00 97.46           C  
ATOM   3833  OG1 THR A 482       8.728 -13.383 -28.898  1.00 97.46           O  
ATOM   3834  N   LEU A 483      10.514 -12.060 -26.901  1.00 98.54           N  
ATOM   3835  CA  LEU A 483      10.480 -10.893 -26.026  1.00 98.54           C  
ATOM   3836  C   LEU A 483      11.890 -10.460 -25.642  1.00 98.54           C  
ATOM   3837  CB  LEU A 483       9.664 -11.192 -24.766  1.00 98.54           C  
ATOM   3838  O   LEU A 483      12.238  -9.283 -25.765  1.00 98.54           O  
ATOM   3839  CG  LEU A 483       9.680 -10.118 -23.677  1.00 98.54           C  
ATOM   3840  CD1 LEU A 483       9.189  -8.788 -24.238  1.00 98.54           C  
ATOM   3841  CD2 LEU A 483       8.829 -10.549 -22.488  1.00 98.54           C  
ATOM   3842  N   GLY A 484      12.720 -11.406 -25.148  1.00 98.46           N  
ATOM   3843  CA  GLY A 484      14.103 -11.112 -24.804  1.00 98.46           C  
ATOM   3844  C   GLY A 484      14.890 -10.516 -25.956  1.00 98.46           C  
ATOM   3845  O   GLY A 484      15.643  -9.558 -25.769  1.00 98.46           O  
ATOM   3846  N   GLU A 485      14.705 -11.042 -27.152  1.00 98.57           N  
ATOM   3847  CA  GLU A 485      15.403 -10.575 -28.346  1.00 98.57           C  
ATOM   3848  C   GLU A 485      14.979  -9.156 -28.715  1.00 98.57           C  
ATOM   3849  CB  GLU A 485      15.149 -11.522 -29.522  1.00 98.57           C  
ATOM   3850  O   GLU A 485      15.817  -8.323 -29.063  1.00 98.57           O  
ATOM   3851  CG  GLU A 485      15.817 -12.881 -29.372  1.00 98.57           C  
ATOM   3852  CD  GLU A 485      15.356 -13.893 -30.409  1.00 98.57           C  
ATOM   3853  OE1 GLU A 485      15.932 -15.003 -30.471  1.00 98.57           O  
ATOM   3854  OE2 GLU A 485      14.413 -13.574 -31.166  1.00 98.57           O  
ATOM   3855  N   ARG A 486      13.709  -8.936 -28.587  1.00 98.60           N  
ATOM   3856  CA  ARG A 486      13.182  -7.617 -28.923  1.00 98.60           C  
ATOM   3857  C   ARG A 486      13.690  -6.560 -27.949  1.00 98.60           C  
ATOM   3858  CB  ARG A 486      11.652  -7.634 -28.927  1.00 98.60           C  
ATOM   3859  O   ARG A 486      14.012  -5.440 -28.352  1.00 98.60           O  
ATOM   3860  CG  ARG A 486      11.048  -8.412 -30.085  1.00 98.60           C  
ATOM   3861  CD  ARG A 486       9.532  -8.498 -29.976  1.00 98.60           C  
ATOM   3862  NE  ARG A 486       8.906  -7.187 -30.118  1.00 98.60           N  
ATOM   3863  NH1 ARG A 486       6.814  -7.880 -29.426  1.00 98.60           N  
ATOM   3864  NH2 ARG A 486       7.164  -5.694 -30.018  1.00 98.60           N  
ATOM   3865  CZ  ARG A 486       7.629  -6.923 -29.854  1.00 98.60           C  
ATOM   3866  N   ILE A 487      13.755  -6.887 -26.714  1.00 98.74           N  
ATOM   3867  CA  ILE A 487      14.248  -5.958 -25.703  1.00 98.74           C  
ATOM   3868  C   ILE A 487      15.729  -5.672 -25.943  1.00 98.74           C  
ATOM   3869  CB  ILE A 487      14.034  -6.510 -24.275  1.00 98.74           C  
ATOM   3870  O   ILE A 487      16.161  -4.518 -25.888  1.00 98.74           O  
ATOM   3871  CG1 ILE A 487      12.550  -6.445 -23.895  1.00 98.74           C  
ATOM   3872  CG2 ILE A 487      14.893  -5.744 -23.265  1.00 98.74           C  
ATOM   3873  CD1 ILE A 487      12.220  -7.123 -22.572  1.00 98.74           C  
ATOM   3874  N   GLN A 488      16.468  -6.722 -26.199  1.00 98.63           N  
ATOM   3875  CA  GLN A 488      17.888  -6.558 -26.491  1.00 98.63           C  
ATOM   3876  C   GLN A 488      18.102  -5.610 -27.667  1.00 98.63           C  
ATOM   3877  CB  GLN A 488      18.535  -7.913 -26.785  1.00 98.63           C  
ATOM   3878  O   GLN A 488      18.899  -4.673 -27.579  1.00 98.63           O  
ATOM   3879  CG  GLN A 488      20.019  -7.826 -27.119  1.00 98.63           C  
ATOM   3880  CD  GLN A 488      20.651  -9.187 -27.341  1.00 98.63           C  
ATOM   3881  NE2 GLN A 488      21.895  -9.193 -27.807  1.00 98.63           N  
ATOM   3882  OE1 GLN A 488      20.027 -10.224 -27.094  1.00 98.63           O  
ATOM   3883  N   ALA A 489      17.446  -5.890 -28.750  1.00 98.59           N  
ATOM   3884  CA  ALA A 489      17.587  -5.064 -29.946  1.00 98.59           C  
ATOM   3885  C   ALA A 489      17.248  -3.606 -29.649  1.00 98.59           C  
ATOM   3886  CB  ALA A 489      16.698  -5.596 -31.068  1.00 98.59           C  
ATOM   3887  O   ALA A 489      17.985  -2.699 -30.043  1.00 98.59           O  
ATOM   3888  N   ALA A 490      16.186  -3.349 -28.940  1.00 98.36           N  
ATOM   3889  CA  ALA A 490      15.717  -2.001 -28.626  1.00 98.36           C  
ATOM   3890  C   ALA A 490      16.704  -1.274 -27.718  1.00 98.36           C  
ATOM   3891  CB  ALA A 490      14.338  -2.057 -27.972  1.00 98.36           C  
ATOM   3892  O   ALA A 490      17.005  -0.098 -27.933  1.00 98.36           O  
ATOM   3893  N   VAL A 491      17.214  -1.952 -26.716  1.00 98.38           N  
ATOM   3894  CA  VAL A 491      18.143  -1.365 -25.755  1.00 98.38           C  
ATOM   3895  C   VAL A 491      19.427  -0.947 -26.466  1.00 98.38           C  
ATOM   3896  CB  VAL A 491      18.465  -2.346 -24.606  1.00 98.38           C  
ATOM   3897  O   VAL A 491      19.895   0.182 -26.303  1.00 98.38           O  
ATOM   3898  CG1 VAL A 491      19.648  -1.842 -23.781  1.00 98.38           C  
ATOM   3899  CG2 VAL A 491      17.238  -2.549 -23.718  1.00 98.38           C  
ATOM   3900  N   GLU A 492      19.951  -1.864 -27.302  1.00 97.17           N  
ATOM   3901  CA  GLU A 492      21.231  -1.613 -27.957  1.00 97.17           C  
ATOM   3902  C   GLU A 492      21.109  -0.507 -29.002  1.00 97.17           C  
ATOM   3903  CB  GLU A 492      21.763  -2.893 -28.607  1.00 97.17           C  
ATOM   3904  O   GLU A 492      22.037   0.283 -29.188  1.00 97.17           O  
ATOM   3905  CG  GLU A 492      22.091  -3.997 -27.612  1.00 97.17           C  
ATOM   3906  CD  GLU A 492      23.113  -3.579 -26.567  1.00 97.17           C  
ATOM   3907  OE1 GLU A 492      23.055  -4.087 -25.424  1.00 97.17           O  
ATOM   3908  OE2 GLU A 492      23.978  -2.735 -26.893  1.00 97.17           O  
ATOM   3909  N   ALA A 493      20.024  -0.459 -29.644  1.00 96.86           N  
ATOM   3910  CA  ALA A 493      19.771   0.633 -30.580  1.00 96.86           C  
ATOM   3911  C   ALA A 493      19.746   1.979 -29.860  1.00 96.86           C  
ATOM   3912  CB  ALA A 493      18.455   0.405 -31.321  1.00 96.86           C  
ATOM   3913  O   ALA A 493      20.329   2.956 -30.336  1.00 96.86           O  
ATOM   3914  N   LYS A 494      19.125   2.136 -28.760  1.00 95.78           N  
ATOM   3915  CA  LYS A 494      19.027   3.362 -27.973  1.00 95.78           C  
ATOM   3916  C   LYS A 494      20.395   3.793 -27.453  1.00 95.78           C  
ATOM   3917  CB  LYS A 494      18.058   3.174 -26.805  1.00 95.78           C  
ATOM   3918  O   LYS A 494      20.719   4.982 -27.454  1.00 95.78           O  
ATOM   3919  CG  LYS A 494      16.590   3.211 -27.206  1.00 95.78           C  
ATOM   3920  CD  LYS A 494      15.677   3.094 -25.993  1.00 95.78           C  
ATOM   3921  CE  LYS A 494      14.209   3.185 -26.387  1.00 95.78           C  
ATOM   3922  NZ  LYS A 494      13.748   4.602 -26.485  1.00 95.78           N  
ATOM   3923  N   ARG A 495      21.105   2.945 -27.008  1.00 94.48           N  
ATOM   3924  CA  ARG A 495      22.419   3.280 -26.468  1.00 94.48           C  
ATOM   3925  C   ARG A 495      23.351   3.780 -27.566  1.00 94.48           C  
ATOM   3926  CB  ARG A 495      23.037   2.067 -25.768  1.00 94.48           C  
ATOM   3927  O   ARG A 495      24.164   4.678 -27.335  1.00 94.48           O  
ATOM   3928  CG  ARG A 495      22.387   1.728 -24.435  1.00 94.48           C  
ATOM   3929  CD  ARG A 495      23.210   0.718 -23.648  1.00 94.48           C  
ATOM   3930  NE  ARG A 495      24.476   1.289 -23.196  1.00 94.48           N  
ATOM   3931  NH1 ARG A 495      24.709  -0.130 -21.389  1.00 94.48           N  
ATOM   3932  NH2 ARG A 495      26.300   1.465 -21.812  1.00 94.48           N  
ATOM   3933  CZ  ARG A 495      25.159   0.873 -22.133  1.00 94.48           C  
ATOM   3934  N   ALA A 496      23.282   3.058 -28.725  1.00 92.68           N  
ATOM   3935  CA  ALA A 496      24.091   3.491 -29.862  1.00 92.68           C  
ATOM   3936  C   ALA A 496      23.743   4.920 -30.270  1.00 92.68           C  
ATOM   3937  CB  ALA A 496      23.901   2.542 -31.042  1.00 92.68           C  
ATOM   3938  O   ALA A 496      24.623   5.694 -30.652  1.00 92.68           O  
ATOM   3939  N   ALA A 497      22.517   5.322 -30.147  1.00 89.43           N  
ATOM   3940  CA  ALA A 497      22.040   6.651 -30.517  1.00 89.43           C  
ATOM   3941  C   ALA A 497      22.528   7.705 -29.526  1.00 89.43           C  
ATOM   3942  CB  ALA A 497      20.516   6.667 -30.598  1.00 89.43           C  
ATOM   3943  O   ALA A 497      22.745   8.861 -29.896  1.00 89.43           O  
ATOM   3944  N   THR A 498      22.685   7.435 -28.265  1.00 79.84           N  
ATOM   3945  CA  THR A 498      23.092   8.347 -27.202  1.00 79.84           C  
ATOM   3946  C   THR A 498      24.599   8.579 -27.235  1.00 79.84           C  
ATOM   3947  CB  THR A 498      22.683   7.809 -25.818  1.00 79.84           C  
ATOM   3948  O   THR A 498      25.076   9.652 -26.860  1.00 79.84           O  
ATOM   3949  CG2 THR A 498      22.892   8.863 -24.735  1.00 79.84           C  
ATOM   3950  OG1 THR A 498      21.300   7.436 -25.846  1.00 79.84           O  
ATOM   3951  N   LYS A 499      25.370   7.637 -27.735  1.00 67.78           N  
ATOM   3952  CA  LYS A 499      26.818   7.741 -27.885  1.00 67.78           C  
ATOM   3953  C   LYS A 499      27.186   8.639 -29.063  1.00 67.78           C  
ATOM   3954  CB  LYS A 499      27.440   6.356 -28.067  1.00 67.78           C  
ATOM   3955  O   LYS A 499      28.227   9.298 -29.046  1.00 67.78           O  
ATOM   3956  CG  LYS A 499      27.530   5.544 -26.783  1.00 67.78           C  
ATOM   3957  CD  LYS A 499      28.251   4.221 -27.008  1.00 67.78           C  
ATOM   3958  CE  LYS A 499      28.289   3.381 -25.738  1.00 67.78           C  
ATOM   3959  NZ  LYS A 499      29.022   2.097 -25.945  1.00 67.78           N  
ATOM   3960  N   LYS A 500      26.281   8.978 -29.915  1.00 45.20           N  
ATOM   3961  CA  LYS A 500      26.473   9.928 -31.006  1.00 45.20           C  
ATOM   3962  C   LYS A 500      26.142  11.350 -30.562  1.00 45.20           C  
ATOM   3963  CB  LYS A 500      25.615   9.542 -32.212  1.00 45.20           C  
ATOM   3964  O   LYS A 500      26.824  12.302 -30.948  1.00 45.20           O  
ATOM   3965  CG  LYS A 500      26.237   8.472 -33.097  1.00 45.20           C  
ATOM   3966  CD  LYS A 500      25.407   8.234 -34.352  1.00 45.20           C  
ATOM   3967  CE  LYS A 500      25.984   7.108 -35.200  1.00 45.20           C  
ATOM   3968  NZ  LYS A 500      25.190   6.889 -36.445  1.00 45.20           N  
TER    3969      LYS A 500                                                      
ENDMDL                                                                          
END                                                                             
