# Supplementary material for: Catalases in the pathogenesis of Sporothrix schenckii research
Source: PeerJ. 2022 Dec 7;10:e14478. doi: 10.7717/peerj.14478 (PMC9745942; doi:10.7717/peerj.14478)
Supplement: Supplemental Information 3 — Sequences and PDB files used in this study. [file peerj-10-14478-s003.zip › Raw data/Cat3 ss/test_991eb_unrelaxed_rank_5_model_1.pdb]

MODEL     1                                                                     
ATOM      1  N   MET A   1       5.304  23.258 -37.094  1.00 65.10           N  
ATOM      2  CA  MET A   1       4.355  22.500 -37.904  1.00 65.10           C  
ATOM      3  C   MET A   1       3.036  22.311 -37.163  1.00 65.10           C  
ATOM      4  CB  MET A   1       4.940  21.139 -38.286  1.00 65.10           C  
ATOM      5  O   MET A   1       3.028  21.985 -35.975  1.00 65.10           O  
ATOM      6  CG  MET A   1       5.768  21.163 -39.560  1.00 65.10           C  
ATOM      7  SD  MET A   1       6.006  19.491 -40.276  1.00 65.10           S  
ATOM      8  CE  MET A   1       7.815  19.370 -40.212  1.00 65.10           C  
ATOM      9  N   SER A   2       1.871  22.921 -37.614  1.00 84.22           N  
ATOM     10  CA  SER A   2       0.528  22.762 -37.066  1.00 84.22           C  
ATOM     11  C   SER A   2       0.167  21.289 -36.906  1.00 84.22           C  
ATOM     12  CB  SER A   2      -0.502  23.453 -37.961  1.00 84.22           C  
ATOM     13  O   SER A   2       0.677  20.437 -37.637  1.00 84.22           O  
ATOM     14  OG  SER A   2      -0.577  22.818 -39.225  1.00 84.22           O  
ATOM     15  N   ARG A   3      -0.365  20.930 -35.722  1.00 90.48           N  
ATOM     16  CA  ARG A   3      -0.829  19.575 -35.442  1.00 90.48           C  
ATOM     17  C   ARG A   3      -1.928  19.160 -36.414  1.00 90.48           C  
ATOM     18  CB  ARG A   3      -1.334  19.466 -34.001  1.00 90.48           C  
ATOM     19  O   ARG A   3      -2.907  19.886 -36.598  1.00 90.48           O  
ATOM     20  CG  ARG A   3      -0.245  19.627 -32.953  1.00 90.48           C  
ATOM     21  CD  ARG A   3      -0.806  19.541 -31.540  1.00 90.48           C  
ATOM     22  NE  ARG A   3       0.223  19.795 -30.535  1.00 90.48           N  
ATOM     23  NH1 ARG A   3      -1.256  20.002 -28.773  1.00 90.48           N  
ATOM     24  NH2 ARG A   3       0.997  20.229 -28.417  1.00 90.48           N  
ATOM     25  CZ  ARG A   3      -0.015  20.008 -29.244  1.00 90.48           C  
ATOM     26  N   GLN A   4      -1.693  18.029 -37.282  1.00 92.02           N  
ATOM     27  CA  GLN A   4      -2.661  17.497 -38.235  1.00 92.02           C  
ATOM     28  C   GLN A   4      -3.363  16.263 -37.675  1.00 92.02           C  
ATOM     29  CB  GLN A   4      -1.978  17.155 -39.560  1.00 92.02           C  
ATOM     30  O   GLN A   4      -2.739  15.438 -37.005  1.00 92.02           O  
ATOM     31  CG  GLN A   4      -1.487  18.373 -40.331  1.00 92.02           C  
ATOM     32  CD  GLN A   4      -0.980  18.025 -41.718  1.00 92.02           C  
ATOM     33  NE2 GLN A   4      -1.111  18.963 -42.650  1.00 92.02           N  
ATOM     34  OE1 GLN A   4      -0.473  16.923 -41.949  1.00 92.02           O  
ATOM     35  N   TYR A   5      -4.646  16.159 -37.823  1.00 93.55           N  
ATOM     36  CA  TYR A   5      -5.359  14.919 -37.538  1.00 93.55           C  
ATOM     37  C   TYR A   5      -4.935  13.813 -38.496  1.00 93.55           C  
ATOM     38  CB  TYR A   5      -6.873  15.136 -37.629  1.00 93.55           C  
ATOM     39  O   TYR A   5      -4.995  13.983 -39.716  1.00 93.55           O  
ATOM     40  CG  TYR A   5      -7.681  13.887 -37.378  1.00 93.55           C  
ATOM     41  CD1 TYR A   5      -8.253  13.180 -38.433  1.00 93.55           C  
ATOM     42  CD2 TYR A   5      -7.877  13.411 -36.086  1.00 93.55           C  
ATOM     43  CE1 TYR A   5      -9.001  12.029 -38.207  1.00 93.55           C  
ATOM     44  CE2 TYR A   5      -8.622  12.262 -35.847  1.00 93.55           C  
ATOM     45  OH  TYR A   5      -9.919  10.440 -36.683  1.00 93.55           O  
ATOM     46  CZ  TYR A   5      -9.179  11.578 -36.913  1.00 93.55           C  
ATOM     47  N   THR A   6      -4.506  12.691 -38.063  1.00 94.68           N  
ATOM     48  CA  THR A   6      -3.982  11.609 -38.889  1.00 94.68           C  
ATOM     49  C   THR A   6      -4.579  10.269 -38.467  1.00 94.68           C  
ATOM     50  CB  THR A   6      -2.446  11.538 -38.808  1.00 94.68           C  
ATOM     51  O   THR A   6      -5.123  10.144 -37.368  1.00 94.68           O  
ATOM     52  CG2 THR A   6      -1.815  12.885 -39.144  1.00 94.68           C  
ATOM     53  OG1 THR A   6      -2.060  11.158 -37.482  1.00 94.68           O  
ATOM     54  N   LEU A   7      -4.549   9.307 -39.316  1.00 94.58           N  
ATOM     55  CA  LEU A   7      -4.735   7.906 -38.952  1.00 94.58           C  
ATOM     56  C   LEU A   7      -3.534   7.383 -38.171  1.00 94.58           C  
ATOM     57  CB  LEU A   7      -4.957   7.052 -40.203  1.00 94.58           C  
ATOM     58  O   LEU A   7      -2.530   8.085 -38.025  1.00 94.58           O  
ATOM     59  CG  LEU A   7      -6.167   7.415 -41.066  1.00 94.58           C  
ATOM     60  CD1 LEU A   7      -6.186   6.569 -42.334  1.00 94.58           C  
ATOM     61  CD2 LEU A   7      -7.459   7.235 -40.277  1.00 94.58           C  
ATOM     62  N   ALA A   8      -3.552   6.233 -37.619  1.00 92.82           N  
ATOM     63  CA  ALA A   8      -2.571   5.667 -36.698  1.00 92.82           C  
ATOM     64  C   ALA A   8      -1.197   5.563 -37.355  1.00 92.82           C  
ATOM     65  CB  ALA A   8      -3.029   4.295 -36.210  1.00 92.82           C  
ATOM     66  O   ALA A   8      -0.170   5.631 -36.675  1.00 92.82           O  
ATOM     67  N   GLU A   9      -1.145   5.465 -38.715  1.00 94.04           N  
ATOM     68  CA  GLU A   9       0.134   5.331 -39.406  1.00 94.04           C  
ATOM     69  C   GLU A   9       0.583   6.664 -39.998  1.00 94.04           C  
ATOM     70  CB  GLU A   9       0.042   4.271 -40.506  1.00 94.04           C  
ATOM     71  O   GLU A   9       1.530   6.711 -40.787  1.00 94.04           O  
ATOM     72  CG  GLU A   9      -0.223   2.865 -39.985  1.00 94.04           C  
ATOM     73  CD  GLU A   9       0.902   2.325 -39.118  1.00 94.04           C  
ATOM     74  OE1 GLU A   9       0.625   1.538 -38.184  1.00 94.04           O  
ATOM     75  OE2 GLU A   9       2.071   2.691 -39.374  1.00 94.04           O  
ATOM     76  N   GLY A  10      -0.133   7.746 -39.622  1.00 93.48           N  
ATOM     77  CA  GLY A  10       0.408   9.070 -39.882  1.00 93.48           C  
ATOM     78  C   GLY A  10      -0.188   9.727 -41.113  1.00 93.48           C  
ATOM     79  O   GLY A  10       0.273  10.787 -41.542  1.00 93.48           O  
ATOM     80  N   GLN A  11      -1.282   9.134 -41.793  1.00 94.07           N  
ATOM     81  CA  GLN A  11      -1.936   9.705 -42.966  1.00 94.07           C  
ATOM     82  C   GLN A  11      -2.880  10.838 -42.573  1.00 94.07           C  
ATOM     83  CB  GLN A  11      -2.701   8.626 -43.733  1.00 94.07           C  
ATOM     84  O   GLN A  11      -3.829  10.628 -41.816  1.00 94.07           O  
ATOM     85  CG  GLN A  11      -3.316   9.117 -45.037  1.00 94.07           C  
ATOM     86  CD  GLN A  11      -4.332   8.147 -45.609  1.00 94.07           C  
ATOM     87  NE2 GLN A  11      -5.030   8.569 -46.658  1.00 94.07           N  
ATOM     88  OE1 GLN A  11      -4.488   7.027 -45.113  1.00 94.07           O  
ATOM     89  N   PRO A  12      -2.654  12.033 -43.102  1.00 94.53           N  
ATOM     90  CA  PRO A  12      -3.556  13.141 -42.781  1.00 94.53           C  
ATOM     91  C   PRO A  12      -4.969  12.928 -43.319  1.00 94.53           C  
ATOM     92  CB  PRO A  12      -2.891  14.344 -43.455  1.00 94.53           C  
ATOM     93  O   PRO A  12      -5.140  12.402 -44.422  1.00 94.53           O  
ATOM     94  CG  PRO A  12      -1.468  13.932 -43.654  1.00 94.53           C  
ATOM     95  CD  PRO A  12      -1.426  12.443 -43.851  1.00 94.53           C  
ATOM     96  N   GLN A  13      -6.011  13.327 -42.540  1.00 93.30           N  
ATOM     97  CA  GLN A  13      -7.417  13.219 -42.914  1.00 93.30           C  
ATOM     98  C   GLN A  13      -8.058  14.597 -43.048  1.00 93.30           C  
ATOM     99  CB  GLN A  13      -8.183  12.381 -41.890  1.00 93.30           C  
ATOM    100  O   GLN A  13      -7.730  15.516 -42.293  1.00 93.30           O  
ATOM    101  CG  GLN A  13      -7.751  10.921 -41.842  1.00 93.30           C  
ATOM    102  CD  GLN A  13      -7.987  10.196 -43.154  1.00 93.30           C  
ATOM    103  NE2 GLN A  13      -6.990   9.441 -43.602  1.00 93.30           N  
ATOM    104  OE1 GLN A  13      -9.058  10.313 -43.759  1.00 93.30           O  
ATOM    105  N   PRO A  14      -8.758  14.741 -44.062  1.00 90.34           N  
ATOM    106  CA  PRO A  14      -9.390  16.033 -44.340  1.00 90.34           C  
ATOM    107  C   PRO A  14     -10.494  16.377 -43.343  1.00 90.34           C  
ATOM    108  CB  PRO A  14      -9.963  15.850 -45.747  1.00 90.34           C  
ATOM    109  O   PRO A  14     -10.844  17.549 -43.183  1.00 90.34           O  
ATOM    110  CG  PRO A  14     -10.129  14.373 -45.903  1.00 90.34           C  
ATOM    111  CD  PRO A  14      -9.049  13.686 -45.117  1.00 90.34           C  
ATOM    112  N   ALA A  15     -11.080  15.271 -42.512  1.00 91.09           N  
ATOM    113  CA  ALA A  15     -12.135  15.462 -41.521  1.00 91.09           C  
ATOM    114  C   ALA A  15     -12.179  14.298 -40.536  1.00 91.09           C  
ATOM    115  CB  ALA A  15     -13.489  15.623 -42.210  1.00 91.09           C  
ATOM    116  O   ALA A  15     -11.909  13.153 -40.905  1.00 91.09           O  
ATOM    117  N   ASN A  16     -12.525  14.521 -39.230  1.00 90.95           N  
ATOM    118  CA  ASN A  16     -12.581  13.492 -38.196  1.00 90.95           C  
ATOM    119  C   ASN A  16     -14.017  13.056 -37.918  1.00 90.95           C  
ATOM    120  CB  ASN A  16     -11.917  13.986 -36.910  1.00 90.95           C  
ATOM    121  O   ASN A  16     -14.259  12.234 -37.032  1.00 90.95           O  
ATOM    122  CG  ASN A  16     -12.667  15.139 -36.271  1.00 90.95           C  
ATOM    123  ND2 ASN A  16     -12.464  15.332 -34.973  1.00 90.95           N  
ATOM    124  OD1 ASN A  16     -13.422  15.850 -36.939  1.00 90.95           O  
ATOM    125  N   ASN A  17     -14.970  13.639 -38.654  1.00 90.76           N  
ATOM    126  CA  ASN A  17     -16.346  13.425 -38.220  1.00 90.76           C  
ATOM    127  C   ASN A  17     -17.180  12.759 -39.311  1.00 90.76           C  
ATOM    128  CB  ASN A  17     -16.987  14.747 -37.794  1.00 90.76           C  
ATOM    129  O   ASN A  17     -18.410  12.843 -39.297  1.00 90.76           O  
ATOM    130  CG  ASN A  17     -17.022  15.767 -38.915  1.00 90.76           C  
ATOM    131  ND2 ASN A  17     -17.716  16.876 -38.687  1.00 90.76           N  
ATOM    132  OD1 ASN A  17     -16.431  15.560 -39.978  1.00 90.76           O  
ATOM    133  N   THR A  18     -16.472  12.214 -40.332  1.00 86.57           N  
ATOM    134  CA  THR A  18     -17.260  11.590 -41.390  1.00 86.57           C  
ATOM    135  C   THR A  18     -16.677  10.232 -41.770  1.00 86.57           C  
ATOM    136  CB  THR A  18     -17.330  12.489 -42.638  1.00 86.57           C  
ATOM    137  O   THR A  18     -15.478   9.997 -41.605  1.00 86.57           O  
ATOM    138  CG2 THR A  18     -18.003  13.820 -42.320  1.00 86.57           C  
ATOM    139  OG1 THR A  18     -16.002  12.740 -43.115  1.00 86.57           O  
ATOM    140  N   SER A  19     -17.587   9.264 -42.118  1.00 90.77           N  
ATOM    141  CA  SER A  19     -17.214   7.974 -42.690  1.00 90.77           C  
ATOM    142  C   SER A  19     -17.675   7.858 -44.139  1.00 90.77           C  
ATOM    143  CB  SER A  19     -17.805   6.830 -41.865  1.00 90.77           C  
ATOM    144  O   SER A  19     -18.563   8.594 -44.574  1.00 90.77           O  
ATOM    145  OG  SER A  19     -19.221   6.860 -41.905  1.00 90.77           O  
ATOM    146  N   VAL A  20     -17.036   7.036 -44.925  1.00 90.17           N  
ATOM    147  CA  VAL A  20     -17.448   6.786 -46.302  1.00 90.17           C  
ATOM    148  C   VAL A  20     -18.742   5.976 -46.315  1.00 90.17           C  
ATOM    149  CB  VAL A  20     -16.349   6.048 -47.098  1.00 90.17           C  
ATOM    150  O   VAL A  20     -18.790   4.862 -45.789  1.00 90.17           O  
ATOM    151  CG1 VAL A  20     -16.788   5.824 -48.544  1.00 90.17           C  
ATOM    152  CG2 VAL A  20     -15.038   6.831 -47.050  1.00 90.17           C  
ATOM    153  N   GLN A  21     -19.717   6.633 -46.863  1.00 89.71           N  
ATOM    154  CA  GLN A  21     -21.046   6.030 -46.877  1.00 89.71           C  
ATOM    155  C   GLN A  21     -21.652   6.067 -48.277  1.00 89.71           C  
ATOM    156  CB  GLN A  21     -21.969   6.742 -45.887  1.00 89.71           C  
ATOM    157  O   GLN A  21     -21.356   6.969 -49.064  1.00 89.71           O  
ATOM    158  CG  GLN A  21     -21.489   6.679 -44.443  1.00 89.71           C  
ATOM    159  CD  GLN A  21     -22.444   7.354 -43.477  1.00 89.71           C  
ATOM    160  NE2 GLN A  21     -21.927   7.768 -42.325  1.00 89.71           N  
ATOM    161  OE1 GLN A  21     -23.636   7.503 -43.763  1.00 89.71           O  
ATOM    162  N   LEU A  22     -22.329   4.996 -48.696  1.00 89.22           N  
ATOM    163  CA  LEU A  22     -23.297   5.056 -49.786  1.00 89.22           C  
ATOM    164  C   LEU A  22     -24.638   5.589 -49.293  1.00 89.22           C  
ATOM    165  CB  LEU A  22     -23.484   3.673 -50.414  1.00 89.22           C  
ATOM    166  O   LEU A  22     -25.327   4.925 -48.515  1.00 89.22           O  
ATOM    167  CG  LEU A  22     -24.352   3.610 -51.671  1.00 89.22           C  
ATOM    168  CD1 LEU A  22     -23.618   4.236 -52.853  1.00 89.22           C  
ATOM    169  CD2 LEU A  22     -24.744   2.170 -51.980  1.00 89.22           C  
ATOM    170  N   ARG A  23     -24.903   6.811 -49.711  1.00 84.08           N  
ATOM    171  CA  ARG A  23     -26.106   7.447 -49.183  1.00 84.08           C  
ATOM    172  C   ARG A  23     -27.207   7.496 -50.237  1.00 84.08           C  
ATOM    173  CB  ARG A  23     -25.793   8.861 -48.687  1.00 84.08           C  
ATOM    174  O   ARG A  23     -26.924   7.554 -51.436  1.00 84.08           O  
ATOM    175  CG  ARG A  23     -24.837   8.902 -47.506  1.00 84.08           C  
ATOM    176  CD  ARG A  23     -24.698  10.309 -46.941  1.00 84.08           C  
ATOM    177  NE  ARG A  23     -23.759  10.351 -45.824  1.00 84.08           N  
ATOM    178  NH1 ARG A  23     -25.387  10.366 -44.186  1.00 84.08           N  
ATOM    179  NH2 ARG A  23     -23.170  10.414 -43.605  1.00 84.08           N  
ATOM    180  CZ  ARG A  23     -24.108  10.377 -44.541  1.00 84.08           C  
ATOM    181  N   ASN A  24     -28.537   7.278 -49.820  1.00 77.30           N  
ATOM    182  CA  ASN A  24     -29.654   7.347 -50.756  1.00 77.30           C  
ATOM    183  C   ASN A  24     -30.420   8.660 -50.619  1.00 77.30           C  
ATOM    184  CB  ASN A  24     -30.597   6.159 -50.557  1.00 77.30           C  
ATOM    185  O   ASN A  24     -31.439   8.861 -51.281  1.00 77.30           O  
ATOM    186  CG  ASN A  24     -31.275   6.173 -49.201  1.00 77.30           C  
ATOM    187  ND2 ASN A  24     -32.064   5.142 -48.922  1.00 77.30           N  
ATOM    188  OD1 ASN A  24     -31.092   7.102 -48.411  1.00 77.30           O  
ATOM    189  N   GLY A  25     -29.727   9.870 -50.070  1.00 77.53           N  
ATOM    190  CA  GLY A  25     -30.303  11.205 -50.110  1.00 77.53           C  
ATOM    191  C   GLY A  25     -31.463  11.383 -49.150  1.00 77.53           C  
ATOM    192  O   GLY A  25     -31.974  12.493 -48.984  1.00 77.53           O  
ATOM    193  N   LEU A  26     -32.043  10.363 -48.272  1.00 78.38           N  
ATOM    194  CA  LEU A  26     -33.181  10.417 -47.361  1.00 78.38           C  
ATOM    195  C   LEU A  26     -32.775   9.978 -45.958  1.00 78.38           C  
ATOM    196  CB  LEU A  26     -34.322   9.535 -47.874  1.00 78.38           C  
ATOM    197  O   LEU A  26     -33.633   9.706 -45.115  1.00 78.38           O  
ATOM    198  CG  LEU A  26     -34.984   9.976 -49.181  1.00 78.38           C  
ATOM    199  CD1 LEU A  26     -35.910   8.882 -49.701  1.00 78.38           C  
ATOM    200  CD2 LEU A  26     -35.749  11.280 -48.979  1.00 78.38           C  
ATOM    201  N   GLY A  27     -31.432  10.133 -45.521  1.00 69.50           N  
ATOM    202  CA  GLY A  27     -31.024   9.952 -44.137  1.00 69.50           C  
ATOM    203  C   GLY A  27     -30.934   8.494 -43.728  1.00 69.50           C  
ATOM    204  O   GLY A  27     -30.774   8.184 -42.545  1.00 69.50           O  
ATOM    205  N   GLY A  28     -30.480   7.587 -44.664  1.00 75.05           N  
ATOM    206  CA  GLY A  28     -30.149   6.174 -44.582  1.00 75.05           C  
ATOM    207  C   GLY A  28     -29.086   5.751 -45.579  1.00 75.05           C  
ATOM    208  O   GLY A  28     -28.684   6.539 -46.437  1.00 75.05           O  
ATOM    209  N   GLY A  29     -28.187   4.736 -45.333  1.00 83.16           N  
ATOM    210  CA  GLY A  29     -27.143   4.239 -46.215  1.00 83.16           C  
ATOM    211  C   GLY A  29     -26.256   3.196 -45.562  1.00 83.16           C  
ATOM    212  O   GLY A  29     -26.535   2.745 -44.449  1.00 83.16           O  
ATOM    213  N   TYR A  30     -25.351   2.528 -46.454  1.00 88.85           N  
ATOM    214  CA  TYR A  30     -24.357   1.547 -46.034  1.00 88.85           C  
ATOM    215  C   TYR A  30     -23.022   2.217 -45.734  1.00 88.85           C  
ATOM    216  CB  TYR A  30     -24.172   0.473 -47.111  1.00 88.85           C  
ATOM    217  O   TYR A  30     -22.564   3.072 -46.496  1.00 88.85           O  
ATOM    218  CG  TYR A  30     -25.402  -0.370 -47.345  1.00 88.85           C  
ATOM    219  CD1 TYR A  30     -25.770  -1.365 -46.443  1.00 88.85           C  
ATOM    220  CD2 TYR A  30     -26.197  -0.174 -48.469  1.00 88.85           C  
ATOM    221  CE1 TYR A  30     -26.901  -2.146 -46.656  1.00 88.85           C  
ATOM    222  CE2 TYR A  30     -27.330  -0.948 -48.692  1.00 88.85           C  
ATOM    223  OH  TYR A  30     -28.795  -2.700 -47.997  1.00 88.85           O  
ATOM    224  CZ  TYR A  30     -27.674  -1.930 -47.781  1.00 88.85           C  
ATOM    225  N   VAL A  31     -22.538   1.899 -44.522  1.00 91.02           N  
ATOM    226  CA  VAL A  31     -21.152   2.272 -44.262  1.00 91.02           C  
ATOM    227  C   VAL A  31     -20.213   1.302 -44.974  1.00 91.02           C  
ATOM    228  CB  VAL A  31     -20.845   2.296 -42.748  1.00 91.02           C  
ATOM    229  O   VAL A  31     -20.429   0.088 -44.949  1.00 91.02           O  
ATOM    230  CG1 VAL A  31     -19.372   2.615 -42.500  1.00 91.02           C  
ATOM    231  CG2 VAL A  31     -21.741   3.310 -42.039  1.00 91.02           C  
ATOM    232  N   LEU A  32     -19.288   1.921 -45.651  1.00 91.51           N  
ATOM    233  CA  LEU A  32     -18.376   1.077 -46.414  1.00 91.51           C  
ATOM    234  C   LEU A  32     -17.189   0.647 -45.559  1.00 91.51           C  
ATOM    235  CB  LEU A  32     -17.881   1.814 -47.662  1.00 91.51           C  
ATOM    236  O   LEU A  32     -16.517   1.487 -44.955  1.00 91.51           O  
ATOM    237  CG  LEU A  32     -18.956   2.278 -48.646  1.00 91.51           C  
ATOM    238  CD1 LEU A  32     -18.314   2.975 -49.841  1.00 91.51           C  
ATOM    239  CD2 LEU A  32     -19.809   1.100 -49.102  1.00 91.51           C  
ATOM    240  N   LEU A  33     -16.895  -0.616 -45.334  1.00 91.96           N  
ATOM    241  CA  LEU A  33     -15.803  -1.155 -44.531  1.00 91.96           C  
ATOM    242  C   LEU A  33     -14.453  -0.839 -45.166  1.00 91.96           C  
ATOM    243  CB  LEU A  33     -15.958  -2.668 -44.361  1.00 91.96           C  
ATOM    244  O   LEU A  33     -13.405  -1.161 -44.601  1.00 91.96           O  
ATOM    245  CG  LEU A  33     -17.022  -3.133 -43.365  1.00 91.96           C  
ATOM    246  CD1 LEU A  33     -17.014  -4.654 -43.252  1.00 91.96           C  
ATOM    247  CD2 LEU A  33     -16.795  -2.489 -42.001  1.00 91.96           C  
ATOM    248  N   GLN A  34     -14.458  -0.068 -46.267  1.00 92.35           N  
ATOM    249  CA  GLN A  34     -13.225   0.395 -46.894  1.00 92.35           C  
ATOM    250  C   GLN A  34     -12.693   1.648 -46.203  1.00 92.35           C  
ATOM    251  CB  GLN A  34     -13.450   0.671 -48.382  1.00 92.35           C  
ATOM    252  O   GLN A  34     -11.548   2.046 -46.425  1.00 92.35           O  
ATOM    253  CG  GLN A  34     -14.434   1.800 -48.656  1.00 92.35           C  
ATOM    254  CD  GLN A  34     -14.632   2.060 -50.138  1.00 92.35           C  
ATOM    255  NE2 GLN A  34     -15.761   2.666 -50.488  1.00 92.35           N  
ATOM    256  OE1 GLN A  34     -13.776   1.719 -50.961  1.00 92.35           O  
ATOM    257  N   ASP A  35     -13.582   2.291 -45.438  1.00 93.30           N  
ATOM    258  CA  ASP A  35     -13.213   3.511 -44.727  1.00 93.30           C  
ATOM    259  C   ASP A  35     -12.226   3.212 -43.601  1.00 93.30           C  
ATOM    260  CB  ASP A  35     -14.458   4.202 -44.165  1.00 93.30           C  
ATOM    261  O   ASP A  35     -12.619   2.742 -42.531  1.00 93.30           O  
ATOM    262  CG  ASP A  35     -14.165   5.578 -43.593  1.00 93.30           C  
ATOM    263  OD1 ASP A  35     -13.089   5.770 -42.986  1.00 93.30           O  
ATOM    264  OD2 ASP A  35     -15.019   6.478 -43.748  1.00 93.30           O  
ATOM    265  N   THR A  36     -10.992   3.435 -43.737  1.00 94.02           N  
ATOM    266  CA  THR A  36      -9.888   3.137 -42.831  1.00 94.02           C  
ATOM    267  C   THR A  36     -10.034   3.917 -41.527  1.00 94.02           C  
ATOM    268  CB  THR A  36      -8.530   3.465 -43.479  1.00 94.02           C  
ATOM    269  O   THR A  36      -9.784   3.380 -40.446  1.00 94.02           O  
ATOM    270  CG2 THR A  36      -7.377   3.134 -42.537  1.00 94.02           C  
ATOM    271  OG1 THR A  36      -8.384   2.699 -44.682  1.00 94.02           O  
ATOM    272  N   GLN A  37     -10.436   5.200 -41.599  1.00 94.37           N  
ATOM    273  CA  GLN A  37     -10.655   5.994 -40.395  1.00 94.37           C  
ATOM    274  C   GLN A  37     -11.699   5.345 -39.490  1.00 94.37           C  
ATOM    275  CB  GLN A  37     -11.089   7.415 -40.760  1.00 94.37           C  
ATOM    276  O   GLN A  37     -11.493   5.230 -38.280  1.00 94.37           O  
ATOM    277  CG  GLN A  37     -11.393   8.294 -39.555  1.00 94.37           C  
ATOM    278  CD  GLN A  37     -11.734   9.722 -39.940  1.00 94.37           C  
ATOM    279  NE2 GLN A  37     -12.865  10.215 -39.448  1.00 94.37           N  
ATOM    280  OE1 GLN A  37     -10.985  10.376 -40.673  1.00 94.37           O  
ATOM    281  N   LEU A  38     -12.909   4.978 -40.084  1.00 94.59           N  
ATOM    282  CA  LEU A  38     -13.991   4.348 -39.336  1.00 94.59           C  
ATOM    283  C   LEU A  38     -13.510   3.072 -38.653  1.00 94.59           C  
ATOM    284  CB  LEU A  38     -15.170   4.032 -40.261  1.00 94.59           C  
ATOM    285  O   LEU A  38     -13.707   2.894 -37.449  1.00 94.59           O  
ATOM    286  CG  LEU A  38     -16.344   3.282 -39.630  1.00 94.59           C  
ATOM    287  CD1 LEU A  38     -17.034   4.156 -38.588  1.00 94.59           C  
ATOM    288  CD2 LEU A  38     -17.334   2.839 -40.703  1.00 94.59           C  
ATOM    289  N   ILE A  39     -12.810   2.199 -39.404  1.00 94.66           N  
ATOM    290  CA  ILE A  39     -12.371   0.892 -38.927  1.00 94.66           C  
ATOM    291  C   ILE A  39     -11.343   1.069 -37.811  1.00 94.66           C  
ATOM    292  CB  ILE A  39     -11.778   0.042 -40.073  1.00 94.66           C  
ATOM    293  O   ILE A  39     -11.446   0.435 -36.758  1.00 94.66           O  
ATOM    294  CG1 ILE A  39     -12.870  -0.329 -41.083  1.00 94.66           C  
ATOM    295  CG2 ILE A  39     -11.097  -1.212 -39.517  1.00 94.66           C  
ATOM    296  CD1 ILE A  39     -12.337  -0.920 -42.381  1.00 94.66           C  
ATOM    297  N   GLU A  40     -10.334   1.906 -38.028  1.00 94.48           N  
ATOM    298  CA  GLU A  40      -9.305   2.137 -37.019  1.00 94.48           C  
ATOM    299  C   GLU A  40      -9.905   2.716 -35.741  1.00 94.48           C  
ATOM    300  CB  GLU A  40      -8.220   3.072 -37.562  1.00 94.48           C  
ATOM    301  O   GLU A  40      -9.524   2.322 -34.637  1.00 94.48           O  
ATOM    302  CG  GLU A  40      -7.325   2.431 -38.612  1.00 94.48           C  
ATOM    303  CD  GLU A  40      -6.132   3.294 -38.991  1.00 94.48           C  
ATOM    304  OE1 GLU A  40      -5.364   2.902 -39.899  1.00 94.48           O  
ATOM    305  OE2 GLU A  40      -5.964   4.370 -38.375  1.00 94.48           O  
ATOM    306  N   THR A  41     -10.748   3.754 -35.850  1.00 93.52           N  
ATOM    307  CA  THR A  41     -11.374   4.413 -34.709  1.00 93.52           C  
ATOM    308  C   THR A  41     -12.161   3.410 -33.870  1.00 93.52           C  
ATOM    309  CB  THR A  41     -12.307   5.550 -35.164  1.00 93.52           C  
ATOM    310  O   THR A  41     -12.001   3.353 -32.649  1.00 93.52           O  
ATOM    311  CG2 THR A  41     -13.004   6.199 -33.972  1.00 93.52           C  
ATOM    312  OG1 THR A  41     -11.539   6.544 -35.853  1.00 93.52           O  
ATOM    313  N   LEU A  42     -13.043   2.624 -34.506  1.00 94.73           N  
ATOM    314  CA  LEU A  42     -13.885   1.664 -33.800  1.00 94.73           C  
ATOM    315  C   LEU A  42     -13.043   0.546 -33.195  1.00 94.73           C  
ATOM    316  CB  LEU A  42     -14.935   1.074 -34.745  1.00 94.73           C  
ATOM    317  O   LEU A  42     -13.310   0.097 -32.078  1.00 94.73           O  
ATOM    318  CG  LEU A  42     -15.996   2.043 -35.270  1.00 94.73           C  
ATOM    319  CD1 LEU A  42     -16.957   1.319 -36.206  1.00 94.73           C  
ATOM    320  CD2 LEU A  42     -16.751   2.687 -34.112  1.00 94.73           C  
ATOM    321  N   ALA A  43     -11.980   0.123 -34.002  1.00 94.94           N  
ATOM    322  CA  ALA A  43     -11.102  -0.934 -33.507  1.00 94.94           C  
ATOM    323  C   ALA A  43     -10.342  -0.479 -32.264  1.00 94.94           C  
ATOM    324  CB  ALA A  43     -10.124  -1.367 -34.596  1.00 94.94           C  
ATOM    325  O   ALA A  43     -10.256  -1.215 -31.278  1.00 94.94           O  
ATOM    326  N   HIS A  44      -9.821   0.693 -32.217  1.00 94.21           N  
ATOM    327  CA  HIS A  44      -9.068   1.192 -31.073  1.00 94.21           C  
ATOM    328  C   HIS A  44      -9.974   1.399 -29.864  1.00 94.21           C  
ATOM    329  CB  HIS A  44      -8.359   2.501 -31.428  1.00 94.21           C  
ATOM    330  O   HIS A  44      -9.598   1.067 -28.737  1.00 94.21           O  
ATOM    331  CG  HIS A  44      -7.566   3.079 -30.299  1.00 94.21           C  
ATOM    332  CD2 HIS A  44      -7.763   4.192 -29.553  1.00 94.21           C  
ATOM    333  ND1 HIS A  44      -6.411   2.496 -29.826  1.00 94.21           N  
ATOM    334  CE1 HIS A  44      -5.931   3.227 -28.834  1.00 94.21           C  
ATOM    335  NE2 HIS A  44      -6.733   4.261 -28.648  1.00 94.21           N  
ATOM    336  N   PHE A  45     -11.143   1.959 -30.081  1.00 94.74           N  
ATOM    337  CA  PHE A  45     -12.082   2.221 -28.997  1.00 94.74           C  
ATOM    338  C   PHE A  45     -12.344   0.954 -28.190  1.00 94.74           C  
ATOM    339  CB  PHE A  45     -13.400   2.775 -29.547  1.00 94.74           C  
ATOM    340  O   PHE A  45     -12.364   0.990 -26.958  1.00 94.74           O  
ATOM    341  CG  PHE A  45     -14.431   3.051 -28.487  1.00 94.74           C  
ATOM    342  CD1 PHE A  45     -15.527   2.212 -28.327  1.00 94.74           C  
ATOM    343  CD2 PHE A  45     -14.305   4.152 -27.649  1.00 94.74           C  
ATOM    344  CE1 PHE A  45     -16.483   2.466 -27.347  1.00 94.74           C  
ATOM    345  CE2 PHE A  45     -15.257   4.412 -26.667  1.00 94.74           C  
ATOM    346  CZ  PHE A  45     -16.345   3.568 -26.518  1.00 94.74           C  
ATOM    347  N   SER A  46     -12.464  -0.101 -28.844  1.00 95.09           N  
ATOM    348  CA  SER A  46     -12.801  -1.361 -28.190  1.00 95.09           C  
ATOM    349  C   SER A  46     -11.609  -1.924 -27.424  1.00 95.09           C  
ATOM    350  CB  SER A  46     -13.288  -2.385 -29.216  1.00 95.09           C  
ATOM    351  O   SER A  46     -11.780  -2.665 -26.454  1.00 95.09           O  
ATOM    352  OG  SER A  46     -14.489  -1.951 -29.830  1.00 95.09           O  
ATOM    353  N   ARG A  47     -10.255  -1.450 -27.725  1.00 92.60           N  
ATOM    354  CA  ARG A  47      -9.075  -2.126 -27.195  1.00 92.60           C  
ATOM    355  C   ARG A  47      -8.210  -1.165 -26.387  1.00 92.60           C  
ATOM    356  CB  ARG A  47      -8.254  -2.744 -28.329  1.00 92.60           C  
ATOM    357  O   ARG A  47      -7.040  -1.448 -26.122  1.00 92.60           O  
ATOM    358  CG  ARG A  47      -8.959  -3.880 -29.052  1.00 92.60           C  
ATOM    359  CD  ARG A  47      -8.243  -4.259 -30.341  1.00 92.60           C  
ATOM    360  NE  ARG A  47      -8.906  -5.369 -31.020  1.00 92.60           N  
ATOM    361  NH1 ARG A  47     -10.622  -4.086 -31.884  1.00 92.60           N  
ATOM    362  NH2 ARG A  47     -10.540  -6.336 -32.312  1.00 92.60           N  
ATOM    363  CZ  ARG A  47     -10.021  -5.261 -31.737  1.00 92.60           C  
ATOM    364  N   GLU A  48      -8.767  -0.045 -25.957  1.00 91.28           N  
ATOM    365  CA  GLU A  48      -7.903   0.995 -25.405  1.00 91.28           C  
ATOM    366  C   GLU A  48      -7.728   0.825 -23.899  1.00 91.28           C  
ATOM    367  CB  GLU A  48      -8.468   2.384 -25.715  1.00 91.28           C  
ATOM    368  O   GLU A  48      -6.822   1.411 -23.303  1.00 91.28           O  
ATOM    369  CG  GLU A  48      -9.826   2.650 -25.084  1.00 91.28           C  
ATOM    370  CD  GLU A  48     -10.425   3.988 -25.491  1.00 91.28           C  
ATOM    371  OE1 GLU A  48     -11.414   4.427 -24.861  1.00 91.28           O  
ATOM    372  OE2 GLU A  48      -9.901   4.601 -26.448  1.00 91.28           O  
ATOM    373  N   ARG A  49      -8.591  -0.117 -23.220  1.00 90.89           N  
ATOM    374  CA  ARG A  49      -8.528  -0.261 -21.769  1.00 90.89           C  
ATOM    375  C   ARG A  49      -7.708  -1.486 -21.376  1.00 90.89           C  
ATOM    376  CB  ARG A  49      -9.935  -0.361 -21.176  1.00 90.89           C  
ATOM    377  O   ARG A  49      -7.650  -2.466 -22.122  1.00 90.89           O  
ATOM    378  CG  ARG A  49     -10.835   0.814 -21.525  1.00 90.89           C  
ATOM    379  CD  ARG A  49     -10.403   2.087 -20.811  1.00 90.89           C  
ATOM    380  NE  ARG A  49     -11.334   3.185 -21.056  1.00 90.89           N  
ATOM    381  NH1 ARG A  49     -10.175   4.726 -19.785  1.00 90.89           N  
ATOM    382  NH2 ARG A  49     -12.111   5.336 -20.851  1.00 90.89           N  
ATOM    383  CZ  ARG A  49     -11.205   4.413 -20.563  1.00 90.89           C  
ATOM    384  N   ILE A  50      -7.083  -1.469 -20.224  1.00 94.41           N  
ATOM    385  CA  ILE A  50      -6.411  -2.604 -19.600  1.00 94.41           C  
ATOM    386  C   ILE A  50      -7.275  -3.156 -18.469  1.00 94.41           C  
ATOM    387  CB  ILE A  50      -5.016  -2.211 -19.066  1.00 94.41           C  
ATOM    388  O   ILE A  50      -8.147  -2.458 -17.947  1.00 94.41           O  
ATOM    389  CG1 ILE A  50      -5.142  -1.123 -17.993  1.00 94.41           C  
ATOM    390  CG2 ILE A  50      -4.110  -1.748 -20.211  1.00 94.41           C  
ATOM    391  CD1 ILE A  50      -3.822  -0.750 -17.333  1.00 94.41           C  
ATOM    392  N   PRO A  51      -7.046  -4.437 -18.152  1.00 95.77           N  
ATOM    393  CA  PRO A  51      -7.827  -4.975 -17.036  1.00 95.77           C  
ATOM    394  C   PRO A  51      -7.703  -4.132 -15.768  1.00 95.77           C  
ATOM    395  CB  PRO A  51      -7.229  -6.368 -16.826  1.00 95.77           C  
ATOM    396  O   PRO A  51      -6.615  -3.648 -15.448  1.00 95.77           O  
ATOM    397  CG  PRO A  51      -6.672  -6.749 -18.159  1.00 95.77           C  
ATOM    398  CD  PRO A  51      -6.109  -5.519 -18.811  1.00 95.77           C  
ATOM    399  N   GLU A  52      -8.783  -3.912 -15.087  1.00 94.16           N  
ATOM    400  CA  GLU A  52      -8.800  -3.217 -13.803  1.00 94.16           C  
ATOM    401  C   GLU A  52      -8.021  -3.993 -12.745  1.00 94.16           C  
ATOM    402  CB  GLU A  52     -10.239  -2.988 -13.335  1.00 94.16           C  
ATOM    403  O   GLU A  52      -8.028  -5.226 -12.741  1.00 94.16           O  
ATOM    404  CG  GLU A  52     -10.344  -2.232 -12.019  1.00 94.16           C  
ATOM    405  CD  GLU A  52     -11.778  -2.032 -11.554  1.00 94.16           C  
ATOM    406  OE1 GLU A  52     -12.380  -2.988 -11.014  1.00 94.16           O  
ATOM    407  OE2 GLU A  52     -12.305  -0.912 -11.733  1.00 94.16           O  
ATOM    408  N   ARG A  53      -7.464  -3.264 -11.803  1.00 94.70           N  
ATOM    409  CA  ARG A  53      -6.825  -3.908 -10.660  1.00 94.70           C  
ATOM    410  C   ARG A  53      -7.856  -4.591  -9.768  1.00 94.70           C  
ATOM    411  CB  ARG A  53      -6.023  -2.889  -9.848  1.00 94.70           C  
ATOM    412  O   ARG A  53      -8.904  -4.015  -9.468  1.00 94.70           O  
ATOM    413  CG  ARG A  53      -4.825  -2.316 -10.589  1.00 94.70           C  
ATOM    414  CD  ARG A  53      -4.113  -1.248  -9.769  1.00 94.70           C  
ATOM    415  NE  ARG A  53      -2.912  -0.764 -10.443  1.00 94.70           N  
ATOM    416  NH1 ARG A  53      -4.049   0.360 -12.110  1.00 94.70           N  
ATOM    417  NH2 ARG A  53      -1.757   0.373 -12.070  1.00 94.70           N  
ATOM    418  CZ  ARG A  53      -2.908  -0.011 -11.540  1.00 94.70           C  
ATOM    419  N   VAL A  54      -7.558  -5.807  -9.349  1.00 91.17           N  
ATOM    420  CA  VAL A  54      -8.441  -6.563  -8.467  1.00 91.17           C  
ATOM    421  C   VAL A  54      -8.554  -5.856  -7.118  1.00 91.17           C  
ATOM    422  CB  VAL A  54      -7.941  -8.012  -8.269  1.00 91.17           C  
ATOM    423  O   VAL A  54      -9.625  -5.838  -6.507  1.00 91.17           O  
ATOM    424  CG1 VAL A  54      -8.753  -8.720  -7.185  1.00 91.17           C  
ATOM    425  CG2 VAL A  54      -8.012  -8.784  -9.584  1.00 91.17           C  
ATOM    426  N   VAL A  55      -7.535  -5.199  -6.619  1.00 93.34           N  
ATOM    427  CA  VAL A  55      -7.443  -4.316  -5.461  1.00 93.34           C  
ATOM    428  C   VAL A  55      -6.661  -3.058  -5.832  1.00 93.34           C  
ATOM    429  CB  VAL A  55      -6.777  -5.023  -4.260  1.00 93.34           C  
ATOM    430  O   VAL A  55      -5.801  -3.091  -6.715  1.00 93.34           O  
ATOM    431  CG1 VAL A  55      -7.638  -6.188  -3.774  1.00 93.34           C  
ATOM    432  CG2 VAL A  55      -5.378  -5.509  -4.636  1.00 93.34           C  
ATOM    433  N   HIS A  56      -7.133  -1.865  -5.323  1.00 95.58           N  
ATOM    434  CA  HIS A  56      -6.445  -0.590  -5.491  1.00 95.58           C  
ATOM    435  C   HIS A  56      -6.815   0.066  -6.817  1.00 95.58           C  
ATOM    436  CB  HIS A  56      -4.930  -0.785  -5.407  1.00 95.58           C  
ATOM    437  O   HIS A  56      -5.956   0.635  -7.494  1.00 95.58           O  
ATOM    438  CG  HIS A  56      -4.470  -1.362  -4.106  1.00 95.58           C  
ATOM    439  CD2 HIS A  56      -3.967  -2.582  -3.803  1.00 95.58           C  
ATOM    440  ND1 HIS A  56      -4.506  -0.654  -2.924  1.00 95.58           N  
ATOM    441  CE1 HIS A  56      -4.043  -1.417  -1.947  1.00 95.58           C  
ATOM    442  NE2 HIS A  56      -3.709  -2.591  -2.454  1.00 95.58           N  
ATOM    443  N   ALA A  57      -8.020  -0.053  -7.271  1.00 94.45           N  
ATOM    444  CA  ALA A  57      -8.494   0.308  -8.604  1.00 94.45           C  
ATOM    445  C   ALA A  57      -8.585   1.823  -8.762  1.00 94.45           C  
ATOM    446  CB  ALA A  57      -9.852  -0.335  -8.878  1.00 94.45           C  
ATOM    447  O   ALA A  57      -8.278   2.361  -9.829  1.00 94.45           O  
ATOM    448  N   LYS A  58      -8.963   2.611  -7.739  1.00 95.65           N  
ATOM    449  CA  LYS A  58      -9.066   4.067  -7.787  1.00 95.65           C  
ATOM    450  C   LYS A  58      -7.909   4.725  -7.042  1.00 95.65           C  
ATOM    451  CB  LYS A  58     -10.399   4.530  -7.198  1.00 95.65           C  
ATOM    452  O   LYS A  58      -7.682   4.444  -5.864  1.00 95.65           O  
ATOM    453  CG  LYS A  58     -10.623   6.033  -7.280  1.00 95.65           C  
ATOM    454  CD  LYS A  58     -12.044   6.409  -6.880  1.00 95.65           C  
ATOM    455  CE  LYS A  58     -12.303   7.898  -7.066  1.00 95.65           C  
ATOM    456  NZ  LYS A  58     -13.734   8.246  -6.823  1.00 95.65           N  
ATOM    457  N   ALA A  59      -7.232   5.691  -7.700  1.00 96.63           N  
ATOM    458  CA  ALA A  59      -6.038   6.212  -7.041  1.00 96.63           C  
ATOM    459  C   ALA A  59      -5.781   7.663  -7.439  1.00 96.63           C  
ATOM    460  CB  ALA A  59      -4.824   5.349  -7.378  1.00 96.63           C  
ATOM    461  O   ALA A  59      -6.227   8.111  -8.498  1.00 96.63           O  
ATOM    462  N   ALA A  60      -5.152   8.355  -6.558  1.00 97.25           N  
ATOM    463  CA  ALA A  60      -4.486   9.632  -6.797  1.00 97.25           C  
ATOM    464  C   ALA A  60      -2.973   9.452  -6.893  1.00 97.25           C  
ATOM    465  CB  ALA A  60      -4.831  10.627  -5.692  1.00 97.25           C  
ATOM    466  O   ALA A  60      -2.408   8.553  -6.266  1.00 97.25           O  
ATOM    467  N   GLY A  61      -2.359  10.232  -7.745  1.00 97.47           N  
ATOM    468  CA  GLY A  61      -0.913  10.096  -7.830  1.00 97.47           C  
ATOM    469  C   GLY A  61      -0.222  11.361  -8.303  1.00 97.47           C  
ATOM    470  O   GLY A  61      -0.868  12.266  -8.835  1.00 97.47           O  
ATOM    471  N   GLY A  62       1.063  11.394  -8.083  1.00 98.09           N  
ATOM    472  CA  GLY A  62       1.909  12.496  -8.513  1.00 98.09           C  
ATOM    473  C   GLY A  62       3.390  12.208  -8.355  1.00 98.09           C  
ATOM    474  O   GLY A  62       3.771  11.177  -7.797  1.00 98.09           O  
ATOM    475  N   TYR A  63       4.191  13.111  -8.897  1.00 98.70           N  
ATOM    476  CA  TYR A  63       5.643  13.001  -8.819  1.00 98.70           C  
ATOM    477  C   TYR A  63       6.201  13.909  -7.730  1.00 98.70           C  
ATOM    478  CB  TYR A  63       6.282  13.348 -10.167  1.00 98.70           C  
ATOM    479  O   TYR A  63       5.595  14.928  -7.392  1.00 98.70           O  
ATOM    480  CG  TYR A  63       5.931  12.382 -11.272  1.00 98.70           C  
ATOM    481  CD1 TYR A  63       6.730  11.271 -11.533  1.00 98.70           C  
ATOM    482  CD2 TYR A  63       4.800  12.578 -12.058  1.00 98.70           C  
ATOM    483  CE1 TYR A  63       6.411  10.379 -12.552  1.00 98.70           C  
ATOM    484  CE2 TYR A  63       4.472  11.693 -13.079  1.00 98.70           C  
ATOM    485  OH  TYR A  63       4.962   9.718 -14.328  1.00 98.70           O  
ATOM    486  CZ  TYR A  63       5.282  10.598 -13.318  1.00 98.70           C  
ATOM    487  N   GLY A  64       7.316  13.504  -7.138  1.00 98.36           N  
ATOM    488  CA  GLY A  64       8.000  14.296  -6.127  1.00 98.36           C  
ATOM    489  C   GLY A  64       9.446  13.884  -5.924  1.00 98.36           C  
ATOM    490  O   GLY A  64      10.070  13.323  -6.828  1.00 98.36           O  
ATOM    491  N   GLU A  65       9.919  14.285  -4.706  1.00 98.58           N  
ATOM    492  CA  GLU A  65      11.316  13.992  -4.401  1.00 98.58           C  
ATOM    493  C   GLU A  65      11.477  13.504  -2.964  1.00 98.58           C  
ATOM    494  CB  GLU A  65      12.188  15.228  -4.637  1.00 98.58           C  
ATOM    495  O   GLU A  65      10.852  14.040  -2.047  1.00 98.58           O  
ATOM    496  CG  GLU A  65      12.235  15.680  -6.089  1.00 98.58           C  
ATOM    497  CD  GLU A  65      13.052  16.944  -6.299  1.00 98.58           C  
ATOM    498  OE1 GLU A  65      13.987  16.932  -7.132  1.00 98.58           O  
ATOM    499  OE2 GLU A  65      12.757  17.955  -5.623  1.00 98.58           O  
ATOM    500  N   PHE A  66      12.191  12.456  -2.844  1.00 98.72           N  
ATOM    501  CA  PHE A  66      12.684  11.992  -1.552  1.00 98.72           C  
ATOM    502  C   PHE A  66      14.047  12.599  -1.242  1.00 98.72           C  
ATOM    503  CB  PHE A  66      12.772  10.463  -1.526  1.00 98.72           C  
ATOM    504  O   PHE A  66      14.968  12.518  -2.058  1.00 98.72           O  
ATOM    505  CG  PHE A  66      13.441   9.914  -0.295  1.00 98.72           C  
ATOM    506  CD1 PHE A  66      14.815   9.712  -0.265  1.00 98.72           C  
ATOM    507  CD2 PHE A  66      12.695   9.600   0.833  1.00 98.72           C  
ATOM    508  CE1 PHE A  66      15.437   9.204   0.873  1.00 98.72           C  
ATOM    509  CE2 PHE A  66      13.309   9.092   1.975  1.00 98.72           C  
ATOM    510  CZ  PHE A  66      14.680   8.894   1.992  1.00 98.72           C  
ATOM    511  N   GLU A  67      14.124  13.207  -0.045  1.00 98.74           N  
ATOM    512  CA  GLU A  67      15.374  13.830   0.381  1.00 98.74           C  
ATOM    513  C   GLU A  67      15.876  13.223   1.688  1.00 98.74           C  
ATOM    514  CB  GLU A  67      15.194  15.342   0.538  1.00 98.74           C  
ATOM    515  O   GLU A  67      15.126  13.123   2.661  1.00 98.74           O  
ATOM    516  CG  GLU A  67      16.457  16.069   0.977  1.00 98.74           C  
ATOM    517  CD  GLU A  67      16.236  17.550   1.242  1.00 98.74           C  
ATOM    518  OE1 GLU A  67      17.181  18.232   1.700  1.00 98.74           O  
ATOM    519  OE2 GLU A  67      15.109  18.031   0.990  1.00 98.74           O  
ATOM    520  N   VAL A  68      17.175  12.826   1.698  1.00 98.77           N  
ATOM    521  CA  VAL A  68      17.788  12.322   2.922  1.00 98.77           C  
ATOM    522  C   VAL A  68      18.037  13.478   3.889  1.00 98.77           C  
ATOM    523  CB  VAL A  68      19.111  11.578   2.630  1.00 98.77           C  
ATOM    524  O   VAL A  68      18.711  14.451   3.543  1.00 98.77           O  
ATOM    525  CG1 VAL A  68      19.730  11.050   3.922  1.00 98.77           C  
ATOM    526  CG2 VAL A  68      18.873  10.437   1.642  1.00 98.77           C  
ATOM    527  N   THR A  69      17.515  13.311   5.120  1.00 98.59           N  
ATOM    528  CA  THR A  69      17.636  14.406   6.076  1.00 98.59           C  
ATOM    529  C   THR A  69      18.602  14.039   7.199  1.00 98.59           C  
ATOM    530  CB  THR A  69      16.266  14.777   6.675  1.00 98.59           C  
ATOM    531  O   THR A  69      19.110  14.917   7.900  1.00 98.59           O  
ATOM    532  CG2 THR A  69      15.310  15.273   5.595  1.00 98.59           C  
ATOM    533  OG1 THR A  69      15.699  13.623   7.307  1.00 98.59           O  
ATOM    534  N   HIS A  70      18.804  12.736   7.369  1.00 98.54           N  
ATOM    535  CA  HIS A  70      19.682  12.267   8.435  1.00 98.54           C  
ATOM    536  C   HIS A  70      20.659  11.214   7.921  1.00 98.54           C  
ATOM    537  CB  HIS A  70      18.862  11.701   9.595  1.00 98.54           C  
ATOM    538  O   HIS A  70      20.333  10.453   7.007  1.00 98.54           O  
ATOM    539  CG  HIS A  70      18.001  12.718  10.274  1.00 98.54           C  
ATOM    540  CD2 HIS A  70      18.114  13.311  11.486  1.00 98.54           C  
ATOM    541  ND1 HIS A  70      16.863  13.235   9.696  1.00 98.54           N  
ATOM    542  CE1 HIS A  70      16.311  14.105  10.525  1.00 98.54           C  
ATOM    543  NE2 HIS A  70      17.051  14.169  11.619  1.00 98.54           N  
ATOM    544  N   ASP A  71      21.880  11.270   8.563  1.00 98.15           N  
ATOM    545  CA  ASP A  71      22.868  10.244   8.243  1.00 98.15           C  
ATOM    546  C   ASP A  71      22.431   8.878   8.767  1.00 98.15           C  
ATOM    547  CB  ASP A  71      24.235  10.617   8.819  1.00 98.15           C  
ATOM    548  O   ASP A  71      22.209   8.711   9.968  1.00 98.15           O  
ATOM    549  CG  ASP A  71      25.329   9.638   8.433  1.00 98.15           C  
ATOM    550  OD1 ASP A  71      25.085   8.756   7.580  1.00 98.15           O  
ATOM    551  OD2 ASP A  71      26.444   9.746   8.987  1.00 98.15           O  
ATOM    552  N   VAL A  72      22.341   7.865   7.867  1.00 97.42           N  
ATOM    553  CA  VAL A  72      21.892   6.542   8.288  1.00 97.42           C  
ATOM    554  C   VAL A  72      22.899   5.487   7.837  1.00 97.42           C  
ATOM    555  CB  VAL A  72      20.489   6.214   7.730  1.00 97.42           C  
ATOM    556  O   VAL A  72      22.530   4.340   7.575  1.00 97.42           O  
ATOM    557  CG1 VAL A  72      19.429   7.101   8.380  1.00 97.42           C  
ATOM    558  CG2 VAL A  72      20.469   6.377   6.211  1.00 97.42           C  
ATOM    559  N   SER A  73      24.160   5.882   7.638  1.00 96.91           N  
ATOM    560  CA  SER A  73      25.222   5.005   7.155  1.00 96.91           C  
ATOM    561  C   SER A  73      25.472   3.855   8.125  1.00 96.91           C  
ATOM    562  CB  SER A  73      26.514   5.794   6.942  1.00 96.91           C  
ATOM    563  O   SER A  73      26.048   2.832   7.747  1.00 96.91           O  
ATOM    564  OG  SER A  73      26.935   6.405   8.150  1.00 96.91           O  
ATOM    565  N   ASP A  74      24.977   4.003   9.360  1.00 97.23           N  
ATOM    566  CA  ASP A  74      25.113   2.925  10.336  1.00 97.23           C  
ATOM    567  C   ASP A  74      24.115   1.804  10.057  1.00 97.23           C  
ATOM    568  CB  ASP A  74      24.920   3.460  11.756  1.00 97.23           C  
ATOM    569  O   ASP A  74      24.251   0.699  10.587  1.00 97.23           O  
ATOM    570  CG  ASP A  74      23.541   4.054  11.984  1.00 97.23           C  
ATOM    571  OD1 ASP A  74      23.147   4.984  11.247  1.00 97.23           O  
ATOM    572  OD2 ASP A  74      22.842   3.590  12.911  1.00 97.23           O  
ATOM    573  N   LEU A  75      23.099   2.033   9.167  1.00 97.52           N  
ATOM    574  CA  LEU A  75      22.007   1.085   8.970  1.00 97.52           C  
ATOM    575  C   LEU A  75      22.149   0.362   7.635  1.00 97.52           C  
ATOM    576  CB  LEU A  75      20.656   1.802   9.035  1.00 97.52           C  
ATOM    577  O   LEU A  75      21.795  -0.814   7.521  1.00 97.52           O  
ATOM    578  CG  LEU A  75      20.329   2.515  10.348  1.00 97.52           C  
ATOM    579  CD1 LEU A  75      18.963   3.187  10.260  1.00 97.52           C  
ATOM    580  CD2 LEU A  75      20.375   1.535  11.515  1.00 97.52           C  
ATOM    581  N   THR A  76      22.678   1.104   6.590  1.00 97.72           N  
ATOM    582  CA  THR A  76      22.590   0.517   5.258  1.00 97.72           C  
ATOM    583  C   THR A  76      23.647   1.112   4.333  1.00 97.72           C  
ATOM    584  CB  THR A  76      21.192   0.727   4.647  1.00 97.72           C  
ATOM    585  O   THR A  76      24.120   2.228   4.559  1.00 97.72           O  
ATOM    586  CG2 THR A  76      20.890   2.210   4.462  1.00 97.72           C  
ATOM    587  OG1 THR A  76      21.132   0.076   3.371  1.00 97.72           O  
ATOM    588  N   SER A  77      23.922   0.361   3.263  1.00 96.12           N  
ATOM    589  CA  SER A  77      24.807   0.836   2.205  1.00 96.12           C  
ATOM    590  C   SER A  77      24.016   1.270   0.975  1.00 96.12           C  
ATOM    591  CB  SER A  77      25.811  -0.251   1.817  1.00 96.12           C  
ATOM    592  O   SER A  77      24.583   1.446  -0.105  1.00 96.12           O  
ATOM    593  OG  SER A  77      25.142  -1.410   1.350  1.00 96.12           O  
ATOM    594  N   ALA A  78      22.695   1.354   1.114  1.00 97.25           N  
ATOM    595  CA  ALA A  78      21.842   1.742  -0.007  1.00 97.25           C  
ATOM    596  C   ALA A  78      22.206   3.134  -0.517  1.00 97.25           C  
ATOM    597  CB  ALA A  78      20.372   1.698   0.404  1.00 97.25           C  
ATOM    598  O   ALA A  78      22.277   4.088   0.260  1.00 97.25           O  
ATOM    599  N   ASP A  79      22.476   3.267  -1.812  1.00 96.93           N  
ATOM    600  CA  ASP A  79      23.001   4.476  -2.440  1.00 96.93           C  
ATOM    601  C   ASP A  79      22.042   5.650  -2.258  1.00 96.93           C  
ATOM    602  CB  ASP A  79      23.264   4.237  -3.928  1.00 96.93           C  
ATOM    603  O   ASP A  79      22.474   6.779  -2.018  1.00 96.93           O  
ATOM    604  CG  ASP A  79      23.818   5.460  -4.636  1.00 96.93           C  
ATOM    605  OD1 ASP A  79      24.968   5.860  -4.354  1.00 96.93           O  
ATOM    606  OD2 ASP A  79      23.097   6.031  -5.483  1.00 96.93           O  
ATOM    607  N   PHE A  80      20.694   5.456  -2.376  1.00 97.84           N  
ATOM    608  CA  PHE A  80      19.727   6.546  -2.323  1.00 97.84           C  
ATOM    609  C   PHE A  80      19.679   7.160  -0.928  1.00 97.84           C  
ATOM    610  CB  PHE A  80      18.334   6.051  -2.726  1.00 97.84           C  
ATOM    611  O   PHE A  80      19.161   8.264  -0.748  1.00 97.84           O  
ATOM    612  CG  PHE A  80      17.636   5.261  -1.653  1.00 97.84           C  
ATOM    613  CD1 PHE A  80      17.951   3.924  -1.438  1.00 97.84           C  
ATOM    614  CD2 PHE A  80      16.664   5.854  -0.857  1.00 97.84           C  
ATOM    615  CE1 PHE A  80      17.306   3.190  -0.445  1.00 97.84           C  
ATOM    616  CE2 PHE A  80      16.016   5.127   0.137  1.00 97.84           C  
ATOM    617  CZ  PHE A  80      16.338   3.795   0.341  1.00 97.84           C  
ATOM    618  N   LEU A  81      20.344   6.471   0.107  1.00 98.22           N  
ATOM    619  CA  LEU A  81      20.397   6.940   1.488  1.00 98.22           C  
ATOM    620  C   LEU A  81      21.818   7.335   1.874  1.00 98.22           C  
ATOM    621  CB  LEU A  81      19.878   5.860   2.441  1.00 98.22           C  
ATOM    622  O   LEU A  81      22.118   7.513   3.056  1.00 98.22           O  
ATOM    623  CG  LEU A  81      18.390   5.522   2.337  1.00 98.22           C  
ATOM    624  CD1 LEU A  81      18.054   4.329   3.226  1.00 98.22           C  
ATOM    625  CD2 LEU A  81      17.539   6.731   2.711  1.00 98.22           C  
ATOM    626  N   SER A  82      22.794   7.429   1.043  1.00 97.11           N  
ATOM    627  CA  SER A  82      24.236   7.436   1.261  1.00 97.11           C  
ATOM    628  C   SER A  82      24.697   8.758   1.867  1.00 97.11           C  
ATOM    629  CB  SER A  82      24.979   7.183  -0.052  1.00 97.11           C  
ATOM    630  O   SER A  82      25.715   8.807   2.561  1.00 97.11           O  
ATOM    631  OG  SER A  82      24.655   8.174  -1.013  1.00 97.11           O  
ATOM    632  N   GLN A  83      23.929   9.858   1.610  1.00 97.38           N  
ATOM    633  CA  GLN A  83      24.383  11.134   2.154  1.00 97.38           C  
ATOM    634  C   GLN A  83      23.207  12.071   2.413  1.00 97.38           C  
ATOM    635  CB  GLN A  83      25.384  11.796   1.206  1.00 97.38           C  
ATOM    636  O   GLN A  83      22.219  12.054   1.676  1.00 97.38           O  
ATOM    637  CG  GLN A  83      24.786  12.204  -0.133  1.00 97.38           C  
ATOM    638  CD  GLN A  83      25.822  12.750  -1.098  1.00 97.38           C  
ATOM    639  NE2 GLN A  83      25.376  13.150  -2.283  1.00 97.38           N  
ATOM    640  OE1 GLN A  83      27.014  12.811  -0.779  1.00 97.38           O  
ATOM    641  N   VAL A  84      23.369  12.873   3.484  1.00 98.63           N  
ATOM    642  CA  VAL A  84      22.355  13.869   3.815  1.00 98.63           C  
ATOM    643  C   VAL A  84      22.219  14.869   2.668  1.00 98.63           C  
ATOM    644  CB  VAL A  84      22.693  14.608   5.129  1.00 98.63           C  
ATOM    645  O   VAL A  84      23.220  15.360   2.142  1.00 98.63           O  
ATOM    646  CG1 VAL A  84      21.715  15.757   5.369  1.00 98.63           C  
ATOM    647  CG2 VAL A  84      22.678  13.635   6.306  1.00 98.63           C  
ATOM    648  N   GLY A  85      20.996  15.054   2.198  1.00 98.37           N  
ATOM    649  CA  GLY A  85      20.744  16.005   1.126  1.00 98.37           C  
ATOM    650  C   GLY A  85      20.520  15.342  -0.220  1.00 98.37           C  
ATOM    651  O   GLY A  85      20.069  15.988  -1.168  1.00 98.37           O  
ATOM    652  N   LYS A  86      20.894  14.046  -0.310  1.00 98.46           N  
ATOM    653  CA  LYS A  86      20.676  13.332  -1.565  1.00 98.46           C  
ATOM    654  C   LYS A  86      19.192  13.270  -1.912  1.00 98.46           C  
ATOM    655  CB  LYS A  86      21.255  11.918  -1.486  1.00 98.46           C  
ATOM    656  O   LYS A  86      18.365  12.922  -1.066  1.00 98.46           O  
ATOM    657  CG  LYS A  86      21.163  11.138  -2.789  1.00 98.46           C  
ATOM    658  CD  LYS A  86      21.988   9.859  -2.734  1.00 98.46           C  
ATOM    659  CE  LYS A  86      21.955   9.113  -4.061  1.00 98.46           C  
ATOM    660  NZ  LYS A  86      22.880   7.940  -4.061  1.00 98.46           N  
ATOM    661  N   LYS A  87      18.816  13.608  -3.174  1.00 98.46           N  
ATOM    662  CA  LYS A  87      17.437  13.617  -3.652  1.00 98.46           C  
ATOM    663  C   LYS A  87      17.197  12.497  -4.660  1.00 98.46           C  
ATOM    664  CB  LYS A  87      17.095  14.969  -4.279  1.00 98.46           C  
ATOM    665  O   LYS A  87      18.044  12.233  -5.516  1.00 98.46           O  
ATOM    666  CG  LYS A  87      17.088  16.126  -3.290  1.00 98.46           C  
ATOM    667  CD  LYS A  87      16.644  17.424  -3.952  1.00 98.46           C  
ATOM    668  CE  LYS A  87      16.556  18.564  -2.946  1.00 98.46           C  
ATOM    669  NZ  LYS A  87      16.109  19.836  -3.588  1.00 98.46           N  
ATOM    670  N   THR A  88      16.062  11.892  -4.533  1.00 98.58           N  
ATOM    671  CA  THR A  88      15.635  10.820  -5.426  1.00 98.58           C  
ATOM    672  C   THR A  88      14.229  11.087  -5.956  1.00 98.58           C  
ATOM    673  CB  THR A  88      15.669   9.454  -4.716  1.00 98.58           C  
ATOM    674  O   THR A  88      13.315  11.385  -5.184  1.00 98.58           O  
ATOM    675  CG2 THR A  88      15.313   8.326  -5.677  1.00 98.58           C  
ATOM    676  OG1 THR A  88      16.984   9.226  -4.194  1.00 98.58           O  
ATOM    677  N   LYS A  89      14.136  11.029  -7.304  1.00 98.51           N  
ATOM    678  CA  LYS A  89      12.819  11.210  -7.907  1.00 98.51           C  
ATOM    679  C   LYS A  89      11.862  10.101  -7.480  1.00 98.51           C  
ATOM    680  CB  LYS A  89      12.927  11.251  -9.432  1.00 98.51           C  
ATOM    681  O   LYS A  89      12.266   8.945  -7.339  1.00 98.51           O  
ATOM    682  CG  LYS A  89      13.640  12.483  -9.969  1.00 98.51           C  
ATOM    683  CD  LYS A  89      13.665  12.495 -11.492  1.00 98.51           C  
ATOM    684  CE  LYS A  89      14.460  13.677 -12.030  1.00 98.51           C  
ATOM    685  NZ  LYS A  89      14.550  13.651 -13.521  1.00 98.51           N  
ATOM    686  N   VAL A  90      10.506  10.543  -7.307  1.00 98.63           N  
ATOM    687  CA  VAL A  90       9.546   9.558  -6.822  1.00 98.63           C  
ATOM    688  C   VAL A  90       8.249   9.662  -7.623  1.00 98.63           C  
ATOM    689  CB  VAL A  90       9.258   9.740  -5.315  1.00 98.63           C  
ATOM    690  O   VAL A  90       7.859  10.753  -8.045  1.00 98.63           O  
ATOM    691  CG1 VAL A  90      10.542   9.602  -4.499  1.00 98.63           C  
ATOM    692  CG2 VAL A  90       8.600  11.094  -5.058  1.00 98.63           C  
ATOM    693  N   LEU A  91       7.647   8.550  -7.908  1.00 98.72           N  
ATOM    694  CA  LEU A  91       6.248   8.438  -8.303  1.00 98.72           C  
ATOM    695  C   LEU A  91       5.411   7.841  -7.176  1.00 98.72           C  
ATOM    696  CB  LEU A  91       6.113   7.580  -9.564  1.00 98.72           C  
ATOM    697  O   LEU A  91       5.710   6.750  -6.686  1.00 98.72           O  
ATOM    698  CG  LEU A  91       4.688   7.267 -10.022  1.00 98.72           C  
ATOM    699  CD1 LEU A  91       3.962   8.550 -10.410  1.00 98.72           C  
ATOM    700  CD2 LEU A  91       4.705   6.282 -11.186  1.00 98.72           C  
ATOM    701  N   LEU A  92       4.362   8.628  -6.759  1.00 98.61           N  
ATOM    702  CA  LEU A  92       3.488   8.187  -5.677  1.00 98.61           C  
ATOM    703  C   LEU A  92       2.088   7.883  -6.198  1.00 98.61           C  
ATOM    704  CB  LEU A  92       3.417   9.251  -4.578  1.00 98.61           C  
ATOM    705  O   LEU A  92       1.541   8.644  -7.000  1.00 98.61           O  
ATOM    706  CG  LEU A  92       2.534   8.923  -3.373  1.00 98.61           C  
ATOM    707  CD1 LEU A  92       3.174   7.826  -2.529  1.00 98.61           C  
ATOM    708  CD2 LEU A  92       2.286  10.173  -2.536  1.00 98.61           C  
ATOM    709  N   ARG A  93       1.592   6.776  -5.723  1.00 98.15           N  
ATOM    710  CA  ARG A  93       0.223   6.359  -6.008  1.00 98.15           C  
ATOM    711  C   ARG A  93      -0.487   5.906  -4.737  1.00 98.15           C  
ATOM    712  CB  ARG A  93       0.208   5.235  -7.046  1.00 98.15           C  
ATOM    713  O   ARG A  93      -0.075   4.933  -4.103  1.00 98.15           O  
ATOM    714  CG  ARG A  93      -1.187   4.808  -7.472  1.00 98.15           C  
ATOM    715  CD  ARG A  93      -1.146   3.647  -8.456  1.00 98.15           C  
ATOM    716  NE  ARG A  93      -2.480   3.304  -8.942  1.00 98.15           N  
ATOM    717  NH1 ARG A  93      -3.023   1.973  -7.134  1.00 98.15           N  
ATOM    718  NH2 ARG A  93      -4.529   2.272  -8.836  1.00 98.15           N  
ATOM    719  CZ  ARG A  93      -3.341   2.517  -8.303  1.00 98.15           C  
ATOM    720  N   VAL A  94      -1.614   6.648  -4.370  1.00 98.24           N  
ATOM    721  CA  VAL A  94      -2.408   6.321  -3.191  1.00 98.24           C  
ATOM    722  C   VAL A  94      -3.821   5.924  -3.612  1.00 98.24           C  
ATOM    723  CB  VAL A  94      -2.461   7.503  -2.196  1.00 98.24           C  
ATOM    724  O   VAL A  94      -4.527   6.706  -4.253  1.00 98.24           O  
ATOM    725  CG1 VAL A  94      -3.238   7.117  -0.939  1.00 98.24           C  
ATOM    726  CG2 VAL A  94      -1.048   7.959  -1.836  1.00 98.24           C  
ATOM    727  N   SER A  95      -4.242   4.656  -3.188  1.00 97.37           N  
ATOM    728  CA  SER A  95      -5.461   4.092  -3.760  1.00 97.37           C  
ATOM    729  C   SER A  95      -6.416   3.617  -2.670  1.00 97.37           C  
ATOM    730  CB  SER A  95      -5.126   2.931  -4.697  1.00 97.37           C  
ATOM    731  O   SER A  95      -5.999   3.372  -1.536  1.00 97.37           O  
ATOM    732  OG  SER A  95      -4.553   1.853  -3.977  1.00 97.37           O  
ATOM    733  N   THR A  96      -7.701   3.662  -3.058  1.00 96.02           N  
ATOM    734  CA  THR A  96      -8.582   2.778  -2.303  1.00 96.02           C  
ATOM    735  C   THR A  96      -8.205   1.316  -2.529  1.00 96.02           C  
ATOM    736  CB  THR A  96     -10.057   2.995  -2.690  1.00 96.02           C  
ATOM    737  O   THR A  96      -7.572   0.981  -3.533  1.00 96.02           O  
ATOM    738  CG2 THR A  96     -10.491   4.432  -2.416  1.00 96.02           C  
ATOM    739  OG1 THR A  96     -10.226   2.714  -4.085  1.00 96.02           O  
ATOM    740  N   VAL A  97      -8.600   0.394  -1.507  1.00 93.53           N  
ATOM    741  CA  VAL A  97      -8.160  -0.993  -1.612  1.00 93.53           C  
ATOM    742  C   VAL A  97      -9.327  -1.874  -2.053  1.00 93.53           C  
ATOM    743  CB  VAL A  97      -7.580  -1.507  -0.275  1.00 93.53           C  
ATOM    744  O   VAL A  97      -9.227  -2.595  -3.048  1.00 93.53           O  
ATOM    745  CG1 VAL A  97      -7.299  -3.006  -0.349  1.00 93.53           C  
ATOM    746  CG2 VAL A  97      -6.309  -0.739   0.085  1.00 93.53           C  
ATOM    747  N   GLY A  98     -10.501  -1.717  -1.474  1.00 91.33           N  
ATOM    748  CA  GLY A  98     -11.626  -2.615  -1.679  1.00 91.33           C  
ATOM    749  C   GLY A  98     -12.543  -2.176  -2.804  1.00 91.33           C  
ATOM    750  O   GLY A  98     -12.893  -2.976  -3.674  1.00 91.33           O  
ATOM    751  N   PRO A  99     -12.852  -0.893  -2.875  1.00 92.35           N  
ATOM    752  CA  PRO A  99     -13.824  -0.395  -3.851  1.00 92.35           C  
ATOM    753  C   PRO A  99     -13.294  -0.431  -5.283  1.00 92.35           C  
ATOM    754  CB  PRO A  99     -14.073   1.045  -3.397  1.00 92.35           C  
ATOM    755  O   PRO A  99     -12.078  -0.429  -5.495  1.00 92.35           O  
ATOM    756  CG  PRO A  99     -13.764   1.044  -1.935  1.00 92.35           C  
ATOM    757  CD  PRO A  99     -12.615   0.108  -1.691  1.00 92.35           C  
ATOM    758  N   GLU A 100     -14.265  -0.402  -6.358  1.00 92.83           N  
ATOM    759  CA  GLU A 100     -13.995  -0.498  -7.790  1.00 92.83           C  
ATOM    760  C   GLU A 100     -13.628   0.863  -8.375  1.00 92.83           C  
ATOM    761  CB  GLU A 100     -15.205  -1.079  -8.527  1.00 92.83           C  
ATOM    762  O   GLU A 100     -13.802   1.893  -7.720  1.00 92.83           O  
ATOM    763  CG  GLU A 100     -15.631  -2.450  -8.025  1.00 92.83           C  
ATOM    764  CD  GLU A 100     -16.680  -2.387  -6.926  1.00 92.83           C  
ATOM    765  OE1 GLU A 100     -17.177  -3.454  -6.499  1.00 92.83           O  
ATOM    766  OE2 GLU A 100     -17.009  -1.262  -6.489  1.00 92.83           O  
ATOM    767  N   ARG A 101     -13.156   0.735  -9.647  1.00 90.05           N  
ATOM    768  CA  ARG A 101     -12.812   1.892 -10.467  1.00 90.05           C  
ATOM    769  C   ARG A 101     -14.039   2.754 -10.741  1.00 90.05           C  
ATOM    770  CB  ARG A 101     -12.180   1.445 -11.788  1.00 90.05           C  
ATOM    771  O   ARG A 101     -15.110   2.235 -11.062  1.00 90.05           O  
ATOM    772  CG  ARG A 101     -11.648   2.591 -12.634  1.00 90.05           C  
ATOM    773  CD  ARG A 101     -10.992   2.089 -13.913  1.00 90.05           C  
ATOM    774  NE  ARG A 101     -10.633   3.190 -14.802  1.00 90.05           N  
ATOM    775  NH1 ARG A 101      -9.839   1.836 -16.497  1.00 90.05           N  
ATOM    776  NH2 ARG A 101      -9.806   4.116 -16.735  1.00 90.05           N  
ATOM    777  CZ  ARG A 101     -10.094   3.045 -16.009  1.00 90.05           C  
ATOM    778  N   GLY A 102     -14.434   3.670  -9.844  1.00 90.40           N  
ATOM    779  CA  GLY A 102     -15.577   4.563  -9.957  1.00 90.40           C  
ATOM    780  C   GLY A 102     -16.252   4.839  -8.627  1.00 90.40           C  
ATOM    781  O   GLY A 102     -17.166   5.662  -8.548  1.00 90.40           O  
ATOM    782  N   SER A 103     -15.736   4.176  -7.630  1.00 94.46           N  
ATOM    783  CA  SER A 103     -16.259   4.396  -6.286  1.00 94.46           C  
ATOM    784  C   SER A 103     -15.792   5.734  -5.722  1.00 94.46           C  
ATOM    785  CB  SER A 103     -15.831   3.263  -5.352  1.00 94.46           C  
ATOM    786  O   SER A 103     -14.803   6.300  -6.192  1.00 94.46           O  
ATOM    787  OG  SER A 103     -14.426   3.268  -5.166  1.00 94.46           O  
ATOM    788  N   ALA A 104     -16.566   6.275  -4.731  1.00 96.68           N  
ATOM    789  CA  ALA A 104     -16.104   7.471  -4.032  1.00 96.68           C  
ATOM    790  C   ALA A 104     -14.832   7.184  -3.238  1.00 96.68           C  
ATOM    791  CB  ALA A 104     -17.196   8.002  -3.107  1.00 96.68           C  
ATOM    792  O   ALA A 104     -14.728   6.152  -2.572  1.00 96.68           O  
ATOM    793  N   ASP A 105     -13.864   8.091  -3.304  1.00 95.96           N  
ATOM    794  CA  ASP A 105     -12.587   7.835  -2.645  1.00 95.96           C  
ATOM    795  C   ASP A 105     -12.641   8.230  -1.171  1.00 95.96           C  
ATOM    796  CB  ASP A 105     -11.458   8.589  -3.350  1.00 95.96           C  
ATOM    797  O   ASP A 105     -11.644   8.117  -0.455  1.00 95.96           O  
ATOM    798  CG  ASP A 105     -11.744  10.072  -3.509  1.00 95.96           C  
ATOM    799  OD1 ASP A 105     -12.727  10.570  -2.918  1.00 95.96           O  
ATOM    800  OD2 ASP A 105     -10.982  10.748  -4.233  1.00 95.96           O  
ATOM    801  N   THR A 106     -13.902   8.531  -0.691  1.00 96.13           N  
ATOM    802  CA  THR A 106     -14.088   8.890   0.711  1.00 96.13           C  
ATOM    803  C   THR A 106     -14.825   7.784   1.459  1.00 96.13           C  
ATOM    804  CB  THR A 106     -14.864  10.213   0.850  1.00 96.13           C  
ATOM    805  O   THR A 106     -15.114   7.919   2.650  1.00 96.13           O  
ATOM    806  CG2 THR A 106     -14.042  11.390   0.336  1.00 96.13           C  
ATOM    807  OG1 THR A 106     -16.080  10.129   0.097  1.00 96.13           O  
ATOM    808  N   THR A 107     -15.187   6.720   0.686  1.00 94.57           N  
ATOM    809  CA  THR A 107     -15.800   5.580   1.359  1.00 94.57           C  
ATOM    810  C   THR A 107     -14.832   4.961   2.364  1.00 94.57           C  
ATOM    811  CB  THR A 107     -16.248   4.509   0.348  1.00 94.57           C  
ATOM    812  O   THR A 107     -13.617   4.975   2.155  1.00 94.57           O  
ATOM    813  CG2 THR A 107     -16.873   3.311   1.055  1.00 94.57           C  
ATOM    814  OG1 THR A 107     -17.213   5.078  -0.546  1.00 94.57           O  
ATOM    815  N   ARG A 108     -15.383   4.476   3.517  1.00 96.42           N  
ATOM    816  CA  ARG A 108     -14.541   3.848   4.530  1.00 96.42           C  
ATOM    817  C   ARG A 108     -13.739   2.694   3.937  1.00 96.42           C  
ATOM    818  CB  ARG A 108     -15.390   3.348   5.701  1.00 96.42           C  
ATOM    819  O   ARG A 108     -14.313   1.735   3.418  1.00 96.42           O  
ATOM    820  CG  ARG A 108     -14.579   2.739   6.834  1.00 96.42           C  
ATOM    821  CD  ARG A 108     -15.454   2.392   8.030  1.00 96.42           C  
ATOM    822  NE  ARG A 108     -16.067   3.583   8.613  1.00 96.42           N  
ATOM    823  NH1 ARG A 108     -14.100   4.422   9.485  1.00 96.42           N  
ATOM    824  NH2 ARG A 108     -16.067   5.562   9.777  1.00 96.42           N  
ATOM    825  CZ  ARG A 108     -15.410   4.520   9.290  1.00 96.42           C  
ATOM    826  N   ASP A 109     -12.508   2.805   3.987  1.00 95.89           N  
ATOM    827  CA  ASP A 109     -11.585   1.851   3.380  1.00 95.89           C  
ATOM    828  C   ASP A 109     -10.158   2.080   3.873  1.00 95.89           C  
ATOM    829  CB  ASP A 109     -11.637   1.950   1.854  1.00 95.89           C  
ATOM    830  O   ASP A 109      -9.838   3.151   4.392  1.00 95.89           O  
ATOM    831  CG  ASP A 109     -10.953   0.785   1.161  1.00 95.89           C  
ATOM    832  OD1 ASP A 109     -10.999  -0.349   1.685  1.00 95.89           O  
ATOM    833  OD2 ASP A 109     -10.361   1.003   0.082  1.00 95.89           O  
ATOM    834  N   VAL A 110      -9.353   1.014   3.729  1.00 95.29           N  
ATOM    835  CA  VAL A 110      -7.909   1.203   3.818  1.00 95.29           C  
ATOM    836  C   VAL A 110      -7.392   1.855   2.538  1.00 95.29           C  
ATOM    837  CB  VAL A 110      -7.176  -0.135   4.068  1.00 95.29           C  
ATOM    838  O   VAL A 110      -7.933   1.624   1.454  1.00 95.29           O  
ATOM    839  CG1 VAL A 110      -5.662   0.072   4.078  1.00 95.29           C  
ATOM    840  CG2 VAL A 110      -7.642  -0.760   5.381  1.00 95.29           C  
ATOM    841  N   HIS A 111      -6.364   2.657   2.652  1.00 96.78           N  
ATOM    842  CA  HIS A 111      -5.783   3.281   1.469  1.00 96.78           C  
ATOM    843  C   HIS A 111      -4.367   2.774   1.217  1.00 96.78           C  
ATOM    844  CB  HIS A 111      -5.777   4.804   1.614  1.00 96.78           C  
ATOM    845  O   HIS A 111      -3.515   2.830   2.108  1.00 96.78           O  
ATOM    846  CG  HIS A 111      -7.125   5.428   1.438  1.00 96.78           C  
ATOM    847  CD2 HIS A 111      -7.647   6.141   0.412  1.00 96.78           C  
ATOM    848  ND1 HIS A 111      -8.110   5.354   2.398  1.00 96.78           N  
ATOM    849  CE1 HIS A 111      -9.184   5.995   1.968  1.00 96.78           C  
ATOM    850  NE2 HIS A 111      -8.929   6.482   0.766  1.00 96.78           N  
ATOM    851  N   GLY A 112      -4.183   2.176   0.014  1.00 97.28           N  
ATOM    852  CA  GLY A 112      -2.855   1.739  -0.384  1.00 97.28           C  
ATOM    853  C   GLY A 112      -1.906   2.890  -0.662  1.00 97.28           C  
ATOM    854  O   GLY A 112      -2.319   3.933  -1.172  1.00 97.28           O  
ATOM    855  N   TRP A 113      -0.688   2.753  -0.251  1.00 98.13           N  
ATOM    856  CA  TRP A 113       0.395   3.711  -0.449  1.00 98.13           C  
ATOM    857  C   TRP A 113       1.559   3.070  -1.198  1.00 98.13           C  
ATOM    858  CB  TRP A 113       0.879   4.261   0.896  1.00 98.13           C  
ATOM    859  O   TRP A 113       2.286   2.245  -0.639  1.00 98.13           O  
ATOM    860  CG  TRP A 113       1.933   5.320   0.777  1.00 98.13           C  
ATOM    861  CD1 TRP A 113       3.235   5.148   0.398  1.00 98.13           C  
ATOM    862  CD2 TRP A 113       1.775   6.717   1.045  1.00 98.13           C  
ATOM    863  CE2 TRP A 113       3.023   7.332   0.806  1.00 98.13           C  
ATOM    864  CE3 TRP A 113       0.697   7.509   1.463  1.00 98.13           C  
ATOM    865  NE1 TRP A 113       3.896   6.354   0.413  1.00 98.13           N  
ATOM    866  CH2 TRP A 113       2.152   9.456   1.381  1.00 98.13           C  
ATOM    867  CZ2 TRP A 113       3.223   8.705   0.971  1.00 98.13           C  
ATOM    868  CZ3 TRP A 113       0.897   8.874   1.627  1.00 98.13           C  
ATOM    869  N   ALA A 114       1.692   3.455  -2.524  1.00 98.28           N  
ATOM    870  CA  ALA A 114       2.791   2.920  -3.323  1.00 98.28           C  
ATOM    871  C   ALA A 114       3.694   4.040  -3.834  1.00 98.28           C  
ATOM    872  CB  ALA A 114       2.250   2.102  -4.493  1.00 98.28           C  
ATOM    873  O   ALA A 114       3.215   5.011  -4.424  1.00 98.28           O  
ATOM    874  N   MET A 115       4.988   3.844  -3.542  1.00 98.06           N  
ATOM    875  CA  MET A 115       5.993   4.838  -3.907  1.00 98.06           C  
ATOM    876  C   MET A 115       7.159   4.188  -4.644  1.00 98.06           C  
ATOM    877  CB  MET A 115       6.503   5.570  -2.664  1.00 98.06           C  
ATOM    878  O   MET A 115       7.731   3.206  -4.167  1.00 98.06           O  
ATOM    879  CG  MET A 115       7.500   6.676  -2.970  1.00 98.06           C  
ATOM    880  SD  MET A 115       7.996   7.610  -1.470  1.00 98.06           S  
ATOM    881  CE  MET A 115       8.973   6.344  -0.613  1.00 98.06           C  
ATOM    882  N   LYS A 116       7.424   4.664  -5.853  1.00 98.65           N  
ATOM    883  CA  LYS A 116       8.588   4.232  -6.621  1.00 98.65           C  
ATOM    884  C   LYS A 116       9.712   5.261  -6.540  1.00 98.65           C  
ATOM    885  CB  LYS A 116       8.206   3.987  -8.082  1.00 98.65           C  
ATOM    886  O   LYS A 116       9.507   6.438  -6.843  1.00 98.65           O  
ATOM    887  CG  LYS A 116       9.341   3.437  -8.934  1.00 98.65           C  
ATOM    888  CD  LYS A 116       8.920   3.276 -10.389  1.00 98.65           C  
ATOM    889  CE  LYS A 116       7.794   2.261 -10.537  1.00 98.65           C  
ATOM    890  NZ  LYS A 116       8.205   0.905 -10.061  1.00 98.65           N  
ATOM    891  N   LEU A 117      10.842   4.834  -6.063  1.00 98.70           N  
ATOM    892  CA  LEU A 117      12.054   5.645  -6.044  1.00 98.70           C  
ATOM    893  C   LEU A 117      12.966   5.288  -7.213  1.00 98.70           C  
ATOM    894  CB  LEU A 117      12.803   5.458  -4.722  1.00 98.70           C  
ATOM    895  O   LEU A 117      13.371   4.133  -7.360  1.00 98.70           O  
ATOM    896  CG  LEU A 117      12.048   5.855  -3.453  1.00 98.70           C  
ATOM    897  CD1 LEU A 117      11.336   4.644  -2.859  1.00 98.70           C  
ATOM    898  CD2 LEU A 117      13.001   6.474  -2.436  1.00 98.70           C  
ATOM    899  N   TYR A 118      13.186   6.228  -8.077  1.00 98.48           N  
ATOM    900  CA  TYR A 118      14.074   6.006  -9.213  1.00 98.48           C  
ATOM    901  C   TYR A 118      15.532   6.201  -8.812  1.00 98.48           C  
ATOM    902  CB  TYR A 118      13.719   6.950 -10.366  1.00 98.48           C  
ATOM    903  O   TYR A 118      16.092   7.284  -8.994  1.00 98.48           O  
ATOM    904  CG  TYR A 118      12.307   6.784 -10.873  1.00 98.48           C  
ATOM    905  CD1 TYR A 118      11.990   5.791 -11.797  1.00 98.48           C  
ATOM    906  CD2 TYR A 118      11.288   7.621 -10.430  1.00 98.48           C  
ATOM    907  CE1 TYR A 118      10.690   5.636 -12.268  1.00 98.48           C  
ATOM    908  CE2 TYR A 118       9.985   7.475 -10.895  1.00 98.48           C  
ATOM    909  OH  TYR A 118       8.408   6.332 -12.275  1.00 98.48           O  
ATOM    910  CZ  TYR A 118       9.696   6.481 -11.812  1.00 98.48           C  
ATOM    911  N   THR A 119      16.187   5.180  -8.228  1.00 98.35           N  
ATOM    912  CA  THR A 119      17.528   5.266  -7.661  1.00 98.35           C  
ATOM    913  C   THR A 119      18.586   5.054  -8.739  1.00 98.35           C  
ATOM    914  CB  THR A 119      17.725   4.234  -6.534  1.00 98.35           C  
ATOM    915  O   THR A 119      18.266   4.650  -9.859  1.00 98.35           O  
ATOM    916  CG2 THR A 119      16.528   4.216  -5.590  1.00 98.35           C  
ATOM    917  OG1 THR A 119      17.886   2.932  -7.110  1.00 98.35           O  
ATOM    918  N   ASP A 120      19.824   5.246  -8.429  1.00 96.89           N  
ATOM    919  CA  ASP A 120      20.934   5.074  -9.361  1.00 96.89           C  
ATOM    920  C   ASP A 120      21.259   3.595  -9.560  1.00 96.89           C  
ATOM    921  CB  ASP A 120      22.173   5.823  -8.865  1.00 96.89           C  
ATOM    922  O   ASP A 120      21.963   3.231 -10.504  1.00 96.89           O  
ATOM    923  CG  ASP A 120      22.009   7.332  -8.906  1.00 96.89           C  
ATOM    924  OD1 ASP A 120      21.246   7.840  -9.755  1.00 96.89           O  
ATOM    925  OD2 ASP A 120      22.652   8.019  -8.083  1.00 96.89           O  
ATOM    926  N   GLU A 121      20.574   2.770  -8.706  1.00 95.66           N  
ATOM    927  CA  GLU A 121      20.905   1.349  -8.768  1.00 95.66           C  
ATOM    928  C   GLU A 121      19.667   0.507  -9.063  1.00 95.66           C  
ATOM    929  CB  GLU A 121      21.553   0.891  -7.459  1.00 95.66           C  
ATOM    930  O   GLU A 121      19.614  -0.673  -8.709  1.00 95.66           O  
ATOM    931  CG  GLU A 121      22.930   1.490  -7.211  1.00 95.66           C  
ATOM    932  CD  GLU A 121      23.601   0.953  -5.957  1.00 95.66           C  
ATOM    933  OE1 GLU A 121      24.661   0.296  -6.070  1.00 95.66           O  
ATOM    934  OE2 GLU A 121      23.063   1.192  -4.853  1.00 95.66           O  
ATOM    935  N   GLY A 122      18.665   1.124  -9.716  1.00 97.08           N  
ATOM    936  CA  GLY A 122      17.401   0.496 -10.068  1.00 97.08           C  
ATOM    937  C   GLY A 122      16.210   1.116  -9.360  1.00 97.08           C  
ATOM    938  O   GLY A 122      16.370   2.027  -8.546  1.00 97.08           O  
ATOM    939  N   ASN A 123      15.072   0.649  -9.723  1.00 98.21           N  
ATOM    940  CA  ASN A 123      13.867   1.098  -9.034  1.00 98.21           C  
ATOM    941  C   ASN A 123      13.722   0.435  -7.667  1.00 98.21           C  
ATOM    942  CB  ASN A 123      12.627   0.828  -9.889  1.00 98.21           C  
ATOM    943  O   ASN A 123      14.024  -0.749  -7.513  1.00 98.21           O  
ATOM    944  CG  ASN A 123      12.518   1.768 -11.073  1.00 98.21           C  
ATOM    945  ND2 ASN A 123      11.677   1.413 -12.038  1.00 98.21           N  
ATOM    946  OD1 ASN A 123      13.185   2.805 -11.122  1.00 98.21           O  
ATOM    947  N   LEU A 124      13.366   1.179  -6.635  1.00 98.57           N  
ATOM    948  CA  LEU A 124      12.915   0.723  -5.325  1.00 98.57           C  
ATOM    949  C   LEU A 124      11.452   1.088  -5.097  1.00 98.57           C  
ATOM    950  CB  LEU A 124      13.783   1.329  -4.219  1.00 98.57           C  
ATOM    951  O   LEU A 124      11.076   2.257  -5.204  1.00 98.57           O  
ATOM    952  CG  LEU A 124      13.348   1.040  -2.781  1.00 98.57           C  
ATOM    953  CD1 LEU A 124      13.470  -0.450  -2.480  1.00 98.57           C  
ATOM    954  CD2 LEU A 124      14.176   1.859  -1.797  1.00 98.57           C  
ATOM    955  N   ASP A 125      10.658   0.069  -4.831  1.00 98.55           N  
ATOM    956  CA  ASP A 125       9.241   0.333  -4.598  1.00 98.55           C  
ATOM    957  C   ASP A 125       8.872   0.096  -3.136  1.00 98.55           C  
ATOM    958  CB  ASP A 125       8.376  -0.542  -5.508  1.00 98.55           C  
ATOM    959  O   ASP A 125       9.188  -0.954  -2.572  1.00 98.55           O  
ATOM    960  CG  ASP A 125       8.539  -0.210  -6.980  1.00 98.55           C  
ATOM    961  OD1 ASP A 125       8.983   0.912  -7.307  1.00 98.55           O  
ATOM    962  OD2 ASP A 125       8.218  -1.076  -7.822  1.00 98.55           O  
ATOM    963  N   TRP A 126       8.339   1.132  -2.534  1.00 98.22           N  
ATOM    964  CA  TRP A 126       7.663   0.999  -1.247  1.00 98.22           C  
ATOM    965  C   TRP A 126       6.160   0.830  -1.436  1.00 98.22           C  
ATOM    966  CB  TRP A 126       7.945   2.217  -0.362  1.00 98.22           C  
ATOM    967  O   TRP A 126       5.487   1.729  -1.946  1.00 98.22           O  
ATOM    968  CG  TRP A 126       9.365   2.311   0.110  1.00 98.22           C  
ATOM    969  CD1 TRP A 126      10.350   1.376  -0.050  1.00 98.22           C  
ATOM    970  CD2 TRP A 126       9.957   3.400   0.825  1.00 98.22           C  
ATOM    971  CE2 TRP A 126      11.306   3.058   1.065  1.00 98.22           C  
ATOM    972  CE3 TRP A 126       9.477   4.634   1.284  1.00 98.22           C  
ATOM    973  NE1 TRP A 126      11.520   1.820   0.522  1.00 98.22           N  
ATOM    974  CH2 TRP A 126      11.687   5.107   2.186  1.00 98.22           C  
ATOM    975  CZ2 TRP A 126      12.181   3.907   1.747  1.00 98.22           C  
ATOM    976  CZ3 TRP A 126      10.350   5.477   1.963  1.00 98.22           C  
ATOM    977  N   VAL A 127       5.691  -0.345  -1.034  1.00 97.47           N  
ATOM    978  CA  VAL A 127       4.267  -0.645  -1.138  1.00 97.47           C  
ATOM    979  C   VAL A 127       3.676  -0.840   0.256  1.00 97.47           C  
ATOM    980  CB  VAL A 127       4.014  -1.899  -2.005  1.00 97.47           C  
ATOM    981  O   VAL A 127       3.860  -1.892   0.874  1.00 97.47           O  
ATOM    982  CG1 VAL A 127       2.518  -2.098  -2.242  1.00 97.47           C  
ATOM    983  CG2 VAL A 127       4.759  -1.788  -3.334  1.00 97.47           C  
ATOM    984  N   PHE A 128       2.899   0.207   0.691  1.00 97.76           N  
ATOM    985  CA  PHE A 128       2.458   0.314   2.077  1.00 97.76           C  
ATOM    986  C   PHE A 128       0.946   0.488   2.153  1.00 97.76           C  
ATOM    987  CB  PHE A 128       3.157   1.484   2.776  1.00 97.76           C  
ATOM    988  O   PHE A 128       0.250   0.363   1.143  1.00 97.76           O  
ATOM    989  CG  PHE A 128       4.658   1.374   2.791  1.00 97.76           C  
ATOM    990  CD1 PHE A 128       5.282   0.161   2.526  1.00 97.76           C  
ATOM    991  CD2 PHE A 128       5.445   2.483   3.071  1.00 97.76           C  
ATOM    992  CE1 PHE A 128       6.671   0.056   2.539  1.00 97.76           C  
ATOM    993  CE2 PHE A 128       6.833   2.386   3.086  1.00 97.76           C  
ATOM    994  CZ  PHE A 128       7.444   1.171   2.820  1.00 97.76           C  
ATOM    995  N   ASN A 129       0.526   0.859   3.425  1.00 97.28           N  
ATOM    996  CA  ASN A 129      -0.853   1.242   3.705  1.00 97.28           C  
ATOM    997  C   ASN A 129      -0.922   2.439   4.650  1.00 97.28           C  
ATOM    998  CB  ASN A 129      -1.631   0.060   4.288  1.00 97.28           C  
ATOM    999  O   ASN A 129       0.046   2.738   5.350  1.00 97.28           O  
ATOM   1000  CG  ASN A 129      -1.875  -1.037   3.270  1.00 97.28           C  
ATOM   1001  ND2 ASN A 129      -1.982  -2.273   3.745  1.00 97.28           N  
ATOM   1002  OD1 ASN A 129      -1.966  -0.776   2.068  1.00 97.28           O  
ATOM   1003  N   ASN A 130      -2.093   3.052   4.649  1.00 96.56           N  
ATOM   1004  CA  ASN A 130      -2.264   4.196   5.538  1.00 96.56           C  
ATOM   1005  C   ASN A 130      -2.543   3.755   6.972  1.00 96.56           C  
ATOM   1006  CB  ASN A 130      -3.387   5.105   5.034  1.00 96.56           C  
ATOM   1007  O   ASN A 130      -2.647   4.589   7.873  1.00 96.56           O  
ATOM   1008  CG  ASN A 130      -4.755   4.462   5.150  1.00 96.56           C  
ATOM   1009  ND2 ASN A 130      -5.698   5.179   5.749  1.00 96.56           N  
ATOM   1010  OD1 ASN A 130      -4.962   3.330   4.706  1.00 96.56           O  
ATOM   1011  N   THR A 131      -2.612   2.452   7.207  1.00 96.29           N  
ATOM   1012  CA  THR A 131      -2.701   1.859   8.537  1.00 96.29           C  
ATOM   1013  C   THR A 131      -1.481   0.989   8.824  1.00 96.29           C  
ATOM   1014  CB  THR A 131      -3.982   1.018   8.689  1.00 96.29           C  
ATOM   1015  O   THR A 131      -0.883   0.426   7.905  1.00 96.29           O  
ATOM   1016  CG2 THR A 131      -5.228   1.866   8.454  1.00 96.29           C  
ATOM   1017  OG1 THR A 131      -3.960  -0.052   7.737  1.00 96.29           O  
ATOM   1018  N   PRO A 132      -1.057   0.787  10.088  1.00 95.79           N  
ATOM   1019  CA  PRO A 132       0.224   0.168  10.433  1.00 95.79           C  
ATOM   1020  C   PRO A 132       0.144  -1.356  10.500  1.00 95.79           C  
ATOM   1021  CB  PRO A 132       0.542   0.758  11.809  1.00 95.79           C  
ATOM   1022  O   PRO A 132       1.172  -2.027  10.620  1.00 95.79           O  
ATOM   1023  CG  PRO A 132      -0.792   1.025  12.428  1.00 95.79           C  
ATOM   1024  CD  PRO A 132      -1.738   1.469  11.349  1.00 95.79           C  
ATOM   1025  N   VAL A 133      -1.052  -1.958  10.379  1.00 96.83           N  
ATOM   1026  CA  VAL A 133      -1.231  -3.404  10.452  1.00 96.83           C  
ATOM   1027  C   VAL A 133      -2.139  -3.871   9.317  1.00 96.83           C  
ATOM   1028  CB  VAL A 133      -1.819  -3.835  11.815  1.00 96.83           C  
ATOM   1029  O   VAL A 133      -2.771  -3.054   8.643  1.00 96.83           O  
ATOM   1030  CG1 VAL A 133      -0.834  -3.539  12.945  1.00 96.83           C  
ATOM   1031  CG2 VAL A 133      -3.152  -3.134  12.066  1.00 96.83           C  
ATOM   1032  N   PHE A 134      -2.297  -5.235   9.113  1.00 95.92           N  
ATOM   1033  CA  PHE A 134      -3.103  -5.815   8.045  1.00 95.92           C  
ATOM   1034  C   PHE A 134      -4.144  -6.773   8.610  1.00 95.92           C  
ATOM   1035  CB  PHE A 134      -2.212  -6.544   7.034  1.00 95.92           C  
ATOM   1036  O   PHE A 134      -4.184  -7.011   9.819  1.00 95.92           O  
ATOM   1037  CG  PHE A 134      -2.848  -6.721   5.682  1.00 95.92           C  
ATOM   1038  CD1 PHE A 134      -3.001  -7.988   5.130  1.00 95.92           C  
ATOM   1039  CD2 PHE A 134      -3.292  -5.620   4.961  1.00 95.92           C  
ATOM   1040  CE1 PHE A 134      -3.589  -8.154   3.879  1.00 95.92           C  
ATOM   1041  CE2 PHE A 134      -3.881  -5.779   3.710  1.00 95.92           C  
ATOM   1042  CZ  PHE A 134      -4.027  -7.047   3.170  1.00 95.92           C  
ATOM   1043  N   PHE A 135      -5.043  -7.327   7.765  1.00 95.99           N  
ATOM   1044  CA  PHE A 135      -6.213  -8.099   8.165  1.00 95.99           C  
ATOM   1045  C   PHE A 135      -5.851  -9.566   8.364  1.00 95.99           C  
ATOM   1046  CB  PHE A 135      -7.327  -7.970   7.121  1.00 95.99           C  
ATOM   1047  O   PHE A 135      -6.568 -10.301   9.047  1.00 95.99           O  
ATOM   1048  CG  PHE A 135      -8.011  -6.630   7.126  1.00 95.99           C  
ATOM   1049  CD1 PHE A 135      -8.923  -6.303   8.123  1.00 95.99           C  
ATOM   1050  CD2 PHE A 135      -7.743  -5.696   6.134  1.00 95.99           C  
ATOM   1051  CE1 PHE A 135      -9.558  -5.064   8.130  1.00 95.99           C  
ATOM   1052  CE2 PHE A 135      -8.374  -4.455   6.134  1.00 95.99           C  
ATOM   1053  CZ  PHE A 135      -9.281  -4.141   7.133  1.00 95.99           C  
ATOM   1054  N   VAL A 136      -4.664  -9.990   7.806  1.00 95.18           N  
ATOM   1055  CA  VAL A 136      -4.275 -11.393   7.903  1.00 95.18           C  
ATOM   1056  C   VAL A 136      -2.760 -11.500   8.059  1.00 95.18           C  
ATOM   1057  CB  VAL A 136      -4.742 -12.199   6.670  1.00 95.18           C  
ATOM   1058  O   VAL A 136      -2.022 -10.607   7.636  1.00 95.18           O  
ATOM   1059  CG1 VAL A 136      -6.268 -12.237   6.597  1.00 95.18           C  
ATOM   1060  CG2 VAL A 136      -4.158 -11.602   5.391  1.00 95.18           C  
ATOM   1061  N   ARG A 137      -2.251 -12.521   8.668  1.00 92.07           N  
ATOM   1062  CA  ARG A 137      -0.817 -12.755   8.795  1.00 92.07           C  
ATOM   1063  C   ARG A 137      -0.383 -13.958   7.963  1.00 92.07           C  
ATOM   1064  CB  ARG A 137      -0.434 -12.967  10.261  1.00 92.07           C  
ATOM   1065  O   ARG A 137       0.813 -14.183   7.765  1.00 92.07           O  
ATOM   1066  CG  ARG A 137      -1.081 -14.187  10.897  1.00 92.07           C  
ATOM   1067  CD  ARG A 137      -0.774 -14.276  12.385  1.00 92.07           C  
ATOM   1068  NE  ARG A 137      -1.966 -14.045  13.196  1.00 92.07           N  
ATOM   1069  NH1 ARG A 137      -0.845 -14.047  15.216  1.00 92.07           N  
ATOM   1070  NH2 ARG A 137      -3.114 -13.729  15.160  1.00 92.07           N  
ATOM   1071  CZ  ARG A 137      -1.972 -13.941  14.522  1.00 92.07           C  
ATOM   1072  N   ASP A 138      -1.408 -14.747   7.360  1.00 91.74           N  
ATOM   1073  CA  ASP A 138      -1.174 -15.822   6.401  1.00 91.74           C  
ATOM   1074  C   ASP A 138      -1.638 -15.421   5.002  1.00 91.74           C  
ATOM   1075  CB  ASP A 138      -1.885 -17.102   6.844  1.00 91.74           C  
ATOM   1076  O   ASP A 138      -2.833 -15.225   4.772  1.00 91.74           O  
ATOM   1077  CG  ASP A 138      -1.446 -18.326   6.060  1.00 91.74           C  
ATOM   1078  OD1 ASP A 138      -1.095 -18.193   4.868  1.00 91.74           O  
ATOM   1079  OD2 ASP A 138      -1.455 -19.434   6.639  1.00 91.74           O  
ATOM   1080  N   PRO A 139      -0.688 -15.374   4.137  1.00 92.99           N  
ATOM   1081  CA  PRO A 139      -1.002 -14.838   2.811  1.00 92.99           C  
ATOM   1082  C   PRO A 139      -2.016 -15.692   2.054  1.00 92.99           C  
ATOM   1083  CB  PRO A 139       0.354 -14.841   2.099  1.00 92.99           C  
ATOM   1084  O   PRO A 139      -2.685 -15.200   1.141  1.00 92.99           O  
ATOM   1085  CG  PRO A 139       1.197 -15.790   2.887  1.00 92.99           C  
ATOM   1086  CD  PRO A 139       0.742 -15.756   4.318  1.00 92.99           C  
ATOM   1087  N   ILE A 140      -2.211 -16.959   2.347  1.00 92.49           N  
ATOM   1088  CA  ILE A 140      -3.136 -17.829   1.630  1.00 92.49           C  
ATOM   1089  C   ILE A 140      -4.571 -17.365   1.870  1.00 92.49           C  
ATOM   1090  CB  ILE A 140      -2.971 -19.305   2.057  1.00 92.49           C  
ATOM   1091  O   ILE A 140      -5.468 -17.667   1.079  1.00 92.49           O  
ATOM   1092  CG1 ILE A 140      -3.755 -20.224   1.114  1.00 92.49           C  
ATOM   1093  CG2 ILE A 140      -3.418 -19.499   3.509  1.00 92.49           C  
ATOM   1094  CD1 ILE A 140      -3.255 -20.209  -0.323  1.00 92.49           C  
ATOM   1095  N   LYS A 141      -4.811 -16.615   2.985  1.00 94.60           N  
ATOM   1096  CA  LYS A 141      -6.138 -16.107   3.322  1.00 94.60           C  
ATOM   1097  C   LYS A 141      -6.460 -14.842   2.532  1.00 94.60           C  
ATOM   1098  CB  LYS A 141      -6.242 -15.828   4.822  1.00 94.60           C  
ATOM   1099  O   LYS A 141      -7.598 -14.368   2.545  1.00 94.60           O  
ATOM   1100  CG  LYS A 141      -6.113 -17.070   5.693  1.00 94.60           C  
ATOM   1101  CD  LYS A 141      -6.106 -16.715   7.174  1.00 94.60           C  
ATOM   1102  CE  LYS A 141      -5.912 -17.949   8.045  1.00 94.60           C  
ATOM   1103  NZ  LYS A 141      -5.806 -17.596   9.492  1.00 94.60           N  
ATOM   1104  N   PHE A 142      -5.540 -14.227   1.860  1.00 94.86           N  
ATOM   1105  CA  PHE A 142      -5.660 -12.935   1.193  1.00 94.86           C  
ATOM   1106  C   PHE A 142      -6.797 -12.954   0.179  1.00 94.86           C  
ATOM   1107  CB  PHE A 142      -4.345 -12.561   0.502  1.00 94.86           C  
ATOM   1108  O   PHE A 142      -7.633 -12.048   0.159  1.00 94.86           O  
ATOM   1109  CG  PHE A 142      -4.395 -11.246  -0.226  1.00 94.86           C  
ATOM   1110  CD1 PHE A 142      -4.516 -11.205  -1.610  1.00 94.86           C  
ATOM   1111  CD2 PHE A 142      -4.320 -10.048   0.473  1.00 94.86           C  
ATOM   1112  CE1 PHE A 142      -4.563  -9.989  -2.287  1.00 94.86           C  
ATOM   1113  CE2 PHE A 142      -4.366  -8.829  -0.196  1.00 94.86           C  
ATOM   1114  CZ  PHE A 142      -4.486  -8.801  -1.576  1.00 94.86           C  
ATOM   1115  N   PRO A 143      -6.886 -14.017  -0.725  1.00 95.70           N  
ATOM   1116  CA  PRO A 143      -7.985 -14.008  -1.694  1.00 95.70           C  
ATOM   1117  C   PRO A 143      -9.359 -14.035  -1.028  1.00 95.70           C  
ATOM   1118  CB  PRO A 143      -7.747 -15.283  -2.508  1.00 95.70           C  
ATOM   1119  O   PRO A 143     -10.260 -13.296  -1.434  1.00 95.70           O  
ATOM   1120  CG  PRO A 143      -6.264 -15.469  -2.501  1.00 95.70           C  
ATOM   1121  CD  PRO A 143      -5.742 -15.091  -1.145  1.00 95.70           C  
ATOM   1122  N   SER A 144      -9.517 -14.927  -0.067  1.00 96.44           N  
ATOM   1123  CA  SER A 144     -10.792 -14.997   0.639  1.00 96.44           C  
ATOM   1124  C   SER A 144     -11.093 -13.692   1.367  1.00 96.44           C  
ATOM   1125  CB  SER A 144     -10.791 -16.158   1.635  1.00 96.44           C  
ATOM   1126  O   SER A 144     -12.246 -13.259   1.426  1.00 96.44           O  
ATOM   1127  OG  SER A 144     -10.794 -17.402   0.957  1.00 96.44           O  
ATOM   1128  N   LEU A 145     -10.039 -13.013   1.971  1.00 96.41           N  
ATOM   1129  CA  LEU A 145     -10.225 -11.709   2.597  1.00 96.41           C  
ATOM   1130  C   LEU A 145     -10.807 -10.708   1.605  1.00 96.41           C  
ATOM   1131  CB  LEU A 145      -8.896 -11.185   3.148  1.00 96.41           C  
ATOM   1132  O   LEU A 145     -11.798 -10.037   1.904  1.00 96.41           O  
ATOM   1133  CG  LEU A 145      -8.874  -9.719   3.585  1.00 96.41           C  
ATOM   1134  CD1 LEU A 145      -9.762  -9.518   4.808  1.00 96.41           C  
ATOM   1135  CD2 LEU A 145      -7.446  -9.269   3.875  1.00 96.41           C  
ATOM   1136  N   ASN A 146     -10.226 -10.600   0.436  1.00 95.04           N  
ATOM   1137  CA  ASN A 146     -10.670  -9.628  -0.557  1.00 95.04           C  
ATOM   1138  C   ASN A 146     -12.049  -9.980  -1.108  1.00 95.04           C  
ATOM   1139  CB  ASN A 146      -9.655  -9.521  -1.697  1.00 95.04           C  
ATOM   1140  O   ASN A 146     -12.872  -9.094  -1.345  1.00 95.04           O  
ATOM   1141  CG  ASN A 146      -8.406  -8.761  -1.296  1.00 95.04           C  
ATOM   1142  ND2 ASN A 146      -7.263  -9.435  -1.338  1.00 95.04           N  
ATOM   1143  OD1 ASN A 146      -8.468  -7.578  -0.952  1.00 95.04           O  
ATOM   1144  N   ARG A 147     -12.323 -11.272  -1.341  1.00 95.52           N  
ATOM   1145  CA  ARG A 147     -13.630 -11.696  -1.834  1.00 95.52           C  
ATOM   1146  C   ARG A 147     -14.731 -11.346  -0.839  1.00 95.52           C  
ATOM   1147  CB  ARG A 147     -13.636 -13.200  -2.115  1.00 95.52           C  
ATOM   1148  O   ARG A 147     -15.857 -11.038  -1.234  1.00 95.52           O  
ATOM   1149  CG  ARG A 147     -12.815 -13.604  -3.329  1.00 95.52           C  
ATOM   1150  CD  ARG A 147     -12.850 -15.108  -3.560  1.00 95.52           C  
ATOM   1151  NE  ARG A 147     -12.076 -15.492  -4.736  1.00 95.52           N  
ATOM   1152  NH1 ARG A 147     -11.952 -17.731  -4.181  1.00 95.52           N  
ATOM   1153  NH2 ARG A 147     -10.967 -16.966  -6.104  1.00 95.52           N  
ATOM   1154  CZ  ARG A 147     -11.666 -16.728  -5.005  1.00 95.52           C  
ATOM   1155  N   SER A 148     -14.330 -11.443   0.469  1.00 96.43           N  
ATOM   1156  CA  SER A 148     -15.302 -11.110   1.505  1.00 96.43           C  
ATOM   1157  C   SER A 148     -15.655  -9.626   1.475  1.00 96.43           C  
ATOM   1158  CB  SER A 148     -14.764 -11.486   2.887  1.00 96.43           C  
ATOM   1159  O   SER A 148     -16.686  -9.217   2.013  1.00 96.43           O  
ATOM   1160  OG  SER A 148     -13.723 -10.607   3.277  1.00 96.43           O  
ATOM   1161  N   HIS A 149     -14.851  -8.732   0.951  1.00 94.40           N  
ATOM   1162  CA  HIS A 149     -15.011  -7.283   0.889  1.00 94.40           C  
ATOM   1163  C   HIS A 149     -15.554  -6.847  -0.468  1.00 94.40           C  
ATOM   1164  CB  HIS A 149     -13.681  -6.584   1.173  1.00 94.40           C  
ATOM   1165  O   HIS A 149     -15.899  -5.678  -0.656  1.00 94.40           O  
ATOM   1166  CG  HIS A 149     -13.257  -6.659   2.605  1.00 94.40           C  
ATOM   1167  CD2 HIS A 149     -13.181  -5.703   3.561  1.00 94.40           C  
ATOM   1168  ND1 HIS A 149     -12.842  -7.832   3.198  1.00 94.40           N  
ATOM   1169  CE1 HIS A 149     -12.530  -7.594   4.460  1.00 94.40           C  
ATOM   1170  NE2 HIS A 149     -12.727  -6.310   4.706  1.00 94.40           N  
ATOM   1171  N   LYS A 150     -15.728  -7.835  -1.438  1.00 93.34           N  
ATOM   1172  CA  LYS A 150     -16.222  -7.536  -2.779  1.00 93.34           C  
ATOM   1173  C   LYS A 150     -17.705  -7.874  -2.907  1.00 93.34           C  
ATOM   1174  CB  LYS A 150     -15.418  -8.302  -3.830  1.00 93.34           C  
ATOM   1175  O   LYS A 150     -18.344  -8.269  -1.929  1.00 93.34           O  
ATOM   1176  CG  LYS A 150     -13.950  -7.906  -3.896  1.00 93.34           C  
ATOM   1177  CD  LYS A 150     -13.779  -6.479  -4.400  1.00 93.34           C  
ATOM   1178  CE  LYS A 150     -12.309  -6.116  -4.564  1.00 93.34           C  
ATOM   1179  NZ  LYS A 150     -12.134  -4.701  -5.010  1.00 93.34           N  
ATOM   1180  N   ARG A 151     -18.210  -7.723  -4.160  1.00 94.41           N  
ATOM   1181  CA  ARG A 151     -19.643  -7.838  -4.410  1.00 94.41           C  
ATOM   1182  C   ARG A 151     -20.111  -9.282  -4.259  1.00 94.41           C  
ATOM   1183  CB  ARG A 151     -19.989  -7.319  -5.807  1.00 94.41           C  
ATOM   1184  O   ARG A 151     -19.388 -10.215  -4.615  1.00 94.41           O  
ATOM   1185  CG  ARG A 151     -19.722  -5.834  -5.996  1.00 94.41           C  
ATOM   1186  CD  ARG A 151     -20.149  -5.355  -7.376  1.00 94.41           C  
ATOM   1187  NE  ARG A 151     -19.939  -3.919  -7.538  1.00 94.41           N  
ATOM   1188  NH1 ARG A 151     -22.032  -3.317  -6.768  1.00 94.41           N  
ATOM   1189  NH2 ARG A 151     -20.542  -1.706  -7.431  1.00 94.41           N  
ATOM   1190  CZ  ARG A 151     -20.838  -2.984  -7.245  1.00 94.41           C  
ATOM   1191  N   HIS A 152     -21.245  -9.529  -3.609  1.00 96.42           N  
ATOM   1192  CA  HIS A 152     -21.934 -10.814  -3.581  1.00 96.42           C  
ATOM   1193  C   HIS A 152     -22.231 -11.311  -4.992  1.00 96.42           C  
ATOM   1194  CB  HIS A 152     -23.231 -10.709  -2.777  1.00 96.42           C  
ATOM   1195  O   HIS A 152     -22.696 -10.544  -5.839  1.00 96.42           O  
ATOM   1196  CG  HIS A 152     -23.851 -12.034  -2.465  1.00 96.42           C  
ATOM   1197  CD2 HIS A 152     -23.817 -12.789  -1.341  1.00 96.42           C  
ATOM   1198  ND1 HIS A 152     -24.615 -12.731  -3.375  1.00 96.42           N  
ATOM   1199  CE1 HIS A 152     -25.026 -13.861  -2.823  1.00 96.42           C  
ATOM   1200  NE2 HIS A 152     -24.555 -13.920  -1.589  1.00 96.42           N  
ATOM   1201  N   PRO A 153     -21.888 -12.580  -5.275  1.00 95.63           N  
ATOM   1202  CA  PRO A 153     -22.009 -13.101  -6.639  1.00 95.63           C  
ATOM   1203  C   PRO A 153     -23.451 -13.106  -7.143  1.00 95.63           C  
ATOM   1204  CB  PRO A 153     -21.467 -14.527  -6.521  1.00 95.63           C  
ATOM   1205  O   PRO A 153     -23.686 -13.054  -8.353  1.00 95.63           O  
ATOM   1206  CG  PRO A 153     -20.596 -14.506  -5.307  1.00 95.63           C  
ATOM   1207  CD  PRO A 153     -21.139 -13.486  -4.348  1.00 95.63           C  
ATOM   1208  N   ARG A 154     -24.428 -13.180  -6.270  1.00 96.06           N  
ATOM   1209  CA  ARG A 154     -25.825 -13.228  -6.688  1.00 96.06           C  
ATOM   1210  C   ARG A 154     -26.404 -11.823  -6.822  1.00 96.06           C  
ATOM   1211  CB  ARG A 154     -26.656 -14.045  -5.697  1.00 96.06           C  
ATOM   1212  O   ARG A 154     -27.021 -11.494  -7.838  1.00 96.06           O  
ATOM   1213  CG  ARG A 154     -28.132 -14.129  -6.053  1.00 96.06           C  
ATOM   1214  CD  ARG A 154     -28.895 -15.021  -5.084  1.00 96.06           C  
ATOM   1215  NE  ARG A 154     -30.306 -15.126  -5.445  1.00 96.06           N  
ATOM   1216  NH1 ARG A 154     -30.851 -16.577  -3.732  1.00 96.06           N  
ATOM   1217  NH2 ARG A 154     -32.461 -15.885  -5.210  1.00 96.06           N  
ATOM   1218  CZ  ARG A 154     -31.203 -15.862  -4.795  1.00 96.06           C  
ATOM   1219  N   THR A 155     -26.142 -10.928  -5.806  1.00 96.27           N  
ATOM   1220  CA  THR A 155     -26.784  -9.619  -5.769  1.00 96.27           C  
ATOM   1221  C   THR A 155     -25.904  -8.566  -6.437  1.00 96.27           C  
ATOM   1222  CB  THR A 155     -27.095  -9.190  -4.324  1.00 96.27           C  
ATOM   1223  O   THR A 155     -26.380  -7.486  -6.793  1.00 96.27           O  
ATOM   1224  CG2 THR A 155     -27.985 -10.214  -3.626  1.00 96.27           C  
ATOM   1225  OG1 THR A 155     -25.868  -9.064  -3.594  1.00 96.27           O  
ATOM   1226  N   ASN A 156     -24.666  -8.965  -6.602  1.00 95.45           N  
ATOM   1227  CA  ASN A 156     -23.664  -8.049  -7.136  1.00 95.45           C  
ATOM   1228  C   ASN A 156     -23.604  -6.753  -6.333  1.00 95.45           C  
ATOM   1229  CB  ASN A 156     -23.943  -7.748  -8.610  1.00 95.45           C  
ATOM   1230  O   ASN A 156     -23.407  -5.676  -6.898  1.00 95.45           O  
ATOM   1231  CG  ASN A 156     -22.724  -7.217  -9.339  1.00 95.45           C  
ATOM   1232  ND2 ASN A 156     -22.947  -6.316 -10.289  1.00 95.45           N  
ATOM   1233  OD1 ASN A 156     -21.592  -7.613  -9.051  1.00 95.45           O  
ATOM   1234  N   MET A 157     -23.891  -6.859  -4.991  1.00 94.48           N  
ATOM   1235  CA  MET A 157     -23.829  -5.756  -4.037  1.00 94.48           C  
ATOM   1236  C   MET A 157     -22.915  -6.101  -2.866  1.00 94.48           C  
ATOM   1237  CB  MET A 157     -25.228  -5.410  -3.524  1.00 94.48           C  
ATOM   1238  O   MET A 157     -22.668  -7.276  -2.590  1.00 94.48           O  
ATOM   1239  CG  MET A 157     -26.201  -5.007  -4.621  1.00 94.48           C  
ATOM   1240  SD  MET A 157     -27.851  -4.548  -3.963  1.00 94.48           S  
ATOM   1241  CE  MET A 157     -28.472  -6.185  -3.487  1.00 94.48           C  
ATOM   1242  N   PRO A 158     -22.459  -4.993  -2.130  1.00 93.94           N  
ATOM   1243  CA  PRO A 158     -21.786  -5.316  -0.870  1.00 93.94           C  
ATOM   1244  C   PRO A 158     -22.652  -6.163   0.061  1.00 93.94           C  
ATOM   1245  CB  PRO A 158     -21.508  -3.942  -0.257  1.00 93.94           C  
ATOM   1246  O   PRO A 158     -23.874  -5.996   0.095  1.00 93.94           O  
ATOM   1247  CG  PRO A 158     -21.455  -3.007  -1.422  1.00 93.94           C  
ATOM   1248  CD  PRO A 158     -22.454  -3.464  -2.446  1.00 93.94           C  
ATOM   1249  N   ASP A 159     -21.988  -7.059   0.779  1.00 96.77           N  
ATOM   1250  CA  ASP A 159     -22.701  -8.002   1.635  1.00 96.77           C  
ATOM   1251  C   ASP A 159     -22.049  -8.093   3.013  1.00 96.77           C  
ATOM   1252  CB  ASP A 159     -22.751  -9.386   0.984  1.00 96.77           C  
ATOM   1253  O   ASP A 159     -20.932  -8.598   3.146  1.00 96.77           O  
ATOM   1254  CG  ASP A 159     -23.670 -10.351   1.713  1.00 96.77           C  
ATOM   1255  OD1 ASP A 159     -23.392 -10.693   2.882  1.00 96.77           O  
ATOM   1256  OD2 ASP A 159     -24.679 -10.776   1.110  1.00 96.77           O  
ATOM   1257  N   ALA A 160     -22.828  -7.623   4.032  1.00 97.76           N  
ATOM   1258  CA  ALA A 160     -22.319  -7.588   5.401  1.00 97.76           C  
ATOM   1259  C   ALA A 160     -22.142  -8.998   5.957  1.00 97.76           C  
ATOM   1260  CB  ALA A 160     -23.256  -6.780   6.296  1.00 97.76           C  
ATOM   1261  O   ALA A 160     -21.291  -9.230   6.819  1.00 97.76           O  
ATOM   1262  N   ASN A 161     -22.974 -10.010   5.517  1.00 98.07           N  
ATOM   1263  CA  ASN A 161     -22.797 -11.399   5.929  1.00 98.07           C  
ATOM   1264  C   ASN A 161     -21.426 -11.933   5.524  1.00 98.07           C  
ATOM   1265  CB  ASN A 161     -23.904 -12.278   5.344  1.00 98.07           C  
ATOM   1266  O   ASN A 161     -20.727 -12.541   6.337  1.00 98.07           O  
ATOM   1267  CG  ASN A 161     -25.265 -11.976   5.937  1.00 98.07           C  
ATOM   1268  ND2 ASN A 161     -26.045 -11.155   5.244  1.00 98.07           N  
ATOM   1269  OD1 ASN A 161     -25.613 -12.475   7.010  1.00 98.07           O  
ATOM   1270  N   MET A 162     -21.029 -11.725   4.222  1.00 97.80           N  
ATOM   1271  CA  MET A 162     -19.744 -12.192   3.709  1.00 97.80           C  
ATOM   1272  C   MET A 162     -18.589 -11.538   4.460  1.00 97.80           C  
ATOM   1273  CB  MET A 162     -19.625 -11.902   2.212  1.00 97.80           C  
ATOM   1274  O   MET A 162     -17.617 -12.207   4.816  1.00 97.80           O  
ATOM   1275  CG  MET A 162     -20.478 -12.811   1.342  1.00 97.80           C  
ATOM   1276  SD  MET A 162     -20.482 -12.298  -0.420  1.00 97.80           S  
ATOM   1277  CE  MET A 162     -18.706 -12.373  -0.779  1.00 97.80           C  
ATOM   1278  N   PHE A 163     -18.745 -10.191   4.719  1.00 98.03           N  
ATOM   1279  CA  PHE A 163     -17.721  -9.408   5.401  1.00 98.03           C  
ATOM   1280  C   PHE A 163     -17.468  -9.952   6.802  1.00 98.03           C  
ATOM   1281  CB  PHE A 163     -18.131  -7.934   5.476  1.00 98.03           C  
ATOM   1282  O   PHE A 163     -16.331 -10.278   7.150  1.00 98.03           O  
ATOM   1283  CG  PHE A 163     -17.100  -7.050   6.122  1.00 98.03           C  
ATOM   1284  CD1 PHE A 163     -17.080  -6.872   7.500  1.00 98.03           C  
ATOM   1285  CD2 PHE A 163     -16.148  -6.395   5.351  1.00 98.03           C  
ATOM   1286  CE1 PHE A 163     -16.126  -6.054   8.101  1.00 98.03           C  
ATOM   1287  CE2 PHE A 163     -15.192  -5.576   5.944  1.00 98.03           C  
ATOM   1288  CZ  PHE A 163     -15.183  -5.406   7.319  1.00 98.03           C  
ATOM   1289  N   TRP A 164     -18.538 -10.123   7.595  1.00 98.53           N  
ATOM   1290  CA  TRP A 164     -18.354 -10.488   8.995  1.00 98.53           C  
ATOM   1291  C   TRP A 164     -18.132 -11.989   9.142  1.00 98.53           C  
ATOM   1292  CB  TRP A 164     -19.565 -10.054   9.827  1.00 98.53           C  
ATOM   1293  O   TRP A 164     -17.475 -12.436  10.085  1.00 98.53           O  
ATOM   1294  CG  TRP A 164     -19.653  -8.574  10.049  1.00 98.53           C  
ATOM   1295  CD1 TRP A 164     -20.601  -7.722   9.555  1.00 98.53           C  
ATOM   1296  CD2 TRP A 164     -18.754  -7.771  10.820  1.00 98.53           C  
ATOM   1297  CE2 TRP A 164     -19.219  -6.439  10.750  1.00 98.53           C  
ATOM   1298  CE3 TRP A 164     -17.600  -8.049  11.565  1.00 98.53           C  
ATOM   1299  NE1 TRP A 164     -20.345  -6.436   9.973  1.00 98.53           N  
ATOM   1300  CH2 TRP A 164     -17.442  -5.686  12.120  1.00 98.53           C  
ATOM   1301  CZ2 TRP A 164     -18.568  -5.386  11.398  1.00 98.53           C  
ATOM   1302  CZ3 TRP A 164     -16.954  -7.000  12.209  1.00 98.53           C  
ATOM   1303  N   ASP A 165     -18.627 -12.804   8.203  1.00 98.18           N  
ATOM   1304  CA  ASP A 165     -18.360 -14.239   8.224  1.00 98.18           C  
ATOM   1305  C   ASP A 165     -16.863 -14.520   8.118  1.00 98.18           C  
ATOM   1306  CB  ASP A 165     -19.109 -14.941   7.089  1.00 98.18           C  
ATOM   1307  O   ASP A 165     -16.335 -15.379   8.828  1.00 98.18           O  
ATOM   1308  CG  ASP A 165     -18.998 -16.454   7.153  1.00 98.18           C  
ATOM   1309  OD1 ASP A 165     -19.491 -17.061   8.128  1.00 98.18           O  
ATOM   1310  OD2 ASP A 165     -18.410 -17.045   6.221  1.00 98.18           O  
ATOM   1311  N   PHE A 166     -16.148 -13.793   7.300  1.00 98.21           N  
ATOM   1312  CA  PHE A 166     -14.704 -13.950   7.176  1.00 98.21           C  
ATOM   1313  C   PHE A 166     -14.002 -13.536   8.464  1.00 98.21           C  
ATOM   1314  CB  PHE A 166     -14.171 -13.126   6.000  1.00 98.21           C  
ATOM   1315  O   PHE A 166     -13.154 -14.269   8.978  1.00 98.21           O  
ATOM   1316  CG  PHE A 166     -12.673 -13.165   5.861  1.00 98.21           C  
ATOM   1317  CD1 PHE A 166     -11.884 -12.161   6.410  1.00 98.21           C  
ATOM   1318  CD2 PHE A 166     -12.053 -14.205   5.182  1.00 98.21           C  
ATOM   1319  CE1 PHE A 166     -10.498 -12.194   6.283  1.00 98.21           C  
ATOM   1320  CE2 PHE A 166     -10.668 -14.245   5.051  1.00 98.21           C  
ATOM   1321  CZ  PHE A 166      -9.892 -13.238   5.602  1.00 98.21           C  
ATOM   1322  N   HIS A 167     -14.374 -12.382   8.980  1.00 98.08           N  
ATOM   1323  CA  HIS A 167     -13.595 -11.787  10.060  1.00 98.08           C  
ATOM   1324  C   HIS A 167     -13.827 -12.521  11.377  1.00 98.08           C  
ATOM   1325  CB  HIS A 167     -13.942 -10.305  10.217  1.00 98.08           C  
ATOM   1326  O   HIS A 167     -12.921 -12.616  12.207  1.00 98.08           O  
ATOM   1327  CG  HIS A 167     -13.367  -9.437   9.143  1.00 98.08           C  
ATOM   1328  CD2 HIS A 167     -13.968  -8.666   8.206  1.00 98.08           C  
ATOM   1329  ND1 HIS A 167     -12.011  -9.299   8.944  1.00 98.08           N  
ATOM   1330  CE1 HIS A 167     -11.802  -8.476   7.930  1.00 98.08           C  
ATOM   1331  NE2 HIS A 167     -12.973  -8.078   7.465  1.00 98.08           N  
ATOM   1332  N   VAL A 168     -15.034 -13.112  11.594  1.00 97.69           N  
ATOM   1333  CA  VAL A 168     -15.240 -13.925  12.788  1.00 97.69           C  
ATOM   1334  C   VAL A 168     -14.428 -15.214  12.683  1.00 97.69           C  
ATOM   1335  CB  VAL A 168     -16.735 -14.254  12.999  1.00 97.69           C  
ATOM   1336  O   VAL A 168     -14.038 -15.794  13.699  1.00 97.69           O  
ATOM   1337  CG1 VAL A 168     -17.528 -12.985  13.308  1.00 97.69           C  
ATOM   1338  CG2 VAL A 168     -17.305 -14.958  11.769  1.00 97.69           C  
ATOM   1339  N   GLY A 169     -14.124 -15.700  11.482  1.00 95.61           N  
ATOM   1340  CA  GLY A 169     -13.314 -16.884  11.244  1.00 95.61           C  
ATOM   1341  C   GLY A 169     -11.826 -16.590  11.206  1.00 95.61           C  
ATOM   1342  O   GLY A 169     -11.006 -17.510  11.216  1.00 95.61           O  
ATOM   1343  N   ASN A 170     -11.455 -15.330  11.217  1.00 95.92           N  
ATOM   1344  CA  ASN A 170     -10.071 -14.870  11.154  1.00 95.92           C  
ATOM   1345  C   ASN A 170      -9.824 -13.704  12.106  1.00 95.92           C  
ATOM   1346  CB  ASN A 170      -9.701 -14.475   9.723  1.00 95.92           C  
ATOM   1347  O   ASN A 170      -9.535 -12.589  11.668  1.00 95.92           O  
ATOM   1348  CG  ASN A 170      -9.813 -15.632   8.750  1.00 95.92           C  
ATOM   1349  ND2 ASN A 170     -10.924 -15.693   8.026  1.00 95.92           N  
ATOM   1350  OD1 ASN A 170      -8.908 -16.464   8.650  1.00 95.92           O  
ATOM   1351  N   PRO A 171      -9.834 -13.970  13.371  1.00 96.23           N  
ATOM   1352  CA  PRO A 171      -9.792 -12.915  14.385  1.00 96.23           C  
ATOM   1353  C   PRO A 171      -8.424 -12.244  14.481  1.00 96.23           C  
ATOM   1354  CB  PRO A 171     -10.128 -13.657  15.681  1.00 96.23           C  
ATOM   1355  O   PRO A 171      -8.287 -11.200  15.125  1.00 96.23           O  
ATOM   1356  CG  PRO A 171      -9.792 -15.087  15.400  1.00 96.23           C  
ATOM   1357  CD  PRO A 171     -10.005 -15.348  13.937  1.00 96.23           C  
ATOM   1358  N   GLU A 172      -7.373 -12.767  13.894  1.00 95.41           N  
ATOM   1359  CA  GLU A 172      -6.045 -12.161  13.912  1.00 95.41           C  
ATOM   1360  C   GLU A 172      -6.077 -10.744  13.346  1.00 95.41           C  
ATOM   1361  CB  GLU A 172      -5.052 -13.019  13.124  1.00 95.41           C  
ATOM   1362  O   GLU A 172      -5.150  -9.962  13.563  1.00 95.41           O  
ATOM   1363  CG  GLU A 172      -5.358 -13.105  11.636  1.00 95.41           C  
ATOM   1364  CD  GLU A 172      -6.206 -14.312  11.267  1.00 95.41           C  
ATOM   1365  OE1 GLU A 172      -6.084 -14.814  10.126  1.00 95.41           O  
ATOM   1366  OE2 GLU A 172      -6.999 -14.760  12.125  1.00 95.41           O  
ATOM   1367  N   GLY A 173      -7.061 -10.380  12.610  1.00 96.05           N  
ATOM   1368  CA  GLY A 173      -7.149  -9.093  11.940  1.00 96.05           C  
ATOM   1369  C   GLY A 173      -7.972  -8.075  12.707  1.00 96.05           C  
ATOM   1370  O   GLY A 173      -8.307  -7.014  12.178  1.00 96.05           O  
ATOM   1371  N   ILE A 174      -8.368  -8.344  13.950  1.00 98.06           N  
ATOM   1372  CA  ILE A 174      -9.270  -7.490  14.715  1.00 98.06           C  
ATOM   1373  C   ILE A 174      -8.623  -6.125  14.938  1.00 98.06           C  
ATOM   1374  CB  ILE A 174      -9.644  -8.133  16.069  1.00 98.06           C  
ATOM   1375  O   ILE A 174      -9.314  -5.105  14.994  1.00 98.06           O  
ATOM   1376  CG1 ILE A 174     -10.707  -7.291  16.784  1.00 98.06           C  
ATOM   1377  CG2 ILE A 174      -8.401  -8.307  16.946  1.00 98.06           C  
ATOM   1378  CD1 ILE A 174     -12.041  -7.226  16.053  1.00 98.06           C  
ATOM   1379  N   HIS A 175      -7.290  -6.095  15.102  1.00 98.04           N  
ATOM   1380  CA  HIS A 175      -6.593  -4.820  15.226  1.00 98.04           C  
ATOM   1381  C   HIS A 175      -6.834  -3.938  14.006  1.00 98.04           C  
ATOM   1382  CB  HIS A 175      -5.093  -5.047  15.422  1.00 98.04           C  
ATOM   1383  O   HIS A 175      -7.113  -2.745  14.142  1.00 98.04           O  
ATOM   1384  CG  HIS A 175      -4.345  -3.811  15.810  1.00 98.04           C  
ATOM   1385  CD2 HIS A 175      -4.783  -2.599  16.224  1.00 98.04           C  
ATOM   1386  ND1 HIS A 175      -2.969  -3.737  15.790  1.00 98.04           N  
ATOM   1387  CE1 HIS A 175      -2.593  -2.530  16.178  1.00 98.04           C  
ATOM   1388  NE2 HIS A 175      -3.675  -1.820  16.447  1.00 98.04           N  
ATOM   1389  N   GLN A 176      -6.771  -4.477  12.852  1.00 98.26           N  
ATOM   1390  CA  GLN A 176      -7.025  -3.739  11.619  1.00 98.26           C  
ATOM   1391  C   GLN A 176      -8.491  -3.332  11.515  1.00 98.26           C  
ATOM   1392  CB  GLN A 176      -6.623  -4.573  10.402  1.00 98.26           C  
ATOM   1393  O   GLN A 176      -8.806  -2.250  11.014  1.00 98.26           O  
ATOM   1394  CG  GLN A 176      -6.859  -3.872   9.071  1.00 98.26           C  
ATOM   1395  CD  GLN A 176      -6.089  -2.570   8.949  1.00 98.26           C  
ATOM   1396  NE2 GLN A 176      -6.793  -1.494   8.616  1.00 98.26           N  
ATOM   1397  OE1 GLN A 176      -4.872  -2.532   9.153  1.00 98.26           O  
ATOM   1398  N   LEU A 177      -9.439  -4.143  11.974  1.00 98.33           N  
ATOM   1399  CA  LEU A 177     -10.851  -3.777  11.993  1.00 98.33           C  
ATOM   1400  C   LEU A 177     -11.080  -2.538  12.852  1.00 98.33           C  
ATOM   1401  CB  LEU A 177     -11.699  -4.939  12.516  1.00 98.33           C  
ATOM   1402  O   LEU A 177     -11.916  -1.694  12.522  1.00 98.33           O  
ATOM   1403  CG  LEU A 177     -11.914  -6.109  11.553  1.00 98.33           C  
ATOM   1404  CD1 LEU A 177     -12.612  -7.261  12.267  1.00 98.33           C  
ATOM   1405  CD2 LEU A 177     -12.717  -5.660  10.338  1.00 98.33           C  
ATOM   1406  N   MET A 178     -10.276  -2.499  13.956  1.00 98.31           N  
ATOM   1407  CA  MET A 178     -10.390  -1.323  14.814  1.00 98.31           C  
ATOM   1408  C   MET A 178      -9.964  -0.063  14.068  1.00 98.31           C  
ATOM   1409  CB  MET A 178      -9.544  -1.495  16.077  1.00 98.31           C  
ATOM   1410  O   MET A 178     -10.554   1.003  14.255  1.00 98.31           O  
ATOM   1411  CG  MET A 178     -10.029  -2.606  16.993  1.00 98.31           C  
ATOM   1412  SD  MET A 178     -11.635  -2.210  17.789  1.00 98.31           S  
ATOM   1413  CE  MET A 178     -11.137  -0.814  18.835  1.00 98.31           C  
ATOM   1414  N   HIS A 179      -8.945  -0.148  13.187  1.00 97.80           N  
ATOM   1415  CA  HIS A 179      -8.525   0.980  12.362  1.00 97.80           C  
ATOM   1416  C   HIS A 179      -9.580   1.319  11.315  1.00 97.80           C  
ATOM   1417  CB  HIS A 179      -7.189   0.678  11.683  1.00 97.80           C  
ATOM   1418  O   HIS A 179      -9.927   2.488  11.133  1.00 97.80           O  
ATOM   1419  CG  HIS A 179      -6.013   0.768  12.604  1.00 97.80           C  
ATOM   1420  CD2 HIS A 179      -5.245  -0.198  13.161  1.00 97.80           C  
ATOM   1421  ND1 HIS A 179      -5.510   1.969  13.053  1.00 97.80           N  
ATOM   1422  CE1 HIS A 179      -4.479   1.738  13.849  1.00 97.80           C  
ATOM   1423  NE2 HIS A 179      -4.298   0.431  13.931  1.00 97.80           N  
ATOM   1424  N   LEU A 180     -10.064   0.324  10.615  1.00 97.76           N  
ATOM   1425  CA  LEU A 180     -10.999   0.485   9.508  1.00 97.76           C  
ATOM   1426  C   LEU A 180     -12.263   1.207   9.965  1.00 97.76           C  
ATOM   1427  CB  LEU A 180     -11.364  -0.877   8.911  1.00 97.76           C  
ATOM   1428  O   LEU A 180     -12.739   2.122   9.288  1.00 97.76           O  
ATOM   1429  CG  LEU A 180     -12.430  -0.873   7.814  1.00 97.76           C  
ATOM   1430  CD1 LEU A 180     -11.953  -0.061   6.614  1.00 97.76           C  
ATOM   1431  CD2 LEU A 180     -12.775  -2.299   7.399  1.00 97.76           C  
ATOM   1432  N   PHE A 181     -12.790   0.845  11.176  1.00 98.29           N  
ATOM   1433  CA  PHE A 181     -14.090   1.371  11.575  1.00 98.29           C  
ATOM   1434  C   PHE A 181     -13.928   2.594  12.470  1.00 98.29           C  
ATOM   1435  CB  PHE A 181     -14.908   0.296  12.298  1.00 98.29           C  
ATOM   1436  O   PHE A 181     -14.917   3.180  12.914  1.00 98.29           O  
ATOM   1437  CG  PHE A 181     -15.594  -0.671  11.371  1.00 98.29           C  
ATOM   1438  CD1 PHE A 181     -16.763  -0.311  10.711  1.00 98.29           C  
ATOM   1439  CD2 PHE A 181     -15.071  -1.940  11.161  1.00 98.29           C  
ATOM   1440  CE1 PHE A 181     -17.400  -1.204   9.852  1.00 98.29           C  
ATOM   1441  CE2 PHE A 181     -15.702  -2.837  10.304  1.00 98.29           C  
ATOM   1442  CZ  PHE A 181     -16.867  -2.468   9.652  1.00 98.29           C  
ATOM   1443  N   SER A 182     -12.675   2.926  12.726  1.00 97.17           N  
ATOM   1444  CA  SER A 182     -12.440   4.222  13.355  1.00 97.17           C  
ATOM   1445  C   SER A 182     -12.425   5.344  12.322  1.00 97.17           C  
ATOM   1446  CB  SER A 182     -11.120   4.211  14.128  1.00 97.17           C  
ATOM   1447  O   SER A 182     -12.570   5.093  11.124  1.00 97.17           O  
ATOM   1448  OG  SER A 182     -10.017   4.297  13.241  1.00 97.17           O  
ATOM   1449  N   ASP A 183     -12.214   6.600  12.785  1.00 95.08           N  
ATOM   1450  CA  ASP A 183     -12.167   7.719  11.849  1.00 95.08           C  
ATOM   1451  C   ASP A 183     -10.972   7.598  10.906  1.00 95.08           C  
ATOM   1452  CB  ASP A 183     -12.108   9.048  12.605  1.00 95.08           C  
ATOM   1453  O   ASP A 183     -10.949   8.219   9.842  1.00 95.08           O  
ATOM   1454  CG  ASP A 183     -13.420   9.403  13.284  1.00 95.08           C  
ATOM   1455  OD1 ASP A 183     -14.452   8.764  12.988  1.00 95.08           O  
ATOM   1456  OD2 ASP A 183     -13.421  10.333  14.119  1.00 95.08           O  
ATOM   1457  N   ARG A 184     -10.057   6.774  11.245  1.00 94.33           N  
ATOM   1458  CA  ARG A 184      -8.865   6.546  10.436  1.00 94.33           C  
ATOM   1459  C   ARG A 184      -9.215   5.840   9.130  1.00 94.33           C  
ATOM   1460  CB  ARG A 184      -7.835   5.725  11.215  1.00 94.33           C  
ATOM   1461  O   ARG A 184      -8.421   5.836   8.188  1.00 94.33           O  
ATOM   1462  CG  ARG A 184      -7.233   6.459  12.403  1.00 94.33           C  
ATOM   1463  CD  ARG A 184      -6.253   5.582  13.170  1.00 94.33           C  
ATOM   1464  NE  ARG A 184      -5.670   6.291  14.305  1.00 94.33           N  
ATOM   1465  NH1 ARG A 184      -4.069   4.687  14.751  1.00 94.33           N  
ATOM   1466  NH2 ARG A 184      -4.195   6.576  16.042  1.00 94.33           N  
ATOM   1467  CZ  ARG A 184      -4.646   5.850  15.030  1.00 94.33           C  
ATOM   1468  N   GLY A 185     -10.376   5.279   8.974  1.00 95.30           N  
ATOM   1469  CA  GLY A 185     -10.854   4.589   7.787  1.00 95.30           C  
ATOM   1470  C   GLY A 185     -11.465   5.523   6.759  1.00 95.30           C  
ATOM   1471  O   GLY A 185     -11.807   5.099   5.653  1.00 95.30           O  
ATOM   1472  N   THR A 186     -11.541   6.816   7.108  1.00 97.16           N  
ATOM   1473  CA  THR A 186     -12.101   7.825   6.215  1.00 97.16           C  
ATOM   1474  C   THR A 186     -11.243   9.087   6.221  1.00 97.16           C  
ATOM   1475  CB  THR A 186     -13.546   8.181   6.611  1.00 97.16           C  
ATOM   1476  O   THR A 186     -11.629  10.103   6.801  1.00 97.16           O  
ATOM   1477  CG2 THR A 186     -14.497   7.025   6.318  1.00 97.16           C  
ATOM   1478  OG1 THR A 186     -13.592   8.480   8.011  1.00 97.16           O  
ATOM   1479  N   PRO A 187     -10.080   9.018   5.657  1.00 97.14           N  
ATOM   1480  CA  PRO A 187      -9.201  10.190   5.636  1.00 97.14           C  
ATOM   1481  C   PRO A 187      -9.839  11.393   4.946  1.00 97.14           C  
ATOM   1482  CB  PRO A 187      -7.978   9.699   4.858  1.00 97.14           C  
ATOM   1483  O   PRO A 187     -10.571  11.231   3.966  1.00 97.14           O  
ATOM   1484  CG  PRO A 187      -8.106   8.210   4.842  1.00 97.14           C  
ATOM   1485  CD  PRO A 187      -9.556   7.855   5.013  1.00 97.14           C  
ATOM   1486  N   GLN A 188      -9.540  12.544   5.437  1.00 97.31           N  
ATOM   1487  CA  GLN A 188     -10.067  13.793   4.897  1.00 97.31           C  
ATOM   1488  C   GLN A 188      -9.303  14.217   3.646  1.00 97.31           C  
ATOM   1489  CB  GLN A 188     -10.007  14.901   5.950  1.00 97.31           C  
ATOM   1490  O   GLN A 188      -9.857  14.885   2.771  1.00 97.31           O  
ATOM   1491  CG  GLN A 188     -10.701  16.188   5.527  1.00 97.31           C  
ATOM   1492  CD  GLN A 188     -10.737  17.226   6.633  1.00 97.31           C  
ATOM   1493  NE2 GLN A 188     -11.541  18.267   6.445  1.00 97.31           N  
ATOM   1494  OE1 GLN A 188     -10.047  17.094   7.649  1.00 97.31           O  
ATOM   1495  N   SER A 189      -8.058  13.886   3.566  1.00 98.01           N  
ATOM   1496  CA  SER A 189      -7.157  14.203   2.464  1.00 98.01           C  
ATOM   1497  C   SER A 189      -5.965  13.252   2.433  1.00 98.01           C  
ATOM   1498  CB  SER A 189      -6.665  15.647   2.573  1.00 98.01           C  
ATOM   1499  O   SER A 189      -5.477  12.825   3.481  1.00 98.01           O  
ATOM   1500  OG  SER A 189      -5.688  15.922   1.583  1.00 98.01           O  
ATOM   1501  N   ILE A 190      -5.482  12.949   1.169  1.00 97.64           N  
ATOM   1502  CA  ILE A 190      -4.271  12.147   1.034  1.00 97.64           C  
ATOM   1503  C   ILE A 190      -3.095  12.875   1.681  1.00 97.64           C  
ATOM   1504  CB  ILE A 190      -3.960  11.837  -0.448  1.00 97.64           C  
ATOM   1505  O   ILE A 190      -2.213  12.244   2.268  1.00 97.64           O  
ATOM   1506  CG1 ILE A 190      -4.967  10.823  -1.004  1.00 97.64           C  
ATOM   1507  CG2 ILE A 190      -2.525  11.325  -0.603  1.00 97.64           C  
ATOM   1508  CD1 ILE A 190      -4.872  10.618  -2.509  1.00 97.64           C  
ATOM   1509  N   ARG A 191      -3.065  14.145   1.709  1.00 98.06           N  
ATOM   1510  CA  ARG A 191      -1.972  14.981   2.195  1.00 98.06           C  
ATOM   1511  C   ARG A 191      -1.870  14.919   3.716  1.00 98.06           C  
ATOM   1512  CB  ARG A 191      -2.161  16.431   1.742  1.00 98.06           C  
ATOM   1513  O   ARG A 191      -0.841  15.283   4.289  1.00 98.06           O  
ATOM   1514  CG  ARG A 191      -2.209  16.603   0.232  1.00 98.06           C  
ATOM   1515  CD  ARG A 191      -2.437  18.055  -0.163  1.00 98.06           C  
ATOM   1516  NE  ARG A 191      -3.706  18.561   0.353  1.00 98.06           N  
ATOM   1517  NH1 ARG A 191      -2.998  20.753   0.530  1.00 98.06           N  
ATOM   1518  NH2 ARG A 191      -5.135  20.181   1.131  1.00 98.06           N  
ATOM   1519  CZ  ARG A 191      -3.944  19.830   0.670  1.00 98.06           C  
ATOM   1520  N   MET A 192      -3.006  14.580   4.371  1.00 97.96           N  
ATOM   1521  CA  MET A 192      -3.069  14.599   5.829  1.00 97.96           C  
ATOM   1522  C   MET A 192      -3.105  13.181   6.390  1.00 97.96           C  
ATOM   1523  CB  MET A 192      -4.293  15.382   6.306  1.00 97.96           C  
ATOM   1524  O   MET A 192      -3.657  12.949   7.468  1.00 97.96           O  
ATOM   1525  CG  MET A 192      -4.300  16.836   5.865  1.00 97.96           C  
ATOM   1526  SD  MET A 192      -5.831  17.715   6.367  1.00 97.96           S  
ATOM   1527  CE  MET A 192      -5.531  19.337   5.611  1.00 97.96           C  
ATOM   1528  N   MET A 193      -2.693  12.201   5.627  1.00 96.83           N  
ATOM   1529  CA  MET A 193      -2.681  10.817   6.091  1.00 96.83           C  
ATOM   1530  C   MET A 193      -1.253  10.300   6.223  1.00 96.83           C  
ATOM   1531  CB  MET A 193      -3.474   9.923   5.136  1.00 96.83           C  
ATOM   1532  O   MET A 193      -0.358  10.741   5.500  1.00 96.83           O  
ATOM   1533  CG  MET A 193      -2.786   9.689   3.801  1.00 96.83           C  
ATOM   1534  SD  MET A 193      -3.747   8.581   2.698  1.00 96.83           S  
ATOM   1535  CE  MET A 193      -5.242   9.581   2.463  1.00 96.83           C  
ATOM   1536  N   ASN A 194      -1.020   9.401   7.139  1.00 97.82           N  
ATOM   1537  CA  ASN A 194       0.238   8.675   7.282  1.00 97.82           C  
ATOM   1538  C   ASN A 194       0.268   7.428   6.403  1.00 97.82           C  
ATOM   1539  CB  ASN A 194       0.477   8.300   8.746  1.00 97.82           C  
ATOM   1540  O   ASN A 194      -0.772   6.983   5.914  1.00 97.82           O  
ATOM   1541  CG  ASN A 194       0.690   9.511   9.632  1.00 97.82           C  
ATOM   1542  ND2 ASN A 194       0.517   9.329  10.936  1.00 97.82           N  
ATOM   1543  OD1 ASN A 194       1.007  10.601   9.149  1.00 97.82           O  
ATOM   1544  N   ALA A 195       1.474   6.873   6.279  1.00 98.22           N  
ATOM   1545  CA  ALA A 195       1.670   5.580   5.628  1.00 98.22           C  
ATOM   1546  C   ALA A 195       2.647   4.712   6.416  1.00 98.22           C  
ATOM   1547  CB  ALA A 195       2.169   5.774   4.199  1.00 98.22           C  
ATOM   1548  O   ALA A 195       3.592   5.223   7.022  1.00 98.22           O  
ATOM   1549  N   TYR A 196       2.394   3.381   6.337  1.00 98.32           N  
ATOM   1550  CA  TYR A 196       3.173   2.447   7.141  1.00 98.32           C  
ATOM   1551  C   TYR A 196       3.562   1.219   6.327  1.00 98.32           C  
ATOM   1552  CB  TYR A 196       2.386   2.021   8.384  1.00 98.32           C  
ATOM   1553  O   TYR A 196       2.751   0.692   5.561  1.00 98.32           O  
ATOM   1554  CG  TYR A 196       1.855   3.180   9.193  1.00 98.32           C  
ATOM   1555  CD1 TYR A 196       2.613   3.746  10.216  1.00 98.32           C  
ATOM   1556  CD2 TYR A 196       0.596   3.711   8.937  1.00 98.32           C  
ATOM   1557  CE1 TYR A 196       2.128   4.812  10.965  1.00 98.32           C  
ATOM   1558  CE2 TYR A 196       0.100   4.778   9.680  1.00 98.32           C  
ATOM   1559  OH  TYR A 196       0.387   6.377  11.429  1.00 98.32           O  
ATOM   1560  CZ  TYR A 196       0.872   5.321  10.690  1.00 98.32           C  
ATOM   1561  N   SER A 197       4.809   0.793   6.467  1.00 97.44           N  
ATOM   1562  CA  SER A 197       5.273  -0.381   5.736  1.00 97.44           C  
ATOM   1563  C   SER A 197       4.490  -1.627   6.136  1.00 97.44           C  
ATOM   1564  CB  SER A 197       6.766  -0.608   5.978  1.00 97.44           C  
ATOM   1565  O   SER A 197       4.242  -2.504   5.306  1.00 97.44           O  
ATOM   1566  OG  SER A 197       7.001  -1.029   7.311  1.00 97.44           O  
ATOM   1567  N   GLY A 198       3.996  -1.666   7.305  1.00 94.53           N  
ATOM   1568  CA  GLY A 198       3.419  -2.893   7.831  1.00 94.53           C  
ATOM   1569  C   GLY A 198       4.377  -4.068   7.792  1.00 94.53           C  
ATOM   1570  O   GLY A 198       4.412  -4.878   8.721  1.00 94.53           O  
ATOM   1571  N   HIS A 199       5.208  -4.141   6.738  1.00 95.82           N  
ATOM   1572  CA  HIS A 199       6.199  -5.198   6.569  1.00 95.82           C  
ATOM   1573  C   HIS A 199       7.489  -4.866   7.311  1.00 95.82           C  
ATOM   1574  CB  HIS A 199       6.491  -5.426   5.085  1.00 95.82           C  
ATOM   1575  O   HIS A 199       7.859  -3.696   7.429  1.00 95.82           O  
ATOM   1576  CG  HIS A 199       5.310  -5.921   4.311  1.00 95.82           C  
ATOM   1577  CD2 HIS A 199       4.653  -5.386   3.255  1.00 95.82           C  
ATOM   1578  ND1 HIS A 199       4.671  -7.106   4.604  1.00 95.82           N  
ATOM   1579  CE1 HIS A 199       3.669  -7.280   3.759  1.00 95.82           C  
ATOM   1580  NE2 HIS A 199       3.636  -6.251   2.930  1.00 95.82           N  
ATOM   1581  N   THR A 200       8.140  -5.930   7.692  1.00 96.94           N  
ATOM   1582  CA  THR A 200       9.515  -5.825   8.165  1.00 96.94           C  
ATOM   1583  C   THR A 200      10.499  -6.011   7.014  1.00 96.94           C  
ATOM   1584  CB  THR A 200       9.808  -6.861   9.267  1.00 96.94           C  
ATOM   1585  O   THR A 200      10.413  -6.990   6.269  1.00 96.94           O  
ATOM   1586  CG2 THR A 200      11.221  -6.696   9.815  1.00 96.94           C  
ATOM   1587  OG1 THR A 200       8.869  -6.690  10.336  1.00 96.94           O  
ATOM   1588  N   TYR A 201      11.375  -5.053   6.804  1.00 98.09           N  
ATOM   1589  CA  TYR A 201      12.431  -5.120   5.801  1.00 98.09           C  
ATOM   1590  C   TYR A 201      13.798  -5.271   6.458  1.00 98.09           C  
ATOM   1591  CB  TYR A 201      12.413  -3.870   4.916  1.00 98.09           C  
ATOM   1592  O   TYR A 201      13.933  -5.098   7.671  1.00 98.09           O  
ATOM   1593  CG  TYR A 201      11.226  -3.802   3.986  1.00 98.09           C  
ATOM   1594  CD1 TYR A 201      11.237  -4.466   2.761  1.00 98.09           C  
ATOM   1595  CD2 TYR A 201      10.091  -3.074   4.329  1.00 98.09           C  
ATOM   1596  CE1 TYR A 201      10.147  -4.405   1.900  1.00 98.09           C  
ATOM   1597  CE2 TYR A 201       8.995  -3.006   3.475  1.00 98.09           C  
ATOM   1598  OH  TYR A 201       7.950  -3.610   1.416  1.00 98.09           O  
ATOM   1599  CZ  TYR A 201       9.032  -3.674   2.265  1.00 98.09           C  
ATOM   1600  N   THR A 202      14.809  -5.602   5.621  1.00 97.82           N  
ATOM   1601  CA  THR A 202      16.182  -5.619   6.115  1.00 97.82           C  
ATOM   1602  C   THR A 202      17.019  -4.549   5.421  1.00 97.82           C  
ATOM   1603  CB  THR A 202      16.833  -6.999   5.909  1.00 97.82           C  
ATOM   1604  O   THR A 202      16.912  -4.360   4.207  1.00 97.82           O  
ATOM   1605  CG2 THR A 202      16.065  -8.086   6.652  1.00 97.82           C  
ATOM   1606  OG1 THR A 202      16.847  -7.310   4.510  1.00 97.82           O  
ATOM   1607  N   LEU A 203      17.797  -3.798   6.186  1.00 98.09           N  
ATOM   1608  CA  LEU A 203      18.835  -2.916   5.663  1.00 98.09           C  
ATOM   1609  C   LEU A 203      20.216  -3.541   5.831  1.00 98.09           C  
ATOM   1610  CB  LEU A 203      18.788  -1.557   6.367  1.00 98.09           C  
ATOM   1611  O   LEU A 203      20.577  -3.972   6.929  1.00 98.09           O  
ATOM   1612  CG  LEU A 203      17.565  -0.685   6.077  1.00 98.09           C  
ATOM   1613  CD1 LEU A 203      17.767   0.716   6.646  1.00 98.09           C  
ATOM   1614  CD2 LEU A 203      17.294  -0.625   4.578  1.00 98.09           C  
ATOM   1615  N   HIS A 204      20.976  -3.554   4.772  1.00 96.21           N  
ATOM   1616  CA  HIS A 204      22.268  -4.231   4.771  1.00 96.21           C  
ATOM   1617  C   HIS A 204      23.412  -3.236   4.608  1.00 96.21           C  
ATOM   1618  CB  HIS A 204      22.321  -5.280   3.658  1.00 96.21           C  
ATOM   1619  O   HIS A 204      23.318  -2.301   3.809  1.00 96.21           O  
ATOM   1620  CG  HIS A 204      21.307  -6.368   3.810  1.00 96.21           C  
ATOM   1621  CD2 HIS A 204      19.999  -6.419   3.464  1.00 96.21           C  
ATOM   1622  ND1 HIS A 204      21.603  -7.586   4.384  1.00 96.21           N  
ATOM   1623  CE1 HIS A 204      20.517  -8.341   4.383  1.00 96.21           C  
ATOM   1624  NE2 HIS A 204      19.530  -7.657   3.831  1.00 96.21           N  
ATOM   1625  N   LYS A 205      24.430  -3.522   5.356  1.00 95.66           N  
ATOM   1626  CA  LYS A 205      25.668  -2.764   5.197  1.00 95.66           C  
ATOM   1627  C   LYS A 205      26.653  -3.504   4.295  1.00 95.66           C  
ATOM   1628  CB  LYS A 205      26.309  -2.490   6.558  1.00 95.66           C  
ATOM   1629  O   LYS A 205      26.500  -4.702   4.051  1.00 95.66           O  
ATOM   1630  CG  LYS A 205      25.493  -1.567   7.451  1.00 95.66           C  
ATOM   1631  CD  LYS A 205      26.281  -1.140   8.683  1.00 95.66           C  
ATOM   1632  CE  LYS A 205      26.689  -2.338   9.529  1.00 95.66           C  
ATOM   1633  NZ  LYS A 205      27.508  -1.930  10.709  1.00 95.66           N  
ATOM   1634  N   ALA A 206      27.743  -2.757   3.935  1.00 92.51           N  
ATOM   1635  CA  ALA A 206      28.745  -3.309   3.027  1.00 92.51           C  
ATOM   1636  C   ALA A 206      29.534  -4.430   3.698  1.00 92.51           C  
ATOM   1637  CB  ALA A 206      29.690  -2.211   2.547  1.00 92.51           C  
ATOM   1638  O   ALA A 206      30.108  -5.286   3.020  1.00 92.51           O  
ATOM   1639  N   ASP A 207      29.508  -4.494   4.978  1.00 92.81           N  
ATOM   1640  CA  ASP A 207      30.293  -5.482   5.711  1.00 92.81           C  
ATOM   1641  C   ASP A 207      29.486  -6.756   5.950  1.00 92.81           C  
ATOM   1642  CB  ASP A 207      30.771  -4.905   7.045  1.00 92.81           C  
ATOM   1643  O   ASP A 207      29.979  -7.702   6.568  1.00 92.81           O  
ATOM   1644  CG  ASP A 207      29.633  -4.616   8.009  1.00 92.81           C  
ATOM   1645  OD1 ASP A 207      28.466  -4.924   7.684  1.00 92.81           O  
ATOM   1646  OD2 ASP A 207      29.906  -4.073   9.101  1.00 92.81           O  
ATOM   1647  N   GLY A 208      28.244  -6.746   5.491  1.00 92.52           N  
ATOM   1648  CA  GLY A 208      27.461  -7.971   5.521  1.00 92.52           C  
ATOM   1649  C   GLY A 208      26.515  -8.046   6.704  1.00 92.52           C  
ATOM   1650  O   GLY A 208      25.703  -8.969   6.799  1.00 92.52           O  
ATOM   1651  N   THR A 209      26.572  -7.035   7.678  1.00 95.93           N  
ATOM   1652  CA  THR A 209      25.622  -6.979   8.784  1.00 95.93           C  
ATOM   1653  C   THR A 209      24.295  -6.380   8.327  1.00 95.93           C  
ATOM   1654  CB  THR A 209      26.181  -6.158   9.960  1.00 95.93           C  
ATOM   1655  O   THR A 209      24.249  -5.634   7.346  1.00 95.93           O  
ATOM   1656  CG2 THR A 209      27.493  -6.747  10.468  1.00 95.93           C  
ATOM   1657  OG1 THR A 209      26.411  -4.811   9.527  1.00 95.93           O  
ATOM   1658  N   PHE A 210      23.217  -6.667   9.027  1.00 97.05           N  
ATOM   1659  CA  PHE A 210      21.914  -6.134   8.646  1.00 97.05           C  
ATOM   1660  C   PHE A 210      21.066  -5.845   9.879  1.00 97.05           C  
ATOM   1661  CB  PHE A 210      21.181  -7.111   7.722  1.00 97.05           C  
ATOM   1662  O   PHE A 210      21.332  -6.375  10.960  1.00 97.05           O  
ATOM   1663  CG  PHE A 210      20.634  -8.321   8.430  1.00 97.05           C  
ATOM   1664  CD1 PHE A 210      21.441  -9.425   8.674  1.00 97.05           C  
ATOM   1665  CD2 PHE A 210      19.310  -8.354   8.850  1.00 97.05           C  
ATOM   1666  CE1 PHE A 210      20.937 -10.547   9.329  1.00 97.05           C  
ATOM   1667  CE2 PHE A 210      18.799  -9.471   9.505  1.00 97.05           C  
ATOM   1668  CZ  PHE A 210      19.614 -10.567   9.742  1.00 97.05           C  
ATOM   1669  N   LYS A 211      20.093  -4.943   9.664  1.00 97.91           N  
ATOM   1670  CA  LYS A 211      19.067  -4.606  10.647  1.00 97.91           C  
ATOM   1671  C   LYS A 211      17.668  -4.800  10.069  1.00 97.91           C  
ATOM   1672  CB  LYS A 211      19.239  -3.165  11.130  1.00 97.91           C  
ATOM   1673  O   LYS A 211      17.465  -4.660   8.861  1.00 97.91           O  
ATOM   1674  CG  LYS A 211      20.612  -2.869  11.717  1.00 97.91           C  
ATOM   1675  CD  LYS A 211      20.781  -3.504  13.091  1.00 97.91           C  
ATOM   1676  CE  LYS A 211      22.073  -3.054  13.760  1.00 97.91           C  
ATOM   1677  NZ  LYS A 211      22.276  -3.725  15.079  1.00 97.91           N  
ATOM   1678  N   TYR A 212      16.694  -5.118  10.999  1.00 98.26           N  
ATOM   1679  CA  TYR A 212      15.290  -5.071  10.606  1.00 98.26           C  
ATOM   1680  C   TYR A 212      14.727  -3.664  10.764  1.00 98.26           C  
ATOM   1681  CB  TYR A 212      14.466  -6.059  11.436  1.00 98.26           C  
ATOM   1682  O   TYR A 212      15.039  -2.968  11.733  1.00 98.26           O  
ATOM   1683  CG  TYR A 212      14.787  -7.506  11.151  1.00 98.26           C  
ATOM   1684  CD1 TYR A 212      14.529  -8.065   9.901  1.00 98.26           C  
ATOM   1685  CD2 TYR A 212      15.348  -8.319  12.131  1.00 98.26           C  
ATOM   1686  CE1 TYR A 212      14.822  -9.398   9.634  1.00 98.26           C  
ATOM   1687  CE2 TYR A 212      15.645  -9.653  11.876  1.00 98.26           C  
ATOM   1688  OH  TYR A 212      15.670 -11.504  10.368  1.00 98.26           O  
ATOM   1689  CZ  TYR A 212      15.379 -10.183  10.626  1.00 98.26           C  
ATOM   1690  N   ILE A 213      13.848  -3.354   9.781  1.00 98.42           N  
ATOM   1691  CA  ILE A 213      13.261  -2.023   9.898  1.00 98.42           C  
ATOM   1692  C   ILE A 213      11.777  -2.081   9.541  1.00 98.42           C  
ATOM   1693  CB  ILE A 213      13.990  -1.003   8.995  1.00 98.42           C  
ATOM   1694  O   ILE A 213      11.346  -2.960   8.791  1.00 98.42           O  
ATOM   1695  CG1 ILE A 213      13.897  -1.429   7.525  1.00 98.42           C  
ATOM   1696  CG2 ILE A 213      15.450  -0.845   9.428  1.00 98.42           C  
ATOM   1697  CD1 ILE A 213      13.754  -0.267   6.552  1.00 98.42           C  
ATOM   1698  N   LYS A 214      11.012  -1.159  10.085  1.00 98.19           N  
ATOM   1699  CA  LYS A 214       9.678  -0.758   9.645  1.00 98.19           C  
ATOM   1700  C   LYS A 214       9.636   0.728   9.303  1.00 98.19           C  
ATOM   1701  CB  LYS A 214       8.639  -1.079  10.720  1.00 98.19           C  
ATOM   1702  O   LYS A 214      10.131   1.560  10.067  1.00 98.19           O  
ATOM   1703  CG  LYS A 214       8.333  -2.563  10.862  1.00 98.19           C  
ATOM   1704  CD  LYS A 214       7.114  -2.800  11.745  1.00 98.19           C  
ATOM   1705  CE  LYS A 214       6.680  -4.259  11.719  1.00 98.19           C  
ATOM   1706  NZ  LYS A 214       5.448  -4.484  12.533  1.00 98.19           N  
ATOM   1707  N   VAL A 215       9.048   0.972   8.200  1.00 98.53           N  
ATOM   1708  CA  VAL A 215       9.053   2.339   7.689  1.00 98.53           C  
ATOM   1709  C   VAL A 215       7.762   3.047   8.095  1.00 98.53           C  
ATOM   1710  CB  VAL A 215       9.216   2.369   6.152  1.00 98.53           C  
ATOM   1711  O   VAL A 215       6.677   2.466   8.017  1.00 98.53           O  
ATOM   1712  CG1 VAL A 215       9.257   3.808   5.642  1.00 98.53           C  
ATOM   1713  CG2 VAL A 215      10.478   1.615   5.736  1.00 98.53           C  
ATOM   1714  N   HIS A 216       7.904   4.314   8.583  1.00 98.65           N  
ATOM   1715  CA  HIS A 216       6.795   5.201   8.919  1.00 98.65           C  
ATOM   1716  C   HIS A 216       6.895   6.519   8.160  1.00 98.65           C  
ATOM   1717  CB  HIS A 216       6.758   5.464  10.426  1.00 98.65           C  
ATOM   1718  O   HIS A 216       7.899   7.227   8.265  1.00 98.65           O  
ATOM   1719  CG  HIS A 216       6.503   4.237  11.243  1.00 98.65           C  
ATOM   1720  CD2 HIS A 216       7.223   3.100  11.388  1.00 98.65           C  
ATOM   1721  ND1 HIS A 216       5.384   4.090  12.034  1.00 98.65           N  
ATOM   1722  CE1 HIS A 216       5.428   2.912  12.633  1.00 98.65           C  
ATOM   1723  NE2 HIS A 216       6.533   2.291  12.257  1.00 98.65           N  
ATOM   1724  N   ILE A 217       5.865   6.822   7.423  1.00 98.61           N  
ATOM   1725  CA  ILE A 217       5.761   8.087   6.703  1.00 98.61           C  
ATOM   1726  C   ILE A 217       4.681   8.956   7.342  1.00 98.61           C  
ATOM   1727  CB  ILE A 217       5.451   7.861   5.206  1.00 98.61           C  
ATOM   1728  O   ILE A 217       3.500   8.601   7.329  1.00 98.61           O  
ATOM   1729  CG1 ILE A 217       6.484   6.914   4.584  1.00 98.61           C  
ATOM   1730  CG2 ILE A 217       5.410   9.196   4.456  1.00 98.61           C  
ATOM   1731  CD1 ILE A 217       6.200   6.556   3.132  1.00 98.61           C  
ATOM   1732  N   LYS A 218       5.107  10.036   7.865  1.00 98.52           N  
ATOM   1733  CA  LYS A 218       4.191  10.845   8.664  1.00 98.52           C  
ATOM   1734  C   LYS A 218       3.967  12.213   8.027  1.00 98.52           C  
ATOM   1735  CB  LYS A 218       4.723  11.011  10.088  1.00 98.52           C  
ATOM   1736  O   LYS A 218       4.925  12.915   7.699  1.00 98.52           O  
ATOM   1737  CG  LYS A 218       4.795   9.712  10.877  1.00 98.52           C  
ATOM   1738  CD  LYS A 218       5.009   9.972  12.363  1.00 98.52           C  
ATOM   1739  CE  LYS A 218       4.768   8.717  13.191  1.00 98.52           C  
ATOM   1740  NZ  LYS A 218       5.100   8.931  14.632  1.00 98.52           N  
ATOM   1741  N   THR A 219       2.712  12.560   7.850  1.00 98.45           N  
ATOM   1742  CA  THR A 219       2.350  13.827   7.223  1.00 98.45           C  
ATOM   1743  C   THR A 219       2.798  15.004   8.084  1.00 98.45           C  
ATOM   1744  CB  THR A 219       0.833  13.915   6.977  1.00 98.45           C  
ATOM   1745  O   THR A 219       2.732  14.941   9.313  1.00 98.45           O  
ATOM   1746  CG2 THR A 219       0.056  13.797   8.284  1.00 98.45           C  
ATOM   1747  OG1 THR A 219       0.527  15.174   6.364  1.00 98.45           O  
ATOM   1748  N   LYS A 220       3.243  16.101   7.420  1.00 98.08           N  
ATOM   1749  CA  LYS A 220       3.630  17.315   8.133  1.00 98.08           C  
ATOM   1750  C   LYS A 220       2.416  18.191   8.427  1.00 98.08           C  
ATOM   1751  CB  LYS A 220       4.663  18.104   7.327  1.00 98.08           C  
ATOM   1752  O   LYS A 220       2.483  19.094   9.263  1.00 98.08           O  
ATOM   1753  CG  LYS A 220       6.034  17.447   7.265  1.00 98.08           C  
ATOM   1754  CD  LYS A 220       7.074  18.379   6.656  1.00 98.08           C  
ATOM   1755  CE  LYS A 220       7.495  19.465   7.637  1.00 98.08           C  
ATOM   1756  NZ  LYS A 220       8.955  19.761   7.543  1.00 98.08           N  
ATOM   1757  N   LEU A 221       1.287  17.892   7.854  1.00 97.61           N  
ATOM   1758  CA  LEU A 221       0.078  18.704   7.950  1.00 97.61           C  
ATOM   1759  C   LEU A 221      -0.803  18.232   9.102  1.00 97.61           C  
ATOM   1760  CB  LEU A 221      -0.707  18.653   6.637  1.00 97.61           C  
ATOM   1761  O   LEU A 221      -1.787  18.891   9.446  1.00 97.61           O  
ATOM   1762  CG  LEU A 221      -0.053  19.324   5.429  1.00 97.61           C  
ATOM   1763  CD1 LEU A 221      -0.894  19.099   4.177  1.00 97.61           C  
ATOM   1764  CD2 LEU A 221       0.144  20.814   5.686  1.00 97.61           C  
ATOM   1765  N   GLY A 222      -0.392  17.159   9.715  1.00 97.02           N  
ATOM   1766  CA  GLY A 222      -1.233  16.540  10.727  1.00 97.02           C  
ATOM   1767  C   GLY A 222      -2.270  15.598  10.146  1.00 97.02           C  
ATOM   1768  O   GLY A 222      -2.726  15.789   9.017  1.00 97.02           O  
ATOM   1769  N   VAL A 223      -2.674  14.559  10.981  1.00 96.80           N  
ATOM   1770  CA  VAL A 223      -3.657  13.574  10.542  1.00 96.80           C  
ATOM   1771  C   VAL A 223      -5.067  14.106  10.789  1.00 96.80           C  
ATOM   1772  CB  VAL A 223      -3.464  12.220  11.259  1.00 96.80           C  
ATOM   1773  O   VAL A 223      -5.405  14.487  11.912  1.00 96.80           O  
ATOM   1774  CG1 VAL A 223      -4.580  11.246  10.885  1.00 96.80           C  
ATOM   1775  CG2 VAL A 223      -2.097  11.627  10.921  1.00 96.80           C  
ATOM   1776  N   LYS A 224      -5.834  14.213   9.706  1.00 96.86           N  
ATOM   1777  CA  LYS A 224      -7.241  14.591   9.790  1.00 96.86           C  
ATOM   1778  C   LYS A 224      -8.129  13.564   9.093  1.00 96.86           C  
ATOM   1779  CB  LYS A 224      -7.463  15.975   9.178  1.00 96.86           C  
ATOM   1780  O   LYS A 224      -7.830  13.132   7.978  1.00 96.86           O  
ATOM   1781  CG  LYS A 224      -6.749  17.099   9.915  1.00 96.86           C  
ATOM   1782  CD  LYS A 224      -7.194  18.467   9.414  1.00 96.86           C  
ATOM   1783  CE  LYS A 224      -6.487  19.593  10.157  1.00 96.86           C  
ATOM   1784  NZ  LYS A 224      -6.974  20.936   9.721  1.00 96.86           N  
ATOM   1785  N   ASN A 225      -9.304  13.231   9.768  1.00 96.93           N  
ATOM   1786  CA  ASN A 225     -10.230  12.233   9.244  1.00 96.93           C  
ATOM   1787  C   ASN A 225     -11.670  12.736   9.270  1.00 96.93           C  
ATOM   1788  CB  ASN A 225     -10.110  10.925  10.029  1.00 96.93           C  
ATOM   1789  O   ASN A 225     -11.999  13.652  10.027  1.00 96.93           O  
ATOM   1790  CG  ASN A 225      -8.704  10.359  10.009  1.00 96.93           C  
ATOM   1791  ND2 ASN A 225      -8.070  10.306  11.175  1.00 96.93           N  
ATOM   1792  OD1 ASN A 225      -8.191   9.974   8.955  1.00 96.93           O  
ATOM   1793  N   MET A 226     -12.498  12.152   8.389  1.00 96.99           N  
ATOM   1794  CA  MET A 226     -13.932  12.426   8.394  1.00 96.99           C  
ATOM   1795  C   MET A 226     -14.670  11.450   9.303  1.00 96.99           C  
ATOM   1796  CB  MET A 226     -14.498  12.351   6.975  1.00 96.99           C  
ATOM   1797  O   MET A 226     -14.271  10.291   9.431  1.00 96.99           O  
ATOM   1798  CG  MET A 226     -13.921  13.390   6.028  1.00 96.99           C  
ATOM   1799  SD  MET A 226     -14.508  13.173   4.303  1.00 96.99           S  
ATOM   1800  CE  MET A 226     -13.349  11.900   3.728  1.00 96.99           C  
ATOM   1801  N   ASP A 227     -15.676  12.008   9.946  1.00 95.69           N  
ATOM   1802  CA  ASP A 227     -16.588  11.030  10.531  1.00 95.69           C  
ATOM   1803  C   ASP A 227     -17.520  10.446   9.471  1.00 95.69           C  
ATOM   1804  CB  ASP A 227     -17.405  11.664  11.658  1.00 95.69           C  
ATOM   1805  O   ASP A 227     -17.479  10.854   8.308  1.00 95.69           O  
ATOM   1806  CG  ASP A 227     -18.325  12.771  11.173  1.00 95.69           C  
ATOM   1807  OD1 ASP A 227     -18.598  12.848   9.955  1.00 95.69           O  
ATOM   1808  OD2 ASP A 227     -18.778  13.576  12.015  1.00 95.69           O  
ATOM   1809  N   ALA A 228     -18.398   9.515   9.814  1.00 95.51           N  
ATOM   1810  CA  ALA A 228     -19.213   8.759   8.867  1.00 95.51           C  
ATOM   1811  C   ALA A 228     -20.167   9.678   8.109  1.00 95.51           C  
ATOM   1812  CB  ALA A 228     -19.995   7.667   9.592  1.00 95.51           C  
ATOM   1813  O   ALA A 228     -20.311   9.563   6.890  1.00 95.51           O  
ATOM   1814  N   ALA A 229     -20.838  10.592   8.775  1.00 95.81           N  
ATOM   1815  CA  ALA A 229     -21.798  11.505   8.159  1.00 95.81           C  
ATOM   1816  C   ALA A 229     -21.120  12.392   7.118  1.00 95.81           C  
ATOM   1817  CB  ALA A 229     -22.476  12.363   9.224  1.00 95.81           C  
ATOM   1818  O   ALA A 229     -21.640  12.573   6.014  1.00 95.81           O  
ATOM   1819  N   GLU A 230     -20.018  12.910   7.514  1.00 97.08           N  
ATOM   1820  CA  GLU A 230     -19.250  13.751   6.601  1.00 97.08           C  
ATOM   1821  C   GLU A 230     -18.791  12.962   5.378  1.00 97.08           C  
ATOM   1822  CB  GLU A 230     -18.042  14.359   7.317  1.00 97.08           C  
ATOM   1823  O   GLU A 230     -18.900  13.440   4.247  1.00 97.08           O  
ATOM   1824  CG  GLU A 230     -17.255  15.347   6.467  1.00 97.08           C  
ATOM   1825  CD  GLU A 230     -16.075  15.963   7.201  1.00 97.08           C  
ATOM   1826  OE1 GLU A 230     -15.365  16.807   6.608  1.00 97.08           O  
ATOM   1827  OE2 GLU A 230     -15.857  15.598   8.378  1.00 97.08           O  
ATOM   1828  N   ALA A 231     -18.186  11.779   5.641  1.00 97.52           N  
ATOM   1829  CA  ALA A 231     -17.703  10.941   4.546  1.00 97.52           C  
ATOM   1830  C   ALA A 231     -18.828  10.616   3.567  1.00 97.52           C  
ATOM   1831  CB  ALA A 231     -17.088   9.655   5.091  1.00 97.52           C  
ATOM   1832  O   ALA A 231     -18.629  10.648   2.350  1.00 97.52           O  
ATOM   1833  N   THR A 232     -20.029  10.279   4.027  1.00 96.84           N  
ATOM   1834  CA  THR A 232     -21.190   9.973   3.198  1.00 96.84           C  
ATOM   1835  C   THR A 232     -21.612  11.195   2.387  1.00 96.84           C  
ATOM   1836  CB  THR A 232     -22.374   9.486   4.052  1.00 96.84           C  
ATOM   1837  O   THR A 232     -21.882  11.088   1.189  1.00 96.84           O  
ATOM   1838  CG2 THR A 232     -23.610   9.243   3.191  1.00 96.84           C  
ATOM   1839  OG1 THR A 232     -22.014   8.263   4.706  1.00 96.84           O  
ATOM   1840  N   ARG A 233     -21.677  12.298   3.019  1.00 97.93           N  
ATOM   1841  CA  ARG A 233     -22.049  13.538   2.345  1.00 97.93           C  
ATOM   1842  C   ARG A 233     -21.074  13.862   1.218  1.00 97.93           C  
ATOM   1843  CB  ARG A 233     -22.103  14.697   3.342  1.00 97.93           C  
ATOM   1844  O   ARG A 233     -21.489  14.120   0.086  1.00 97.93           O  
ATOM   1845  CG  ARG A 233     -22.630  15.995   2.750  1.00 97.93           C  
ATOM   1846  CD  ARG A 233     -22.547  17.143   3.745  1.00 97.93           C  
ATOM   1847  NE  ARG A 233     -21.171  17.399   4.161  1.00 97.93           N  
ATOM   1848  NH1 ARG A 233     -20.533  18.380   2.169  1.00 97.93           N  
ATOM   1849  NH2 ARG A 233     -19.024  18.164   3.881  1.00 97.93           N  
ATOM   1850  CZ  ARG A 233     -20.246  17.980   3.403  1.00 97.93           C  
ATOM   1851  N   VAL A 234     -19.730  13.816   1.511  1.00 97.72           N  
ATOM   1852  CA  VAL A 234     -18.696  14.166   0.543  1.00 97.72           C  
ATOM   1853  C   VAL A 234     -18.709  13.165  -0.611  1.00 97.72           C  
ATOM   1854  CB  VAL A 234     -17.297  14.208   1.196  1.00 97.72           C  
ATOM   1855  O   VAL A 234     -18.529  13.543  -1.771  1.00 97.72           O  
ATOM   1856  CG1 VAL A 234     -16.211  14.385   0.137  1.00 97.72           C  
ATOM   1857  CG2 VAL A 234     -17.226  15.328   2.232  1.00 97.72           C  
ATOM   1858  N   ALA A 235     -18.916  11.903  -0.291  1.00 97.00           N  
ATOM   1859  CA  ALA A 235     -18.998  10.865  -1.315  1.00 97.00           C  
ATOM   1860  C   ALA A 235     -20.100  11.176  -2.325  1.00 97.00           C  
ATOM   1861  CB  ALA A 235     -19.240   9.501  -0.673  1.00 97.00           C  
ATOM   1862  O   ALA A 235     -19.944  10.922  -3.521  1.00 97.00           O  
ATOM   1863  N   GLY A 236     -21.272  11.771  -1.893  1.00 96.82           N  
ATOM   1864  CA  GLY A 236     -22.399  12.116  -2.745  1.00 96.82           C  
ATOM   1865  C   GLY A 236     -22.183  13.396  -3.530  1.00 96.82           C  
ATOM   1866  O   GLY A 236     -22.672  13.532  -4.653  1.00 96.82           O  
ATOM   1867  N   GLU A 237     -21.365  14.320  -2.974  1.00 97.51           N  
ATOM   1868  CA  GLU A 237     -21.136  15.624  -3.590  1.00 97.51           C  
ATOM   1869  C   GLU A 237     -19.978  15.570  -4.583  1.00 97.51           C  
ATOM   1870  CB  GLU A 237     -20.862  16.683  -2.520  1.00 97.51           C  
ATOM   1871  O   GLU A 237     -20.058  16.145  -5.670  1.00 97.51           O  
ATOM   1872  CG  GLU A 237     -22.075  17.022  -1.665  1.00 97.51           C  
ATOM   1873  CD  GLU A 237     -21.757  17.973  -0.522  1.00 97.51           C  
ATOM   1874  OE1 GLU A 237     -22.693  18.397   0.194  1.00 97.51           O  
ATOM   1875  OE2 GLU A 237     -20.562  18.297  -0.341  1.00 97.51           O  
ATOM   1876  N   ASN A 238     -18.902  14.903  -4.186  1.00 97.55           N  
ATOM   1877  CA  ASN A 238     -17.684  14.780  -4.981  1.00 97.55           C  
ATOM   1878  C   ASN A 238     -17.025  13.417  -4.789  1.00 97.55           C  
ATOM   1879  CB  ASN A 238     -16.701  15.899  -4.634  1.00 97.55           C  
ATOM   1880  O   ASN A 238     -16.231  13.231  -3.865  1.00 97.55           O  
ATOM   1881  CG  ASN A 238     -15.442  15.854  -5.478  1.00 97.55           C  
ATOM   1882  ND2 ASN A 238     -14.496  16.737  -5.180  1.00 97.55           N  
ATOM   1883  OD1 ASN A 238     -15.322  15.033  -6.391  1.00 97.55           O  
ATOM   1884  N   PRO A 239     -17.371  12.424  -5.601  1.00 96.97           N  
ATOM   1885  CA  PRO A 239     -16.854  11.061  -5.459  1.00 96.97           C  
ATOM   1886  C   PRO A 239     -15.353  10.969  -5.727  1.00 96.97           C  
ATOM   1887  CB  PRO A 239     -17.645  10.273  -6.506  1.00 96.97           C  
ATOM   1888  O   PRO A 239     -14.725   9.960  -5.398  1.00 96.97           O  
ATOM   1889  CG  PRO A 239     -18.126  11.303  -7.477  1.00 96.97           C  
ATOM   1890  CD  PRO A 239     -18.362  12.586  -6.732  1.00 96.97           C  
ATOM   1891  N   ASP A 240     -14.728  12.073  -6.236  1.00 97.40           N  
ATOM   1892  CA  ASP A 240     -13.299  12.133  -6.528  1.00 97.40           C  
ATOM   1893  C   ASP A 240     -12.594  13.138  -5.620  1.00 97.40           C  
ATOM   1894  CB  ASP A 240     -13.066  12.498  -7.996  1.00 97.40           C  
ATOM   1895  O   ASP A 240     -11.592  13.739  -6.010  1.00 97.40           O  
ATOM   1896  CG  ASP A 240     -13.714  11.519  -8.960  1.00 97.40           C  
ATOM   1897  OD1 ASP A 240     -13.395  10.312  -8.910  1.00 97.40           O  
ATOM   1898  OD2 ASP A 240     -14.549  11.960  -9.779  1.00 97.40           O  
ATOM   1899  N   HIS A 241     -13.075  13.326  -4.445  1.00 98.08           N  
ATOM   1900  CA  HIS A 241     -12.660  14.356  -3.500  1.00 98.08           C  
ATOM   1901  C   HIS A 241     -11.163  14.276  -3.220  1.00 98.08           C  
ATOM   1902  CB  HIS A 241     -13.445  14.233  -2.193  1.00 98.08           C  
ATOM   1903  O   HIS A 241     -10.455  15.282  -3.313  1.00 98.08           O  
ATOM   1904  CG  HIS A 241     -12.964  15.150  -1.114  1.00 98.08           C  
ATOM   1905  CD2 HIS A 241     -12.213  14.911  -0.013  1.00 98.08           C  
ATOM   1906  ND1 HIS A 241     -13.255  16.497  -1.099  1.00 98.08           N  
ATOM   1907  CE1 HIS A 241     -12.701  17.049  -0.032  1.00 98.08           C  
ATOM   1908  NE2 HIS A 241     -12.063  16.108   0.644  1.00 98.08           N  
ATOM   1909  N   LEU A 242     -10.604  13.149  -2.751  1.00 98.03           N  
ATOM   1910  CA  LEU A 242      -9.200  12.995  -2.387  1.00 98.03           C  
ATOM   1911  C   LEU A 242      -8.297  13.210  -3.597  1.00 98.03           C  
ATOM   1912  CB  LEU A 242      -8.950  11.609  -1.788  1.00 98.03           C  
ATOM   1913  O   LEU A 242      -7.252  13.856  -3.491  1.00 98.03           O  
ATOM   1914  CG  LEU A 242      -9.716  11.275  -0.507  1.00 98.03           C  
ATOM   1915  CD1 LEU A 242      -9.256   9.932   0.051  1.00 98.03           C  
ATOM   1916  CD2 LEU A 242      -9.536  12.380   0.528  1.00 98.03           C  
ATOM   1917  N   VAL A 243      -8.711  12.686  -4.780  1.00 97.62           N  
ATOM   1918  CA  VAL A 243      -7.965  12.861  -6.022  1.00 97.62           C  
ATOM   1919  C   VAL A 243      -7.889  14.344  -6.376  1.00 97.62           C  
ATOM   1920  CB  VAL A 243      -8.603  12.067  -7.184  1.00 97.62           C  
ATOM   1921  O   VAL A 243      -6.809  14.867  -6.658  1.00 97.62           O  
ATOM   1922  CG1 VAL A 243      -7.890  12.369  -8.501  1.00 97.62           C  
ATOM   1923  CG2 VAL A 243      -8.571  10.569  -6.887  1.00 97.62           C  
ATOM   1924  N   GLN A 244      -9.049  14.975  -6.396  1.00 98.25           N  
ATOM   1925  CA  GLN A 244      -9.128  16.397  -6.716  1.00 98.25           C  
ATOM   1926  C   GLN A 244      -8.299  17.227  -5.740  1.00 98.25           C  
ATOM   1927  CB  GLN A 244     -10.582  16.870  -6.704  1.00 98.25           C  
ATOM   1928  O   GLN A 244      -7.589  18.148  -6.148  1.00 98.25           O  
ATOM   1929  CG  GLN A 244     -10.760  18.320  -7.136  1.00 98.25           C  
ATOM   1930  CD  GLN A 244     -12.217  18.736  -7.209  1.00 98.25           C  
ATOM   1931  NE2 GLN A 244     -12.458  19.990  -7.576  1.00 98.25           N  
ATOM   1932  OE1 GLN A 244     -13.119  17.936  -6.938  1.00 98.25           O  
ATOM   1933  N   ASP A 245      -8.403  16.935  -4.396  1.00 98.50           N  
ATOM   1934  CA  ASP A 245      -7.668  17.667  -3.369  1.00 98.50           C  
ATOM   1935  C   ASP A 245      -6.164  17.616  -3.629  1.00 98.50           C  
ATOM   1936  CB  ASP A 245      -7.982  17.104  -1.981  1.00 98.50           C  
ATOM   1937  O   ASP A 245      -5.490  18.647  -3.603  1.00 98.50           O  
ATOM   1938  CG  ASP A 245      -7.207  17.794  -0.872  1.00 98.50           C  
ATOM   1939  OD1 ASP A 245      -7.479  18.980  -0.585  1.00 98.50           O  
ATOM   1940  OD2 ASP A 245      -6.314  17.147  -0.283  1.00 98.50           O  
ATOM   1941  N   LEU A 246      -5.580  16.430  -3.854  1.00 98.46           N  
ATOM   1942  CA  LEU A 246      -4.153  16.285  -4.121  1.00 98.46           C  
ATOM   1943  C   LEU A 246      -3.759  17.028  -5.393  1.00 98.46           C  
ATOM   1944  CB  LEU A 246      -3.778  14.806  -4.242  1.00 98.46           C  
ATOM   1945  O   LEU A 246      -2.776  17.772  -5.403  1.00 98.46           O  
ATOM   1946  CG  LEU A 246      -2.310  14.501  -4.545  1.00 98.46           C  
ATOM   1947  CD1 LEU A 246      -1.420  15.005  -3.415  1.00 98.46           C  
ATOM   1948  CD2 LEU A 246      -2.109  13.006  -4.766  1.00 98.46           C  
ATOM   1949  N   PHE A 247      -4.513  16.828  -6.485  1.00 98.53           N  
ATOM   1950  CA  PHE A 247      -4.228  17.465  -7.765  1.00 98.53           C  
ATOM   1951  C   PHE A 247      -4.207  18.982  -7.621  1.00 98.53           C  
ATOM   1952  CB  PHE A 247      -5.265  17.052  -8.815  1.00 98.53           C  
ATOM   1953  O   PHE A 247      -3.256  19.639  -8.052  1.00 98.53           O  
ATOM   1954  CG  PHE A 247      -4.976  17.580 -10.194  1.00 98.53           C  
ATOM   1955  CD1 PHE A 247      -5.387  18.854 -10.566  1.00 98.53           C  
ATOM   1956  CD2 PHE A 247      -4.292  16.802 -11.119  1.00 98.53           C  
ATOM   1957  CE1 PHE A 247      -5.121  19.345 -11.842  1.00 98.53           C  
ATOM   1958  CE2 PHE A 247      -4.022  17.286 -12.396  1.00 98.53           C  
ATOM   1959  CZ  PHE A 247      -4.438  18.558 -12.755  1.00 98.53           C  
ATOM   1960  N   ASP A 248      -5.187  19.591  -7.030  1.00 98.58           N  
ATOM   1961  CA  ASP A 248      -5.328  21.036  -6.886  1.00 98.58           C  
ATOM   1962  C   ASP A 248      -4.216  21.612  -6.011  1.00 98.58           C  
ATOM   1963  CB  ASP A 248      -6.695  21.387  -6.297  1.00 98.58           C  
ATOM   1964  O   ASP A 248      -3.686  22.687  -6.299  1.00 98.58           O  
ATOM   1965  CG  ASP A 248      -7.838  21.154  -7.270  1.00 98.58           C  
ATOM   1966  OD1 ASP A 248      -7.581  20.969  -8.479  1.00 98.58           O  
ATOM   1967  OD2 ASP A 248      -9.005  21.159  -6.824  1.00 98.58           O  
ATOM   1968  N   ALA A 249      -3.900  20.889  -4.949  1.00 98.44           N  
ATOM   1969  CA  ALA A 249      -2.849  21.355  -4.048  1.00 98.44           C  
ATOM   1970  C   ALA A 249      -1.524  21.517  -4.788  1.00 98.44           C  
ATOM   1971  CB  ALA A 249      -2.685  20.391  -2.876  1.00 98.44           C  
ATOM   1972  O   ALA A 249      -0.838  22.530  -4.632  1.00 98.44           O  
ATOM   1973  N   ILE A 250      -1.148  20.530  -5.579  1.00 98.41           N  
ATOM   1974  CA  ILE A 250       0.097  20.569  -6.338  1.00 98.41           C  
ATOM   1975  C   ILE A 250       0.025  21.673  -7.391  1.00 98.41           C  
ATOM   1976  CB  ILE A 250       0.395  19.209  -7.007  1.00 98.41           C  
ATOM   1977  O   ILE A 250       0.974  22.442  -7.559  1.00 98.41           O  
ATOM   1978  CG1 ILE A 250       0.721  18.152  -5.946  1.00 98.41           C  
ATOM   1979  CG2 ILE A 250       1.539  19.342  -8.016  1.00 98.41           C  
ATOM   1980  CD1 ILE A 250       0.801  16.732  -6.491  1.00 98.41           C  
ATOM   1981  N   GLU A 251      -1.105  21.812  -8.108  1.00 98.10           N  
ATOM   1982  CA  GLU A 251      -1.318  22.822  -9.140  1.00 98.10           C  
ATOM   1983  C   GLU A 251      -1.162  24.231  -8.573  1.00 98.10           C  
ATOM   1984  CB  GLU A 251      -2.702  22.661  -9.774  1.00 98.10           C  
ATOM   1985  O   GLU A 251      -0.616  25.115  -9.236  1.00 98.10           O  
ATOM   1986  CG  GLU A 251      -2.911  23.511 -11.018  1.00 98.10           C  
ATOM   1987  CD  GLU A 251      -2.076  23.055 -12.204  1.00 98.10           C  
ATOM   1988  OE1 GLU A 251      -1.921  23.834 -13.173  1.00 98.10           O  
ATOM   1989  OE2 GLU A 251      -1.573  21.910 -12.165  1.00 98.10           O  
ATOM   1990  N   GLU A 252      -1.564  24.373  -7.346  1.00 98.28           N  
ATOM   1991  CA  GLU A 252      -1.580  25.688  -6.714  1.00 98.28           C  
ATOM   1992  C   GLU A 252      -0.256  25.981  -6.013  1.00 98.28           C  
ATOM   1993  CB  GLU A 252      -2.737  25.790  -5.716  1.00 98.28           C  
ATOM   1994  O   GLU A 252      -0.083  27.049  -5.423  1.00 98.28           O  
ATOM   1995  CG  GLU A 252      -4.112  25.803  -6.368  1.00 98.28           C  
ATOM   1996  CD  GLU A 252      -5.248  25.607  -5.376  1.00 98.28           C  
ATOM   1997  OE1 GLU A 252      -6.422  25.542  -5.804  1.00 98.28           O  
ATOM   1998  OE2 GLU A 252      -4.960  25.519  -4.161  1.00 98.28           O  
ATOM   1999  N   GLY A 253       0.657  25.086  -6.081  1.00 97.94           N  
ATOM   2000  CA  GLY A 253       1.969  25.294  -5.489  1.00 97.94           C  
ATOM   2001  C   GLY A 253       2.015  24.960  -4.010  1.00 97.94           C  
ATOM   2002  O   GLY A 253       2.977  25.306  -3.320  1.00 97.94           O  
ATOM   2003  N   ASN A 254       0.918  24.373  -3.447  1.00 97.95           N  
ATOM   2004  CA  ASN A 254       0.867  23.865  -2.080  1.00 97.95           C  
ATOM   2005  C   ASN A 254       1.338  22.416  -2.002  1.00 97.95           C  
ATOM   2006  CB  ASN A 254      -0.548  23.995  -1.512  1.00 97.95           C  
ATOM   2007  O   ASN A 254       0.523  21.492  -2.021  1.00 97.95           O  
ATOM   2008  CG  ASN A 254      -1.017  25.434  -1.436  1.00 97.95           C  
ATOM   2009  ND2 ASN A 254      -2.323  25.640  -1.564  1.00 97.95           N  
ATOM   2010  OD1 ASN A 254      -0.213  26.354  -1.264  1.00 97.95           O  
ATOM   2011  N   PHE A 255       2.645  22.186  -1.985  1.00 98.25           N  
ATOM   2012  CA  PHE A 255       3.265  20.871  -2.099  1.00 98.25           C  
ATOM   2013  C   PHE A 255       3.205  20.127  -0.771  1.00 98.25           C  
ATOM   2014  CB  PHE A 255       4.719  21.000  -2.564  1.00 98.25           C  
ATOM   2015  O   PHE A 255       3.763  20.584   0.229  1.00 98.25           O  
ATOM   2016  CG  PHE A 255       4.876  21.722  -3.875  1.00 98.25           C  
ATOM   2017  CD1 PHE A 255       3.972  21.517  -4.909  1.00 98.25           C  
ATOM   2018  CD2 PHE A 255       5.929  22.605  -4.072  1.00 98.25           C  
ATOM   2019  CE1 PHE A 255       4.115  22.184  -6.124  1.00 98.25           C  
ATOM   2020  CE2 PHE A 255       6.079  23.276  -5.283  1.00 98.25           C  
ATOM   2021  CZ  PHE A 255       5.171  23.063  -6.308  1.00 98.25           C  
ATOM   2022  N   PRO A 256       2.395  19.052  -0.750  1.00 98.05           N  
ATOM   2023  CA  PRO A 256       2.356  18.241   0.470  1.00 98.05           C  
ATOM   2024  C   PRO A 256       3.709  17.616   0.805  1.00 98.05           C  
ATOM   2025  CB  PRO A 256       1.322  17.161   0.143  1.00 98.05           C  
ATOM   2026  O   PRO A 256       4.452  17.222  -0.097  1.00 98.05           O  
ATOM   2027  CG  PRO A 256       1.344  17.049  -1.347  1.00 98.05           C  
ATOM   2028  CD  PRO A 256       1.673  18.397  -1.922  1.00 98.05           C  
ATOM   2029  N   GLN A 257       3.994  17.495   2.128  1.00 98.57           N  
ATOM   2030  CA  GLN A 257       5.253  16.936   2.611  1.00 98.57           C  
ATOM   2031  C   GLN A 257       5.011  15.898   3.703  1.00 98.57           C  
ATOM   2032  CB  GLN A 257       6.167  18.045   3.133  1.00 98.57           C  
ATOM   2033  O   GLN A 257       4.082  16.034   4.501  1.00 98.57           O  
ATOM   2034  CG  GLN A 257       6.563  19.066   2.075  1.00 98.57           C  
ATOM   2035  CD  GLN A 257       7.488  20.141   2.613  1.00 98.57           C  
ATOM   2036  NE2 GLN A 257       8.656  20.282   1.995  1.00 98.57           N  
ATOM   2037  OE1 GLN A 257       7.156  20.840   3.576  1.00 98.57           O  
ATOM   2038  N   TRP A 258       5.853  14.908   3.689  1.00 98.79           N  
ATOM   2039  CA  TRP A 258       5.869  13.871   4.715  1.00 98.79           C  
ATOM   2040  C   TRP A 258       7.276  13.678   5.272  1.00 98.79           C  
ATOM   2041  CB  TRP A 258       5.345  12.547   4.150  1.00 98.79           C  
ATOM   2042  O   TRP A 258       8.256  13.709   4.525  1.00 98.79           O  
ATOM   2043  CG  TRP A 258       3.894  12.577   3.776  1.00 98.79           C  
ATOM   2044  CD1 TRP A 258       2.840  12.133   4.526  1.00 98.79           C  
ATOM   2045  CD2 TRP A 258       3.336  13.074   2.556  1.00 98.79           C  
ATOM   2046  CE2 TRP A 258       1.936  12.900   2.635  1.00 98.79           C  
ATOM   2047  CE3 TRP A 258       3.884  13.651   1.403  1.00 98.79           C  
ATOM   2048  NE1 TRP A 258       1.660  12.324   3.845  1.00 98.79           N  
ATOM   2049  CH2 TRP A 258       1.640  13.845   0.485  1.00 98.79           C  
ATOM   2050  CZ2 TRP A 258       1.077  13.283   1.602  1.00 98.79           C  
ATOM   2051  CZ3 TRP A 258       3.028  14.031   0.376  1.00 98.79           C  
ATOM   2052  N   ASP A 259       7.348  13.501   6.660  1.00 98.74           N  
ATOM   2053  CA  ASP A 259       8.597  13.043   7.260  1.00 98.74           C  
ATOM   2054  C   ASP A 259       8.670  11.518   7.280  1.00 98.74           C  
ATOM   2055  CB  ASP A 259       8.744  13.595   8.680  1.00 98.74           C  
ATOM   2056  O   ASP A 259       7.682  10.848   7.586  1.00 98.74           O  
ATOM   2057  CG  ASP A 259       8.974  15.095   8.712  1.00 98.74           C  
ATOM   2058  OD1 ASP A 259       9.672  15.625   7.821  1.00 98.74           O  
ATOM   2059  OD2 ASP A 259       8.454  15.754   9.639  1.00 98.74           O  
ATOM   2060  N   ILE A 260       9.834  10.994   6.921  1.00 98.76           N  
ATOM   2061  CA  ILE A 260       9.991   9.545   6.857  1.00 98.76           C  
ATOM   2062  C   ILE A 260      10.864   9.069   8.016  1.00 98.76           C  
ATOM   2063  CB  ILE A 260      10.602   9.101   5.509  1.00 98.76           C  
ATOM   2064  O   ILE A 260      11.950   9.607   8.246  1.00 98.76           O  
ATOM   2065  CG1 ILE A 260       9.728   9.582   4.344  1.00 98.76           C  
ATOM   2066  CG2 ILE A 260      10.779   7.581   5.471  1.00 98.76           C  
ATOM   2067  CD1 ILE A 260      10.380   9.425   2.977  1.00 98.76           C  
ATOM   2068  N   PHE A 261      10.341   8.019   8.696  1.00 98.78           N  
ATOM   2069  CA  PHE A 261      11.005   7.414   9.845  1.00 98.78           C  
ATOM   2070  C   PHE A 261      11.172   5.913   9.645  1.00 98.78           C  
ATOM   2071  CB  PHE A 261      10.217   7.688  11.129  1.00 98.78           C  
ATOM   2072  O   PHE A 261      10.423   5.295   8.886  1.00 98.78           O  
ATOM   2073  CG  PHE A 261       9.981   9.151  11.397  1.00 98.78           C  
ATOM   2074  CD1 PHE A 261      10.842   9.869  12.218  1.00 98.78           C  
ATOM   2075  CD2 PHE A 261       8.899   9.807  10.827  1.00 98.78           C  
ATOM   2076  CE1 PHE A 261      10.627  11.222  12.467  1.00 98.78           C  
ATOM   2077  CE2 PHE A 261       8.677  11.160  11.071  1.00 98.78           C  
ATOM   2078  CZ  PHE A 261       9.542  11.865  11.893  1.00 98.78           C  
ATOM   2079  N   VAL A 262      12.179   5.397  10.498  1.00 98.62           N  
ATOM   2080  CA  VAL A 262      12.279   3.943  10.565  1.00 98.62           C  
ATOM   2081  C   VAL A 262      12.391   3.499  12.022  1.00 98.62           C  
ATOM   2082  CB  VAL A 262      13.487   3.420   9.755  1.00 98.62           C  
ATOM   2083  O   VAL A 262      12.946   4.219  12.856  1.00 98.62           O  
ATOM   2084  CG1 VAL A 262      13.306   3.713   8.267  1.00 98.62           C  
ATOM   2085  CG2 VAL A 262      14.784   4.039  10.271  1.00 98.62           C  
ATOM   2086  N   GLN A 263      11.773   2.390  12.339  1.00 98.54           N  
ATOM   2087  CA  GLN A 263      12.118   1.605  13.520  1.00 98.54           C  
ATOM   2088  C   GLN A 263      13.209   0.586  13.204  1.00 98.54           C  
ATOM   2089  CB  GLN A 263      10.881   0.896  14.073  1.00 98.54           C  
ATOM   2090  O   GLN A 263      13.202  -0.028  12.135  1.00 98.54           O  
ATOM   2091  CG  GLN A 263       9.804   1.845  14.582  1.00 98.54           C  
ATOM   2092  CD  GLN A 263       8.582   1.117  15.109  1.00 98.54           C  
ATOM   2093  NE2 GLN A 263       8.289   1.300  16.392  1.00 98.54           N  
ATOM   2094  OE1 GLN A 263       7.905   0.396  14.368  1.00 98.54           O  
ATOM   2095  N   VAL A 264      14.104   0.407  14.156  1.00 98.39           N  
ATOM   2096  CA  VAL A 264      15.267  -0.427  13.875  1.00 98.39           C  
ATOM   2097  C   VAL A 264      15.394  -1.514  14.941  1.00 98.39           C  
ATOM   2098  CB  VAL A 264      16.564   0.410  13.811  1.00 98.39           C  
ATOM   2099  O   VAL A 264      15.369  -1.222  16.139  1.00 98.39           O  
ATOM   2100  CG1 VAL A 264      17.756  -0.469  13.437  1.00 98.39           C  
ATOM   2101  CG2 VAL A 264      16.409   1.558  12.815  1.00 98.39           C  
ATOM   2102  N   MET A 265      15.443  -2.771  14.461  1.00 97.83           N  
ATOM   2103  CA  MET A 265      15.606  -3.916  15.352  1.00 97.83           C  
ATOM   2104  C   MET A 265      16.825  -4.744  14.958  1.00 97.83           C  
ATOM   2105  CB  MET A 265      14.352  -4.792  15.336  1.00 97.83           C  
ATOM   2106  O   MET A 265      17.006  -5.069  13.783  1.00 97.83           O  
ATOM   2107  CG  MET A 265      14.406  -5.958  16.311  1.00 97.83           C  
ATOM   2108  SD  MET A 265      12.942  -7.055  16.176  1.00 97.83           S  
ATOM   2109  CE  MET A 265      11.651  -5.946  16.806  1.00 97.83           C  
ATOM   2110  N   ASP A 266      17.621  -5.080  15.978  1.00 96.49           N  
ATOM   2111  CA  ASP A 266      18.730  -5.998  15.739  1.00 96.49           C  
ATOM   2112  C   ASP A 266      18.228  -7.429  15.555  1.00 96.49           C  
ATOM   2113  CB  ASP A 266      19.735  -5.937  16.890  1.00 96.49           C  
ATOM   2114  O   ASP A 266      17.308  -7.864  16.251  1.00 96.49           O  
ATOM   2115  CG  ASP A 266      20.556  -4.659  16.894  1.00 96.49           C  
ATOM   2116  OD1 ASP A 266      20.952  -4.185  15.807  1.00 96.49           O  
ATOM   2117  OD2 ASP A 266      20.812  -4.123  17.994  1.00 96.49           O  
ATOM   2118  N   PRO A 267      18.902  -8.180  14.645  1.00 95.02           N  
ATOM   2119  CA  PRO A 267      18.472  -9.560  14.409  1.00 95.02           C  
ATOM   2120  C   PRO A 267      18.429 -10.392  15.688  1.00 95.02           C  
ATOM   2121  CB  PRO A 267      19.530 -10.099  13.443  1.00 95.02           C  
ATOM   2122  O   PRO A 267      17.528 -11.218  15.862  1.00 95.02           O  
ATOM   2123  CG  PRO A 267      20.040  -8.892  12.724  1.00 95.02           C  
ATOM   2124  CD  PRO A 267      20.003  -7.724  13.667  1.00 95.02           C  
ATOM   2125  N   ALA A 268      19.330 -10.197  16.631  1.00 94.09           N  
ATOM   2126  CA  ALA A 268      19.354 -10.942  17.887  1.00 94.09           C  
ATOM   2127  C   ALA A 268      18.109 -10.652  18.721  1.00 94.09           C  
ATOM   2128  CB  ALA A 268      20.613 -10.603  18.682  1.00 94.09           C  
ATOM   2129  O   ALA A 268      17.577 -11.546  19.383  1.00 94.09           O  
ATOM   2130  N   ASN A 269      17.595  -9.416  18.672  1.00 95.23           N  
ATOM   2131  CA  ASN A 269      16.393  -9.023  19.399  1.00 95.23           C  
ATOM   2132  C   ASN A 269      15.141  -9.651  18.793  1.00 95.23           C  
ATOM   2133  CB  ASN A 269      16.259  -7.499  19.433  1.00 95.23           C  
ATOM   2134  O   ASN A 269      14.180  -9.944  19.507  1.00 95.23           O  
ATOM   2135  CG  ASN A 269      17.333  -6.838  20.275  1.00 95.23           C  
ATOM   2136  ND2 ASN A 269      17.521  -5.538  20.080  1.00 95.23           N  
ATOM   2137  OD1 ASN A 269      17.987  -7.489  21.092  1.00 95.23           O  
ATOM   2138  N   ALA A 270      15.160  -9.810  17.481  1.00 93.06           N  
ATOM   2139  CA  ALA A 270      14.023 -10.411  16.789  1.00 93.06           C  
ATOM   2140  C   ALA A 270      13.762 -11.828  17.292  1.00 93.06           C  
ATOM   2141  CB  ALA A 270      14.262 -10.420  15.281  1.00 93.06           C  
ATOM   2142  O   ALA A 270      12.610 -12.259  17.382  1.00 93.06           O  
ATOM   2143  N   GLU A 271      14.791 -12.543  17.736  1.00 91.06           N  
ATOM   2144  CA  GLU A 271      14.729 -13.941  18.153  1.00 91.06           C  
ATOM   2145  C   GLU A 271      14.043 -14.082  19.509  1.00 91.06           C  
ATOM   2146  CB  GLU A 271      16.132 -14.549  18.207  1.00 91.06           C  
ATOM   2147  O   GLU A 271      13.428 -15.112  19.795  1.00 91.06           O  
ATOM   2148  CG  GLU A 271      16.838 -14.589  16.859  1.00 91.06           C  
ATOM   2149  CD  GLU A 271      18.251 -15.146  16.938  1.00 91.06           C  
ATOM   2150  OE1 GLU A 271      19.061 -14.878  16.021  1.00 91.06           O  
ATOM   2151  OE2 GLU A 271      18.550 -15.856  17.923  1.00 91.06           O  
ATOM   2152  N   THR A 272      14.100 -13.030  20.280  1.00 91.36           N  
ATOM   2153  CA  THR A 272      13.620 -13.161  21.652  1.00 91.36           C  
ATOM   2154  C   THR A 272      12.465 -12.199  21.915  1.00 91.36           C  
ATOM   2155  CB  THR A 272      14.749 -12.901  22.666  1.00 91.36           C  
ATOM   2156  O   THR A 272      11.885 -12.199  23.003  1.00 91.36           O  
ATOM   2157  CG2 THR A 272      15.865 -13.930  22.521  1.00 91.36           C  
ATOM   2158  OG1 THR A 272      15.289 -11.592  22.446  1.00 91.36           O  
ATOM   2159  N   TYR A 273      12.151 -11.314  20.899  1.00 92.98           N  
ATOM   2160  CA  TYR A 273      11.112 -10.312  21.108  1.00 92.98           C  
ATOM   2161  C   TYR A 273       9.758 -10.971  21.346  1.00 92.98           C  
ATOM   2162  CB  TYR A 273      11.028  -9.366  19.906  1.00 92.98           C  
ATOM   2163  O   TYR A 273       9.436 -11.984  20.721  1.00 92.98           O  
ATOM   2164  CG  TYR A 273      10.210  -8.124  20.167  1.00 92.98           C  
ATOM   2165  CD1 TYR A 273       9.085  -7.833  19.400  1.00 92.98           C  
ATOM   2166  CD2 TYR A 273      10.562  -7.239  21.181  1.00 92.98           C  
ATOM   2167  CE1 TYR A 273       8.330  -6.689  19.635  1.00 92.98           C  
ATOM   2168  CE2 TYR A 273       9.814  -6.092  21.425  1.00 92.98           C  
ATOM   2169  OH  TYR A 273       7.958  -4.692  20.886  1.00 92.98           O  
ATOM   2170  CZ  TYR A 273       8.701  -5.826  20.649  1.00 92.98           C  
ATOM   2171  N   HIS A 274       8.924 -10.505  22.227  1.00 89.83           N  
ATOM   2172  CA  HIS A 274       7.699 -11.135  22.704  1.00 89.83           C  
ATOM   2173  C   HIS A 274       6.604 -11.084  21.644  1.00 89.83           C  
ATOM   2174  CB  HIS A 274       7.216 -10.462  23.990  1.00 89.83           C  
ATOM   2175  O   HIS A 274       5.633 -11.841  21.711  1.00 89.83           O  
ATOM   2176  CG  HIS A 274       6.884  -9.014  23.821  1.00 89.83           C  
ATOM   2177  CD2 HIS A 274       5.692  -8.382  23.714  1.00 89.83           C  
ATOM   2178  ND1 HIS A 274       7.849  -8.033  23.742  1.00 89.83           N  
ATOM   2179  CE1 HIS A 274       7.262  -6.857  23.594  1.00 89.83           C  
ATOM   2180  NE2 HIS A 274       5.953  -7.041  23.573  1.00 89.83           N  
ATOM   2181  N   VAL A 275       6.759 -10.206  20.552  1.00 89.71           N  
ATOM   2182  CA  VAL A 275       5.883 -10.131  19.388  1.00 89.71           C  
ATOM   2183  C   VAL A 275       6.647 -10.558  18.137  1.00 89.71           C  
ATOM   2184  CB  VAL A 275       5.306  -8.710  19.202  1.00 89.71           C  
ATOM   2185  O   VAL A 275       7.798 -10.161  17.940  1.00 89.71           O  
ATOM   2186  CG1 VAL A 275       4.419  -8.645  17.960  1.00 89.71           C  
ATOM   2187  CG2 VAL A 275       4.525  -8.284  20.444  1.00 89.71           C  
ATOM   2188  N   ASN A 276       6.004 -11.425  17.430  1.00 90.52           N  
ATOM   2189  CA  ASN A 276       6.619 -11.789  16.158  1.00 90.52           C  
ATOM   2190  C   ASN A 276       6.846 -10.565  15.275  1.00 90.52           C  
ATOM   2191  CB  ASN A 276       5.761 -12.822  15.423  1.00 90.52           C  
ATOM   2192  O   ASN A 276       5.890  -9.951  14.799  1.00 90.52           O  
ATOM   2193  CG  ASN A 276       6.411 -13.319  14.147  1.00 90.52           C  
ATOM   2194  ND2 ASN A 276       5.840 -14.363  13.558  1.00 90.52           N  
ATOM   2195  OD1 ASN A 276       7.419 -12.770  13.694  1.00 90.52           O  
ATOM   2196  N   PRO A 277       8.097 -10.190  15.010  1.00 92.00           N  
ATOM   2197  CA  PRO A 277       8.448  -8.975  14.271  1.00 92.00           C  
ATOM   2198  C   PRO A 277       8.066  -9.051  12.795  1.00 92.00           C  
ATOM   2199  CB  PRO A 277       9.967  -8.888  14.438  1.00 92.00           C  
ATOM   2200  O   PRO A 277       8.093  -8.037  12.093  1.00 92.00           O  
ATOM   2201  CG  PRO A 277      10.402 -10.290  14.718  1.00 92.00           C  
ATOM   2202  CD  PRO A 277       9.295 -10.996  15.446  1.00 92.00           C  
ATOM   2203  N   PHE A 278       7.619 -10.275  12.316  1.00 92.93           N  
ATOM   2204  CA  PHE A 278       7.265 -10.492  10.919  1.00 92.93           C  
ATOM   2205  C   PHE A 278       5.755 -10.612  10.754  1.00 92.93           C  
ATOM   2206  CB  PHE A 278       7.954 -11.748  10.377  1.00 92.93           C  
ATOM   2207  O   PHE A 278       5.264 -10.883   9.657  1.00 92.93           O  
ATOM   2208  CG  PHE A 278       9.448 -11.749  10.560  1.00 92.93           C  
ATOM   2209  CD1 PHE A 278      10.222 -10.702  10.075  1.00 92.93           C  
ATOM   2210  CD2 PHE A 278      10.078 -12.797  11.218  1.00 92.93           C  
ATOM   2211  CE1 PHE A 278      11.605 -10.699  10.243  1.00 92.93           C  
ATOM   2212  CE2 PHE A 278      11.459 -12.801  11.390  1.00 92.93           C  
ATOM   2213  CZ  PHE A 278      12.221 -11.752  10.901  1.00 92.93           C  
ATOM   2214  N   ASP A 279       4.995 -10.512  11.829  1.00 92.79           N  
ATOM   2215  CA  ASP A 279       3.538 -10.590  11.837  1.00 92.79           C  
ATOM   2216  C   ASP A 279       2.914  -9.246  11.467  1.00 92.79           C  
ATOM   2217  CB  ASP A 279       3.032 -11.044  13.208  1.00 92.79           C  
ATOM   2218  O   ASP A 279       2.978  -8.291  12.243  1.00 92.79           O  
ATOM   2219  CG  ASP A 279       1.536 -11.303  13.233  1.00 92.79           C  
ATOM   2220  OD1 ASP A 279       0.819 -10.825  12.327  1.00 92.79           O  
ATOM   2221  OD2 ASP A 279       1.069 -11.989  14.168  1.00 92.79           O  
ATOM   2222  N   MET A 280       2.282  -9.168  10.325  1.00 93.13           N  
ATOM   2223  CA  MET A 280       1.775  -7.926   9.750  1.00 93.13           C  
ATOM   2224  C   MET A 280       0.490  -7.489  10.447  1.00 93.13           C  
ATOM   2225  CB  MET A 280       1.527  -8.088   8.250  1.00 93.13           C  
ATOM   2226  O   MET A 280      -0.037  -6.411  10.167  1.00 93.13           O  
ATOM   2227  CG  MET A 280       1.370  -6.770   7.508  1.00 93.13           C  
ATOM   2228  SD  MET A 280       1.274  -6.994   5.689  1.00 93.13           S  
ATOM   2229  CE  MET A 280       2.823  -6.195   5.186  1.00 93.13           C  
ATOM   2230  N   THR A 281       0.004  -8.313  11.420  1.00 95.61           N  
ATOM   2231  CA  THR A 281      -1.172  -7.936  12.196  1.00 95.61           C  
ATOM   2232  C   THR A 281      -0.766  -7.245  13.494  1.00 95.61           C  
ATOM   2233  CB  THR A 281      -2.047  -9.163  12.515  1.00 95.61           C  
ATOM   2234  O   THR A 281      -1.621  -6.877  14.302  1.00 95.61           O  
ATOM   2235  CG2 THR A 281      -2.363  -9.957  11.252  1.00 95.61           C  
ATOM   2236  OG1 THR A 281      -1.351 -10.010  13.438  1.00 95.61           O  
ATOM   2237  N   LYS A 282       0.558  -7.093  13.635  1.00 95.51           N  
ATOM   2238  CA  LYS A 282       1.080  -6.505  14.866  1.00 95.51           C  
ATOM   2239  C   LYS A 282       1.933  -5.275  14.568  1.00 95.51           C  
ATOM   2240  CB  LYS A 282       1.899  -7.533  15.647  1.00 95.51           C  
ATOM   2241  O   LYS A 282       2.485  -5.146  13.474  1.00 95.51           O  
ATOM   2242  CG  LYS A 282       1.163  -8.839  15.912  1.00 95.51           C  
ATOM   2243  CD  LYS A 282      -0.016  -8.634  16.854  1.00 95.51           C  
ATOM   2244  CE  LYS A 282      -0.670  -9.958  17.228  1.00 95.51           C  
ATOM   2245  NZ  LYS A 282      -1.874  -9.757  18.090  1.00 95.51           N  
ATOM   2246  N   VAL A 283       2.023  -4.376  15.581  1.00 95.97           N  
ATOM   2247  CA  VAL A 283       2.937  -3.242  15.497  1.00 95.97           C  
ATOM   2248  C   VAL A 283       4.098  -3.441  16.469  1.00 95.97           C  
ATOM   2249  CB  VAL A 283       2.215  -1.909  15.795  1.00 95.97           C  
ATOM   2250  O   VAL A 283       3.981  -4.192  17.441  1.00 95.97           O  
ATOM   2251  CG1 VAL A 283       1.089  -1.669  14.791  1.00 95.97           C  
ATOM   2252  CG2 VAL A 283       1.673  -1.903  17.223  1.00 95.97           C  
ATOM   2253  N   TRP A 284       5.276  -2.690  16.119  1.00 96.30           N  
ATOM   2254  CA  TRP A 284       6.334  -2.504  17.106  1.00 96.30           C  
ATOM   2255  C   TRP A 284       6.064  -1.277  17.970  1.00 96.30           C  
ATOM   2256  CB  TRP A 284       7.695  -2.370  16.417  1.00 96.30           C  
ATOM   2257  O   TRP A 284       6.037  -0.151  17.468  1.00 96.30           O  
ATOM   2258  CG  TRP A 284       8.075  -3.555  15.582  1.00 96.30           C  
ATOM   2259  CD1 TRP A 284       7.374  -4.720  15.437  1.00 96.30           C  
ATOM   2260  CD2 TRP A 284       9.252  -3.693  14.781  1.00 96.30           C  
ATOM   2261  CE2 TRP A 284       9.199  -4.969  14.176  1.00 96.30           C  
ATOM   2262  CE3 TRP A 284      10.348  -2.861  14.514  1.00 96.30           C  
ATOM   2263  NE1 TRP A 284       8.044  -5.574  14.592  1.00 96.30           N  
ATOM   2264  CH2 TRP A 284      11.261  -4.597  13.076  1.00 96.30           C  
ATOM   2265  CZ2 TRP A 284      10.201  -5.431  13.319  1.00 96.30           C  
ATOM   2266  CZ3 TRP A 284      11.344  -3.324  13.662  1.00 96.30           C  
ATOM   2267  N   PRO A 285       5.764  -1.585  19.284  1.00 94.67           N  
ATOM   2268  CA  PRO A 285       5.524  -0.393  20.101  1.00 94.67           C  
ATOM   2269  C   PRO A 285       6.662   0.621  20.014  1.00 94.67           C  
ATOM   2270  CB  PRO A 285       5.402  -0.956  21.519  1.00 94.67           C  
ATOM   2271  O   PRO A 285       7.835   0.242  20.046  1.00 94.67           O  
ATOM   2272  CG  PRO A 285       4.971  -2.375  21.331  1.00 94.67           C  
ATOM   2273  CD  PRO A 285       5.629  -2.913  20.093  1.00 94.67           C  
ATOM   2274  N   HIS A 286       6.245   1.866  19.823  1.00 95.06           N  
ATOM   2275  CA  HIS A 286       7.231   2.932  19.691  1.00 95.06           C  
ATOM   2276  C   HIS A 286       8.092   3.045  20.944  1.00 95.06           C  
ATOM   2277  CB  HIS A 286       6.542   4.268  19.405  1.00 95.06           C  
ATOM   2278  O   HIS A 286       9.251   3.460  20.871  1.00 95.06           O  
ATOM   2279  CG  HIS A 286       5.944   4.354  18.037  1.00 95.06           C  
ATOM   2280  CD2 HIS A 286       6.057   3.536  16.964  1.00 95.06           C  
ATOM   2281  ND1 HIS A 286       5.117   5.386  17.650  1.00 95.06           N  
ATOM   2282  CE1 HIS A 286       4.746   5.198  16.395  1.00 95.06           C  
ATOM   2283  NE2 HIS A 286       5.303   4.083  15.955  1.00 95.06           N  
ATOM   2284  N   LYS A 287       7.569   2.608  22.086  1.00 95.50           N  
ATOM   2285  CA  LYS A 287       8.320   2.645  23.338  1.00 95.50           C  
ATOM   2286  C   LYS A 287       9.538   1.728  23.276  1.00 95.50           C  
ATOM   2287  CB  LYS A 287       7.425   2.248  24.512  1.00 95.50           C  
ATOM   2288  O   LYS A 287      10.604   2.067  23.795  1.00 95.50           O  
ATOM   2289  CG  LYS A 287       8.137   2.235  25.857  1.00 95.50           C  
ATOM   2290  CD  LYS A 287       7.202   1.808  26.981  1.00 95.50           C  
ATOM   2291  CE  LYS A 287       7.943   1.670  28.304  1.00 95.50           C  
ATOM   2292  NZ  LYS A 287       7.032   1.240  29.407  1.00 95.50           N  
ATOM   2293  N   ASP A 288       9.379   0.669  22.545  1.00 96.36           N  
ATOM   2294  CA  ASP A 288      10.460  -0.309  22.462  1.00 96.36           C  
ATOM   2295  C   ASP A 288      11.399   0.008  21.300  1.00 96.36           C  
ATOM   2296  CB  ASP A 288       9.894  -1.723  22.310  1.00 96.36           C  
ATOM   2297  O   ASP A 288      12.608  -0.213  21.395  1.00 96.36           O  
ATOM   2298  CG  ASP A 288       9.064  -2.161  23.505  1.00 96.36           C  
ATOM   2299  OD1 ASP A 288       9.239  -1.599  24.608  1.00 96.36           O  
ATOM   2300  OD2 ASP A 288       8.230  -3.077  23.342  1.00 96.36           O  
ATOM   2301  N   TYR A 289      10.839   0.446  20.296  1.00 97.39           N  
ATOM   2302  CA  TYR A 289      11.586   0.778  19.088  1.00 97.39           C  
ATOM   2303  C   TYR A 289      11.170   2.141  18.547  1.00 97.39           C  
ATOM   2304  CB  TYR A 289      11.378  -0.295  18.015  1.00 97.39           C  
ATOM   2305  O   TYR A 289      10.256   2.237  17.725  1.00 97.39           O  
ATOM   2306  CG  TYR A 289      11.858  -1.666  18.427  1.00 97.39           C  
ATOM   2307  CD1 TYR A 289      13.201  -2.019  18.311  1.00 97.39           C  
ATOM   2308  CD2 TYR A 289      10.971  -2.611  18.931  1.00 97.39           C  
ATOM   2309  CE1 TYR A 289      13.648  -3.281  18.686  1.00 97.39           C  
ATOM   2310  CE2 TYR A 289      11.407  -3.876  19.310  1.00 97.39           C  
ATOM   2311  OH  TYR A 289      13.182  -5.452  19.558  1.00 97.39           O  
ATOM   2312  CZ  TYR A 289      12.745  -4.201  19.185  1.00 97.39           C  
ATOM   2313  N   PRO A 290      11.795   3.273  19.077  1.00 97.86           N  
ATOM   2314  CA  PRO A 290      11.453   4.648  18.705  1.00 97.86           C  
ATOM   2315  C   PRO A 290      11.751   4.955  17.239  1.00 97.86           C  
ATOM   2316  CB  PRO A 290      12.334   5.493  19.630  1.00 97.86           C  
ATOM   2317  O   PRO A 290      12.622   4.322  16.637  1.00 97.86           O  
ATOM   2318  CG  PRO A 290      13.495   4.612  19.960  1.00 97.86           C  
ATOM   2319  CD  PRO A 290      13.031   3.184  19.944  1.00 97.86           C  
ATOM   2320  N   LEU A 291      11.070   5.951  16.731  1.00 98.29           N  
ATOM   2321  CA  LEU A 291      11.212   6.367  15.341  1.00 98.29           C  
ATOM   2322  C   LEU A 291      12.518   7.126  15.130  1.00 98.29           C  
ATOM   2323  CB  LEU A 291      10.027   7.241  14.920  1.00 98.29           C  
ATOM   2324  O   LEU A 291      12.877   7.987  15.936  1.00 98.29           O  
ATOM   2325  CG  LEU A 291       8.652   6.572  14.933  1.00 98.29           C  
ATOM   2326  CD1 LEU A 291       7.567   7.583  14.578  1.00 98.29           C  
ATOM   2327  CD2 LEU A 291       8.624   5.389  13.971  1.00 98.29           C  
ATOM   2328  N   ARG A 292      13.221   6.692  14.118  1.00 98.28           N  
ATOM   2329  CA  ARG A 292      14.423   7.388  13.669  1.00 98.28           C  
ATOM   2330  C   ARG A 292      14.188   8.078  12.330  1.00 98.28           C  
ATOM   2331  CB  ARG A 292      15.598   6.413  13.558  1.00 98.28           C  
ATOM   2332  O   ARG A 292      13.781   7.438  11.358  1.00 98.28           O  
ATOM   2333  CG  ARG A 292      16.107   5.907  14.898  1.00 98.28           C  
ATOM   2334  CD  ARG A 292      17.156   4.817  14.727  1.00 98.28           C  
ATOM   2335  NE  ARG A 292      18.292   5.280  13.935  1.00 98.28           N  
ATOM   2336  NH1 ARG A 292      19.265   3.195  13.730  1.00 98.28           N  
ATOM   2337  NH2 ARG A 292      20.254   5.027  12.769  1.00 98.28           N  
ATOM   2338  CZ  ARG A 292      19.268   4.500  13.480  1.00 98.28           C  
ATOM   2339  N   PRO A 293      14.442   9.416  12.255  1.00 98.49           N  
ATOM   2340  CA  PRO A 293      14.232  10.114  10.985  1.00 98.49           C  
ATOM   2341  C   PRO A 293      15.274   9.747   9.930  1.00 98.49           C  
ATOM   2342  CB  PRO A 293      14.343  11.591  11.371  1.00 98.49           C  
ATOM   2343  O   PRO A 293      16.462   9.637  10.244  1.00 98.49           O  
ATOM   2344  CG  PRO A 293      15.242  11.607  12.565  1.00 98.49           C  
ATOM   2345  CD  PRO A 293      15.007  10.353  13.356  1.00 98.49           C  
ATOM   2346  N   ILE A 294      14.751   9.596   8.622  1.00 98.35           N  
ATOM   2347  CA  ILE A 294      15.727   9.225   7.604  1.00 98.35           C  
ATOM   2348  C   ILE A 294      15.562  10.122   6.379  1.00 98.35           C  
ATOM   2349  CB  ILE A 294      15.590   7.740   7.203  1.00 98.35           C  
ATOM   2350  O   ILE A 294      16.464  10.214   5.543  1.00 98.35           O  
ATOM   2351  CG1 ILE A 294      14.218   7.482   6.568  1.00 98.35           C  
ATOM   2352  CG2 ILE A 294      15.811   6.831   8.416  1.00 98.35           C  
ATOM   2353  CD1 ILE A 294      14.113   6.148   5.843  1.00 98.35           C  
ATOM   2354  N   GLY A 295      14.372  10.787   6.225  1.00 98.47           N  
ATOM   2355  CA  GLY A 295      14.212  11.592   5.024  1.00 98.47           C  
ATOM   2356  C   GLY A 295      12.893  12.341   4.980  1.00 98.47           C  
ATOM   2357  O   GLY A 295      12.121  12.307   5.940  1.00 98.47           O  
ATOM   2358  N   ARG A 296      12.677  13.035   3.896  1.00 98.75           N  
ATOM   2359  CA  ARG A 296      11.483  13.838   3.652  1.00 98.75           C  
ATOM   2360  C   ARG A 296      10.976  13.648   2.227  1.00 98.75           C  
ATOM   2361  CB  ARG A 296      11.767  15.318   3.914  1.00 98.75           C  
ATOM   2362  O   ARG A 296      11.766  13.615   1.281  1.00 98.75           O  
ATOM   2363  CG  ARG A 296      10.568  16.225   3.687  1.00 98.75           C  
ATOM   2364  CD  ARG A 296      10.900  17.683   3.976  1.00 98.75           C  
ATOM   2365  NE  ARG A 296      11.412  17.860   5.332  1.00 98.75           N  
ATOM   2366  NH1 ARG A 296      12.601  19.782   4.854  1.00 98.75           N  
ATOM   2367  NH2 ARG A 296      12.615  18.918   6.978  1.00 98.75           N  
ATOM   2368  CZ  ARG A 296      12.208  18.853   5.718  1.00 98.75           C  
ATOM   2369  N   LEU A 297       9.682  13.458   2.122  1.00 98.75           N  
ATOM   2370  CA  LEU A 297       9.003  13.343   0.836  1.00 98.75           C  
ATOM   2371  C   LEU A 297       8.247  14.625   0.504  1.00 98.75           C  
ATOM   2372  CB  LEU A 297       8.038  12.154   0.843  1.00 98.75           C  
ATOM   2373  O   LEU A 297       7.490  15.136   1.332  1.00 98.75           O  
ATOM   2374  CG  LEU A 297       7.129  12.012  -0.378  1.00 98.75           C  
ATOM   2375  CD1 LEU A 297       7.950  11.653  -1.612  1.00 98.75           C  
ATOM   2376  CD2 LEU A 297       6.051  10.963  -0.123  1.00 98.75           C  
ATOM   2377  N   THR A 298       8.473  15.180  -0.721  1.00 98.70           N  
ATOM   2378  CA  THR A 298       7.729  16.323  -1.239  1.00 98.70           C  
ATOM   2379  C   THR A 298       7.105  15.994  -2.592  1.00 98.70           C  
ATOM   2380  CB  THR A 298       8.632  17.563  -1.374  1.00 98.70           C  
ATOM   2381  O   THR A 298       7.813  15.642  -3.538  1.00 98.70           O  
ATOM   2382  CG2 THR A 298       7.837  18.772  -1.857  1.00 98.70           C  
ATOM   2383  OG1 THR A 298       9.212  17.866  -0.099  1.00 98.70           O  
ATOM   2384  N   LEU A 299       5.804  16.071  -2.681  1.00 98.39           N  
ATOM   2385  CA  LEU A 299       5.116  15.894  -3.955  1.00 98.39           C  
ATOM   2386  C   LEU A 299       4.926  17.233  -4.660  1.00 98.39           C  
ATOM   2387  CB  LEU A 299       3.758  15.220  -3.741  1.00 98.39           C  
ATOM   2388  O   LEU A 299       4.209  18.105  -4.165  1.00 98.39           O  
ATOM   2389  CG  LEU A 299       3.789  13.737  -3.368  1.00 98.39           C  
ATOM   2390  CD1 LEU A 299       2.374  13.168  -3.338  1.00 98.39           C  
ATOM   2391  CD2 LEU A 299       4.663  12.958  -4.345  1.00 98.39           C  
ATOM   2392  N   ASN A 300       5.435  17.330  -5.908  1.00 98.01           N  
ATOM   2393  CA  ASN A 300       5.476  18.678  -6.465  1.00 98.01           C  
ATOM   2394  C   ASN A 300       5.094  18.686  -7.942  1.00 98.01           C  
ATOM   2395  CB  ASN A 300       6.861  19.297  -6.271  1.00 98.01           C  
ATOM   2396  O   ASN A 300       5.260  19.699  -8.625  1.00 98.01           O  
ATOM   2397  CG  ASN A 300       7.966  18.462  -6.888  1.00 98.01           C  
ATOM   2398  ND2 ASN A 300       9.208  18.765  -6.529  1.00 98.01           N  
ATOM   2399  OD1 ASN A 300       7.705  17.554  -7.681  1.00 98.01           O  
ATOM   2400  N   LYS A 301       4.625  17.600  -8.412  1.00 98.38           N  
ATOM   2401  CA  LYS A 301       4.256  17.566  -9.824  1.00 98.38           C  
ATOM   2402  C   LYS A 301       3.081  16.622 -10.063  1.00 98.38           C  
ATOM   2403  CB  LYS A 301       5.450  17.143 -10.681  1.00 98.38           C  
ATOM   2404  O   LYS A 301       3.116  15.461  -9.650  1.00 98.38           O  
ATOM   2405  CG  LYS A 301       5.199  17.229 -12.180  1.00 98.38           C  
ATOM   2406  CD  LYS A 301       6.432  16.826 -12.978  1.00 98.38           C  
ATOM   2407  CE  LYS A 301       6.167  16.868 -14.477  1.00 98.38           C  
ATOM   2408  NZ  LYS A 301       7.382  16.503 -15.264  1.00 98.38           N  
ATOM   2409  N   ASN A 302       2.014  17.155 -10.801  1.00 98.43           N  
ATOM   2410  CA  ASN A 302       0.870  16.337 -11.189  1.00 98.43           C  
ATOM   2411  C   ASN A 302       1.180  15.488 -12.419  1.00 98.43           C  
ATOM   2412  CB  ASN A 302      -0.356  17.215 -11.445  1.00 98.43           C  
ATOM   2413  O   ASN A 302       2.062  15.830 -13.208  1.00 98.43           O  
ATOM   2414  CG  ASN A 302      -1.025  17.672 -10.164  1.00 98.43           C  
ATOM   2415  ND2 ASN A 302      -1.482  18.919 -10.145  1.00 98.43           N  
ATOM   2416  OD1 ASN A 302      -1.131  16.911  -9.198  1.00 98.43           O  
ATOM   2417  N   PRO A 303       0.420  14.360 -12.496  1.00 97.65           N  
ATOM   2418  CA  PRO A 303       0.569  13.599 -13.739  1.00 97.65           C  
ATOM   2419  C   PRO A 303       0.236  14.425 -14.979  1.00 97.65           C  
ATOM   2420  CB  PRO A 303      -0.423  12.446 -13.568  1.00 97.65           C  
ATOM   2421  O   PRO A 303      -0.660  15.272 -14.939  1.00 97.65           O  
ATOM   2422  CG  PRO A 303      -1.449  12.963 -12.613  1.00 97.65           C  
ATOM   2423  CD  PRO A 303      -0.783  13.924 -11.671  1.00 97.65           C  
ATOM   2424  N   ARG A 304       1.003  14.202 -16.017  1.00 96.62           N  
ATOM   2425  CA  ARG A 304       0.665  14.824 -17.293  1.00 96.62           C  
ATOM   2426  C   ARG A 304      -0.565  14.170 -17.912  1.00 96.62           C  
ATOM   2427  CB  ARG A 304       1.846  14.741 -18.262  1.00 96.62           C  
ATOM   2428  O   ARG A 304      -1.441  14.858 -18.442  1.00 96.62           O  
ATOM   2429  CG  ARG A 304       1.623  15.482 -19.571  1.00 96.62           C  
ATOM   2430  CD  ARG A 304       2.834  15.383 -20.489  1.00 96.62           C  
ATOM   2431  NE  ARG A 304       2.499  15.746 -21.863  1.00 96.62           N  
ATOM   2432  NH1 ARG A 304       4.692  15.913 -22.571  1.00 96.62           N  
ATOM   2433  NH2 ARG A 304       2.975  16.310 -24.038  1.00 96.62           N  
ATOM   2434  CZ  ARG A 304       3.389  15.989 -22.821  1.00 96.62           C  
ATOM   2435  N   ASN A 305      -0.634  12.911 -17.910  1.00 97.07           N  
ATOM   2436  CA  ASN A 305      -1.724  12.022 -18.296  1.00 97.07           C  
ATOM   2437  C   ASN A 305      -1.946  10.924 -17.260  1.00 97.07           C  
ATOM   2438  CB  ASN A 305      -1.455  11.408 -19.672  1.00 97.07           C  
ATOM   2439  O   ASN A 305      -1.028  10.163 -16.950  1.00 97.07           O  
ATOM   2440  CG  ASN A 305      -2.584  10.514 -20.143  1.00 97.07           C  
ATOM   2441  ND2 ASN A 305      -3.498  11.075 -20.926  1.00 97.07           N  
ATOM   2442  OD1 ASN A 305      -2.635   9.328 -19.806  1.00 97.07           O  
ATOM   2443  N   TYR A 306      -3.132  10.803 -16.778  1.00 96.59           N  
ATOM   2444  CA  TYR A 306      -3.438   9.863 -15.706  1.00 96.59           C  
ATOM   2445  C   TYR A 306      -3.141   8.431 -16.134  1.00 96.59           C  
ATOM   2446  CB  TYR A 306      -4.905   9.988 -15.283  1.00 96.59           C  
ATOM   2447  O   TYR A 306      -2.521   7.670 -15.388  1.00 96.59           O  
ATOM   2448  CG  TYR A 306      -5.295   9.058 -14.160  1.00 96.59           C  
ATOM   2449  CD1 TYR A 306      -5.845   7.806 -14.426  1.00 96.59           C  
ATOM   2450  CD2 TYR A 306      -5.114   9.429 -12.832  1.00 96.59           C  
ATOM   2451  CE1 TYR A 306      -6.208   6.946 -13.394  1.00 96.59           C  
ATOM   2452  CE2 TYR A 306      -5.472   8.577 -11.792  1.00 96.59           C  
ATOM   2453  OH  TYR A 306      -6.374   6.492 -11.058  1.00 96.59           O  
ATOM   2454  CZ  TYR A 306      -6.017   7.340 -12.083  1.00 96.59           C  
ATOM   2455  N   PHE A 307      -3.583   8.017 -17.327  1.00 96.53           N  
ATOM   2456  CA  PHE A 307      -3.401   6.649 -17.797  1.00 96.53           C  
ATOM   2457  C   PHE A 307      -1.920   6.296 -17.876  1.00 96.53           C  
ATOM   2458  CB  PHE A 307      -4.061   6.457 -19.166  1.00 96.53           C  
ATOM   2459  O   PHE A 307      -1.491   5.272 -17.340  1.00 96.53           O  
ATOM   2460  CG  PHE A 307      -3.931   5.061 -19.712  1.00 96.53           C  
ATOM   2461  CD1 PHE A 307      -2.962   4.758 -20.661  1.00 96.53           C  
ATOM   2462  CD2 PHE A 307      -4.779   4.051 -19.277  1.00 96.53           C  
ATOM   2463  CE1 PHE A 307      -2.840   3.467 -21.168  1.00 96.53           C  
ATOM   2464  CE2 PHE A 307      -4.663   2.758 -19.779  1.00 96.53           C  
ATOM   2465  CZ  PHE A 307      -3.693   2.468 -20.726  1.00 96.53           C  
ATOM   2466  N   THR A 308      -1.129   7.182 -18.481  1.00 96.33           N  
ATOM   2467  CA  THR A 308       0.289   6.936 -18.716  1.00 96.33           C  
ATOM   2468  C   THR A 308       1.066   6.946 -17.403  1.00 96.33           C  
ATOM   2469  CB  THR A 308       0.886   7.982 -19.676  1.00 96.33           C  
ATOM   2470  O   THR A 308       1.877   6.053 -17.148  1.00 96.33           O  
ATOM   2471  CG2 THR A 308       2.381   7.756 -19.876  1.00 96.33           C  
ATOM   2472  OG1 THR A 308       0.226   7.888 -20.945  1.00 96.33           O  
ATOM   2473  N   ASP A 309       0.777   7.886 -16.521  1.00 97.76           N  
ATOM   2474  CA  ASP A 309       1.615   8.126 -15.350  1.00 97.76           C  
ATOM   2475  C   ASP A 309       1.119   7.327 -14.147  1.00 97.76           C  
ATOM   2476  CB  ASP A 309       1.650   9.618 -15.012  1.00 97.76           C  
ATOM   2477  O   ASP A 309       1.920   6.815 -13.362  1.00 97.76           O  
ATOM   2478  CG  ASP A 309       2.412  10.440 -16.036  1.00 97.76           C  
ATOM   2479  OD1 ASP A 309       3.308   9.891 -16.714  1.00 97.76           O  
ATOM   2480  OD2 ASP A 309       2.117  11.647 -16.164  1.00 97.76           O  
ATOM   2481  N   ILE A 310      -0.259   7.143 -14.039  1.00 97.67           N  
ATOM   2482  CA  ILE A 310      -0.786   6.566 -12.807  1.00 97.67           C  
ATOM   2483  C   ILE A 310      -1.394   5.196 -13.099  1.00 97.67           C  
ATOM   2484  CB  ILE A 310      -1.837   7.491 -12.154  1.00 97.67           C  
ATOM   2485  O   ILE A 310      -1.090   4.216 -12.414  1.00 97.67           O  
ATOM   2486  CG1 ILE A 310      -1.227   8.866 -11.857  1.00 97.67           C  
ATOM   2487  CG2 ILE A 310      -2.400   6.854 -10.880  1.00 97.67           C  
ATOM   2488  CD1 ILE A 310       0.040   8.812 -11.015  1.00 97.67           C  
ATOM   2489  N   GLU A 311      -2.266   5.066 -14.113  1.00 96.87           N  
ATOM   2490  CA  GLU A 311      -2.942   3.801 -14.388  1.00 96.87           C  
ATOM   2491  C   GLU A 311      -1.954   2.737 -14.855  1.00 96.87           C  
ATOM   2492  CB  GLU A 311      -4.041   3.996 -15.436  1.00 96.87           C  
ATOM   2493  O   GLU A 311      -2.054   1.573 -14.461  1.00 96.87           O  
ATOM   2494  CG  GLU A 311      -4.758   2.710 -15.821  1.00 96.87           C  
ATOM   2495  CD  GLU A 311      -5.485   2.057 -14.657  1.00 96.87           C  
ATOM   2496  OE1 GLU A 311      -5.815   0.853 -14.746  1.00 96.87           O  
ATOM   2497  OE2 GLU A 311      -5.726   2.755 -13.647  1.00 96.87           O  
ATOM   2498  N   GLN A 312      -0.813   3.110 -15.556  1.00 97.03           N  
ATOM   2499  CA  GLN A 312       0.152   2.153 -16.086  1.00 97.03           C  
ATOM   2500  C   GLN A 312       1.292   1.917 -15.098  1.00 97.03           C  
ATOM   2501  CB  GLN A 312       0.710   2.637 -17.425  1.00 97.03           C  
ATOM   2502  O   GLN A 312       2.118   1.023 -15.297  1.00 97.03           O  
ATOM   2503  CG  GLN A 312      -0.276   2.522 -18.580  1.00 97.03           C  
ATOM   2504  CD  GLN A 312       0.350   2.855 -19.921  1.00 97.03           C  
ATOM   2505  NE2 GLN A 312      -0.293   2.420 -21.000  1.00 97.03           N  
ATOM   2506  OE1 GLN A 312       1.402   3.499 -19.988  1.00 97.03           O  
ATOM   2507  N   ALA A 313       1.303   2.708 -14.032  1.00 97.82           N  
ATOM   2508  CA  ALA A 313       2.355   2.535 -13.033  1.00 97.82           C  
ATOM   2509  C   ALA A 313       2.229   1.185 -12.333  1.00 97.82           C  
ATOM   2510  CB  ALA A 313       2.308   3.667 -12.010  1.00 97.82           C  
ATOM   2511  O   ALA A 313       1.135   0.791 -11.921  1.00 97.82           O  
ATOM   2512  N   ALA A 314       3.270   0.437 -12.315  1.00 97.70           N  
ATOM   2513  CA  ALA A 314       3.365  -0.861 -11.654  1.00 97.70           C  
ATOM   2514  C   ALA A 314       4.346  -0.812 -10.486  1.00 97.70           C  
ATOM   2515  CB  ALA A 314       3.783  -1.938 -12.652  1.00 97.70           C  
ATOM   2516  O   ALA A 314       5.465  -0.313 -10.629  1.00 97.70           O  
ATOM   2517  N   PHE A 315       3.883  -1.280  -9.301  1.00 98.23           N  
ATOM   2518  CA  PHE A 315       4.674  -1.272  -8.076  1.00 98.23           C  
ATOM   2519  C   PHE A 315       4.836  -2.685  -7.527  1.00 98.23           C  
ATOM   2520  CB  PHE A 315       4.025  -0.371  -7.022  1.00 98.23           C  
ATOM   2521  O   PHE A 315       3.887  -3.472  -7.535  1.00 98.23           O  
ATOM   2522  CG  PHE A 315       3.826   1.050  -7.477  1.00 98.23           C  
ATOM   2523  CD1 PHE A 315       4.820   2.002  -7.284  1.00 98.23           C  
ATOM   2524  CD2 PHE A 315       2.644   1.434  -8.098  1.00 98.23           C  
ATOM   2525  CE1 PHE A 315       4.639   3.317  -7.704  1.00 98.23           C  
ATOM   2526  CE2 PHE A 315       2.456   2.747  -8.521  1.00 98.23           C  
ATOM   2527  CZ  PHE A 315       3.454   3.687  -8.322  1.00 98.23           C  
ATOM   2528  N   SER A 316       6.102  -2.953  -7.070  1.00 97.62           N  
ATOM   2529  CA  SER A 316       6.345  -4.265  -6.481  1.00 97.62           C  
ATOM   2530  C   SER A 316       7.359  -4.182  -5.345  1.00 97.62           C  
ATOM   2531  CB  SER A 316       6.839  -5.247  -7.545  1.00 97.62           C  
ATOM   2532  O   SER A 316       8.413  -3.561  -5.491  1.00 97.62           O  
ATOM   2533  OG  SER A 316       7.237  -6.472  -6.953  1.00 97.62           O  
ATOM   2534  N   PRO A 317       6.968  -4.888  -4.188  1.00 96.81           N  
ATOM   2535  CA  PRO A 317       7.944  -4.922  -3.096  1.00 96.81           C  
ATOM   2536  C   PRO A 317       9.173  -5.765  -3.428  1.00 96.81           C  
ATOM   2537  CB  PRO A 317       7.156  -5.539  -1.938  1.00 96.81           C  
ATOM   2538  O   PRO A 317      10.139  -5.784  -2.662  1.00 96.81           O  
ATOM   2539  CG  PRO A 317       6.121  -6.396  -2.593  1.00 96.81           C  
ATOM   2540  CD  PRO A 317       5.679  -5.724  -3.861  1.00 96.81           C  
ATOM   2541  N   SER A 318       9.145  -6.445  -4.643  1.00 96.81           N  
ATOM   2542  CA  SER A 318      10.300  -7.218  -5.087  1.00 96.81           C  
ATOM   2543  C   SER A 318      11.342  -6.324  -5.751  1.00 96.81           C  
ATOM   2544  CB  SER A 318       9.869  -8.319  -6.056  1.00 96.81           C  
ATOM   2545  O   SER A 318      12.472  -6.753  -5.994  1.00 96.81           O  
ATOM   2546  OG  SER A 318       9.351  -7.762  -7.252  1.00 96.81           O  
ATOM   2547  N   ASN A 319      10.863  -5.112  -6.148  1.00 97.58           N  
ATOM   2548  CA  ASN A 319      11.829  -4.141  -6.650  1.00 97.58           C  
ATOM   2549  C   ASN A 319      12.653  -3.533  -5.519  1.00 97.58           C  
ATOM   2550  CB  ASN A 319      11.121  -3.040  -7.443  1.00 97.58           C  
ATOM   2551  O   ASN A 319      12.202  -2.603  -4.847  1.00 97.58           O  
ATOM   2552  CG  ASN A 319      10.459  -3.561  -8.703  1.00 97.58           C  
ATOM   2553  ND2 ASN A 319       9.424  -2.866  -9.160  1.00 97.58           N  
ATOM   2554  OD1 ASN A 319      10.874  -4.580  -9.261  1.00 97.58           O  
ATOM   2555  N   MET A 320      13.785  -4.062  -5.230  1.00 96.60           N  
ATOM   2556  CA  MET A 320      14.685  -3.641  -4.160  1.00 96.60           C  
ATOM   2557  C   MET A 320      16.068  -3.312  -4.711  1.00 96.60           C  
ATOM   2558  CB  MET A 320      14.793  -4.729  -3.090  1.00 96.60           C  
ATOM   2559  O   MET A 320      16.452  -3.806  -5.773  1.00 96.60           O  
ATOM   2560  CG  MET A 320      13.491  -4.996  -2.353  1.00 96.60           C  
ATOM   2561  SD  MET A 320      13.646  -6.342  -1.116  1.00 96.60           S  
ATOM   2562  CE  MET A 320      11.902  -6.571  -0.671  1.00 96.60           C  
ATOM   2563  N   VAL A 321      16.776  -2.513  -4.036  1.00 96.99           N  
ATOM   2564  CA  VAL A 321      18.120  -2.114  -4.439  1.00 96.99           C  
ATOM   2565  C   VAL A 321      19.135  -2.600  -3.407  1.00 96.99           C  
ATOM   2566  CB  VAL A 321      18.229  -0.582  -4.614  1.00 96.99           C  
ATOM   2567  O   VAL A 321      18.770  -2.929  -2.276  1.00 96.99           O  
ATOM   2568  CG1 VAL A 321      17.306  -0.099  -5.731  1.00 96.99           C  
ATOM   2569  CG2 VAL A 321      17.904   0.128  -3.302  1.00 96.99           C  
ATOM   2570  N   PRO A 322      20.395  -2.686  -3.835  1.00 95.49           N  
ATOM   2571  CA  PRO A 322      21.396  -3.097  -2.848  1.00 95.49           C  
ATOM   2572  C   PRO A 322      21.305  -2.300  -1.548  1.00 95.49           C  
ATOM   2573  CB  PRO A 322      22.724  -2.830  -3.560  1.00 95.49           C  
ATOM   2574  O   PRO A 322      21.138  -1.078  -1.580  1.00 95.49           O  
ATOM   2575  CG  PRO A 322      22.410  -2.959  -5.016  1.00 95.49           C  
ATOM   2576  CD  PRO A 322      21.040  -2.393  -5.260  1.00 95.49           C  
ATOM   2577  N   GLY A 323      21.393  -3.106  -0.392  1.00 95.56           N  
ATOM   2578  CA  GLY A 323      21.309  -2.477   0.917  1.00 95.56           C  
ATOM   2579  C   GLY A 323      19.899  -2.445   1.474  1.00 95.56           C  
ATOM   2580  O   GLY A 323      19.691  -2.065   2.628  1.00 95.56           O  
ATOM   2581  N   TRP A 324      18.874  -2.773   0.705  1.00 97.43           N  
ATOM   2582  CA  TRP A 324      17.465  -2.903   1.062  1.00 97.43           C  
ATOM   2583  C   TRP A 324      16.932  -4.280   0.679  1.00 97.43           C  
ATOM   2584  CB  TRP A 324      16.634  -1.812   0.382  1.00 97.43           C  
ATOM   2585  O   TRP A 324      16.845  -4.611  -0.506  1.00 97.43           O  
ATOM   2586  CG  TRP A 324      15.239  -1.688   0.916  1.00 97.43           C  
ATOM   2587  CD1 TRP A 324      14.191  -2.535   0.687  1.00 97.43           C  
ATOM   2588  CD2 TRP A 324      14.738  -0.651   1.765  1.00 97.43           C  
ATOM   2589  CE2 TRP A 324      13.377  -0.934   2.013  1.00 97.43           C  
ATOM   2590  CE3 TRP A 324      15.310   0.492   2.342  1.00 97.43           C  
ATOM   2591  NE1 TRP A 324      13.068  -2.088   1.344  1.00 97.43           N  
ATOM   2592  CH2 TRP A 324      13.161   0.996   3.365  1.00 97.43           C  
ATOM   2593  CZ2 TRP A 324      12.578  -0.114   2.814  1.00 97.43           C  
ATOM   2594  CZ3 TRP A 324      14.513   1.306   3.138  1.00 97.43           C  
ATOM   2595  N   GLY A 325      16.443  -5.032   1.682  1.00 95.90           N  
ATOM   2596  CA  GLY A 325      16.068  -6.397   1.347  1.00 95.90           C  
ATOM   2597  C   GLY A 325      14.805  -6.859   2.049  1.00 95.90           C  
ATOM   2598  O   GLY A 325      14.285  -6.163   2.924  1.00 95.90           O  
ATOM   2599  N   ALA A 326      14.363  -8.066   1.716  1.00 95.50           N  
ATOM   2600  CA  ALA A 326      13.157  -8.670   2.277  1.00 95.50           C  
ATOM   2601  C   ALA A 326      13.475  -9.447   3.551  1.00 95.50           C  
ATOM   2602  CB  ALA A 326      12.495  -9.586   1.250  1.00 95.50           C  
ATOM   2603  O   ALA A 326      14.571  -9.993   3.696  1.00 95.50           O  
ATOM   2604  N   SER A 327      12.552  -9.455   4.478  1.00 94.60           N  
ATOM   2605  CA  SER A 327      12.623 -10.281   5.679  1.00 94.60           C  
ATOM   2606  C   SER A 327      11.818 -11.566   5.514  1.00 94.60           C  
ATOM   2607  CB  SER A 327      12.118  -9.505   6.896  1.00 94.60           C  
ATOM   2608  O   SER A 327      11.300 -11.845   4.431  1.00 94.60           O  
ATOM   2609  OG  SER A 327      10.722  -9.280   6.804  1.00 94.60           O  
ATOM   2610  N   ALA A 328      11.758 -12.344   6.602  1.00 92.17           N  
ATOM   2611  CA  ALA A 328      10.982 -13.582   6.593  1.00 92.17           C  
ATOM   2612  C   ALA A 328       9.505 -13.305   6.857  1.00 92.17           C  
ATOM   2613  CB  ALA A 328      11.530 -14.560   7.629  1.00 92.17           C  
ATOM   2614  O   ALA A 328       8.783 -14.172   7.354  1.00 92.17           O  
ATOM   2615  N   ASP A 329       9.078 -12.123   6.625  1.00 92.86           N  
ATOM   2616  CA  ASP A 329       7.672 -11.731   6.670  1.00 92.86           C  
ATOM   2617  C   ASP A 329       6.863 -12.466   5.604  1.00 92.86           C  
ATOM   2618  CB  ASP A 329       7.531 -10.219   6.489  1.00 92.86           C  
ATOM   2619  O   ASP A 329       7.042 -12.227   4.408  1.00 92.86           O  
ATOM   2620  CG  ASP A 329       6.088  -9.747   6.545  1.00 92.86           C  
ATOM   2621  OD1 ASP A 329       5.179 -10.521   6.174  1.00 92.86           O  
ATOM   2622  OD2 ASP A 329       5.859  -8.591   6.961  1.00 92.86           O  
ATOM   2623  N   PRO A 330       5.921 -13.331   5.965  1.00 91.85           N  
ATOM   2624  CA  PRO A 330       5.206 -14.175   5.005  1.00 91.85           C  
ATOM   2625  C   PRO A 330       4.373 -13.366   4.013  1.00 91.85           C  
ATOM   2626  CB  PRO A 330       4.308 -15.039   5.895  1.00 91.85           C  
ATOM   2627  O   PRO A 330       4.289 -13.724   2.835  1.00 91.85           O  
ATOM   2628  CG  PRO A 330       4.979 -15.035   7.231  1.00 91.85           C  
ATOM   2629  CD  PRO A 330       5.732 -13.745   7.383  1.00 91.85           C  
ATOM   2630  N   MET A 331       3.727 -12.322   4.493  1.00 93.98           N  
ATOM   2631  CA  MET A 331       2.962 -11.470   3.586  1.00 93.98           C  
ATOM   2632  C   MET A 331       3.880 -10.784   2.580  1.00 93.98           C  
ATOM   2633  CB  MET A 331       2.171 -10.423   4.371  1.00 93.98           C  
ATOM   2634  O   MET A 331       3.550 -10.691   1.396  1.00 93.98           O  
ATOM   2635  CG  MET A 331       0.985 -10.993   5.132  1.00 93.98           C  
ATOM   2636  SD  MET A 331      -0.227 -11.819   4.029  1.00 93.98           S  
ATOM   2637  CE  MET A 331      -0.734 -10.413   3.001  1.00 93.98           C  
ATOM   2638  N   LEU A 332       5.038 -10.206   3.108  1.00 96.00           N  
ATOM   2639  CA  LEU A 332       6.011  -9.575   2.223  1.00 96.00           C  
ATOM   2640  C   LEU A 332       6.525 -10.567   1.185  1.00 96.00           C  
ATOM   2641  CB  LEU A 332       7.183  -9.011   3.030  1.00 96.00           C  
ATOM   2642  O   LEU A 332       6.603 -10.245  -0.003  1.00 96.00           O  
ATOM   2643  CG  LEU A 332       8.329  -8.397   2.224  1.00 96.00           C  
ATOM   2644  CD1 LEU A 332       7.814  -7.250   1.361  1.00 96.00           C  
ATOM   2645  CD2 LEU A 332       9.440  -7.918   3.152  1.00 96.00           C  
ATOM   2646  N   GLN A 333       6.834 -11.808   1.587  1.00 95.01           N  
ATOM   2647  CA  GLN A 333       7.338 -12.852   0.702  1.00 95.01           C  
ATOM   2648  C   GLN A 333       6.329 -13.179  -0.395  1.00 95.01           C  
ATOM   2649  CB  GLN A 333       7.675 -14.114   1.497  1.00 95.01           C  
ATOM   2650  O   GLN A 333       6.701 -13.349  -1.558  1.00 95.01           O  
ATOM   2651  CG  GLN A 333       8.864 -13.951   2.434  1.00 95.01           C  
ATOM   2652  CD  GLN A 333      10.173 -13.750   1.693  1.00 95.01           C  
ATOM   2653  NE2 GLN A 333      10.999 -12.834   2.186  1.00 95.01           N  
ATOM   2654  OE1 GLN A 333      10.439 -14.414   0.686  1.00 95.01           O  
ATOM   2655  N   ALA A 334       5.065 -13.316  -0.044  1.00 95.68           N  
ATOM   2656  CA  ALA A 334       4.005 -13.624  -1.001  1.00 95.68           C  
ATOM   2657  C   ALA A 334       3.804 -12.475  -1.985  1.00 95.68           C  
ATOM   2658  CB  ALA A 334       2.700 -13.927  -0.269  1.00 95.68           C  
ATOM   2659  O   ALA A 334       3.654 -12.700  -3.188  1.00 95.68           O  
ATOM   2660  N   ARG A 335       3.905 -11.265  -1.532  1.00 95.59           N  
ATOM   2661  CA  ARG A 335       3.666 -10.072  -2.338  1.00 95.59           C  
ATOM   2662  C   ARG A 335       4.775  -9.876  -3.367  1.00 95.59           C  
ATOM   2663  CB  ARG A 335       3.553  -8.834  -1.447  1.00 95.59           C  
ATOM   2664  O   ARG A 335       4.556  -9.263  -4.414  1.00 95.59           O  
ATOM   2665  CG  ARG A 335       2.267  -8.772  -0.638  1.00 95.59           C  
ATOM   2666  CD  ARG A 335       2.129  -7.450   0.103  1.00 95.59           C  
ATOM   2667  NE  ARG A 335       0.887  -7.387   0.868  1.00 95.59           N  
ATOM   2668  NH1 ARG A 335       1.055  -5.134   1.350  1.00 95.59           N  
ATOM   2669  NH2 ARG A 335      -0.735  -6.344   2.115  1.00 95.59           N  
ATOM   2670  CZ  ARG A 335       0.405  -6.288   1.443  1.00 95.59           C  
ATOM   2671  N   MET A 336       5.980 -10.336  -3.018  1.00 97.17           N  
ATOM   2672  CA  MET A 336       7.112 -10.218  -3.933  1.00 97.17           C  
ATOM   2673  C   MET A 336       6.847 -10.979  -5.228  1.00 97.17           C  
ATOM   2674  CB  MET A 336       8.392 -10.736  -3.275  1.00 97.17           C  
ATOM   2675  O   MET A 336       7.413 -10.652  -6.272  1.00 97.17           O  
ATOM   2676  CG  MET A 336       8.948  -9.812  -2.204  1.00 97.17           C  
ATOM   2677  SD  MET A 336      10.629 -10.303  -1.655  1.00 97.17           S  
ATOM   2678  CE  MET A 336      10.247 -11.861  -0.808  1.00 97.17           C  
ATOM   2679  N   PHE A 337       5.960 -11.938  -5.182  1.00 96.69           N  
ATOM   2680  CA  PHE A 337       5.529 -12.641  -6.384  1.00 96.69           C  
ATOM   2681  C   PHE A 337       4.241 -12.039  -6.931  1.00 96.69           C  
ATOM   2682  CB  PHE A 337       5.331 -14.132  -6.094  1.00 96.69           C  
ATOM   2683  O   PHE A 337       4.130 -11.783  -8.132  1.00 96.69           O  
ATOM   2684  CG  PHE A 337       4.612 -14.873  -7.189  1.00 96.69           C  
ATOM   2685  CD1 PHE A 337       3.276 -15.226  -7.048  1.00 96.69           C  
ATOM   2686  CD2 PHE A 337       5.274 -15.217  -8.361  1.00 96.69           C  
ATOM   2687  CE1 PHE A 337       2.609 -15.912  -8.060  1.00 96.69           C  
ATOM   2688  CE2 PHE A 337       4.614 -15.902  -9.376  1.00 96.69           C  
ATOM   2689  CZ  PHE A 337       3.282 -16.250  -9.224  1.00 96.69           C  
ATOM   2690  N   ALA A 338       3.266 -11.862  -6.148  1.00 96.56           N  
ATOM   2691  CA  ALA A 338       1.891 -11.534  -6.516  1.00 96.56           C  
ATOM   2692  C   ALA A 338       1.833 -10.238  -7.320  1.00 96.56           C  
ATOM   2693  CB  ALA A 338       1.018 -11.422  -5.269  1.00 96.56           C  
ATOM   2694  O   ALA A 338       1.118 -10.153  -8.321  1.00 96.56           O  
ATOM   2695  N   TYR A 339       2.574  -9.222  -6.942  1.00 96.49           N  
ATOM   2696  CA  TYR A 339       2.442  -7.898  -7.541  1.00 96.49           C  
ATOM   2697  C   TYR A 339       2.979  -7.889  -8.968  1.00 96.49           C  
ATOM   2698  CB  TYR A 339       3.178  -6.851  -6.700  1.00 96.49           C  
ATOM   2699  O   TYR A 339       2.295  -7.442  -9.892  1.00 96.49           O  
ATOM   2700  CG  TYR A 339       2.408  -6.398  -5.484  1.00 96.49           C  
ATOM   2701  CD1 TYR A 339       1.501  -7.248  -4.854  1.00 96.49           C  
ATOM   2702  CD2 TYR A 339       2.583  -5.121  -4.964  1.00 96.49           C  
ATOM   2703  CE1 TYR A 339       0.787  -6.834  -3.734  1.00 96.49           C  
ATOM   2704  CE2 TYR A 339       1.875  -4.697  -3.844  1.00 96.49           C  
ATOM   2705  OH  TYR A 339       0.276  -5.144  -2.129  1.00 96.49           O  
ATOM   2706  CZ  TYR A 339       0.981  -5.559  -3.237  1.00 96.49           C  
ATOM   2707  N   PRO A 340       4.224  -8.334  -9.177  1.00 96.37           N  
ATOM   2708  CA  PRO A 340       4.702  -8.357 -10.562  1.00 96.37           C  
ATOM   2709  C   PRO A 340       3.860  -9.259 -11.462  1.00 96.37           C  
ATOM   2710  CB  PRO A 340       6.130  -8.894 -10.433  1.00 96.37           C  
ATOM   2711  O   PRO A 340       3.705  -8.978 -12.653  1.00 96.37           O  
ATOM   2712  CG  PRO A 340       6.175  -9.541  -9.087  1.00 96.37           C  
ATOM   2713  CD  PRO A 340       5.232  -8.810  -8.175  1.00 96.37           C  
ATOM   2714  N   ASP A 341       3.347 -10.329 -10.933  1.00 96.86           N  
ATOM   2715  CA  ASP A 341       2.481 -11.208 -11.713  1.00 96.86           C  
ATOM   2716  C   ASP A 341       1.209 -10.482 -12.145  1.00 96.86           C  
ATOM   2717  CB  ASP A 341       2.125 -12.461 -10.911  1.00 96.86           C  
ATOM   2718  O   ASP A 341       0.766 -10.621 -13.287  1.00 96.86           O  
ATOM   2719  CG  ASP A 341       1.412 -13.514 -11.741  1.00 96.86           C  
ATOM   2720  OD1 ASP A 341       2.000 -14.018 -12.722  1.00 96.86           O  
ATOM   2721  OD2 ASP A 341       0.251 -13.841 -11.413  1.00 96.86           O  
ATOM   2722  N   ALA A 342       0.600  -9.701 -11.258  1.00 96.32           N  
ATOM   2723  CA  ALA A 342      -0.579  -8.903 -11.587  1.00 96.32           C  
ATOM   2724  C   ALA A 342      -0.265  -7.886 -12.680  1.00 96.32           C  
ATOM   2725  CB  ALA A 342      -1.108  -8.196 -10.342  1.00 96.32           C  
ATOM   2726  O   ALA A 342      -1.065  -7.684 -13.597  1.00 96.32           O  
ATOM   2727  N   ALA A 343       0.892  -7.244 -12.625  1.00 96.60           N  
ATOM   2728  CA  ALA A 343       1.298  -6.256 -13.620  1.00 96.60           C  
ATOM   2729  C   ALA A 343       1.505  -6.905 -14.986  1.00 96.60           C  
ATOM   2730  CB  ALA A 343       2.573  -5.544 -13.174  1.00 96.60           C  
ATOM   2731  O   ALA A 343       1.146  -6.329 -16.015  1.00 96.60           O  
ATOM   2732  N   ARG A 344       2.063  -8.107 -14.988  1.00 95.73           N  
ATOM   2733  CA  ARG A 344       2.244  -8.834 -16.240  1.00 95.73           C  
ATOM   2734  C   ARG A 344       0.902  -9.112 -16.911  1.00 95.73           C  
ATOM   2735  CB  ARG A 344       2.990 -10.148 -15.997  1.00 95.73           C  
ATOM   2736  O   ARG A 344       0.782  -9.013 -18.133  1.00 95.73           O  
ATOM   2737  CG  ARG A 344       4.462  -9.967 -15.661  1.00 95.73           C  
ATOM   2738  CD  ARG A 344       5.167 -11.304 -15.479  1.00 95.73           C  
ATOM   2739  NE  ARG A 344       6.552 -11.129 -15.052  1.00 95.73           N  
ATOM   2740  NH1 ARG A 344       6.111 -11.407 -12.802  1.00 95.73           N  
ATOM   2741  NH2 ARG A 344       8.253 -11.009 -13.514  1.00 95.73           N  
ATOM   2742  CZ  ARG A 344       6.969 -11.182 -13.790  1.00 95.73           C  
ATOM   2743  N   TYR A 345      -0.087  -9.458 -16.097  1.00 96.05           N  
ATOM   2744  CA  TYR A 345      -1.420  -9.726 -16.624  1.00 96.05           C  
ATOM   2745  C   TYR A 345      -2.047  -8.459 -17.193  1.00 96.05           C  
ATOM   2746  CB  TYR A 345      -2.322 -10.310 -15.532  1.00 96.05           C  
ATOM   2747  O   TYR A 345      -2.613  -8.478 -18.289  1.00 96.05           O  
ATOM   2748  CG  TYR A 345      -3.757 -10.494 -15.964  1.00 96.05           C  
ATOM   2749  CD1 TYR A 345      -4.774  -9.716 -15.417  1.00 96.05           C  
ATOM   2750  CD2 TYR A 345      -4.097 -11.446 -16.918  1.00 96.05           C  
ATOM   2751  CE1 TYR A 345      -6.098  -9.883 -15.811  1.00 96.05           C  
ATOM   2752  CE2 TYR A 345      -5.417 -11.623 -17.319  1.00 96.05           C  
ATOM   2753  OH  TYR A 345      -7.718 -11.007 -17.154  1.00 96.05           O  
ATOM   2754  CZ  TYR A 345      -6.409 -10.837 -16.761  1.00 96.05           C  
ATOM   2755  N   ARG A 346      -1.802  -7.371 -16.554  1.00 95.92           N  
ATOM   2756  CA  ARG A 346      -2.500  -6.141 -16.913  1.00 95.92           C  
ATOM   2757  C   ARG A 346      -1.773  -5.407 -18.035  1.00 95.92           C  
ATOM   2758  CB  ARG A 346      -2.640  -5.227 -15.694  1.00 95.92           C  
ATOM   2759  O   ARG A 346      -2.406  -4.897 -18.962  1.00 95.92           O  
ATOM   2760  CG  ARG A 346      -3.619  -5.740 -14.649  1.00 95.92           C  
ATOM   2761  CD  ARG A 346      -3.795  -4.749 -13.507  1.00 95.92           C  
ATOM   2762  NE  ARG A 346      -4.341  -3.479 -13.975  1.00 95.92           N  
ATOM   2763  NH1 ARG A 346      -2.945  -2.166 -12.685  1.00 95.92           N  
ATOM   2764  NH2 ARG A 346      -4.493  -1.189 -14.064  1.00 95.92           N  
ATOM   2765  CZ  ARG A 346      -3.925  -2.281 -13.573  1.00 95.92           C  
ATOM   2766  N   LEU A 347      -0.476  -5.288 -17.932  1.00 95.82           N  
ATOM   2767  CA  LEU A 347       0.289  -4.363 -18.760  1.00 95.82           C  
ATOM   2768  C   LEU A 347       1.101  -5.115 -19.808  1.00 95.82           C  
ATOM   2769  CB  LEU A 347       1.218  -3.510 -17.892  1.00 95.82           C  
ATOM   2770  O   LEU A 347       1.489  -4.542 -20.829  1.00 95.82           O  
ATOM   2771  CG  LEU A 347       0.544  -2.630 -16.838  1.00 95.82           C  
ATOM   2772  CD1 LEU A 347       1.591  -1.999 -15.927  1.00 95.82           C  
ATOM   2773  CD2 LEU A 347      -0.310  -1.556 -17.504  1.00 95.82           C  
ATOM   2774  N   GLY A 348       1.368  -6.357 -19.596  1.00 95.02           N  
ATOM   2775  CA  GLY A 348       2.193  -7.160 -20.484  1.00 95.02           C  
ATOM   2776  C   GLY A 348       3.561  -7.471 -19.908  1.00 95.02           C  
ATOM   2777  O   GLY A 348       3.993  -6.837 -18.943  1.00 95.02           O  
ATOM   2778  N   VAL A 349       4.327  -8.302 -20.558  1.00 94.82           N  
ATOM   2779  CA  VAL A 349       5.568  -8.896 -20.072  1.00 94.82           C  
ATOM   2780  C   VAL A 349       6.680  -7.849 -20.079  1.00 94.82           C  
ATOM   2781  CB  VAL A 349       5.982 -10.119 -20.920  1.00 94.82           C  
ATOM   2782  O   VAL A 349       7.686  -7.998 -19.381  1.00 94.82           O  
ATOM   2783  CG1 VAL A 349       4.984 -11.262 -20.742  1.00 94.82           C  
ATOM   2784  CG2 VAL A 349       6.099  -9.732 -22.393  1.00 94.82           C  
ATOM   2785  N   ASN A 350       6.497  -6.752 -20.932  1.00 95.29           N  
ATOM   2786  CA  ASN A 350       7.531  -5.727 -21.021  1.00 95.29           C  
ATOM   2787  C   ASN A 350       7.108  -4.441 -20.316  1.00 95.29           C  
ATOM   2788  CB  ASN A 350       7.880  -5.441 -22.483  1.00 95.29           C  
ATOM   2789  O   ASN A 350       7.548  -3.351 -20.687  1.00 95.29           O  
ATOM   2790  CG  ASN A 350       8.667  -6.566 -23.126  1.00 95.29           C  
ATOM   2791  ND2 ASN A 350       8.331  -6.890 -24.369  1.00 95.29           N  
ATOM   2792  OD1 ASN A 350       9.569  -7.140 -22.510  1.00 95.29           O  
ATOM   2793  N   TYR A 351       6.211  -4.484 -19.294  1.00 95.71           N  
ATOM   2794  CA  TYR A 351       5.660  -3.319 -18.611  1.00 95.71           C  
ATOM   2795  C   TYR A 351       6.771  -2.438 -18.053  1.00 95.71           C  
ATOM   2796  CB  TYR A 351       4.720  -3.753 -17.482  1.00 95.71           C  
ATOM   2797  O   TYR A 351       6.555  -1.255 -17.779  1.00 95.71           O  
ATOM   2798  CG  TYR A 351       5.422  -4.456 -16.345  1.00 95.71           C  
ATOM   2799  CD1 TYR A 351       5.481  -5.847 -16.291  1.00 95.71           C  
ATOM   2800  CD2 TYR A 351       6.025  -3.732 -15.323  1.00 95.71           C  
ATOM   2801  CE1 TYR A 351       6.125  -6.499 -15.244  1.00 95.71           C  
ATOM   2802  CE2 TYR A 351       6.672  -4.373 -14.271  1.00 95.71           C  
ATOM   2803  OH  TYR A 351       7.355  -6.395 -13.203  1.00 95.71           O  
ATOM   2804  CZ  TYR A 351       6.717  -5.755 -14.241  1.00 95.71           C  
ATOM   2805  N   GLN A 352       7.968  -2.944 -17.793  1.00 94.79           N  
ATOM   2806  CA  GLN A 352       9.091  -2.176 -17.265  1.00 94.79           C  
ATOM   2807  C   GLN A 352       9.572  -1.140 -18.277  1.00 94.79           C  
ATOM   2808  CB  GLN A 352      10.242  -3.104 -16.876  1.00 94.79           C  
ATOM   2809  O   GLN A 352      10.332  -0.233 -17.931  1.00 94.79           O  
ATOM   2810  CG  GLN A 352      10.784  -3.931 -18.035  1.00 94.79           C  
ATOM   2811  CD  GLN A 352       9.995  -5.207 -18.264  1.00 94.79           C  
ATOM   2812  NE2 GLN A 352      10.227  -5.850 -19.403  1.00 94.79           N  
ATOM   2813  OE1 GLN A 352       9.185  -5.611 -17.424  1.00 94.79           O  
ATOM   2814  N   MET A 353       9.211  -1.299 -19.586  1.00 94.21           N  
ATOM   2815  CA  MET A 353       9.621  -0.386 -20.649  1.00 94.21           C  
ATOM   2816  C   MET A 353       8.718   0.842 -20.690  1.00 94.21           C  
ATOM   2817  CB  MET A 353       9.601  -1.095 -22.004  1.00 94.21           C  
ATOM   2818  O   MET A 353       9.059   1.849 -21.314  1.00 94.21           O  
ATOM   2819  CG  MET A 353      10.648  -2.188 -22.140  1.00 94.21           C  
ATOM   2820  SD  MET A 353      10.693  -2.914 -23.824  1.00 94.21           S  
ATOM   2821  CE  MET A 353      12.010  -4.144 -23.608  1.00 94.21           C  
ATOM   2822  N   LEU A 354       7.562   0.748 -20.050  1.00 96.01           N  
ATOM   2823  CA  LEU A 354       6.669   1.899 -19.965  1.00 96.01           C  
ATOM   2824  C   LEU A 354       7.342   3.056 -19.234  1.00 96.01           C  
ATOM   2825  CB  LEU A 354       5.368   1.518 -19.254  1.00 96.01           C  
ATOM   2826  O   LEU A 354       8.043   2.844 -18.242  1.00 96.01           O  
ATOM   2827  CG  LEU A 354       4.487   0.486 -19.960  1.00 96.01           C  
ATOM   2828  CD1 LEU A 354       3.375   0.014 -19.030  1.00 96.01           C  
ATOM   2829  CD2 LEU A 354       3.906   1.068 -21.244  1.00 96.01           C  
ATOM   2830  N   PRO A 355       7.122   4.276 -19.746  1.00 95.16           N  
ATOM   2831  CA  PRO A 355       7.808   5.455 -19.210  1.00 95.16           C  
ATOM   2832  C   PRO A 355       7.675   5.575 -17.693  1.00 95.16           C  
ATOM   2833  CB  PRO A 355       7.108   6.620 -19.913  1.00 95.16           C  
ATOM   2834  O   PRO A 355       8.652   5.886 -17.007  1.00 95.16           O  
ATOM   2835  CG  PRO A 355       6.714   6.079 -21.249  1.00 95.16           C  
ATOM   2836  CD  PRO A 355       6.270   4.655 -21.075  1.00 95.16           C  
ATOM   2837  N   THR A 356       6.582   5.335 -17.164  1.00 96.54           N  
ATOM   2838  CA  THR A 356       6.361   5.510 -15.733  1.00 96.54           C  
ATOM   2839  C   THR A 356       7.095   4.435 -14.936  1.00 96.54           C  
ATOM   2840  CB  THR A 356       4.860   5.472 -15.391  1.00 96.54           C  
ATOM   2841  O   THR A 356       7.359   4.609 -13.745  1.00 96.54           O  
ATOM   2842  CG2 THR A 356       4.304   4.057 -15.515  1.00 96.54           C  
ATOM   2843  OG1 THR A 356       4.671   5.932 -14.047  1.00 96.54           O  
ATOM   2844  N   ASN A 357       7.412   3.261 -15.560  1.00 97.51           N  
ATOM   2845  CA  ASN A 357       8.028   2.138 -14.862  1.00 97.51           C  
ATOM   2846  C   ASN A 357       9.518   2.032 -15.175  1.00 97.51           C  
ATOM   2847  CB  ASN A 357       7.316   0.830 -15.215  1.00 97.51           C  
ATOM   2848  O   ASN A 357      10.250   1.312 -14.494  1.00 97.51           O  
ATOM   2849  CG  ASN A 357       5.870   0.811 -14.761  1.00 97.51           C  
ATOM   2850  ND2 ASN A 357       4.989   0.295 -15.609  1.00 97.51           N  
ATOM   2851  OD1 ASN A 357       5.547   1.258 -13.657  1.00 97.51           O  
ATOM   2852  N   LYS A 358       9.913   2.699 -16.245  1.00 96.28           N  
ATOM   2853  CA  LYS A 358      11.285   2.600 -16.736  1.00 96.28           C  
ATOM   2854  C   LYS A 358      12.278   3.129 -15.705  1.00 96.28           C  
ATOM   2855  CB  LYS A 358      11.440   3.364 -18.052  1.00 96.28           C  
ATOM   2856  O   LYS A 358      12.107   4.230 -15.179  1.00 96.28           O  
ATOM   2857  CG  LYS A 358      12.794   3.177 -18.720  1.00 96.28           C  
ATOM   2858  CD  LYS A 358      12.854   3.883 -20.069  1.00 96.28           C  
ATOM   2859  CE  LYS A 358      14.196   3.666 -20.755  1.00 96.28           C  
ATOM   2860  NZ  LYS A 358      14.252   4.337 -22.088  1.00 96.28           N  
ATOM   2861  N   THR A 359      13.341   2.300 -15.399  1.00 96.00           N  
ATOM   2862  CA  THR A 359      14.376   2.686 -14.447  1.00 96.00           C  
ATOM   2863  C   THR A 359      15.306   3.733 -15.054  1.00 96.00           C  
ATOM   2864  CB  THR A 359      15.200   1.467 -13.991  1.00 96.00           C  
ATOM   2865  O   THR A 359      15.517   3.753 -16.268  1.00 96.00           O  
ATOM   2866  CG2 THR A 359      15.912   0.813 -15.170  1.00 96.00           C  
ATOM   2867  OG1 THR A 359      16.176   1.889 -13.031  1.00 96.00           O  
ATOM   2868  N   VAL A 360      15.901   4.552 -14.165  1.00 96.31           N  
ATOM   2869  CA  VAL A 360      16.888   5.513 -14.645  1.00 96.31           C  
ATOM   2870  C   VAL A 360      18.248   4.833 -14.784  1.00 96.31           C  
ATOM   2871  CB  VAL A 360      16.996   6.734 -13.704  1.00 96.31           C  
ATOM   2872  O   VAL A 360      19.123   5.321 -15.503  1.00 96.31           O  
ATOM   2873  CG1 VAL A 360      15.680   7.508 -13.670  1.00 96.31           C  
ATOM   2874  CG2 VAL A 360      17.395   6.289 -12.298  1.00 96.31           C  
ATOM   2875  N   ALA A 361      18.444   3.707 -14.011  1.00 95.55           N  
ATOM   2876  CA  ALA A 361      19.667   2.910 -14.063  1.00 95.55           C  
ATOM   2877  C   ALA A 361      19.744   2.107 -15.358  1.00 95.55           C  
ATOM   2878  CB  ALA A 361      19.747   1.978 -12.857  1.00 95.55           C  
ATOM   2879  O   ALA A 361      18.716   1.712 -15.913  1.00 95.55           O  
ATOM   2880  N   PRO A 362      20.998   2.016 -15.936  1.00 92.78           N  
ATOM   2881  CA  PRO A 362      21.126   1.167 -17.123  1.00 92.78           C  
ATOM   2882  C   PRO A 362      20.661  -0.266 -16.876  1.00 92.78           C  
ATOM   2883  CB  PRO A 362      22.625   1.211 -17.427  1.00 92.78           C  
ATOM   2884  O   PRO A 362      20.880  -0.812 -15.792  1.00 92.78           O  
ATOM   2885  CG  PRO A 362      23.133   2.398 -16.676  1.00 92.78           C  
ATOM   2886  CD  PRO A 362      22.238   2.633 -15.493  1.00 92.78           C  
ATOM   2887  N   VAL A 363      19.909  -0.780 -17.891  1.00 92.64           N  
ATOM   2888  CA  VAL A 363      19.395  -2.144 -17.819  1.00 92.64           C  
ATOM   2889  C   VAL A 363      20.082  -3.011 -18.871  1.00 92.64           C  
ATOM   2890  CB  VAL A 363      17.863  -2.184 -18.012  1.00 92.64           C  
ATOM   2891  O   VAL A 363      20.102  -2.663 -20.054  1.00 92.64           O  
ATOM   2892  CG1 VAL A 363      17.356  -3.625 -18.009  1.00 92.64           C  
ATOM   2893  CG2 VAL A 363      17.167  -1.367 -16.925  1.00 92.64           C  
ATOM   2894  N   TYR A 364      20.727  -4.066 -18.416  1.00 91.93           N  
ATOM   2895  CA  TYR A 364      21.319  -5.059 -19.305  1.00 91.93           C  
ATOM   2896  C   TYR A 364      20.984  -6.472 -18.844  1.00 91.93           C  
ATOM   2897  CB  TYR A 364      22.838  -4.879 -19.377  1.00 91.93           C  
ATOM   2898  O   TYR A 364      21.626  -7.003 -17.934  1.00 91.93           O  
ATOM   2899  CG  TYR A 364      23.509  -5.777 -20.388  1.00 91.93           C  
ATOM   2900  CD1 TYR A 364      24.273  -6.868 -19.981  1.00 91.93           C  
ATOM   2901  CD2 TYR A 364      23.381  -5.535 -21.752  1.00 91.93           C  
ATOM   2902  CE1 TYR A 364      24.894  -7.697 -20.909  1.00 91.93           C  
ATOM   2903  CE2 TYR A 364      23.998  -6.358 -22.689  1.00 91.93           C  
ATOM   2904  OH  TYR A 364      25.364  -8.252 -23.182  1.00 91.93           O  
ATOM   2905  CZ  TYR A 364      24.751  -7.435 -22.259  1.00 91.93           C  
ATOM   2906  N   VAL A 365      19.967  -7.030 -19.482  1.00 91.99           N  
ATOM   2907  CA  VAL A 365      19.484  -8.379 -19.205  1.00 91.99           C  
ATOM   2908  C   VAL A 365      19.216  -9.111 -20.518  1.00 91.99           C  
ATOM   2909  CB  VAL A 365      18.206  -8.357 -18.337  1.00 91.99           C  
ATOM   2910  O   VAL A 365      18.069  -9.204 -20.962  1.00 91.99           O  
ATOM   2911  CG1 VAL A 365      17.863  -9.762 -17.845  1.00 91.99           C  
ATOM   2912  CG2 VAL A 365      18.380  -7.402 -17.157  1.00 91.99           C  
ATOM   2913  N   PRO A 366      20.226  -9.619 -21.222  1.00 91.56           N  
ATOM   2914  CA  PRO A 366      20.130 -10.193 -22.566  1.00 91.56           C  
ATOM   2915  C   PRO A 366      19.270 -11.453 -22.610  1.00 91.56           C  
ATOM   2916  CB  PRO A 366      21.585 -10.512 -22.918  1.00 91.56           C  
ATOM   2917  O   PRO A 366      18.878 -11.901 -23.690  1.00 91.56           O  
ATOM   2918  CG  PRO A 366      22.267 -10.687 -21.599  1.00 91.56           C  
ATOM   2919  CD  PRO A 366      21.639  -9.749 -20.609  1.00 91.56           C  
ATOM   2920  N   THR A 367      18.827 -11.897 -21.357  1.00 92.57           N  
ATOM   2921  CA  THR A 367      17.961 -13.069 -21.295  1.00 92.57           C  
ATOM   2922  C   THR A 367      16.492 -12.661 -21.345  1.00 92.57           C  
ATOM   2923  CB  THR A 367      18.225 -13.891 -20.019  1.00 92.57           C  
ATOM   2924  O   THR A 367      15.618 -13.494 -21.594  1.00 92.57           O  
ATOM   2925  CG2 THR A 367      19.613 -14.522 -20.048  1.00 92.57           C  
ATOM   2926  OG1 THR A 367      18.126 -13.033 -18.876  1.00 92.57           O  
ATOM   2927  N   GLU A 368      16.164 -11.430 -21.052  1.00 92.09           N  
ATOM   2928  CA  GLU A 368      14.818 -10.873 -21.141  1.00 92.09           C  
ATOM   2929  C   GLU A 368      14.633 -10.079 -22.432  1.00 92.09           C  
ATOM   2930  CB  GLU A 368      14.523  -9.983 -19.930  1.00 92.09           C  
ATOM   2931  O   GLU A 368      14.814  -8.860 -22.449  1.00 92.09           O  
ATOM   2932  CG  GLU A 368      14.496 -10.735 -18.607  1.00 92.09           C  
ATOM   2933  CD  GLU A 368      14.056  -9.871 -17.436  1.00 92.09           C  
ATOM   2934  OE1 GLU A 368      14.069 -10.360 -16.283  1.00 92.09           O  
ATOM   2935  OE2 GLU A 368      13.696  -8.696 -17.672  1.00 92.09           O  
ATOM   2936  N   ARG A 369      14.393 -10.796 -23.649  1.00 90.95           N  
ATOM   2937  CA  ARG A 369      14.238 -10.272 -25.002  1.00 90.95           C  
ATOM   2938  C   ARG A 369      12.831 -10.529 -25.531  1.00 90.95           C  
ATOM   2939  CB  ARG A 369      15.273 -10.894 -25.941  1.00 90.95           C  
ATOM   2940  O   ARG A 369      12.126 -11.410 -25.033  1.00 90.95           O  
ATOM   2941  CG  ARG A 369      16.713 -10.630 -25.533  1.00 90.95           C  
ATOM   2942  CD  ARG A 369      17.699 -11.207 -26.539  1.00 90.95           C  
ATOM   2943  NE  ARG A 369      17.950 -10.282 -27.641  1.00 90.95           N  
ATOM   2944  NH1 ARG A 369      20.125  -9.809 -27.022  1.00 90.95           N  
ATOM   2945  NH2 ARG A 369      19.215  -8.820 -28.880  1.00 90.95           N  
ATOM   2946  CZ  ARG A 369      19.096  -9.639 -27.845  1.00 90.95           C  
ATOM   2947  N   ASP A 370      12.421  -9.761 -26.522  1.00 92.40           N  
ATOM   2948  CA  ASP A 370      11.162 -10.000 -27.220  1.00 92.40           C  
ATOM   2949  C   ASP A 370       9.969  -9.751 -26.300  1.00 92.40           C  
ATOM   2950  CB  ASP A 370      11.114 -11.427 -27.769  1.00 92.40           C  
ATOM   2951  O   ASP A 370      10.023  -8.885 -25.424  1.00 92.40           O  
ATOM   2952  CG  ASP A 370      12.301 -11.761 -28.655  1.00 92.40           C  
ATOM   2953  OD1 ASP A 370      12.734 -10.896 -29.447  1.00 92.40           O  
ATOM   2954  OD2 ASP A 370      12.807 -12.901 -28.563  1.00 92.40           O  
ATOM   2955  N   GLY A 371       8.682 -10.420 -26.601  1.00 92.50           N  
ATOM   2956  CA  GLY A 371       7.473 -10.308 -25.802  1.00 92.50           C  
ATOM   2957  C   GLY A 371       6.556  -9.190 -26.260  1.00 92.50           C  
ATOM   2958  O   GLY A 371       6.983  -8.286 -26.982  1.00 92.50           O  
ATOM   2959  N   PHE A 372       5.382  -9.226 -25.856  1.00 92.23           N  
ATOM   2960  CA  PHE A 372       4.340  -8.277 -26.226  1.00 92.23           C  
ATOM   2961  C   PHE A 372       4.764  -6.850 -25.896  1.00 92.23           C  
ATOM   2962  CB  PHE A 372       3.027  -8.612 -25.512  1.00 92.23           C  
ATOM   2963  O   PHE A 372       5.228  -6.576 -24.788  1.00 92.23           O  
ATOM   2964  CG  PHE A 372       1.870  -7.744 -25.927  1.00 92.23           C  
ATOM   2965  CD1 PHE A 372       1.417  -6.723 -25.100  1.00 92.23           C  
ATOM   2966  CD2 PHE A 372       1.235  -7.949 -27.145  1.00 92.23           C  
ATOM   2967  CE1 PHE A 372       0.347  -5.917 -25.482  1.00 92.23           C  
ATOM   2968  CE2 PHE A 372       0.165  -7.148 -27.534  1.00 92.23           C  
ATOM   2969  CZ  PHE A 372      -0.278  -6.134 -26.700  1.00 92.23           C  
ATOM   2970  N   MET A 373       4.779  -5.999 -27.027  1.00 87.77           N  
ATOM   2971  CA  MET A 373       4.984  -4.555 -26.948  1.00 87.77           C  
ATOM   2972  C   MET A 373       6.432  -4.230 -26.597  1.00 87.77           C  
ATOM   2973  CB  MET A 373       4.043  -3.934 -25.914  1.00 87.77           C  
ATOM   2974  O   MET A 373       6.695  -3.317 -25.812  1.00 87.77           O  
ATOM   2975  CG  MET A 373       2.574  -4.010 -26.298  1.00 87.77           C  
ATOM   2976  SD  MET A 373       2.175  -2.970 -27.757  1.00 87.77           S  
ATOM   2977  CE  MET A 373       2.146  -1.330 -26.982  1.00 87.77           C  
ATOM   2978  N   ASN A 374       7.428  -4.955 -27.100  1.00 91.49           N  
ATOM   2979  CA  ASN A 374       8.847  -4.618 -27.048  1.00 91.49           C  
ATOM   2980  C   ASN A 374       9.188  -3.481 -28.007  1.00 91.49           C  
ATOM   2981  CB  ASN A 374       9.702  -5.849 -27.358  1.00 91.49           C  
ATOM   2982  O   ASN A 374       9.086  -3.639 -29.225  1.00 91.49           O  
ATOM   2983  CG  ASN A 374      11.170  -5.634 -27.043  1.00 91.49           C  
ATOM   2984  ND2 ASN A 374      11.842  -6.690 -26.600  1.00 91.49           N  
ATOM   2985  OD1 ASN A 374      11.694  -4.528 -27.195  1.00 91.49           O  
ATOM   2986  N   PHE A 375       9.484  -2.280 -27.600  1.00 89.78           N  
ATOM   2987  CA  PHE A 375       9.709  -1.137 -28.476  1.00 89.78           C  
ATOM   2988  C   PHE A 375      11.120  -0.590 -28.302  1.00 89.78           C  
ATOM   2989  CB  PHE A 375       8.681  -0.035 -28.200  1.00 89.78           C  
ATOM   2990  O   PHE A 375      11.430   0.507 -28.772  1.00 89.78           O  
ATOM   2991  CG  PHE A 375       8.462   0.237 -26.736  1.00 89.78           C  
ATOM   2992  CD1 PHE A 375       7.466  -0.430 -26.033  1.00 89.78           C  
ATOM   2993  CD2 PHE A 375       9.252   1.160 -26.063  1.00 89.78           C  
ATOM   2994  CE1 PHE A 375       7.261  -0.180 -24.678  1.00 89.78           C  
ATOM   2995  CE2 PHE A 375       9.053   1.414 -24.709  1.00 89.78           C  
ATOM   2996  CZ  PHE A 375       8.056   0.744 -24.019  1.00 89.78           C  
ATOM   2997  N   GLY A 376      12.071  -1.456 -27.603  1.00 88.34           N  
ATOM   2998  CA  GLY A 376      13.478  -1.108 -27.485  1.00 88.34           C  
ATOM   2999  C   GLY A 376      14.337  -1.717 -28.578  1.00 88.34           C  
ATOM   3000  O   GLY A 376      13.816  -2.276 -29.545  1.00 88.34           O  
ATOM   3001  N   ASP A 377      15.655  -1.672 -28.643  1.00 90.20           N  
ATOM   3002  CA  ASP A 377      16.587  -2.212 -29.629  1.00 90.20           C  
ATOM   3003  C   ASP A 377      16.830  -3.701 -29.398  1.00 90.20           C  
ATOM   3004  CB  ASP A 377      17.913  -1.450 -29.588  1.00 90.20           C  
ATOM   3005  O   ASP A 377      17.481  -4.363 -30.209  1.00 90.20           O  
ATOM   3006  CG  ASP A 377      18.629  -1.578 -28.255  1.00 90.20           C  
ATOM   3007  OD1 ASP A 377      18.118  -2.276 -27.352  1.00 90.20           O  
ATOM   3008  OD2 ASP A 377      19.713  -0.974 -28.104  1.00 90.20           O  
ATOM   3009  N   ASN A 378      16.156  -4.211 -28.152  1.00 91.96           N  
ATOM   3010  CA  ASN A 378      16.228  -5.634 -27.839  1.00 91.96           C  
ATOM   3011  C   ASN A 378      17.666  -6.143 -27.870  1.00 91.96           C  
ATOM   3012  CB  ASN A 378      15.358  -6.441 -28.805  1.00 91.96           C  
ATOM   3013  O   ASN A 378      17.933  -7.231 -28.384  1.00 91.96           O  
ATOM   3014  CG  ASN A 378      14.899  -7.760 -28.216  1.00 91.96           C  
ATOM   3015  ND2 ASN A 378      14.690  -8.752 -29.073  1.00 91.96           N  
ATOM   3016  OD1 ASN A 378      14.733  -7.886 -27.000  1.00 91.96           O  
ATOM   3017  N   TYR A 379      18.577  -5.189 -27.404  1.00 92.77           N  
ATOM   3018  CA  TYR A 379      19.998  -5.457 -27.210  1.00 92.77           C  
ATOM   3019  C   TYR A 379      20.662  -5.852 -28.523  1.00 92.77           C  
ATOM   3020  CB  TYR A 379      20.199  -6.563 -26.169  1.00 92.77           C  
ATOM   3021  O   TYR A 379      21.666  -6.569 -28.527  1.00 92.77           O  
ATOM   3022  CG  TYR A 379      19.489  -6.304 -24.863  1.00 92.77           C  
ATOM   3023  CD1 TYR A 379      19.880  -5.258 -24.030  1.00 92.77           C  
ATOM   3024  CD2 TYR A 379      18.426  -7.104 -24.459  1.00 92.77           C  
ATOM   3025  CE1 TYR A 379      19.229  -5.017 -22.825  1.00 92.77           C  
ATOM   3026  CE2 TYR A 379      17.768  -6.872 -23.255  1.00 92.77           C  
ATOM   3027  OH  TYR A 379      17.529  -5.593 -21.254  1.00 92.77           O  
ATOM   3028  CZ  TYR A 379      18.176  -5.827 -22.446  1.00 92.77           C  
ATOM   3029  N   GLY A 380      20.102  -5.556 -29.779  1.00 93.48           N  
ATOM   3030  CA  GLY A 380      20.706  -5.789 -31.081  1.00 93.48           C  
ATOM   3031  C   GLY A 380      21.040  -7.247 -31.332  1.00 93.48           C  
ATOM   3032  O   GLY A 380      20.197  -8.125 -31.137  1.00 93.48           O  
ATOM   3033  N   ASP A 381      22.339  -7.540 -31.737  1.00 92.62           N  
ATOM   3034  CA  ASP A 381      22.795  -8.879 -32.101  1.00 92.62           C  
ATOM   3035  C   ASP A 381      23.540  -9.539 -30.943  1.00 92.62           C  
ATOM   3036  CB  ASP A 381      23.691  -8.822 -33.340  1.00 92.62           C  
ATOM   3037  O   ASP A 381      24.300 -10.488 -31.148  1.00 92.62           O  
ATOM   3038  CG  ASP A 381      24.943  -7.989 -33.128  1.00 92.62           C  
ATOM   3039  OD1 ASP A 381      25.032  -7.269 -32.111  1.00 92.62           O  
ATOM   3040  OD2 ASP A 381      25.848  -8.051 -33.989  1.00 92.62           O  
ATOM   3041  N   ASP A 382      23.407  -8.976 -29.664  1.00 93.41           N  
ATOM   3042  CA  ASP A 382      24.051  -9.609 -28.517  1.00 93.41           C  
ATOM   3043  C   ASP A 382      23.562 -11.044 -28.335  1.00 93.41           C  
ATOM   3044  CB  ASP A 382      23.793  -8.800 -27.244  1.00 93.41           C  
ATOM   3045  O   ASP A 382      22.406 -11.353 -28.630  1.00 93.41           O  
ATOM   3046  CG  ASP A 382      24.600  -7.515 -27.184  1.00 93.41           C  
ATOM   3047  OD1 ASP A 382      25.321  -7.201 -28.156  1.00 93.41           O  
ATOM   3048  OD2 ASP A 382      24.516  -6.810 -26.155  1.00 93.41           O  
ATOM   3049  N   PRO A 383      24.411 -12.012 -27.840  1.00 92.90           N  
ATOM   3050  CA  PRO A 383      23.917 -13.340 -27.469  1.00 92.90           C  
ATOM   3051  C   PRO A 383      22.809 -13.285 -26.419  1.00 92.90           C  
ATOM   3052  CB  PRO A 383      25.162 -14.036 -26.913  1.00 92.90           C  
ATOM   3053  O   PRO A 383      22.841 -12.435 -25.526  1.00 92.90           O  
ATOM   3054  CG  PRO A 383      26.313 -13.277 -27.489  1.00 92.90           C  
ATOM   3055  CD  PRO A 383      25.900 -11.844 -27.664  1.00 92.90           C  
ATOM   3056  N   ASN A 384      21.744 -14.093 -26.608  1.00 92.14           N  
ATOM   3057  CA  ASN A 384      20.576 -14.087 -25.735  1.00 92.14           C  
ATOM   3058  C   ASN A 384      20.788 -14.969 -24.508  1.00 92.14           C  
ATOM   3059  CB  ASN A 384      19.330 -14.535 -26.501  1.00 92.14           C  
ATOM   3060  O   ASN A 384      19.838 -15.557 -23.988  1.00 92.14           O  
ATOM   3061  CG  ASN A 384      19.481 -15.918 -27.104  1.00 92.14           C  
ATOM   3062  ND2 ASN A 384      18.432 -16.396 -27.763  1.00 92.14           N  
ATOM   3063  OD1 ASN A 384      20.532 -16.553 -26.977  1.00 92.14           O  
ATOM   3064  N   TYR A 385      22.087 -15.234 -24.088  1.00 91.25           N  
ATOM   3065  CA  TYR A 385      22.485 -15.883 -22.844  1.00 91.25           C  
ATOM   3066  C   TYR A 385      23.636 -15.134 -22.182  1.00 91.25           C  
ATOM   3067  CB  TYR A 385      22.889 -17.338 -23.101  1.00 91.25           C  
ATOM   3068  O   TYR A 385      24.190 -14.197 -22.762  1.00 91.25           O  
ATOM   3069  CG  TYR A 385      24.055 -17.486 -24.048  1.00 91.25           C  
ATOM   3070  CD1 TYR A 385      23.860 -17.495 -25.428  1.00 91.25           C  
ATOM   3071  CD2 TYR A 385      25.352 -17.618 -23.566  1.00 91.25           C  
ATOM   3072  CE1 TYR A 385      24.932 -17.633 -26.304  1.00 91.25           C  
ATOM   3073  CE2 TYR A 385      26.431 -17.757 -24.433  1.00 91.25           C  
ATOM   3074  OH  TYR A 385      27.275 -17.900 -26.661  1.00 91.25           O  
ATOM   3075  CZ  TYR A 385      26.211 -17.762 -25.798  1.00 91.25           C  
ATOM   3076  N   VAL A 386      23.989 -15.450 -20.842  1.00 90.60           N  
ATOM   3077  CA  VAL A 386      24.969 -14.694 -20.069  1.00 90.60           C  
ATOM   3078  C   VAL A 386      26.242 -15.521 -19.899  1.00 90.60           C  
ATOM   3079  CB  VAL A 386      24.410 -14.285 -18.688  1.00 90.60           C  
ATOM   3080  O   VAL A 386      26.216 -16.747 -20.032  1.00 90.60           O  
ATOM   3081  CG1 VAL A 386      23.246 -13.308 -18.844  1.00 90.60           C  
ATOM   3082  CG2 VAL A 386      23.973 -15.521 -17.903  1.00 90.60           C  
ATOM   3083  N   GLY A 387      27.410 -14.880 -19.773  1.00 85.66           N  
ATOM   3084  CA  GLY A 387      28.650 -15.575 -19.468  1.00 85.66           C  
ATOM   3085  C   GLY A 387      29.449 -15.941 -20.704  1.00 85.66           C  
ATOM   3086  O   GLY A 387      30.315 -16.817 -20.654  1.00 85.66           O  
ATOM   3087  N   SER A 388      29.063 -15.377 -21.856  1.00 85.89           N  
ATOM   3088  CA  SER A 388      29.733 -15.616 -23.130  1.00 85.89           C  
ATOM   3089  C   SER A 388      30.996 -14.770 -23.258  1.00 85.89           C  
ATOM   3090  CB  SER A 388      28.790 -15.320 -24.296  1.00 85.89           C  
ATOM   3091  O   SER A 388      31.043 -13.639 -22.771  1.00 85.89           O  
ATOM   3092  OG  SER A 388      29.495 -15.319 -25.526  1.00 85.89           O  
ATOM   3093  N   MET A 389      32.025 -15.221 -23.830  1.00 90.20           N  
ATOM   3094  CA  MET A 389      33.224 -14.455 -24.158  1.00 90.20           C  
ATOM   3095  C   MET A 389      32.955 -13.489 -25.307  1.00 90.20           C  
ATOM   3096  CB  MET A 389      34.378 -15.391 -24.521  1.00 90.20           C  
ATOM   3097  O   MET A 389      33.751 -12.584 -25.562  1.00 90.20           O  
ATOM   3098  CG  MET A 389      34.888 -16.218 -23.351  1.00 90.20           C  
ATOM   3099  SD  MET A 389      36.474 -17.061 -23.725  1.00 90.20           S  
ATOM   3100  CE  MET A 389      35.865 -18.721 -24.134  1.00 90.20           C  
ATOM   3101  N   LEU A 390      31.867 -13.712 -26.065  1.00 91.75           N  
ATOM   3102  CA  LEU A 390      31.467 -12.911 -27.217  1.00 91.75           C  
ATOM   3103  C   LEU A 390      31.021 -11.519 -26.784  1.00 91.75           C  
ATOM   3104  CB  LEU A 390      30.339 -13.604 -27.986  1.00 91.75           C  
ATOM   3105  O   LEU A 390      31.125 -10.561 -27.554  1.00 91.75           O  
ATOM   3106  CG  LEU A 390      30.665 -14.977 -28.577  1.00 91.75           C  
ATOM   3107  CD1 LEU A 390      29.409 -15.614 -29.162  1.00 91.75           C  
ATOM   3108  CD2 LEU A 390      31.753 -14.857 -29.639  1.00 91.75           C  
ATOM   3109  N   ARG A 391      30.534 -11.464 -25.563  1.00 91.21           N  
ATOM   3110  CA  ARG A 391      30.117 -10.215 -24.934  1.00 91.21           C  
ATOM   3111  C   ARG A 391      30.383 -10.241 -23.433  1.00 91.21           C  
ATOM   3112  CB  ARG A 391      28.633  -9.950 -25.198  1.00 91.21           C  
ATOM   3113  O   ARG A 391      29.539 -10.690 -22.655  1.00 91.21           O  
ATOM   3114  CG  ARG A 391      28.193  -8.532 -24.869  1.00 91.21           C  
ATOM   3115  CD  ARG A 391      28.524  -7.563 -25.996  1.00 91.21           C  
ATOM   3116  NE  ARG A 391      27.850  -6.280 -25.818  1.00 91.21           N  
ATOM   3117  NH1 ARG A 391      29.092  -5.172 -27.421  1.00 91.21           N  
ATOM   3118  NH2 ARG A 391      27.461  -4.059 -26.258  1.00 91.21           N  
ATOM   3119  CZ  ARG A 391      28.136  -5.173 -26.500  1.00 91.21           C  
ATOM   3120  N   PRO A 392      31.648  -9.924 -23.050  1.00 89.93           N  
ATOM   3121  CA  PRO A 392      32.002  -9.961 -21.629  1.00 89.93           C  
ATOM   3122  C   PRO A 392      31.182  -8.983 -20.791  1.00 89.93           C  
ATOM   3123  CB  PRO A 392      33.484  -9.575 -21.625  1.00 89.93           C  
ATOM   3124  O   PRO A 392      30.856  -7.888 -21.257  1.00 89.93           O  
ATOM   3125  CG  PRO A 392      33.958  -9.862 -23.013  1.00 89.93           C  
ATOM   3126  CD  PRO A 392      32.805  -9.680 -23.958  1.00 89.93           C  
ATOM   3127  N   MET A 393      30.745  -9.409 -19.567  1.00 88.65           N  
ATOM   3128  CA  MET A 393      29.981  -8.583 -18.637  1.00 88.65           C  
ATOM   3129  C   MET A 393      30.557  -8.676 -17.228  1.00 88.65           C  
ATOM   3130  CB  MET A 393      28.509  -9.001 -18.629  1.00 88.65           C  
ATOM   3131  O   MET A 393      31.360  -9.564 -16.938  1.00 88.65           O  
ATOM   3132  CG  MET A 393      28.273 -10.403 -18.089  1.00 88.65           C  
ATOM   3133  SD  MET A 393      26.529 -10.942 -18.271  1.00 88.65           S  
ATOM   3134  CE  MET A 393      26.206 -10.411 -19.976  1.00 88.65           C  
ATOM   3135  N   THR A 394      30.226  -7.626 -16.412  1.00 88.86           N  
ATOM   3136  CA  THR A 394      30.647  -7.579 -15.017  1.00 88.86           C  
ATOM   3137  C   THR A 394      29.464  -7.828 -14.086  1.00 88.86           C  
ATOM   3138  CB  THR A 394      31.297  -6.226 -14.675  1.00 88.86           C  
ATOM   3139  O   THR A 394      28.331  -7.462 -14.402  1.00 88.86           O  
ATOM   3140  CG2 THR A 394      32.528  -5.973 -15.539  1.00 88.86           C  
ATOM   3141  OG1 THR A 394      30.347  -5.177 -14.897  1.00 88.86           O  
ATOM   3142  N   PHE A 395      29.776  -8.566 -13.063  1.00 87.26           N  
ATOM   3143  CA  PHE A 395      28.787  -8.832 -12.024  1.00 87.26           C  
ATOM   3144  C   PHE A 395      29.105  -8.043 -10.760  1.00 87.26           C  
ATOM   3145  CB  PHE A 395      28.727 -10.329 -11.708  1.00 87.26           C  
ATOM   3146  O   PHE A 395      30.265  -7.716 -10.501  1.00 87.26           O  
ATOM   3147  CG  PHE A 395      28.302 -11.180 -12.874  1.00 87.26           C  
ATOM   3148  CD1 PHE A 395      26.958 -11.442 -13.109  1.00 87.26           C  
ATOM   3149  CD2 PHE A 395      29.248 -11.718 -13.737  1.00 87.26           C  
ATOM   3150  CE1 PHE A 395      26.562 -12.229 -14.188  1.00 87.26           C  
ATOM   3151  CE2 PHE A 395      28.861 -12.505 -14.817  1.00 87.26           C  
ATOM   3152  CZ  PHE A 395      27.517 -12.760 -15.040  1.00 87.26           C  
ATOM   3153  N   LYS A 396      28.042  -7.675 -10.098  1.00 85.55           N  
ATOM   3154  CA  LYS A 396      28.256  -7.058  -8.793  1.00 85.55           C  
ATOM   3155  C   LYS A 396      29.042  -7.985  -7.869  1.00 85.55           C  
ATOM   3156  CB  LYS A 396      26.920  -6.686  -8.148  1.00 85.55           C  
ATOM   3157  O   LYS A 396      28.766  -9.185  -7.805  1.00 85.55           O  
ATOM   3158  CG  LYS A 396      27.053  -5.848  -6.885  1.00 85.55           C  
ATOM   3159  CD  LYS A 396      25.692  -5.416  -6.355  1.00 85.55           C  
ATOM   3160  CE  LYS A 396      25.825  -4.576  -5.092  1.00 85.55           C  
ATOM   3161  NZ  LYS A 396      24.495  -4.112  -4.593  1.00 85.55           N  
ATOM   3162  N   LYS A 397      30.114  -7.498  -7.248  1.00 82.88           N  
ATOM   3163  CA  LYS A 397      30.926  -8.290  -6.329  1.00 82.88           C  
ATOM   3164  C   LYS A 397      30.125  -8.693  -5.094  1.00 82.88           C  
ATOM   3165  CB  LYS A 397      32.176  -7.514  -5.912  1.00 82.88           C  
ATOM   3166  O   LYS A 397      29.342  -7.898  -4.569  1.00 82.88           O  
ATOM   3167  CG  LYS A 397      33.172  -7.290  -7.041  1.00 82.88           C  
ATOM   3168  CD  LYS A 397      34.432  -6.594  -6.545  1.00 82.88           C  
ATOM   3169  CE  LYS A 397      35.411  -6.332  -7.682  1.00 82.88           C  
ATOM   3170  NZ  LYS A 397      36.635  -5.621  -7.206  1.00 82.88           N  
ATOM   3171  N   ASN A 398      30.252  -9.956  -4.717  1.00 79.33           N  
ATOM   3172  CA  ASN A 398      29.621 -10.423  -3.487  1.00 79.33           C  
ATOM   3173  C   ASN A 398      30.157  -9.681  -2.266  1.00 79.33           C  
ATOM   3174  CB  ASN A 398      29.819 -11.931  -3.322  1.00 79.33           C  
ATOM   3175  O   ASN A 398      31.306  -9.235  -2.260  1.00 79.33           O  
ATOM   3176  CG  ASN A 398      29.044 -12.737  -4.345  1.00 79.33           C  
ATOM   3177  ND2 ASN A 398      29.570 -13.902  -4.704  1.00 79.33           N  
ATOM   3178  OD1 ASN A 398      27.981 -12.317  -4.809  1.00 79.33           O  
ATOM   3179  N   VAL A 399      29.205  -9.402  -1.332  1.00 80.20           N  
ATOM   3180  CA  VAL A 399      29.623  -8.868  -0.040  1.00 80.20           C  
ATOM   3181  C   VAL A 399      30.562  -9.855   0.648  1.00 80.20           C  
ATOM   3182  CB  VAL A 399      28.409  -8.564   0.867  1.00 80.20           C  
ATOM   3183  O   VAL A 399      30.248 -11.042   0.765  1.00 80.20           O  
ATOM   3184  CG1 VAL A 399      28.870  -8.090   2.244  1.00 80.20           C  
ATOM   3185  CG2 VAL A 399      27.503  -7.522   0.215  1.00 80.20           C  
ATOM   3186  N   VAL A 400      31.876  -9.479   0.873  1.00 81.60           N  
ATOM   3187  CA  VAL A 400      32.811 -10.324   1.608  1.00 81.60           C  
ATOM   3188  C   VAL A 400      32.754  -9.984   3.096  1.00 81.60           C  
ATOM   3189  CB  VAL A 400      34.254 -10.167   1.080  1.00 81.60           C  
ATOM   3190  O   VAL A 400      33.338  -8.990   3.535  1.00 81.60           O  
ATOM   3191  CG1 VAL A 400      35.199 -11.131   1.796  1.00 81.60           C  
ATOM   3192  CG2 VAL A 400      34.297 -10.393  -0.430  1.00 81.60           C  
ATOM   3193  N   ALA A 401      31.773 -10.707   3.834  1.00 86.08           N  
ATOM   3194  CA  ALA A 401      31.610 -10.490   5.269  1.00 86.08           C  
ATOM   3195  C   ALA A 401      32.723 -11.176   6.057  1.00 86.08           C  
ATOM   3196  CB  ALA A 401      30.246 -10.995   5.732  1.00 86.08           C  
ATOM   3197  O   ALA A 401      33.290 -12.173   5.604  1.00 86.08           O  
ATOM   3198  N   SER A 402      33.241 -10.576   7.125  1.00 90.88           N  
ATOM   3199  CA  SER A 402      34.149 -11.266   8.036  1.00 90.88           C  
ATOM   3200  C   SER A 402      33.586 -12.618   8.459  1.00 90.88           C  
ATOM   3201  CB  SER A 402      34.420 -10.408   9.273  1.00 90.88           C  
ATOM   3202  O   SER A 402      32.376 -12.843   8.385  1.00 90.88           O  
ATOM   3203  OG  SER A 402      33.280 -10.362  10.114  1.00 90.88           O  
ATOM   3204  N   ALA A 403      34.406 -13.629   8.798  1.00 90.39           N  
ATOM   3205  CA  ALA A 403      33.982 -14.950   9.253  1.00 90.39           C  
ATOM   3206  C   ALA A 403      32.947 -14.840  10.368  1.00 90.39           C  
ATOM   3207  CB  ALA A 403      35.186 -15.761   9.727  1.00 90.39           C  
ATOM   3208  O   ALA A 403      31.963 -15.583  10.386  1.00 90.39           O  
ATOM   3209  N   ALA A 404      33.123 -13.864  11.245  1.00 91.42           N  
ATOM   3210  CA  ALA A 404      32.220 -13.655  12.374  1.00 91.42           C  
ATOM   3211  C   ALA A 404      30.835 -13.228  11.898  1.00 91.42           C  
ATOM   3212  CB  ALA A 404      32.796 -12.613  13.330  1.00 91.42           C  
ATOM   3213  O   ALA A 404      29.821 -13.745  12.373  1.00 91.42           O  
ATOM   3214  N   VAL A 405      30.734 -12.279  10.958  1.00 91.50           N  
ATOM   3215  CA  VAL A 405      29.483 -11.773  10.403  1.00 91.50           C  
ATOM   3216  C   VAL A 405      28.790 -12.873   9.603  1.00 91.50           C  
ATOM   3217  CB  VAL A 405      29.718 -10.532   9.512  1.00 91.50           C  
ATOM   3218  O   VAL A 405      27.575 -13.058   9.712  1.00 91.50           O  
ATOM   3219  CG1 VAL A 405      28.448 -10.171   8.744  1.00 91.50           C  
ATOM   3220  CG2 VAL A 405      30.190  -9.351  10.357  1.00 91.50           C  
ATOM   3221  N   ALA A 406      29.528 -13.613   8.820  1.00 91.03           N  
ATOM   3222  CA  ALA A 406      28.971 -14.717   8.042  1.00 91.03           C  
ATOM   3223  C   ALA A 406      28.354 -15.774   8.954  1.00 91.03           C  
ATOM   3224  CB  ALA A 406      30.049 -15.343   7.161  1.00 91.03           C  
ATOM   3225  O   ALA A 406      27.264 -16.280   8.679  1.00 91.03           O  
ATOM   3226  N   GLU A 407      29.079 -16.169  10.031  1.00 92.45           N  
ATOM   3227  CA  GLU A 407      28.582 -17.131  11.010  1.00 92.45           C  
ATOM   3228  C   GLU A 407      27.318 -16.619  11.695  1.00 92.45           C  
ATOM   3229  CB  GLU A 407      29.658 -17.439  12.055  1.00 92.45           C  
ATOM   3230  O   GLU A 407      26.349 -17.363  11.857  1.00 92.45           O  
ATOM   3231  CG  GLU A 407      29.257 -18.516  13.052  1.00 92.45           C  
ATOM   3232  CD  GLU A 407      30.342 -18.825  14.072  1.00 92.45           C  
ATOM   3233  OE1 GLU A 407      30.092 -19.626  15.000  1.00 92.45           O  
ATOM   3234  OE2 GLU A 407      31.450 -18.259  13.941  1.00 92.45           O  
ATOM   3235  N   ALA A 408      27.328 -15.355  12.198  1.00 91.80           N  
ATOM   3236  CA  ALA A 408      26.158 -14.740  12.819  1.00 91.80           C  
ATOM   3237  C   ALA A 408      24.961 -14.759  11.873  1.00 91.80           C  
ATOM   3238  CB  ALA A 408      26.473 -13.309  13.246  1.00 91.80           C  
ATOM   3239  O   ALA A 408      23.841 -15.074  12.284  1.00 91.80           O  
ATOM   3240  N   ASN A 409      25.163 -14.407  10.582  1.00 92.21           N  
ATOM   3241  CA  ASN A 409      24.100 -14.422   9.583  1.00 92.21           C  
ATOM   3242  C   ASN A 409      23.555 -15.831   9.366  1.00 92.21           C  
ATOM   3243  CB  ASN A 409      24.598 -13.836   8.260  1.00 92.21           C  
ATOM   3244  O   ASN A 409      22.345 -16.020   9.233  1.00 92.21           O  
ATOM   3245  CG  ASN A 409      24.703 -12.324   8.295  1.00 92.21           C  
ATOM   3246  ND2 ASN A 409      25.307 -11.747   7.263  1.00 92.21           N  
ATOM   3247  OD1 ASN A 409      24.245 -11.679   9.242  1.00 92.21           O  
ATOM   3248  N   ALA A 410      24.447 -16.784   9.271  1.00 91.84           N  
ATOM   3249  CA  ALA A 410      24.039 -18.173   9.081  1.00 91.84           C  
ATOM   3250  C   ALA A 410      23.168 -18.652  10.239  1.00 91.84           C  
ATOM   3251  CB  ALA A 410      25.264 -19.072   8.933  1.00 91.84           C  
ATOM   3252  O   ALA A 410      22.143 -19.304  10.026  1.00 91.84           O  
ATOM   3253  N   LYS A 411      23.581 -18.378  11.495  1.00 92.15           N  
ATOM   3254  CA  LYS A 411      22.801 -18.743  12.674  1.00 92.15           C  
ATOM   3255  C   LYS A 411      21.419 -18.097  12.640  1.00 92.15           C  
ATOM   3256  CB  LYS A 411      23.538 -18.339  13.951  1.00 92.15           C  
ATOM   3257  O   LYS A 411      20.414 -18.753  12.922  1.00 92.15           O  
ATOM   3258  CG  LYS A 411      22.855 -18.798  15.231  1.00 92.15           C  
ATOM   3259  CD  LYS A 411      23.641 -18.377  16.466  1.00 92.15           C  
ATOM   3260  CE  LYS A 411      22.908 -18.746  17.749  1.00 92.15           C  
ATOM   3261  NZ  LYS A 411      23.661 -18.309  18.963  1.00 92.15           N  
ATOM   3262  N   HIS A 412      21.448 -16.794  12.383  1.00 92.20           N  
ATOM   3263  CA  HIS A 412      20.174 -16.089  12.308  1.00 92.20           C  
ATOM   3264  C   HIS A 412      19.283 -16.677  11.219  1.00 92.20           C  
ATOM   3265  CB  HIS A 412      20.400 -14.598  12.053  1.00 92.20           C  
ATOM   3266  O   HIS A 412      18.077 -16.841  11.418  1.00 92.20           O  
ATOM   3267  CG  HIS A 412      19.145 -13.786  12.085  1.00 92.20           C  
ATOM   3268  CD2 HIS A 412      18.379 -13.293  11.083  1.00 92.20           C  
ATOM   3269  ND1 HIS A 412      18.544 -13.391  13.261  1.00 92.20           N  
ATOM   3270  CE1 HIS A 412      17.459 -12.689  12.979  1.00 92.20           C  
ATOM   3271  NE2 HIS A 412      17.336 -12.615  11.665  1.00 92.20           N  
ATOM   3272  N   GLN A 413      19.814 -16.902  10.067  1.00 90.10           N  
ATOM   3273  CA  GLN A 413      19.069 -17.494   8.961  1.00 90.10           C  
ATOM   3274  C   GLN A 413      18.444 -18.826   9.370  1.00 90.10           C  
ATOM   3275  CB  GLN A 413      19.977 -17.691   7.746  1.00 90.10           C  
ATOM   3276  O   GLN A 413      17.314 -19.131   8.984  1.00 90.10           O  
ATOM   3277  CG  GLN A 413      19.233 -18.104   6.483  1.00 90.10           C  
ATOM   3278  CD  GLN A 413      20.143 -18.204   5.273  1.00 90.10           C  
ATOM   3279  NE2 GLN A 413      19.604 -18.707   4.167  1.00 90.10           N  
ATOM   3280  OE1 GLN A 413      21.319 -17.833   5.331  1.00 90.10           O  
ATOM   3281  N   LYS A 414      19.175 -19.641  10.047  1.00 90.08           N  
ATOM   3282  CA  LYS A 414      18.624 -20.885  10.575  1.00 90.08           C  
ATOM   3283  C   LYS A 414      17.399 -20.619  11.444  1.00 90.08           C  
ATOM   3284  CB  LYS A 414      19.682 -21.643  11.379  1.00 90.08           C  
ATOM   3285  O   LYS A 414      16.384 -21.308  11.324  1.00 90.08           O  
ATOM   3286  CG  LYS A 414      19.228 -23.012  11.865  1.00 90.08           C  
ATOM   3287  CD  LYS A 414      20.331 -23.725  12.636  1.00 90.08           C  
ATOM   3288  CE  LYS A 414      19.852 -25.059  13.192  1.00 90.08           C  
ATOM   3289  NZ  LYS A 414      20.926 -25.758  13.959  1.00 90.08           N  
ATOM   3290  N   TRP A 415      17.481 -19.611  12.413  1.00 90.57           N  
ATOM   3291  CA  TRP A 415      16.347 -19.218  13.243  1.00 90.57           C  
ATOM   3292  C   TRP A 415      15.164 -18.791  12.381  1.00 90.57           C  
ATOM   3293  CB  TRP A 415      16.742 -18.082  14.190  1.00 90.57           C  
ATOM   3294  O   TRP A 415      14.031 -19.219  12.615  1.00 90.57           O  
ATOM   3295  CG  TRP A 415      15.582 -17.449  14.899  1.00 90.57           C  
ATOM   3296  CD1 TRP A 415      14.950 -17.912  16.019  1.00 90.57           C  
ATOM   3297  CD2 TRP A 415      14.913 -16.239  14.531  1.00 90.57           C  
ATOM   3298  CE2 TRP A 415      13.883 -16.028  15.474  1.00 90.57           C  
ATOM   3299  CE3 TRP A 415      15.085 -15.312  13.494  1.00 90.57           C  
ATOM   3300  NE1 TRP A 415      13.927 -17.061  16.371  1.00 90.57           N  
ATOM   3301  CH2 TRP A 415      13.218 -14.033  14.388  1.00 90.57           C  
ATOM   3302  CZ2 TRP A 415      13.028 -14.925  15.412  1.00 90.57           C  
ATOM   3303  CZ3 TRP A 415      14.233 -14.215  13.434  1.00 90.57           C  
ATOM   3304  N   ALA A 416      15.458 -17.875  11.444  1.00 87.06           N  
ATOM   3305  CA  ALA A 416      14.401 -17.375  10.569  1.00 87.06           C  
ATOM   3306  C   ALA A 416      13.705 -18.521   9.840  1.00 87.06           C  
ATOM   3307  CB  ALA A 416      14.969 -16.376   9.564  1.00 87.06           C  
ATOM   3308  O   ALA A 416      12.479 -18.529   9.709  1.00 87.06           O  
ATOM   3309  N   LEU A 417      14.481 -19.557   9.302  1.00 82.82           N  
ATOM   3310  CA  LEU A 417      13.944 -20.709   8.586  1.00 82.82           C  
ATOM   3311  C   LEU A 417      13.104 -21.582   9.512  1.00 82.82           C  
ATOM   3312  CB  LEU A 417      15.077 -21.537   7.974  1.00 82.82           C  
ATOM   3313  O   LEU A 417      12.088 -22.142   9.093  1.00 82.82           O  
ATOM   3314  CG  LEU A 417      15.776 -20.933   6.755  1.00 82.82           C  
ATOM   3315  CD1 LEU A 417      16.994 -21.769   6.375  1.00 82.82           C  
ATOM   3316  CD2 LEU A 417      14.808 -20.825   5.582  1.00 82.82           C  
ATOM   3317  N   GLU A 418      13.558 -21.766  10.666  1.00 81.74           N  
ATOM   3318  CA  GLU A 418      12.807 -22.549  11.643  1.00 81.74           C  
ATOM   3319  C   GLU A 418      11.464 -21.897  11.958  1.00 81.74           C  
ATOM   3320  CB  GLU A 418      13.620 -22.728  12.928  1.00 81.74           C  
ATOM   3321  O   GLU A 418      10.470 -22.589  12.185  1.00 81.74           O  
ATOM   3322  CG  GLU A 418      14.779 -23.704  12.791  1.00 81.74           C  
ATOM   3323  CD  GLU A 418      15.620 -23.817  14.053  1.00 81.74           C  
ATOM   3324  OE1 GLU A 418      16.566 -24.637  14.081  1.00 81.74           O  
ATOM   3325  OE2 GLU A 418      15.329 -23.081  15.022  1.00 81.74           O  
ATOM   3326  N   MET A 419      11.373 -20.514  11.994  1.00 75.80           N  
ATOM   3327  CA  MET A 419      10.136 -19.758  12.169  1.00 75.80           C  
ATOM   3328  C   MET A 419       9.194 -19.975  10.989  1.00 75.80           C  
ATOM   3329  CB  MET A 419      10.434 -18.267  12.332  1.00 75.80           C  
ATOM   3330  O   MET A 419       7.973 -19.962  11.153  1.00 75.80           O  
ATOM   3331  CG  MET A 419      11.035 -17.907  13.681  1.00 75.80           C  
ATOM   3332  SD  MET A 419       9.836 -18.094  15.058  1.00 75.80           S  
ATOM   3333  CE  MET A 419       8.707 -16.723  14.687  1.00 75.80           C  
ATOM   3334  N   ALA A 420       9.778 -20.140   9.751  1.00 67.90           N  
ATOM   3335  CA  ALA A 420       9.062 -20.286   8.487  1.00 67.90           C  
ATOM   3336  C   ALA A 420       8.527 -21.706   8.320  1.00 67.90           C  
ATOM   3337  CB  ALA A 420       9.971 -19.922   7.315  1.00 67.90           C  
ATOM   3338  O   ALA A 420       7.552 -21.927   7.598  1.00 67.90           O  
ATOM   3339  N   SER A 421       8.996 -22.878   8.992  1.00 58.23           N  
ATOM   3340  CA  SER A 421       8.723 -24.305   8.851  1.00 58.23           C  
ATOM   3341  C   SER A 421       7.545 -24.731   9.721  1.00 58.23           C  
ATOM   3342  CB  SER A 421       9.960 -25.127   9.215  1.00 58.23           C  
ATOM   3343  O   SER A 421       6.900 -25.746   9.448  1.00 58.23           O  
ATOM   3344  OG  SER A 421      10.353 -24.877  10.553  1.00 58.23           O  
ATOM   3345  N   HIS A 422       6.706 -23.841  10.516  1.00 57.72           N  
ATOM   3346  CA  HIS A 422       5.640 -24.253  11.421  1.00 57.72           C  
ATOM   3347  C   HIS A 422       4.382 -23.416  11.209  1.00 57.72           C  
ATOM   3348  CB  HIS A 422       6.101 -24.147  12.876  1.00 57.72           C  
ATOM   3349  O   HIS A 422       3.634 -23.162  12.155  1.00 57.72           O  
ATOM   3350  CG  HIS A 422       7.239 -25.057  13.212  1.00 57.72           C  
ATOM   3351  CD2 HIS A 422       8.531 -24.790  13.516  1.00 57.72           C  
ATOM   3352  ND1 HIS A 422       7.107 -26.428  13.258  1.00 57.72           N  
ATOM   3353  CE1 HIS A 422       8.273 -26.966  13.577  1.00 57.72           C  
ATOM   3354  NE2 HIS A 422       9.153 -25.994  13.739  1.00 57.72           N  
ATOM   3355  N   TYR A 423       3.760 -23.211   9.942  1.00 57.43           N  
ATOM   3356  CA  TYR A 423       2.899 -22.043   9.793  1.00 57.43           C  
ATOM   3357  C   TYR A 423       1.429 -22.444   9.805  1.00 57.43           C  
ATOM   3358  CB  TYR A 423       3.226 -21.295   8.497  1.00 57.43           C  
ATOM   3359  O   TYR A 423       0.893 -22.892   8.788  1.00 57.43           O  
ATOM   3360  CG  TYR A 423       4.091 -20.075   8.702  1.00 57.43           C  
ATOM   3361  CD1 TYR A 423       3.524 -18.834   8.981  1.00 57.43           C  
ATOM   3362  CD2 TYR A 423       5.477 -20.161   8.616  1.00 57.43           C  
ATOM   3363  CE1 TYR A 423       4.317 -17.707   9.168  1.00 57.43           C  
ATOM   3364  CE2 TYR A 423       6.280 -19.041   8.802  1.00 57.43           C  
ATOM   3365  OH  TYR A 423       6.481 -16.707   9.262  1.00 57.43           O  
ATOM   3366  CZ  TYR A 423       5.692 -17.820   9.077  1.00 57.43           C  
ATOM   3367  N   THR A 424       1.038 -23.024  11.022  1.00 62.82           N  
ATOM   3368  CA  THR A 424      -0.380 -22.822  11.297  1.00 62.82           C  
ATOM   3369  C   THR A 424      -0.578 -21.718  12.333  1.00 62.82           C  
ATOM   3370  CB  THR A 424      -1.044 -24.120  11.793  1.00 62.82           C  
ATOM   3371  O   THR A 424      -0.008 -21.775  13.424  1.00 62.82           O  
ATOM   3372  CG2 THR A 424      -1.156 -25.144  10.669  1.00 62.82           C  
ATOM   3373  OG1 THR A 424      -0.258 -24.676  12.854  1.00 62.82           O  
ATOM   3374  N   SER A 425      -0.825 -20.418  11.788  1.00 73.51           N  
ATOM   3375  CA  SER A 425      -1.143 -19.314  12.688  1.00 73.51           C  
ATOM   3376  C   SER A 425      -2.246 -19.700  13.668  1.00 73.51           C  
ATOM   3377  CB  SER A 425      -1.566 -18.079  11.893  1.00 73.51           C  
ATOM   3378  O   SER A 425      -3.207 -20.376  13.295  1.00 73.51           O  
ATOM   3379  OG  SER A 425      -2.831 -18.279  11.286  1.00 73.51           O  
ATOM   3380  N   GLU A 426      -2.027 -19.629  15.006  1.00 83.20           N  
ATOM   3381  CA  GLU A 426      -3.043 -19.851  16.031  1.00 83.20           C  
ATOM   3382  C   GLU A 426      -3.547 -18.529  16.603  1.00 83.20           C  
ATOM   3383  CB  GLU A 426      -2.492 -20.734  17.153  1.00 83.20           C  
ATOM   3384  O   GLU A 426      -2.782 -17.572  16.735  1.00 83.20           O  
ATOM   3385  CG  GLU A 426      -2.127 -22.142  16.704  1.00 83.20           C  
ATOM   3386  CD  GLU A 426      -1.588 -23.009  17.830  1.00 83.20           C  
ATOM   3387  OE1 GLU A 426      -1.283 -24.199  17.587  1.00 83.20           O  
ATOM   3388  OE2 GLU A 426      -1.470 -22.495  18.965  1.00 83.20           O  
ATOM   3389  N   ILE A 427      -4.823 -18.563  16.779  1.00 89.16           N  
ATOM   3390  CA  ILE A 427      -5.415 -17.393  17.418  1.00 89.16           C  
ATOM   3391  C   ILE A 427      -5.277 -17.509  18.935  1.00 89.16           C  
ATOM   3392  CB  ILE A 427      -6.900 -17.225  17.026  1.00 89.16           C  
ATOM   3393  O   ILE A 427      -5.608 -18.545  19.517  1.00 89.16           O  
ATOM   3394  CG1 ILE A 427      -7.037 -17.077  15.506  1.00 89.16           C  
ATOM   3395  CG2 ILE A 427      -7.518 -16.027  17.752  1.00 89.16           C  
ATOM   3396  CD1 ILE A 427      -6.311 -15.866  14.935  1.00 89.16           C  
ATOM   3397  N   GLY A 428      -4.785 -16.500  19.605  1.00 91.11           N  
ATOM   3398  CA  GLY A 428      -4.659 -16.473  21.053  1.00 91.11           C  
ATOM   3399  C   GLY A 428      -4.940 -15.108  21.651  1.00 91.11           C  
ATOM   3400  O   GLY A 428      -5.244 -14.157  20.927  1.00 91.11           O  
ATOM   3401  N   PRO A 429      -4.857 -15.049  22.997  1.00 92.56           N  
ATOM   3402  CA  PRO A 429      -5.164 -13.799  23.694  1.00 92.56           C  
ATOM   3403  C   PRO A 429      -4.300 -12.632  23.221  1.00 92.56           C  
ATOM   3404  CB  PRO A 429      -4.874 -14.132  25.160  1.00 92.56           C  
ATOM   3405  O   PRO A 429      -4.736 -11.478  23.265  1.00 92.56           O  
ATOM   3406  CG  PRO A 429      -5.060 -15.612  25.259  1.00 92.56           C  
ATOM   3407  CD  PRO A 429      -4.636 -16.234  23.959  1.00 92.56           C  
ATOM   3408  N   LYS A 430      -3.060 -12.888  22.705  1.00 92.35           N  
ATOM   3409  CA  LYS A 430      -2.132 -11.848  22.268  1.00 92.35           C  
ATOM   3410  C   LYS A 430      -2.676 -11.101  21.054  1.00 92.35           C  
ATOM   3411  CB  LYS A 430      -0.765 -12.451  21.944  1.00 92.35           C  
ATOM   3412  O   LYS A 430      -2.299  -9.955  20.804  1.00 92.35           O  
ATOM   3413  CG  LYS A 430       0.041 -12.853  23.170  1.00 92.35           C  
ATOM   3414  CD  LYS A 430       1.441 -13.320  22.790  1.00 92.35           C  
ATOM   3415  CE  LYS A 430       2.254 -13.708  24.018  1.00 92.35           C  
ATOM   3416  NZ  LYS A 430       3.623 -14.177  23.650  1.00 92.35           N  
ATOM   3417  N   ASP A 431      -3.614 -11.734  20.289  1.00 94.69           N  
ATOM   3418  CA  ASP A 431      -4.180 -11.138  19.083  1.00 94.69           C  
ATOM   3419  C   ASP A 431      -5.123  -9.987  19.429  1.00 94.69           C  
ATOM   3420  CB  ASP A 431      -4.921 -12.194  18.260  1.00 94.69           C  
ATOM   3421  O   ASP A 431      -5.408  -9.137  18.584  1.00 94.69           O  
ATOM   3422  CG  ASP A 431      -3.985 -13.170  17.568  1.00 94.69           C  
ATOM   3423  OD1 ASP A 431      -3.193 -12.745  16.700  1.00 94.69           O  
ATOM   3424  OD2 ASP A 431      -4.042 -14.376  17.893  1.00 94.69           O  
ATOM   3425  N   PHE A 432      -5.486  -9.868  20.652  1.00 97.42           N  
ATOM   3426  CA  PHE A 432      -6.475  -8.870  21.041  1.00 97.42           C  
ATOM   3427  C   PHE A 432      -5.828  -7.751  21.848  1.00 97.42           C  
ATOM   3428  CB  PHE A 432      -7.603  -9.517  21.851  1.00 97.42           C  
ATOM   3429  O   PHE A 432      -6.450  -6.715  22.094  1.00 97.42           O  
ATOM   3430  CG  PHE A 432      -8.378 -10.558  21.089  1.00 97.42           C  
ATOM   3431  CD1 PHE A 432      -9.431 -10.192  20.261  1.00 97.42           C  
ATOM   3432  CD2 PHE A 432      -8.052 -11.903  21.202  1.00 97.42           C  
ATOM   3433  CE1 PHE A 432     -10.150 -11.154  19.554  1.00 97.42           C  
ATOM   3434  CE2 PHE A 432      -8.766 -12.870  20.499  1.00 97.42           C  
ATOM   3435  CZ  PHE A 432      -9.815 -12.493  19.677  1.00 97.42           C  
ATOM   3436  N   GLU A 433      -4.606  -7.899  22.291  1.00 96.48           N  
ATOM   3437  CA  GLU A 433      -3.928  -6.961  23.181  1.00 96.48           C  
ATOM   3438  C   GLU A 433      -3.755  -5.597  22.518  1.00 96.48           C  
ATOM   3439  CB  GLU A 433      -2.566  -7.514  23.609  1.00 96.48           C  
ATOM   3440  O   GLU A 433      -4.080  -4.567  23.111  1.00 96.48           O  
ATOM   3441  CG  GLU A 433      -2.654  -8.662  24.605  1.00 96.48           C  
ATOM   3442  CD  GLU A 433      -1.294  -9.186  25.037  1.00 96.48           C  
ATOM   3443  OE1 GLU A 433      -1.240 -10.142  25.844  1.00 96.48           O  
ATOM   3444  OE2 GLU A 433      -0.273  -8.636  24.565  1.00 96.48           O  
ATOM   3445  N   GLN A 434      -3.242  -5.633  21.293  1.00 97.03           N  
ATOM   3446  CA  GLN A 434      -2.969  -4.364  20.626  1.00 97.03           C  
ATOM   3447  C   GLN A 434      -4.261  -3.700  20.158  1.00 97.03           C  
ATOM   3448  CB  GLN A 434      -2.026  -4.573  19.440  1.00 97.03           C  
ATOM   3449  O   GLN A 434      -4.362  -2.471  20.141  1.00 97.03           O  
ATOM   3450  CG  GLN A 434      -0.600  -4.924  19.842  1.00 97.03           C  
ATOM   3451  CD  GLN A 434       0.341  -5.007  18.655  1.00 97.03           C  
ATOM   3452  NE2 GLN A 434       1.625  -5.209  18.930  1.00 97.03           N  
ATOM   3453  OE1 GLN A 434      -0.083  -4.892  17.501  1.00 97.03           O  
ATOM   3454  N   ALA A 435      -5.220  -4.438  19.781  1.00 97.93           N  
ATOM   3455  CA  ALA A 435      -6.542  -3.884  19.500  1.00 97.93           C  
ATOM   3456  C   ALA A 435      -7.128  -3.208  20.736  1.00 97.93           C  
ATOM   3457  CB  ALA A 435      -7.482  -4.977  18.999  1.00 97.93           C  
ATOM   3458  O   ALA A 435      -7.725  -2.133  20.640  1.00 97.93           O  
ATOM   3459  N   THR A 436      -6.987  -3.844  21.896  1.00 98.16           N  
ATOM   3460  CA  THR A 436      -7.441  -3.264  23.155  1.00 98.16           C  
ATOM   3461  C   THR A 436      -6.727  -1.943  23.430  1.00 98.16           C  
ATOM   3462  CB  THR A 436      -7.210  -4.230  24.331  1.00 98.16           C  
ATOM   3463  O   THR A 436      -7.351  -0.973  23.865  1.00 98.16           O  
ATOM   3464  CG2 THR A 436      -7.654  -3.606  25.650  1.00 98.16           C  
ATOM   3465  OG1 THR A 436      -7.959  -5.432  24.109  1.00 98.16           O  
ATOM   3466  N   ALA A 437      -5.432  -1.937  23.212  1.00 97.09           N  
ATOM   3467  CA  ALA A 437      -4.657  -0.711  23.385  1.00 97.09           C  
ATOM   3468  C   ALA A 437      -5.209   0.415  22.515  1.00 97.09           C  
ATOM   3469  CB  ALA A 437      -3.186  -0.960  23.058  1.00 97.09           C  
ATOM   3470  O   ALA A 437      -5.342   1.553  22.972  1.00 97.09           O  
ATOM   3471  N   LEU A 438      -5.508   0.086  21.238  1.00 97.21           N  
ATOM   3472  CA  LEU A 438      -6.059   1.095  20.341  1.00 97.21           C  
ATOM   3473  C   LEU A 438      -7.410   1.591  20.846  1.00 97.21           C  
ATOM   3474  CB  LEU A 438      -6.206   0.531  18.925  1.00 97.21           C  
ATOM   3475  O   LEU A 438      -7.723   2.778  20.729  1.00 97.21           O  
ATOM   3476  CG  LEU A 438      -6.794   1.477  17.877  1.00 97.21           C  
ATOM   3477  CD1 LEU A 438      -5.966   2.755  17.792  1.00 97.21           C  
ATOM   3478  CD2 LEU A 438      -6.866   0.789  16.517  1.00 97.21           C  
ATOM   3479  N   TRP A 439      -8.251   0.713  21.320  1.00 97.96           N  
ATOM   3480  CA  TRP A 439      -9.546   1.086  21.881  1.00 97.96           C  
ATOM   3481  C   TRP A 439      -9.384   2.150  22.962  1.00 97.96           C  
ATOM   3482  CB  TRP A 439     -10.256  -0.142  22.457  1.00 97.96           C  
ATOM   3483  O   TRP A 439     -10.143   3.121  23.005  1.00 97.96           O  
ATOM   3484  CG  TRP A 439     -11.546   0.173  23.153  1.00 97.96           C  
ATOM   3485  CD1 TRP A 439     -11.877  -0.120  24.447  1.00 97.96           C  
ATOM   3486  CD2 TRP A 439     -12.681   0.837  22.590  1.00 97.96           C  
ATOM   3487  CE2 TRP A 439     -13.665   0.914  23.601  1.00 97.96           C  
ATOM   3488  CE3 TRP A 439     -12.962   1.376  21.328  1.00 97.96           C  
ATOM   3489  NE1 TRP A 439     -13.150   0.323  24.723  1.00 97.96           N  
ATOM   3490  CH2 TRP A 439     -15.160   2.029  22.143  1.00 97.96           C  
ATOM   3491  CZ2 TRP A 439     -14.911   1.509  23.387  1.00 97.96           C  
ATOM   3492  CZ3 TRP A 439     -14.202   1.968  21.117  1.00 97.96           C  
ATOM   3493  N   HIS A 440      -8.387   2.031  23.814  1.00 96.90           N  
ATOM   3494  CA  HIS A 440      -8.126   3.000  24.872  1.00 96.90           C  
ATOM   3495  C   HIS A 440      -7.623   4.321  24.298  1.00 96.90           C  
ATOM   3496  CB  HIS A 440      -7.111   2.442  25.872  1.00 96.90           C  
ATOM   3497  O   HIS A 440      -7.970   5.392  24.800  1.00 96.90           O  
ATOM   3498  CG  HIS A 440      -7.614   1.264  26.643  1.00 96.90           C  
ATOM   3499  CD2 HIS A 440      -7.120   0.010  26.774  1.00 96.90           C  
ATOM   3500  ND1 HIS A 440      -8.767   1.305  27.396  1.00 96.90           N  
ATOM   3501  CE1 HIS A 440      -8.961   0.124  27.959  1.00 96.90           C  
ATOM   3502  NE2 HIS A 440      -7.975  -0.680  27.598  1.00 96.90           N  
ATOM   3503  N   VAL A 441      -6.834   4.221  23.230  1.00 95.90           N  
ATOM   3504  CA  VAL A 441      -6.359   5.413  22.534  1.00 95.90           C  
ATOM   3505  C   VAL A 441      -7.547   6.195  21.979  1.00 95.90           C  
ATOM   3506  CB  VAL A 441      -5.379   5.052  21.395  1.00 95.90           C  
ATOM   3507  O   VAL A 441      -7.604   7.421  22.103  1.00 95.90           O  
ATOM   3508  CG1 VAL A 441      -5.112   6.266  20.508  1.00 95.90           C  
ATOM   3509  CG2 VAL A 441      -4.073   4.507  21.969  1.00 95.90           C  
ATOM   3510  N   LEU A 442      -8.483   5.525  21.392  1.00 96.35           N  
ATOM   3511  CA  LEU A 442      -9.670   6.168  20.841  1.00 96.35           C  
ATOM   3512  C   LEU A 442     -10.446   6.903  21.929  1.00 96.35           C  
ATOM   3513  CB  LEU A 442     -10.574   5.135  20.164  1.00 96.35           C  
ATOM   3514  O   LEU A 442     -11.098   7.914  21.658  1.00 96.35           O  
ATOM   3515  CG  LEU A 442     -10.011   4.457  18.913  1.00 96.35           C  
ATOM   3516  CD1 LEU A 442     -11.041   3.502  18.319  1.00 96.35           C  
ATOM   3517  CD2 LEU A 442      -9.586   5.500  17.885  1.00 96.35           C  
ATOM   3518  N   GLY A 443     -10.381   6.454  23.149  1.00 95.90           N  
ATOM   3519  CA  GLY A 443     -11.096   7.031  24.276  1.00 95.90           C  
ATOM   3520  C   GLY A 443     -10.516   8.355  24.737  1.00 95.90           C  
ATOM   3521  O   GLY A 443     -11.145   9.078  25.512  1.00 95.90           O  
ATOM   3522  N   ARG A 444      -9.325   8.682  24.241  1.00 95.95           N  
ATOM   3523  CA  ARG A 444      -8.661   9.923  24.626  1.00 95.95           C  
ATOM   3524  C   ARG A 444      -9.307  11.124  23.945  1.00 95.95           C  
ATOM   3525  CB  ARG A 444      -7.171   9.864  24.283  1.00 95.95           C  
ATOM   3526  O   ARG A 444      -9.203  12.251  24.433  1.00 95.95           O  
ATOM   3527  CG  ARG A 444      -6.390   8.848  25.100  1.00 95.95           C  
ATOM   3528  CD  ARG A 444      -4.929   8.784  24.674  1.00 95.95           C  
ATOM   3529  NE  ARG A 444      -4.209   7.726  25.378  1.00 95.95           N  
ATOM   3530  NH1 ARG A 444      -2.222   8.040  24.241  1.00 95.95           N  
ATOM   3531  NH2 ARG A 444      -2.382   6.418  25.853  1.00 95.95           N  
ATOM   3532  CZ  ARG A 444      -2.939   7.397  25.155  1.00 95.95           C  
ATOM   3533  N   GLU A 445      -9.949  10.864  22.830  1.00 94.34           N  
ATOM   3534  CA  GLU A 445     -10.693  11.885  22.097  1.00 94.34           C  
ATOM   3535  C   GLU A 445     -12.188  11.794  22.389  1.00 94.34           C  
ATOM   3536  CB  GLU A 445     -10.442  11.757  20.593  1.00 94.34           C  
ATOM   3537  O   GLU A 445     -12.803  10.745  22.187  1.00 94.34           O  
ATOM   3538  CG  GLU A 445     -11.159  12.808  19.758  1.00 94.34           C  
ATOM   3539  CD  GLU A 445     -11.058  12.557  18.262  1.00 94.34           C  
ATOM   3540  OE1 GLU A 445     -11.803  13.199  17.487  1.00 94.34           O  
ATOM   3541  OE2 GLU A 445     -10.228  11.711  17.861  1.00 94.34           O  
ATOM   3542  N   PRO A 446     -12.796  12.803  22.846  1.00 95.28           N  
ATOM   3543  CA  PRO A 446     -14.222  12.754  23.176  1.00 95.28           C  
ATOM   3544  C   PRO A 446     -15.088  12.330  21.992  1.00 95.28           C  
ATOM   3545  CB  PRO A 446     -14.537  14.192  23.596  1.00 95.28           C  
ATOM   3546  O   PRO A 446     -14.929  12.856  20.887  1.00 95.28           O  
ATOM   3547  CG  PRO A 446     -13.236  14.740  24.087  1.00 95.28           C  
ATOM   3548  CD  PRO A 446     -12.129  14.159  23.255  1.00 95.28           C  
ATOM   3549  N   GLY A 447     -15.928  11.310  22.260  1.00 95.48           N  
ATOM   3550  CA  GLY A 447     -16.925  10.932  21.271  1.00 95.48           C  
ATOM   3551  C   GLY A 447     -16.402   9.944  20.246  1.00 95.48           C  
ATOM   3552  O   GLY A 447     -17.167   9.427  19.429  1.00 95.48           O  
ATOM   3553  N   HIS A 448     -15.076   9.693  20.173  1.00 96.40           N  
ATOM   3554  CA  HIS A 448     -14.477   8.812  19.177  1.00 96.40           C  
ATOM   3555  C   HIS A 448     -14.933   7.370  19.371  1.00 96.40           C  
ATOM   3556  CB  HIS A 448     -12.950   8.892  19.239  1.00 96.40           C  
ATOM   3557  O   HIS A 448     -15.233   6.673  18.399  1.00 96.40           O  
ATOM   3558  CG  HIS A 448     -12.270   8.337  18.028  1.00 96.40           C  
ATOM   3559  CD2 HIS A 448     -12.766   7.683  16.952  1.00 96.40           C  
ATOM   3560  ND1 HIS A 448     -10.909   8.427  17.833  1.00 96.40           N  
ATOM   3561  CE1 HIS A 448     -10.597   7.850  16.684  1.00 96.40           C  
ATOM   3562  NE2 HIS A 448     -11.706   7.391  16.130  1.00 96.40           N  
ATOM   3563  N   GLN A 449     -15.049   6.909  20.585  1.00 97.77           N  
ATOM   3564  CA  GLN A 449     -15.503   5.545  20.841  1.00 97.77           C  
ATOM   3565  C   GLN A 449     -16.972   5.375  20.465  1.00 97.77           C  
ATOM   3566  CB  GLN A 449     -15.290   5.175  22.309  1.00 97.77           C  
ATOM   3567  O   GLN A 449     -17.372   4.322  19.963  1.00 97.77           O  
ATOM   3568  CG  GLN A 449     -13.842   4.858  22.660  1.00 97.77           C  
ATOM   3569  CD  GLN A 449     -13.678   4.365  24.085  1.00 97.77           C  
ATOM   3570  NE2 GLN A 449     -12.740   3.447  24.291  1.00 97.77           N  
ATOM   3571  OE1 GLN A 449     -14.388   4.807  24.994  1.00 97.77           O  
ATOM   3572  N   ASP A 450     -17.754   6.425  20.653  1.00 98.12           N  
ATOM   3573  CA  ASP A 450     -19.151   6.404  20.229  1.00 98.12           C  
ATOM   3574  C   ASP A 450     -19.262   6.294  18.710  1.00 98.12           C  
ATOM   3575  CB  ASP A 450     -19.880   7.656  20.720  1.00 98.12           C  
ATOM   3576  O   ASP A 450     -20.082   5.531  18.196  1.00 98.12           O  
ATOM   3577  CG  ASP A 450     -20.019   7.707  22.232  1.00 98.12           C  
ATOM   3578  OD1 ASP A 450     -20.016   6.639  22.881  1.00 98.12           O  
ATOM   3579  OD2 ASP A 450     -20.134   8.825  22.778  1.00 98.12           O  
ATOM   3580  N   ARG A 451     -18.512   7.126  17.998  1.00 97.75           N  
ATOM   3581  CA  ARG A 451     -18.502   7.059  16.540  1.00 97.75           C  
ATOM   3582  C   ARG A 451     -18.063   5.680  16.059  1.00 97.75           C  
ATOM   3583  CB  ARG A 451     -17.582   8.134  15.959  1.00 97.75           C  
ATOM   3584  O   ARG A 451     -18.612   5.151  15.090  1.00 97.75           O  
ATOM   3585  CG  ARG A 451     -18.106   9.551  16.128  1.00 97.75           C  
ATOM   3586  CD  ARG A 451     -17.366  10.537  15.235  1.00 97.75           C  
ATOM   3587  NE  ARG A 451     -15.950  10.620  15.582  1.00 97.75           N  
ATOM   3588  NH1 ARG A 451     -16.247  12.137  17.299  1.00 97.75           N  
ATOM   3589  NH2 ARG A 451     -14.146  11.378  16.785  1.00 97.75           N  
ATOM   3590  CZ  ARG A 451     -15.451  11.378  16.555  1.00 97.75           C  
ATOM   3591  N   TYR A 452     -17.018   5.131  16.739  1.00 98.43           N  
ATOM   3592  CA  TYR A 452     -16.565   3.795  16.369  1.00 98.43           C  
ATOM   3593  C   TYR A 452     -17.699   2.783  16.483  1.00 98.43           C  
ATOM   3594  CB  TYR A 452     -15.389   3.363  17.250  1.00 98.43           C  
ATOM   3595  O   TYR A 452     -17.950   2.015  15.552  1.00 98.43           O  
ATOM   3596  CG  TYR A 452     -14.841   1.999  16.905  1.00 98.43           C  
ATOM   3597  CD1 TYR A 452     -15.366   0.848  17.486  1.00 98.43           C  
ATOM   3598  CD2 TYR A 452     -13.796   1.860  15.997  1.00 98.43           C  
ATOM   3599  CE1 TYR A 452     -14.863  -0.411  17.173  1.00 98.43           C  
ATOM   3600  CE2 TYR A 452     -13.285   0.607  15.676  1.00 98.43           C  
ATOM   3601  OH  TYR A 452     -13.322  -1.764  15.953  1.00 98.43           O  
ATOM   3602  CZ  TYR A 452     -13.824  -0.521  16.268  1.00 98.43           C  
ATOM   3603  N   VAL A 453     -18.378   2.696  17.670  1.00 98.68           N  
ATOM   3604  CA  VAL A 453     -19.478   1.773  17.930  1.00 98.68           C  
ATOM   3605  C   VAL A 453     -20.565   1.954  16.871  1.00 98.68           C  
ATOM   3606  CB  VAL A 453     -20.071   1.979  19.342  1.00 98.68           C  
ATOM   3607  O   VAL A 453     -21.083   0.973  16.331  1.00 98.68           O  
ATOM   3608  CG1 VAL A 453     -21.360   1.176  19.509  1.00 98.68           C  
ATOM   3609  CG2 VAL A 453     -19.051   1.588  20.410  1.00 98.68           C  
ATOM   3610  N   SER A 454     -20.880   3.178  16.584  1.00 98.31           N  
ATOM   3611  CA  SER A 454     -21.910   3.480  15.595  1.00 98.31           C  
ATOM   3612  C   SER A 454     -21.527   2.948  14.218  1.00 98.31           C  
ATOM   3613  CB  SER A 454     -22.154   4.988  15.518  1.00 98.31           C  
ATOM   3614  O   SER A 454     -22.362   2.374  13.515  1.00 98.31           O  
ATOM   3615  OG  SER A 454     -23.135   5.289  14.540  1.00 98.31           O  
ATOM   3616  N   ASN A 455     -20.275   3.190  13.805  1.00 98.20           N  
ATOM   3617  CA  ASN A 455     -19.791   2.727  12.509  1.00 98.20           C  
ATOM   3618  C   ASN A 455     -19.896   1.210  12.380  1.00 98.20           C  
ATOM   3619  CB  ASN A 455     -18.348   3.181  12.282  1.00 98.20           C  
ATOM   3620  O   ASN A 455     -20.350   0.700  11.355  1.00 98.20           O  
ATOM   3621  CG  ASN A 455     -18.226   4.683  12.120  1.00 98.20           C  
ATOM   3622  ND2 ASN A 455     -17.054   5.221  12.435  1.00 98.20           N  
ATOM   3623  OD1 ASN A 455     -19.179   5.355  11.716  1.00 98.20           O  
ATOM   3624  N   VAL A 456     -19.425   0.460  13.389  1.00 98.55           N  
ATOM   3625  CA  VAL A 456     -19.496  -0.997  13.381  1.00 98.55           C  
ATOM   3626  C   VAL A 456     -20.956  -1.444  13.347  1.00 98.55           C  
ATOM   3627  CB  VAL A 456     -18.779  -1.607  14.606  1.00 98.55           C  
ATOM   3628  O   VAL A 456     -21.320  -2.339  12.582  1.00 98.55           O  
ATOM   3629  CG1 VAL A 456     -19.003  -3.117  14.666  1.00 98.55           C  
ATOM   3630  CG2 VAL A 456     -17.287  -1.286  14.566  1.00 98.55           C  
ATOM   3631  N   ALA A 457     -21.777  -0.817  14.177  1.00 98.46           N  
ATOM   3632  CA  ALA A 457     -23.192  -1.163  14.280  1.00 98.46           C  
ATOM   3633  C   ALA A 457     -23.904  -0.969  12.944  1.00 98.46           C  
ATOM   3634  CB  ALA A 457     -23.867  -0.328  15.365  1.00 98.46           C  
ATOM   3635  O   ALA A 457     -24.742  -1.785  12.555  1.00 98.46           O  
ATOM   3636  N   ASP A 458     -23.597   0.144  12.168  1.00 97.22           N  
ATOM   3637  CA  ASP A 458     -24.195   0.415  10.864  1.00 97.22           C  
ATOM   3638  C   ASP A 458     -23.965  -0.748   9.901  1.00 97.22           C  
ATOM   3639  CB  ASP A 458     -23.629   1.708  10.272  1.00 97.22           C  
ATOM   3640  O   ASP A 458     -24.863  -1.121   9.144  1.00 97.22           O  
ATOM   3641  CG  ASP A 458     -24.222   2.957  10.899  1.00 97.22           C  
ATOM   3642  OD1 ASP A 458     -25.255   2.858  11.597  1.00 97.22           O  
ATOM   3643  OD2 ASP A 458     -23.654   4.051  10.692  1.00 97.22           O  
ATOM   3644  N   ASN A 459     -22.812  -1.299   9.981  1.00 97.16           N  
ATOM   3645  CA  ASN A 459     -22.462  -2.391   9.079  1.00 97.16           C  
ATOM   3646  C   ASN A 459     -23.051  -3.718   9.550  1.00 97.16           C  
ATOM   3647  CB  ASN A 459     -20.942  -2.505   8.938  1.00 97.16           C  
ATOM   3648  O   ASN A 459     -23.652  -4.450   8.762  1.00 97.16           O  
ATOM   3649  CG  ASN A 459     -20.527  -3.532   7.904  1.00 97.16           C  
ATOM   3650  ND2 ASN A 459     -20.464  -3.115   6.645  1.00 97.16           N  
ATOM   3651  OD1 ASN A 459     -20.266  -4.692   8.234  1.00 97.16           O  
ATOM   3652  N   VAL A 460     -22.950  -4.053  10.850  1.00 98.41           N  
ATOM   3653  CA  VAL A 460     -23.378  -5.328  11.416  1.00 98.41           C  
ATOM   3654  C   VAL A 460     -24.901  -5.428  11.372  1.00 98.41           C  
ATOM   3655  CB  VAL A 460     -22.874  -5.503  12.866  1.00 98.41           C  
ATOM   3656  O   VAL A 460     -25.454  -6.523  11.244  1.00 98.41           O  
ATOM   3657  CG1 VAL A 460     -23.439  -6.781  13.484  1.00 98.41           C  
ATOM   3658  CG2 VAL A 460     -21.347  -5.519  12.901  1.00 98.41           C  
ATOM   3659  N   ALA A 461     -25.614  -4.302  11.506  1.00 97.90           N  
ATOM   3660  CA  ALA A 461     -27.074  -4.293  11.481  1.00 97.90           C  
ATOM   3661  C   ALA A 461     -27.604  -4.857  10.166  1.00 97.90           C  
ATOM   3662  CB  ALA A 461     -27.602  -2.877  11.700  1.00 97.90           C  
ATOM   3663  O   ALA A 461     -28.764  -5.265  10.081  1.00 97.90           O  
ATOM   3664  N   GLU A 462     -26.715  -4.906   9.090  1.00 97.01           N  
ATOM   3665  CA  GLU A 462     -27.098  -5.422   7.779  1.00 97.01           C  
ATOM   3666  C   GLU A 462     -26.916  -6.936   7.707  1.00 97.01           C  
ATOM   3667  CB  GLU A 462     -26.286  -4.742   6.674  1.00 97.01           C  
ATOM   3668  O   GLU A 462     -27.290  -7.565   6.715  1.00 97.01           O  
ATOM   3669  CG  GLU A 462     -26.526  -3.242   6.570  1.00 97.01           C  
ATOM   3670  CD  GLU A 462     -27.935  -2.889   6.122  1.00 97.01           C  
ATOM   3671  OE1 GLU A 462     -28.500  -1.892   6.626  1.00 97.01           O  
ATOM   3672  OE2 GLU A 462     -28.478  -3.616   5.260  1.00 97.01           O  
ATOM   3673  N   VAL A 463     -26.311  -7.542   8.722  1.00 97.92           N  
ATOM   3674  CA  VAL A 463     -26.127  -8.988   8.792  1.00 97.92           C  
ATOM   3675  C   VAL A 463     -27.465  -9.666   9.082  1.00 97.92           C  
ATOM   3676  CB  VAL A 463     -25.088  -9.377   9.867  1.00 97.92           C  
ATOM   3677  O   VAL A 463     -28.091  -9.402  10.111  1.00 97.92           O  
ATOM   3678  CG1 VAL A 463     -25.017 -10.895  10.024  1.00 97.92           C  
ATOM   3679  CG2 VAL A 463     -23.715  -8.809   9.512  1.00 97.92           C  
ATOM   3680  N   THR A 464     -27.887 -10.534   8.231  1.00 95.58           N  
ATOM   3681  CA  THR A 464     -29.202 -11.158   8.316  1.00 95.58           C  
ATOM   3682  C   THR A 464     -29.153 -12.407   9.191  1.00 95.58           C  
ATOM   3683  CB  THR A 464     -29.737 -11.526   6.920  1.00 95.58           C  
ATOM   3684  O   THR A 464     -30.160 -12.795   9.786  1.00 95.58           O  
ATOM   3685  CG2 THR A 464     -29.984 -10.278   6.079  1.00 95.58           C  
ATOM   3686  OG1 THR A 464     -28.780 -12.358   6.252  1.00 95.58           O  
ATOM   3687  N   ASP A 465     -27.986 -13.035   9.333  1.00 96.91           N  
ATOM   3688  CA  ASP A 465     -27.806 -14.234  10.146  1.00 96.91           C  
ATOM   3689  C   ASP A 465     -27.591 -13.874  11.614  1.00 96.91           C  
ATOM   3690  CB  ASP A 465     -26.626 -15.061   9.630  1.00 96.91           C  
ATOM   3691  O   ASP A 465     -26.572 -13.280  11.971  1.00 96.91           O  
ATOM   3692  CG  ASP A 465     -26.469 -16.386  10.354  1.00 96.91           C  
ATOM   3693  OD1 ASP A 465     -26.147 -16.386  11.562  1.00 96.91           O  
ATOM   3694  OD2 ASP A 465     -26.665 -17.440   9.711  1.00 96.91           O  
ATOM   3695  N   GLU A 466     -28.489 -14.280  12.502  1.00 97.28           N  
ATOM   3696  CA  GLU A 466     -28.456 -13.940  13.922  1.00 97.28           C  
ATOM   3697  C   GLU A 466     -27.233 -14.545  14.605  1.00 97.28           C  
ATOM   3698  CB  GLU A 466     -29.735 -14.412  14.618  1.00 97.28           C  
ATOM   3699  O   GLU A 466     -26.599 -13.898  15.442  1.00 97.28           O  
ATOM   3700  CG  GLU A 466     -29.829 -13.996  16.079  1.00 97.28           C  
ATOM   3701  CD  GLU A 466     -31.126 -14.429  16.743  1.00 97.28           C  
ATOM   3702  OE1 GLU A 466     -31.229 -14.343  17.988  1.00 97.28           O  
ATOM   3703  OE2 GLU A 466     -32.047 -14.859  16.013  1.00 97.28           O  
ATOM   3704  N   ALA A 467     -26.933 -15.802  14.317  1.00 98.11           N  
ATOM   3705  CA  ALA A 467     -25.767 -16.467  14.894  1.00 98.11           C  
ATOM   3706  C   ALA A 467     -24.485 -15.706  14.569  1.00 98.11           C  
ATOM   3707  CB  ALA A 467     -25.671 -17.905  14.389  1.00 98.11           C  
ATOM   3708  O   ALA A 467     -23.596 -15.586  15.416  1.00 98.11           O  
ATOM   3709  N   LEU A 468     -24.375 -15.276  13.361  1.00 98.44           N  
ATOM   3710  CA  LEU A 468     -23.209 -14.515  12.925  1.00 98.44           C  
ATOM   3711  C   LEU A 468     -23.106 -13.195  13.681  1.00 98.44           C  
ATOM   3712  CB  LEU A 468     -23.275 -14.250  11.418  1.00 98.44           C  
ATOM   3713  O   LEU A 468     -22.019 -12.804  14.113  1.00 98.44           O  
ATOM   3714  CG  LEU A 468     -22.106 -13.467  10.816  1.00 98.44           C  
ATOM   3715  CD1 LEU A 468     -20.783 -14.147  11.153  1.00 98.44           C  
ATOM   3716  CD2 LEU A 468     -22.275 -13.332   9.307  1.00 98.44           C  
ATOM   3717  N   ARG A 469     -24.180 -12.483  13.899  1.00 98.15           N  
ATOM   3718  CA  ARG A 469     -24.178 -11.249  14.678  1.00 98.15           C  
ATOM   3719  C   ARG A 469     -23.670 -11.497  16.095  1.00 98.15           C  
ATOM   3720  CB  ARG A 469     -25.581 -10.640  14.724  1.00 98.15           C  
ATOM   3721  O   ARG A 469     -22.886 -10.708  16.625  1.00 98.15           O  
ATOM   3722  CG  ARG A 469     -26.021 -10.009  13.413  1.00 98.15           C  
ATOM   3723  CD  ARG A 469     -27.234  -9.108  13.599  1.00 98.15           C  
ATOM   3724  NE  ARG A 469     -28.388  -9.854  14.093  1.00 98.15           N  
ATOM   3725  NH1 ARG A 469     -29.141 -10.478  12.000  1.00 98.15           N  
ATOM   3726  NH2 ARG A 469     -30.282 -11.136  13.876  1.00 98.15           N  
ATOM   3727  CZ  ARG A 469     -29.268 -10.488  13.322  1.00 98.15           C  
ATOM   3728  N   LYS A 470     -24.081 -12.587  16.729  1.00 98.41           N  
ATOM   3729  CA  LYS A 470     -23.631 -12.923  18.077  1.00 98.41           C  
ATOM   3730  C   LYS A 470     -22.127 -13.177  18.107  1.00 98.41           C  
ATOM   3731  CB  LYS A 470     -24.380 -14.148  18.604  1.00 98.41           C  
ATOM   3732  O   LYS A 470     -21.447 -12.798  19.063  1.00 98.41           O  
ATOM   3733  CG  LYS A 470     -25.843 -13.886  18.928  1.00 98.41           C  
ATOM   3734  CD  LYS A 470     -26.530 -15.137  19.460  1.00 98.41           C  
ATOM   3735  CE  LYS A 470     -28.004 -14.887  19.751  1.00 98.41           C  
ATOM   3736  NZ  LYS A 470     -28.708 -16.138  20.163  1.00 98.41           N  
ATOM   3737  N   GLU A 471     -21.647 -13.796  17.059  1.00 98.59           N  
ATOM   3738  CA  GLU A 471     -20.211 -14.042  16.973  1.00 98.59           C  
ATOM   3739  C   GLU A 471     -19.433 -12.735  16.847  1.00 98.59           C  
ATOM   3740  CB  GLU A 471     -19.892 -14.961  15.791  1.00 98.59           C  
ATOM   3741  O   GLU A 471     -18.327 -12.611  17.376  1.00 98.59           O  
ATOM   3742  CG  GLU A 471     -20.385 -16.389  15.971  1.00 98.59           C  
ATOM   3743  CD  GLU A 471     -19.732 -17.106  17.142  1.00 98.59           C  
ATOM   3744  OE1 GLU A 471     -20.408 -17.923  17.807  1.00 98.59           O  
ATOM   3745  OE2 GLU A 471     -18.534 -16.847  17.398  1.00 98.59           O  
ATOM   3746  N   VAL A 472     -20.006 -11.797  16.138  1.00 98.59           N  
ATOM   3747  CA  VAL A 472     -19.363 -10.495  15.997  1.00 98.59           C  
ATOM   3748  C   VAL A 472     -19.275  -9.811  17.359  1.00 98.59           C  
ATOM   3749  CB  VAL A 472     -20.120  -9.594  14.995  1.00 98.59           C  
ATOM   3750  O   VAL A 472     -18.228  -9.272  17.724  1.00 98.59           O  
ATOM   3751  CG1 VAL A 472     -19.510  -8.194  14.961  1.00 98.59           C  
ATOM   3752  CG2 VAL A 472     -20.108 -10.219  13.601  1.00 98.59           C  
ATOM   3753  N   TYR A 473     -20.346  -9.831  18.161  1.00 98.52           N  
ATOM   3754  CA  TYR A 473     -20.338  -9.251  19.499  1.00 98.52           C  
ATOM   3755  C   TYR A 473     -19.261  -9.894  20.365  1.00 98.52           C  
ATOM   3756  CB  TYR A 473     -21.708  -9.414  20.164  1.00 98.52           C  
ATOM   3757  O   TYR A 473     -18.541  -9.201  21.088  1.00 98.52           O  
ATOM   3758  CG  TYR A 473     -22.854  -8.902  19.325  1.00 98.52           C  
ATOM   3759  CD1 TYR A 473     -22.661  -7.882  18.395  1.00 98.52           C  
ATOM   3760  CD2 TYR A 473     -24.131  -9.435  19.461  1.00 98.52           C  
ATOM   3761  CE1 TYR A 473     -23.715  -7.406  17.622  1.00 98.52           C  
ATOM   3762  CE2 TYR A 473     -25.192  -8.966  18.693  1.00 98.52           C  
ATOM   3763  OH  TYR A 473     -26.020  -7.486  17.014  1.00 98.52           O  
ATOM   3764  CZ  TYR A 473     -24.974  -7.954  17.777  1.00 98.52           C  
ATOM   3765  N   ALA A 474     -19.246 -11.227  20.261  1.00 98.36           N  
ATOM   3766  CA  ALA A 474     -18.268 -11.980  21.042  1.00 98.36           C  
ATOM   3767  C   ALA A 474     -16.843 -11.602  20.647  1.00 98.36           C  
ATOM   3768  CB  ALA A 474     -18.487 -13.480  20.865  1.00 98.36           C  
ATOM   3769  O   ALA A 474     -15.966 -11.482  21.505  1.00 98.36           O  
ATOM   3770  N   LEU A 475     -16.578 -11.488  19.324  1.00 98.30           N  
ATOM   3771  CA  LEU A 475     -15.266 -11.098  18.820  1.00 98.30           C  
ATOM   3772  C   LEU A 475     -14.816  -9.779  19.439  1.00 98.30           C  
ATOM   3773  CB  LEU A 475     -15.293 -10.976  17.294  1.00 98.30           C  
ATOM   3774  O   LEU A 475     -13.703  -9.681  19.961  1.00 98.30           O  
ATOM   3775  CG  LEU A 475     -13.999 -10.504  16.628  1.00 98.30           C  
ATOM   3776  CD1 LEU A 475     -12.877 -11.505  16.882  1.00 98.30           C  
ATOM   3777  CD2 LEU A 475     -14.211 -10.298  15.132  1.00 98.30           C  
ATOM   3778  N   TYR A 476     -15.698  -8.754  19.441  1.00 98.58           N  
ATOM   3779  CA  TYR A 476     -15.362  -7.442  19.983  1.00 98.58           C  
ATOM   3780  C   TYR A 476     -15.310  -7.478  21.506  1.00 98.58           C  
ATOM   3781  CB  TYR A 476     -16.378  -6.393  19.520  1.00 98.58           C  
ATOM   3782  O   TYR A 476     -14.647  -6.647  22.130  1.00 98.58           O  
ATOM   3783  CG  TYR A 476     -16.091  -5.834  18.148  1.00 98.58           C  
ATOM   3784  CD1 TYR A 476     -15.073  -4.903  17.952  1.00 98.58           C  
ATOM   3785  CD2 TYR A 476     -16.837  -6.234  17.045  1.00 98.58           C  
ATOM   3786  CE1 TYR A 476     -14.805  -4.384  16.690  1.00 98.58           C  
ATOM   3787  CE2 TYR A 476     -16.578  -5.722  15.777  1.00 98.58           C  
ATOM   3788  OH  TYR A 476     -15.302  -4.288  14.358  1.00 98.58           O  
ATOM   3789  CZ  TYR A 476     -15.562  -4.799  15.610  1.00 98.58           C  
ATOM   3790  N   GLY A 477     -16.061  -8.416  22.126  1.00 98.26           N  
ATOM   3791  CA  GLY A 477     -15.966  -8.628  23.561  1.00 98.26           C  
ATOM   3792  C   GLY A 477     -14.589  -9.084  24.007  1.00 98.26           C  
ATOM   3793  O   GLY A 477     -14.203  -8.873  25.159  1.00 98.26           O  
ATOM   3794  N   LYS A 478     -13.867  -9.759  23.117  1.00 98.03           N  
ATOM   3795  CA  LYS A 478     -12.501 -10.183  23.409  1.00 98.03           C  
ATOM   3796  C   LYS A 478     -11.549  -8.990  23.440  1.00 98.03           C  
ATOM   3797  CB  LYS A 478     -12.025 -11.207  22.377  1.00 98.03           C  
ATOM   3798  O   LYS A 478     -10.470  -9.066  24.031  1.00 98.03           O  
ATOM   3799  CG  LYS A 478     -12.754 -12.540  22.446  1.00 98.03           C  
ATOM   3800  CD  LYS A 478     -12.218 -13.524  21.414  1.00 98.03           C  
ATOM   3801  CE  LYS A 478     -12.940 -14.863  21.489  1.00 98.03           C  
ATOM   3802  NZ  LYS A 478     -12.426 -15.827  20.471  1.00 98.03           N  
ATOM   3803  N   VAL A 479     -11.894  -7.901  22.701  1.00 98.19           N  
ATOM   3804  CA  VAL A 479     -11.121  -6.664  22.743  1.00 98.19           C  
ATOM   3805  C   VAL A 479     -11.392  -5.928  24.053  1.00 98.19           C  
ATOM   3806  CB  VAL A 479     -11.448  -5.750  21.541  1.00 98.19           C  
ATOM   3807  O   VAL A 479     -10.459  -5.505  24.739  1.00 98.19           O  
ATOM   3808  CG1 VAL A 479     -10.722  -4.412  21.667  1.00 98.19           C  
ATOM   3809  CG2 VAL A 479     -11.078  -6.441  20.229  1.00 98.19           C  
ATOM   3810  N   ASP A 480     -12.597  -5.731  24.384  1.00 97.95           N  
ATOM   3811  CA  ASP A 480     -13.121  -5.087  25.584  1.00 97.95           C  
ATOM   3812  C   ASP A 480     -14.587  -5.451  25.807  1.00 97.95           C  
ATOM   3813  CB  ASP A 480     -12.965  -3.568  25.489  1.00 97.95           C  
ATOM   3814  O   ASP A 480     -15.408  -5.330  24.895  1.00 97.95           O  
ATOM   3815  CG  ASP A 480     -13.348  -2.851  26.772  1.00 97.95           C  
ATOM   3816  OD1 ASP A 480     -14.536  -2.505  26.947  1.00 97.95           O  
ATOM   3817  OD2 ASP A 480     -12.452  -2.627  27.615  1.00 97.95           O  
ATOM   3818  N   LYS A 481     -14.872  -5.964  27.007  1.00 96.83           N  
ATOM   3819  CA  LYS A 481     -16.216  -6.443  27.316  1.00 96.83           C  
ATOM   3820  C   LYS A 481     -17.260  -5.361  27.053  1.00 96.83           C  
ATOM   3821  CB  LYS A 481     -16.299  -6.908  28.771  1.00 96.83           C  
ATOM   3822  O   LYS A 481     -18.304  -5.631  26.456  1.00 96.83           O  
ATOM   3823  CG  LYS A 481     -17.626  -7.556  29.139  1.00 96.83           C  
ATOM   3824  CD  LYS A 481     -17.637  -8.023  30.589  1.00 96.83           C  
ATOM   3825  CE  LYS A 481     -18.988  -8.607  30.979  1.00 96.83           C  
ATOM   3826  NZ  LYS A 481     -19.031  -8.987  32.423  1.00 96.83           N  
ATOM   3827  N   THR A 482     -17.051  -4.167  27.448  1.00 97.18           N  
ATOM   3828  CA  THR A 482     -17.987  -3.060  27.283  1.00 97.18           C  
ATOM   3829  C   THR A 482     -18.171  -2.723  25.807  1.00 97.18           C  
ATOM   3830  CB  THR A 482     -17.511  -1.809  28.044  1.00 97.18           C  
ATOM   3831  O   THR A 482     -19.265  -2.345  25.382  1.00 97.18           O  
ATOM   3832  CG2 THR A 482     -17.426  -2.075  29.543  1.00 97.18           C  
ATOM   3833  OG1 THR A 482     -16.216  -1.429  27.563  1.00 97.18           O  
ATOM   3834  N   LEU A 483     -17.092  -2.846  25.047  1.00 98.32           N  
ATOM   3835  CA  LEU A 483     -17.169  -2.601  23.611  1.00 98.32           C  
ATOM   3836  C   LEU A 483     -18.156  -3.557  22.949  1.00 98.32           C  
ATOM   3837  CB  LEU A 483     -15.787  -2.749  22.967  1.00 98.32           C  
ATOM   3838  O   LEU A 483     -19.024  -3.128  22.185  1.00 98.32           O  
ATOM   3839  CG  LEU A 483     -15.737  -2.659  21.441  1.00 98.32           C  
ATOM   3840  CD1 LEU A 483     -16.349  -1.345  20.968  1.00 98.32           C  
ATOM   3841  CD2 LEU A 483     -14.302  -2.797  20.944  1.00 98.32           C  
ATOM   3842  N   GLY A 484     -18.028  -4.891  23.198  1.00 98.28           N  
ATOM   3843  CA  GLY A 484     -18.955  -5.876  22.663  1.00 98.28           C  
ATOM   3844  C   GLY A 484     -20.400  -5.595  23.028  1.00 98.28           C  
ATOM   3845  O   GLY A 484     -21.293  -5.720  22.187  1.00 98.28           O  
ATOM   3846  N   GLU A 485     -20.649  -5.200  24.261  1.00 98.42           N  
ATOM   3847  CA  GLU A 485     -21.989  -4.903  24.757  1.00 98.42           C  
ATOM   3848  C   GLU A 485     -22.574  -3.676  24.065  1.00 98.42           C  
ATOM   3849  CB  GLU A 485     -21.966  -4.690  26.273  1.00 98.42           C  
ATOM   3850  O   GLU A 485     -23.750  -3.667  23.695  1.00 98.42           O  
ATOM   3851  CG  GLU A 485     -21.686  -5.958  27.068  1.00 98.42           C  
ATOM   3852  CD  GLU A 485     -21.423  -5.695  28.542  1.00 98.42           C  
ATOM   3853  OE1 GLU A 485     -21.326  -6.669  29.324  1.00 98.42           O  
ATOM   3854  OE2 GLU A 485     -21.315  -4.507  28.919  1.00 98.42           O  
ATOM   3855  N   ARG A 486     -21.742  -2.674  23.937  1.00 98.49           N  
ATOM   3856  CA  ARG A 486     -22.186  -1.442  23.293  1.00 98.49           C  
ATOM   3857  C   ARG A 486     -22.542  -1.687  21.830  1.00 98.49           C  
ATOM   3858  CB  ARG A 486     -21.108  -0.362  23.396  1.00 98.49           C  
ATOM   3859  O   ARG A 486     -23.511  -1.121  21.319  1.00 98.49           O  
ATOM   3860  CG  ARG A 486     -20.910   0.179  24.804  1.00 98.49           C  
ATOM   3861  CD  ARG A 486     -19.742   1.153  24.875  1.00 98.49           C  
ATOM   3862  NE  ARG A 486     -20.005   2.366  24.105  1.00 98.49           N  
ATOM   3863  NH1 ARG A 486     -17.854   3.190  24.280  1.00 98.49           N  
ATOM   3864  NH2 ARG A 486     -19.448   4.370  23.131  1.00 98.49           N  
ATOM   3865  CZ  ARG A 486     -19.101   3.306  23.841  1.00 98.49           C  
ATOM   3866  N   ILE A 487     -21.754  -2.462  21.157  1.00 98.66           N  
ATOM   3867  CA  ILE A 487     -22.014  -2.790  19.760  1.00 98.66           C  
ATOM   3868  C   ILE A 487     -23.320  -3.573  19.648  1.00 98.66           C  
ATOM   3869  CB  ILE A 487     -20.850  -3.597  19.143  1.00 98.66           C  
ATOM   3870  O   ILE A 487     -24.145  -3.296  18.774  1.00 98.66           O  
ATOM   3871  CG1 ILE A 487     -19.637  -2.690  18.907  1.00 98.66           C  
ATOM   3872  CG2 ILE A 487     -21.292  -4.271  17.840  1.00 98.66           C  
ATOM   3873  CD1 ILE A 487     -18.385  -3.434  18.463  1.00 98.66           C  
ATOM   3874  N   GLN A 488     -23.479  -4.587  20.513  1.00 98.50           N  
ATOM   3875  CA  GLN A 488     -24.705  -5.377  20.536  1.00 98.50           C  
ATOM   3876  C   GLN A 488     -25.929  -4.487  20.732  1.00 98.50           C  
ATOM   3877  CB  GLN A 488     -24.643  -6.435  21.639  1.00 98.50           C  
ATOM   3878  O   GLN A 488     -26.914  -4.608  20.000  1.00 98.50           O  
ATOM   3879  CG  GLN A 488     -25.892  -7.301  21.731  1.00 98.50           C  
ATOM   3880  CD  GLN A 488     -25.782  -8.377  22.795  1.00 98.50           C  
ATOM   3881  NE2 GLN A 488     -26.858  -9.131  22.989  1.00 98.50           N  
ATOM   3882  OE1 GLN A 488     -24.738  -8.530  23.437  1.00 98.50           O  
ATOM   3883  N   ALA A 489     -25.910  -3.671  21.747  1.00 98.53           N  
ATOM   3884  CA  ALA A 489     -27.027  -2.777  22.041  1.00 98.53           C  
ATOM   3885  C   ALA A 489     -27.347  -1.887  20.843  1.00 98.53           C  
ATOM   3886  CB  ALA A 489     -26.717  -1.923  23.267  1.00 98.53           C  
ATOM   3887  O   ALA A 489     -28.513  -1.730  20.473  1.00 98.53           O  
ATOM   3888  N   ALA A 490     -26.365  -1.296  20.206  1.00 98.35           N  
ATOM   3889  CA  ALA A 490     -26.529  -0.386  19.076  1.00 98.35           C  
ATOM   3890  C   ALA A 490     -27.100  -1.114  17.863  1.00 98.35           C  
ATOM   3891  CB  ALA A 490     -25.195   0.267  18.721  1.00 98.35           C  
ATOM   3892  O   ALA A 490     -27.990  -0.598  17.183  1.00 98.35           O  
ATOM   3893  N   VAL A 491     -26.587  -2.294  17.587  1.00 98.37           N  
ATOM   3894  CA  VAL A 491     -27.022  -3.084  16.439  1.00 98.37           C  
ATOM   3895  C   VAL A 491     -28.497  -3.450  16.592  1.00 98.37           C  
ATOM   3896  CB  VAL A 491     -26.170  -4.362  16.274  1.00 98.37           C  
ATOM   3897  O   VAL A 491     -29.285  -3.279  15.659  1.00 98.37           O  
ATOM   3898  CG1 VAL A 491     -26.804  -5.306  15.254  1.00 98.37           C  
ATOM   3899  CG2 VAL A 491     -24.744  -4.002  15.860  1.00 98.37           C  
ATOM   3900  N   GLU A 492     -28.852  -3.925  17.758  1.00 97.03           N  
ATOM   3901  CA  GLU A 492     -30.214  -4.395  17.991  1.00 97.03           C  
ATOM   3902  C   GLU A 492     -31.206  -3.236  17.986  1.00 97.03           C  
ATOM   3903  CB  GLU A 492     -30.301  -5.157  19.316  1.00 97.03           C  
ATOM   3904  O   GLU A 492     -32.347  -3.390  17.543  1.00 97.03           O  
ATOM   3905  CG  GLU A 492     -29.462  -6.426  19.352  1.00 97.03           C  
ATOM   3906  CD  GLU A 492     -29.800  -7.401  18.236  1.00 97.03           C  
ATOM   3907  OE1 GLU A 492     -28.896  -8.136  17.777  1.00 97.03           O  
ATOM   3908  OE2 GLU A 492     -30.979  -7.431  17.817  1.00 97.03           O  
ATOM   3909  N   ALA A 493     -30.771  -2.160  18.474  1.00 97.04           N  
ATOM   3910  CA  ALA A 493     -31.604  -0.962  18.398  1.00 97.04           C  
ATOM   3911  C   ALA A 493     -31.861  -0.564  16.948  1.00 97.04           C  
ATOM   3912  CB  ALA A 493     -30.950   0.191  19.155  1.00 97.04           C  
ATOM   3913  O   ALA A 493     -32.988  -0.221  16.582  1.00 97.04           O  
ATOM   3914  N   LYS A 494     -30.899  -0.509  16.030  1.00 96.08           N  
ATOM   3915  CA  LYS A 494     -31.009  -0.160  14.616  1.00 96.08           C  
ATOM   3916  C   LYS A 494     -31.903  -1.150  13.874  1.00 96.08           C  
ATOM   3917  CB  LYS A 494     -29.626  -0.113  13.965  1.00 96.08           C  
ATOM   3918  O   LYS A 494     -32.697  -0.757  13.017  1.00 96.08           O  
ATOM   3919  CG  LYS A 494     -28.790   1.090  14.375  1.00 96.08           C  
ATOM   3920  CD  LYS A 494     -27.450   1.112  13.650  1.00 96.08           C  
ATOM   3921  CE  LYS A 494     -26.604   2.306  14.073  1.00 96.08           C  
ATOM   3922  NZ  LYS A 494     -27.039   3.562  13.392  1.00 96.08           N  
ATOM   3923  N   ARG A 495     -31.765  -2.354  14.145  1.00 94.41           N  
ATOM   3924  CA  ARG A 495     -32.566  -3.370  13.470  1.00 94.41           C  
ATOM   3925  C   ARG A 495     -34.035  -3.262  13.866  1.00 94.41           C  
ATOM   3926  CB  ARG A 495     -32.040  -4.771  13.789  1.00 94.41           C  
ATOM   3927  O   ARG A 495     -34.924  -3.499  13.045  1.00 94.41           O  
ATOM   3928  CG  ARG A 495     -30.716  -5.099  13.117  1.00 94.41           C  
ATOM   3929  CD  ARG A 495     -30.373  -6.577  13.238  1.00 94.41           C  
ATOM   3930  NE  ARG A 495     -31.294  -7.408  12.467  1.00 94.41           N  
ATOM   3931  NH1 ARG A 495     -30.228  -9.400  12.950  1.00 94.41           N  
ATOM   3932  NH2 ARG A 495     -32.096  -9.387  11.622  1.00 94.41           N  
ATOM   3933  CZ  ARG A 495     -31.204  -8.730  12.348  1.00 94.41           C  
ATOM   3934  N   ALA A 496     -34.246  -3.060  15.183  1.00 93.51           N  
ATOM   3935  CA  ALA A 496     -35.611  -2.869  15.665  1.00 93.51           C  
ATOM   3936  C   ALA A 496     -36.272  -1.674  14.982  1.00 93.51           C  
ATOM   3937  CB  ALA A 496     -35.620  -2.683  17.180  1.00 93.51           C  
ATOM   3938  O   ALA A 496     -37.474  -1.695  14.708  1.00 93.51           O  
ATOM   3939  N   ALA A 497     -35.522  -0.617  14.660  1.00 90.91           N  
ATOM   3940  CA  ALA A 497     -36.014   0.595  14.012  1.00 90.91           C  
ATOM   3941  C   ALA A 497     -36.367   0.331  12.551  1.00 90.91           C  
ATOM   3942  CB  ALA A 497     -34.978   1.711  14.112  1.00 90.91           C  
ATOM   3943  O   ALA A 497     -37.256   0.980  11.993  1.00 90.91           O  
ATOM   3944  N   THR A 498     -35.671  -0.535  11.803  1.00 81.31           N  
ATOM   3945  CA  THR A 498     -35.862  -0.881  10.399  1.00 81.31           C  
ATOM   3946  C   THR A 498     -37.055  -1.816  10.229  1.00 81.31           C  
ATOM   3947  CB  THR A 498     -34.601  -1.540   9.809  1.00 81.31           C  
ATOM   3948  O   THR A 498     -37.739  -1.780   9.204  1.00 81.31           O  
ATOM   3949  CG2 THR A 498     -34.716  -1.691   8.296  1.00 81.31           C  
ATOM   3950  OG1 THR A 498     -33.459  -0.730  10.112  1.00 81.31           O  
ATOM   3951  N   LYS A 499     -37.423  -2.662  11.216  1.00 72.60           N  
ATOM   3952  CA  LYS A 499     -38.564  -3.572  11.250  1.00 72.60           C  
ATOM   3953  C   LYS A 499     -39.859  -2.819  11.542  1.00 72.60           C  
ATOM   3954  CB  LYS A 499     -38.347  -4.666  12.296  1.00 72.60           C  
ATOM   3955  O   LYS A 499     -40.937  -3.240  11.118  1.00 72.60           O  
ATOM   3956  CG  LYS A 499     -37.346  -5.733  11.877  1.00 72.60           C  
ATOM   3957  CD  LYS A 499     -37.256  -6.851  12.908  1.00 72.60           C  
ATOM   3958  CE  LYS A 499     -36.220  -7.895  12.513  1.00 72.60           C  
ATOM   3959  NZ  LYS A 499     -36.128  -8.992  13.522  1.00 72.60           N  
ATOM   3960  N   LYS A 500     -39.868  -1.584  11.970  1.00 50.58           N  
ATOM   3961  CA  LYS A 500     -41.005  -0.700  12.207  1.00 50.58           C  
ATOM   3962  C   LYS A 500     -41.303   0.153  10.977  1.00 50.58           C  
ATOM   3963  CB  LYS A 500     -40.744   0.198  13.417  1.00 50.58           C  
ATOM   3964  O   LYS A 500     -42.467   0.410  10.661  1.00 50.58           O  
ATOM   3965  CG  LYS A 500     -40.935  -0.498  14.756  1.00 50.58           C  
ATOM   3966  CD  LYS A 500     -40.834   0.485  15.916  1.00 50.58           C  
ATOM   3967  CE  LYS A 500     -40.962  -0.220  17.260  1.00 50.58           C  
ATOM   3968  NZ  LYS A 500     -40.888   0.743  18.399  1.00 50.58           N  
TER    3969      LYS A 500                                                      
ENDMDL                                                                          
END                                                                             
