# Supplementary material for: Catalases in the pathogenesis of Sporothrix schenckii research
Source: PeerJ. 2022 Dec 7;10:e14478. doi: 10.7717/peerj.14478 (PMC9745942; doi:10.7717/peerj.14478)
Supplement: Supplemental Information 3 — Sequences and PDB files used in this study. [file peerj-10-14478-s003.zip › Raw data/Neurospora/1sy7.pdb]

HEADER    OXIDOREDUCTASE                          01-APR-04   1SY7              
TITLE     CRYSTAL STRUCTURE OF THE CATALASE-1 FROM NEUROSPORA CRASSA, NATIVE    
TITLE    2 STRUCTURE AT 1.75A RESOLUTION.                                       
COMPND    MOL_ID: 1;                                                            
COMPND   2 MOLECULE: CATALASE 1;                                                
COMPND   3 CHAIN: A, B;                                                         
COMPND   4 EC: 1.11.1.6                                                         
SOURCE    MOL_ID: 1;                                                            
SOURCE   2 ORGANISM_SCIENTIFIC: NEUROSPORA CRASSA;                              
SOURCE   3 ORGANISM_TAXID: 5141;                                                
SOURCE   4 STRAIN: 74-ORS23-1A                                                  
KEYWDS    CATALASE, HEME OXIDATION, SINGLET OXYGEN, NEUROSPORA CRASSA,          
KEYWDS   2 OXIDOREDUCTASE                                                       
EXPDTA    X-RAY DIFFRACTION                                                     
AUTHOR    A.DIAZ,E.HORJALES,E.RUDINO-PINERA,R.ARREOLA,W.HANSBERG                
REVDAT   4   11-OCT-17 1SY7    1       REMARK                                   
REVDAT   3   13-JUL-11 1SY7    1       VERSN                                    
REVDAT   2   24-FEB-09 1SY7    1       VERSN                                    
REVDAT   1   12-OCT-04 1SY7    0                                                
JRNL        AUTH   A.DIAZ,E.HORJALES,E.RUDINO-PINERA,R.ARREOLA,W.HANSBERG       
JRNL        TITL   UNUSUAL CYS-TYR COVALENT BOND IN A LARGE CATALASE            
JRNL        REF    J.MOL.BIOL.                   V. 342   971 2004              
JRNL        REFN                   ISSN 0022-2836                               
JRNL        PMID   15342250                                                     
JRNL        DOI    10.1016/J.JMB.2004.07.027                                    
REMARK   2                                                                      
REMARK   2 RESOLUTION.    1.75 ANGSTROMS.                                       
REMARK   3                                                                      
REMARK   3 REFINEMENT.                                                          
REMARK   3   PROGRAM     : CNS 1.0                                              
REMARK   3   AUTHORS     : BRUNGER,ADAMS,CLORE,DELANO,GROS,GROSSE-              
REMARK   3               : KUNSTLEVE,JIANG,KUSZEWSKI,NILGES,PANNU,              
REMARK   3               : READ,RICE,SIMONSON,WARREN                            
REMARK   3                                                                      
REMARK   3  REFINEMENT TARGET : NULL                                            
REMARK   3                                                                      
REMARK   3  DATA USED IN REFINEMENT.                                            
REMARK   3   RESOLUTION RANGE HIGH (ANGSTROMS) : 1.75                           
REMARK   3   RESOLUTION RANGE LOW  (ANGSTROMS) : 15.00                          
REMARK   3   DATA CUTOFF            (SIGMA(F)) : 0.000                          
REMARK   3   DATA CUTOFF HIGH         (ABS(F)) : 2990881.030                    
REMARK   3   DATA CUTOFF LOW          (ABS(F)) : 0.0000                         
REMARK   3   COMPLETENESS (WORKING+TEST)   (%) : 89.0                           
REMARK   3   NUMBER OF REFLECTIONS             : 136420                         
REMARK   3                                                                      
REMARK   3  FIT TO DATA USED IN REFINEMENT.                                     
REMARK   3   CROSS-VALIDATION METHOD          : THROUGHOUT                      
REMARK   3   FREE R VALUE TEST SET SELECTION  : RANDOM                          
REMARK   3   R VALUE            (WORKING SET) : 0.183                           
REMARK   3   FREE R VALUE                     : 0.206                           
REMARK   3   FREE R VALUE TEST SET SIZE   (%) : 10.000                          
REMARK   3   FREE R VALUE TEST SET COUNT      : 13616                           
REMARK   3   ESTIMATED ERROR OF FREE R VALUE  : 0.002                           
REMARK   3                                                                      
REMARK   3  FIT IN THE HIGHEST RESOLUTION BIN.                                  
REMARK   3   TOTAL NUMBER OF BINS USED           : 6                            
REMARK   3   BIN RESOLUTION RANGE HIGH       (A) : 1.75                         
REMARK   3   BIN RESOLUTION RANGE LOW        (A) : 1.86                         
REMARK   3   BIN COMPLETENESS (WORKING+TEST) (%) : 89.80                        
REMARK   3   REFLECTIONS IN BIN    (WORKING SET) : 20575                        
REMARK   3   BIN R VALUE           (WORKING SET) : 0.2740                       
REMARK   3   BIN FREE R VALUE                    : 0.2870                       
REMARK   3   BIN FREE R VALUE TEST SET SIZE  (%) : 9.80                         
REMARK   3   BIN FREE R VALUE TEST SET COUNT     : 2244                         
REMARK   3   ESTIMATED ERROR OF BIN FREE R VALUE : 0.006                        
REMARK   3                                                                      
REMARK   3  NUMBER OF NON-HYDROGEN ATOMS USED IN REFINEMENT.                    
REMARK   3   PROTEIN ATOMS            : 11050                                   
REMARK   3   NUCLEIC ACID ATOMS       : 0                                       
REMARK   3   HETEROGEN ATOMS          : 174                                     
REMARK   3   SOLVENT ATOMS            : 1725                                    
REMARK   3                                                                      
REMARK   3  B VALUES.                                                           
REMARK   3   FROM WILSON PLOT           (A**2) : 17.50                          
REMARK   3   MEAN B VALUE      (OVERALL, A**2) : 21.60                          
REMARK   3   OVERALL ANISOTROPIC B VALUE.                                       
REMARK   3    B11 (A**2) : 6.44000                                              
REMARK   3    B22 (A**2) : -3.43000                                             
REMARK   3    B33 (A**2) : -3.01000                                             
REMARK   3    B12 (A**2) : 0.00000                                              
REMARK   3    B13 (A**2) : -1.45000                                             
REMARK   3    B23 (A**2) : 0.00000                                              
REMARK   3                                                                      
REMARK   3  ESTIMATED COORDINATE ERROR.                                         
REMARK   3   ESD FROM LUZZATI PLOT        (A) : 0.19                            
REMARK   3   ESD FROM SIGMAA              (A) : 0.24                            
REMARK   3   LOW RESOLUTION CUTOFF        (A) : 5.00                            
REMARK   3                                                                      
REMARK   3  CROSS-VALIDATED ESTIMATED COORDINATE ERROR.                         
REMARK   3   ESD FROM C-V LUZZATI PLOT    (A) : 0.21                            
REMARK   3   ESD FROM C-V SIGMAA          (A) : 0.25                            
REMARK   3                                                                      
REMARK   3  RMS DEVIATIONS FROM IDEAL VALUES.                                   
REMARK   3   BOND LENGTHS                 (A) : 0.007                           
REMARK   3   BOND ANGLES            (DEGREES) : 1.400                           
REMARK   3   DIHEDRAL ANGLES        (DEGREES) : 23.00                           
REMARK   3   IMPROPER ANGLES        (DEGREES) : 1.190                           
REMARK   3                                                                      
REMARK   3  ISOTROPIC THERMAL MODEL : RESTRAINED                                
REMARK   3                                                                      
REMARK   3  ISOTROPIC THERMAL FACTOR RESTRAINTS.    RMS    SIGMA                
REMARK   3   MAIN-CHAIN BOND              (A**2) : 0.980 ; 1.500                
REMARK   3   MAIN-CHAIN ANGLE             (A**2) : 1.410 ; 2.000                
REMARK   3   SIDE-CHAIN BOND              (A**2) : 1.840 ; 2.000                
REMARK   3   SIDE-CHAIN ANGLE             (A**2) : 2.600 ; 2.500                
REMARK   3                                                                      
REMARK   3  BULK SOLVENT MODELING.                                              
REMARK   3   METHOD USED : FLAT MODEL                                           
REMARK   3   KSOL        : 0.38                                                 
REMARK   3   BSOL        : 66.17                                                
REMARK   3                                                                      
REMARK   3  NCS MODEL : NULL                                                    
REMARK   3                                                                      
REMARK   3  NCS RESTRAINTS.                         RMS   SIGMA/WEIGHT          
REMARK   3   GROUP  1  POSITIONAL            (A) : NULL  ; NULL                 
REMARK   3   GROUP  1  B-FACTOR           (A**2) : NULL  ; NULL                 
REMARK   3                                                                      
REMARK   3  PARAMETER FILE  1  : PROTEIN_REP.PARAM                              
REMARK   3  PARAMETER FILE  2  : WATER_REP.PARAM                                
REMARK   3  PARAMETER FILE  3  : HEMO-D.PARAM                                   
REMARK   3  PARAMETER FILE  4  : HEMO-B.PARAM                                   
REMARK   3  PARAMETER FILE  5  : NULL                                           
REMARK   3  TOPOLOGY FILE  1   : PROTEIN.TOP                                    
REMARK   3  TOPOLOGY FILE  2   : WATER_REP.TOP                                  
REMARK   3  TOPOLOGY FILE  3   : HEMO-D.TOP                                     
REMARK   3  TOPOLOGY FILE  4   : HEMO-B.TOP                                     
REMARK   3  TOPOLOGY FILE  5   : NULL                                           
REMARK   3                                                                      
REMARK   3  OTHER REFINEMENT REMARKS:                                           
REMARK   3  THE SULFUR ATOM OF THE RESIDUE CYS 356 FORMS AN UNUSUAL BOND WITH   
REMARK   3  THE C BETA                                                          
REMARK   3  ATOM FROM RESIDUE TYR 379                                           
REMARK   4                                                                      
REMARK   4 1SY7 COMPLIES WITH FORMAT V. 3.30, 13-JUL-11                         
REMARK 100                                                                      
REMARK 100 THIS ENTRY HAS BEEN PROCESSED BY RCSB ON 13-APR-04.                  
REMARK 100 THE DEPOSITION ID IS D_1000022088.                                   
REMARK 200                                                                      
REMARK 200 EXPERIMENTAL DETAILS                                                 
REMARK 200  EXPERIMENT TYPE                : X-RAY DIFFRACTION                  
REMARK 200  DATE OF DATA COLLECTION        : 20-MAR-99                          
REMARK 200  TEMPERATURE           (KELVIN) : 100                                
REMARK 200  PH                             : 7.8                                
REMARK 200  NUMBER OF CRYSTALS USED        : 1                                  
REMARK 200                                                                      
REMARK 200  SYNCHROTRON              (Y/N) : Y                                  
REMARK 200  RADIATION SOURCE               : SSRL                               
REMARK 200  BEAMLINE                       : BL9-1                              
REMARK 200  X-RAY GENERATOR MODEL          : NULL                               
REMARK 200  MONOCHROMATIC OR LAUE    (M/L) : M                                  
REMARK 200  WAVELENGTH OR RANGE        (A) : 0.782                              
REMARK 200  MONOCHROMATOR                  : MIRRORS                            
REMARK 200  OPTICS                         : NULL                               
REMARK 200                                                                      
REMARK 200  DETECTOR TYPE                  : IMAGE PLATE                        
REMARK 200  DETECTOR MANUFACTURER          : MARRESEARCH                        
REMARK 200  INTENSITY-INTEGRATION SOFTWARE : MAR                                
REMARK 200  DATA SCALING SOFTWARE          : SCALEPACK                          
REMARK 200                                                                      
REMARK 200  NUMBER OF UNIQUE REFLECTIONS   : 153020                             
REMARK 200  RESOLUTION RANGE HIGH      (A) : 1.750                              
REMARK 200  RESOLUTION RANGE LOW       (A) : 51.090                             
REMARK 200  REJECTION CRITERIA  (SIGMA(I)) : NULL                               
REMARK 200                                                                      
REMARK 200 OVERALL.                                                             
REMARK 200  COMPLETENESS FOR RANGE     (%) : 89.0                               
REMARK 200  DATA REDUNDANCY                : 2.400                              
REMARK 200  R MERGE                    (I) : NULL                               
REMARK 200  R SYM                      (I) : 0.05900                            
REMARK 200  <I/SIGMA(I)> FOR THE DATA SET  : 8.6000                             
REMARK 200                                                                      
REMARK 200 IN THE HIGHEST RESOLUTION SHELL.                                     
REMARK 200  HIGHEST RESOLUTION SHELL, RANGE HIGH (A) : 1.75                     
REMARK 200  HIGHEST RESOLUTION SHELL, RANGE LOW  (A) : 1.86                     
REMARK 200  COMPLETENESS FOR SHELL     (%) : 89.8                               
REMARK 200  DATA REDUNDANCY IN SHELL       : 2.30                               
REMARK 200  R MERGE FOR SHELL          (I) : NULL                               
REMARK 200  R SYM FOR SHELL            (I) : 0.32600                            
REMARK 200  <I/SIGMA(I)> FOR SHELL         : 2.300                              
REMARK 200                                                                      
REMARK 200 DIFFRACTION PROTOCOL: SINGLE WAVELENGTH                              
REMARK 200 METHOD USED TO DETERMINE THE STRUCTURE: MOLECULAR REPLACEMENT        
REMARK 200 SOFTWARE USED: CNS                                                   
REMARK 200 STARTING MODEL: 1GGE                                                 
REMARK 200                                                                      
REMARK 200 REMARK: NULL                                                         
REMARK 280                                                                      
REMARK 280 CRYSTAL                                                              
REMARK 280 SOLVENT CONTENT, VS   (%): 42.50                                     
REMARK 280 MATTHEWS COEFFICIENT, VM (ANGSTROMS**3/DA): 2.42                     
REMARK 280                                                                      
REMARK 280 CRYSTALLIZATION CONDITIONS: AMMONIUM SULFATE, PH 7.8, VAPOR          
REMARK 280  DIFFUSION, HANGING DROP, TEMPERATURE 291K                           
REMARK 290                                                                      
REMARK 290 CRYSTALLOGRAPHIC SYMMETRY                                            
REMARK 290 SYMMETRY OPERATORS FOR SPACE GROUP: C 1 2 1                          
REMARK 290                                                                      
REMARK 290      SYMOP   SYMMETRY                                                
REMARK 290     NNNMMM   OPERATOR                                                
REMARK 290       1555   X,Y,Z                                                   
REMARK 290       2555   -X,Y,-Z                                                 
REMARK 290       3555   X+1/2,Y+1/2,Z                                           
REMARK 290       4555   -X+1/2,Y+1/2,-Z                                         
REMARK 290                                                                      
REMARK 290     WHERE NNN -> OPERATOR NUMBER                                     
REMARK 290           MMM -> TRANSLATION VECTOR                                  
REMARK 290                                                                      
REMARK 290 CRYSTALLOGRAPHIC SYMMETRY TRANSFORMATIONS                            
REMARK 290 THE FOLLOWING TRANSFORMATIONS OPERATE ON THE ATOM/HETATM             
REMARK 290 RECORDS IN THIS ENTRY TO PRODUCE CRYSTALLOGRAPHICALLY                
REMARK 290 RELATED MOLECULES.                                                   
REMARK 290   SMTRY1   1  1.000000  0.000000  0.000000        0.00000            
REMARK 290   SMTRY2   1  0.000000  1.000000  0.000000        0.00000            
REMARK 290   SMTRY3   1  0.000000  0.000000  1.000000        0.00000            
REMARK 290   SMTRY1   2 -1.000000  0.000000  0.000000        0.00000            
REMARK 290   SMTRY2   2  0.000000  1.000000  0.000000        0.00000            
REMARK 290   SMTRY3   2  0.000000  0.000000 -1.000000        0.00000            
REMARK 290   SMTRY1   3  1.000000  0.000000  0.000000       65.00350            
REMARK 290   SMTRY2   3  0.000000  1.000000  0.000000       91.12100            
REMARK 290   SMTRY3   3  0.000000  0.000000  1.000000        0.00000            
REMARK 290   SMTRY1   4 -1.000000  0.000000  0.000000       65.00350            
REMARK 290   SMTRY2   4  0.000000  1.000000  0.000000       91.12100            
REMARK 290   SMTRY3   4  0.000000  0.000000 -1.000000        0.00000            
REMARK 290                                                                      
REMARK 290 REMARK: NULL                                                         
REMARK 295                                                                      
REMARK 295 NON-CRYSTALLOGRAPHIC SYMMETRY                                        
REMARK 295 THE TRANSFORMATIONS PRESENTED ON THE MTRIX RECORDS BELOW             
REMARK 295 DESCRIBE NON-CRYSTALLOGRAPHIC RELATIONSHIPS AMONG ATOMS              
REMARK 295 IN THIS ENTRY.  APPLYING THE APPROPRIATE MTRIX                       
REMARK 295 TRANSFORMATION TO THE RESIDUES LISTED FIRST WILL YIELD               
REMARK 295 APPROXIMATE COORDINATES FOR THE RESIDUES LISTED SECOND.              
REMARK 295 CHAIN IDENTIFIERS GIVEN AS "?" REFER TO CHAINS FOR WHICH             
REMARK 295 ATOMS ARE NOT FOUND IN THIS ENTRY.                                   
REMARK 295               APPLIED TO          TRANSFORMED TO                     
REMARK 295   TRANSFORM CHAIN  RESIDUES       CHAIN  RESIDUES     RMSD           
REMARK 295       1       A    39 .. 716        B    39 .. 716    0.022          
REMARK 300                                                                      
REMARK 300 BIOMOLECULE: 1                                                       
REMARK 300 SEE REMARK 350 FOR THE AUTHOR PROVIDED AND/OR PROGRAM                
REMARK 300 GENERATED ASSEMBLY INFORMATION FOR THE STRUCTURE IN                  
REMARK 300 THIS ENTRY. THE REMARK MAY ALSO PROVIDE INFORMATION ON               
REMARK 300 BURIED SURFACE AREA.                                                 
REMARK 300 REMARK: THE BIOLOGICAL UNIT IS A HOMO-TETRAMER GENERATED FROM THE    
REMARK 300 DIMER IN THE ASYMMETRIC UNIT. TO GENERATE THE TETRAMER (BIOLOGICAL   
REMARK 300 UNIT) APPLY THE FOLLOWING MATRIX TO CHAINS A AND B: -1.000000        
REMARK 300 0.000000 0.000000 0.00000 0.000000 1.000000 0.000000 0.00000         
REMARK 300 0.000000 0.000000 -1.000000 0.00000                                  
REMARK 350                                                                      
REMARK 350 COORDINATES FOR A COMPLETE MULTIMER REPRESENTING THE KNOWN           
REMARK 350 BIOLOGICALLY SIGNIFICANT OLIGOMERIZATION STATE OF THE                
REMARK 350 MOLECULE CAN BE GENERATED BY APPLYING BIOMT TRANSFORMATIONS          
REMARK 350 GIVEN BELOW.  BOTH NON-CRYSTALLOGRAPHIC AND                          
REMARK 350 CRYSTALLOGRAPHIC OPERATIONS ARE GIVEN.                               
REMARK 350                                                                      
REMARK 350 BIOMOLECULE: 1                                                       
REMARK 350 AUTHOR DETERMINED BIOLOGICAL UNIT: TETRAMERIC                        
REMARK 350 SOFTWARE DETERMINED QUATERNARY STRUCTURE: TETRAMERIC                 
REMARK 350 SOFTWARE USED: PISA,PQS                                              
REMARK 350 TOTAL BURIED SURFACE AREA: 55560 ANGSTROM**2                         
REMARK 350 SURFACE AREA OF THE COMPLEX: 77320 ANGSTROM**2                       
REMARK 350 CHANGE IN SOLVENT FREE ENERGY: -319.0 KCAL/MOL                       
REMARK 350 APPLY THE FOLLOWING TO CHAINS: A, B                                  
REMARK 350   BIOMT1   1  1.000000  0.000000  0.000000        0.00000            
REMARK 350   BIOMT2   1  0.000000  1.000000  0.000000        0.00000            
REMARK 350   BIOMT3   1  0.000000  0.000000  1.000000        0.00000            
REMARK 350   BIOMT1   2 -1.000000  0.000000  0.000000        0.00000            
REMARK 350   BIOMT2   2  0.000000  1.000000  0.000000        0.00000            
REMARK 350   BIOMT3   2  0.000000  0.000000 -1.000000        0.00000            
REMARK 465                                                                      
REMARK 465 MISSING RESIDUES                                                     
REMARK 465 THE FOLLOWING RESIDUES WERE NOT LOCATED IN THE                       
REMARK 465 EXPERIMENT. (M=MODEL NUMBER; RES=RESIDUE NAME; C=CHAIN               
REMARK 465 IDENTIFIER; SSSEQ=SEQUENCE NUMBER; I=INSERTION CODE.)                
REMARK 465                                                                      
REMARK 465   M RES C SSSEQI                                                     
REMARK 465     SER A    22                                                      
REMARK 465     LYS A    23                                                      
REMARK 465     LYS A    24                                                      
REMARK 465     VAL A    25                                                      
REMARK 465     ASP A    26                                                      
REMARK 465     ASP A    27                                                      
REMARK 465     LEU A    28                                                      
REMARK 465     LYS A    29                                                      
REMARK 465     ASN A    30                                                      
REMARK 465     GLU A    31                                                      
REMARK 465     PHE A    32                                                      
REMARK 465     LYS A    33                                                      
REMARK 465     GLU A    34                                                      
REMARK 465     THR A    35                                                      
REMARK 465     ASP A    36                                                      
REMARK 465     LYS A    37                                                      
REMARK 465     SER A    38                                                      
REMARK 465     SER B    22                                                      
REMARK 465     LYS B    23                                                      
REMARK 465     LYS B    24                                                      
REMARK 465     VAL B    25                                                      
REMARK 465     ASP B    26                                                      
REMARK 465     ASP B    27                                                      
REMARK 465     LEU B    28                                                      
REMARK 465     LYS B    29                                                      
REMARK 465     ASN B    30                                                      
REMARK 465     GLU B    31                                                      
REMARK 465     PHE B    32                                                      
REMARK 465     LYS B    33                                                      
REMARK 465     GLU B    34                                                      
REMARK 465     THR B    35                                                      
REMARK 465     ASP B    36                                                      
REMARK 465     LYS B    37                                                      
REMARK 465     SER B    38                                                      
REMARK 500                                                                      
REMARK 500 GEOMETRY AND STEREOCHEMISTRY                                         
REMARK 500 SUBTOPIC: CLOSE CONTACTS IN SAME ASYMMETRIC UNIT                     
REMARK 500                                                                      
REMARK 500 THE FOLLOWING ATOMS ARE IN CLOSE CONTACT.                            
REMARK 500                                                                      
REMARK 500  ATM1  RES C  SSEQI   ATM2  RES C  SSEQI           DISTANCE          
REMARK 500   O    PHE A   612     O    HOH A  2478              2.00            
REMARK 500                                                                      
REMARK 500 REMARK: NULL                                                         
REMARK 500                                                                      
REMARK 500 GEOMETRY AND STEREOCHEMISTRY                                         
REMARK 500 SUBTOPIC: CLOSE CONTACTS                                             
REMARK 500                                                                      
REMARK 500 THE FOLLOWING ATOMS THAT ARE RELATED BY CRYSTALLOGRAPHIC             
REMARK 500 SYMMETRY ARE IN CLOSE CONTACT.  AN ATOM LOCATED WITHIN 0.15          
REMARK 500 ANGSTROMS OF A SYMMETRY RELATED ATOM IS ASSUMED TO BE ON A           
REMARK 500 SPECIAL POSITION AND IS, THEREFORE, LISTED IN REMARK 375             
REMARK 500 INSTEAD OF REMARK 500.  ATOMS WITH NON-BLANK ALTERNATE               
REMARK 500 LOCATION INDICATORS ARE NOT INCLUDED IN THE CALCULATIONS.            
REMARK 500                                                                      
REMARK 500 DISTANCE CUTOFF:                                                     
REMARK 500 2.2 ANGSTROMS FOR CONTACTS NOT INVOLVING HYDROGEN ATOMS              
REMARK 500 1.6 ANGSTROMS FOR CONTACTS INVOLVING HYDROGEN ATOMS                  
REMARK 500                                                                      
REMARK 500  ATM1  RES C  SSEQI   ATM2  RES C  SSEQI  SSYMOP   DISTANCE          
REMARK 500   O    HOH B  2157     O    HOH B  2157     2555     2.01            
REMARK 500                                                                      
REMARK 500 REMARK: NULL                                                         
REMARK 500                                                                      
REMARK 500 GEOMETRY AND STEREOCHEMISTRY                                         
REMARK 500 SUBTOPIC: TORSION ANGLES                                             
REMARK 500                                                                      
REMARK 500 TORSION ANGLES OUTSIDE THE EXPECTED RAMACHANDRAN REGIONS:            
REMARK 500 (M=MODEL NUMBER; RES=RESIDUE NAME; C=CHAIN IDENTIFIER;               
REMARK 500 SSEQ=SEQUENCE NUMBER; I=INSERTION CODE).                             
REMARK 500                                                                      
REMARK 500 STANDARD TABLE:                                                      
REMARK 500 FORMAT:(10X,I3,1X,A3,1X,A1,I4,A1,4X,F7.2,3X,F7.2)                    
REMARK 500                                                                      
REMARK 500 EXPECTED VALUES: GJ KLEYWEGT AND TA JONES (1996). PHI/PSI-           
REMARK 500 CHOLOGY: RAMACHANDRAN REVISITED. STRUCTURE 4, 1395 - 1400            
REMARK 500                                                                      
REMARK 500  M RES CSSEQI        PSI       PHI                                   
REMARK 500    ASP A  71      101.40    -49.72                                   
REMARK 500    THR A 132     -169.32   -100.09                                   
REMARK 500    THR A 142       34.86    -90.50                                   
REMARK 500    VAL A 238      -61.35     69.61                                   
REMARK 500    ASP A 278       83.44   -156.54                                   
REMARK 500    GLN A 349      -74.89   -104.85                                   
REMARK 500    ASP A 409     -146.29     52.41                                   
REMARK 500    ASN A 422       40.43   -146.08                                   
REMARK 500    SER A 555      -12.14     76.35                                   
REMARK 500    SER A 593      -66.81   -106.79                                   
REMARK 500    GLU A 676     -142.01   -122.31                                   
REMARK 500    HIS A 720      -63.96     76.40                                   
REMARK 500    ASP B  71      102.41    -49.59                                   
REMARK 500    THR B 142       35.74    -89.33                                   
REMARK 500    VAL B 238      -61.51     69.02                                   
REMARK 500    ASP B 278       83.14   -155.15                                   
REMARK 500    GLN B 349      -74.47   -105.36                                   
REMARK 500    ASP B 409     -146.78     50.61                                   
REMARK 500    ASN B 422       40.02   -147.24                                   
REMARK 500    SER B 555      -13.36     75.53                                   
REMARK 500    SER B 593      -65.99   -106.77                                   
REMARK 500    GLU B 676     -140.98   -121.20                                   
REMARK 500    HIS B 720      -63.46     75.05                                   
REMARK 500                                                                      
REMARK 500 REMARK: NULL                                                         
REMARK 600                                                                      
REMARK 600 HETEROGEN                                                            
REMARK 600 THIS STRUCTURE PRESENTS AN ALTERNATE CONFORMATION                    
REMARK 600 OF THE HEME GROUP BETWEEN HEME B (HEM, ALTERNATE                     
REMARK 600 CONFORMER A) AND HEME D (HDD, ALTERNATE CONFORMER                    
REMARK 600 B).                                                                  
REMARK 620                                                                      
REMARK 620 METAL COORDINATION                                                   
REMARK 620 (M=MODEL NUMBER; RES=RESIDUE NAME; C=CHAIN IDENTIFIER;               
REMARK 620 SSEQ=SEQUENCE NUMBER; I=INSERTION CODE):                             
REMARK 620                                                                      
REMARK 620 COORDINATION ANGLES FOR:  M RES CSSEQI METAL                         
REMARK 620                             HDD A1880  FE                            
REMARK 620 N RES CSSEQI ATOM                                                    
REMARK 620 1 TYR A 379   OH                                                     
REMARK 620 2 HDD A1880   NA   93.1                                              
REMARK 620 3 HDD A1880   NB   86.6  86.0                                        
REMARK 620 4 HDD A1880   NC   94.0 172.2  91.1                                  
REMARK 620 5 HDD A1880   ND   98.4  86.1 170.9  96.2                            
REMARK 620 N                    1     2     3     4                             
REMARK 620                                                                      
REMARK 620 COORDINATION ANGLES FOR:  M RES CSSEQI METAL                         
REMARK 620                             HEM A1883  FE                            
REMARK 620 N RES CSSEQI ATOM                                                    
REMARK 620 1 TYR A 379   OH                                                     
REMARK 620 2 HEM A1883   NA   97.4                                              
REMARK 620 3 HEM A1883   NB   84.1  87.9                                        
REMARK 620 4 HEM A1883   NC   92.9 168.9  88.9                                  
REMARK 620 5 HEM A1883   ND  108.1  86.4 167.1  94.4                            
REMARK 620 N                    1     2     3     4                             
REMARK 620                                                                      
REMARK 620 COORDINATION ANGLES FOR:  M RES CSSEQI METAL                         
REMARK 620                             HDD B1881  FE                            
REMARK 620 N RES CSSEQI ATOM                                                    
REMARK 620 1 TYR B 379   OH                                                     
REMARK 620 2 HDD B1881   NA   91.3                                              
REMARK 620 3 HDD B1881   NB   85.5  85.9                                        
REMARK 620 4 HDD B1881   NC   95.4 172.4  91.2                                  
REMARK 620 5 HDD B1881   ND   99.0  86.2 171.0  96.1                            
REMARK 620 N                    1     2     3     4                             
REMARK 620                                                                      
REMARK 620 COORDINATION ANGLES FOR:  M RES CSSEQI METAL                         
REMARK 620                             HEM B1882  FE                            
REMARK 620 N RES CSSEQI ATOM                                                    
REMARK 620 1 TYR B 379   OH                                                     
REMARK 620 2 HEM B1882   NA   95.2                                              
REMARK 620 3 HEM B1882   NB   82.8  87.9                                        
REMARK 620 4 HEM B1882   NC   93.9 169.9  89.0                                  
REMARK 620 5 HEM B1882   ND  108.3  86.9 168.2  94.4                            
REMARK 620 N                    1     2     3     4                             
REMARK 800                                                                      
REMARK 800 SITE                                                                 
REMARK 800 SITE_IDENTIFIER: AC1                                                 
REMARK 800 EVIDENCE_CODE: SOFTWARE                                              
REMARK 800 SITE_DESCRIPTION: BINDING SITE FOR RESIDUE HDD A 1880                
REMARK 800                                                                      
REMARK 800 SITE_IDENTIFIER: AC2                                                 
REMARK 800 EVIDENCE_CODE: SOFTWARE                                              
REMARK 800 SITE_DESCRIPTION: BINDING SITE FOR RESIDUE HDD B 1881                
REMARK 800                                                                      
REMARK 800 SITE_IDENTIFIER: AC3                                                 
REMARK 800 EVIDENCE_CODE: SOFTWARE                                              
REMARK 800 SITE_DESCRIPTION: BINDING SITE FOR RESIDUE HEM B 1882                
REMARK 800                                                                      
REMARK 800 SITE_IDENTIFIER: AC4                                                 
REMARK 800 EVIDENCE_CODE: SOFTWARE                                              
REMARK 800 SITE_DESCRIPTION: BINDING SITE FOR RESIDUE HEM A 1883                
REMARK 900                                                                      
REMARK 900 RELATED ENTRIES                                                      
REMARK 900 RELATED ID: 1GGE   RELATED DB: PDB                                   
REMARK 900 CRYSTAL STRUCTURE OF CATALASE HPII FROM ESCHERICHIA COLI, NATIVE     
REMARK 900 STRUCTURE AT 1.9 A RESOLUTION                                        
DBREF  1SY7 A   22   736  UNP    Q9C168   CAT1_NEUCR      51    765             
DBREF  1SY7 B   22   736  UNP    Q9C168   CAT1_NEUCR      51    765             
SEQRES   1 A  715  SER LYS LYS VAL ASP ASP LEU LYS ASN GLU PHE LYS GLU          
SEQRES   2 A  715  THR ASP LYS SER ALA ARG LEU THR THR ASP TYR GLY VAL          
SEQRES   3 A  715  LYS GLN THR THR ALA ASP ASP TRP LEU ARG ILE VAL SER          
SEQRES   4 A  715  ASP ASP LYS ILE GLY PRO SER LEU LEU GLU ASP PRO PHE          
SEQRES   5 A  715  ALA ARG GLU ARG ILE MET ARG PHE ASP HIS GLU ARG ILE          
SEQRES   6 A  715  PRO GLU ARG VAL VAL HIS ALA ARG GLY SER GLY ALA PHE          
SEQRES   7 A  715  GLY LYS PHE LYS VAL TYR GLU SER ALA SER ASP LEU THR          
SEQRES   8 A  715  MET ALA PRO VAL LEU THR ASP THR SER ARG GLU THR PRO          
SEQRES   9 A  715  VAL PHE VAL ARG PHE SER THR VAL LEU GLY SER ARG GLY          
SEQRES  10 A  715  SER ALA ASP THR VAL ARG ASP VAL ARG GLY PHE ALA VAL          
SEQRES  11 A  715  LYS PHE TYR THR GLU GLU GLY ASN TRP ASP LEU VAL GLY          
SEQRES  12 A  715  ASN ASN ILE PRO VAL PHE PHE ILE GLN ASP ALA ILE LYS          
SEQRES  13 A  715  PHE PRO ASP VAL ILE HIS ALA GLY LYS PRO GLU PRO HIS          
SEQRES  14 A  715  ASN GLU VAL PRO GLN ALA GLN SER ALA HIS ASN ASN PHE          
SEQRES  15 A  715  TRP ASP PHE GLN PHE ASN HIS THR GLU ALA THR HIS MET          
SEQRES  16 A  715  PHE THR TRP ALA MET SER ASP ARG ALA ILE PRO ARG SER          
SEQRES  17 A  715  LEU ARG MET MET GLN GLY PHE GLY VAL ASN THR TYR THR          
SEQRES  18 A  715  LEU ILE ASN ALA GLN GLY LYS ARG HIS PHE VAL LYS PHE          
SEQRES  19 A  715  HIS TRP THR PRO GLU LEU GLY VAL HIS SER LEU VAL TRP          
SEQRES  20 A  715  ASP GLU ALA LEU LYS LEU ALA GLY GLN ASP PRO ASP PHE          
SEQRES  21 A  715  HIS ARG LYS ASP LEU TRP GLU ALA ILE GLU ASN GLY ALA          
SEQRES  22 A  715  TYR PRO LYS TRP LYS PHE GLY ILE GLN ALA ILE ALA GLU          
SEQRES  23 A  715  GLU ASP GLU HIS LYS PHE ASP PHE ASP ILE LEU ASP ALA          
SEQRES  24 A  715  THR LYS ILE TRP PRO GLU ASP LEU VAL PRO VAL ARG TYR          
SEQRES  25 A  715  ILE GLY GLU MET GLU LEU ASN ARG ASN PRO ASP GLU PHE          
SEQRES  26 A  715  PHE PRO GLN THR GLU GLN ILE ALA PHE CYS THR SER HIS          
SEQRES  27 A  715  VAL VAL ASN GLY ILE GLY PHE SER ASP ASP PRO LEU LEU          
SEQRES  28 A  715  GLN GLY ARG ASN PHE SER TYR PHE ASP THR GLN ILE SER          
SEQRES  29 A  715  ARG LEU GLY VAL ASN PHE GLN GLU LEU PRO ILE ASN ARG          
SEQRES  30 A  715  PRO VAL CYS PRO VAL MET ASN PHE ASN ARG ASP GLY ALA          
SEQRES  31 A  715  MET ARG HIS THR ILE SER ARG GLY THR VAL ASN TYR TYR          
SEQRES  32 A  715  PRO ASN ARG PHE ASP ALA CYS PRO PRO ALA SER LEU LYS          
SEQRES  33 A  715  GLU GLY GLY TYR LEU GLU TYR ALA GLN LYS VAL ALA GLY          
SEQRES  34 A  715  ILE LYS ALA ARG ALA ARG SER ALA LYS PHE LYS GLU HIS          
SEQRES  35 A  715  PHE SER GLN ALA GLN LEU PHE TYR ASN SER MET SER PRO          
SEQRES  36 A  715  ILE GLU LYS GLN HIS MET ILE ASN ALA PHE GLY PHE GLU          
SEQRES  37 A  715  LEU ASP HIS CYS GLU ASP PRO VAL VAL TYR GLY ARG MET          
SEQRES  38 A  715  VAL GLN ARG LEU ALA ASP ILE ASP LEU GLY LEU ALA GLN          
SEQRES  39 A  715  THR ILE ALA GLU MET VAL GLY GLY GLU ALA PRO THR THR          
SEQRES  40 A  715  THR ASN HIS PRO ASN HIS GLY ARG LYS THR ILE ASN LEU          
SEQRES  41 A  715  SER GLN THR GLU PHE PRO PRO ALA THR PRO THR ILE LYS          
SEQRES  42 A  715  SER ARG ARG VAL ALA ILE ILE ILE ALA ASP GLY TYR ASP          
SEQRES  43 A  715  ASN VAL ALA TYR ASP ALA ALA TYR ALA ALA ILE SER ALA          
SEQRES  44 A  715  ASN GLN ALA ILE PRO LEU VAL ILE GLY PRO ARG ARG SER          
SEQRES  45 A  715  LYS VAL THR ALA ALA ASN GLY SER THR VAL GLN PRO HIS          
SEQRES  46 A  715  HIS HIS LEU GLU GLY PHE ARG SER THR MET VAL ASP ALA          
SEQRES  47 A  715  ILE PHE ILE PRO GLY GLY ALA LYS ALA ALA GLU THR LEU          
SEQRES  48 A  715  SER LYS ASN GLY ARG ALA LEU HIS TRP ILE ARG GLU ALA          
SEQRES  49 A  715  PHE GLY HIS LEU LYS ALA ILE GLY ALA THR GLY GLU ALA          
SEQRES  50 A  715  VAL ASP LEU VAL ALA LYS ALA ILE ALA LEU PRO GLN VAL          
SEQRES  51 A  715  THR VAL SER SER GLU ALA GLU VAL HIS GLU SER TYR GLY          
SEQRES  52 A  715  VAL VAL THR LEU LYS LYS VAL LYS PRO GLU SER PHE THR          
SEQRES  53 A  715  ASP ALA VAL LYS ILE ALA LYS GLY ALA ALA GLY PHE LEU          
SEQRES  54 A  715  GLY GLU PHE PHE TYR ALA ILE ALA GLN HIS ARG ASN TRP          
SEQRES  55 A  715  ASP ARG GLU LEU ASP GLY LEU HIS SER MET ILE ALA TYR          
SEQRES   1 B  715  SER LYS LYS VAL ASP ASP LEU LYS ASN GLU PHE LYS GLU          
SEQRES   2 B  715  THR ASP LYS SER ALA ARG LEU THR THR ASP TYR GLY VAL          
SEQRES   3 B  715  LYS GLN THR THR ALA ASP ASP TRP LEU ARG ILE VAL SER          
SEQRES   4 B  715  ASP ASP LYS ILE GLY PRO SER LEU LEU GLU ASP PRO PHE          
SEQRES   5 B  715  ALA ARG GLU ARG ILE MET ARG PHE ASP HIS GLU ARG ILE          
SEQRES   6 B  715  PRO GLU ARG VAL VAL HIS ALA ARG GLY SER GLY ALA PHE          
SEQRES   7 B  715  GLY LYS PHE LYS VAL TYR GLU SER ALA SER ASP LEU THR          
SEQRES   8 B  715  MET ALA PRO VAL LEU THR ASP THR SER ARG GLU THR PRO          
SEQRES   9 B  715  VAL PHE VAL ARG PHE SER THR VAL LEU GLY SER ARG GLY          
SEQRES  10 B  715  SER ALA ASP THR VAL ARG ASP VAL ARG GLY PHE ALA VAL          
SEQRES  11 B  715  LYS PHE TYR THR GLU GLU GLY ASN TRP ASP LEU VAL GLY          
SEQRES  12 B  715  ASN ASN ILE PRO VAL PHE PHE ILE GLN ASP ALA ILE LYS          
SEQRES  13 B  715  PHE PRO ASP VAL ILE HIS ALA GLY LYS PRO GLU PRO HIS          
SEQRES  14 B  715  ASN GLU VAL PRO GLN ALA GLN SER ALA HIS ASN ASN PHE          
SEQRES  15 B  715  TRP ASP PHE GLN PHE ASN HIS THR GLU ALA THR HIS MET          
SEQRES  16 B  715  PHE THR TRP ALA MET SER ASP ARG ALA ILE PRO ARG SER          
SEQRES  17 B  715  LEU ARG MET MET GLN GLY PHE GLY VAL ASN THR TYR THR          
SEQRES  18 B  715  LEU ILE ASN ALA GLN GLY LYS ARG HIS PHE VAL LYS PHE          
SEQRES  19 B  715  HIS TRP THR PRO GLU LEU GLY VAL HIS SER LEU VAL TRP          
SEQRES  20 B  715  ASP GLU ALA LEU LYS LEU ALA GLY GLN ASP PRO ASP PHE          
SEQRES  21 B  715  HIS ARG LYS ASP LEU TRP GLU ALA ILE GLU ASN GLY ALA          
SEQRES  22 B  715  TYR PRO LYS TRP LYS PHE GLY ILE GLN ALA ILE ALA GLU          
SEQRES  23 B  715  GLU ASP GLU HIS LYS PHE ASP PHE ASP ILE LEU ASP ALA          
SEQRES  24 B  715  THR LYS ILE TRP PRO GLU ASP LEU VAL PRO VAL ARG TYR          
SEQRES  25 B  715  ILE GLY GLU MET GLU LEU ASN ARG ASN PRO ASP GLU PHE          
SEQRES  26 B  715  PHE PRO GLN THR GLU GLN ILE ALA PHE CYS THR SER HIS          
SEQRES  27 B  715  VAL VAL ASN GLY ILE GLY PHE SER ASP ASP PRO LEU LEU          
SEQRES  28 B  715  GLN GLY ARG ASN PHE SER TYR PHE ASP THR GLN ILE SER          
SEQRES  29 B  715  ARG LEU GLY VAL ASN PHE GLN GLU LEU PRO ILE ASN ARG          
SEQRES  30 B  715  PRO VAL CYS PRO VAL MET ASN PHE ASN ARG ASP GLY ALA          
SEQRES  31 B  715  MET ARG HIS THR ILE SER ARG GLY THR VAL ASN TYR TYR          
SEQRES  32 B  715  PRO ASN ARG PHE ASP ALA CYS PRO PRO ALA SER LEU LYS          
SEQRES  33 B  715  GLU GLY GLY TYR LEU GLU TYR ALA GLN LYS VAL ALA GLY          
SEQRES  34 B  715  ILE LYS ALA ARG ALA ARG SER ALA LYS PHE LYS GLU HIS          
SEQRES  35 B  715  PHE SER GLN ALA GLN LEU PHE TYR ASN SER MET SER PRO          
SEQRES  36 B  715  ILE GLU LYS GLN HIS MET ILE ASN ALA PHE GLY PHE GLU          
SEQRES  37 B  715  LEU ASP HIS CYS GLU ASP PRO VAL VAL TYR GLY ARG MET          
SEQRES  38 B  715  VAL GLN ARG LEU ALA ASP ILE ASP LEU GLY LEU ALA GLN          
SEQRES  39 B  715  THR ILE ALA GLU MET VAL GLY GLY GLU ALA PRO THR THR          
SEQRES  40 B  715  THR ASN HIS PRO ASN HIS GLY ARG LYS THR ILE ASN LEU          
SEQRES  41 B  715  SER GLN THR GLU PHE PRO PRO ALA THR PRO THR ILE LYS          
SEQRES  42 B  715  SER ARG ARG VAL ALA ILE ILE ILE ALA ASP GLY TYR ASP          
SEQRES  43 B  715  ASN VAL ALA TYR ASP ALA ALA TYR ALA ALA ILE SER ALA          
SEQRES  44 B  715  ASN GLN ALA ILE PRO LEU VAL ILE GLY PRO ARG ARG SER          
SEQRES  45 B  715  LYS VAL THR ALA ALA ASN GLY SER THR VAL GLN PRO HIS          
SEQRES  46 B  715  HIS HIS LEU GLU GLY PHE ARG SER THR MET VAL ASP ALA          
SEQRES  47 B  715  ILE PHE ILE PRO GLY GLY ALA LYS ALA ALA GLU THR LEU          
SEQRES  48 B  715  SER LYS ASN GLY ARG ALA LEU HIS TRP ILE ARG GLU ALA          
SEQRES  49 B  715  PHE GLY HIS LEU LYS ALA ILE GLY ALA THR GLY GLU ALA          
SEQRES  50 B  715  VAL ASP LEU VAL ALA LYS ALA ILE ALA LEU PRO GLN VAL          
SEQRES  51 B  715  THR VAL SER SER GLU ALA GLU VAL HIS GLU SER TYR GLY          
SEQRES  52 B  715  VAL VAL THR LEU LYS LYS VAL LYS PRO GLU SER PHE THR          
SEQRES  53 B  715  ASP ALA VAL LYS ILE ALA LYS GLY ALA ALA GLY PHE LEU          
SEQRES  54 B  715  GLY GLU PHE PHE TYR ALA ILE ALA GLN HIS ARG ASN TRP          
SEQRES  55 B  715  ASP ARG GLU LEU ASP GLY LEU HIS SER MET ILE ALA TYR          
HET    HDD  A1880      44                                                       
HET    HEM  A1883      43                                                       
HET    HDD  B1881      44                                                       
HET    HEM  B1882      43                                                       
HETNAM     HDD CIS-HEME D HYDROXYCHLORIN GAMMA-SPIROLACTONE                     
HETNAM     HEM PROTOPORPHYRIN IX CONTAINING FE                                  
HETSYN     HDD HEME                                                             
HETSYN     HEM HEME                                                             
FORMUL   3  HDD    2(C34 H32 FE N4 O5)                                          
FORMUL   4  HEM    2(C34 H32 FE N4 O4)                                          
FORMUL   7  HOH   *1725(H2 O)                                                   
HELIX    1   1 ASP A   71  HIS A   83  1                                  13    
HELIX    2   2 ALA A  114  THR A  118  5                                   5    
HELIX    3   3 ASP A  174  ILE A  176  5                                   3    
HELIX    4   4 LYS A  177  LYS A  186  1                                  10    
HELIX    5   5 HIS A  200  HIS A  210  1                                  11    
HELIX    6   6 ALA A  213  MET A  221  1                                   9    
HELIX    7   7 SER A  222  ILE A  226  5                                   5    
HELIX    8   8 SER A  229  MET A  233  5                                   5    
HELIX    9   9 VAL A  267  ASP A  278  1                                  12    
HELIX   10  10 ASP A  280  ASN A  292  1                                  13    
HELIX   11  11 GLU A  308  GLU A  310  5                                   3    
HELIX   12  12 GLU A  345  THR A  350  1                                   6    
HELIX   13  13 LEU A  371  THR A  382  1                                  12    
HELIX   14  14 THR A  382  LEU A  387  1                                   6    
HELIX   15  15 ASN A  390  LEU A  394  5                                   5    
HELIX   16  16 SER A  457  GLU A  462  5                                   6    
HELIX   17  17 PHE A  464  MET A  474  1                                  11    
HELIX   18  18 SER A  475  HIS A  492  1                                  18    
HELIX   19  19 ASP A  495  ALA A  507  1                                  13    
HELIX   20  20 ASP A  510  GLY A  522  1                                  13    
HELIX   21  21 SER A  542  PHE A  546  5                                   5    
HELIX   22  22 ASP A  567  ASN A  581  1                                  15    
HELIX   23  23 ARG A  613  VAL A  617  5                                   5    
HELIX   24  24 GLY A  625  LYS A  634  1                                  10    
HELIX   25  25 ASN A  635  HIS A  648  1                                  14    
HELIX   26  26 GLU A  657  ALA A  667  1                                  11    
HELIX   27  27 GLY A  708  GLN A  719  1                                  12    
HELIX   28  28 ASN A  722  ASP A  728  1                                   7    
HELIX   29  29 LEU A  730  ILE A  734  5                                   5    
HELIX   30  30 ASP B   71  HIS B   83  1                                  13    
HELIX   31  31 ALA B  114  THR B  118  5                                   5    
HELIX   32  32 ASP B  174  ILE B  176  5                                   3    
HELIX   33  33 LYS B  177  LYS B  186  1                                  10    
HELIX   34  34 HIS B  200  HIS B  210  1                                  11    
HELIX   35  35 ALA B  213  MET B  221  1                                   9    
HELIX   36  36 SER B  222  ILE B  226  5                                   5    
HELIX   37  37 SER B  229  MET B  233  5                                   5    
HELIX   38  38 VAL B  267  ASP B  278  1                                  12    
HELIX   39  39 ASP B  280  ASN B  292  1                                  13    
HELIX   40  40 GLU B  308  GLU B  310  5                                   3    
HELIX   41  41 GLU B  345  THR B  350  1                                   6    
HELIX   42  42 LEU B  371  THR B  382  1                                  12    
HELIX   43  43 THR B  382  LEU B  387  1                                   6    
HELIX   44  44 ASN B  390  LEU B  394  5                                   5    
HELIX   45  45 SER B  457  GLU B  462  5                                   6    
HELIX   46  46 PHE B  464  MET B  474  1                                  11    
HELIX   47  47 SER B  475  HIS B  492  1                                  18    
HELIX   48  48 ASP B  495  ALA B  507  1                                  13    
HELIX   49  49 ASP B  510  GLY B  522  1                                  13    
HELIX   50  50 SER B  542  PHE B  546  5                                   5    
HELIX   51  51 ASP B  567  ASN B  581  1                                  15    
HELIX   52  52 ARG B  613  VAL B  617  5                                   5    
HELIX   53  53 GLY B  625  LYS B  634  1                                  10    
HELIX   54  54 ASN B  635  HIS B  648  1                                  14    
HELIX   55  55 GLU B  657  ALA B  667  1                                  11    
HELIX   56  56 GLY B  708  GLN B  719  1                                  12    
HELIX   57  57 ASN B  722  ASP B  728  1                                   7    
HELIX   58  58 LEU B  730  ILE B  734  5                                   5    
SHEET    1   A 2 ARG A  57  VAL A  59  0                                        
SHEET    2   A 2 ILE A  64  SER A  67 -1  O  PRO A  66   N  ILE A  58           
SHEET    1   B11 ILE A 364  GLY A 365  0                                        
SHEET    2   B11 TYR A 241  ILE A 244 -1  N  THR A 242   O  GLY A 365           
SHEET    3   B11 ARG A 250  PRO A 259 -1  O  VAL A 253   N  TYR A 241           
SHEET    4   B11 LYS A 297  ALA A 306 -1  O  LYS A 299   N  THR A 258           
SHEET    5   B11 ARG A 332  ARG A 341 -1  O  GLY A 335   N  PHE A 300           
SHEET    6   B11 GLY A  95  VAL A 104 -1  N  PHE A  99   O  ARG A 341           
SHEET    7   B11 THR A 124  SER A 131 -1  O  PHE A 130   N  SER A  96           
SHEET    8   B11 GLY A 148  THR A 155 -1  O  GLY A 148   N  SER A 131           
SHEET    9   B11 GLY A 158  ASN A 165 -1  O  TRP A 160   N  PHE A 153           
SHEET   10   B11 GLY A 235  PHE A 236 -1  O  PHE A 236   N  ASN A 165           
SHEET   11   B11 ARG A 250  PRO A 259 -1  O  TRP A 257   N  GLY A 235           
SHEET    1   C 7 HIS A 607  HIS A 608  0                                        
SHEET    2   C 7 ILE A 584  GLY A 589  1  N  GLY A 589   O  HIS A 607           
SHEET    3   C 7 ARG A 557  ILE A 561  1  N  VAL A 558   O  ILE A 584           
SHEET    4   C 7 ALA A 619  ILE A 622  1  O  PHE A 621   N  ALA A 559           
SHEET    5   C 7 ALA A 651  THR A 655  1  O  GLY A 653   N  ILE A 622           
SHEET    6   C 7 VAL A 685  LEU A 688  1  O  VAL A 686   N  ILE A 652           
SHEET    7   C 7 HIS A 680  SER A 682 -1  N  HIS A 680   O  THR A 687           
SHEET    1   D 2 VAL A 595  THR A 596  0                                        
SHEET    2   D 2 THR A 602  VAL A 603 -1  O  VAL A 603   N  VAL A 595           
SHEET    1   E 2 ARG B  57  VAL B  59  0                                        
SHEET    2   E 2 ILE B  64  SER B  67 -1  O  PRO B  66   N  ILE B  58           
SHEET    1   F11 ILE B 364  GLY B 365  0                                        
SHEET    2   F11 TYR B 241  ILE B 244 -1  N  THR B 242   O  GLY B 365           
SHEET    3   F11 ARG B 250  PRO B 259 -1  O  VAL B 253   N  TYR B 241           
SHEET    4   F11 LYS B 297  ALA B 306 -1  O  ILE B 305   N  PHE B 252           
SHEET    5   F11 ARG B 332  ARG B 341 -1  O  GLY B 335   N  PHE B 300           
SHEET    6   F11 GLY B  95  VAL B 104 -1  N  PHE B  99   O  ARG B 341           
SHEET    7   F11 THR B 124  SER B 131 -1  O  THR B 124   N  PHE B 102           
SHEET    8   F11 GLY B 148  THR B 155 -1  O  LYS B 152   N  PHE B 127           
SHEET    9   F11 GLY B 158  ASN B 165 -1  O  TRP B 160   N  PHE B 153           
SHEET   10   F11 GLY B 235  PHE B 236 -1  O  PHE B 236   N  ASN B 165           
SHEET   11   F11 ARG B 250  PRO B 259 -1  O  TRP B 257   N  GLY B 235           
SHEET    1   G 7 HIS B 607  HIS B 608  0                                        
SHEET    2   G 7 ILE B 584  GLY B 589  1  N  GLY B 589   O  HIS B 607           
SHEET    3   G 7 ARG B 557  ILE B 561  1  N  VAL B 558   O  ILE B 584           
SHEET    4   G 7 ALA B 619  ILE B 622  1  O  PHE B 621   N  ALA B 559           
SHEET    5   G 7 ALA B 651  THR B 655  1  O  GLY B 653   N  ILE B 622           
SHEET    6   G 7 VAL B 685  LEU B 688  1  O  VAL B 686   N  ILE B 652           
SHEET    7   G 7 HIS B 680  SER B 682 -1  N  HIS B 680   O  THR B 687           
SHEET    1   H 2 VAL B 595  THR B 596  0                                        
SHEET    2   H 2 THR B 602  VAL B 603 -1  O  VAL B 603   N  VAL B 595           
LINK         SG  CYS A 356                 CB  TYR A 379     1555   1555  1.90  
LINK         SG  CYS B 356                 CB  TYR B 379     1555   1555  1.90  
LINK         OH  TYR A 379                FE  BHDD A1880     1555   1555  2.35  
LINK         OH  TYR A 379                FE  AHEM A1883     1555   1555  2.28  
LINK         OH  TYR B 379                FE  BHDD B1881     1555   1555  2.38  
LINK         OH  TYR B 379                FE  AHEM B1882     1555   1555  2.31  
CISPEP   1 VAL A  193    PRO A  194          0        -0.02                     
CISPEP   2 TYR A  424    PRO A  425          0         0.21                     
CISPEP   3 VAL B  193    PRO B  194          0        -0.15                     
CISPEP   4 TYR B  424    PRO B  425          0         0.31                     
SITE     1 AC1 24 ARG A  89  VAL A  90  VAL A  91  HIS A  92                    
SITE     2 AC1 24 ARG A 129  GLY A 148  VAL A 163  GLY A 164                    
SITE     3 AC1 24 ASN A 165  PHE A 170  PHE A 178  VAL A 238                    
SITE     4 AC1 24 ASN A 239  PHE A 355  LEU A 371  GLY A 374                    
SITE     5 AC1 24 ARG A 375  SER A 378  TYR A 379  THR A 382                    
SITE     6 AC1 24 GLN A 383  HOH A1887  HOH A2318  HOH A2352                    
SITE     1 AC2 24 ARG B  89  VAL B  90  VAL B  91  HIS B  92                    
SITE     2 AC2 24 ARG B 129  GLY B 148  VAL B 163  GLY B 164                    
SITE     3 AC2 24 ASN B 165  PHE B 170  PHE B 178  VAL B 238                    
SITE     4 AC2 24 ASN B 239  PHE B 355  LEU B 371  GLY B 374                    
SITE     5 AC2 24 ARG B 375  SER B 378  TYR B 379  THR B 382                    
SITE     6 AC2 24 GLN B 383  HOH B1891  HOH B1920  HOH B1952                    
SITE     1 AC3 26 ILE B  78  ASP B  82  ARG B  89  VAL B  90                    
SITE     2 AC3 26 VAL B  91  HIS B  92  ARG B 129  GLY B 148                    
SITE     3 AC3 26 VAL B 163  GLY B 164  ASN B 165  ALA B 175                    
SITE     4 AC3 26 PHE B 178  VAL B 238  ASN B 239  PHE B 355                    
SITE     5 AC3 26 LEU B 371  ARG B 375  SER B 378  TYR B 379                    
SITE     6 AC3 26 THR B 382  GLN B 383  ARG B 386  HOH B1891                    
SITE     7 AC3 26 HOH B1920  HOH B1952                                          
SITE     1 AC4 26 ILE A  78  ASP A  82  ARG A  89  VAL A  90                    
SITE     2 AC4 26 VAL A  91  HIS A  92  ARG A 129  GLY A 148                    
SITE     3 AC4 26 VAL A 163  GLY A 164  ASN A 165  ALA A 175                    
SITE     4 AC4 26 PHE A 178  VAL A 238  ASN A 239  PHE A 355                    
SITE     5 AC4 26 LEU A 371  ARG A 375  SER A 378  TYR A 379                    
SITE     6 AC4 26 THR A 382  GLN A 383  ARG A 386  HOH A1887                    
SITE     7 AC4 26 HOH A2318  HOH A2352                                          
CRYST1  130.007  182.242   90.364  90.00 133.41  90.00 C 1 2 1       8          
ORIGX1      1.000000  0.000000  0.000000        0.00000                         
ORIGX2      0.000000  1.000000  0.000000        0.00000                         
ORIGX3      0.000000  0.000000  1.000000        0.00000                         
SCALE1      0.007692  0.000000  0.007276        0.00000                         
SCALE2      0.000000  0.005487  0.000000        0.00000                         
SCALE3      0.000000  0.000000  0.015233        0.00000                         
MTRIX1   1 -0.995232 -0.000879  0.097537       -0.04701    1                    
MTRIX2   1  0.000896 -1.000000  0.000129       -0.79933    1                    
MTRIX3   1  0.097537  0.000216  0.995232        0.01917    1                    
ATOM      1  N   ALA A  39      17.549  -9.520 -28.960  1.00 29.14           N  
ATOM      2  CA  ALA A  39      17.104  -9.277 -27.556  1.00 28.94           C  
ATOM      3  C   ALA A  39      18.263  -9.456 -26.584  1.00 27.55           C  
ATOM      4  O   ALA A  39      18.884 -10.517 -26.533  1.00 28.23           O  
ATOM      5  CB  ALA A  39      15.980 -10.228 -27.196  1.00 28.27           C  
ATOM      6  N   ARG A  40      18.544  -8.409 -25.813  1.00 24.91           N  
ATOM      7  CA  ARG A  40      19.625  -8.436 -24.836  1.00 21.27           C  
ATOM      8  C   ARG A  40      19.137  -7.926 -23.483  1.00 19.43           C  
ATOM      9  O   ARG A  40      18.199  -7.132 -23.407  1.00 18.00           O  
ATOM     10  CB  ARG A  40      20.789  -7.569 -25.321  1.00 22.50           C  
ATOM     11  CG  ARG A  40      21.444  -8.056 -26.608  1.00 23.92           C  
ATOM     12  CD  ARG A  40      22.308  -9.281 -26.360  1.00 26.28           C  
ATOM     13  NE  ARG A  40      23.005  -9.714 -27.568  1.00 28.21           N  
ATOM     14  CZ  ARG A  40      22.435 -10.388 -28.562  1.00 30.19           C  
ATOM     15  NH1 ARG A  40      21.152 -10.716 -28.494  1.00 29.32           N  
ATOM     16  NH2 ARG A  40      23.147 -10.726 -29.631  1.00 32.36           N  
ATOM     17  N   LEU A  41      19.788  -8.393 -22.424  1.00 17.42           N  
ATOM     18  CA  LEU A  41      19.463  -8.017 -21.047  1.00 16.46           C  
ATOM     19  C   LEU A  41      19.565  -6.512 -20.801  1.00 16.52           C  
ATOM     20  O   LEU A  41      20.580  -5.893 -21.114  1.00 14.50           O  
ATOM     21  CB  LEU A  41      20.412  -8.741 -20.089  1.00 15.30           C  
ATOM     22  CG  LEU A  41      20.374  -8.376 -18.605  1.00 16.25           C  
ATOM     23  CD1 LEU A  41      19.083  -8.883 -17.985  1.00 15.00           C  
ATOM     24  CD2 LEU A  41      21.577  -8.997 -17.901  1.00 15.50           C  
ATOM     25  N   THR A  42      18.508  -5.929 -20.238  1.00 15.84           N  
ATOM     26  CA  THR A  42      18.491  -4.500 -19.920  1.00 14.22           C  
ATOM     27  C   THR A  42      17.860  -4.318 -18.541  1.00 14.26           C  
ATOM     28  O   THR A  42      17.288  -5.255 -17.982  1.00 12.91           O  
ATOM     29  CB  THR A  42      17.605  -3.684 -20.887  1.00 16.11           C  
ATOM     30  OG1 THR A  42      16.229  -3.983 -20.618  1.00 16.74           O  
ATOM     31  CG2 THR A  42      17.918  -4.007 -22.344  1.00 15.80           C  
ATOM     32  N   THR A  43      17.971  -3.105 -18.007  1.00 13.60           N  
ATOM     33  CA  THR A  43      17.362  -2.752 -16.730  1.00 12.22           C  
ATOM     34  C   THR A  43      15.911  -2.451 -17.105  1.00 11.56           C  
ATOM     35  O   THR A  43      15.573  -2.437 -18.292  1.00 12.58           O  
ATOM     36  CB  THR A  43      17.974  -1.459 -16.147  1.00 13.14           C  
ATOM     37  OG1 THR A  43      17.824  -0.393 -17.098  1.00 13.13           O  
ATOM     38  CG2 THR A  43      19.453  -1.646 -15.835  1.00 12.82           C  
ATOM     39  N   ASP A  44      15.058  -2.204 -16.117  1.00 11.21           N  
ATOM     40  CA  ASP A  44      13.665  -1.887 -16.414  1.00 10.76           C  
ATOM     41  C   ASP A  44      13.571  -0.536 -17.117  1.00 12.64           C  
ATOM     42  O   ASP A  44      12.536  -0.210 -17.702  1.00 13.12           O  
ATOM     43  CB  ASP A  44      12.807  -1.856 -15.140  1.00 11.08           C  
ATOM     44  CG  ASP A  44      12.637  -3.228 -14.512  1.00 11.68           C  
ATOM     45  OD1 ASP A  44      12.786  -4.248 -15.228  1.00 14.27           O  
ATOM     46  OD2 ASP A  44      12.335  -3.285 -13.304  1.00 13.26           O  
ATOM     47  N   TYR A  45      14.643   0.251 -17.056  1.00 12.06           N  
ATOM     48  CA  TYR A  45      14.640   1.546 -17.716  1.00 12.83           C  
ATOM     49  C   TYR A  45      15.389   1.537 -19.053  1.00 12.63           C  
ATOM     50  O   TYR A  45      15.811   2.576 -19.546  1.00 14.21           O  
ATOM     51  CB  TYR A  45      15.151   2.650 -16.766  1.00 11.70           C  
ATOM     52  CG  TYR A  45      16.454   2.361 -16.047  1.00 11.32           C  
ATOM     53  CD1 TYR A  45      17.666   2.857 -16.530  1.00 12.32           C  
ATOM     54  CD2 TYR A  45      16.473   1.589 -14.886  1.00 12.42           C  
ATOM     55  CE1 TYR A  45      18.869   2.587 -15.870  1.00 13.18           C  
ATOM     56  CE2 TYR A  45      17.669   1.313 -14.220  1.00 12.51           C  
ATOM     57  CZ  TYR A  45      18.862   1.815 -14.718  1.00 12.10           C  
ATOM     58  OH  TYR A  45      20.045   1.541 -14.057  1.00 13.59           O  
ATOM     59  N   GLY A  46      15.534   0.342 -19.628  1.00 14.46           N  
ATOM     60  CA  GLY A  46      16.143   0.178 -20.944  1.00 13.69           C  
ATOM     61  C   GLY A  46      17.639   0.192 -21.186  1.00 14.21           C  
ATOM     62  O   GLY A  46      18.066   0.226 -22.342  1.00 13.58           O  
ATOM     63  N   VAL A  47      18.437   0.145 -20.128  1.00 13.22           N  
ATOM     64  CA  VAL A  47      19.887   0.175 -20.280  1.00 14.08           C  
ATOM     65  C   VAL A  47      20.490  -1.227 -20.327  1.00 14.65           C  
ATOM     66  O   VAL A  47      20.389  -1.982 -19.364  1.00 14.82           O  
ATOM     67  CB  VAL A  47      20.523   0.976 -19.131  1.00 13.13           C  
ATOM     68  CG1 VAL A  47      22.047   0.945 -19.234  1.00 12.78           C  
ATOM     69  CG2 VAL A  47      20.007   2.406 -19.180  1.00 12.59           C  
ATOM     70  N   LYS A  48      21.112  -1.560 -21.458  1.00 14.33           N  
ATOM     71  CA  LYS A  48      21.727  -2.871 -21.662  1.00 15.36           C  
ATOM     72  C   LYS A  48      22.824  -3.157 -20.639  1.00 15.33           C  
ATOM     73  O   LYS A  48      23.600  -2.269 -20.282  1.00 15.37           O  
ATOM     74  CB  LYS A  48      22.311  -2.978 -23.078  1.00 15.20           C  
ATOM     75  CG  LYS A  48      21.286  -2.909 -24.215  1.00 17.96           C  
ATOM     76  CD  LYS A  48      21.996  -2.939 -25.567  1.00 23.06           C  
ATOM     77  CE  LYS A  48      21.054  -2.649 -26.725  1.00 27.50           C  
ATOM     78  NZ  LYS A  48      19.967  -3.659 -26.835  1.00 31.03           N  
ATOM     79  N   GLN A  49      22.880  -4.410 -20.188  1.00 14.79           N  
ATOM     80  CA  GLN A  49      23.859  -4.860 -19.194  1.00 15.24           C  
ATOM     81  C   GLN A  49      24.746  -5.981 -19.738  1.00 15.81           C  
ATOM     82  O   GLN A  49      24.299  -6.804 -20.537  1.00 17.66           O  
ATOM     83  CB  GLN A  49      23.133  -5.356 -17.945  1.00 15.79           C  
ATOM     84  CG  GLN A  49      22.348  -4.283 -17.208  1.00 17.86           C  
ATOM     85  CD  GLN A  49      23.237  -3.194 -16.655  1.00 17.50           C  
ATOM     86  OE1 GLN A  49      24.244  -3.474 -16.003  1.00 18.69           O  
ATOM     87  NE2 GLN A  49      22.866  -1.941 -16.903  1.00 19.80           N  
ATOM     88  N   THR A  50      25.997  -6.024 -19.285  1.00 17.02           N  
ATOM     89  CA  THR A  50      26.943  -7.036 -19.758  1.00 16.86           C  
ATOM     90  C   THR A  50      26.916  -8.351 -18.986  1.00 17.98           C  
ATOM     91  O   THR A  50      27.455  -9.353 -19.458  1.00 18.65           O  
ATOM     92  CB  THR A  50      28.394  -6.504 -19.732  1.00 16.68           C  
ATOM     93  OG1 THR A  50      28.785  -6.236 -18.379  1.00 14.36           O  
ATOM     94  CG2 THR A  50      28.507  -5.228 -20.548  1.00 16.21           C  
ATOM     95  N   THR A  51      26.306  -8.357 -17.805  1.00 16.26           N  
ATOM     96  CA  THR A  51      26.237  -9.585 -17.019  1.00 17.11           C  
ATOM     97  C   THR A  51      25.111  -9.598 -15.995  1.00 17.55           C  
ATOM     98  O   THR A  51      24.700  -8.560 -15.486  1.00 18.77           O  
ATOM     99  CB  THR A  51      27.558  -9.853 -16.265  1.00 17.95           C  
ATOM    100  OG1 THR A  51      27.465 -11.106 -15.573  1.00 16.47           O  
ATOM    101  CG2 THR A  51      27.829  -8.752 -15.255  1.00 17.13           C  
ATOM    102  N   ALA A  52      24.619 -10.793 -15.699  1.00 18.26           N  
ATOM    103  CA  ALA A  52      23.560 -10.953 -14.717  1.00 19.14           C  
ATOM    104  C   ALA A  52      24.114 -11.820 -13.592  1.00 19.33           C  
ATOM    105  O   ALA A  52      23.359 -12.338 -12.768  1.00 18.38           O  
ATOM    106  CB  ALA A  52      22.353 -11.634 -15.356  1.00 20.12           C  
ATOM    107  N   ASP A  53      25.438 -11.958 -13.547  1.00 17.07           N  
ATOM    108  CA  ASP A  53      26.064 -12.814 -12.544  1.00 16.98           C  
ATOM    109  C   ASP A  53      26.906 -12.150 -11.453  1.00 17.25           C  
ATOM    110  O   ASP A  53      27.249 -12.805 -10.467  1.00 16.83           O  
ATOM    111  CB  ASP A  53      26.924 -13.887 -13.234  1.00 18.21           C  
ATOM    112  CG  ASP A  53      26.177 -14.633 -14.330  1.00 22.33           C  
ATOM    113  OD1 ASP A  53      24.940 -14.789 -14.237  1.00 21.83           O  
ATOM    114  OD2 ASP A  53      26.840 -15.079 -15.290  1.00 27.12           O  
ATOM    115  N   ASP A  54      27.245 -10.873 -11.609  1.00 16.60           N  
ATOM    116  CA  ASP A  54      28.064 -10.201 -10.600  1.00 17.06           C  
ATOM    117  C   ASP A  54      27.626  -8.799 -10.199  1.00 16.86           C  
ATOM    118  O   ASP A  54      27.312  -7.958 -11.043  1.00 15.96           O  
ATOM    119  CB  ASP A  54      29.526 -10.118 -11.055  1.00 18.11           C  
ATOM    120  CG  ASP A  54      30.270 -11.425 -10.881  1.00 19.23           C  
ATOM    121  OD1 ASP A  54      30.315 -12.223 -11.839  1.00 20.12           O  
ATOM    122  OD2 ASP A  54      30.805 -11.654  -9.776  1.00 19.25           O  
ATOM    123  N   TRP A  55      27.630  -8.564  -8.893  1.00 15.66           N  
ATOM    124  CA  TRP A  55      27.295  -7.269  -8.324  1.00 15.89           C  
ATOM    125  C   TRP A  55      28.546  -6.427  -8.563  1.00 15.91           C  
ATOM    126  O   TRP A  55      29.636  -6.982  -8.724  1.00 16.53           O  
ATOM    127  CB  TRP A  55      27.060  -7.416  -6.819  1.00 15.51           C  
ATOM    128  CG  TRP A  55      26.203  -6.343  -6.210  1.00 16.12           C  
ATOM    129  CD1 TRP A  55      26.509  -5.020  -6.062  1.00 16.16           C  
ATOM    130  CD2 TRP A  55      24.883  -6.512  -5.687  1.00 15.93           C  
ATOM    131  NE1 TRP A  55      25.456  -4.354  -5.479  1.00 16.37           N  
ATOM    132  CE2 TRP A  55      24.444  -5.247  -5.239  1.00 15.73           C  
ATOM    133  CE3 TRP A  55      24.025  -7.613  -5.556  1.00 17.26           C  
ATOM    134  CZ2 TRP A  55      23.182  -5.049  -4.667  1.00 15.84           C  
ATOM    135  CZ3 TRP A  55      22.769  -7.418  -4.987  1.00 17.08           C  
ATOM    136  CH2 TRP A  55      22.362  -6.143  -4.550  1.00 16.58           C  
ATOM    137  N   LEU A  56      28.405  -5.107  -8.611  1.00 15.17           N  
ATOM    138  CA  LEU A  56      29.573  -4.253  -8.803  1.00 15.46           C  
ATOM    139  C   LEU A  56      30.228  -4.174  -7.432  1.00 16.13           C  
ATOM    140  O   LEU A  56      29.585  -3.788  -6.453  1.00 16.24           O  
ATOM    141  CB  LEU A  56      29.164  -2.854  -9.279  1.00 16.16           C  
ATOM    142  CG  LEU A  56      30.329  -1.886  -9.517  1.00 16.04           C  
ATOM    143  CD1 LEU A  56      31.149  -2.357 -10.721  1.00 15.81           C  
ATOM    144  CD2 LEU A  56      29.798  -0.484  -9.758  1.00 15.33           C  
ATOM    145  N   ARG A  57      31.500  -4.553  -7.357  1.00 14.89           N  
ATOM    146  CA  ARG A  57      32.215  -4.548  -6.090  1.00 15.73           C  
ATOM    147  C   ARG A  57      33.665  -4.138  -6.271  1.00 16.77           C  
ATOM    148  O   ARG A  57      34.114  -3.841  -7.376  1.00 17.29           O  
ATOM    149  CB  ARG A  57      32.194  -5.955  -5.473  1.00 16.59           C  
ATOM    150  CG  ARG A  57      32.911  -7.024  -6.319  1.00 16.11           C  
ATOM    151  CD  ARG A  57      33.077  -8.337  -5.543  1.00 17.73           C  
ATOM    152  NE  ARG A  57      31.784  -8.825  -5.083  1.00 16.36           N  
ATOM    153  CZ  ARG A  57      30.904  -9.456  -5.855  1.00 18.48           C  
ATOM    154  NH1 ARG A  57      31.181  -9.704  -7.128  1.00 18.38           N  
ATOM    155  NH2 ARG A  57      29.720  -9.783  -5.367  1.00 19.43           N  
ATOM    156  N   ILE A  58      34.389  -4.122  -5.160  1.00 17.44           N  
ATOM    157  CA  ILE A  58      35.806  -3.826  -5.189  1.00 17.25           C  
ATOM    158  C   ILE A  58      36.391  -5.230  -5.232  1.00 18.67           C  
ATOM    159  O   ILE A  58      36.041  -6.076  -4.406  1.00 17.95           O  
ATOM    160  CB  ILE A  58      36.262  -3.113  -3.905  1.00 18.58           C  
ATOM    161  CG1 ILE A  58      35.498  -1.793  -3.739  1.00 16.30           C  
ATOM    162  CG2 ILE A  58      37.755  -2.860  -3.958  1.00 18.53           C  
ATOM    163  CD1 ILE A  58      35.663  -0.826  -4.899  1.00 17.03           C  
ATOM    164  N   VAL A  59      37.252  -5.499  -6.204  1.00 17.36           N  
ATOM    165  CA  VAL A  59      37.826  -6.830  -6.317  1.00 20.41           C  
ATOM    166  C   VAL A  59      39.194  -6.806  -6.985  1.00 21.77           C  
ATOM    167  O   VAL A  59      39.516  -5.882  -7.736  1.00 21.08           O  
ATOM    168  CB  VAL A  59      36.880  -7.761  -7.124  1.00 19.32           C  
ATOM    169  CG1 VAL A  59      36.693  -7.214  -8.531  1.00 19.91           C  
ATOM    170  CG2 VAL A  59      37.429  -9.182  -7.165  1.00 20.00           C  
ATOM    171  N   SER A  60      39.998  -7.818  -6.677  1.00 23.64           N  
ATOM    172  CA  SER A  60      41.326  -7.972  -7.252  1.00 26.14           C  
ATOM    173  C   SER A  60      41.454  -9.451  -7.593  1.00 27.58           C  
ATOM    174  O   SER A  60      40.631 -10.261  -7.164  1.00 27.34           O  
ATOM    175  CB  SER A  60      42.413  -7.556  -6.253  1.00 26.94           C  
ATOM    176  OG  SER A  60      42.430  -8.402  -5.116  1.00 30.00           O  
ATOM    177  N   ASP A  61      42.473  -9.808  -8.365  1.00 28.97           N  
ATOM    178  CA  ASP A  61      42.657 -11.200  -8.758  1.00 31.21           C  
ATOM    179  C   ASP A  61      42.631 -12.187  -7.597  1.00 30.57           C  
ATOM    180  O   ASP A  61      42.005 -13.239  -7.693  1.00 30.92           O  
ATOM    181  CB  ASP A  61      43.973 -11.376  -9.527  1.00 34.28           C  
ATOM    182  CG  ASP A  61      43.975 -10.654 -10.859  1.00 37.91           C  
ATOM    183  OD1 ASP A  61      42.997 -10.804 -11.622  1.00 39.38           O  
ATOM    184  OD2 ASP A  61      44.962  -9.945 -11.149  1.00 41.37           O  
ATOM    185  N   ASP A  62      43.298 -11.849  -6.497  1.00 30.15           N  
ATOM    186  CA  ASP A  62      43.359 -12.761  -5.362  1.00 31.71           C  
ATOM    187  C   ASP A  62      42.556 -12.373  -4.125  1.00 30.75           C  
ATOM    188  O   ASP A  62      42.517 -13.127  -3.154  1.00 31.31           O  
ATOM    189  CB  ASP A  62      44.820 -12.986  -4.960  1.00 33.71           C  
ATOM    190  CG  ASP A  62      45.671 -13.490  -6.112  1.00 36.27           C  
ATOM    191  OD1 ASP A  62      45.309 -14.520  -6.721  1.00 36.65           O  
ATOM    192  OD2 ASP A  62      46.706 -12.856  -6.406  1.00 37.98           O  
ATOM    193  N   LYS A  63      41.914 -11.212  -4.146  1.00 29.13           N  
ATOM    194  CA  LYS A  63      41.137 -10.789  -2.987  1.00 28.38           C  
ATOM    195  C   LYS A  63      39.815 -10.136  -3.366  1.00 26.64           C  
ATOM    196  O   LYS A  63      39.778  -9.206  -4.171  1.00 26.25           O  
ATOM    197  CB  LYS A  63      41.958  -9.822  -2.131  1.00 30.91           C  
ATOM    198  CG  LYS A  63      43.236 -10.428  -1.578  1.00 34.75           C  
ATOM    199  CD  LYS A  63      44.054  -9.396  -0.820  1.00 36.91           C  
ATOM    200  CE  LYS A  63      45.344 -10.006  -0.287  1.00 38.59           C  
ATOM    201  NZ  LYS A  63      46.180  -8.999   0.423  1.00 40.08           N  
ATOM    202  N   ILE A  64      38.731 -10.630  -2.779  1.00 23.54           N  
ATOM    203  CA  ILE A  64      37.417 -10.074  -3.052  1.00 22.11           C  
ATOM    204  C   ILE A  64      37.135  -8.977  -2.036  1.00 21.36           C  
ATOM    205  O   ILE A  64      37.606  -9.041  -0.899  1.00 21.19           O  
ATOM    206  CB  ILE A  64      36.319 -11.155  -2.974  1.00 21.21           C  
ATOM    207  CG1 ILE A  64      35.036 -10.631  -3.625  1.00 22.16           C  
ATOM    208  CG2 ILE A  64      36.062 -11.550  -1.527  1.00 20.36           C  
ATOM    209  CD1 ILE A  64      34.014 -11.700  -3.886  1.00 22.79           C  
ATOM    210  N   GLY A  65      36.382  -7.966  -2.462  1.00 20.30           N  
ATOM    211  CA  GLY A  65      36.048  -6.853  -1.592  1.00 19.87           C  
ATOM    212  C   GLY A  65      34.547  -6.657  -1.456  1.00 19.13           C  
ATOM    213  O   GLY A  65      33.769  -7.444  -1.997  1.00 18.36           O  
ATOM    214  N   PRO A  66      34.111  -5.600  -0.753  1.00 18.16           N  
ATOM    215  CA  PRO A  66      32.692  -5.297  -0.536  1.00 17.38           C  
ATOM    216  C   PRO A  66      31.916  -4.857  -1.777  1.00 16.95           C  
ATOM    217  O   PRO A  66      32.485  -4.291  -2.710  1.00 16.56           O  
ATOM    218  CB  PRO A  66      32.743  -4.203   0.522  1.00 16.90           C  
ATOM    219  CG  PRO A  66      33.965  -3.440   0.123  1.00 17.46           C  
ATOM    220  CD  PRO A  66      34.964  -4.545  -0.174  1.00 17.55           C  
ATOM    221  N   SER A  67      30.613  -5.126  -1.771  1.00 16.21           N  
ATOM    222  CA  SER A  67      29.742  -4.750  -2.878  1.00 17.19           C  
ATOM    223  C   SER A  67      29.421  -3.271  -2.755  1.00 16.87           C  
ATOM    224  O   SER A  67      29.292  -2.749  -1.645  1.00 19.07           O  
ATOM    225  CB  SER A  67      28.454  -5.574  -2.843  1.00 16.31           C  
ATOM    226  OG  SER A  67      28.744  -6.946  -3.041  1.00 18.37           O  
ATOM    227  N   LEU A  68      29.277  -2.599  -3.893  1.00 16.86           N  
ATOM    228  CA  LEU A  68      29.004  -1.169  -3.899  1.00 17.36           C  
ATOM    229  C   LEU A  68      27.532  -0.779  -3.893  1.00 17.41           C  
ATOM    230  O   LEU A  68      26.714  -1.365  -4.596  1.00 17.10           O  
ATOM    231  CB  LEU A  68      29.690  -0.517  -5.099  1.00 18.34           C  
ATOM    232  CG  LEU A  68      31.206  -0.723  -5.167  1.00 18.78           C  
ATOM    233  CD1 LEU A  68      31.783   0.140  -6.283  1.00 19.70           C  
ATOM    234  CD2 LEU A  68      31.835  -0.359  -3.829  1.00 18.20           C  
ATOM    235  N   LEU A  69      27.222   0.242  -3.102  1.00 17.10           N  
ATOM    236  CA  LEU A  69      25.865   0.760  -2.976  1.00 17.49           C  
ATOM    237  C   LEU A  69      25.369   1.412  -4.271  1.00 18.14           C  
ATOM    238  O   LEU A  69      24.177   1.367  -4.578  1.00 16.42           O  
ATOM    239  CB  LEU A  69      25.821   1.798  -1.853  1.00 16.88           C  
ATOM    240  CG  LEU A  69      24.501   2.523  -1.588  1.00 17.04           C  
ATOM    241  CD1 LEU A  69      23.518   1.566  -0.938  1.00 16.54           C  
ATOM    242  CD2 LEU A  69      24.751   3.714  -0.681  1.00 16.69           C  
ATOM    243  N   GLU A  70      26.288   2.011  -5.026  1.00 16.78           N  
ATOM    244  CA  GLU A  70      25.941   2.714  -6.261  1.00 17.30           C  
ATOM    245  C   GLU A  70      25.258   1.893  -7.359  1.00 17.52           C  
ATOM    246  O   GLU A  70      24.457   2.429  -8.122  1.00 18.18           O  
ATOM    247  CB  GLU A  70      27.194   3.389  -6.840  1.00 17.86           C  
ATOM    248  CG  GLU A  70      28.229   2.423  -7.412  1.00 18.38           C  
ATOM    249  CD  GLU A  70      29.409   3.136  -8.048  1.00 19.04           C  
ATOM    250  OE1 GLU A  70      30.176   3.789  -7.310  1.00 21.21           O  
ATOM    251  OE2 GLU A  70      29.567   3.048  -9.286  1.00 19.74           O  
ATOM    252  N   ASP A  71      25.576   0.602  -7.428  1.00 16.08           N  
ATOM    253  CA  ASP A  71      25.046  -0.323  -8.437  1.00 15.63           C  
ATOM    254  C   ASP A  71      23.521  -0.304  -8.611  1.00 15.12           C  
ATOM    255  O   ASP A  71      22.789  -0.901  -7.822  1.00 16.31           O  
ATOM    256  CB  ASP A  71      25.499  -1.750  -8.090  1.00 14.33           C  
ATOM    257  CG  ASP A  71      25.297  -2.731  -9.230  1.00 15.46           C  
ATOM    258  OD1 ASP A  71      24.496  -2.456 -10.154  1.00 15.11           O  
ATOM    259  OD2 ASP A  71      25.941  -3.801  -9.189  1.00 17.10           O  
ATOM    260  N   PRO A  72      23.024   0.368  -9.663  1.00 14.92           N  
ATOM    261  CA  PRO A  72      21.579   0.438  -9.906  1.00 13.70           C  
ATOM    262  C   PRO A  72      20.995  -0.835 -10.528  1.00 13.70           C  
ATOM    263  O   PRO A  72      19.848  -1.187 -10.269  1.00 12.35           O  
ATOM    264  CB  PRO A  72      21.452   1.642 -10.830  1.00 15.31           C  
ATOM    265  CG  PRO A  72      22.676   1.507 -11.678  1.00 14.84           C  
ATOM    266  CD  PRO A  72      23.756   1.188 -10.646  1.00 14.18           C  
ATOM    267  N   PHE A  73      21.783  -1.521 -11.349  1.00 13.55           N  
ATOM    268  CA  PHE A  73      21.318  -2.747 -11.998  1.00 12.92           C  
ATOM    269  C   PHE A  73      21.032  -3.847 -10.973  1.00 12.71           C  
ATOM    270  O   PHE A  73      19.967  -4.471 -10.995  1.00 12.51           O  
ATOM    271  CB  PHE A  73      22.360  -3.228 -13.007  1.00 13.81           C  
ATOM    272  CG  PHE A  73      22.140  -4.632 -13.482  1.00 14.18           C  
ATOM    273  CD1 PHE A  73      20.954  -4.990 -14.121  1.00 14.30           C  
ATOM    274  CD2 PHE A  73      23.113  -5.603 -13.278  1.00 15.56           C  
ATOM    275  CE1 PHE A  73      20.744  -6.300 -14.549  1.00 15.21           C  
ATOM    276  CE2 PHE A  73      22.912  -6.911 -13.701  1.00 15.38           C  
ATOM    277  CZ  PHE A  73      21.724  -7.261 -14.338  1.00 16.57           C  
ATOM    278  N   ALA A  74      21.982  -4.073 -10.073  1.00 12.64           N  
ATOM    279  CA  ALA A  74      21.831  -5.086  -9.036  1.00 13.70           C  
ATOM    280  C   ALA A  74      20.711  -4.728  -8.055  1.00 12.28           C  
ATOM    281  O   ALA A  74      19.886  -5.573  -7.721  1.00 12.50           O  
ATOM    282  CB  ALA A  74      23.146  -5.261  -8.289  1.00 13.96           C  
ATOM    283  N   ARG A  75      20.675  -3.484  -7.589  1.00 11.89           N  
ATOM    284  CA  ARG A  75      19.623  -3.082  -6.662  1.00 12.13           C  
ATOM    285  C   ARG A  75      18.242  -3.234  -7.301  1.00 13.35           C  
ATOM    286  O   ARG A  75      17.286  -3.654  -6.643  1.00 14.25           O  
ATOM    287  CB  ARG A  75      19.845  -1.635  -6.177  1.00 13.42           C  
ATOM    288  CG  ARG A  75      20.832  -1.544  -4.993  1.00 12.78           C  
ATOM    289  CD  ARG A  75      20.998  -0.131  -4.422  1.00 14.07           C  
ATOM    290  NE  ARG A  75      21.629   0.783  -5.369  1.00 13.86           N  
ATOM    291  CZ  ARG A  75      20.965   1.618  -6.162  1.00 16.34           C  
ATOM    292  NH1 ARG A  75      19.637   1.672  -6.119  1.00 14.25           N  
ATOM    293  NH2 ARG A  75      21.627   2.381  -7.024  1.00 16.95           N  
ATOM    294  N   GLU A  76      18.129  -2.904  -8.583  1.00 12.87           N  
ATOM    295  CA  GLU A  76      16.839  -3.040  -9.248  1.00 13.00           C  
ATOM    296  C   GLU A  76      16.437  -4.513  -9.331  1.00 12.71           C  
ATOM    297  O   GLU A  76      15.280  -4.858  -9.081  1.00 12.48           O  
ATOM    298  CB  GLU A  76      16.882  -2.420 -10.649  1.00 13.82           C  
ATOM    299  CG  GLU A  76      15.607  -2.656 -11.439  1.00 13.59           C  
ATOM    300  CD  GLU A  76      15.656  -2.072 -12.836  1.00 13.86           C  
ATOM    301  OE1 GLU A  76      15.347  -0.872 -13.000  1.00 17.04           O  
ATOM    302  OE2 GLU A  76      16.013  -2.818 -13.768  1.00 16.98           O  
ATOM    303  N   ARG A  77      17.383  -5.385  -9.673  1.00 12.49           N  
ATOM    304  CA  ARG A  77      17.083  -6.817  -9.762  1.00 13.67           C  
ATOM    305  C   ARG A  77      16.519  -7.348  -8.448  1.00 13.54           C  
ATOM    306  O   ARG A  77      15.482  -8.019  -8.418  1.00 12.11           O  
ATOM    307  CB  ARG A  77      18.335  -7.635 -10.095  1.00 15.16           C  
ATOM    308  CG  ARG A  77      18.692  -7.745 -11.561  1.00 21.53           C  
ATOM    309  CD  ARG A  77      19.505  -9.021 -11.811  1.00 19.92           C  
ATOM    310  NE  ARG A  77      18.710 -10.057 -12.469  1.00 20.31           N  
ATOM    311  CZ  ARG A  77      19.028 -11.350 -12.505  1.00 22.61           C  
ATOM    312  NH1 ARG A  77      20.132 -11.792 -11.914  1.00 22.30           N  
ATOM    313  NH2 ARG A  77      18.242 -12.209 -13.141  1.00 23.98           N  
ATOM    314  N   ILE A  78      17.215  -7.043  -7.359  1.00 11.57           N  
ATOM    315  CA  ILE A  78      16.804  -7.507  -6.044  1.00 12.54           C  
ATOM    316  C   ILE A  78      15.526  -6.824  -5.567  1.00 12.47           C  
ATOM    317  O   ILE A  78      14.676  -7.463  -4.940  1.00 11.60           O  
ATOM    318  CB  ILE A  78      17.935  -7.301  -5.019  1.00 12.00           C  
ATOM    319  CG1 ILE A  78      19.175  -8.090  -5.464  1.00 10.98           C  
ATOM    320  CG2 ILE A  78      17.478  -7.739  -3.629  1.00 13.84           C  
ATOM    321  CD1 ILE A  78      18.898  -9.559  -5.806  1.00 10.86           C  
ATOM    322  N   MET A  79      15.383  -5.536  -5.872  1.00 12.66           N  
ATOM    323  CA  MET A  79      14.184  -4.811  -5.476  1.00 13.13           C  
ATOM    324  C   MET A  79      12.954  -5.414  -6.148  1.00 13.08           C  
ATOM    325  O   MET A  79      11.953  -5.666  -5.483  1.00 13.48           O  
ATOM    326  CB  MET A  79      14.289  -3.330  -5.837  1.00 14.62           C  
ATOM    327  CG  MET A  79      12.998  -2.562  -5.571  1.00 20.59           C  
ATOM    328  SD  MET A  79      13.179  -0.777  -5.700  1.00 27.09           S  
ATOM    329  CE  MET A  79      13.310  -0.573  -7.478  1.00 25.42           C  
ATOM    330  N   ARG A  80      13.023  -5.644  -7.459  1.00 12.28           N  
ATOM    331  CA  ARG A  80      11.889  -6.243  -8.170  1.00 12.27           C  
ATOM    332  C   ARG A  80      11.568  -7.600  -7.546  1.00 11.44           C  
ATOM    333  O   ARG A  80      10.404  -7.924  -7.300  1.00 11.15           O  
ATOM    334  CB  ARG A  80      12.196  -6.418  -9.669  1.00 11.25           C  
ATOM    335  CG  ARG A  80      12.108  -5.126 -10.500  1.00 11.72           C  
ATOM    336  CD  ARG A  80      10.724  -4.475 -10.410  1.00 12.60           C  
ATOM    337  NE  ARG A  80       9.653  -5.382 -10.829  1.00 12.43           N  
ATOM    338  CZ  ARG A  80       9.359  -5.681 -12.091  1.00 12.82           C  
ATOM    339  NH1 ARG A  80      10.046  -5.142 -13.093  1.00  9.92           N  
ATOM    340  NH2 ARG A  80       8.380  -6.537 -12.353  1.00 13.03           N  
ATOM    341  N   PHE A  81      12.605  -8.391  -7.284  1.00 11.28           N  
ATOM    342  CA  PHE A  81      12.419  -9.703  -6.675  1.00 11.18           C  
ATOM    343  C   PHE A  81      11.783  -9.574  -5.288  1.00 11.16           C  
ATOM    344  O   PHE A  81      10.804 -10.259  -4.980  1.00 11.84           O  
ATOM    345  CB  PHE A  81      13.768 -10.420  -6.547  1.00 11.10           C  
ATOM    346  CG  PHE A  81      13.691 -11.729  -5.807  1.00 11.37           C  
ATOM    347  CD1 PHE A  81      13.217 -12.874  -6.435  1.00 11.28           C  
ATOM    348  CD2 PHE A  81      14.057 -11.802  -4.468  1.00 11.45           C  
ATOM    349  CE1 PHE A  81      13.104 -14.081  -5.737  1.00 12.39           C  
ATOM    350  CE2 PHE A  81      13.947 -13.001  -3.760  1.00 10.79           C  
ATOM    351  CZ  PHE A  81      13.471 -14.140  -4.395  1.00 11.37           C  
ATOM    352  N   ASP A  82      12.345  -8.694  -4.459  1.00  9.69           N  
ATOM    353  CA  ASP A  82      11.854  -8.486  -3.093  1.00 10.71           C  
ATOM    354  C   ASP A  82      10.367  -8.156  -3.024  1.00 12.07           C  
ATOM    355  O   ASP A  82       9.704  -8.474  -2.035  1.00 12.37           O  
ATOM    356  CB  ASP A  82      12.615  -7.348  -2.392  1.00 10.42           C  
ATOM    357  CG  ASP A  82      14.049  -7.712  -2.031  1.00 12.34           C  
ATOM    358  OD1 ASP A  82      14.382  -8.913  -2.011  1.00 12.79           O  
ATOM    359  OD2 ASP A  82      14.844  -6.785  -1.748  1.00 12.13           O  
ATOM    360  N   HIS A  83       9.842  -7.531  -4.073  1.00 11.99           N  
ATOM    361  CA  HIS A  83       8.437  -7.120  -4.084  1.00 10.30           C  
ATOM    362  C   HIS A  83       7.510  -7.852  -5.054  1.00 10.42           C  
ATOM    363  O   HIS A  83       6.452  -7.330  -5.416  1.00  9.77           O  
ATOM    364  CB  HIS A  83       8.373  -5.616  -4.356  1.00 11.54           C  
ATOM    365  CG  HIS A  83       9.130  -4.801  -3.356  1.00 12.15           C  
ATOM    366  ND1 HIS A  83       8.723  -4.667  -2.046  1.00 14.84           N  
ATOM    367  CD2 HIS A  83      10.301  -4.127  -3.458  1.00 11.10           C  
ATOM    368  CE1 HIS A  83       9.612  -3.948  -1.383  1.00 14.83           C  
ATOM    369  NE2 HIS A  83      10.579  -3.608  -2.217  1.00 13.62           N  
ATOM    370  N   GLU A  84       7.884  -9.060  -5.458  1.00  9.10           N  
ATOM    371  CA  GLU A  84       7.062  -9.832  -6.394  1.00 10.29           C  
ATOM    372  C   GLU A  84       5.666 -10.220  -5.902  1.00  9.77           C  
ATOM    373  O   GLU A  84       4.713 -10.248  -6.688  1.00 11.18           O  
ATOM    374  CB  GLU A  84       7.790 -11.123  -6.803  1.00 10.48           C  
ATOM    375  CG  GLU A  84       8.970 -10.914  -7.718  1.00 11.46           C  
ATOM    376  CD  GLU A  84       9.623 -12.217  -8.157  1.00 13.72           C  
ATOM    377  OE1 GLU A  84       9.071 -13.307  -7.882  1.00 12.17           O  
ATOM    378  OE2 GLU A  84      10.695 -12.144  -8.788  1.00 12.52           O  
ATOM    379  N   ARG A  85       5.540 -10.520  -4.614  1.00  9.52           N  
ATOM    380  CA  ARG A  85       4.264 -10.985  -4.062  1.00 10.28           C  
ATOM    381  C   ARG A  85       3.202  -9.965  -3.687  1.00 10.66           C  
ATOM    382  O   ARG A  85       3.498  -8.871  -3.209  1.00 10.34           O  
ATOM    383  CB  ARG A  85       4.520 -11.861  -2.831  1.00 10.07           C  
ATOM    384  CG  ARG A  85       5.586 -12.924  -3.026  1.00 10.05           C  
ATOM    385  CD  ARG A  85       5.148 -14.041  -3.965  1.00 10.33           C  
ATOM    386  NE  ARG A  85       6.237 -15.006  -4.089  1.00 12.16           N  
ATOM    387  CZ  ARG A  85       7.077 -15.071  -5.114  1.00 10.47           C  
ATOM    388  NH1 ARG A  85       6.949 -14.238  -6.144  1.00 11.50           N  
ATOM    389  NH2 ARG A  85       8.086 -15.937  -5.082  1.00 12.79           N  
ATOM    390  N   ILE A  86       1.949 -10.359  -3.898  1.00  9.81           N  
ATOM    391  CA  ILE A  86       0.808  -9.537  -3.536  1.00  9.64           C  
ATOM    392  C   ILE A  86      -0.044 -10.421  -2.628  1.00  9.93           C  
ATOM    393  O   ILE A  86       0.127 -11.643  -2.604  1.00  9.78           O  
ATOM    394  CB  ILE A  86      -0.002  -9.084  -4.783  1.00  9.59           C  
ATOM    395  CG1 ILE A  86      -0.668 -10.286  -5.468  1.00  8.76           C  
ATOM    396  CG2 ILE A  86       0.924  -8.357  -5.750  1.00  9.66           C  
ATOM    397  CD1 ILE A  86      -1.550  -9.903  -6.663  1.00 10.29           C  
ATOM    398  N   PRO A  87      -0.954  -9.824  -1.849  1.00 10.78           N  
ATOM    399  CA  PRO A  87      -1.788 -10.638  -0.963  1.00  9.39           C  
ATOM    400  C   PRO A  87      -2.601 -11.679  -1.734  1.00 11.50           C  
ATOM    401  O   PRO A  87      -3.083 -11.407  -2.829  1.00 11.18           O  
ATOM    402  CB  PRO A  87      -2.691  -9.606  -0.288  1.00 11.66           C  
ATOM    403  CG  PRO A  87      -1.891  -8.326  -0.356  1.00 11.54           C  
ATOM    404  CD  PRO A  87      -1.298  -8.397  -1.739  1.00 10.46           C  
ATOM    405  N   GLU A  88      -2.735 -12.878  -1.174  1.00 10.70           N  
ATOM    406  CA  GLU A  88      -3.540 -13.911  -1.824  1.00 10.90           C  
ATOM    407  C   GLU A  88      -4.997 -13.567  -1.535  1.00 10.82           C  
ATOM    408  O   GLU A  88      -5.281 -12.779  -0.632  1.00 10.38           O  
ATOM    409  CB  GLU A  88      -3.217 -15.301  -1.255  1.00 11.26           C  
ATOM    410  CG  GLU A  88      -3.486 -15.460   0.236  1.00 11.02           C  
ATOM    411  CD  GLU A  88      -3.243 -16.887   0.731  1.00 11.90           C  
ATOM    412  OE1 GLU A  88      -2.419 -17.599   0.119  1.00 11.40           O  
ATOM    413  OE2 GLU A  88      -3.862 -17.286   1.745  1.00 12.08           O  
ATOM    414  N   ARG A  89      -5.916 -14.142  -2.300  1.00  9.95           N  
ATOM    415  CA  ARG A  89      -7.340 -13.896  -2.077  1.00 10.95           C  
ATOM    416  C   ARG A  89      -7.679 -14.408  -0.673  1.00 11.36           C  
ATOM    417  O   ARG A  89      -7.212 -15.473  -0.278  1.00 10.84           O  
ATOM    418  CB  ARG A  89      -8.170 -14.654  -3.122  1.00  9.46           C  
ATOM    419  CG  ARG A  89      -7.918 -14.223  -4.562  1.00 11.76           C  
ATOM    420  CD  ARG A  89      -8.487 -15.254  -5.536  1.00 11.12           C  
ATOM    421  NE  ARG A  89      -8.503 -14.785  -6.921  1.00  9.71           N  
ATOM    422  CZ  ARG A  89      -7.425 -14.650  -7.689  1.00 10.89           C  
ATOM    423  NH1 ARG A  89      -6.223 -14.953  -7.214  1.00  9.85           N  
ATOM    424  NH2 ARG A  89      -7.548 -14.211  -8.938  1.00  9.55           N  
ATOM    425  N   VAL A  90      -8.495 -13.669   0.073  1.00 11.18           N  
ATOM    426  CA  VAL A  90      -8.842 -14.080   1.433  1.00 11.54           C  
ATOM    427  C   VAL A  90      -9.541 -15.455   1.443  1.00 10.93           C  
ATOM    428  O   VAL A  90      -9.426 -16.210   2.409  1.00  8.75           O  
ATOM    429  CB  VAL A  90      -9.681 -12.979   2.136  1.00 12.30           C  
ATOM    430  CG1 VAL A  90     -10.999 -12.825   1.451  1.00 14.91           C  
ATOM    431  CG2 VAL A  90      -9.861 -13.301   3.604  1.00 11.73           C  
ATOM    432  N   VAL A  91     -10.264 -15.764   0.368  1.00 10.50           N  
ATOM    433  CA  VAL A  91     -10.891 -17.081   0.184  1.00  9.89           C  
ATOM    434  C   VAL A  91     -10.642 -17.435  -1.284  1.00  9.95           C  
ATOM    435  O   VAL A  91     -10.435 -16.540  -2.109  1.00 11.69           O  
ATOM    436  CB  VAL A  91     -12.435 -17.107   0.471  1.00 10.22           C  
ATOM    437  CG1 VAL A  91     -12.682 -17.136   1.981  1.00 13.00           C  
ATOM    438  CG2 VAL A  91     -13.130 -15.920  -0.175  1.00 11.45           C  
ATOM    439  N   HIS A  92     -10.634 -18.730  -1.602  1.00 10.61           N  
ATOM    440  CA  HIS A  92     -10.395 -19.200  -2.968  1.00  9.89           C  
ATOM    441  C   HIS A  92      -8.995 -18.819  -3.441  1.00 10.33           C  
ATOM    442  O   HIS A  92      -8.777 -18.585  -4.628  1.00  9.25           O  
ATOM    443  CB  HIS A  92     -11.443 -18.605  -3.920  1.00 10.00           C  
ATOM    444  CG  HIS A  92     -12.846 -19.037  -3.619  1.00 11.71           C  
ATOM    445  ND1 HIS A  92     -13.467 -20.071  -4.287  1.00 13.96           N  
ATOM    446  CD2 HIS A  92     -13.744 -18.583  -2.713  1.00 12.56           C  
ATOM    447  CE1 HIS A  92     -14.687 -20.235  -3.807  1.00 13.90           C  
ATOM    448  NE2 HIS A  92     -14.881 -19.344  -2.851  1.00 13.46           N  
ATOM    449  N   ALA A  93      -8.045 -18.761  -2.509  1.00  9.01           N  
ATOM    450  CA  ALA A  93      -6.667 -18.391  -2.842  1.00 10.32           C  
ATOM    451  C   ALA A  93      -5.996 -19.357  -3.818  1.00 10.90           C  
ATOM    452  O   ALA A  93      -5.177 -18.942  -4.643  1.00 12.03           O  
ATOM    453  CB  ALA A  93      -5.831 -18.278  -1.563  1.00  9.64           C  
ATOM    454  N   ARG A  94      -6.328 -20.642  -3.723  1.00  9.99           N  
ATOM    455  CA  ARG A  94      -5.741 -21.642  -4.610  1.00 11.56           C  
ATOM    456  C   ARG A  94      -6.674 -21.848  -5.796  1.00 11.09           C  
ATOM    457  O   ARG A  94      -7.821 -22.256  -5.620  1.00 13.02           O  
ATOM    458  CB  ARG A  94      -5.548 -22.967  -3.867  1.00 11.17           C  
ATOM    459  CG  ARG A  94      -5.144 -24.136  -4.764  1.00 11.54           C  
ATOM    460  CD  ARG A  94      -3.700 -24.017  -5.237  1.00 11.34           C  
ATOM    461  NE  ARG A  94      -3.365 -25.069  -6.190  1.00 13.50           N  
ATOM    462  CZ  ARG A  94      -2.163 -25.234  -6.731  1.00 13.84           C  
ATOM    463  NH1 ARG A  94      -1.167 -24.415  -6.408  1.00 12.69           N  
ATOM    464  NH2 ARG A  94      -1.965 -26.203  -7.614  1.00 14.55           N  
ATOM    465  N   GLY A  95      -6.184 -21.565  -7.000  1.00 12.77           N  
ATOM    466  CA  GLY A  95      -7.024 -21.712  -8.178  1.00 11.77           C  
ATOM    467  C   GLY A  95      -6.274 -21.749  -9.494  1.00 13.23           C  
ATOM    468  O   GLY A  95      -5.097 -21.399  -9.567  1.00 11.85           O  
ATOM    469  N   SER A  96      -6.975 -22.171 -10.544  1.00 11.87           N  
ATOM    470  CA  SER A  96      -6.401 -22.282 -11.878  1.00 10.88           C  
ATOM    471  C   SER A  96      -7.417 -21.763 -12.883  1.00 11.65           C  
ATOM    472  O   SER A  96      -8.620 -21.943 -12.700  1.00 12.54           O  
ATOM    473  CB  SER A  96      -6.073 -23.746 -12.180  1.00 11.18           C  
ATOM    474  OG  SER A  96      -5.238 -24.293 -11.172  1.00 12.28           O  
ATOM    475  N   GLY A  97      -6.938 -21.129 -13.947  1.00 12.03           N  
ATOM    476  CA  GLY A  97      -7.859 -20.591 -14.932  1.00 12.45           C  
ATOM    477  C   GLY A  97      -7.448 -20.730 -16.384  1.00 12.52           C  
ATOM    478  O   GLY A  97      -6.335 -21.143 -16.706  1.00 11.70           O  
ATOM    479  N   ALA A  98      -8.371 -20.378 -17.271  1.00 11.84           N  
ATOM    480  CA  ALA A  98      -8.115 -20.451 -18.701  1.00 12.47           C  
ATOM    481  C   ALA A  98      -9.102 -19.571 -19.452  1.00 11.96           C  
ATOM    482  O   ALA A  98     -10.148 -19.198 -18.915  1.00 11.68           O  
ATOM    483  CB  ALA A  98      -8.241 -21.900 -19.179  1.00 10.82           C  
ATOM    484  N   PHE A  99      -8.760 -19.253 -20.697  1.00 12.97           N  
ATOM    485  CA  PHE A  99      -9.607 -18.443 -21.575  1.00 13.45           C  
ATOM    486  C   PHE A  99     -10.522 -19.359 -22.376  1.00 13.13           C  
ATOM    487  O   PHE A  99     -10.207 -20.524 -22.584  1.00 13.04           O  
ATOM    488  CB  PHE A  99      -8.753 -17.655 -22.562  1.00 13.50           C  
ATOM    489  CG  PHE A  99      -8.039 -16.490 -21.956  1.00 14.48           C  
ATOM    490  CD1 PHE A  99      -8.694 -15.277 -21.772  1.00 15.40           C  
ATOM    491  CD2 PHE A  99      -6.704 -16.597 -21.587  1.00 14.96           C  
ATOM    492  CE1 PHE A  99      -8.026 -14.182 -21.232  1.00 15.30           C  
ATOM    493  CE2 PHE A  99      -6.030 -15.511 -21.047  1.00 15.91           C  
ATOM    494  CZ  PHE A  99      -6.692 -14.302 -20.871  1.00 15.40           C  
ATOM    495  N   GLY A 100     -11.638 -18.817 -22.852  1.00 13.81           N  
ATOM    496  CA  GLY A 100     -12.559 -19.622 -23.639  1.00 13.47           C  
ATOM    497  C   GLY A 100     -13.612 -18.762 -24.302  1.00 14.22           C  
ATOM    498  O   GLY A 100     -13.439 -17.548 -24.444  1.00 13.87           O  
ATOM    499  N   LYS A 101     -14.710 -19.386 -24.710  1.00 13.88           N  
ATOM    500  CA  LYS A 101     -15.789 -18.651 -25.350  1.00 14.79           C  
ATOM    501  C   LYS A 101     -17.141 -19.220 -24.949  1.00 14.94           C  
ATOM    502  O   LYS A 101     -17.263 -20.398 -24.602  1.00 16.18           O  
ATOM    503  CB  LYS A 101     -15.622 -18.682 -26.870  1.00 17.18           C  
ATOM    504  CG  LYS A 101     -15.651 -20.070 -27.464  1.00 21.25           C  
ATOM    505  CD  LYS A 101     -15.394 -20.031 -28.962  1.00 26.84           C  
ATOM    506  CE  LYS A 101     -15.402 -21.433 -29.550  1.00 30.52           C  
ATOM    507  NZ  LYS A 101     -15.161 -21.417 -31.019  1.00 33.99           N  
ATOM    508  N   PHE A 102     -18.149 -18.358 -24.992  1.00 15.15           N  
ATOM    509  CA  PHE A 102     -19.512 -18.709 -24.627  1.00 15.93           C  
ATOM    510  C   PHE A 102     -20.458 -18.281 -25.745  1.00 16.37           C  
ATOM    511  O   PHE A 102     -20.236 -17.268 -26.404  1.00 15.87           O  
ATOM    512  CB  PHE A 102     -19.899 -17.982 -23.340  1.00 15.06           C  
ATOM    513  CG  PHE A 102     -21.363 -18.076 -23.000  1.00 16.23           C  
ATOM    514  CD1 PHE A 102     -21.869 -19.181 -22.325  1.00 16.66           C  
ATOM    515  CD2 PHE A 102     -22.236 -17.050 -23.351  1.00 15.90           C  
ATOM    516  CE1 PHE A 102     -23.222 -19.265 -21.999  1.00 17.29           C  
ATOM    517  CE2 PHE A 102     -23.595 -17.124 -23.031  1.00 16.41           C  
ATOM    518  CZ  PHE A 102     -24.088 -18.231 -22.353  1.00 16.58           C  
ATOM    519  N   LYS A 103     -21.520 -19.044 -25.946  1.00 18.10           N  
ATOM    520  CA  LYS A 103     -22.479 -18.706 -26.983  1.00 20.94           C  
ATOM    521  C   LYS A 103     -23.801 -19.396 -26.703  1.00 20.79           C  
ATOM    522  O   LYS A 103     -23.832 -20.579 -26.361  1.00 21.59           O  
ATOM    523  CB  LYS A 103     -21.936 -19.136 -28.349  1.00 22.46           C  
ATOM    524  CG  LYS A 103     -22.833 -18.795 -29.532  1.00 30.70           C  
ATOM    525  CD  LYS A 103     -22.152 -19.171 -30.847  1.00 32.37           C  
ATOM    526  CE  LYS A 103     -23.018 -18.836 -32.045  1.00 35.58           C  
ATOM    527  NZ  LYS A 103     -22.287 -19.032 -33.330  1.00 37.51           N  
ATOM    528  N   VAL A 104     -24.895 -18.654 -26.814  1.00 20.11           N  
ATOM    529  CA  VAL A 104     -26.201 -19.256 -26.604  1.00 20.93           C  
ATOM    530  C   VAL A 104     -26.659 -19.777 -27.959  1.00 20.34           C  
ATOM    531  O   VAL A 104     -26.428 -19.141 -28.985  1.00 19.43           O  
ATOM    532  CB  VAL A 104     -27.243 -18.240 -26.081  1.00 21.04           C  
ATOM    533  CG1 VAL A 104     -26.917 -17.850 -24.646  1.00 21.51           C  
ATOM    534  CG2 VAL A 104     -27.266 -17.012 -26.973  1.00 21.63           C  
ATOM    535  N   TYR A 105     -27.279 -20.949 -27.961  1.00 21.02           N  
ATOM    536  CA  TYR A 105     -27.777 -21.538 -29.194  1.00 21.60           C  
ATOM    537  C   TYR A 105     -29.288 -21.365 -29.226  1.00 23.58           C  
ATOM    538  O   TYR A 105     -29.948 -21.690 -30.212  1.00 25.13           O  
ATOM    539  CB  TYR A 105     -27.388 -23.018 -29.272  1.00 21.93           C  
ATOM    540  CG  TYR A 105     -27.705 -23.828 -28.033  1.00 22.92           C  
ATOM    541  CD1 TYR A 105     -29.017 -24.192 -27.727  1.00 22.71           C  
ATOM    542  CD2 TYR A 105     -26.686 -24.251 -27.175  1.00 22.19           C  
ATOM    543  CE1 TYR A 105     -29.309 -24.961 -26.599  1.00 22.63           C  
ATOM    544  CE2 TYR A 105     -26.968 -25.018 -26.046  1.00 22.78           C  
ATOM    545  CZ  TYR A 105     -28.279 -25.370 -25.763  1.00 22.49           C  
ATOM    546  OH  TYR A 105     -28.565 -26.136 -24.653  1.00 22.76           O  
ATOM    547  N   GLU A 106     -29.823 -20.846 -28.129  1.00 23.87           N  
ATOM    548  CA  GLU A 106     -31.251 -20.586 -28.004  1.00 25.78           C  
ATOM    549  C   GLU A 106     -31.409 -19.268 -27.259  1.00 25.48           C  
ATOM    550  O   GLU A 106     -30.962 -19.130 -26.119  1.00 24.79           O  
ATOM    551  CB  GLU A 106     -31.940 -21.705 -27.223  1.00 28.41           C  
ATOM    552  CG  GLU A 106     -33.454 -21.563 -27.153  1.00 32.97           C  
ATOM    553  CD  GLU A 106     -34.085 -22.532 -26.170  1.00 35.89           C  
ATOM    554  OE1 GLU A 106     -33.790 -23.744 -26.250  1.00 37.77           O  
ATOM    555  OE2 GLU A 106     -34.879 -22.082 -25.317  1.00 36.59           O  
ATOM    556  N   SER A 107     -32.040 -18.296 -27.906  1.00 23.74           N  
ATOM    557  CA  SER A 107     -32.242 -16.991 -27.299  1.00 23.62           C  
ATOM    558  C   SER A 107     -33.169 -17.038 -26.088  1.00 24.31           C  
ATOM    559  O   SER A 107     -34.199 -17.709 -26.106  1.00 23.87           O  
ATOM    560  CB  SER A 107     -32.810 -16.017 -28.333  1.00 23.48           C  
ATOM    561  OG  SER A 107     -33.132 -14.779 -27.728  1.00 24.06           O  
ATOM    562  N   ALA A 108     -32.799 -16.322 -25.031  1.00 22.97           N  
ATOM    563  CA  ALA A 108     -33.619 -16.271 -23.825  1.00 23.10           C  
ATOM    564  C   ALA A 108     -34.286 -14.900 -23.750  1.00 23.42           C  
ATOM    565  O   ALA A 108     -34.536 -14.379 -22.661  1.00 23.33           O  
ATOM    566  CB  ALA A 108     -32.753 -16.500 -22.590  1.00 23.78           C  
ATOM    567  N   SER A 109     -34.579 -14.327 -24.915  1.00 22.74           N  
ATOM    568  CA  SER A 109     -35.193 -13.004 -25.001  1.00 23.81           C  
ATOM    569  C   SER A 109     -36.500 -12.877 -24.229  1.00 23.52           C  
ATOM    570  O   SER A 109     -36.928 -11.770 -23.903  1.00 24.53           O  
ATOM    571  CB  SER A 109     -35.427 -12.628 -26.468  1.00 24.65           C  
ATOM    572  OG  SER A 109     -36.279 -13.566 -27.101  1.00 26.13           O  
ATOM    573  N   ASP A 110     -37.138 -14.006 -23.942  1.00 23.31           N  
ATOM    574  CA  ASP A 110     -38.388 -13.994 -23.192  1.00 23.49           C  
ATOM    575  C   ASP A 110     -38.116 -13.702 -21.717  1.00 24.28           C  
ATOM    576  O   ASP A 110     -39.008 -13.275 -20.983  1.00 23.35           O  
ATOM    577  CB  ASP A 110     -39.094 -15.343 -23.323  1.00 25.42           C  
ATOM    578  CG  ASP A 110     -38.216 -16.501 -22.894  1.00 25.95           C  
ATOM    579  OD1 ASP A 110     -38.638 -17.278 -22.013  1.00 26.75           O  
ATOM    580  OD2 ASP A 110     -37.103 -16.636 -23.442  1.00 28.35           O  
ATOM    581  N   LEU A 111     -36.876 -13.931 -21.291  1.00 21.61           N  
ATOM    582  CA  LEU A 111     -36.486 -13.704 -19.904  1.00 20.87           C  
ATOM    583  C   LEU A 111     -35.633 -12.456 -19.742  1.00 20.26           C  
ATOM    584  O   LEU A 111     -35.739 -11.750 -18.742  1.00 19.27           O  
ATOM    585  CB  LEU A 111     -35.696 -14.906 -19.367  1.00 20.20           C  
ATOM    586  CG  LEU A 111     -36.375 -16.275 -19.292  1.00 19.86           C  
ATOM    587  CD1 LEU A 111     -35.365 -17.316 -18.829  1.00 21.47           C  
ATOM    588  CD2 LEU A 111     -37.553 -16.223 -18.334  1.00 21.71           C  
ATOM    589  N   THR A 112     -34.796 -12.176 -20.734  1.00 19.80           N  
ATOM    590  CA  THR A 112     -33.902 -11.033 -20.646  1.00 20.26           C  
ATOM    591  C   THR A 112     -33.615 -10.388 -21.995  1.00 20.11           C  
ATOM    592  O   THR A 112     -33.767 -11.020 -23.037  1.00 21.25           O  
ATOM    593  CB  THR A 112     -32.558 -11.475 -20.041  1.00 19.11           C  
ATOM    594  OG1 THR A 112     -31.696 -10.345 -19.894  1.00 18.49           O  
ATOM    595  CG2 THR A 112     -31.888 -12.496 -20.955  1.00 19.68           C  
ATOM    596  N   MET A 113     -33.201  -9.125 -21.969  1.00 19.94           N  
ATOM    597  CA  MET A 113     -32.846  -8.432 -23.195  1.00 19.92           C  
ATOM    598  C   MET A 113     -31.337  -8.207 -23.249  1.00 19.04           C  
ATOM    599  O   MET A 113     -30.843  -7.418 -24.050  1.00 17.68           O  
ATOM    600  CB  MET A 113     -33.614  -7.107 -23.333  1.00 21.59           C  
ATOM    601  CG  MET A 113     -33.854  -6.357 -22.046  1.00 24.05           C  
ATOM    602  SD  MET A 113     -32.355  -5.629 -21.394  1.00 25.06           S  
ATOM    603  CE  MET A 113     -33.019  -4.706 -19.994  1.00 23.83           C  
ATOM    604  N   ALA A 114     -30.611  -8.910 -22.382  1.00 17.85           N  
ATOM    605  CA  ALA A 114     -29.154  -8.827 -22.359  1.00 17.30           C  
ATOM    606  C   ALA A 114     -28.671  -9.580 -23.594  1.00 16.01           C  
ATOM    607  O   ALA A 114     -28.926 -10.777 -23.733  1.00 17.12           O  
ATOM    608  CB  ALA A 114     -28.605  -9.493 -21.098  1.00 16.29           C  
ATOM    609  N   PRO A 115     -27.979  -8.891 -24.511  1.00 16.08           N  
ATOM    610  CA  PRO A 115     -27.474  -9.525 -25.737  1.00 17.25           C  
ATOM    611  C   PRO A 115     -26.613 -10.773 -25.518  1.00 18.18           C  
ATOM    612  O   PRO A 115     -26.643 -11.705 -26.327  1.00 17.36           O  
ATOM    613  CB  PRO A 115     -26.702  -8.394 -26.414  1.00 16.49           C  
ATOM    614  CG  PRO A 115     -27.495  -7.186 -26.022  1.00 17.87           C  
ATOM    615  CD  PRO A 115     -27.744  -7.437 -24.544  1.00 16.51           C  
ATOM    616  N   VAL A 116     -25.851 -10.804 -24.431  1.00 17.50           N  
ATOM    617  CA  VAL A 116     -25.005 -11.963 -24.170  1.00 16.71           C  
ATOM    618  C   VAL A 116     -25.853 -13.233 -24.055  1.00 16.32           C  
ATOM    619  O   VAL A 116     -25.379 -14.333 -24.335  1.00 15.65           O  
ATOM    620  CB  VAL A 116     -24.157 -11.766 -22.875  1.00 17.12           C  
ATOM    621  CG1 VAL A 116     -25.066 -11.604 -21.666  1.00 14.79           C  
ATOM    622  CG2 VAL A 116     -23.202 -12.939 -22.695  1.00 14.43           C  
ATOM    623  N   LEU A 117     -27.115 -13.080 -23.660  1.00 16.44           N  
ATOM    624  CA  LEU A 117     -28.002 -14.231 -23.531  1.00 16.77           C  
ATOM    625  C   LEU A 117     -29.090 -14.313 -24.607  1.00 17.97           C  
ATOM    626  O   LEU A 117     -29.968 -15.172 -24.521  1.00 17.28           O  
ATOM    627  CB  LEU A 117     -28.665 -14.245 -22.151  1.00 16.54           C  
ATOM    628  CG  LEU A 117     -27.740 -14.399 -20.935  1.00 17.20           C  
ATOM    629  CD1 LEU A 117     -28.575 -14.464 -19.672  1.00 16.81           C  
ATOM    630  CD2 LEU A 117     -26.895 -15.654 -21.076  1.00 18.83           C  
ATOM    631  N   THR A 118     -29.036 -13.432 -25.607  1.00 18.87           N  
ATOM    632  CA  THR A 118     -30.030 -13.447 -26.683  1.00 21.30           C  
ATOM    633  C   THR A 118     -29.431 -13.523 -28.088  1.00 22.18           C  
ATOM    634  O   THR A 118     -30.104 -13.946 -29.028  1.00 22.11           O  
ATOM    635  CB  THR A 118     -30.957 -12.203 -26.627  1.00 21.03           C  
ATOM    636  OG1 THR A 118     -30.186 -11.014 -26.840  1.00 23.71           O  
ATOM    637  CG2 THR A 118     -31.654 -12.115 -25.284  1.00 21.16           C  
ATOM    638  N   ASP A 119     -28.173 -13.117 -28.231  1.00 22.48           N  
ATOM    639  CA  ASP A 119     -27.500 -13.131 -29.528  1.00 22.69           C  
ATOM    640  C   ASP A 119     -26.916 -14.504 -29.824  1.00 22.91           C  
ATOM    641  O   ASP A 119     -25.882 -14.875 -29.265  1.00 21.37           O  
ATOM    642  CB  ASP A 119     -26.375 -12.097 -29.544  1.00 25.41           C  
ATOM    643  CG  ASP A 119     -25.840 -11.838 -30.937  1.00 27.77           C  
ATOM    644  OD1 ASP A 119     -25.943 -12.738 -31.797  1.00 28.61           O  
ATOM    645  OD2 ASP A 119     -25.304 -10.734 -31.167  1.00 29.57           O  
ATOM    646  N   THR A 120     -27.569 -15.255 -30.708  1.00 21.32           N  
ATOM    647  CA  THR A 120     -27.095 -16.589 -31.057  1.00 21.93           C  
ATOM    648  C   THR A 120     -26.051 -16.594 -32.169  1.00 22.92           C  
ATOM    649  O   THR A 120     -25.574 -17.653 -32.557  1.00 23.60           O  
ATOM    650  CB  THR A 120     -28.254 -17.504 -31.502  1.00 23.04           C  
ATOM    651  OG1 THR A 120     -28.869 -16.959 -32.674  1.00 22.99           O  
ATOM    652  CG2 THR A 120     -29.294 -17.618 -30.406  1.00 22.07           C  
ATOM    653  N   SER A 121     -25.693 -15.423 -32.687  1.00 23.49           N  
ATOM    654  CA  SER A 121     -24.705 -15.365 -33.759  1.00 26.23           C  
ATOM    655  C   SER A 121     -23.326 -14.931 -33.275  1.00 27.59           C  
ATOM    656  O   SER A 121     -22.321 -15.211 -33.927  1.00 29.20           O  
ATOM    657  CB  SER A 121     -25.175 -14.417 -34.867  1.00 26.21           C  
ATOM    658  OG  SER A 121     -25.160 -13.072 -34.424  1.00 31.26           O  
ATOM    659  N   ARG A 122     -23.281 -14.252 -32.132  1.00 27.98           N  
ATOM    660  CA  ARG A 122     -22.017 -13.775 -31.571  1.00 29.14           C  
ATOM    661  C   ARG A 122     -21.435 -14.755 -30.557  1.00 27.95           C  
ATOM    662  O   ARG A 122     -22.164 -15.504 -29.911  1.00 29.90           O  
ATOM    663  CB  ARG A 122     -22.219 -12.428 -30.855  1.00 30.48           C  
ATOM    664  CG  ARG A 122     -23.001 -12.561 -29.539  1.00 30.24           C  
ATOM    665  CD  ARG A 122     -22.762 -11.407 -28.549  1.00 31.06           C  
ATOM    666  NE  ARG A 122     -23.418 -10.157 -28.929  1.00 27.16           N  
ATOM    667  CZ  ARG A 122     -23.457  -9.070 -28.164  1.00 30.28           C  
ATOM    668  NH1 ARG A 122     -22.874  -9.072 -26.966  1.00 27.15           N  
ATOM    669  NH2 ARG A 122     -24.077  -7.974 -28.594  1.00 27.90           N  
ATOM    670  N   GLU A 123     -20.115 -14.753 -30.430  1.00 26.68           N  
ATOM    671  CA  GLU A 123     -19.450 -15.591 -29.438  1.00 25.69           C  
ATOM    672  C   GLU A 123     -18.879 -14.600 -28.430  1.00 22.85           C  
ATOM    673  O   GLU A 123     -18.304 -13.585 -28.816  1.00 23.10           O  
ATOM    674  CB  GLU A 123     -18.326 -16.421 -30.069  1.00 28.66           C  
ATOM    675  CG  GLU A 123     -18.823 -17.650 -30.824  1.00 34.47           C  
ATOM    676  CD  GLU A 123     -17.699 -18.488 -31.405  1.00 38.75           C  
ATOM    677  OE1 GLU A 123     -17.987 -19.596 -31.909  1.00 41.49           O  
ATOM    678  OE2 GLU A 123     -16.531 -18.042 -31.363  1.00 40.58           O  
ATOM    679  N   THR A 124     -19.069 -14.877 -27.147  1.00 18.52           N  
ATOM    680  CA  THR A 124     -18.571 -13.997 -26.097  1.00 16.16           C  
ATOM    681  C   THR A 124     -17.333 -14.601 -25.448  1.00 13.89           C  
ATOM    682  O   THR A 124     -17.381 -15.723 -24.946  1.00 13.43           O  
ATOM    683  CB  THR A 124     -19.636 -13.783 -25.001  1.00 16.19           C  
ATOM    684  OG1 THR A 124     -20.765 -13.096 -25.553  1.00 16.54           O  
ATOM    685  CG2 THR A 124     -19.062 -12.970 -23.844  1.00 17.07           C  
ATOM    686  N   PRO A 125     -16.209 -13.864 -25.452  1.00 14.27           N  
ATOM    687  CA  PRO A 125     -14.974 -14.370 -24.843  1.00 14.44           C  
ATOM    688  C   PRO A 125     -15.152 -14.442 -23.331  1.00 13.57           C  
ATOM    689  O   PRO A 125     -15.874 -13.631 -22.747  1.00 13.56           O  
ATOM    690  CB  PRO A 125     -13.933 -13.313 -25.218  1.00 14.06           C  
ATOM    691  CG  PRO A 125     -14.518 -12.620 -26.420  1.00 16.39           C  
ATOM    692  CD  PRO A 125     -15.982 -12.550 -26.076  1.00 14.19           C  
ATOM    693  N   VAL A 126     -14.506 -15.412 -22.696  1.00 13.06           N  
ATOM    694  CA  VAL A 126     -14.588 -15.526 -21.247  1.00 12.48           C  
ATOM    695  C   VAL A 126     -13.260 -15.986 -20.692  1.00 12.26           C  
ATOM    696  O   VAL A 126     -12.397 -16.458 -21.432  1.00 11.09           O  
ATOM    697  CB  VAL A 126     -15.643 -16.575 -20.781  1.00 13.45           C  
ATOM    698  CG1 VAL A 126     -17.014 -16.246 -21.350  1.00 13.27           C  
ATOM    699  CG2 VAL A 126     -15.207 -17.982 -21.193  1.00 12.70           C  
ATOM    700  N   PHE A 127     -13.087 -15.788 -19.390  1.00 12.39           N  
ATOM    701  CA  PHE A 127     -11.923 -16.306 -18.685  1.00 12.02           C  
ATOM    702  C   PHE A 127     -12.595 -16.943 -17.491  1.00 11.05           C  
ATOM    703  O   PHE A 127     -13.492 -16.351 -16.885  1.00 11.22           O  
ATOM    704  CB  PHE A 127     -10.953 -15.240 -18.183  1.00 11.96           C  
ATOM    705  CG  PHE A 127      -9.727 -15.829 -17.518  1.00 11.77           C  
ATOM    706  CD1 PHE A 127      -8.588 -16.112 -18.263  1.00 11.71           C  
ATOM    707  CD2 PHE A 127      -9.737 -16.157 -16.160  1.00 12.31           C  
ATOM    708  CE1 PHE A 127      -7.477 -16.713 -17.671  1.00 11.68           C  
ATOM    709  CE2 PHE A 127      -8.628 -16.761 -15.557  1.00 10.84           C  
ATOM    710  CZ  PHE A 127      -7.499 -17.038 -16.315  1.00 11.88           C  
ATOM    711  N   VAL A 128     -12.174 -18.150 -17.155  1.00 10.72           N  
ATOM    712  CA  VAL A 128     -12.763 -18.861 -16.039  1.00 10.24           C  
ATOM    713  C   VAL A 128     -11.673 -19.242 -15.056  1.00 10.03           C  
ATOM    714  O   VAL A 128     -10.619 -19.720 -15.458  1.00 11.25           O  
ATOM    715  CB  VAL A 128     -13.462 -20.155 -16.525  1.00 10.99           C  
ATOM    716  CG1 VAL A 128     -13.996 -20.952 -15.336  1.00 12.13           C  
ATOM    717  CG2 VAL A 128     -14.593 -19.803 -17.477  1.00 11.33           C  
ATOM    718  N   ARG A 129     -11.914 -19.000 -13.775  1.00 10.53           N  
ATOM    719  CA  ARG A 129     -10.954 -19.398 -12.755  1.00 10.96           C  
ATOM    720  C   ARG A 129     -11.674 -20.359 -11.823  1.00 10.56           C  
ATOM    721  O   ARG A 129     -12.757 -20.050 -11.316  1.00 11.02           O  
ATOM    722  CB  ARG A 129     -10.430 -18.193 -11.954  1.00 11.74           C  
ATOM    723  CG  ARG A 129      -9.390 -18.569 -10.869  1.00 10.49           C  
ATOM    724  CD  ARG A 129      -8.737 -17.326 -10.244  1.00 11.84           C  
ATOM    725  NE  ARG A 129      -7.752 -17.652  -9.208  1.00 11.87           N  
ATOM    726  CZ  ARG A 129      -8.047 -17.989  -7.955  1.00 10.65           C  
ATOM    727  NH1 ARG A 129      -9.309 -18.053  -7.550  1.00  9.03           N  
ATOM    728  NH2 ARG A 129      -7.073 -18.238  -7.095  1.00 10.75           N  
ATOM    729  N   PHE A 130     -11.083 -21.533 -11.623  1.00  9.76           N  
ATOM    730  CA  PHE A 130     -11.634 -22.535 -10.718  1.00 10.83           C  
ATOM    731  C   PHE A 130     -10.757 -22.459  -9.477  1.00 11.06           C  
ATOM    732  O   PHE A 130      -9.607 -22.035  -9.562  1.00 11.43           O  
ATOM    733  CB  PHE A 130     -11.529 -23.941 -11.303  1.00 10.97           C  
ATOM    734  CG  PHE A 130     -12.256 -24.119 -12.601  1.00 11.14           C  
ATOM    735  CD1 PHE A 130     -11.558 -24.128 -13.808  1.00 13.67           C  
ATOM    736  CD2 PHE A 130     -13.637 -24.311 -12.618  1.00 12.68           C  
ATOM    737  CE1 PHE A 130     -12.229 -24.334 -15.024  1.00 13.46           C  
ATOM    738  CE2 PHE A 130     -14.317 -24.516 -13.821  1.00 13.26           C  
ATOM    739  CZ  PHE A 130     -13.612 -24.529 -15.026  1.00 12.18           C  
ATOM    740  N   SER A 131     -11.274 -22.900  -8.340  1.00 10.36           N  
ATOM    741  CA  SER A 131     -10.500 -22.816  -7.109  1.00 11.94           C  
ATOM    742  C   SER A 131     -11.080 -23.648  -5.976  1.00 12.17           C  
ATOM    743  O   SER A 131     -12.170 -24.210  -6.089  1.00 12.26           O  
ATOM    744  CB  SER A 131     -10.479 -21.357  -6.653  1.00 11.45           C  
ATOM    745  OG  SER A 131     -11.817 -20.892  -6.472  1.00 11.11           O  
ATOM    746  N   THR A 132     -10.324 -23.733  -4.885  1.00 12.21           N  
ATOM    747  CA  THR A 132     -10.800 -24.402  -3.688  1.00 12.27           C  
ATOM    748  C   THR A 132     -11.219 -23.178  -2.869  1.00 12.40           C  
ATOM    749  O   THR A 132     -11.266 -22.078  -3.421  1.00 13.22           O  
ATOM    750  CB  THR A 132      -9.687 -25.226  -2.980  1.00 12.85           C  
ATOM    751  OG1 THR A 132      -8.487 -24.454  -2.877  1.00 15.46           O  
ATOM    752  CG2 THR A 132      -9.400 -26.507  -3.761  1.00 12.98           C  
ATOM    753  N   VAL A 133     -11.525 -23.337  -1.588  1.00 10.83           N  
ATOM    754  CA  VAL A 133     -11.960 -22.196  -0.782  1.00 12.19           C  
ATOM    755  C   VAL A 133     -11.082 -21.844   0.422  1.00 11.42           C  
ATOM    756  O   VAL A 133     -10.634 -20.706   0.570  1.00 12.02           O  
ATOM    757  CB  VAL A 133     -13.392 -22.414  -0.244  1.00 12.78           C  
ATOM    758  CG1 VAL A 133     -13.813 -21.229   0.618  1.00 12.09           C  
ATOM    759  CG2 VAL A 133     -14.364 -22.613  -1.402  1.00 13.40           C  
ATOM    760  N   LEU A 134     -10.851 -22.829   1.281  1.00 12.12           N  
ATOM    761  CA  LEU A 134     -10.092 -22.634   2.515  1.00 12.32           C  
ATOM    762  C   LEU A 134      -8.573 -22.519   2.430  1.00 11.95           C  
ATOM    763  O   LEU A 134      -7.972 -21.723   3.147  1.00 12.23           O  
ATOM    764  CB  LEU A 134     -10.433 -23.759   3.498  1.00 12.29           C  
ATOM    765  CG  LEU A 134     -11.904 -23.944   3.883  1.00 14.51           C  
ATOM    766  CD1 LEU A 134     -12.071 -25.230   4.697  1.00 16.72           C  
ATOM    767  CD2 LEU A 134     -12.376 -22.748   4.680  1.00 16.02           C  
ATOM    768  N   GLY A 135      -7.951 -23.320   1.576  1.00 11.68           N  
ATOM    769  CA  GLY A 135      -6.500 -23.300   1.482  1.00 12.34           C  
ATOM    770  C   GLY A 135      -5.831 -22.042   0.962  1.00 11.51           C  
ATOM    771  O   GLY A 135      -6.416 -21.288   0.183  1.00 11.90           O  
ATOM    772  N   SER A 136      -4.595 -21.817   1.407  1.00 11.09           N  
ATOM    773  CA  SER A 136      -3.804 -20.676   0.957  1.00 12.28           C  
ATOM    774  C   SER A 136      -3.227 -21.068  -0.406  1.00 13.14           C  
ATOM    775  O   SER A 136      -3.442 -22.190  -0.864  1.00 12.07           O  
ATOM    776  CB  SER A 136      -2.680 -20.356   1.958  1.00 11.89           C  
ATOM    777  OG  SER A 136      -3.166 -19.618   3.074  1.00 14.64           O  
ATOM    778  N   ARG A 137      -2.492 -20.158  -1.042  1.00 13.60           N  
ATOM    779  CA  ARG A 137      -1.918 -20.377  -2.380  1.00 17.90           C  
ATOM    780  C   ARG A 137      -1.204 -21.675  -2.765  1.00 18.91           C  
ATOM    781  O   ARG A 137      -1.360 -22.152  -3.898  1.00 23.03           O  
ATOM    782  CB  ARG A 137      -0.986 -19.217  -2.741  1.00 18.96           C  
ATOM    783  CG  ARG A 137      -1.724 -17.931  -2.969  1.00 23.21           C  
ATOM    784  CD  ARG A 137      -0.866 -16.906  -3.684  1.00 24.46           C  
ATOM    785  NE  ARG A 137      -0.956 -17.058  -5.131  1.00 28.76           N  
ATOM    786  CZ  ARG A 137      -0.063 -17.685  -5.887  1.00 29.70           C  
ATOM    787  NH1 ARG A 137       1.017 -18.228  -5.338  1.00 29.44           N  
ATOM    788  NH2 ARG A 137      -0.261 -17.778  -7.197  1.00 26.17           N  
ATOM    789  N   GLY A 138      -0.403 -22.227  -1.866  1.00 19.31           N  
ATOM    790  CA  GLY A 138       0.311 -23.443  -2.207  1.00 16.15           C  
ATOM    791  C   GLY A 138      -0.341 -24.723  -1.733  1.00 14.35           C  
ATOM    792  O   GLY A 138       0.275 -25.786  -1.799  1.00 15.15           O  
ATOM    793  N   SER A 139      -1.584 -24.636  -1.263  1.00 11.58           N  
ATOM    794  CA  SER A 139      -2.285 -25.821  -0.787  1.00 12.16           C  
ATOM    795  C   SER A 139      -2.664 -26.705  -1.972  1.00 12.61           C  
ATOM    796  O   SER A 139      -2.705 -26.246  -3.115  1.00 13.48           O  
ATOM    797  CB  SER A 139      -3.528 -25.430   0.029  1.00 11.36           C  
ATOM    798  OG  SER A 139      -4.459 -24.698  -0.743  1.00 12.33           O  
ATOM    799  N   ALA A 140      -2.945 -27.971  -1.691  1.00 12.16           N  
ATOM    800  CA  ALA A 140      -3.262 -28.947  -2.730  1.00 11.66           C  
ATOM    801  C   ALA A 140      -4.595 -28.795  -3.442  1.00 11.98           C  
ATOM    802  O   ALA A 140      -5.576 -28.320  -2.872  1.00 12.13           O  
ATOM    803  CB  ALA A 140      -3.160 -30.342  -2.154  1.00 11.68           C  
ATOM    804  N   ASP A 141      -4.617 -29.233  -4.698  1.00 13.15           N  
ATOM    805  CA  ASP A 141      -5.820 -29.178  -5.522  1.00 13.40           C  
ATOM    806  C   ASP A 141      -6.886 -30.173  -5.078  1.00 12.90           C  
ATOM    807  O   ASP A 141      -8.073 -29.853  -5.069  1.00 13.78           O  
ATOM    808  CB  ASP A 141      -5.504 -29.502  -6.994  1.00 12.93           C  
ATOM    809  CG  ASP A 141      -4.826 -28.361  -7.733  1.00 16.58           C  
ATOM    810  OD1 ASP A 141      -4.894 -27.205  -7.272  1.00 14.36           O  
ATOM    811  OD2 ASP A 141      -4.235 -28.629  -8.803  1.00 15.24           O  
ATOM    812  N   THR A 142      -6.461 -31.378  -4.703  1.00 13.35           N  
ATOM    813  CA  THR A 142      -7.410 -32.434  -4.352  1.00 13.99           C  
ATOM    814  C   THR A 142      -7.879 -32.597  -2.906  1.00 15.90           C  
ATOM    815  O   THR A 142      -8.114 -33.714  -2.442  1.00 17.23           O  
ATOM    816  CB  THR A 142      -6.881 -33.792  -4.860  1.00 14.50           C  
ATOM    817  OG1 THR A 142      -5.623 -34.081  -4.235  1.00 13.37           O  
ATOM    818  CG2 THR A 142      -6.684 -33.744  -6.379  1.00 14.80           C  
ATOM    819  N   VAL A 143      -8.022 -31.489  -2.193  1.00 13.60           N  
ATOM    820  CA  VAL A 143      -8.500 -31.539  -0.818  1.00 13.46           C  
ATOM    821  C   VAL A 143     -10.027 -31.628  -0.868  1.00 12.48           C  
ATOM    822  O   VAL A 143     -10.618 -31.477  -1.938  1.00 13.38           O  
ATOM    823  CB  VAL A 143      -8.119 -30.249  -0.063  1.00 13.28           C  
ATOM    824  CG1 VAL A 143      -6.610 -30.109  -0.011  1.00 16.01           C  
ATOM    825  CG2 VAL A 143      -8.743 -29.035  -0.763  1.00 14.70           C  
ATOM    826  N   ARG A 144     -10.663 -31.898   0.269  1.00 12.48           N  
ATOM    827  CA  ARG A 144     -12.125 -31.933   0.312  1.00 13.41           C  
ATOM    828  C   ARG A 144     -12.537 -30.494   0.575  1.00 14.26           C  
ATOM    829  O   ARG A 144     -12.197 -29.927   1.616  1.00 13.44           O  
ATOM    830  CB  ARG A 144     -12.655 -32.819   1.448  1.00 13.28           C  
ATOM    831  CG  ARG A 144     -14.182 -32.710   1.623  1.00 12.60           C  
ATOM    832  CD  ARG A 144     -14.728 -33.650   2.702  1.00 12.47           C  
ATOM    833  NE  ARG A 144     -14.545 -35.056   2.356  1.00 13.22           N  
ATOM    834  CZ  ARG A 144     -15.264 -35.711   1.448  1.00 15.98           C  
ATOM    835  NH1 ARG A 144     -16.235 -35.096   0.783  1.00 14.84           N  
ATOM    836  NH2 ARG A 144     -15.003 -36.988   1.198  1.00 16.41           N  
ATOM    837  N   ASP A 145     -13.270 -29.899  -0.358  1.00 12.76           N  
ATOM    838  CA  ASP A 145     -13.670 -28.509  -0.192  1.00 14.40           C  
ATOM    839  C   ASP A 145     -14.628 -28.133  -1.305  1.00 14.48           C  
ATOM    840  O   ASP A 145     -14.757 -28.850  -2.303  1.00 13.84           O  
ATOM    841  CB  ASP A 145     -12.419 -27.617  -0.277  1.00 13.01           C  
ATOM    842  CG  ASP A 145     -12.610 -26.245   0.356  1.00 16.09           C  
ATOM    843  OD1 ASP A 145     -13.721 -25.926   0.822  1.00 16.33           O  
ATOM    844  OD2 ASP A 145     -11.625 -25.475   0.385  1.00 15.17           O  
ATOM    845  N   VAL A 146     -15.311 -27.011  -1.124  1.00 14.66           N  
ATOM    846  CA  VAL A 146     -16.207 -26.515  -2.148  1.00 14.49           C  
ATOM    847  C   VAL A 146     -15.237 -26.053  -3.228  1.00 14.47           C  
ATOM    848  O   VAL A 146     -14.078 -25.755  -2.933  1.00 15.08           O  
ATOM    849  CB  VAL A 146     -17.024 -25.302  -1.645  1.00 15.11           C  
ATOM    850  CG1 VAL A 146     -17.900 -24.748  -2.772  1.00 15.80           C  
ATOM    851  CG2 VAL A 146     -17.883 -25.716  -0.462  1.00 15.32           C  
ATOM    852  N   ARG A 147     -15.683 -26.031  -4.476  1.00 13.06           N  
ATOM    853  CA  ARG A 147     -14.827 -25.567  -5.558  1.00 13.56           C  
ATOM    854  C   ARG A 147     -15.436 -24.317  -6.174  1.00 14.09           C  
ATOM    855  O   ARG A 147     -16.645 -24.266  -6.417  1.00 13.71           O  
ATOM    856  CB  ARG A 147     -14.673 -26.650  -6.638  1.00 14.07           C  
ATOM    857  CG  ARG A 147     -13.868 -27.880  -6.201  1.00 13.89           C  
ATOM    858  CD  ARG A 147     -12.495 -27.481  -5.667  1.00 13.93           C  
ATOM    859  NE  ARG A 147     -11.567 -28.602  -5.510  1.00 11.78           N  
ATOM    860  CZ  ARG A 147     -11.715 -29.614  -4.658  1.00 12.85           C  
ATOM    861  NH1 ARG A 147     -12.773 -29.683  -3.858  1.00 12.75           N  
ATOM    862  NH2 ARG A 147     -10.781 -30.551  -4.588  1.00 10.69           N  
ATOM    863  N   GLY A 148     -14.599 -23.308  -6.403  1.00 13.33           N  
ATOM    864  CA  GLY A 148     -15.059 -22.076  -7.021  1.00 11.73           C  
ATOM    865  C   GLY A 148     -15.121 -22.271  -8.529  1.00 12.56           C  
ATOM    866  O   GLY A 148     -14.302 -22.996  -9.096  1.00 10.91           O  
ATOM    867  N   PHE A 149     -16.081 -21.615  -9.175  1.00 11.61           N  
ATOM    868  CA  PHE A 149     -16.286 -21.721 -10.622  1.00 12.07           C  
ATOM    869  C   PHE A 149     -16.686 -20.308 -11.040  1.00 12.12           C  
ATOM    870  O   PHE A 149     -17.873 -19.986 -11.128  1.00 13.39           O  
ATOM    871  CB  PHE A 149     -17.428 -22.715 -10.877  1.00 14.39           C  
ATOM    872  CG  PHE A 149     -17.557 -23.176 -12.310  1.00 15.23           C  
ATOM    873  CD1 PHE A 149     -17.488 -22.274 -13.366  1.00 16.30           C  
ATOM    874  CD2 PHE A 149     -17.834 -24.512 -12.592  1.00 15.43           C  
ATOM    875  CE1 PHE A 149     -17.700 -22.695 -14.684  1.00 15.17           C  
ATOM    876  CE2 PHE A 149     -18.048 -24.940 -13.904  1.00 15.93           C  
ATOM    877  CZ  PHE A 149     -17.981 -24.026 -14.951  1.00 15.42           C  
ATOM    878  N   ALA A 150     -15.690 -19.463 -11.278  1.00 10.94           N  
ATOM    879  CA  ALA A 150     -15.935 -18.064 -11.623  1.00 11.52           C  
ATOM    880  C   ALA A 150     -15.717 -17.768 -13.092  1.00 11.50           C  
ATOM    881  O   ALA A 150     -14.648 -18.045 -13.642  1.00 12.13           O  
ATOM    882  CB  ALA A 150     -15.044 -17.154 -10.760  1.00 11.48           C  
ATOM    883  N   VAL A 151     -16.737 -17.180 -13.715  1.00 11.84           N  
ATOM    884  CA  VAL A 151     -16.694 -16.847 -15.135  1.00 11.56           C  
ATOM    885  C   VAL A 151     -16.852 -15.353 -15.406  1.00 11.67           C  
ATOM    886  O   VAL A 151     -17.813 -14.720 -14.956  1.00 12.31           O  
ATOM    887  CB  VAL A 151     -17.828 -17.567 -15.913  1.00 10.89           C  
ATOM    888  CG1 VAL A 151     -17.691 -17.295 -17.408  1.00 10.91           C  
ATOM    889  CG2 VAL A 151     -17.804 -19.049 -15.631  1.00 12.13           C  
ATOM    890  N   LYS A 152     -15.902 -14.792 -16.143  1.00 11.10           N  
ATOM    891  CA  LYS A 152     -15.965 -13.388 -16.515  1.00 11.94           C  
ATOM    892  C   LYS A 152     -16.354 -13.349 -17.992  1.00 12.35           C  
ATOM    893  O   LYS A 152     -15.620 -13.848 -18.846  1.00 10.52           O  
ATOM    894  CB  LYS A 152     -14.607 -12.697 -16.309  1.00 11.25           C  
ATOM    895  CG  LYS A 152     -14.571 -11.222 -16.760  1.00  9.97           C  
ATOM    896  CD  LYS A 152     -13.241 -10.535 -16.402  1.00 10.19           C  
ATOM    897  CE  LYS A 152     -13.034 -10.427 -14.891  1.00  8.12           C  
ATOM    898  NZ  LYS A 152     -14.076  -9.599 -14.209  1.00 11.06           N  
ATOM    899  N   PHE A 153     -17.525 -12.783 -18.279  1.00 13.15           N  
ATOM    900  CA  PHE A 153     -18.012 -12.658 -19.655  1.00 12.68           C  
ATOM    901  C   PHE A 153     -17.641 -11.275 -20.183  1.00 12.27           C  
ATOM    902  O   PHE A 153     -18.159 -10.268 -19.694  1.00 12.43           O  
ATOM    903  CB  PHE A 153     -19.543 -12.777 -19.724  1.00 12.03           C  
ATOM    904  CG  PHE A 153     -20.093 -14.125 -19.344  1.00 12.44           C  
ATOM    905  CD1 PHE A 153     -20.287 -14.466 -18.010  1.00 13.42           C  
ATOM    906  CD2 PHE A 153     -20.496 -15.028 -20.332  1.00 13.84           C  
ATOM    907  CE1 PHE A 153     -20.880 -15.681 -17.657  1.00 12.96           C  
ATOM    908  CE2 PHE A 153     -21.090 -16.248 -19.996  1.00 13.07           C  
ATOM    909  CZ  PHE A 153     -21.285 -16.577 -18.653  1.00 13.50           C  
ATOM    910  N   TYR A 154     -16.756 -11.222 -21.175  1.00 12.11           N  
ATOM    911  CA  TYR A 154     -16.337  -9.951 -21.765  1.00 13.22           C  
ATOM    912  C   TYR A 154     -17.320  -9.590 -22.890  1.00 12.51           C  
ATOM    913  O   TYR A 154     -16.999  -9.720 -24.077  1.00 13.35           O  
ATOM    914  CB  TYR A 154     -14.920 -10.078 -22.338  1.00 12.26           C  
ATOM    915  CG  TYR A 154     -13.842 -10.474 -21.332  1.00 12.95           C  
ATOM    916  CD1 TYR A 154     -13.221  -9.520 -20.533  1.00 12.60           C  
ATOM    917  CD2 TYR A 154     -13.418 -11.798 -21.216  1.00 14.60           C  
ATOM    918  CE1 TYR A 154     -12.198  -9.859 -19.650  1.00 12.19           C  
ATOM    919  CE2 TYR A 154     -12.394 -12.154 -20.330  1.00 14.41           C  
ATOM    920  CZ  TYR A 154     -11.789 -11.172 -19.555  1.00 12.09           C  
ATOM    921  OH  TYR A 154     -10.754 -11.498 -18.706  1.00 13.85           O  
ATOM    922  N   THR A 155     -18.517  -9.142 -22.519  1.00 12.99           N  
ATOM    923  CA  THR A 155     -19.529  -8.797 -23.518  1.00 13.63           C  
ATOM    924  C   THR A 155     -19.347  -7.410 -24.113  1.00 15.86           C  
ATOM    925  O   THR A 155     -18.636  -6.564 -23.561  1.00 15.38           O  
ATOM    926  CB  THR A 155     -20.970  -8.867 -22.941  1.00 13.09           C  
ATOM    927  OG1 THR A 155     -21.306  -7.619 -22.319  1.00 13.15           O  
ATOM    928  CG2 THR A 155     -21.086  -9.978 -21.911  1.00 13.78           C  
ATOM    929  N   GLU A 156     -20.003  -7.178 -25.249  1.00 15.25           N  
ATOM    930  CA  GLU A 156     -19.932  -5.888 -25.924  1.00 17.03           C  
ATOM    931  C   GLU A 156     -20.660  -4.829 -25.101  1.00 16.69           C  
ATOM    932  O   GLU A 156     -20.521  -3.633 -25.358  1.00 18.76           O  
ATOM    933  CB  GLU A 156     -20.581  -5.974 -27.309  1.00 19.61           C  
ATOM    934  CG  GLU A 156     -19.936  -6.957 -28.267  1.00 27.49           C  
ATOM    935  CD  GLU A 156     -18.604  -6.476 -28.812  1.00 32.77           C  
ATOM    936  OE1 GLU A 156     -18.339  -6.727 -30.008  1.00 38.08           O  
ATOM    937  OE2 GLU A 156     -17.821  -5.862 -28.055  1.00 35.41           O  
ATOM    938  N   GLU A 157     -21.447  -5.274 -24.122  1.00 14.65           N  
ATOM    939  CA  GLU A 157     -22.198  -4.366 -23.260  1.00 14.67           C  
ATOM    940  C   GLU A 157     -21.566  -4.233 -21.865  1.00 14.08           C  
ATOM    941  O   GLU A 157     -22.197  -3.718 -20.936  1.00 13.93           O  
ATOM    942  CB  GLU A 157     -23.644  -4.853 -23.105  1.00 16.82           C  
ATOM    943  CG  GLU A 157     -24.467  -4.915 -24.393  1.00 16.73           C  
ATOM    944  CD  GLU A 157     -23.996  -5.987 -25.369  1.00 16.93           C  
ATOM    945  OE1 GLU A 157     -23.698  -7.116 -24.933  1.00 16.62           O  
ATOM    946  OE2 GLU A 157     -23.942  -5.699 -26.583  1.00 18.39           O  
ATOM    947  N   GLY A 158     -20.328  -4.698 -21.720  1.00 13.33           N  
ATOM    948  CA  GLY A 158     -19.657  -4.610 -20.430  1.00 11.93           C  
ATOM    949  C   GLY A 158     -19.326  -5.974 -19.849  1.00 12.74           C  
ATOM    950  O   GLY A 158     -19.737  -7.003 -20.383  1.00 10.70           O  
ATOM    951  N   ASN A 159     -18.580  -5.997 -18.749  1.00 12.58           N  
ATOM    952  CA  ASN A 159     -18.217  -7.269 -18.140  1.00 12.07           C  
ATOM    953  C   ASN A 159     -19.300  -7.793 -17.216  1.00 13.06           C  
ATOM    954  O   ASN A 159     -19.809  -7.071 -16.358  1.00 13.59           O  
ATOM    955  CB  ASN A 159     -16.905  -7.147 -17.348  1.00 12.78           C  
ATOM    956  CG  ASN A 159     -15.694  -7.014 -18.242  1.00 13.39           C  
ATOM    957  OD1 ASN A 159     -15.774  -7.250 -19.446  1.00 13.95           O  
ATOM    958  ND2 ASN A 159     -14.553  -6.649 -17.654  1.00 14.16           N  
ATOM    959  N   TRP A 160     -19.662  -9.056 -17.409  1.00 12.41           N  
ATOM    960  CA  TRP A 160     -20.648  -9.706 -16.563  1.00 12.69           C  
ATOM    961  C   TRP A 160     -19.927 -10.870 -15.905  1.00 13.22           C  
ATOM    962  O   TRP A 160     -19.357 -11.710 -16.597  1.00 13.52           O  
ATOM    963  CB  TRP A 160     -21.835 -10.221 -17.395  1.00 13.04           C  
ATOM    964  CG  TRP A 160     -22.723 -11.195 -16.655  1.00 14.02           C  
ATOM    965  CD1 TRP A 160     -23.126 -11.110 -15.353  1.00 14.50           C  
ATOM    966  CD2 TRP A 160     -23.336 -12.381 -17.185  1.00 14.39           C  
ATOM    967  NE1 TRP A 160     -23.948 -12.164 -15.039  1.00 15.36           N  
ATOM    968  CE2 TRP A 160     -24.094 -12.961 -16.143  1.00 15.02           C  
ATOM    969  CE3 TRP A 160     -23.318 -13.009 -18.439  1.00 14.64           C  
ATOM    970  CZ2 TRP A 160     -24.830 -14.144 -16.314  1.00 14.75           C  
ATOM    971  CZ3 TRP A 160     -24.050 -14.185 -18.612  1.00 14.69           C  
ATOM    972  CH2 TRP A 160     -24.795 -14.740 -17.552  1.00 13.99           C  
ATOM    973  N   ASP A 161     -19.908 -10.903 -14.575  1.00 13.36           N  
ATOM    974  CA  ASP A 161     -19.255 -12.011 -13.877  1.00 12.90           C  
ATOM    975  C   ASP A 161     -20.299 -12.896 -13.227  1.00 12.97           C  
ATOM    976  O   ASP A 161     -21.240 -12.404 -12.604  1.00 13.95           O  
ATOM    977  CB  ASP A 161     -18.329 -11.538 -12.742  1.00 13.58           C  
ATOM    978  CG  ASP A 161     -17.109 -10.790 -13.226  1.00 13.82           C  
ATOM    979  OD1 ASP A 161     -16.730 -10.914 -14.408  1.00 14.40           O  
ATOM    980  OD2 ASP A 161     -16.510 -10.081 -12.390  1.00 15.75           O  
ATOM    981  N   LEU A 162     -20.141 -14.202 -13.381  1.00 12.56           N  
ATOM    982  CA  LEU A 162     -21.035 -15.141 -12.720  1.00 13.43           C  
ATOM    983  C   LEU A 162     -20.071 -15.853 -11.780  1.00 11.48           C  
ATOM    984  O   LEU A 162     -19.351 -16.762 -12.184  1.00 11.10           O  
ATOM    985  CB  LEU A 162     -21.655 -16.131 -13.714  1.00 13.63           C  
ATOM    986  CG  LEU A 162     -22.624 -17.143 -13.087  1.00 16.62           C  
ATOM    987  CD1 LEU A 162     -23.628 -16.433 -12.180  1.00 16.62           C  
ATOM    988  CD2 LEU A 162     -23.343 -17.914 -14.195  1.00 17.31           C  
ATOM    989  N   VAL A 163     -20.040 -15.404 -10.532  1.00 11.63           N  
ATOM    990  CA  VAL A 163     -19.135 -15.961  -9.534  1.00 11.57           C  
ATOM    991  C   VAL A 163     -19.824 -17.089  -8.778  1.00 12.16           C  
ATOM    992  O   VAL A 163     -20.466 -16.856  -7.762  1.00 13.07           O  
ATOM    993  CB  VAL A 163     -18.701 -14.847  -8.555  1.00 11.33           C  
ATOM    994  CG1 VAL A 163     -17.478 -15.277  -7.778  1.00  9.10           C  
ATOM    995  CG2 VAL A 163     -18.414 -13.573  -9.329  1.00 11.26           C  
ATOM    996  N   GLY A 164     -19.694 -18.314  -9.282  1.00 11.76           N  
ATOM    997  CA  GLY A 164     -20.349 -19.436  -8.631  1.00 13.37           C  
ATOM    998  C   GLY A 164     -19.447 -20.478  -7.994  1.00 13.97           C  
ATOM    999  O   GLY A 164     -18.232 -20.304  -7.926  1.00 12.47           O  
ATOM   1000  N   ASN A 165     -20.062 -21.554  -7.507  1.00 13.16           N  
ATOM   1001  CA  ASN A 165     -19.351 -22.668  -6.886  1.00 13.36           C  
ATOM   1002  C   ASN A 165     -19.860 -23.956  -7.524  1.00 14.07           C  
ATOM   1003  O   ASN A 165     -20.818 -23.931  -8.300  1.00 13.60           O  
ATOM   1004  CB  ASN A 165     -19.603 -22.725  -5.372  1.00 12.94           C  
ATOM   1005  CG  ASN A 165     -18.704 -21.791  -4.590  1.00 14.63           C  
ATOM   1006  OD1 ASN A 165     -17.693 -21.313  -5.100  1.00 15.97           O  
ATOM   1007  ND2 ASN A 165     -19.066 -21.534  -3.336  1.00 13.76           N  
ATOM   1008  N   ASN A 166     -19.233 -25.080  -7.186  1.00 12.29           N  
ATOM   1009  CA  ASN A 166     -19.632 -26.370  -7.747  1.00 14.25           C  
ATOM   1010  C   ASN A 166     -20.698 -27.076  -6.901  1.00 13.73           C  
ATOM   1011  O   ASN A 166     -20.989 -28.257  -7.107  1.00 14.27           O  
ATOM   1012  CB  ASN A 166     -18.404 -27.270  -7.907  1.00 12.69           C  
ATOM   1013  CG  ASN A 166     -17.955 -27.872  -6.598  1.00 13.74           C  
ATOM   1014  OD1 ASN A 166     -18.076 -27.251  -5.537  1.00 12.83           O  
ATOM   1015  ND2 ASN A 166     -17.422 -29.086  -6.663  1.00 11.42           N  
ATOM   1016  N   ILE A 167     -21.256 -26.338  -5.944  1.00 13.03           N  
ATOM   1017  CA  ILE A 167     -22.321 -26.812  -5.058  1.00 13.56           C  
ATOM   1018  C   ILE A 167     -23.358 -25.683  -5.116  1.00 14.31           C  
ATOM   1019  O   ILE A 167     -23.014 -24.510  -4.979  1.00 14.93           O  
ATOM   1020  CB  ILE A 167     -21.782 -27.047  -3.622  1.00 14.04           C  
ATOM   1021  CG1 ILE A 167     -20.897 -28.299  -3.625  1.00 13.43           C  
ATOM   1022  CG2 ILE A 167     -22.934 -27.199  -2.624  1.00 13.06           C  
ATOM   1023  CD1 ILE A 167     -20.217 -28.600  -2.292  1.00 15.23           C  
ATOM   1024  N   PRO A 168     -24.643 -26.026  -5.324  1.00 15.85           N  
ATOM   1025  CA  PRO A 168     -25.760 -25.077  -5.435  1.00 16.12           C  
ATOM   1026  C   PRO A 168     -26.233 -24.256  -4.238  1.00 16.00           C  
ATOM   1027  O   PRO A 168     -27.003 -23.304  -4.410  1.00 17.30           O  
ATOM   1028  CB  PRO A 168     -26.880 -25.948  -6.006  1.00 15.41           C  
ATOM   1029  CG  PRO A 168     -26.658 -27.233  -5.281  1.00 15.66           C  
ATOM   1030  CD  PRO A 168     -25.141 -27.417  -5.352  1.00 15.19           C  
ATOM   1031  N   VAL A 169     -25.800 -24.609  -3.036  1.00 16.60           N  
ATOM   1032  CA  VAL A 169     -26.220 -23.865  -1.854  1.00 15.61           C  
ATOM   1033  C   VAL A 169     -25.016 -23.415  -1.038  1.00 15.84           C  
ATOM   1034  O   VAL A 169     -23.877 -23.686  -1.412  1.00 14.23           O  
ATOM   1035  CB  VAL A 169     -27.152 -24.716  -0.963  1.00 15.51           C  
ATOM   1036  CG1 VAL A 169     -28.459 -24.986  -1.701  1.00 16.38           C  
ATOM   1037  CG2 VAL A 169     -26.472 -26.028  -0.591  1.00 15.42           C  
ATOM   1038  N   PHE A 170     -25.266 -22.717   0.066  1.00 16.68           N  
ATOM   1039  CA  PHE A 170     -24.169 -22.254   0.906  1.00 16.70           C  
ATOM   1040  C   PHE A 170     -24.435 -22.485   2.394  1.00 17.15           C  
ATOM   1041  O   PHE A 170     -25.548 -22.839   2.787  1.00 17.88           O  
ATOM   1042  CB  PHE A 170     -23.878 -20.774   0.636  1.00 17.75           C  
ATOM   1043  CG  PHE A 170     -22.449 -20.396   0.893  1.00 19.19           C  
ATOM   1044  CD1 PHE A 170     -21.430 -20.960   0.131  1.00 20.62           C  
ATOM   1045  CD2 PHE A 170     -22.115 -19.520   1.924  1.00 20.30           C  
ATOM   1046  CE1 PHE A 170     -20.092 -20.663   0.390  1.00 23.07           C  
ATOM   1047  CE2 PHE A 170     -20.777 -19.214   2.194  1.00 21.84           C  
ATOM   1048  CZ  PHE A 170     -19.764 -19.788   1.425  1.00 22.41           C  
ATOM   1049  N   PHE A 171     -23.402 -22.281   3.211  1.00 16.02           N  
ATOM   1050  CA  PHE A 171     -23.466 -22.489   4.662  1.00 16.09           C  
ATOM   1051  C   PHE A 171     -24.343 -21.513   5.432  1.00 14.50           C  
ATOM   1052  O   PHE A 171     -24.866 -21.847   6.495  1.00 14.78           O  
ATOM   1053  CB  PHE A 171     -22.066 -22.374   5.281  1.00 15.60           C  
ATOM   1054  CG  PHE A 171     -21.104 -23.447   4.860  1.00 16.07           C  
ATOM   1055  CD1 PHE A 171     -21.111 -24.695   5.479  1.00 15.84           C  
ATOM   1056  CD2 PHE A 171     -20.151 -23.190   3.880  1.00 16.82           C  
ATOM   1057  CE1 PHE A 171     -20.179 -25.669   5.132  1.00 17.18           C  
ATOM   1058  CE2 PHE A 171     -19.214 -24.159   3.523  1.00 17.13           C  
ATOM   1059  CZ  PHE A 171     -19.228 -25.401   4.152  1.00 16.98           C  
ATOM   1060  N   ILE A 172     -24.471 -20.298   4.914  1.00 13.81           N  
ATOM   1061  CA  ILE A 172     -25.213 -19.252   5.602  1.00 13.89           C  
ATOM   1062  C   ILE A 172     -26.243 -18.545   4.736  1.00 14.16           C  
ATOM   1063  O   ILE A 172     -26.181 -18.605   3.511  1.00 15.02           O  
ATOM   1064  CB  ILE A 172     -24.231 -18.196   6.149  1.00 15.23           C  
ATOM   1065  CG1 ILE A 172     -23.348 -17.683   5.005  1.00 15.26           C  
ATOM   1066  CG2 ILE A 172     -23.353 -18.810   7.242  1.00 14.55           C  
ATOM   1067  CD1 ILE A 172     -22.381 -16.570   5.403  1.00 15.30           C  
ATOM   1068  N   GLN A 173     -27.183 -17.863   5.388  1.00 14.47           N  
ATOM   1069  CA  GLN A 173     -28.234 -17.134   4.685  1.00 15.34           C  
ATOM   1070  C   GLN A 173     -27.922 -15.642   4.583  1.00 15.37           C  
ATOM   1071  O   GLN A 173     -28.353 -14.981   3.642  1.00 14.91           O  
ATOM   1072  CB  GLN A 173     -29.576 -17.317   5.401  1.00 16.36           C  
ATOM   1073  CG  GLN A 173     -30.021 -18.764   5.531  1.00 15.27           C  
ATOM   1074  CD  GLN A 173     -31.321 -18.905   6.297  1.00 17.81           C  
ATOM   1075  OE1 GLN A 173     -31.566 -18.180   7.264  1.00 15.52           O  
ATOM   1076  NE2 GLN A 173     -32.154 -19.857   5.883  1.00 17.02           N  
ATOM   1077  N   ASP A 174     -27.171 -15.120   5.552  1.00 15.62           N  
ATOM   1078  CA  ASP A 174     -26.820 -13.700   5.574  1.00 16.05           C  
ATOM   1079  C   ASP A 174     -25.310 -13.508   5.404  1.00 15.45           C  
ATOM   1080  O   ASP A 174     -24.513 -14.133   6.104  1.00 15.33           O  
ATOM   1081  CB  ASP A 174     -27.269 -13.070   6.898  1.00 14.90           C  
ATOM   1082  CG  ASP A 174     -27.262 -11.544   6.856  1.00 18.20           C  
ATOM   1083  OD1 ASP A 174     -26.263 -10.957   6.390  1.00 17.55           O  
ATOM   1084  OD2 ASP A 174     -28.259 -10.926   7.293  1.00 17.53           O  
ATOM   1085  N   ALA A 175     -24.931 -12.623   4.483  1.00 15.62           N  
ATOM   1086  CA  ALA A 175     -23.525 -12.344   4.195  1.00 14.96           C  
ATOM   1087  C   ALA A 175     -22.730 -11.888   5.418  1.00 14.92           C  
ATOM   1088  O   ALA A 175     -21.512 -12.076   5.483  1.00 12.71           O  
ATOM   1089  CB  ALA A 175     -23.424 -11.286   3.094  1.00 14.79           C  
ATOM   1090  N   ILE A 176     -23.412 -11.292   6.388  1.00 13.39           N  
ATOM   1091  CA  ILE A 176     -22.721 -10.798   7.574  1.00 14.25           C  
ATOM   1092  C   ILE A 176     -21.963 -11.896   8.324  1.00 14.20           C  
ATOM   1093  O   ILE A 176     -21.001 -11.609   9.038  1.00 15.22           O  
ATOM   1094  CB  ILE A 176     -23.703 -10.088   8.541  1.00 14.16           C  
ATOM   1095  CG1 ILE A 176     -22.919  -9.189   9.502  1.00 16.51           C  
ATOM   1096  CG2 ILE A 176     -24.510 -11.115   9.324  1.00 14.10           C  
ATOM   1097  CD1 ILE A 176     -23.792  -8.310  10.373  1.00 15.18           C  
ATOM   1098  N   LYS A 177     -22.373 -13.151   8.148  1.00 12.85           N  
ATOM   1099  CA  LYS A 177     -21.707 -14.255   8.828  1.00 13.91           C  
ATOM   1100  C   LYS A 177     -20.597 -14.939   8.031  1.00 13.21           C  
ATOM   1101  O   LYS A 177     -20.047 -15.943   8.474  1.00 14.14           O  
ATOM   1102  CB  LYS A 177     -22.732 -15.309   9.281  1.00 13.49           C  
ATOM   1103  CG  LYS A 177     -23.726 -14.796  10.327  1.00 14.60           C  
ATOM   1104  CD  LYS A 177     -24.337 -15.938  11.136  1.00 15.21           C  
ATOM   1105  CE  LYS A 177     -23.311 -16.571  12.067  1.00 16.38           C  
ATOM   1106  NZ  LYS A 177     -22.809 -15.589  13.079  1.00 14.69           N  
ATOM   1107  N   PHE A 178     -20.244 -14.406   6.869  1.00 12.70           N  
ATOM   1108  CA  PHE A 178     -19.190 -15.039   6.087  1.00 12.37           C  
ATOM   1109  C   PHE A 178     -17.894 -15.151   6.898  1.00 12.35           C  
ATOM   1110  O   PHE A 178     -17.213 -16.181   6.862  1.00 12.20           O  
ATOM   1111  CB  PHE A 178     -18.932 -14.262   4.795  1.00 12.61           C  
ATOM   1112  CG  PHE A 178     -18.184 -15.051   3.757  1.00 13.59           C  
ATOM   1113  CD1 PHE A 178     -18.727 -16.219   3.228  1.00 15.70           C  
ATOM   1114  CD2 PHE A 178     -16.950 -14.618   3.288  1.00 13.35           C  
ATOM   1115  CE1 PHE A 178     -18.056 -16.939   2.246  1.00 14.89           C  
ATOM   1116  CE2 PHE A 178     -16.267 -15.332   2.302  1.00 13.67           C  
ATOM   1117  CZ  PHE A 178     -16.819 -16.492   1.779  1.00 14.60           C  
ATOM   1118  N   PRO A 179     -17.530 -14.093   7.642  1.00 12.83           N  
ATOM   1119  CA  PRO A 179     -16.293 -14.192   8.424  1.00 12.46           C  
ATOM   1120  C   PRO A 179     -16.334 -15.315   9.453  1.00 12.20           C  
ATOM   1121  O   PRO A 179     -15.309 -15.921   9.756  1.00 12.78           O  
ATOM   1122  CB  PRO A 179     -16.187 -12.819   9.079  1.00 12.88           C  
ATOM   1123  CG  PRO A 179     -16.822 -11.925   8.061  1.00 13.52           C  
ATOM   1124  CD  PRO A 179     -18.051 -12.715   7.669  1.00 11.30           C  
ATOM   1125  N   ASP A 180     -17.519 -15.588   9.993  1.00 12.11           N  
ATOM   1126  CA  ASP A 180     -17.669 -16.643  10.988  1.00 12.21           C  
ATOM   1127  C   ASP A 180     -17.435 -18.027  10.406  1.00 12.10           C  
ATOM   1128  O   ASP A 180     -16.625 -18.798  10.922  1.00 12.88           O  
ATOM   1129  CB  ASP A 180     -19.067 -16.607  11.607  1.00 13.84           C  
ATOM   1130  CG  ASP A 180     -19.341 -15.320  12.357  1.00 15.44           C  
ATOM   1131  OD1 ASP A 180     -18.552 -14.977  13.262  1.00 15.15           O  
ATOM   1132  OD2 ASP A 180     -20.348 -14.656  12.043  1.00 15.45           O  
ATOM   1133  N   VAL A 181     -18.150 -18.352   9.336  1.00 11.79           N  
ATOM   1134  CA  VAL A 181     -17.998 -19.669   8.746  1.00 12.48           C  
ATOM   1135  C   VAL A 181     -16.607 -19.857   8.159  1.00 12.78           C  
ATOM   1136  O   VAL A 181     -16.017 -20.930   8.303  1.00 11.91           O  
ATOM   1137  CB  VAL A 181     -19.100 -19.943   7.682  1.00 14.49           C  
ATOM   1138  CG1 VAL A 181     -18.948 -19.012   6.496  1.00 14.31           C  
ATOM   1139  CG2 VAL A 181     -19.055 -21.403   7.263  1.00 13.67           C  
ATOM   1140  N   ILE A 182     -16.066 -18.813   7.532  1.00 11.75           N  
ATOM   1141  CA  ILE A 182     -14.723 -18.907   6.955  1.00 11.41           C  
ATOM   1142  C   ILE A 182     -13.673 -19.023   8.066  1.00 10.47           C  
ATOM   1143  O   ILE A 182     -12.760 -19.838   7.973  1.00 12.13           O  
ATOM   1144  CB  ILE A 182     -14.408 -17.691   6.045  1.00 11.65           C  
ATOM   1145  CG1 ILE A 182     -15.321 -17.713   4.814  1.00 12.25           C  
ATOM   1146  CG2 ILE A 182     -12.957 -17.735   5.581  1.00 10.88           C  
ATOM   1147  CD1 ILE A 182     -15.240 -19.003   3.997  1.00 13.12           C  
ATOM   1148  N   HIS A 183     -13.797 -18.223   9.120  1.00 10.79           N  
ATOM   1149  CA  HIS A 183     -12.835 -18.321  10.209  1.00 10.73           C  
ATOM   1150  C   HIS A 183     -12.909 -19.717  10.830  1.00 11.90           C  
ATOM   1151  O   HIS A 183     -11.884 -20.307  11.162  1.00 11.15           O  
ATOM   1152  CB  HIS A 183     -13.118 -17.280  11.291  1.00 11.23           C  
ATOM   1153  CG  HIS A 183     -12.610 -15.905  10.975  1.00 11.99           C  
ATOM   1154  ND1 HIS A 183     -12.679 -14.866  11.880  1.00 13.10           N  
ATOM   1155  CD2 HIS A 183     -12.040 -15.391   9.859  1.00 11.15           C  
ATOM   1156  CE1 HIS A 183     -12.174 -13.773  11.336  1.00 12.17           C  
ATOM   1157  NE2 HIS A 183     -11.780 -14.064  10.110  1.00 14.63           N  
ATOM   1158  N   ALA A 184     -14.117 -20.252  10.991  1.00 11.54           N  
ATOM   1159  CA  ALA A 184     -14.262 -21.582  11.575  1.00 12.70           C  
ATOM   1160  C   ALA A 184     -13.596 -22.675  10.738  1.00 12.27           C  
ATOM   1161  O   ALA A 184     -12.983 -23.586  11.281  1.00 11.58           O  
ATOM   1162  CB  ALA A 184     -15.740 -21.909  11.777  1.00 11.20           C  
ATOM   1163  N   GLY A 185     -13.717 -22.586   9.415  1.00 11.87           N  
ATOM   1164  CA  GLY A 185     -13.127 -23.599   8.554  1.00 12.07           C  
ATOM   1165  C   GLY A 185     -11.632 -23.448   8.330  1.00 12.62           C  
ATOM   1166  O   GLY A 185     -10.919 -24.435   8.170  1.00 12.08           O  
ATOM   1167  N   LYS A 186     -11.166 -22.203   8.308  1.00 12.80           N  
ATOM   1168  CA  LYS A 186      -9.753 -21.896   8.106  1.00 11.76           C  
ATOM   1169  C   LYS A 186      -8.897 -22.451   9.246  1.00 12.90           C  
ATOM   1170  O   LYS A 186      -9.419 -22.933  10.252  1.00 12.45           O  
ATOM   1171  CB  LYS A 186      -9.562 -20.375   8.029  1.00 13.11           C  
ATOM   1172  CG  LYS A 186     -10.002 -19.730   6.725  1.00 15.45           C  
ATOM   1173  CD  LYS A 186      -8.912 -19.821   5.676  1.00 14.71           C  
ATOM   1174  CE  LYS A 186      -9.214 -18.913   4.482  1.00 12.92           C  
ATOM   1175  NZ  LYS A 186      -8.030 -18.852   3.575  1.00 10.89           N  
ATOM   1176  N   PRO A 187      -7.563 -22.397   9.099  1.00 11.59           N  
ATOM   1177  CA  PRO A 187      -6.691 -22.907  10.167  1.00 12.32           C  
ATOM   1178  C   PRO A 187      -7.001 -22.155  11.464  1.00 11.68           C  
ATOM   1179  O   PRO A 187      -7.251 -20.946  11.444  1.00 11.82           O  
ATOM   1180  CB  PRO A 187      -5.286 -22.607   9.642  1.00 11.51           C  
ATOM   1181  CG  PRO A 187      -5.455 -22.677   8.150  1.00 10.93           C  
ATOM   1182  CD  PRO A 187      -6.774 -21.964   7.931  1.00 12.72           C  
ATOM   1183  N   GLU A 188      -7.004 -22.869  12.585  1.00 11.91           N  
ATOM   1184  CA  GLU A 188      -7.307 -22.258  13.874  1.00 11.57           C  
ATOM   1185  C   GLU A 188      -6.252 -21.182  14.165  1.00 12.25           C  
ATOM   1186  O   GLU A 188      -5.058 -21.384  13.930  1.00 11.73           O  
ATOM   1187  CB  GLU A 188      -7.388 -23.352  14.946  1.00 11.78           C  
ATOM   1188  CG  GLU A 188      -8.140 -24.592  14.415  1.00 15.72           C  
ATOM   1189  CD  GLU A 188      -8.892 -25.383  15.469  1.00 15.64           C  
ATOM   1190  OE1 GLU A 188      -8.447 -25.434  16.633  1.00 16.30           O  
ATOM   1191  OE2 GLU A 188      -9.933 -25.982  15.112  1.00 14.20           O  
ATOM   1192  N   PRO A 189      -6.694 -20.015  14.672  1.00 12.77           N  
ATOM   1193  CA  PRO A 189      -5.869 -18.845  14.998  1.00 13.28           C  
ATOM   1194  C   PRO A 189      -4.620 -18.965  15.861  1.00 13.43           C  
ATOM   1195  O   PRO A 189      -3.624 -18.292  15.600  1.00 12.95           O  
ATOM   1196  CB  PRO A 189      -6.885 -17.864  15.582  1.00 13.83           C  
ATOM   1197  CG  PRO A 189      -7.882 -18.757  16.222  1.00 13.52           C  
ATOM   1198  CD  PRO A 189      -8.068 -19.823  15.176  1.00 11.83           C  
ATOM   1199  N   HIS A 190      -4.649 -19.809  16.882  1.00 12.72           N  
ATOM   1200  CA  HIS A 190      -3.483 -19.916  17.742  1.00 12.79           C  
ATOM   1201  C   HIS A 190      -2.252 -20.525  17.069  1.00 14.05           C  
ATOM   1202  O   HIS A 190      -1.146 -20.001  17.212  1.00 13.52           O  
ATOM   1203  CB  HIS A 190      -3.834 -20.703  19.012  1.00 14.54           C  
ATOM   1204  CG  HIS A 190      -4.389 -22.069  18.750  1.00 17.37           C  
ATOM   1205  ND1 HIS A 190      -5.538 -22.282  18.018  1.00 19.06           N  
ATOM   1206  CD2 HIS A 190      -3.967 -23.293  19.150  1.00 19.03           C  
ATOM   1207  CE1 HIS A 190      -5.800 -23.577  17.980  1.00 19.43           C  
ATOM   1208  NE2 HIS A 190      -4.862 -24.213  18.659  1.00 18.97           N  
ATOM   1209  N   ASN A 191      -2.441 -21.609  16.320  1.00 13.20           N  
ATOM   1210  CA  ASN A 191      -1.318 -22.294  15.685  1.00 14.21           C  
ATOM   1211  C   ASN A 191      -1.355 -22.405  14.160  1.00 12.99           C  
ATOM   1212  O   ASN A 191      -0.418 -22.919  13.549  1.00 13.17           O  
ATOM   1213  CB  ASN A 191      -1.188 -23.703  16.281  1.00 15.56           C  
ATOM   1214  CG  ASN A 191      -2.448 -24.542  16.104  1.00 17.13           C  
ATOM   1215  OD1 ASN A 191      -3.432 -24.102  15.506  1.00 17.80           O  
ATOM   1216  ND2 ASN A 191      -2.420 -25.761  16.626  1.00 20.67           N  
ATOM   1217  N   GLU A 192      -2.424 -21.900  13.556  1.00 13.79           N  
ATOM   1218  CA  GLU A 192      -2.629 -21.974  12.115  1.00 14.93           C  
ATOM   1219  C   GLU A 192      -2.618 -23.421  11.614  1.00 12.28           C  
ATOM   1220  O   GLU A 192      -1.906 -23.768  10.672  1.00 10.54           O  
ATOM   1221  CB  GLU A 192      -1.593 -21.157  11.328  1.00 17.90           C  
ATOM   1222  CG  GLU A 192      -2.117 -20.828   9.926  1.00 23.42           C  
ATOM   1223  CD  GLU A 192      -1.087 -20.240   8.981  1.00 30.15           C  
ATOM   1224  OE1 GLU A 192      -1.476 -19.383   8.162  1.00 32.89           O  
ATOM   1225  OE2 GLU A 192       0.094 -20.637   9.033  1.00 35.94           O  
ATOM   1226  N   VAL A 193      -3.410 -24.258  12.273  1.00 12.55           N  
ATOM   1227  CA  VAL A 193      -3.564 -25.663  11.910  1.00 11.77           C  
ATOM   1228  C   VAL A 193      -5.074 -25.896  11.915  1.00 12.56           C  
ATOM   1229  O   VAL A 193      -5.766 -25.404  12.802  1.00 12.95           O  
ATOM   1230  CB  VAL A 193      -2.920 -26.604  12.955  1.00 13.21           C  
ATOM   1231  CG1 VAL A 193      -3.208 -28.052  12.597  1.00 12.87           C  
ATOM   1232  CG2 VAL A 193      -1.417 -26.375  13.010  1.00 13.93           C  
ATOM   1233  N   PRO A 194      -5.605 -26.660  10.942  1.00 11.72           N  
ATOM   1234  CA  PRO A 194      -4.955 -27.342   9.821  1.00 11.65           C  
ATOM   1235  C   PRO A 194      -5.114 -26.595   8.491  1.00 12.15           C  
ATOM   1236  O   PRO A 194      -6.027 -25.779   8.325  1.00 12.94           O  
ATOM   1237  CB  PRO A 194      -5.671 -28.682   9.799  1.00 11.82           C  
ATOM   1238  CG  PRO A 194      -7.098 -28.246  10.036  1.00 11.30           C  
ATOM   1239  CD  PRO A 194      -6.991 -27.141  11.097  1.00 12.50           C  
ATOM   1240  N   GLN A 195      -4.237 -26.904   7.542  1.00 10.76           N  
ATOM   1241  CA  GLN A 195      -4.266 -26.279   6.220  1.00 11.93           C  
ATOM   1242  C   GLN A 195      -5.279 -26.909   5.259  1.00 11.82           C  
ATOM   1243  O   GLN A 195      -5.295 -28.126   5.071  1.00 12.43           O  
ATOM   1244  CB  GLN A 195      -2.880 -26.360   5.578  1.00 10.88           C  
ATOM   1245  CG  GLN A 195      -2.822 -25.777   4.170  1.00 12.15           C  
ATOM   1246  CD  GLN A 195      -2.973 -24.265   4.148  1.00 12.42           C  
ATOM   1247  OE1 GLN A 195      -3.389 -23.686   3.141  1.00 13.66           O  
ATOM   1248  NE2 GLN A 195      -2.623 -23.617   5.255  1.00 11.40           N  
ATOM   1249  N   ALA A 196      -6.102 -26.063   4.641  1.00 11.76           N  
ATOM   1250  CA  ALA A 196      -7.093 -26.494   3.656  1.00 13.24           C  
ATOM   1251  C   ALA A 196      -7.885 -27.742   4.049  1.00 13.54           C  
ATOM   1252  O   ALA A 196      -7.998 -28.691   3.269  1.00 13.74           O  
ATOM   1253  CB  ALA A 196      -6.400 -26.721   2.313  1.00 13.87           C  
ATOM   1254  N   GLN A 197      -8.456 -27.728   5.248  1.00 13.17           N  
ATOM   1255  CA  GLN A 197      -9.227 -28.866   5.740  1.00 13.81           C  
ATOM   1256  C   GLN A 197     -10.346 -28.415   6.658  1.00 14.79           C  
ATOM   1257  O   GLN A 197     -10.170 -27.505   7.470  1.00 13.88           O  
ATOM   1258  CB  GLN A 197      -8.338 -29.814   6.550  1.00 14.69           C  
ATOM   1259  CG  GLN A 197      -7.137 -30.385   5.830  1.00 16.56           C  
ATOM   1260  CD  GLN A 197      -6.184 -31.078   6.792  1.00 17.87           C  
ATOM   1261  OE1 GLN A 197      -6.573 -31.990   7.520  1.00 18.82           O  
ATOM   1262  NE2 GLN A 197      -4.930 -30.642   6.801  1.00 17.43           N  
ATOM   1263  N   SER A 198     -11.495 -29.068   6.543  1.00 14.41           N  
ATOM   1264  CA  SER A 198     -12.613 -28.752   7.412  1.00 14.26           C  
ATOM   1265  C   SER A 198     -12.568 -29.755   8.567  1.00 14.01           C  
ATOM   1266  O   SER A 198     -13.376 -29.692   9.490  1.00 13.35           O  
ATOM   1267  CB  SER A 198     -13.934 -28.881   6.648  1.00 14.44           C  
ATOM   1268  OG  SER A 198     -14.034 -30.142   6.010  1.00 15.88           O  
ATOM   1269  N   ALA A 199     -11.593 -30.664   8.510  1.00 13.43           N  
ATOM   1270  CA  ALA A 199     -11.436 -31.713   9.516  1.00 13.28           C  
ATOM   1271  C   ALA A 199     -10.751 -31.260  10.804  1.00 13.16           C  
ATOM   1272  O   ALA A 199      -9.599 -31.617  11.072  1.00 13.64           O  
ATOM   1273  CB  ALA A 199     -10.677 -32.902   8.915  1.00 12.82           C  
ATOM   1274  N   HIS A 200     -11.465 -30.464  11.589  1.00 12.97           N  
ATOM   1275  CA  HIS A 200     -10.956 -29.985  12.870  1.00 12.31           C  
ATOM   1276  C   HIS A 200     -12.079 -29.397  13.701  1.00 12.60           C  
ATOM   1277  O   HIS A 200     -13.141 -29.056  13.176  1.00 13.70           O  
ATOM   1278  CB  HIS A 200      -9.834 -28.953  12.678  1.00 11.51           C  
ATOM   1279  CG  HIS A 200     -10.222 -27.767  11.854  1.00 13.05           C  
ATOM   1280  ND1 HIS A 200     -10.424 -26.516  12.398  1.00 13.07           N  
ATOM   1281  CD2 HIS A 200     -10.395 -27.630  10.519  1.00 11.45           C  
ATOM   1282  CE1 HIS A 200     -10.701 -25.658  11.431  1.00 13.25           C  
ATOM   1283  NE2 HIS A 200     -10.687 -26.309  10.281  1.00 12.95           N  
ATOM   1284  N   ASN A 201     -11.833 -29.285  15.001  1.00 13.23           N  
ATOM   1285  CA  ASN A 201     -12.811 -28.762  15.950  1.00 13.45           C  
ATOM   1286  C   ASN A 201     -13.686 -27.577  15.536  1.00 13.98           C  
ATOM   1287  O   ASN A 201     -14.911 -27.681  15.488  1.00 12.53           O  
ATOM   1288  CB  ASN A 201     -12.126 -28.383  17.273  1.00 14.04           C  
ATOM   1289  CG  ASN A 201     -11.706 -29.593  18.112  1.00 16.33           C  
ATOM   1290  OD1 ASN A 201     -12.350 -30.645  18.102  1.00 17.00           O  
ATOM   1291  ND2 ASN A 201     -10.620 -29.426  18.870  1.00 13.02           N  
ATOM   1292  N   ASN A 202     -13.060 -26.442  15.253  1.00 11.99           N  
ATOM   1293  CA  ASN A 202     -13.812 -25.236  14.928  1.00 12.69           C  
ATOM   1294  C   ASN A 202     -14.809 -25.304  13.785  1.00 11.59           C  
ATOM   1295  O   ASN A 202     -15.880 -24.706  13.865  1.00 13.16           O  
ATOM   1296  CB  ASN A 202     -12.849 -24.066  14.716  1.00 13.19           C  
ATOM   1297  CG  ASN A 202     -12.038 -23.762  15.962  1.00 13.96           C  
ATOM   1298  OD1 ASN A 202     -12.218 -24.400  17.005  1.00 13.09           O  
ATOM   1299  ND2 ASN A 202     -11.142 -22.792  15.863  1.00 12.12           N  
ATOM   1300  N   PHE A 203     -14.472 -26.028  12.729  1.00 12.87           N  
ATOM   1301  CA  PHE A 203     -15.381 -26.143  11.595  1.00 12.68           C  
ATOM   1302  C   PHE A 203     -16.678 -26.810  12.026  1.00 12.95           C  
ATOM   1303  O   PHE A 203     -17.774 -26.295  11.778  1.00 13.21           O  
ATOM   1304  CB  PHE A 203     -14.759 -26.984  10.483  1.00 13.31           C  
ATOM   1305  CG  PHE A 203     -15.655 -27.160   9.288  1.00 12.33           C  
ATOM   1306  CD1 PHE A 203     -15.718 -26.182   8.297  1.00 14.39           C  
ATOM   1307  CD2 PHE A 203     -16.438 -28.301   9.153  1.00 12.98           C  
ATOM   1308  CE1 PHE A 203     -16.549 -26.343   7.184  1.00 14.21           C  
ATOM   1309  CE2 PHE A 203     -17.272 -28.467   8.042  1.00 13.47           C  
ATOM   1310  CZ  PHE A 203     -17.325 -27.493   7.062  1.00 13.25           C  
ATOM   1311  N   TRP A 204     -16.542 -27.965  12.668  1.00 13.26           N  
ATOM   1312  CA  TRP A 204     -17.701 -28.722  13.102  1.00 13.79           C  
ATOM   1313  C   TRP A 204     -18.415 -28.111  14.294  1.00 14.76           C  
ATOM   1314  O   TRP A 204     -19.583 -28.407  14.548  1.00 15.91           O  
ATOM   1315  CB  TRP A 204     -17.291 -30.176  13.335  1.00 13.74           C  
ATOM   1316  CG  TRP A 204     -16.912 -30.814  12.027  1.00 13.75           C  
ATOM   1317  CD1 TRP A 204     -15.650 -31.057  11.560  1.00 14.05           C  
ATOM   1318  CD2 TRP A 204     -17.809 -31.203  10.979  1.00 13.27           C  
ATOM   1319  NE1 TRP A 204     -15.707 -31.573  10.283  1.00 13.52           N  
ATOM   1320  CE2 TRP A 204     -17.021 -31.673   9.904  1.00 13.97           C  
ATOM   1321  CE3 TRP A 204     -19.206 -31.198  10.844  1.00 15.52           C  
ATOM   1322  CZ2 TRP A 204     -17.583 -32.137   8.707  1.00 14.02           C  
ATOM   1323  CZ3 TRP A 204     -19.765 -31.659   9.650  1.00 15.52           C  
ATOM   1324  CH2 TRP A 204     -18.950 -32.122   8.600  1.00 16.13           C  
ATOM   1325  N   ASP A 205     -17.719 -27.233  15.009  1.00 13.86           N  
ATOM   1326  CA  ASP A 205     -18.318 -26.526  16.133  1.00 14.80           C  
ATOM   1327  C   ASP A 205     -19.360 -25.582  15.516  1.00 14.68           C  
ATOM   1328  O   ASP A 205     -20.516 -25.538  15.944  1.00 14.99           O  
ATOM   1329  CB  ASP A 205     -17.240 -25.717  16.862  1.00 14.66           C  
ATOM   1330  CG  ASP A 205     -17.784 -24.915  18.032  1.00 18.42           C  
ATOM   1331  OD1 ASP A 205     -17.040 -24.044  18.532  1.00 15.02           O  
ATOM   1332  OD2 ASP A 205     -18.936 -25.150  18.458  1.00 17.92           O  
ATOM   1333  N   PHE A 206     -18.946 -24.840  14.492  1.00 13.25           N  
ATOM   1334  CA  PHE A 206     -19.841 -23.900  13.823  1.00 12.88           C  
ATOM   1335  C   PHE A 206     -20.990 -24.609  13.104  1.00 13.12           C  
ATOM   1336  O   PHE A 206     -22.134 -24.157  13.167  1.00 14.32           O  
ATOM   1337  CB  PHE A 206     -19.050 -23.026  12.835  1.00 13.17           C  
ATOM   1338  CG  PHE A 206     -19.893 -22.017  12.103  1.00 13.64           C  
ATOM   1339  CD1 PHE A 206     -20.508 -22.349  10.892  1.00 13.38           C  
ATOM   1340  CD2 PHE A 206     -20.093 -20.744  12.630  1.00 12.57           C  
ATOM   1341  CE1 PHE A 206     -21.310 -21.422  10.222  1.00 13.42           C  
ATOM   1342  CE2 PHE A 206     -20.894 -19.811  11.967  1.00 12.33           C  
ATOM   1343  CZ  PHE A 206     -21.502 -20.155  10.760  1.00 12.49           C  
ATOM   1344  N   GLN A 207     -20.694 -25.719  12.432  1.00 14.01           N  
ATOM   1345  CA  GLN A 207     -21.736 -26.458  11.709  1.00 15.46           C  
ATOM   1346  C   GLN A 207     -22.892 -26.838  12.634  1.00 16.15           C  
ATOM   1347  O   GLN A 207     -24.067 -26.678  12.283  1.00 16.99           O  
ATOM   1348  CB  GLN A 207     -21.165 -27.734  11.075  1.00 15.34           C  
ATOM   1349  CG  GLN A 207     -20.074 -27.513  10.042  1.00 16.01           C  
ATOM   1350  CD  GLN A 207     -20.452 -26.471   9.007  1.00 18.69           C  
ATOM   1351  OE1 GLN A 207     -21.449 -26.613   8.292  1.00 16.33           O  
ATOM   1352  NE2 GLN A 207     -19.657 -25.409   8.925  1.00 17.67           N  
ATOM   1353  N   PHE A 208     -22.554 -27.341  13.816  1.00 15.56           N  
ATOM   1354  CA  PHE A 208     -23.565 -27.743  14.787  1.00 16.37           C  
ATOM   1355  C   PHE A 208     -24.355 -26.562  15.342  1.00 16.66           C  
ATOM   1356  O   PHE A 208     -25.582 -26.603  15.428  1.00 15.25           O  
ATOM   1357  CB  PHE A 208     -22.917 -28.473  15.964  1.00 17.39           C  
ATOM   1358  CG  PHE A 208     -23.882 -28.797  17.068  1.00 18.29           C  
ATOM   1359  CD1 PHE A 208     -24.744 -29.883  16.957  1.00 19.39           C  
ATOM   1360  CD2 PHE A 208     -23.963 -27.986  18.199  1.00 19.33           C  
ATOM   1361  CE1 PHE A 208     -25.677 -30.160  17.955  1.00 20.21           C  
ATOM   1362  CE2 PHE A 208     -24.892 -28.253  19.202  1.00 21.10           C  
ATOM   1363  CZ  PHE A 208     -25.751 -29.342  19.078  1.00 20.70           C  
ATOM   1364  N   ASN A 209     -23.639 -25.508  15.720  1.00 16.80           N  
ATOM   1365  CA  ASN A 209     -24.265 -24.335  16.309  1.00 16.92           C  
ATOM   1366  C   ASN A 209     -25.040 -23.404  15.387  1.00 17.30           C  
ATOM   1367  O   ASN A 209     -25.832 -22.593  15.865  1.00 18.05           O  
ATOM   1368  CB  ASN A 209     -23.224 -23.541  17.099  1.00 18.09           C  
ATOM   1369  CG  ASN A 209     -22.879 -24.208  18.409  1.00 20.26           C  
ATOM   1370  OD1 ASN A 209     -23.761 -24.489  19.218  1.00 22.33           O  
ATOM   1371  ND2 ASN A 209     -21.599 -24.475  18.624  1.00 20.47           N  
ATOM   1372  N   HIS A 210     -24.812 -23.505  14.081  1.00 15.73           N  
ATOM   1373  CA  HIS A 210     -25.507 -22.665  13.111  1.00 16.16           C  
ATOM   1374  C   HIS A 210     -26.282 -23.613  12.197  1.00 17.06           C  
ATOM   1375  O   HIS A 210     -25.777 -24.028  11.155  1.00 15.12           O  
ATOM   1376  CB  HIS A 210     -24.470 -21.860  12.307  1.00 14.69           C  
ATOM   1377  CG  HIS A 210     -25.050 -20.733  11.508  1.00 15.69           C  
ATOM   1378  ND1 HIS A 210     -25.634 -19.628  12.090  1.00 16.65           N  
ATOM   1379  CD2 HIS A 210     -25.124 -20.538  10.170  1.00 14.68           C  
ATOM   1380  CE1 HIS A 210     -26.042 -18.800  11.142  1.00 14.06           C  
ATOM   1381  NE2 HIS A 210     -25.744 -19.329   9.969  1.00 16.28           N  
ATOM   1382  N   THR A 211     -27.508 -23.949  12.591  1.00 17.14           N  
ATOM   1383  CA  THR A 211     -28.322 -24.896  11.832  1.00 17.33           C  
ATOM   1384  C   THR A 211     -28.628 -24.530  10.378  1.00 16.95           C  
ATOM   1385  O   THR A 211     -29.023 -25.388   9.583  1.00 16.96           O  
ATOM   1386  CB  THR A 211     -29.641 -25.215  12.587  1.00 17.90           C  
ATOM   1387  OG1 THR A 211     -30.347 -24.005  12.866  1.00 18.70           O  
ATOM   1388  CG2 THR A 211     -29.334 -25.926  13.906  1.00 19.36           C  
ATOM   1389  N   GLU A 212     -28.438 -23.265  10.021  1.00 16.35           N  
ATOM   1390  CA  GLU A 212     -28.670 -22.834   8.646  1.00 15.74           C  
ATOM   1391  C   GLU A 212     -27.733 -23.612   7.720  1.00 15.31           C  
ATOM   1392  O   GLU A 212     -28.042 -23.841   6.549  1.00 15.37           O  
ATOM   1393  CB  GLU A 212     -28.371 -21.336   8.480  1.00 16.55           C  
ATOM   1394  CG  GLU A 212     -29.426 -20.370   9.008  1.00 17.23           C  
ATOM   1395  CD  GLU A 212     -29.260 -20.031  10.477  1.00 17.03           C  
ATOM   1396  OE1 GLU A 212     -29.836 -19.007  10.903  1.00 18.33           O  
ATOM   1397  OE2 GLU A 212     -28.568 -20.779  11.206  1.00 17.64           O  
ATOM   1398  N   ALA A 213     -26.590 -24.021   8.262  1.00 15.30           N  
ATOM   1399  CA  ALA A 213     -25.571 -24.730   7.497  1.00 14.60           C  
ATOM   1400  C   ALA A 213     -25.770 -26.229   7.298  1.00 15.06           C  
ATOM   1401  O   ALA A 213     -24.973 -26.868   6.618  1.00 13.95           O  
ATOM   1402  CB  ALA A 213     -24.203 -24.488   8.139  1.00 16.02           C  
ATOM   1403  N   THR A 214     -26.828 -26.787   7.873  1.00 15.56           N  
ATOM   1404  CA  THR A 214     -27.063 -28.226   7.781  1.00 14.93           C  
ATOM   1405  C   THR A 214     -27.070 -28.814   6.352  1.00 14.46           C  
ATOM   1406  O   THR A 214     -26.393 -29.811   6.077  1.00 14.11           O  
ATOM   1407  CB  THR A 214     -28.363 -28.600   8.517  1.00 15.65           C  
ATOM   1408  OG1 THR A 214     -28.313 -28.072   9.848  1.00 16.68           O  
ATOM   1409  CG2 THR A 214     -28.521 -30.119   8.600  1.00 14.60           C  
ATOM   1410  N   HIS A 215     -27.832 -28.185   5.456  1.00 15.33           N  
ATOM   1411  CA  HIS A 215     -27.955 -28.589   4.055  1.00 14.55           C  
ATOM   1412  C   HIS A 215     -26.549 -28.560   3.411  1.00 14.38           C  
ATOM   1413  O   HIS A 215     -26.104 -29.512   2.758  1.00 13.38           O  
ATOM   1414  CB  HIS A 215     -28.962 -27.641   3.342  1.00 15.35           C  
ATOM   1415  CG  HIS A 215     -29.247 -28.007   1.919  1.00 16.27           C  
ATOM   1416  ND1 HIS A 215     -28.964 -29.254   1.405  1.00 17.24           N  
ATOM   1417  CD2 HIS A 215     -29.875 -27.327   0.933  1.00 15.62           C  
ATOM   1418  CE1 HIS A 215     -29.411 -29.329   0.165  1.00 15.12           C  
ATOM   1419  NE2 HIS A 215     -29.970 -28.174  -0.146  1.00 16.73           N  
ATOM   1420  N   MET A 216     -25.826 -27.478   3.663  1.00 14.47           N  
ATOM   1421  CA  MET A 216     -24.500 -27.322   3.096  1.00 14.09           C  
ATOM   1422  C   MET A 216     -23.466 -28.360   3.523  1.00 14.53           C  
ATOM   1423  O   MET A 216     -22.802 -28.941   2.663  1.00 13.95           O  
ATOM   1424  CB  MET A 216     -23.946 -25.926   3.385  1.00 14.96           C  
ATOM   1425  CG  MET A 216     -22.660 -25.634   2.635  1.00 15.77           C  
ATOM   1426  SD  MET A 216     -22.891 -25.618   0.837  1.00 16.50           S  
ATOM   1427  CE  MET A 216     -21.210 -25.240   0.270  1.00 17.21           C  
ATOM   1428  N   PHE A 217     -23.314 -28.620   4.822  1.00 14.63           N  
ATOM   1429  CA  PHE A 217     -22.300 -29.588   5.208  1.00 14.19           C  
ATOM   1430  C   PHE A 217     -22.619 -30.989   4.706  1.00 14.84           C  
ATOM   1431  O   PHE A 217     -21.738 -31.841   4.631  1.00 15.08           O  
ATOM   1432  CB  PHE A 217     -21.999 -29.548   6.728  1.00 14.46           C  
ATOM   1433  CG  PHE A 217     -23.063 -30.147   7.626  1.00 15.51           C  
ATOM   1434  CD1 PHE A 217     -23.699 -29.351   8.578  1.00 16.13           C  
ATOM   1435  CD2 PHE A 217     -23.342 -31.514   7.609  1.00 15.45           C  
ATOM   1436  CE1 PHE A 217     -24.591 -29.903   9.506  1.00 16.37           C  
ATOM   1437  CE2 PHE A 217     -24.234 -32.078   8.531  1.00 17.05           C  
ATOM   1438  CZ  PHE A 217     -24.857 -31.270   9.482  1.00 16.07           C  
ATOM   1439  N   THR A 218     -23.872 -31.216   4.323  1.00 15.43           N  
ATOM   1440  CA  THR A 218     -24.252 -32.511   3.783  1.00 15.47           C  
ATOM   1441  C   THR A 218     -23.647 -32.590   2.378  1.00 15.05           C  
ATOM   1442  O   THR A 218     -23.092 -33.618   1.984  1.00 16.16           O  
ATOM   1443  CB  THR A 218     -25.780 -32.664   3.725  1.00 17.29           C  
ATOM   1444  OG1 THR A 218     -26.319 -32.546   5.051  1.00 19.45           O  
ATOM   1445  CG2 THR A 218     -26.152 -34.021   3.178  1.00 19.91           C  
ATOM   1446  N   TRP A 219     -23.744 -31.495   1.626  1.00 14.46           N  
ATOM   1447  CA  TRP A 219     -23.158 -31.448   0.287  1.00 14.63           C  
ATOM   1448  C   TRP A 219     -21.640 -31.554   0.408  1.00 15.20           C  
ATOM   1449  O   TRP A 219     -20.989 -32.211  -0.406  1.00 14.97           O  
ATOM   1450  CB  TRP A 219     -23.484 -30.127  -0.424  1.00 15.99           C  
ATOM   1451  CG  TRP A 219     -24.818 -30.069  -1.111  1.00 14.74           C  
ATOM   1452  CD1 TRP A 219     -26.018 -29.721  -0.556  1.00 14.73           C  
ATOM   1453  CD2 TRP A 219     -25.078 -30.332  -2.499  1.00 14.98           C  
ATOM   1454  NE1 TRP A 219     -27.010 -29.746  -1.519  1.00 14.80           N  
ATOM   1455  CE2 TRP A 219     -26.458 -30.118  -2.717  1.00 13.83           C  
ATOM   1456  CE3 TRP A 219     -24.276 -30.729  -3.579  1.00 14.85           C  
ATOM   1457  CZ2 TRP A 219     -27.054 -30.289  -3.972  1.00 13.67           C  
ATOM   1458  CZ3 TRP A 219     -24.867 -30.898  -4.827  1.00 14.31           C  
ATOM   1459  CH2 TRP A 219     -26.246 -30.678  -5.011  1.00 15.26           C  
ATOM   1460  N   ALA A 220     -21.086 -30.892   1.425  1.00 14.04           N  
ATOM   1461  CA  ALA A 220     -19.639 -30.874   1.659  1.00 15.27           C  
ATOM   1462  C   ALA A 220     -19.039 -32.255   1.909  1.00 15.76           C  
ATOM   1463  O   ALA A 220     -17.872 -32.501   1.596  1.00 14.80           O  
ATOM   1464  CB  ALA A 220     -19.312 -29.938   2.834  1.00 14.29           C  
ATOM   1465  N   MET A 221     -19.833 -33.158   2.473  1.00 15.26           N  
ATOM   1466  CA  MET A 221     -19.349 -34.504   2.749  1.00 14.75           C  
ATOM   1467  C   MET A 221     -19.596 -35.458   1.582  1.00 14.75           C  
ATOM   1468  O   MET A 221     -19.159 -36.607   1.613  1.00 14.70           O  
ATOM   1469  CB  MET A 221     -20.010 -35.045   4.018  1.00 15.89           C  
ATOM   1470  CG  MET A 221     -19.662 -34.250   5.276  1.00 14.70           C  
ATOM   1471  SD  MET A 221     -17.885 -34.227   5.596  1.00 16.04           S  
ATOM   1472  CE  MET A 221     -17.471 -32.569   5.125  1.00 15.27           C  
ATOM   1473  N   SER A 222     -20.292 -34.982   0.551  1.00 14.88           N  
ATOM   1474  CA  SER A 222     -20.579 -35.813  -0.619  1.00 15.29           C  
ATOM   1475  C   SER A 222     -19.389 -35.794  -1.580  1.00 16.56           C  
ATOM   1476  O   SER A 222     -18.453 -35.014  -1.401  1.00 15.73           O  
ATOM   1477  CB  SER A 222     -21.824 -35.300  -1.345  1.00 15.78           C  
ATOM   1478  OG  SER A 222     -21.533 -34.143  -2.111  1.00 15.42           O  
ATOM   1479  N   ASP A 223     -19.433 -36.642  -2.605  1.00 14.34           N  
ATOM   1480  CA  ASP A 223     -18.350 -36.707  -3.580  1.00 14.63           C  
ATOM   1481  C   ASP A 223     -18.178 -35.427  -4.390  1.00 13.46           C  
ATOM   1482  O   ASP A 223     -17.186 -35.269  -5.097  1.00 13.58           O  
ATOM   1483  CB  ASP A 223     -18.554 -37.883  -4.537  1.00 14.82           C  
ATOM   1484  CG  ASP A 223     -18.405 -39.221  -3.851  1.00 18.26           C  
ATOM   1485  OD1 ASP A 223     -17.751 -39.275  -2.785  1.00 16.43           O  
ATOM   1486  OD2 ASP A 223     -18.926 -40.222  -4.386  1.00 18.56           O  
ATOM   1487  N   ARG A 224     -19.149 -34.524  -4.299  1.00 13.30           N  
ATOM   1488  CA  ARG A 224     -19.079 -33.252  -5.014  1.00 13.78           C  
ATOM   1489  C   ARG A 224     -17.849 -32.457  -4.583  1.00 14.62           C  
ATOM   1490  O   ARG A 224     -17.269 -31.722  -5.380  1.00 14.06           O  
ATOM   1491  CB  ARG A 224     -20.326 -32.410  -4.727  1.00 15.02           C  
ATOM   1492  CG  ARG A 224     -21.616 -32.968  -5.294  1.00 15.19           C  
ATOM   1493  CD  ARG A 224     -21.771 -32.652  -6.770  1.00 17.02           C  
ATOM   1494  NE  ARG A 224     -23.065 -33.112  -7.272  1.00 18.08           N  
ATOM   1495  CZ  ARG A 224     -23.627 -32.693  -8.401  1.00 18.75           C  
ATOM   1496  NH1 ARG A 224     -23.010 -31.797  -9.159  1.00 20.10           N  
ATOM   1497  NH2 ARG A 224     -24.813 -33.161  -8.769  1.00 17.36           N  
ATOM   1498  N   ALA A 225     -17.464 -32.617  -3.317  1.00 14.65           N  
ATOM   1499  CA  ALA A 225     -16.323 -31.902  -2.737  1.00 13.39           C  
ATOM   1500  C   ALA A 225     -14.939 -32.476  -3.059  1.00 15.42           C  
ATOM   1501  O   ALA A 225     -13.920 -31.927  -2.620  1.00 15.44           O  
ATOM   1502  CB  ALA A 225     -16.506 -31.797  -1.225  1.00 13.69           C  
ATOM   1503  N   ILE A 226     -14.893 -33.587  -3.790  1.00 13.69           N  
ATOM   1504  CA  ILE A 226     -13.613 -34.170  -4.192  1.00 13.83           C  
ATOM   1505  C   ILE A 226     -13.693 -34.594  -5.655  1.00 14.00           C  
ATOM   1506  O   ILE A 226     -13.587 -35.776  -6.000  1.00 13.01           O  
ATOM   1507  CB  ILE A 226     -13.196 -35.377  -3.307  1.00 13.85           C  
ATOM   1508  CG1 ILE A 226     -14.369 -36.338  -3.116  1.00 15.04           C  
ATOM   1509  CG2 ILE A 226     -12.675 -34.877  -1.962  1.00 14.25           C  
ATOM   1510  CD1 ILE A 226     -13.992 -37.587  -2.338  1.00 16.36           C  
ATOM   1511  N   PRO A 227     -13.884 -33.614  -6.547  1.00 13.46           N  
ATOM   1512  CA  PRO A 227     -13.981 -33.892  -7.981  1.00 12.47           C  
ATOM   1513  C   PRO A 227     -12.710 -34.461  -8.597  1.00 12.84           C  
ATOM   1514  O   PRO A 227     -11.593 -34.114  -8.201  1.00 11.90           O  
ATOM   1515  CB  PRO A 227     -14.350 -32.531  -8.567  1.00 14.14           C  
ATOM   1516  CG  PRO A 227     -13.652 -31.582  -7.641  1.00 14.19           C  
ATOM   1517  CD  PRO A 227     -13.980 -32.167  -6.285  1.00 12.55           C  
ATOM   1518  N   ARG A 228     -12.895 -35.350  -9.568  1.00 12.84           N  
ATOM   1519  CA  ARG A 228     -11.784 -35.963 -10.285  1.00 13.10           C  
ATOM   1520  C   ARG A 228     -11.070 -34.918 -11.140  1.00 13.34           C  
ATOM   1521  O   ARG A 228      -9.853 -34.971 -11.317  1.00 11.81           O  
ATOM   1522  CB  ARG A 228     -12.314 -37.085 -11.186  1.00 13.97           C  
ATOM   1523  CG  ARG A 228     -11.482 -37.367 -12.433  1.00 14.33           C  
ATOM   1524  CD  ARG A 228     -10.164 -38.061 -12.130  1.00 14.95           C  
ATOM   1525  NE  ARG A 228      -9.431 -38.347 -13.363  1.00 15.18           N  
ATOM   1526  CZ  ARG A 228      -8.815 -37.426 -14.099  1.00 17.16           C  
ATOM   1527  NH1 ARG A 228      -8.829 -36.149 -13.724  1.00 15.62           N  
ATOM   1528  NH2 ARG A 228      -8.201 -37.777 -15.223  1.00 17.21           N  
ATOM   1529  N   SER A 229     -11.840 -33.966 -11.660  1.00 12.21           N  
ATOM   1530  CA  SER A 229     -11.300 -32.913 -12.519  1.00 12.18           C  
ATOM   1531  C   SER A 229     -12.210 -31.696 -12.478  1.00 12.67           C  
ATOM   1532  O   SER A 229     -13.414 -31.829 -12.268  1.00 12.08           O  
ATOM   1533  CB  SER A 229     -11.197 -33.423 -13.966  1.00 12.11           C  
ATOM   1534  OG  SER A 229     -10.962 -32.366 -14.887  1.00 13.14           O  
ATOM   1535  N   LEU A 230     -11.630 -30.511 -12.661  1.00 12.61           N  
ATOM   1536  CA  LEU A 230     -12.414 -29.280 -12.685  1.00 12.71           C  
ATOM   1537  C   LEU A 230     -13.312 -29.328 -13.928  1.00 14.23           C  
ATOM   1538  O   LEU A 230     -14.339 -28.649 -13.995  1.00 12.58           O  
ATOM   1539  CB  LEU A 230     -11.488 -28.061 -12.755  1.00 14.55           C  
ATOM   1540  CG  LEU A 230     -10.496 -27.950 -11.590  1.00 14.91           C  
ATOM   1541  CD1 LEU A 230      -9.460 -26.867 -11.877  1.00 14.33           C  
ATOM   1542  CD2 LEU A 230     -11.251 -27.645 -10.307  1.00 14.65           C  
ATOM   1543  N   ARG A 231     -12.906 -30.142 -14.900  1.00 13.67           N  
ATOM   1544  CA  ARG A 231     -13.643 -30.322 -16.155  1.00 14.32           C  
ATOM   1545  C   ARG A 231     -14.804 -31.297 -15.979  1.00 15.12           C  
ATOM   1546  O   ARG A 231     -15.611 -31.487 -16.894  1.00 15.44           O  
ATOM   1547  CB  ARG A 231     -12.708 -30.871 -17.242  1.00 14.52           C  
ATOM   1548  CG  ARG A 231     -11.483 -30.015 -17.501  1.00 11.21           C  
ATOM   1549  CD  ARG A 231     -10.531 -30.675 -18.484  1.00 14.26           C  
ATOM   1550  NE  ARG A 231      -9.973 -31.909 -17.938  1.00 13.51           N  
ATOM   1551  CZ  ARG A 231     -10.151 -33.115 -18.464  1.00 14.37           C  
ATOM   1552  NH1 ARG A 231     -10.875 -33.266 -19.569  1.00 14.35           N  
ATOM   1553  NH2 ARG A 231      -9.607 -34.173 -17.880  1.00 14.28           N  
ATOM   1554  N   MET A 232     -14.885 -31.923 -14.810  1.00 14.94           N  
ATOM   1555  CA  MET A 232     -15.940 -32.894 -14.550  1.00 14.82           C  
ATOM   1556  C   MET A 232     -16.770 -32.554 -13.322  1.00 14.05           C  
ATOM   1557  O   MET A 232     -17.014 -33.403 -12.465  1.00 13.67           O  
ATOM   1558  CB  MET A 232     -15.328 -34.284 -14.392  1.00 14.45           C  
ATOM   1559  CG  MET A 232     -14.505 -34.737 -15.596  1.00 14.40           C  
ATOM   1560  SD  MET A 232     -13.598 -36.250 -15.238  1.00 16.84           S  
ATOM   1561  CE  MET A 232     -12.581 -36.413 -16.712  1.00 16.29           C  
ATOM   1562  N   MET A 233     -17.196 -31.302 -13.234  1.00 13.49           N  
ATOM   1563  CA  MET A 233     -18.023 -30.867 -12.118  1.00 14.60           C  
ATOM   1564  C   MET A 233     -18.991 -29.811 -12.609  1.00 13.44           C  
ATOM   1565  O   MET A 233     -18.773 -29.190 -13.651  1.00 13.78           O  
ATOM   1566  CB  MET A 233     -17.159 -30.283 -10.993  1.00 13.97           C  
ATOM   1567  CG  MET A 233     -16.437 -29.006 -11.369  1.00 13.46           C  
ATOM   1568  SD  MET A 233     -15.410 -28.355 -10.005  1.00 14.49           S  
ATOM   1569  CE  MET A 233     -15.219 -26.654 -10.554  1.00 13.23           C  
ATOM   1570  N   GLN A 234     -20.066 -29.608 -11.861  1.00 13.07           N  
ATOM   1571  CA  GLN A 234     -21.044 -28.601 -12.227  1.00 13.82           C  
ATOM   1572  C   GLN A 234     -20.635 -27.255 -11.653  1.00 15.29           C  
ATOM   1573  O   GLN A 234     -19.665 -27.149 -10.887  1.00 13.77           O  
ATOM   1574  CB  GLN A 234     -22.430 -28.958 -11.686  1.00 13.25           C  
ATOM   1575  CG  GLN A 234     -23.185 -30.014 -12.475  1.00 14.93           C  
ATOM   1576  CD  GLN A 234     -24.628 -30.135 -12.017  1.00 15.21           C  
ATOM   1577  OE1 GLN A 234     -24.915 -30.699 -10.959  1.00 15.72           O  
ATOM   1578  NE2 GLN A 234     -25.544 -29.587 -12.806  1.00 15.64           N  
ATOM   1579  N   GLY A 235     -21.393 -26.235 -12.035  1.00 14.27           N  
ATOM   1580  CA  GLY A 235     -21.163 -24.886 -11.557  1.00 14.12           C  
ATOM   1581  C   GLY A 235     -22.537 -24.320 -11.269  1.00 16.23           C  
ATOM   1582  O   GLY A 235     -23.500 -24.669 -11.955  1.00 15.69           O  
ATOM   1583  N   PHE A 236     -22.641 -23.460 -10.262  1.00 14.28           N  
ATOM   1584  CA  PHE A 236     -23.925 -22.873  -9.893  1.00 13.45           C  
ATOM   1585  C   PHE A 236     -23.745 -21.426  -9.464  1.00 14.34           C  
ATOM   1586  O   PHE A 236     -22.738 -21.075  -8.846  1.00 12.88           O  
ATOM   1587  CB  PHE A 236     -24.539 -23.633  -8.715  1.00 13.68           C  
ATOM   1588  CG  PHE A 236     -24.676 -25.105  -8.940  1.00 14.27           C  
ATOM   1589  CD1 PHE A 236     -25.770 -25.619  -9.627  1.00 15.91           C  
ATOM   1590  CD2 PHE A 236     -23.713 -25.987  -8.452  1.00 14.63           C  
ATOM   1591  CE1 PHE A 236     -25.905 -26.991  -9.823  1.00 14.35           C  
ATOM   1592  CE2 PHE A 236     -23.837 -27.355  -8.643  1.00 14.64           C  
ATOM   1593  CZ  PHE A 236     -24.937 -27.860  -9.330  1.00 16.98           C  
ATOM   1594  N   GLY A 237     -24.731 -20.590  -9.772  1.00 14.07           N  
ATOM   1595  CA  GLY A 237     -24.653 -19.202  -9.351  1.00 12.99           C  
ATOM   1596  C   GLY A 237     -24.939 -19.136  -7.859  1.00 14.98           C  
ATOM   1597  O   GLY A 237     -24.532 -18.198  -7.176  1.00 15.37           O  
ATOM   1598  N   VAL A 238     -25.639 -20.156  -7.364  1.00 14.72           N  
ATOM   1599  CA  VAL A 238     -26.024 -20.299  -5.958  1.00 14.51           C  
ATOM   1600  C   VAL A 238     -27.072 -19.289  -5.518  1.00 15.00           C  
ATOM   1601  O   VAL A 238     -28.173 -19.669  -5.116  1.00 16.29           O  
ATOM   1602  CB  VAL A 238     -24.805 -20.218  -5.008  1.00 13.45           C  
ATOM   1603  CG1 VAL A 238     -25.243 -20.519  -3.582  1.00 14.34           C  
ATOM   1604  CG2 VAL A 238     -23.756 -21.231  -5.447  1.00 13.15           C  
ATOM   1605  N   ASN A 239     -26.742 -18.007  -5.592  1.00 14.57           N  
ATOM   1606  CA  ASN A 239     -27.697 -16.975  -5.207  1.00 14.14           C  
ATOM   1607  C   ASN A 239     -28.779 -16.828  -6.279  1.00 14.67           C  
ATOM   1608  O   ASN A 239     -28.585 -17.213  -7.431  1.00 14.80           O  
ATOM   1609  CB  ASN A 239     -26.994 -15.617  -5.065  1.00 13.49           C  
ATOM   1610  CG  ASN A 239     -26.097 -15.538  -3.852  1.00 15.89           C  
ATOM   1611  OD1 ASN A 239     -24.921 -15.186  -3.972  1.00 16.78           O  
ATOM   1612  ND2 ASN A 239     -26.634 -15.866  -2.682  1.00 13.33           N  
ATOM   1613  N   THR A 240     -29.899 -16.226  -5.897  1.00 14.44           N  
ATOM   1614  CA  THR A 240     -30.994 -15.982  -6.825  1.00 14.79           C  
ATOM   1615  C   THR A 240     -30.777 -14.617  -7.476  1.00 14.34           C  
ATOM   1616  O   THR A 240     -30.700 -13.594  -6.794  1.00 16.85           O  
ATOM   1617  CB  THR A 240     -32.344 -15.972  -6.093  1.00 13.85           C  
ATOM   1618  OG1 THR A 240     -32.526 -17.229  -5.437  1.00 13.28           O  
ATOM   1619  CG2 THR A 240     -33.491 -15.731  -7.071  1.00 14.53           C  
ATOM   1620  N   TYR A 241     -30.643 -14.608  -8.794  1.00 13.49           N  
ATOM   1621  CA  TYR A 241     -30.459 -13.370  -9.526  1.00 14.71           C  
ATOM   1622  C   TYR A 241     -31.776 -13.065 -10.221  1.00 16.25           C  
ATOM   1623  O   TYR A 241     -32.783 -13.737  -9.984  1.00 15.68           O  
ATOM   1624  CB  TYR A 241     -29.349 -13.530 -10.560  1.00 15.27           C  
ATOM   1625  CG  TYR A 241     -27.967 -13.594  -9.953  1.00 16.05           C  
ATOM   1626  CD1 TYR A 241     -27.246 -12.429  -9.701  1.00 16.69           C  
ATOM   1627  CD2 TYR A 241     -27.386 -14.816  -9.622  1.00 14.86           C  
ATOM   1628  CE1 TYR A 241     -25.972 -12.478  -9.137  1.00 17.56           C  
ATOM   1629  CE2 TYR A 241     -26.114 -14.877  -9.057  1.00 16.97           C  
ATOM   1630  CZ  TYR A 241     -25.414 -13.704  -8.820  1.00 16.44           C  
ATOM   1631  OH  TYR A 241     -24.149 -13.750  -8.276  1.00 17.18           O  
ATOM   1632  N   THR A 242     -31.768 -12.046 -11.067  1.00 16.54           N  
ATOM   1633  CA  THR A 242     -32.967 -11.679 -11.804  1.00 17.59           C  
ATOM   1634  C   THR A 242     -32.628 -11.379 -13.252  1.00 18.29           C  
ATOM   1635  O   THR A 242     -31.487 -11.040 -13.583  1.00 16.25           O  
ATOM   1636  CB  THR A 242     -33.650 -10.434 -11.213  1.00 18.19           C  
ATOM   1637  OG1 THR A 242     -32.746  -9.323 -11.255  1.00 18.47           O  
ATOM   1638  CG2 THR A 242     -34.083 -10.692  -9.780  1.00 15.93           C  
ATOM   1639  N   LEU A 243     -33.630 -11.528 -14.113  1.00 17.35           N  
ATOM   1640  CA  LEU A 243     -33.485 -11.242 -15.529  1.00 17.19           C  
ATOM   1641  C   LEU A 243     -34.653 -10.343 -15.901  1.00 18.79           C  
ATOM   1642  O   LEU A 243     -35.776 -10.557 -15.441  1.00 18.04           O  
ATOM   1643  CB  LEU A 243     -33.518 -12.532 -16.355  1.00 19.29           C  
ATOM   1644  CG  LEU A 243     -32.314 -13.463 -16.179  1.00 17.46           C  
ATOM   1645  CD1 LEU A 243     -32.475 -14.694 -17.058  1.00 19.18           C  
ATOM   1646  CD2 LEU A 243     -31.036 -12.716 -16.546  1.00 16.22           C  
ATOM   1647  N   ILE A 244     -34.375  -9.328 -16.710  1.00 18.78           N  
ATOM   1648  CA  ILE A 244     -35.394  -8.380 -17.145  1.00 19.17           C  
ATOM   1649  C   ILE A 244     -35.433  -8.358 -18.665  1.00 18.96           C  
ATOM   1650  O   ILE A 244     -34.402  -8.151 -19.305  1.00 17.93           O  
ATOM   1651  CB  ILE A 244     -35.073  -6.942 -16.677  1.00 20.00           C  
ATOM   1652  CG1 ILE A 244     -34.579  -6.941 -15.230  1.00 22.52           C  
ATOM   1653  CG2 ILE A 244     -36.311  -6.074 -16.823  1.00 19.64           C  
ATOM   1654  CD1 ILE A 244     -35.610  -7.333 -14.232  1.00 25.74           C  
ATOM   1655  N   ASN A 245     -36.616  -8.554 -19.245  1.00 20.38           N  
ATOM   1656  CA  ASN A 245     -36.736  -8.551 -20.701  1.00 20.91           C  
ATOM   1657  C   ASN A 245     -37.090  -7.181 -21.279  1.00 21.77           C  
ATOM   1658  O   ASN A 245     -37.277  -6.210 -20.544  1.00 21.08           O  
ATOM   1659  CB  ASN A 245     -37.759  -9.596 -21.168  1.00 21.94           C  
ATOM   1660  CG  ASN A 245     -39.160  -9.339 -20.634  1.00 22.08           C  
ATOM   1661  OD1 ASN A 245     -39.589  -8.196 -20.496  1.00 21.88           O  
ATOM   1662  ND2 ASN A 245     -39.890 -10.413 -20.357  1.00 23.28           N  
ATOM   1663  N   ALA A 246     -37.177  -7.119 -22.605  1.00 22.42           N  
ATOM   1664  CA  ALA A 246     -37.483  -5.883 -23.320  1.00 24.56           C  
ATOM   1665  C   ALA A 246     -38.778  -5.192 -22.889  1.00 25.50           C  
ATOM   1666  O   ALA A 246     -38.913  -3.976 -23.051  1.00 25.97           O  
ATOM   1667  CB  ALA A 246     -37.514  -6.154 -24.825  1.00 24.59           C  
ATOM   1668  N   GLN A 247     -39.725  -5.954 -22.350  1.00 25.37           N  
ATOM   1669  CA  GLN A 247     -40.994  -5.381 -21.904  1.00 27.94           C  
ATOM   1670  C   GLN A 247     -40.933  -4.924 -20.449  1.00 27.67           C  
ATOM   1671  O   GLN A 247     -41.922  -4.427 -19.904  1.00 27.12           O  
ATOM   1672  CB  GLN A 247     -42.136  -6.391 -22.062  1.00 30.52           C  
ATOM   1673  CG  GLN A 247     -42.402  -6.841 -23.492  1.00 34.94           C  
ATOM   1674  CD  GLN A 247     -41.330  -7.772 -24.020  1.00 38.03           C  
ATOM   1675  OE1 GLN A 247     -41.040  -8.808 -23.419  1.00 39.25           O  
ATOM   1676  NE2 GLN A 247     -40.736  -7.410 -25.151  1.00 40.08           N  
ATOM   1677  N   GLY A 248     -39.775  -5.103 -19.821  1.00 26.67           N  
ATOM   1678  CA  GLY A 248     -39.619  -4.691 -18.440  1.00 25.06           C  
ATOM   1679  C   GLY A 248     -40.112  -5.709 -17.429  1.00 24.24           C  
ATOM   1680  O   GLY A 248     -40.189  -5.405 -16.238  1.00 24.37           O  
ATOM   1681  N   LYS A 249     -40.447  -6.910 -17.895  1.00 23.34           N  
ATOM   1682  CA  LYS A 249     -40.922  -7.971 -17.014  1.00 24.16           C  
ATOM   1683  C   LYS A 249     -39.730  -8.680 -16.386  1.00 22.79           C  
ATOM   1684  O   LYS A 249     -38.721  -8.916 -17.052  1.00 22.96           O  
ATOM   1685  CB  LYS A 249     -41.772  -8.975 -17.797  1.00 25.91           C  
ATOM   1686  CG  LYS A 249     -42.991  -8.351 -18.458  1.00 30.94           C  
ATOM   1687  CD  LYS A 249     -43.891  -7.683 -17.428  1.00 34.63           C  
ATOM   1688  CE  LYS A 249     -45.116  -7.057 -18.080  1.00 37.58           C  
ATOM   1689  NZ  LYS A 249     -46.010  -6.413 -17.076  1.00 40.50           N  
ATOM   1690  N   ARG A 250     -39.854  -9.024 -15.108  1.00 21.79           N  
ATOM   1691  CA  ARG A 250     -38.761  -9.682 -14.395  1.00 22.19           C  
ATOM   1692  C   ARG A 250     -39.024 -11.120 -13.967  1.00 22.00           C  
ATOM   1693  O   ARG A 250     -40.160 -11.515 -13.690  1.00 22.04           O  
ATOM   1694  CB  ARG A 250     -38.370  -8.865 -13.156  1.00 22.97           C  
ATOM   1695  CG  ARG A 250     -37.142  -9.408 -12.419  1.00 21.87           C  
ATOM   1696  CD  ARG A 250     -36.686  -8.465 -11.307  1.00 22.21           C  
ATOM   1697  NE  ARG A 250     -37.545  -8.534 -10.129  1.00 20.25           N  
ATOM   1698  CZ  ARG A 250     -37.261  -7.956  -8.964  1.00 23.78           C  
ATOM   1699  NH1 ARG A 250     -36.139  -7.258  -8.816  1.00 20.76           N  
ATOM   1700  NH2 ARG A 250     -38.089  -8.090  -7.938  1.00 23.03           N  
ATOM   1701  N   HIS A 251     -37.943 -11.890 -13.928  1.00 20.46           N  
ATOM   1702  CA  HIS A 251     -37.971 -13.274 -13.507  1.00 20.12           C  
ATOM   1703  C   HIS A 251     -36.822 -13.499 -12.514  1.00 20.17           C  
ATOM   1704  O   HIS A 251     -35.740 -12.917 -12.661  1.00 19.35           O  
ATOM   1705  CB  HIS A 251     -37.775 -14.227 -14.692  1.00 21.69           C  
ATOM   1706  CG  HIS A 251     -39.031 -14.533 -15.452  1.00 22.70           C  
ATOM   1707  ND1 HIS A 251     -39.467 -13.769 -16.513  1.00 25.32           N  
ATOM   1708  CD2 HIS A 251     -39.933 -15.535 -15.316  1.00 22.99           C  
ATOM   1709  CE1 HIS A 251     -40.581 -14.289 -17.001  1.00 23.90           C  
ATOM   1710  NE2 HIS A 251     -40.885 -15.362 -16.293  1.00 24.52           N  
ATOM   1711  N   PHE A 252     -37.062 -14.328 -11.502  1.00 18.63           N  
ATOM   1712  CA  PHE A 252     -36.032 -14.669 -10.524  1.00 19.11           C  
ATOM   1713  C   PHE A 252     -35.367 -15.896 -11.122  1.00 18.33           C  
ATOM   1714  O   PHE A 252     -36.052 -16.801 -11.602  1.00 18.56           O  
ATOM   1715  CB  PHE A 252     -36.658 -15.018  -9.173  1.00 18.50           C  
ATOM   1716  CG  PHE A 252     -37.241 -13.835  -8.452  1.00 20.93           C  
ATOM   1717  CD1 PHE A 252     -36.415 -12.893  -7.835  1.00 20.17           C  
ATOM   1718  CD2 PHE A 252     -38.619 -13.645  -8.414  1.00 19.31           C  
ATOM   1719  CE1 PHE A 252     -36.959 -11.784  -7.196  1.00 20.47           C  
ATOM   1720  CE2 PHE A 252     -39.169 -12.541  -7.780  1.00 20.53           C  
ATOM   1721  CZ  PHE A 252     -38.339 -11.607  -7.169  1.00 21.41           C  
ATOM   1722  N   VAL A 253     -34.041 -15.954 -11.090  1.00 16.60           N  
ATOM   1723  CA  VAL A 253     -33.365 -17.091 -11.698  1.00 15.23           C  
ATOM   1724  C   VAL A 253     -32.199 -17.703 -10.938  1.00 16.06           C  
ATOM   1725  O   VAL A 253     -31.639 -17.099 -10.018  1.00 15.75           O  
ATOM   1726  CB  VAL A 253     -32.831 -16.718 -13.099  1.00 16.31           C  
ATOM   1727  CG1 VAL A 253     -33.954 -16.163 -13.965  1.00 17.50           C  
ATOM   1728  CG2 VAL A 253     -31.708 -15.688 -12.968  1.00 15.33           C  
ATOM   1729  N   LYS A 254     -31.851 -18.917 -11.357  1.00 16.70           N  
ATOM   1730  CA  LYS A 254     -30.725 -19.677 -10.829  1.00 16.81           C  
ATOM   1731  C   LYS A 254     -29.941 -20.081 -12.074  1.00 17.52           C  
ATOM   1732  O   LYS A 254     -30.533 -20.527 -13.061  1.00 17.15           O  
ATOM   1733  CB  LYS A 254     -31.192 -20.945 -10.106  1.00 17.39           C  
ATOM   1734  CG  LYS A 254     -31.938 -20.717  -8.804  1.00 15.90           C  
ATOM   1735  CD  LYS A 254     -31.007 -20.302  -7.668  1.00 18.90           C  
ATOM   1736  CE  LYS A 254     -31.756 -20.299  -6.339  1.00 17.92           C  
ATOM   1737  NZ  LYS A 254     -30.885 -19.967  -5.178  1.00 19.31           N  
ATOM   1738  N   PHE A 255     -28.621 -19.917 -12.038  1.00 15.86           N  
ATOM   1739  CA  PHE A 255     -27.782 -20.282 -13.175  1.00 16.34           C  
ATOM   1740  C   PHE A 255     -27.097 -21.619 -12.921  1.00 15.97           C  
ATOM   1741  O   PHE A 255     -26.686 -21.907 -11.796  1.00 16.45           O  
ATOM   1742  CB  PHE A 255     -26.721 -19.205 -13.428  1.00 16.17           C  
ATOM   1743  CG  PHE A 255     -27.288 -17.876 -13.844  1.00 17.44           C  
ATOM   1744  CD1 PHE A 255     -27.975 -17.740 -15.050  1.00 16.84           C  
ATOM   1745  CD2 PHE A 255     -27.118 -16.754 -13.039  1.00 17.06           C  
ATOM   1746  CE1 PHE A 255     -28.481 -16.497 -15.448  1.00 18.14           C  
ATOM   1747  CE2 PHE A 255     -27.621 -15.508 -13.427  1.00 16.87           C  
ATOM   1748  CZ  PHE A 255     -28.302 -15.380 -14.633  1.00 15.41           C  
ATOM   1749  N   HIS A 256     -26.975 -22.425 -13.973  1.00 15.83           N  
ATOM   1750  CA  HIS A 256     -26.353 -23.746 -13.889  1.00 15.12           C  
ATOM   1751  C   HIS A 256     -25.330 -23.993 -15.000  1.00 15.77           C  
ATOM   1752  O   HIS A 256     -25.516 -23.542 -16.135  1.00 14.99           O  
ATOM   1753  CB  HIS A 256     -27.414 -24.845 -14.018  1.00 15.15           C  
ATOM   1754  CG  HIS A 256     -28.463 -24.823 -12.952  1.00 15.98           C  
ATOM   1755  ND1 HIS A 256     -28.656 -25.875 -12.082  1.00 17.30           N  
ATOM   1756  CD2 HIS A 256     -29.382 -23.886 -12.621  1.00 15.19           C  
ATOM   1757  CE1 HIS A 256     -29.647 -25.585 -11.259  1.00 15.17           C  
ATOM   1758  NE2 HIS A 256     -30.105 -24.384 -11.564  1.00 15.47           N  
ATOM   1759  N   TRP A 257     -24.268 -24.726 -14.661  1.00 14.35           N  
ATOM   1760  CA  TRP A 257     -23.226 -25.137 -15.608  1.00 14.40           C  
ATOM   1761  C   TRP A 257     -23.175 -26.662 -15.467  1.00 13.65           C  
ATOM   1762  O   TRP A 257     -23.013 -27.180 -14.362  1.00 13.18           O  
ATOM   1763  CB  TRP A 257     -21.843 -24.577 -15.242  1.00 13.84           C  
ATOM   1764  CG  TRP A 257     -21.658 -23.092 -15.409  1.00 13.75           C  
ATOM   1765  CD1 TRP A 257     -21.479 -22.174 -14.412  1.00 14.46           C  
ATOM   1766  CD2 TRP A 257     -21.557 -22.366 -16.642  1.00 14.22           C  
ATOM   1767  NE1 TRP A 257     -21.268 -20.926 -14.945  1.00 13.17           N  
ATOM   1768  CE2 TRP A 257     -21.311 -21.012 -16.311  1.00 14.04           C  
ATOM   1769  CE3 TRP A 257     -21.649 -22.727 -17.994  1.00 13.06           C  
ATOM   1770  CZ2 TRP A 257     -21.155 -20.018 -17.283  1.00 15.90           C  
ATOM   1771  CZ3 TRP A 257     -21.493 -21.736 -18.964  1.00 15.30           C  
ATOM   1772  CH2 TRP A 257     -21.249 -20.397 -18.601  1.00 16.79           C  
ATOM   1773  N   THR A 258     -23.309 -27.381 -16.576  1.00 13.88           N  
ATOM   1774  CA  THR A 258     -23.300 -28.840 -16.538  1.00 15.33           C  
ATOM   1775  C   THR A 258     -22.243 -29.377 -17.500  1.00 15.42           C  
ATOM   1776  O   THR A 258     -22.317 -29.159 -18.707  1.00 14.27           O  
ATOM   1777  CB  THR A 258     -24.703 -29.377 -16.889  1.00 17.00           C  
ATOM   1778  OG1 THR A 258     -25.652 -28.821 -15.969  1.00 16.45           O  
ATOM   1779  CG2 THR A 258     -24.751 -30.895 -16.797  1.00 15.54           C  
ATOM   1780  N   PRO A 259     -21.239 -30.096 -16.965  1.00 16.15           N  
ATOM   1781  CA  PRO A 259     -20.146 -30.662 -17.759  1.00 15.13           C  
ATOM   1782  C   PRO A 259     -20.560 -31.732 -18.765  1.00 16.70           C  
ATOM   1783  O   PRO A 259     -21.290 -32.666 -18.435  1.00 16.05           O  
ATOM   1784  CB  PRO A 259     -19.202 -31.200 -16.689  1.00 15.61           C  
ATOM   1785  CG  PRO A 259     -20.164 -31.706 -15.651  1.00 16.23           C  
ATOM   1786  CD  PRO A 259     -21.164 -30.566 -15.567  1.00 16.23           C  
ATOM   1787  N   GLU A 260     -20.083 -31.594 -19.995  1.00 16.30           N  
ATOM   1788  CA  GLU A 260     -20.409 -32.562 -21.024  1.00 17.60           C  
ATOM   1789  C   GLU A 260     -19.646 -33.871 -20.806  1.00 17.47           C  
ATOM   1790  O   GLU A 260     -19.993 -34.909 -21.370  1.00 16.30           O  
ATOM   1791  CB  GLU A 260     -20.148 -31.947 -22.402  1.00 20.45           C  
ATOM   1792  CG  GLU A 260     -21.267 -30.963 -22.780  1.00 24.27           C  
ATOM   1793  CD  GLU A 260     -21.007 -30.173 -24.048  1.00 28.40           C  
ATOM   1794  OE1 GLU A 260     -20.527 -30.758 -25.042  1.00 30.16           O  
ATOM   1795  OE2 GLU A 260     -21.307 -28.957 -24.052  1.00 28.54           O  
ATOM   1796  N   LEU A 261     -18.617 -33.825 -19.963  1.00 16.61           N  
ATOM   1797  CA  LEU A 261     -17.850 -35.022 -19.645  1.00 17.16           C  
ATOM   1798  C   LEU A 261     -18.501 -35.743 -18.465  1.00 16.59           C  
ATOM   1799  O   LEU A 261     -18.100 -36.847 -18.109  1.00 17.50           O  
ATOM   1800  CB  LEU A 261     -16.406 -34.667 -19.278  1.00 17.00           C  
ATOM   1801  CG  LEU A 261     -15.413 -34.371 -20.404  1.00 16.66           C  
ATOM   1802  CD1 LEU A 261     -14.123 -33.808 -19.813  1.00 17.53           C  
ATOM   1803  CD2 LEU A 261     -15.128 -35.648 -21.183  1.00 18.90           C  
ATOM   1804  N   GLY A 262     -19.513 -35.117 -17.869  1.00 15.52           N  
ATOM   1805  CA  GLY A 262     -20.179 -35.718 -16.726  1.00 17.23           C  
ATOM   1806  C   GLY A 262     -19.526 -35.313 -15.408  1.00 17.37           C  
ATOM   1807  O   GLY A 262     -18.446 -34.720 -15.402  1.00 16.63           O  
ATOM   1808  N   VAL A 263     -20.183 -35.636 -14.296  1.00 17.02           N  
ATOM   1809  CA  VAL A 263     -19.676 -35.305 -12.962  1.00 15.91           C  
ATOM   1810  C   VAL A 263     -19.016 -36.542 -12.361  1.00 16.58           C  
ATOM   1811  O   VAL A 263     -19.674 -37.560 -12.145  1.00 16.63           O  
ATOM   1812  CB  VAL A 263     -20.827 -34.830 -12.042  1.00 15.53           C  
ATOM   1813  CG1 VAL A 263     -20.290 -34.482 -10.652  1.00 15.48           C  
ATOM   1814  CG2 VAL A 263     -21.519 -33.618 -12.670  1.00 16.19           C  
ATOM   1815  N   HIS A 264     -17.713 -36.451 -12.102  1.00 15.41           N  
ATOM   1816  CA  HIS A 264     -16.952 -37.574 -11.553  1.00 15.45           C  
ATOM   1817  C   HIS A 264     -16.081 -37.150 -10.375  1.00 15.23           C  
ATOM   1818  O   HIS A 264     -15.618 -36.010 -10.315  1.00 14.41           O  
ATOM   1819  CB  HIS A 264     -16.082 -38.177 -12.656  1.00 16.17           C  
ATOM   1820  CG  HIS A 264     -16.851 -38.537 -13.888  1.00 18.15           C  
ATOM   1821  ND1 HIS A 264     -17.724 -39.603 -13.934  1.00 18.77           N  
ATOM   1822  CD2 HIS A 264     -16.930 -37.932 -15.097  1.00 17.56           C  
ATOM   1823  CE1 HIS A 264     -18.310 -39.637 -15.117  1.00 18.52           C  
ATOM   1824  NE2 HIS A 264     -17.847 -38.634 -15.842  1.00 19.36           N  
ATOM   1825  N   SER A 265     -15.843 -38.080  -9.452  1.00 14.55           N  
ATOM   1826  CA  SER A 265     -15.049 -37.788  -8.266  1.00 14.95           C  
ATOM   1827  C   SER A 265     -13.962 -38.811  -7.941  1.00 14.38           C  
ATOM   1828  O   SER A 265     -13.936 -39.922  -8.475  1.00 13.93           O  
ATOM   1829  CB  SER A 265     -15.979 -37.659  -7.060  1.00 16.27           C  
ATOM   1830  OG  SER A 265     -17.056 -36.785  -7.350  1.00 16.60           O  
ATOM   1831  N   LEU A 266     -13.061 -38.413  -7.050  1.00 12.92           N  
ATOM   1832  CA  LEU A 266     -11.979 -39.269  -6.589  1.00 13.71           C  
ATOM   1833  C   LEU A 266     -12.494 -39.975  -5.334  1.00 14.20           C  
ATOM   1834  O   LEU A 266     -13.604 -39.699  -4.882  1.00 15.50           O  
ATOM   1835  CB  LEU A 266     -10.773 -38.411  -6.186  1.00 13.90           C  
ATOM   1836  CG  LEU A 266     -10.144 -37.443  -7.190  1.00 14.79           C  
ATOM   1837  CD1 LEU A 266      -9.159 -36.524  -6.468  1.00 14.30           C  
ATOM   1838  CD2 LEU A 266      -9.450 -38.227  -8.289  1.00 14.58           C  
ATOM   1839  N   VAL A 267     -11.699 -40.894  -4.789  1.00 14.39           N  
ATOM   1840  CA  VAL A 267     -12.047 -41.556  -3.529  1.00 14.90           C  
ATOM   1841  C   VAL A 267     -11.080 -40.934  -2.511  1.00 15.20           C  
ATOM   1842  O   VAL A 267      -9.977 -40.521  -2.875  1.00 14.39           O  
ATOM   1843  CB  VAL A 267     -11.882 -43.105  -3.585  1.00 16.16           C  
ATOM   1844  CG1 VAL A 267     -12.956 -43.696  -4.487  1.00 18.65           C  
ATOM   1845  CG2 VAL A 267     -10.496 -43.488  -4.076  1.00 16.26           C  
ATOM   1846  N   TRP A 268     -11.485 -40.865  -1.248  1.00 16.41           N  
ATOM   1847  CA  TRP A 268     -10.670 -40.199  -0.229  1.00 15.83           C  
ATOM   1848  C   TRP A 268      -9.192 -40.552  -0.094  1.00 15.61           C  
ATOM   1849  O   TRP A 268      -8.345 -39.658  -0.118  1.00 15.61           O  
ATOM   1850  CB  TRP A 268     -11.337 -40.310   1.143  1.00 17.24           C  
ATOM   1851  CG  TRP A 268     -10.743 -39.346   2.139  1.00 17.47           C  
ATOM   1852  CD1 TRP A 268     -10.259 -39.644   3.377  1.00 17.84           C  
ATOM   1853  CD2 TRP A 268     -10.559 -37.932   1.964  1.00 17.41           C  
ATOM   1854  NE1 TRP A 268      -9.783 -38.508   3.988  1.00 19.45           N  
ATOM   1855  CE2 TRP A 268      -9.955 -37.442   3.143  1.00 18.49           C  
ATOM   1856  CE3 TRP A 268     -10.846 -37.033   0.925  1.00 17.43           C  
ATOM   1857  CZ2 TRP A 268      -9.630 -36.088   3.315  1.00 19.15           C  
ATOM   1858  CZ3 TRP A 268     -10.524 -35.687   1.095  1.00 17.41           C  
ATOM   1859  CH2 TRP A 268      -9.921 -35.228   2.284  1.00 17.51           C  
ATOM   1860  N   ASP A 269      -8.868 -41.833   0.062  1.00 14.50           N  
ATOM   1861  CA  ASP A 269      -7.466 -42.229   0.206  1.00 13.60           C  
ATOM   1862  C   ASP A 269      -6.641 -41.698  -0.967  1.00 14.68           C  
ATOM   1863  O   ASP A 269      -5.511 -41.233  -0.793  1.00 12.90           O  
ATOM   1864  CB  ASP A 269      -7.350 -43.756   0.280  1.00 14.99           C  
ATOM   1865  CG  ASP A 269      -5.908 -44.229   0.429  1.00 15.11           C  
ATOM   1866  OD1 ASP A 269      -5.306 -44.023   1.509  1.00 16.48           O  
ATOM   1867  OD2 ASP A 269      -5.371 -44.801  -0.541  1.00 15.01           O  
ATOM   1868  N   GLU A 270      -7.221 -41.771  -2.161  1.00 13.70           N  
ATOM   1869  CA  GLU A 270      -6.570 -41.305  -3.379  1.00 13.76           C  
ATOM   1870  C   GLU A 270      -6.393 -39.781  -3.367  1.00 13.58           C  
ATOM   1871  O   GLU A 270      -5.326 -39.270  -3.707  1.00 12.45           O  
ATOM   1872  CB  GLU A 270      -7.405 -41.744  -4.594  1.00 14.06           C  
ATOM   1873  CG  GLU A 270      -7.092 -41.046  -5.906  1.00 13.91           C  
ATOM   1874  CD  GLU A 270      -8.155 -41.328  -6.962  1.00 15.83           C  
ATOM   1875  OE1 GLU A 270      -9.348 -41.391  -6.593  1.00 14.15           O  
ATOM   1876  OE2 GLU A 270      -7.809 -41.472  -8.154  1.00 14.09           O  
ATOM   1877  N   ALA A 271      -7.440 -39.063  -2.973  1.00 13.42           N  
ATOM   1878  CA  ALA A 271      -7.389 -37.601  -2.929  1.00 13.22           C  
ATOM   1879  C   ALA A 271      -6.300 -37.099  -1.983  1.00 13.25           C  
ATOM   1880  O   ALA A 271      -5.617 -36.121  -2.286  1.00 13.15           O  
ATOM   1881  CB  ALA A 271      -8.742 -37.044  -2.509  1.00 15.30           C  
ATOM   1882  N   LEU A 272      -6.141 -37.766  -0.842  1.00 13.47           N  
ATOM   1883  CA  LEU A 272      -5.120 -37.378   0.137  1.00 13.02           C  
ATOM   1884  C   LEU A 272      -3.717 -37.642  -0.387  1.00 13.23           C  
ATOM   1885  O   LEU A 272      -2.815 -36.818  -0.212  1.00 13.52           O  
ATOM   1886  CB  LEU A 272      -5.312 -38.133   1.452  1.00 16.63           C  
ATOM   1887  CG  LEU A 272      -6.365 -37.611   2.430  1.00 21.38           C  
ATOM   1888  CD1 LEU A 272      -6.412 -38.523   3.658  1.00 21.33           C  
ATOM   1889  CD2 LEU A 272      -6.020 -36.180   2.838  1.00 20.03           C  
ATOM   1890  N   LYS A 273      -3.524 -38.800  -1.014  1.00 12.55           N  
ATOM   1891  CA  LYS A 273      -2.219 -39.134  -1.572  1.00 12.86           C  
ATOM   1892  C   LYS A 273      -1.847 -38.131  -2.665  1.00 11.88           C  
ATOM   1893  O   LYS A 273      -0.706 -37.666  -2.727  1.00 12.93           O  
ATOM   1894  CB  LYS A 273      -2.228 -40.555  -2.155  1.00 12.10           C  
ATOM   1895  CG  LYS A 273      -1.992 -41.662  -1.134  1.00 12.41           C  
ATOM   1896  CD  LYS A 273      -2.386 -43.022  -1.700  1.00 13.71           C  
ATOM   1897  CE  LYS A 273      -2.067 -44.137  -0.713  1.00 14.36           C  
ATOM   1898  NZ  LYS A 273      -2.674 -45.445  -1.117  1.00 14.00           N  
ATOM   1899  N   LEU A 274      -2.808 -37.799  -3.527  1.00 13.11           N  
ATOM   1900  CA  LEU A 274      -2.550 -36.854  -4.612  1.00 12.99           C  
ATOM   1901  C   LEU A 274      -2.203 -35.476  -4.070  1.00 14.14           C  
ATOM   1902  O   LEU A 274      -1.371 -34.769  -4.642  1.00 13.33           O  
ATOM   1903  CB  LEU A 274      -3.763 -36.746  -5.544  1.00 13.85           C  
ATOM   1904  CG  LEU A 274      -3.964 -37.864  -6.570  1.00 15.47           C  
ATOM   1905  CD1 LEU A 274      -5.285 -37.646  -7.311  1.00 14.66           C  
ATOM   1906  CD2 LEU A 274      -2.795 -37.879  -7.547  1.00 13.41           C  
ATOM   1907  N   ALA A 275      -2.847 -35.099  -2.969  1.00 13.10           N  
ATOM   1908  CA  ALA A 275      -2.602 -33.800  -2.353  1.00 13.50           C  
ATOM   1909  C   ALA A 275      -1.113 -33.647  -2.053  1.00 14.16           C  
ATOM   1910  O   ALA A 275      -0.581 -32.535  -2.042  1.00 13.96           O  
ATOM   1911  CB  ALA A 275      -3.421 -33.662  -1.074  1.00 13.02           C  
ATOM   1912  N   GLY A 276      -0.443 -34.770  -1.818  1.00 12.78           N  
ATOM   1913  CA  GLY A 276       0.980 -34.725  -1.534  1.00 12.77           C  
ATOM   1914  C   GLY A 276       1.827 -35.085  -2.744  1.00 15.11           C  
ATOM   1915  O   GLY A 276       2.816 -34.407  -3.041  1.00 14.95           O  
ATOM   1916  N   GLN A 277       1.430 -36.143  -3.450  1.00 14.42           N  
ATOM   1917  CA  GLN A 277       2.158 -36.622  -4.624  1.00 14.63           C  
ATOM   1918  C   GLN A 277       2.105 -35.684  -5.827  1.00 15.12           C  
ATOM   1919  O   GLN A 277       3.045 -35.638  -6.625  1.00 14.57           O  
ATOM   1920  CB  GLN A 277       1.650 -38.018  -4.994  1.00 14.96           C  
ATOM   1921  CG  GLN A 277       1.957 -39.053  -3.905  1.00 14.25           C  
ATOM   1922  CD  GLN A 277       1.184 -40.352  -4.059  1.00 16.92           C  
ATOM   1923  OE1 GLN A 277       1.459 -41.337  -3.363  1.00 16.97           O  
ATOM   1924  NE2 GLN A 277       0.208 -40.361  -4.957  1.00 14.24           N  
ATOM   1925  N   ASP A 278       1.007 -34.947  -5.963  1.00 14.85           N  
ATOM   1926  CA  ASP A 278       0.861 -33.972  -7.042  1.00 14.88           C  
ATOM   1927  C   ASP A 278      -0.161 -32.925  -6.622  1.00 14.21           C  
ATOM   1928  O   ASP A 278      -1.345 -33.015  -6.961  1.00 13.47           O  
ATOM   1929  CB  ASP A 278       0.412 -34.629  -8.352  1.00 16.09           C  
ATOM   1930  CG  ASP A 278       0.533 -33.681  -9.548  1.00 17.33           C  
ATOM   1931  OD1 ASP A 278       0.756 -32.467  -9.333  1.00 17.05           O  
ATOM   1932  OD2 ASP A 278       0.404 -34.140 -10.700  1.00 19.63           O  
ATOM   1933  N   PRO A 279       0.285 -31.914  -5.858  1.00 14.47           N  
ATOM   1934  CA  PRO A 279      -0.619 -30.855  -5.401  1.00 13.57           C  
ATOM   1935  C   PRO A 279      -1.221 -30.055  -6.550  1.00 13.18           C  
ATOM   1936  O   PRO A 279      -2.209 -29.348  -6.363  1.00 13.93           O  
ATOM   1937  CB  PRO A 279       0.268 -30.004  -4.487  1.00 15.27           C  
ATOM   1938  CG  PRO A 279       1.644 -30.204  -5.057  1.00 16.40           C  
ATOM   1939  CD  PRO A 279       1.661 -31.685  -5.383  1.00 14.12           C  
ATOM   1940  N   ASP A 280      -0.630 -30.181  -7.737  1.00 12.18           N  
ATOM   1941  CA  ASP A 280      -1.111 -29.468  -8.922  1.00 12.66           C  
ATOM   1942  C   ASP A 280      -1.937 -30.372  -9.836  1.00 12.94           C  
ATOM   1943  O   ASP A 280      -2.133 -30.058 -11.008  1.00 12.03           O  
ATOM   1944  CB  ASP A 280       0.071 -28.918  -9.722  1.00 13.01           C  
ATOM   1945  CG  ASP A 280       0.952 -27.999  -8.905  1.00 12.86           C  
ATOM   1946  OD1 ASP A 280       0.497 -26.893  -8.538  1.00 14.01           O  
ATOM   1947  OD2 ASP A 280       2.101 -28.396  -8.630  1.00 14.54           O  
ATOM   1948  N   PHE A 281      -2.428 -31.485  -9.298  1.00 12.58           N  
ATOM   1949  CA  PHE A 281      -3.208 -32.436 -10.094  1.00 13.12           C  
ATOM   1950  C   PHE A 281      -4.312 -31.807 -10.954  1.00 12.89           C  
ATOM   1951  O   PHE A 281      -4.408 -32.106 -12.140  1.00 12.99           O  
ATOM   1952  CB  PHE A 281      -3.822 -33.502  -9.189  1.00 14.02           C  
ATOM   1953  CG  PHE A 281      -4.456 -34.636  -9.942  1.00 15.08           C  
ATOM   1954  CD1 PHE A 281      -3.671 -35.567 -10.609  1.00 15.88           C  
ATOM   1955  CD2 PHE A 281      -5.839 -34.754 -10.005  1.00 14.60           C  
ATOM   1956  CE1 PHE A 281      -4.255 -36.607 -11.335  1.00 17.29           C  
ATOM   1957  CE2 PHE A 281      -6.436 -35.786 -10.727  1.00 17.26           C  
ATOM   1958  CZ  PHE A 281      -5.643 -36.714 -11.393  1.00 17.38           C  
ATOM   1959  N   HIS A 282      -5.143 -30.947 -10.369  1.00 12.80           N  
ATOM   1960  CA  HIS A 282      -6.228 -30.309 -11.131  1.00 11.92           C  
ATOM   1961  C   HIS A 282      -5.722 -29.210 -12.066  1.00 11.81           C  
ATOM   1962  O   HIS A 282      -6.235 -29.037 -13.173  1.00 11.05           O  
ATOM   1963  CB  HIS A 282      -7.276 -29.726 -10.179  1.00 14.40           C  
ATOM   1964  CG  HIS A 282      -8.164 -30.754  -9.551  1.00 14.46           C  
ATOM   1965  ND1 HIS A 282      -8.940 -30.487  -8.444  1.00 13.86           N  
ATOM   1966  CD2 HIS A 282      -8.430 -32.037  -9.896  1.00 13.72           C  
ATOM   1967  CE1 HIS A 282      -9.647 -31.560  -8.135  1.00 15.05           C  
ATOM   1968  NE2 HIS A 282      -9.357 -32.514  -9.002  1.00 15.34           N  
ATOM   1969  N   ARG A 283      -4.723 -28.455 -11.620  1.00 11.65           N  
ATOM   1970  CA  ARG A 283      -4.159 -27.397 -12.448  1.00 10.90           C  
ATOM   1971  C   ARG A 283      -3.548 -28.033 -13.706  1.00 11.36           C  
ATOM   1972  O   ARG A 283      -3.744 -27.553 -14.825  1.00 10.66           O  
ATOM   1973  CB  ARG A 283      -3.089 -26.632 -11.657  1.00 11.10           C  
ATOM   1974  CG  ARG A 283      -2.436 -25.486 -12.420  1.00 11.19           C  
ATOM   1975  CD  ARG A 283      -1.583 -24.638 -11.485  1.00 11.04           C  
ATOM   1976  NE  ARG A 283      -2.407 -23.916 -10.513  1.00 12.13           N  
ATOM   1977  CZ  ARG A 283      -1.917 -23.191  -9.515  1.00 10.38           C  
ATOM   1978  NH1 ARG A 283      -0.605 -23.094  -9.355  1.00 11.82           N  
ATOM   1979  NH2 ARG A 283      -2.734 -22.565  -8.681  1.00 10.42           N  
ATOM   1980  N   LYS A 284      -2.823 -29.131 -13.520  1.00 11.67           N  
ATOM   1981  CA  LYS A 284      -2.194 -29.823 -14.643  1.00 12.82           C  
ATOM   1982  C   LYS A 284      -3.225 -30.497 -15.543  1.00 12.67           C  
ATOM   1983  O   LYS A 284      -3.077 -30.510 -16.764  1.00 14.72           O  
ATOM   1984  CB  LYS A 284      -1.179 -30.844 -14.118  1.00 13.46           C  
ATOM   1985  CG  LYS A 284       0.058 -30.179 -13.506  1.00 14.37           C  
ATOM   1986  CD  LYS A 284       0.863 -31.115 -12.614  1.00 18.17           C  
ATOM   1987  CE  LYS A 284       1.537 -32.227 -13.393  1.00 21.09           C  
ATOM   1988  NZ  LYS A 284       2.369 -33.077 -12.477  1.00 21.76           N  
ATOM   1989  N   ASP A 285      -4.272 -31.043 -14.932  1.00 12.98           N  
ATOM   1990  CA  ASP A 285      -5.351 -31.714 -15.656  1.00 12.88           C  
ATOM   1991  C   ASP A 285      -6.015 -30.733 -16.629  1.00 13.21           C  
ATOM   1992  O   ASP A 285      -6.251 -31.058 -17.794  1.00 12.62           O  
ATOM   1993  CB  ASP A 285      -6.380 -32.242 -14.650  1.00 13.11           C  
ATOM   1994  CG  ASP A 285      -7.642 -32.759 -15.308  1.00 14.53           C  
ATOM   1995  OD1 ASP A 285      -7.715 -33.977 -15.591  1.00 15.68           O  
ATOM   1996  OD2 ASP A 285      -8.561 -31.942 -15.541  1.00 13.80           O  
ATOM   1997  N   LEU A 286      -6.309 -29.531 -16.145  1.00 12.27           N  
ATOM   1998  CA  LEU A 286      -6.939 -28.502 -16.969  1.00 12.61           C  
ATOM   1999  C   LEU A 286      -5.994 -28.004 -18.066  1.00 13.44           C  
ATOM   2000  O   LEU A 286      -6.364 -27.950 -19.243  1.00 13.51           O  
ATOM   2001  CB  LEU A 286      -7.374 -27.323 -16.091  1.00 12.18           C  
ATOM   2002  CG  LEU A 286      -8.012 -26.126 -16.806  1.00 13.59           C  
ATOM   2003  CD1 LEU A 286      -9.271 -26.575 -17.546  1.00 12.80           C  
ATOM   2004  CD2 LEU A 286      -8.345 -25.036 -15.790  1.00 11.97           C  
ATOM   2005  N   TRP A 287      -4.774 -27.645 -17.679  1.00 12.69           N  
ATOM   2006  CA  TRP A 287      -3.785 -27.145 -18.626  1.00 13.17           C  
ATOM   2007  C   TRP A 287      -3.478 -28.171 -19.722  1.00 13.74           C  
ATOM   2008  O   TRP A 287      -3.419 -27.826 -20.905  1.00 12.71           O  
ATOM   2009  CB  TRP A 287      -2.499 -26.765 -17.880  1.00 13.79           C  
ATOM   2010  CG  TRP A 287      -1.480 -26.050 -18.732  1.00 15.79           C  
ATOM   2011  CD1 TRP A 287      -0.674 -26.598 -19.687  1.00 17.15           C  
ATOM   2012  CD2 TRP A 287      -1.189 -24.647 -18.718  1.00 16.90           C  
ATOM   2013  NE1 TRP A 287       0.102 -25.620 -20.273  1.00 17.43           N  
ATOM   2014  CE2 TRP A 287      -0.195 -24.414 -19.695  1.00 16.70           C  
ATOM   2015  CE3 TRP A 287      -1.671 -23.563 -17.972  1.00 18.19           C  
ATOM   2016  CZ2 TRP A 287       0.327 -23.137 -19.948  1.00 19.64           C  
ATOM   2017  CZ3 TRP A 287      -1.149 -22.286 -18.224  1.00 20.34           C  
ATOM   2018  CH2 TRP A 287      -0.161 -22.089 -19.205  1.00 16.98           C  
ATOM   2019  N   GLU A 288      -3.289 -29.426 -19.321  1.00 12.07           N  
ATOM   2020  CA  GLU A 288      -2.983 -30.516 -20.253  1.00 14.94           C  
ATOM   2021  C   GLU A 288      -4.087 -30.751 -21.280  1.00 13.28           C  
ATOM   2022  O   GLU A 288      -3.822 -30.849 -22.478  1.00 13.37           O  
ATOM   2023  CB  GLU A 288      -2.734 -31.818 -19.475  1.00 16.75           C  
ATOM   2024  CG  GLU A 288      -2.480 -33.041 -20.349  1.00 24.60           C  
ATOM   2025  CD  GLU A 288      -2.233 -34.298 -19.532  1.00 28.00           C  
ATOM   2026  OE1 GLU A 288      -1.381 -34.249 -18.621  1.00 30.48           O  
ATOM   2027  OE2 GLU A 288      -2.884 -35.331 -19.803  1.00 29.34           O  
ATOM   2028  N   ALA A 289      -5.323 -30.847 -20.807  1.00 14.05           N  
ATOM   2029  CA  ALA A 289      -6.458 -31.074 -21.693  1.00 14.44           C  
ATOM   2030  C   ALA A 289      -6.539 -29.986 -22.762  1.00 15.23           C  
ATOM   2031  O   ALA A 289      -6.693 -30.278 -23.949  1.00 15.20           O  
ATOM   2032  CB  ALA A 289      -7.751 -31.120 -20.881  1.00 12.90           C  
ATOM   2033  N   ILE A 290      -6.421 -28.731 -22.342  1.00 13.70           N  
ATOM   2034  CA  ILE A 290      -6.487 -27.617 -23.277  1.00 14.13           C  
ATOM   2035  C   ILE A 290      -5.311 -27.627 -24.247  1.00 15.05           C  
ATOM   2036  O   ILE A 290      -5.486 -27.392 -25.444  1.00 14.56           O  
ATOM   2037  CB  ILE A 290      -6.551 -26.267 -22.521  1.00 13.83           C  
ATOM   2038  CG1 ILE A 290      -7.900 -26.169 -21.797  1.00 12.66           C  
ATOM   2039  CG2 ILE A 290      -6.379 -25.096 -23.494  1.00 13.28           C  
ATOM   2040  CD1 ILE A 290      -8.072 -24.924 -20.950  1.00 12.70           C  
ATOM   2041  N   GLU A 291      -4.118 -27.913 -23.740  1.00 15.21           N  
ATOM   2042  CA  GLU A 291      -2.931 -27.965 -24.588  1.00 18.26           C  
ATOM   2043  C   GLU A 291      -3.067 -29.100 -25.610  1.00 18.45           C  
ATOM   2044  O   GLU A 291      -2.555 -29.002 -26.729  1.00 18.74           O  
ATOM   2045  CB  GLU A 291      -1.682 -28.194 -23.731  1.00 21.85           C  
ATOM   2046  CG  GLU A 291      -0.366 -27.857 -24.421  1.00 30.11           C  
ATOM   2047  CD  GLU A 291      -0.270 -26.390 -24.820  1.00 33.62           C  
ATOM   2048  OE1 GLU A 291      -0.591 -25.512 -23.986  1.00 37.63           O  
ATOM   2049  OE2 GLU A 291       0.134 -26.111 -25.968  1.00 38.95           O  
ATOM   2050  N   ASN A 292      -3.764 -30.170 -25.227  1.00 17.47           N  
ATOM   2051  CA  ASN A 292      -3.954 -31.323 -26.112  1.00 19.08           C  
ATOM   2052  C   ASN A 292      -5.105 -31.165 -27.090  1.00 19.37           C  
ATOM   2053  O   ASN A 292      -5.315 -32.025 -27.951  1.00 21.16           O  
ATOM   2054  CB  ASN A 292      -4.176 -32.603 -25.299  1.00 19.28           C  
ATOM   2055  CG  ASN A 292      -2.921 -33.078 -24.614  1.00 20.86           C  
ATOM   2056  OD1 ASN A 292      -1.819 -32.645 -24.947  1.00 24.38           O  
ATOM   2057  ND2 ASN A 292      -3.076 -33.986 -23.658  1.00 20.99           N  
ATOM   2058  N   GLY A 293      -5.864 -30.085 -26.953  1.00 17.80           N  
ATOM   2059  CA  GLY A 293      -6.979 -29.872 -27.858  1.00 17.65           C  
ATOM   2060  C   GLY A 293      -8.297 -30.427 -27.353  1.00 17.49           C  
ATOM   2061  O   GLY A 293      -9.295 -30.398 -28.072  1.00 18.81           O  
ATOM   2062  N   ALA A 294      -8.307 -30.945 -26.129  1.00 16.38           N  
ATOM   2063  CA  ALA A 294      -9.533 -31.477 -25.540  1.00 16.66           C  
ATOM   2064  C   ALA A 294     -10.166 -30.367 -24.703  1.00 16.72           C  
ATOM   2065  O   ALA A 294     -10.106 -30.380 -23.472  1.00 17.81           O  
ATOM   2066  CB  ALA A 294      -9.224 -32.691 -24.671  1.00 16.47           C  
ATOM   2067  N   TYR A 295     -10.771 -29.401 -25.386  1.00 16.65           N  
ATOM   2068  CA  TYR A 295     -11.398 -28.267 -24.720  1.00 15.59           C  
ATOM   2069  C   TYR A 295     -12.624 -28.688 -23.918  1.00 16.24           C  
ATOM   2070  O   TYR A 295     -13.591 -29.221 -24.468  1.00 16.02           O  
ATOM   2071  CB  TYR A 295     -11.790 -27.204 -25.759  1.00 15.54           C  
ATOM   2072  CG  TYR A 295     -10.657 -26.815 -26.691  1.00 16.17           C  
ATOM   2073  CD1 TYR A 295      -9.342 -26.732 -26.229  1.00 15.97           C  
ATOM   2074  CD2 TYR A 295     -10.902 -26.496 -28.030  1.00 16.92           C  
ATOM   2075  CE1 TYR A 295      -8.302 -26.343 -27.072  1.00 14.97           C  
ATOM   2076  CE2 TYR A 295      -9.866 -26.103 -28.880  1.00 14.81           C  
ATOM   2077  CZ  TYR A 295      -8.571 -26.032 -28.392  1.00 16.85           C  
ATOM   2078  OH  TYR A 295      -7.537 -25.658 -29.221  1.00 18.01           O  
ATOM   2079  N   PRO A 296     -12.601 -28.457 -22.596  1.00 14.87           N  
ATOM   2080  CA  PRO A 296     -13.738 -28.830 -21.752  1.00 15.15           C  
ATOM   2081  C   PRO A 296     -14.953 -27.949 -22.025  1.00 14.31           C  
ATOM   2082  O   PRO A 296     -14.824 -26.737 -22.216  1.00 13.96           O  
ATOM   2083  CB  PRO A 296     -13.188 -28.656 -20.338  1.00 14.25           C  
ATOM   2084  CG  PRO A 296     -12.230 -27.519 -20.499  1.00 14.64           C  
ATOM   2085  CD  PRO A 296     -11.517 -27.867 -21.790  1.00 14.96           C  
ATOM   2086  N   LYS A 297     -16.131 -28.562 -22.041  1.00 13.79           N  
ATOM   2087  CA  LYS A 297     -17.367 -27.834 -22.310  1.00 14.32           C  
ATOM   2088  C   LYS A 297     -18.422 -28.024 -21.235  1.00 14.08           C  
ATOM   2089  O   LYS A 297     -18.486 -29.065 -20.574  1.00 15.30           O  
ATOM   2090  CB  LYS A 297     -17.959 -28.276 -23.655  1.00 16.38           C  
ATOM   2091  CG  LYS A 297     -17.040 -28.071 -24.843  1.00 20.92           C  
ATOM   2092  CD  LYS A 297     -17.683 -28.581 -26.128  1.00 23.15           C  
ATOM   2093  CE  LYS A 297     -16.784 -28.344 -27.331  1.00 25.38           C  
ATOM   2094  NZ  LYS A 297     -15.447 -28.973 -27.150  1.00 28.74           N  
ATOM   2095  N   TRP A 298     -19.258 -27.004 -21.078  1.00 13.09           N  
ATOM   2096  CA  TRP A 298     -20.347 -27.025 -20.113  1.00 13.97           C  
ATOM   2097  C   TRP A 298     -21.592 -26.468 -20.783  1.00 14.76           C  
ATOM   2098  O   TRP A 298     -21.506 -25.536 -21.585  1.00 15.89           O  
ATOM   2099  CB  TRP A 298     -20.033 -26.130 -18.910  1.00 13.06           C  
ATOM   2100  CG  TRP A 298     -19.039 -26.684 -17.941  1.00 11.54           C  
ATOM   2101  CD1 TRP A 298     -19.309 -27.356 -16.785  1.00 11.54           C  
ATOM   2102  CD2 TRP A 298     -17.614 -26.586 -18.027  1.00 11.63           C  
ATOM   2103  NE1 TRP A 298     -18.138 -27.681 -16.140  1.00 11.25           N  
ATOM   2104  CE2 TRP A 298     -17.082 -27.219 -16.882  1.00 11.74           C  
ATOM   2105  CE3 TRP A 298     -16.733 -26.021 -18.961  1.00 12.78           C  
ATOM   2106  CZ2 TRP A 298     -15.704 -27.304 -16.644  1.00 11.34           C  
ATOM   2107  CZ3 TRP A 298     -15.363 -26.106 -18.722  1.00 11.88           C  
ATOM   2108  CH2 TRP A 298     -14.865 -26.743 -17.571  1.00 10.44           C  
ATOM   2109  N   LYS A 299     -22.745 -27.043 -20.460  1.00 15.64           N  
ATOM   2110  CA  LYS A 299     -24.006 -26.536 -20.987  1.00 17.01           C  
ATOM   2111  C   LYS A 299     -24.447 -25.493 -19.965  1.00 15.83           C  
ATOM   2112  O   LYS A 299     -24.300 -25.703 -18.756  1.00 15.81           O  
ATOM   2113  CB  LYS A 299     -25.068 -27.637 -21.060  1.00 18.87           C  
ATOM   2114  CG  LYS A 299     -24.735 -28.799 -21.973  1.00 26.03           C  
ATOM   2115  CD  LYS A 299     -25.938 -29.727 -22.127  1.00 31.22           C  
ATOM   2116  CE  LYS A 299     -26.483 -30.180 -20.777  1.00 32.54           C  
ATOM   2117  NZ  LYS A 299     -27.706 -31.027 -20.915  1.00 36.37           N  
ATOM   2118  N   PHE A 300     -24.983 -24.376 -20.442  1.00 15.25           N  
ATOM   2119  CA  PHE A 300     -25.437 -23.307 -19.559  1.00 15.38           C  
ATOM   2120  C   PHE A 300     -26.955 -23.354 -19.460  1.00 17.01           C  
ATOM   2121  O   PHE A 300     -27.641 -23.297 -20.484  1.00 17.60           O  
ATOM   2122  CB  PHE A 300     -25.003 -21.957 -20.127  1.00 16.41           C  
ATOM   2123  CG  PHE A 300     -25.439 -20.782 -19.304  1.00 16.30           C  
ATOM   2124  CD1 PHE A 300     -24.871 -20.537 -18.060  1.00 15.70           C  
ATOM   2125  CD2 PHE A 300     -26.407 -19.903 -19.784  1.00 16.97           C  
ATOM   2126  CE1 PHE A 300     -25.258 -19.426 -17.306  1.00 15.99           C  
ATOM   2127  CE2 PHE A 300     -26.797 -18.794 -19.037  1.00 15.60           C  
ATOM   2128  CZ  PHE A 300     -26.219 -18.557 -17.798  1.00 17.00           C  
ATOM   2129  N   GLY A 301     -27.471 -23.449 -18.235  1.00 16.69           N  
ATOM   2130  CA  GLY A 301     -28.911 -23.521 -18.030  1.00 17.99           C  
ATOM   2131  C   GLY A 301     -29.462 -22.503 -17.049  1.00 18.55           C  
ATOM   2132  O   GLY A 301     -28.735 -21.971 -16.204  1.00 17.83           O  
ATOM   2133  N   ILE A 302     -30.763 -22.240 -17.159  1.00 18.16           N  
ATOM   2134  CA  ILE A 302     -31.438 -21.266 -16.309  1.00 17.89           C  
ATOM   2135  C   ILE A 302     -32.749 -21.793 -15.730  1.00 19.91           C  
ATOM   2136  O   ILE A 302     -33.545 -22.414 -16.438  1.00 18.74           O  
ATOM   2137  CB  ILE A 302     -31.795 -19.989 -17.111  1.00 18.79           C  
ATOM   2138  CG1 ILE A 302     -30.527 -19.326 -17.648  1.00 19.40           C  
ATOM   2139  CG2 ILE A 302     -32.601 -19.029 -16.243  1.00 18.24           C  
ATOM   2140  CD1 ILE A 302     -30.805 -18.152 -18.583  1.00 18.63           C  
ATOM   2141  N   GLN A 303     -32.959 -21.550 -14.438  1.00 18.14           N  
ATOM   2142  CA  GLN A 303     -34.203 -21.920 -13.776  1.00 17.77           C  
ATOM   2143  C   GLN A 303     -34.894 -20.574 -13.600  1.00 18.81           C  
ATOM   2144  O   GLN A 303     -34.284 -19.624 -13.112  1.00 17.95           O  
ATOM   2145  CB  GLN A 303     -33.947 -22.540 -12.400  1.00 17.59           C  
ATOM   2146  CG  GLN A 303     -33.584 -24.009 -12.412  1.00 16.68           C  
ATOM   2147  CD  GLN A 303     -33.416 -24.555 -11.008  1.00 19.26           C  
ATOM   2148  OE1 GLN A 303     -32.537 -24.113 -10.262  1.00 19.11           O  
ATOM   2149  NE2 GLN A 303     -34.264 -25.510 -10.633  1.00 16.71           N  
ATOM   2150  N   ALA A 304     -36.156 -20.471 -13.999  1.00 19.46           N  
ATOM   2151  CA  ALA A 304     -36.837 -19.193 -13.868  1.00 19.77           C  
ATOM   2152  C   ALA A 304     -38.194 -19.265 -13.188  1.00 21.53           C  
ATOM   2153  O   ALA A 304     -38.998 -20.161 -13.452  1.00 20.57           O  
ATOM   2154  CB  ALA A 304     -36.976 -18.537 -15.238  1.00 19.95           C  
ATOM   2155  N   ILE A 305     -38.430 -18.307 -12.300  1.00 20.62           N  
ATOM   2156  CA  ILE A 305     -39.686 -18.202 -11.576  1.00 22.85           C  
ATOM   2157  C   ILE A 305     -40.233 -16.798 -11.825  1.00 24.12           C  
ATOM   2158  O   ILE A 305     -39.559 -15.797 -11.561  1.00 21.76           O  
ATOM   2159  CB  ILE A 305     -39.487 -18.418 -10.058  1.00 22.90           C  
ATOM   2160  CG1 ILE A 305     -39.043 -19.858  -9.789  1.00 22.08           C  
ATOM   2161  CG2 ILE A 305     -40.779 -18.103  -9.314  1.00 23.55           C  
ATOM   2162  CD1 ILE A 305     -38.756 -20.160  -8.328  1.00 22.96           C  
ATOM   2163  N   ALA A 306     -41.452 -16.730 -12.347  1.00 24.03           N  
ATOM   2164  CA  ALA A 306     -42.084 -15.453 -12.647  1.00 26.20           C  
ATOM   2165  C   ALA A 306     -42.253 -14.587 -11.406  1.00 26.95           C  
ATOM   2166  O   ALA A 306     -42.511 -15.088 -10.313  1.00 26.02           O  
ATOM   2167  CB  ALA A 306     -43.441 -15.685 -13.308  1.00 25.98           C  
ATOM   2168  N   GLU A 307     -42.107 -13.281 -11.597  1.00 29.03           N  
ATOM   2169  CA  GLU A 307     -42.238 -12.298 -10.528  1.00 31.54           C  
ATOM   2170  C   GLU A 307     -43.458 -12.595  -9.653  1.00 32.86           C  
ATOM   2171  O   GLU A 307     -43.390 -12.502  -8.427  1.00 33.33           O  
ATOM   2172  CB  GLU A 307     -42.370 -10.901 -11.145  1.00 31.16           C  
ATOM   2173  CG  GLU A 307     -42.324  -9.735 -10.168  1.00 32.77           C  
ATOM   2174  CD  GLU A 307     -40.952  -9.544  -9.550  1.00 33.99           C  
ATOM   2175  OE1 GLU A 307     -39.948  -9.730 -10.271  1.00 32.78           O  
ATOM   2176  OE2 GLU A 307     -40.877  -9.195  -8.354  1.00 32.81           O  
ATOM   2177  N   GLU A 308     -44.564 -12.970 -10.295  1.00 35.00           N  
ATOM   2178  CA  GLU A 308     -45.819 -13.265  -9.602  1.00 36.18           C  
ATOM   2179  C   GLU A 308     -45.854 -14.528  -8.743  1.00 35.94           C  
ATOM   2180  O   GLU A 308     -46.682 -14.629  -7.837  1.00 35.85           O  
ATOM   2181  CB  GLU A 308     -46.974 -13.334 -10.609  1.00 38.82           C  
ATOM   2182  CG  GLU A 308     -46.785 -14.365 -11.712  1.00 42.29           C  
ATOM   2183  CD  GLU A 308     -48.047 -14.589 -12.526  1.00 45.24           C  
ATOM   2184  OE1 GLU A 308     -48.647 -13.594 -12.988  1.00 46.36           O  
ATOM   2185  OE2 GLU A 308     -48.437 -15.763 -12.709  1.00 46.53           O  
ATOM   2186  N   ASP A 309     -44.980 -15.491  -9.018  1.00 34.67           N  
ATOM   2187  CA  ASP A 309     -44.972 -16.732  -8.243  1.00 33.92           C  
ATOM   2188  C   ASP A 309     -43.838 -16.796  -7.218  1.00 33.46           C  
ATOM   2189  O   ASP A 309     -43.458 -17.879  -6.775  1.00 32.52           O  
ATOM   2190  CB  ASP A 309     -44.863 -17.940  -9.183  1.00 33.62           C  
ATOM   2191  CG  ASP A 309     -45.897 -17.912 -10.293  1.00 35.44           C  
ATOM   2192  OD1 ASP A 309     -47.082 -17.650  -9.999  1.00 34.89           O  
ATOM   2193  OD2 ASP A 309     -45.525 -18.159 -11.461  1.00 35.77           O  
ATOM   2194  N   GLU A 310     -43.312 -15.638  -6.833  1.00 33.56           N  
ATOM   2195  CA  GLU A 310     -42.200 -15.575  -5.882  1.00 33.76           C  
ATOM   2196  C   GLU A 310     -42.490 -16.291  -4.563  1.00 33.76           C  
ATOM   2197  O   GLU A 310     -41.626 -16.976  -4.011  1.00 33.03           O  
ATOM   2198  CB  GLU A 310     -41.870 -14.115  -5.562  1.00 34.63           C  
ATOM   2199  CG  GLU A 310     -40.594 -13.949  -4.755  1.00 35.94           C  
ATOM   2200  CD  GLU A 310     -40.386 -12.530  -4.262  1.00 37.85           C  
ATOM   2201  OE1 GLU A 310     -40.652 -11.584  -5.036  1.00 38.10           O  
ATOM   2202  OE2 GLU A 310     -39.947 -12.362  -3.103  1.00 38.37           O  
ATOM   2203  N   HIS A 311     -43.713 -16.121  -4.065  1.00 34.45           N  
ATOM   2204  CA  HIS A 311     -44.097 -16.700  -2.781  1.00 35.78           C  
ATOM   2205  C   HIS A 311     -44.908 -17.989  -2.812  1.00 35.20           C  
ATOM   2206  O   HIS A 311     -45.541 -18.347  -1.823  1.00 36.10           O  
ATOM   2207  CB  HIS A 311     -44.820 -15.636  -1.947  1.00 37.45           C  
ATOM   2208  CG  HIS A 311     -43.997 -14.409  -1.714  1.00 40.04           C  
ATOM   2209  ND1 HIS A 311     -44.315 -13.168  -2.228  1.00 41.24           N  
ATOM   2210  CD2 HIS A 311     -42.823 -14.255  -1.060  1.00 40.80           C  
ATOM   2211  CE1 HIS A 311     -43.366 -12.306  -1.904  1.00 41.50           C  
ATOM   2212  NE2 HIS A 311     -42.450 -12.941  -1.198  1.00 41.90           N  
ATOM   2213  N   LYS A 312     -44.859 -18.694  -3.937  1.00 34.22           N  
ATOM   2214  CA  LYS A 312     -45.597 -19.942  -4.098  1.00 34.53           C  
ATOM   2215  C   LYS A 312     -44.870 -21.229  -3.708  1.00 33.00           C  
ATOM   2216  O   LYS A 312     -45.278 -22.307  -4.127  1.00 33.75           O  
ATOM   2217  CB  LYS A 312     -46.084 -20.066  -5.541  1.00 36.25           C  
ATOM   2218  CG  LYS A 312     -47.331 -19.272  -5.860  1.00 38.93           C  
ATOM   2219  CD  LYS A 312     -47.108 -17.776  -5.760  1.00 41.38           C  
ATOM   2220  CE  LYS A 312     -48.354 -17.021  -6.200  1.00 43.29           C  
ATOM   2221  NZ  LYS A 312     -48.764 -17.402  -7.581  1.00 43.43           N  
ATOM   2222  N   PHE A 313     -43.800 -21.135  -2.924  1.00 30.05           N  
ATOM   2223  CA  PHE A 313     -43.071 -22.340  -2.522  1.00 28.43           C  
ATOM   2224  C   PHE A 313     -42.966 -22.462  -1.008  1.00 27.29           C  
ATOM   2225  O   PHE A 313     -43.176 -21.490  -0.285  1.00 27.98           O  
ATOM   2226  CB  PHE A 313     -41.668 -22.343  -3.137  1.00 27.48           C  
ATOM   2227  CG  PHE A 313     -41.667 -22.293  -4.637  1.00 27.44           C  
ATOM   2228  CD1 PHE A 313     -41.944 -21.105  -5.309  1.00 26.87           C  
ATOM   2229  CD2 PHE A 313     -41.416 -23.441  -5.382  1.00 27.45           C  
ATOM   2230  CE1 PHE A 313     -41.972 -21.063  -6.707  1.00 27.90           C  
ATOM   2231  CE2 PHE A 313     -41.442 -23.410  -6.779  1.00 27.43           C  
ATOM   2232  CZ  PHE A 313     -41.720 -22.221  -7.441  1.00 26.68           C  
ATOM   2233  N   ASP A 314     -42.651 -23.663  -0.532  1.00 27.31           N  
ATOM   2234  CA  ASP A 314     -42.508 -23.905   0.901  1.00 26.86           C  
ATOM   2235  C   ASP A 314     -41.301 -23.150   1.445  1.00 25.20           C  
ATOM   2236  O   ASP A 314     -41.301 -22.701   2.588  1.00 24.97           O  
ATOM   2237  CB  ASP A 314     -42.334 -25.400   1.176  1.00 29.81           C  
ATOM   2238  CG  ASP A 314     -43.611 -26.185   0.962  1.00 32.23           C  
ATOM   2239  OD1 ASP A 314     -43.579 -27.421   1.128  1.00 35.20           O  
ATOM   2240  OD2 ASP A 314     -44.644 -25.568   0.630  1.00 33.91           O  
ATOM   2241  N   PHE A 315     -40.272 -23.021   0.617  1.00 23.71           N  
ATOM   2242  CA  PHE A 315     -39.053 -22.318   1.005  1.00 21.81           C  
ATOM   2243  C   PHE A 315     -39.034 -20.937   0.365  1.00 21.52           C  
ATOM   2244  O   PHE A 315     -39.793 -20.665  -0.564  1.00 20.86           O  
ATOM   2245  CB  PHE A 315     -37.825 -23.098   0.535  1.00 22.30           C  
ATOM   2246  CG  PHE A 315     -37.860 -23.446  -0.929  1.00 23.19           C  
ATOM   2247  CD1 PHE A 315     -38.502 -24.600  -1.367  1.00 22.93           C  
ATOM   2248  CD2 PHE A 315     -37.293 -22.594  -1.875  1.00 22.69           C  
ATOM   2249  CE1 PHE A 315     -38.580 -24.901  -2.720  1.00 22.82           C  
ATOM   2250  CE2 PHE A 315     -37.368 -22.888  -3.234  1.00 23.20           C  
ATOM   2251  CZ  PHE A 315     -38.013 -24.045  -3.658  1.00 23.43           C  
ATOM   2252  N   ASP A 316     -38.179 -20.055   0.870  1.00 20.42           N  
ATOM   2253  CA  ASP A 316     -38.073 -18.726   0.287  1.00 19.55           C  
ATOM   2254  C   ASP A 316     -37.120 -18.879  -0.887  1.00 18.03           C  
ATOM   2255  O   ASP A 316     -36.003 -19.371  -0.722  1.00 16.52           O  
ATOM   2256  CB  ASP A 316     -37.508 -17.725   1.291  1.00 18.63           C  
ATOM   2257  CG  ASP A 316     -37.715 -16.296   0.847  1.00 19.54           C  
ATOM   2258  OD1 ASP A 316     -37.127 -15.905  -0.183  1.00 19.63           O  
ATOM   2259  OD2 ASP A 316     -38.479 -15.570   1.517  1.00 20.11           O  
ATOM   2260  N   ILE A 317     -37.558 -18.461  -2.069  1.00 17.98           N  
ATOM   2261  CA  ILE A 317     -36.734 -18.603  -3.264  1.00 19.09           C  
ATOM   2262  C   ILE A 317     -35.490 -17.729  -3.271  1.00 18.70           C  
ATOM   2263  O   ILE A 317     -34.695 -17.788  -4.210  1.00 18.88           O  
ATOM   2264  CB  ILE A 317     -37.545 -18.314  -4.547  1.00 18.68           C  
ATOM   2265  CG1 ILE A 317     -37.934 -16.834  -4.606  1.00 18.53           C  
ATOM   2266  CG2 ILE A 317     -38.787 -19.202  -4.573  1.00 18.35           C  
ATOM   2267  CD1 ILE A 317     -38.535 -16.417  -5.936  1.00 21.79           C  
ATOM   2268  N   LEU A 318     -35.324 -16.921  -2.228  1.00 19.09           N  
ATOM   2269  CA  LEU A 318     -34.164 -16.043  -2.125  1.00 17.63           C  
ATOM   2270  C   LEU A 318     -33.237 -16.523  -1.009  1.00 18.20           C  
ATOM   2271  O   LEU A 318     -32.278 -15.840  -0.639  1.00 17.40           O  
ATOM   2272  CB  LEU A 318     -34.611 -14.606  -1.852  1.00 17.61           C  
ATOM   2273  CG  LEU A 318     -35.627 -13.998  -2.830  1.00 16.52           C  
ATOM   2274  CD1 LEU A 318     -35.859 -12.540  -2.463  1.00 18.71           C  
ATOM   2275  CD2 LEU A 318     -35.119 -14.103  -4.263  1.00 17.61           C  
ATOM   2276  N   ASP A 319     -33.537 -17.707  -0.482  1.00 17.09           N  
ATOM   2277  CA  ASP A 319     -32.758 -18.318   0.590  1.00 17.48           C  
ATOM   2278  C   ASP A 319     -31.664 -19.150  -0.066  1.00 17.32           C  
ATOM   2279  O   ASP A 319     -31.950 -20.176  -0.680  1.00 17.44           O  
ATOM   2280  CB  ASP A 319     -33.673 -19.211   1.442  1.00 17.73           C  
ATOM   2281  CG  ASP A 319     -32.949 -19.873   2.601  1.00 18.45           C  
ATOM   2282  OD1 ASP A 319     -31.709 -19.754   2.685  1.00 17.23           O  
ATOM   2283  OD2 ASP A 319     -33.629 -20.519   3.430  1.00 18.77           O  
ATOM   2284  N   ALA A 320     -30.415 -18.707   0.062  1.00 15.99           N  
ATOM   2285  CA  ALA A 320     -29.285 -19.413  -0.544  1.00 16.07           C  
ATOM   2286  C   ALA A 320     -28.942 -20.766   0.078  1.00 15.45           C  
ATOM   2287  O   ALA A 320     -28.020 -21.438  -0.382  1.00 15.63           O  
ATOM   2288  CB  ALA A 320     -28.047 -18.517  -0.541  1.00 17.25           C  
ATOM   2289  N   THR A 321     -29.653 -21.166   1.127  1.00 15.17           N  
ATOM   2290  CA  THR A 321     -29.392 -22.471   1.729  1.00 16.02           C  
ATOM   2291  C   THR A 321     -30.380 -23.468   1.125  1.00 16.19           C  
ATOM   2292  O   THR A 321     -30.459 -24.615   1.554  1.00 16.62           O  
ATOM   2293  CB  THR A 321     -29.582 -22.466   3.263  1.00 16.52           C  
ATOM   2294  OG1 THR A 321     -30.939 -22.131   3.578  1.00 15.82           O  
ATOM   2295  CG2 THR A 321     -28.632 -21.466   3.920  1.00 14.87           C  
ATOM   2296  N   LYS A 322     -31.121 -23.016   0.116  1.00 16.68           N  
ATOM   2297  CA  LYS A 322     -32.120 -23.849  -0.552  1.00 16.75           C  
ATOM   2298  C   LYS A 322     -31.887 -23.997  -2.055  1.00 16.73           C  
ATOM   2299  O   LYS A 322     -31.442 -23.061  -2.721  1.00 17.23           O  
ATOM   2300  CB  LYS A 322     -33.514 -23.241  -0.366  1.00 16.34           C  
ATOM   2301  CG  LYS A 322     -33.945 -22.998   1.061  1.00 14.12           C  
ATOM   2302  CD  LYS A 322     -34.308 -24.289   1.770  1.00 15.26           C  
ATOM   2303  CE  LYS A 322     -34.816 -24.003   3.178  1.00 17.33           C  
ATOM   2304  NZ  LYS A 322     -33.799 -23.313   4.035  1.00 16.84           N  
ATOM   2305  N   ILE A 323     -32.184 -25.180  -2.588  1.00 16.83           N  
ATOM   2306  CA  ILE A 323     -32.082 -25.400  -4.027  1.00 17.27           C  
ATOM   2307  C   ILE A 323     -33.527 -25.279  -4.507  1.00 18.25           C  
ATOM   2308  O   ILE A 323     -34.458 -25.317  -3.700  1.00 17.11           O  
ATOM   2309  CB  ILE A 323     -31.605 -26.834  -4.403  1.00 18.69           C  
ATOM   2310  CG1 ILE A 323     -32.556 -27.874  -3.804  1.00 18.86           C  
ATOM   2311  CG2 ILE A 323     -30.171 -27.064  -3.934  1.00 18.63           C  
ATOM   2312  CD1 ILE A 323     -32.327 -29.292  -4.308  1.00 21.06           C  
ATOM   2313  N   TRP A 324     -33.716 -25.102  -5.807  1.00 18.52           N  
ATOM   2314  CA  TRP A 324     -35.062 -25.054  -6.358  1.00 19.94           C  
ATOM   2315  C   TRP A 324     -35.192 -26.440  -6.981  1.00 19.94           C  
ATOM   2316  O   TRP A 324     -34.620 -26.702  -8.036  1.00 20.74           O  
ATOM   2317  CB  TRP A 324     -35.186 -23.980  -7.444  1.00 18.07           C  
ATOM   2318  CG  TRP A 324     -35.114 -22.556  -6.950  1.00 18.24           C  
ATOM   2319  CD1 TRP A 324     -34.957 -22.131  -5.659  1.00 17.60           C  
ATOM   2320  CD2 TRP A 324     -35.211 -21.374  -7.752  1.00 18.31           C  
ATOM   2321  NE1 TRP A 324     -34.952 -20.755  -5.610  1.00 16.31           N  
ATOM   2322  CE2 TRP A 324     -35.107 -20.266  -6.881  1.00 18.30           C  
ATOM   2323  CE3 TRP A 324     -35.376 -21.143  -9.126  1.00 18.83           C  
ATOM   2324  CZ2 TRP A 324     -35.162 -18.945  -7.340  1.00 17.67           C  
ATOM   2325  CZ3 TRP A 324     -35.431 -19.829  -9.583  1.00 18.79           C  
ATOM   2326  CH2 TRP A 324     -35.324 -18.746  -8.689  1.00 18.46           C  
ATOM   2327  N   PRO A 325     -35.911 -27.358  -6.314  1.00 20.70           N  
ATOM   2328  CA  PRO A 325     -36.074 -28.715  -6.854  1.00 22.35           C  
ATOM   2329  C   PRO A 325     -36.406 -28.663  -8.339  1.00 22.33           C  
ATOM   2330  O   PRO A 325     -37.363 -28.005  -8.746  1.00 22.05           O  
ATOM   2331  CB  PRO A 325     -37.211 -29.285  -6.008  1.00 22.47           C  
ATOM   2332  CG  PRO A 325     -36.974 -28.628  -4.671  1.00 22.07           C  
ATOM   2333  CD  PRO A 325     -36.689 -27.189  -5.072  1.00 20.89           C  
ATOM   2334  N   GLU A 326     -35.601 -29.346  -9.147  1.00 23.94           N  
ATOM   2335  CA  GLU A 326     -35.805 -29.347 -10.588  1.00 26.07           C  
ATOM   2336  C   GLU A 326     -37.096 -30.038 -11.016  1.00 27.72           C  
ATOM   2337  O   GLU A 326     -37.510 -29.931 -12.169  1.00 27.39           O  
ATOM   2338  CB  GLU A 326     -34.584 -29.962 -11.281  1.00 25.92           C  
ATOM   2339  CG  GLU A 326     -33.365 -29.039 -11.204  1.00 24.88           C  
ATOM   2340  CD  GLU A 326     -32.139 -29.588 -11.900  1.00 25.79           C  
ATOM   2341  OE1 GLU A 326     -32.252 -30.015 -13.068  1.00 24.75           O  
ATOM   2342  OE2 GLU A 326     -31.055 -29.576 -11.279  1.00 28.01           O  
ATOM   2343  N   ASP A 327     -37.735 -30.732 -10.079  1.00 29.05           N  
ATOM   2344  CA  ASP A 327     -38.998 -31.398 -10.364  1.00 30.92           C  
ATOM   2345  C   ASP A 327     -40.107 -30.348 -10.249  1.00 30.21           C  
ATOM   2346  O   ASP A 327     -41.239 -30.575 -10.678  1.00 30.63           O  
ATOM   2347  CB  ASP A 327     -39.230 -32.548  -9.374  1.00 33.36           C  
ATOM   2348  CG  ASP A 327     -39.407 -32.066  -7.948  1.00 36.29           C  
ATOM   2349  OD1 ASP A 327     -40.540 -31.696  -7.579  1.00 39.45           O  
ATOM   2350  OD2 ASP A 327     -38.409 -32.048  -7.197  1.00 36.62           O  
ATOM   2351  N   LEU A 328     -39.763 -29.194  -9.676  1.00 28.04           N  
ATOM   2352  CA  LEU A 328     -40.699 -28.080  -9.510  1.00 27.01           C  
ATOM   2353  C   LEU A 328     -40.371 -26.959 -10.499  1.00 26.24           C  
ATOM   2354  O   LEU A 328     -41.264 -26.373 -11.114  1.00 27.24           O  
ATOM   2355  CB  LEU A 328     -40.635 -27.529  -8.081  1.00 27.87           C  
ATOM   2356  CG  LEU A 328     -41.111 -28.434  -6.941  1.00 28.23           C  
ATOM   2357  CD1 LEU A 328     -40.873 -27.741  -5.608  1.00 28.15           C  
ATOM   2358  CD2 LEU A 328     -42.589 -28.752  -7.114  1.00 28.74           C  
ATOM   2359  N   VAL A 329     -39.085 -26.657 -10.638  1.00 24.21           N  
ATOM   2360  CA  VAL A 329     -38.627 -25.622 -11.561  1.00 22.62           C  
ATOM   2361  C   VAL A 329     -37.530 -26.256 -12.414  1.00 22.76           C  
ATOM   2362  O   VAL A 329     -36.409 -26.464 -11.950  1.00 22.56           O  
ATOM   2363  CB  VAL A 329     -38.054 -24.403 -10.803  1.00 22.32           C  
ATOM   2364  CG1 VAL A 329     -37.808 -23.258 -11.771  1.00 22.39           C  
ATOM   2365  CG2 VAL A 329     -39.014 -23.977  -9.705  1.00 22.29           C  
ATOM   2366  N   PRO A 330     -37.843 -26.580 -13.677  1.00 22.58           N  
ATOM   2367  CA  PRO A 330     -36.852 -27.201 -14.559  1.00 22.12           C  
ATOM   2368  C   PRO A 330     -35.743 -26.268 -15.030  1.00 21.23           C  
ATOM   2369  O   PRO A 330     -35.939 -25.060 -15.154  1.00 19.43           O  
ATOM   2370  CB  PRO A 330     -37.703 -27.704 -15.719  1.00 23.68           C  
ATOM   2371  CG  PRO A 330     -38.733 -26.617 -15.839  1.00 25.30           C  
ATOM   2372  CD  PRO A 330     -39.119 -26.368 -14.387  1.00 23.41           C  
ATOM   2373  N   VAL A 331     -34.577 -26.849 -15.288  1.00 20.78           N  
ATOM   2374  CA  VAL A 331     -33.440 -26.096 -15.788  1.00 20.30           C  
ATOM   2375  C   VAL A 331     -33.555 -26.068 -17.309  1.00 21.29           C  
ATOM   2376  O   VAL A 331     -33.643 -27.111 -17.958  1.00 21.99           O  
ATOM   2377  CB  VAL A 331     -32.098 -26.761 -15.409  1.00 20.91           C  
ATOM   2378  CG1 VAL A 331     -30.950 -26.034 -16.097  1.00 20.23           C  
ATOM   2379  CG2 VAL A 331     -31.909 -26.749 -13.892  1.00 20.27           C  
ATOM   2380  N   ARG A 332     -33.560 -24.867 -17.869  1.00 21.26           N  
ATOM   2381  CA  ARG A 332     -33.656 -24.677 -19.309  1.00 21.35           C  
ATOM   2382  C   ARG A 332     -32.266 -24.379 -19.863  1.00 20.84           C  
ATOM   2383  O   ARG A 332     -31.713 -23.312 -19.610  1.00 20.54           O  
ATOM   2384  CB  ARG A 332     -34.608 -23.510 -19.594  1.00 22.84           C  
ATOM   2385  CG  ARG A 332     -34.638 -23.010 -21.026  1.00 27.53           C  
ATOM   2386  CD  ARG A 332     -35.533 -21.779 -21.111  1.00 29.80           C  
ATOM   2387  NE  ARG A 332     -35.402 -21.069 -22.378  1.00 32.83           N  
ATOM   2388  CZ  ARG A 332     -35.938 -19.877 -22.620  1.00 33.01           C  
ATOM   2389  NH1 ARG A 332     -36.645 -19.262 -21.681  1.00 31.85           N  
ATOM   2390  NH2 ARG A 332     -35.759 -19.295 -23.798  1.00 35.48           N  
ATOM   2391  N   TYR A 333     -31.695 -25.327 -20.602  1.00 20.20           N  
ATOM   2392  CA  TYR A 333     -30.368 -25.122 -21.176  1.00 19.94           C  
ATOM   2393  C   TYR A 333     -30.468 -24.349 -22.487  1.00 20.74           C  
ATOM   2394  O   TYR A 333     -31.258 -24.699 -23.377  1.00 20.15           O  
ATOM   2395  CB  TYR A 333     -29.660 -26.465 -21.375  1.00 19.74           C  
ATOM   2396  CG  TYR A 333     -29.272 -27.122 -20.065  1.00 20.76           C  
ATOM   2397  CD1 TYR A 333     -30.079 -28.101 -19.480  1.00 19.89           C  
ATOM   2398  CD2 TYR A 333     -28.115 -26.731 -19.387  1.00 20.27           C  
ATOM   2399  CE1 TYR A 333     -29.741 -28.676 -18.248  1.00 21.20           C  
ATOM   2400  CE2 TYR A 333     -27.771 -27.294 -18.159  1.00 21.00           C  
ATOM   2401  CZ  TYR A 333     -28.585 -28.264 -17.596  1.00 21.78           C  
ATOM   2402  OH  TYR A 333     -28.247 -28.811 -16.378  1.00 21.92           O  
ATOM   2403  N   ILE A 334     -29.664 -23.295 -22.599  1.00 18.89           N  
ATOM   2404  CA  ILE A 334     -29.689 -22.433 -23.774  1.00 17.88           C  
ATOM   2405  C   ILE A 334     -28.334 -22.115 -24.389  1.00 17.89           C  
ATOM   2406  O   ILE A 334     -28.271 -21.556 -25.482  1.00 16.38           O  
ATOM   2407  CB  ILE A 334     -30.351 -21.086 -23.441  1.00 18.92           C  
ATOM   2408  CG1 ILE A 334     -29.468 -20.303 -22.463  1.00 20.77           C  
ATOM   2409  CG2 ILE A 334     -31.715 -21.318 -22.819  1.00 19.86           C  
ATOM   2410  CD1 ILE A 334     -29.971 -18.899 -22.163  1.00 20.93           C  
ATOM   2411  N   GLY A 335     -27.251 -22.447 -23.695  1.00 16.02           N  
ATOM   2412  CA  GLY A 335     -25.946 -22.134 -24.240  1.00 16.00           C  
ATOM   2413  C   GLY A 335     -24.851 -23.122 -23.907  1.00 15.52           C  
ATOM   2414  O   GLY A 335     -25.077 -24.119 -23.220  1.00 14.25           O  
ATOM   2415  N   GLU A 336     -23.654 -22.829 -24.403  1.00 15.94           N  
ATOM   2416  CA  GLU A 336     -22.500 -23.681 -24.178  1.00 16.39           C  
ATOM   2417  C   GLU A 336     -21.251 -22.822 -24.021  1.00 15.73           C  
ATOM   2418  O   GLU A 336     -21.117 -21.784 -24.668  1.00 14.16           O  
ATOM   2419  CB  GLU A 336     -22.324 -24.632 -25.364  1.00 19.38           C  
ATOM   2420  CG  GLU A 336     -21.226 -25.664 -25.189  1.00 24.64           C  
ATOM   2421  CD  GLU A 336     -21.078 -26.559 -26.407  1.00 29.70           C  
ATOM   2422  OE1 GLU A 336     -20.759 -26.033 -27.496  1.00 32.02           O  
ATOM   2423  OE2 GLU A 336     -21.283 -27.785 -26.281  1.00 29.89           O  
ATOM   2424  N   MET A 337     -20.350 -23.256 -23.145  1.00 15.78           N  
ATOM   2425  CA  MET A 337     -19.094 -22.554 -22.917  1.00 16.40           C  
ATOM   2426  C   MET A 337     -17.973 -23.575 -23.020  1.00 16.39           C  
ATOM   2427  O   MET A 337     -18.128 -24.719 -22.589  1.00 16.35           O  
ATOM   2428  CB  MET A 337     -19.070 -21.917 -21.522  1.00 18.91           C  
ATOM   2429  CG  MET A 337     -17.719 -21.333 -21.138  1.00 23.82           C  
ATOM   2430  SD  MET A 337     -17.674 -20.792 -19.424  1.00 36.79           S  
ATOM   2431  CE  MET A 337     -17.466 -22.375 -18.588  1.00 25.77           C  
ATOM   2432  N   GLU A 338     -16.854 -23.174 -23.609  1.00 16.22           N  
ATOM   2433  CA  GLU A 338     -15.711 -24.067 -23.728  1.00 15.71           C  
ATOM   2434  C   GLU A 338     -14.459 -23.278 -23.361  1.00 16.11           C  
ATOM   2435  O   GLU A 338     -14.397 -22.071 -23.577  1.00 16.50           O  
ATOM   2436  CB  GLU A 338     -15.580 -24.608 -25.158  1.00 17.78           C  
ATOM   2437  CG  GLU A 338     -14.963 -23.631 -26.156  1.00 21.71           C  
ATOM   2438  CD  GLU A 338     -14.545 -24.304 -27.456  1.00 25.44           C  
ATOM   2439  OE1 GLU A 338     -13.823 -23.665 -28.251  1.00 26.54           O  
ATOM   2440  OE2 GLU A 338     -14.936 -25.469 -27.686  1.00 28.43           O  
ATOM   2441  N   LEU A 339     -13.476 -23.955 -22.782  1.00 13.47           N  
ATOM   2442  CA  LEU A 339     -12.219 -23.308 -22.418  1.00 14.71           C  
ATOM   2443  C   LEU A 339     -11.236 -23.838 -23.452  1.00 14.27           C  
ATOM   2444  O   LEU A 339     -11.035 -25.046 -23.556  1.00 14.54           O  
ATOM   2445  CB  LEU A 339     -11.814 -23.704 -20.995  1.00 13.56           C  
ATOM   2446  CG  LEU A 339     -12.788 -23.178 -19.934  1.00 12.83           C  
ATOM   2447  CD1 LEU A 339     -12.342 -23.609 -18.545  1.00 14.47           C  
ATOM   2448  CD2 LEU A 339     -12.850 -21.650 -20.021  1.00 13.59           C  
ATOM   2449  N   ASN A 340     -10.632 -22.940 -24.221  1.00 14.75           N  
ATOM   2450  CA  ASN A 340      -9.740 -23.366 -25.292  1.00 14.58           C  
ATOM   2451  C   ASN A 340      -8.366 -22.736 -25.370  1.00 14.53           C  
ATOM   2452  O   ASN A 340      -7.673 -22.919 -26.367  1.00 12.29           O  
ATOM   2453  CB  ASN A 340     -10.435 -23.149 -26.636  1.00 16.60           C  
ATOM   2454  CG  ASN A 340     -10.884 -21.713 -26.828  1.00 19.74           C  
ATOM   2455  OD1 ASN A 340     -10.248 -20.778 -26.336  1.00 17.15           O  
ATOM   2456  ND2 ASN A 340     -11.980 -21.530 -27.558  1.00 21.80           N  
ATOM   2457  N   ARG A 341      -7.959 -21.998 -24.345  1.00 14.49           N  
ATOM   2458  CA  ARG A 341      -6.646 -21.366 -24.376  1.00 13.95           C  
ATOM   2459  C   ARG A 341      -6.100 -21.139 -22.980  1.00 13.87           C  
ATOM   2460  O   ARG A 341      -6.750 -20.509 -22.147  1.00 13.47           O  
ATOM   2461  CB  ARG A 341      -6.714 -20.024 -25.125  1.00 16.73           C  
ATOM   2462  CG  ARG A 341      -5.388 -19.260 -25.165  1.00 23.10           C  
ATOM   2463  CD  ARG A 341      -5.391 -18.150 -26.219  1.00 27.33           C  
ATOM   2464  NE  ARG A 341      -6.245 -17.014 -25.878  1.00 32.20           N  
ATOM   2465  CZ  ARG A 341      -5.908 -16.045 -25.029  1.00 34.62           C  
ATOM   2466  NH1 ARG A 341      -4.729 -16.066 -24.421  1.00 35.76           N  
ATOM   2467  NH2 ARG A 341      -6.748 -15.043 -24.796  1.00 35.76           N  
ATOM   2468  N   ASN A 342      -4.907 -21.667 -22.727  1.00 13.67           N  
ATOM   2469  CA  ASN A 342      -4.261 -21.495 -21.430  1.00 13.71           C  
ATOM   2470  C   ASN A 342      -3.659 -20.095 -21.378  1.00 13.80           C  
ATOM   2471  O   ASN A 342      -3.397 -19.485 -22.416  1.00 13.06           O  
ATOM   2472  CB  ASN A 342      -3.154 -22.537 -21.229  1.00 12.12           C  
ATOM   2473  CG  ASN A 342      -3.701 -23.936 -21.003  1.00 14.24           C  
ATOM   2474  OD1 ASN A 342      -4.628 -24.132 -20.217  1.00 13.49           O  
ATOM   2475  ND2 ASN A 342      -3.120 -24.917 -21.683  1.00 11.36           N  
ATOM   2476  N   PRO A 343      -3.440 -19.562 -20.166  1.00 13.62           N  
ATOM   2477  CA  PRO A 343      -2.864 -18.224 -19.992  1.00 14.12           C  
ATOM   2478  C   PRO A 343      -1.456 -18.134 -20.594  1.00 13.95           C  
ATOM   2479  O   PRO A 343      -0.795 -19.153 -20.786  1.00 13.70           O  
ATOM   2480  CB  PRO A 343      -2.814 -18.059 -18.470  1.00 14.18           C  
ATOM   2481  CG  PRO A 343      -3.883 -18.978 -17.963  1.00 16.18           C  
ATOM   2482  CD  PRO A 343      -3.752 -20.180 -18.864  1.00 14.12           C  
ATOM   2483  N   ASP A 344      -1.008 -16.917 -20.891  1.00 13.19           N  
ATOM   2484  CA  ASP A 344       0.342 -16.705 -21.406  1.00 14.49           C  
ATOM   2485  C   ASP A 344       1.292 -16.666 -20.208  1.00 14.48           C  
ATOM   2486  O   ASP A 344       2.423 -17.145 -20.280  1.00 16.48           O  
ATOM   2487  CB  ASP A 344       0.442 -15.382 -22.167  1.00 16.56           C  
ATOM   2488  CG  ASP A 344      -0.313 -15.408 -23.477  1.00 21.80           C  
ATOM   2489  OD1 ASP A 344      -0.118 -16.364 -24.249  1.00 24.35           O  
ATOM   2490  OD2 ASP A 344      -1.093 -14.475 -23.735  1.00 26.07           O  
ATOM   2491  N   GLU A 345       0.825 -16.078 -19.108  1.00 13.58           N  
ATOM   2492  CA  GLU A 345       1.622 -15.992 -17.884  1.00 12.60           C  
ATOM   2493  C   GLU A 345       0.655 -16.010 -16.700  1.00 12.40           C  
ATOM   2494  O   GLU A 345      -0.209 -15.144 -16.587  1.00 11.68           O  
ATOM   2495  CB  GLU A 345       2.457 -14.707 -17.869  1.00 13.12           C  
ATOM   2496  CG  GLU A 345       3.558 -14.710 -16.813  1.00 12.10           C  
ATOM   2497  CD  GLU A 345       4.312 -13.391 -16.721  1.00 11.97           C  
ATOM   2498  OE1 GLU A 345       5.222 -13.298 -15.870  1.00 13.13           O  
ATOM   2499  OE2 GLU A 345       4.001 -12.449 -17.484  1.00 13.19           O  
ATOM   2500  N   PHE A 346       0.822 -16.987 -15.813  1.00 11.05           N  
ATOM   2501  CA  PHE A 346      -0.067 -17.157 -14.665  1.00 10.76           C  
ATOM   2502  C   PHE A 346      -0.305 -15.942 -13.762  1.00 11.27           C  
ATOM   2503  O   PHE A 346      -1.454 -15.548 -13.541  1.00 10.83           O  
ATOM   2504  CB  PHE A 346       0.416 -18.352 -13.815  1.00  9.94           C  
ATOM   2505  CG  PHE A 346      -0.561 -18.787 -12.758  1.00 10.36           C  
ATOM   2506  CD1 PHE A 346      -0.677 -18.083 -11.558  1.00 10.10           C  
ATOM   2507  CD2 PHE A 346      -1.375 -19.897 -12.964  1.00  9.95           C  
ATOM   2508  CE1 PHE A 346      -1.588 -18.478 -10.582  1.00 12.04           C  
ATOM   2509  CE2 PHE A 346      -2.295 -20.305 -11.988  1.00 13.19           C  
ATOM   2510  CZ  PHE A 346      -2.399 -19.590 -10.793  1.00 12.49           C  
ATOM   2511  N   PHE A 347       0.760 -15.342 -13.243  1.00 10.05           N  
ATOM   2512  CA  PHE A 347       0.595 -14.218 -12.324  1.00  9.36           C  
ATOM   2513  C   PHE A 347      -0.226 -13.021 -12.809  1.00  9.32           C  
ATOM   2514  O   PHE A 347      -1.245 -12.682 -12.203  1.00 12.27           O  
ATOM   2515  CB  PHE A 347       1.957 -13.717 -11.826  1.00 11.11           C  
ATOM   2516  CG  PHE A 347       1.850 -12.579 -10.850  1.00  9.74           C  
ATOM   2517  CD1 PHE A 347       1.579 -12.818  -9.504  1.00 11.04           C  
ATOM   2518  CD2 PHE A 347       1.963 -11.262 -11.288  1.00 12.01           C  
ATOM   2519  CE1 PHE A 347       1.421 -11.763  -8.610  1.00 11.93           C  
ATOM   2520  CE2 PHE A 347       1.806 -10.195 -10.404  1.00  9.87           C  
ATOM   2521  CZ  PHE A 347       1.535 -10.440  -9.065  1.00 12.51           C  
ATOM   2522  N   PRO A 348       0.198 -12.359 -13.902  1.00 11.50           N  
ATOM   2523  CA  PRO A 348      -0.581 -11.206 -14.366  1.00 10.88           C  
ATOM   2524  C   PRO A 348      -2.010 -11.517 -14.820  1.00 11.08           C  
ATOM   2525  O   PRO A 348      -2.859 -10.628 -14.861  1.00 12.48           O  
ATOM   2526  CB  PRO A 348       0.279 -10.640 -15.493  1.00 12.45           C  
ATOM   2527  CG  PRO A 348       0.940 -11.859 -16.049  1.00 12.59           C  
ATOM   2528  CD  PRO A 348       1.346 -12.603 -14.792  1.00  8.69           C  
ATOM   2529  N   GLN A 349      -2.283 -12.774 -15.149  1.00 11.65           N  
ATOM   2530  CA  GLN A 349      -3.622 -13.134 -15.599  1.00 10.29           C  
ATOM   2531  C   GLN A 349      -4.427 -13.879 -14.543  1.00 10.83           C  
ATOM   2532  O   GLN A 349      -5.309 -13.298 -13.914  1.00 10.40           O  
ATOM   2533  CB  GLN A 349      -3.521 -13.926 -16.911  1.00 11.38           C  
ATOM   2534  CG  GLN A 349      -2.909 -13.060 -18.015  1.00 11.99           C  
ATOM   2535  CD  GLN A 349      -2.795 -13.764 -19.347  1.00 14.04           C  
ATOM   2536  OE1 GLN A 349      -2.206 -14.840 -19.445  1.00 15.69           O  
ATOM   2537  NE2 GLN A 349      -3.341 -13.146 -20.391  1.00 12.15           N  
ATOM   2538  N   THR A 350      -4.117 -15.149 -14.317  1.00 10.27           N  
ATOM   2539  CA  THR A 350      -4.860 -15.920 -13.328  1.00 10.85           C  
ATOM   2540  C   THR A 350      -4.803 -15.364 -11.901  1.00 11.29           C  
ATOM   2541  O   THR A 350      -5.822 -15.315 -11.208  1.00 10.93           O  
ATOM   2542  CB  THR A 350      -4.382 -17.385 -13.295  1.00 11.41           C  
ATOM   2543  OG1 THR A 350      -4.406 -17.926 -14.624  1.00 12.86           O  
ATOM   2544  CG2 THR A 350      -5.294 -18.221 -12.400  1.00 10.30           C  
ATOM   2545  N   GLU A 351      -3.631 -14.929 -11.448  1.00  9.76           N  
ATOM   2546  CA  GLU A 351      -3.543 -14.442 -10.073  1.00 10.07           C  
ATOM   2547  C   GLU A 351      -4.197 -13.093  -9.862  1.00 10.12           C  
ATOM   2548  O   GLU A 351      -4.803 -12.861  -8.817  1.00 10.96           O  
ATOM   2549  CB  GLU A 351      -2.080 -14.383  -9.605  1.00 10.93           C  
ATOM   2550  CG  GLU A 351      -1.894 -14.040  -8.107  1.00 10.36           C  
ATOM   2551  CD  GLU A 351      -2.586 -15.025  -7.160  1.00 13.44           C  
ATOM   2552  OE1 GLU A 351      -2.826 -16.188  -7.554  1.00 15.94           O  
ATOM   2553  OE2 GLU A 351      -2.878 -14.639  -6.007  1.00 13.54           O  
ATOM   2554  N   GLN A 352      -4.096 -12.219 -10.862  1.00 10.61           N  
ATOM   2555  CA  GLN A 352      -4.644 -10.872 -10.773  1.00 11.27           C  
ATOM   2556  C   GLN A 352      -6.083 -10.668 -11.228  1.00 11.96           C  
ATOM   2557  O   GLN A 352      -6.633  -9.594 -11.014  1.00 12.72           O  
ATOM   2558  CB  GLN A 352      -3.756  -9.885 -11.541  1.00 11.17           C  
ATOM   2559  CG  GLN A 352      -2.409  -9.603 -10.884  1.00 11.52           C  
ATOM   2560  CD  GLN A 352      -1.656  -8.469 -11.555  1.00 12.85           C  
ATOM   2561  OE1 GLN A 352      -0.973  -7.692 -10.892  1.00 12.84           O  
ATOM   2562  NE2 GLN A 352      -1.769  -8.374 -12.878  1.00 13.94           N  
ATOM   2563  N   ILE A 353      -6.701 -11.663 -11.856  1.00 12.05           N  
ATOM   2564  CA  ILE A 353      -8.078 -11.449 -12.299  1.00 11.06           C  
ATOM   2565  C   ILE A 353      -9.001 -11.224 -11.100  1.00 12.56           C  
ATOM   2566  O   ILE A 353      -8.858 -11.869 -10.052  1.00 11.59           O  
ATOM   2567  CB  ILE A 353      -8.608 -12.627 -13.167  1.00 11.63           C  
ATOM   2568  CG1 ILE A 353      -9.957 -12.237 -13.786  1.00 12.61           C  
ATOM   2569  CG2 ILE A 353      -8.764 -13.889 -12.326  1.00 10.57           C  
ATOM   2570  CD1 ILE A 353     -10.426 -13.161 -14.904  1.00 13.26           C  
ATOM   2571  N   ALA A 354      -9.940 -10.292 -11.257  1.00 11.76           N  
ATOM   2572  CA  ALA A 354     -10.885  -9.968 -10.197  1.00 10.24           C  
ATOM   2573  C   ALA A 354     -12.316 -10.118 -10.680  1.00 10.60           C  
ATOM   2574  O   ALA A 354     -12.691  -9.531 -11.692  1.00 11.11           O  
ATOM   2575  CB  ALA A 354     -10.665  -8.536  -9.720  1.00 13.72           C  
ATOM   2576  N   PHE A 355     -13.101 -10.904  -9.951  1.00 10.88           N  
ATOM   2577  CA  PHE A 355     -14.510 -11.108 -10.270  1.00 12.32           C  
ATOM   2578  C   PHE A 355     -15.311 -10.458  -9.153  1.00 11.78           C  
ATOM   2579  O   PHE A 355     -14.782 -10.189  -8.074  1.00 11.71           O  
ATOM   2580  CB  PHE A 355     -14.891 -12.596 -10.274  1.00 12.17           C  
ATOM   2581  CG  PHE A 355     -14.074 -13.454 -11.198  1.00 12.14           C  
ATOM   2582  CD1 PHE A 355     -12.849 -13.967 -10.790  1.00 11.28           C  
ATOM   2583  CD2 PHE A 355     -14.554 -13.798 -12.459  1.00 12.41           C  
ATOM   2584  CE1 PHE A 355     -12.117 -14.816 -11.615  1.00 11.12           C  
ATOM   2585  CE2 PHE A 355     -13.829 -14.645 -13.293  1.00 11.95           C  
ATOM   2586  CZ  PHE A 355     -12.609 -15.157 -12.870  1.00 11.70           C  
ATOM   2587  N   CYS A 356     -16.591 -10.206  -9.407  1.00 11.65           N  
ATOM   2588  CA  CYS A 356     -17.468  -9.656  -8.382  1.00 11.15           C  
ATOM   2589  C   CYS A 356     -18.910  -9.836  -8.803  1.00 12.59           C  
ATOM   2590  O   CYS A 356     -19.230  -9.734  -9.987  1.00 12.83           O  
ATOM   2591  CB  CYS A 356     -17.210  -8.163  -8.140  1.00 13.48           C  
ATOM   2592  SG  CYS A 356     -17.661  -7.670  -6.412  1.00 14.49           S  
ATOM   2593  N   THR A 357     -19.776 -10.115  -7.835  1.00 12.57           N  
ATOM   2594  CA  THR A 357     -21.191 -10.278  -8.132  1.00 12.76           C  
ATOM   2595  C   THR A 357     -21.740  -8.931  -8.585  1.00 13.22           C  
ATOM   2596  O   THR A 357     -22.760  -8.861  -9.272  1.00 12.66           O  
ATOM   2597  CB  THR A 357     -21.969 -10.757  -6.895  1.00 11.80           C  
ATOM   2598  OG1 THR A 357     -21.714  -9.875  -5.798  1.00 12.65           O  
ATOM   2599  CG2 THR A 357     -21.544 -12.175  -6.516  1.00 12.77           C  
ATOM   2600  N   SER A 358     -21.048  -7.858  -8.213  1.00 12.25           N  
ATOM   2601  CA  SER A 358     -21.475  -6.516  -8.601  1.00 13.17           C  
ATOM   2602  C   SER A 358     -21.433  -6.318 -10.110  1.00 13.17           C  
ATOM   2603  O   SER A 358     -22.086  -5.421 -10.640  1.00 13.98           O  
ATOM   2604  CB  SER A 358     -20.590  -5.455  -7.939  1.00 12.32           C  
ATOM   2605  OG  SER A 358     -20.886  -5.319  -6.558  1.00 13.36           O  
ATOM   2606  N   HIS A 359     -20.658  -7.150 -10.800  1.00 12.78           N  
ATOM   2607  CA  HIS A 359     -20.522  -7.039 -12.248  1.00 13.67           C  
ATOM   2608  C   HIS A 359     -21.677  -7.671 -13.018  1.00 14.17           C  
ATOM   2609  O   HIS A 359     -21.642  -8.859 -13.344  1.00 13.86           O  
ATOM   2610  CB  HIS A 359     -19.202  -7.673 -12.708  1.00 15.08           C  
ATOM   2611  CG  HIS A 359     -17.981  -6.925 -12.269  1.00 15.31           C  
ATOM   2612  ND1 HIS A 359     -16.744  -7.523 -12.161  1.00 18.14           N  
ATOM   2613  CD2 HIS A 359     -17.794  -5.619 -11.961  1.00 16.82           C  
ATOM   2614  CE1 HIS A 359     -15.847  -6.618 -11.808  1.00 17.54           C  
ATOM   2615  NE2 HIS A 359     -16.459  -5.454 -11.680  1.00 17.28           N  
ATOM   2616  N   VAL A 360     -22.705  -6.875 -13.294  1.00 14.33           N  
ATOM   2617  CA  VAL A 360     -23.850  -7.346 -14.063  1.00 15.46           C  
ATOM   2618  C   VAL A 360     -24.095  -6.384 -15.219  1.00 14.63           C  
ATOM   2619  O   VAL A 360     -23.813  -5.185 -15.119  1.00 13.60           O  
ATOM   2620  CB  VAL A 360     -25.143  -7.446 -13.207  1.00 14.50           C  
ATOM   2621  CG1 VAL A 360     -24.998  -8.559 -12.181  1.00 17.29           C  
ATOM   2622  CG2 VAL A 360     -25.438  -6.117 -12.530  1.00 15.43           C  
ATOM   2623  N   VAL A 361     -24.598  -6.918 -16.326  1.00 14.11           N  
ATOM   2624  CA  VAL A 361     -24.887  -6.103 -17.496  1.00 14.35           C  
ATOM   2625  C   VAL A 361     -26.388  -5.913 -17.590  1.00 14.14           C  
ATOM   2626  O   VAL A 361     -27.156  -6.634 -16.953  1.00 14.37           O  
ATOM   2627  CB  VAL A 361     -24.393  -6.756 -18.811  1.00 14.78           C  
ATOM   2628  CG1 VAL A 361     -22.869  -6.820 -18.826  1.00 14.13           C  
ATOM   2629  CG2 VAL A 361     -25.005  -8.147 -18.962  1.00 14.82           C  
ATOM   2630  N   ASN A 362     -26.793  -4.932 -18.380  1.00 14.04           N  
ATOM   2631  CA  ASN A 362     -28.203  -4.624 -18.569  1.00 14.97           C  
ATOM   2632  C   ASN A 362     -28.987  -5.892 -18.907  1.00 15.60           C  
ATOM   2633  O   ASN A 362     -28.568  -6.694 -19.749  1.00 15.68           O  
ATOM   2634  CB  ASN A 362     -28.341  -3.584 -19.683  1.00 14.88           C  
ATOM   2635  CG  ASN A 362     -29.759  -3.087 -19.847  1.00 17.08           C  
ATOM   2636  OD1 ASN A 362     -30.466  -2.845 -18.867  1.00 15.58           O  
ATOM   2637  ND2 ASN A 362     -30.179  -2.914 -21.092  1.00 18.44           N  
ATOM   2638  N   GLY A 363     -30.121  -6.076 -18.235  1.00 15.68           N  
ATOM   2639  CA  GLY A 363     -30.937  -7.256 -18.474  1.00 15.86           C  
ATOM   2640  C   GLY A 363     -30.752  -8.313 -17.405  1.00 15.93           C  
ATOM   2641  O   GLY A 363     -31.511  -9.286 -17.327  1.00 16.66           O  
ATOM   2642  N   ILE A 364     -29.727  -8.126 -16.581  1.00 14.71           N  
ATOM   2643  CA  ILE A 364     -29.422  -9.048 -15.495  1.00 14.96           C  
ATOM   2644  C   ILE A 364     -29.349  -8.203 -14.224  1.00 15.41           C  
ATOM   2645  O   ILE A 364     -28.735  -7.135 -14.226  1.00 14.77           O  
ATOM   2646  CB  ILE A 364     -28.060  -9.752 -15.724  1.00 15.24           C  
ATOM   2647  CG1 ILE A 364     -28.049 -10.418 -17.103  1.00 16.64           C  
ATOM   2648  CG2 ILE A 364     -27.819 -10.800 -14.633  1.00 15.43           C  
ATOM   2649  CD1 ILE A 364     -26.774 -11.190 -17.414  1.00 18.06           C  
ATOM   2650  N   GLY A 365     -29.981  -8.667 -13.152  1.00 14.58           N  
ATOM   2651  CA  GLY A 365     -29.965  -7.904 -11.917  1.00 15.33           C  
ATOM   2652  C   GLY A 365     -29.838  -8.721 -10.648  1.00 16.06           C  
ATOM   2653  O   GLY A 365     -29.592  -9.930 -10.680  1.00 15.20           O  
ATOM   2654  N   PHE A 366     -30.019  -8.044  -9.520  1.00 16.63           N  
ATOM   2655  CA  PHE A 366     -29.921  -8.670  -8.209  1.00 17.58           C  
ATOM   2656  C   PHE A 366     -31.296  -8.898  -7.608  1.00 18.97           C  
ATOM   2657  O   PHE A 366     -32.297  -8.370  -8.093  1.00 22.28           O  
ATOM   2658  CB  PHE A 366     -29.120  -7.769  -7.266  1.00 16.60           C  
ATOM   2659  CG  PHE A 366     -27.833  -7.285  -7.849  1.00 16.83           C  
ATOM   2660  CD1 PHE A 366     -26.812  -8.181  -8.145  1.00 17.28           C  
ATOM   2661  CD2 PHE A 366     -27.647  -5.935  -8.131  1.00 16.33           C  
ATOM   2662  CE1 PHE A 366     -25.622  -7.738  -8.717  1.00 15.01           C  
ATOM   2663  CE2 PHE A 366     -26.464  -5.486  -8.703  1.00 17.01           C  
ATOM   2664  CZ  PHE A 366     -25.451  -6.391  -8.996  1.00 16.53           C  
ATOM   2665  N   SER A 367     -31.331  -9.693  -6.546  1.00 18.01           N  
ATOM   2666  CA  SER A 367     -32.563  -9.982  -5.826  1.00 16.86           C  
ATOM   2667  C   SER A 367     -32.265  -9.640  -4.373  1.00 18.20           C  
ATOM   2668  O   SER A 367     -31.124  -9.307  -4.031  1.00 15.78           O  
ATOM   2669  CB  SER A 367     -32.914 -11.462  -5.928  1.00 17.67           C  
ATOM   2670  OG  SER A 367     -32.044 -12.234  -5.118  1.00 17.16           O  
ATOM   2671  N   ASP A 368     -33.271  -9.730  -3.510  1.00 16.57           N  
ATOM   2672  CA  ASP A 368     -33.046  -9.423  -2.109  1.00 17.55           C  
ATOM   2673  C   ASP A 368     -32.454 -10.585  -1.317  1.00 16.18           C  
ATOM   2674  O   ASP A 368     -32.489 -10.593  -0.084  1.00 17.02           O  
ATOM   2675  CB  ASP A 368     -34.328  -8.907  -1.462  1.00 18.26           C  
ATOM   2676  CG  ASP A 368     -34.702  -7.526  -1.963  1.00 20.62           C  
ATOM   2677  OD1 ASP A 368     -33.781  -6.765  -2.340  1.00 20.63           O  
ATOM   2678  OD2 ASP A 368     -35.905  -7.188  -1.973  1.00 22.60           O  
ATOM   2679  N   ASP A 369     -31.908 -11.561  -2.043  1.00 15.04           N  
ATOM   2680  CA  ASP A 369     -31.237 -12.720  -1.450  1.00 15.44           C  
ATOM   2681  C   ASP A 369     -30.265 -12.090  -0.447  1.00 16.56           C  
ATOM   2682  O   ASP A 369     -29.337 -11.388  -0.851  1.00 16.08           O  
ATOM   2683  CB  ASP A 369     -30.463 -13.451  -2.555  1.00 15.45           C  
ATOM   2684  CG  ASP A 369     -29.677 -14.650  -2.054  1.00 15.54           C  
ATOM   2685  OD1 ASP A 369     -29.134 -14.618  -0.925  1.00 16.74           O  
ATOM   2686  OD2 ASP A 369     -29.578 -15.631  -2.822  1.00 16.67           O  
ATOM   2687  N   PRO A 370     -30.475 -12.315   0.865  1.00 17.38           N  
ATOM   2688  CA  PRO A 370     -29.601 -11.743   1.897  1.00 17.91           C  
ATOM   2689  C   PRO A 370     -28.136 -12.178   1.889  1.00 17.58           C  
ATOM   2690  O   PRO A 370     -27.325 -11.629   2.637  1.00 18.94           O  
ATOM   2691  CB  PRO A 370     -30.321 -12.095   3.199  1.00 17.88           C  
ATOM   2692  CG  PRO A 370     -31.004 -13.379   2.866  1.00 19.07           C  
ATOM   2693  CD  PRO A 370     -31.543 -13.127   1.477  1.00 16.88           C  
ATOM   2694  N   LEU A 371     -27.793 -13.164   1.065  1.00 14.88           N  
ATOM   2695  CA  LEU A 371     -26.405 -13.599   0.973  1.00 15.44           C  
ATOM   2696  C   LEU A 371     -25.782 -12.807  -0.174  1.00 15.54           C  
ATOM   2697  O   LEU A 371     -24.667 -12.290  -0.072  1.00 16.25           O  
ATOM   2698  CB  LEU A 371     -26.317 -15.099   0.691  1.00 13.53           C  
ATOM   2699  CG  LEU A 371     -24.903 -15.680   0.765  1.00 11.89           C  
ATOM   2700  CD1 LEU A 371     -24.295 -15.365   2.128  1.00 12.55           C  
ATOM   2701  CD2 LEU A 371     -24.952 -17.190   0.535  1.00 12.61           C  
ATOM   2702  N   LEU A 372     -26.532 -12.696  -1.262  1.00 14.47           N  
ATOM   2703  CA  LEU A 372     -26.085 -11.949  -2.427  1.00 13.85           C  
ATOM   2704  C   LEU A 372     -25.909 -10.466  -2.097  1.00 14.10           C  
ATOM   2705  O   LEU A 372     -24.919  -9.855  -2.488  1.00 13.90           O  
ATOM   2706  CB  LEU A 372     -27.103 -12.096  -3.562  1.00 13.80           C  
ATOM   2707  CG  LEU A 372     -26.857 -11.274  -4.828  1.00 14.39           C  
ATOM   2708  CD1 LEU A 372     -25.548 -11.694  -5.478  1.00 13.35           C  
ATOM   2709  CD2 LEU A 372     -28.022 -11.483  -5.799  1.00 15.82           C  
ATOM   2710  N   GLN A 373     -26.871  -9.895  -1.377  1.00 13.43           N  
ATOM   2711  CA  GLN A 373     -26.832  -8.476  -1.019  1.00 14.84           C  
ATOM   2712  C   GLN A 373     -25.490  -8.028  -0.434  1.00 15.51           C  
ATOM   2713  O   GLN A 373     -24.962  -6.986  -0.815  1.00 16.60           O  
ATOM   2714  CB  GLN A 373     -27.966  -8.160  -0.040  1.00 16.23           C  
ATOM   2715  CG  GLN A 373     -29.357  -8.223  -0.668  1.00 18.17           C  
ATOM   2716  CD  GLN A 373     -29.685  -6.975  -1.470  1.00 19.59           C  
ATOM   2717  OE1 GLN A 373     -29.707  -5.874  -0.926  1.00 21.07           O  
ATOM   2718  NE2 GLN A 373     -29.948  -7.141  -2.763  1.00 17.16           N  
ATOM   2719  N   GLY A 374     -24.935  -8.815   0.479  1.00 15.27           N  
ATOM   2720  CA  GLY A 374     -23.657  -8.452   1.072  1.00 14.28           C  
ATOM   2721  C   GLY A 374     -22.457  -8.754   0.186  1.00 15.91           C  
ATOM   2722  O   GLY A 374     -21.423  -8.096   0.294  1.00 14.54           O  
ATOM   2723  N   ARG A 375     -22.587  -9.756  -0.679  1.00 16.21           N  
ATOM   2724  CA  ARG A 375     -21.511 -10.127  -1.590  1.00 15.47           C  
ATOM   2725  C   ARG A 375     -21.147  -8.949  -2.478  1.00 15.50           C  
ATOM   2726  O   ARG A 375     -19.978  -8.689  -2.717  1.00 15.28           O  
ATOM   2727  CB  ARG A 375     -21.932 -11.297  -2.489  1.00 14.53           C  
ATOM   2728  CG  ARG A 375     -22.061 -12.615  -1.775  1.00 15.41           C  
ATOM   2729  CD  ARG A 375     -22.311 -13.755  -2.752  1.00 15.79           C  
ATOM   2730  NE  ARG A 375     -21.146 -14.033  -3.597  1.00 13.76           N  
ATOM   2731  CZ  ARG A 375     -21.190 -14.779  -4.694  1.00 15.16           C  
ATOM   2732  NH1 ARG A 375     -22.340 -15.318  -5.078  1.00 13.09           N  
ATOM   2733  NH2 ARG A 375     -20.094 -14.983  -5.413  1.00 12.14           N  
ATOM   2734  N   ASN A 376     -22.165  -8.244  -2.966  1.00 15.21           N  
ATOM   2735  CA  ASN A 376     -21.946  -7.111  -3.849  1.00 14.24           C  
ATOM   2736  C   ASN A 376     -20.952  -6.120  -3.285  1.00 15.10           C  
ATOM   2737  O   ASN A 376     -20.180  -5.537  -4.031  1.00 15.44           O  
ATOM   2738  CB  ASN A 376     -23.252  -6.361  -4.165  1.00 15.10           C  
ATOM   2739  CG  ASN A 376     -24.092  -7.050  -5.238  1.00 16.53           C  
ATOM   2740  OD1 ASN A 376     -25.042  -6.460  -5.788  1.00 17.35           O  
ATOM   2741  ND2 ASN A 376     -23.754  -8.292  -5.541  1.00 15.09           N  
ATOM   2742  N   PHE A 377     -20.994  -5.910  -1.975  1.00 14.17           N  
ATOM   2743  CA  PHE A 377     -20.098  -4.975  -1.295  1.00 13.75           C  
ATOM   2744  C   PHE A 377     -18.661  -5.488  -1.263  1.00 12.78           C  
ATOM   2745  O   PHE A 377     -17.704  -4.745  -1.505  1.00 14.42           O  
ATOM   2746  CB  PHE A 377     -20.576  -4.766   0.147  1.00 13.83           C  
ATOM   2747  CG  PHE A 377     -19.590  -4.029   1.022  1.00 14.23           C  
ATOM   2748  CD1 PHE A 377     -19.514  -2.644   0.993  1.00 16.33           C  
ATOM   2749  CD2 PHE A 377     -18.741  -4.729   1.876  1.00 15.62           C  
ATOM   2750  CE1 PHE A 377     -18.604  -1.956   1.808  1.00 17.00           C  
ATOM   2751  CE2 PHE A 377     -17.827  -4.056   2.696  1.00 15.67           C  
ATOM   2752  CZ  PHE A 377     -17.760  -2.668   2.663  1.00 17.00           C  
ATOM   2753  N   SER A 378     -18.522  -6.775  -0.983  1.00 12.15           N  
ATOM   2754  CA  SER A 378     -17.212  -7.394  -0.837  1.00 13.16           C  
ATOM   2755  C   SER A 378     -16.237  -7.469  -2.014  1.00 13.52           C  
ATOM   2756  O   SER A 378     -15.063  -7.144  -1.847  1.00 11.97           O  
ATOM   2757  CB  SER A 378     -17.390  -8.792  -0.252  1.00 15.23           C  
ATOM   2758  OG  SER A 378     -16.141  -9.360   0.066  1.00 17.85           O  
ATOM   2759  N   TYR A 379     -16.690  -7.887  -3.195  1.00 13.35           N  
ATOM   2760  CA  TYR A 379     -15.757  -8.015  -4.313  1.00 13.39           C  
ATOM   2761  C   TYR A 379     -15.120  -6.713  -4.782  1.00 14.30           C  
ATOM   2762  O   TYR A 379     -14.096  -6.745  -5.455  1.00 18.44           O  
ATOM   2763  CB  TYR A 379     -16.405  -8.763  -5.499  1.00 11.41           C  
ATOM   2764  CG  TYR A 379     -16.946 -10.111  -5.097  1.00 12.81           C  
ATOM   2765  CD1 TYR A 379     -18.226 -10.226  -4.559  1.00 12.84           C  
ATOM   2766  CD2 TYR A 379     -16.175 -11.265  -5.228  1.00 12.34           C  
ATOM   2767  CE1 TYR A 379     -18.725 -11.444  -4.164  1.00 13.83           C  
ATOM   2768  CE2 TYR A 379     -16.671 -12.492  -4.833  1.00 11.92           C  
ATOM   2769  CZ  TYR A 379     -17.944 -12.572  -4.305  1.00 14.12           C  
ATOM   2770  OH  TYR A 379     -18.454 -13.781  -3.934  1.00 17.79           O  
ATOM   2771  N   PHE A 380     -15.714  -5.571  -4.454  1.00 12.18           N  
ATOM   2772  CA  PHE A 380     -15.089  -4.309  -4.830  1.00 13.56           C  
ATOM   2773  C   PHE A 380     -14.102  -3.938  -3.722  1.00 13.97           C  
ATOM   2774  O   PHE A 380     -12.941  -3.614  -3.981  1.00 15.82           O  
ATOM   2775  CB  PHE A 380     -16.126  -3.189  -4.983  1.00 14.31           C  
ATOM   2776  CG  PHE A 380     -16.822  -3.175  -6.319  1.00 15.22           C  
ATOM   2777  CD1 PHE A 380     -17.761  -2.188  -6.614  1.00 16.04           C  
ATOM   2778  CD2 PHE A 380     -16.533  -4.132  -7.285  1.00 14.65           C  
ATOM   2779  CE1 PHE A 380     -18.399  -2.157  -7.857  1.00 13.86           C  
ATOM   2780  CE2 PHE A 380     -17.167  -4.110  -8.531  1.00 16.58           C  
ATOM   2781  CZ  PHE A 380     -18.102  -3.117  -8.815  1.00 14.93           C  
ATOM   2782  N   ASP A 381     -14.575  -4.013  -2.484  1.00 11.79           N  
ATOM   2783  CA  ASP A 381     -13.768  -3.665  -1.318  1.00 12.52           C  
ATOM   2784  C   ASP A 381     -12.436  -4.403  -1.224  1.00 12.99           C  
ATOM   2785  O   ASP A 381     -11.374  -3.785  -1.127  1.00 12.06           O  
ATOM   2786  CB  ASP A 381     -14.583  -3.908  -0.034  1.00 12.09           C  
ATOM   2787  CG  ASP A 381     -13.770  -3.668   1.233  1.00 12.48           C  
ATOM   2788  OD1 ASP A 381     -13.115  -2.612   1.330  1.00 14.31           O  
ATOM   2789  OD2 ASP A 381     -13.790  -4.529   2.136  1.00 12.72           O  
ATOM   2790  N   THR A 382     -12.487  -5.728  -1.271  1.00 12.05           N  
ATOM   2791  CA  THR A 382     -11.278  -6.536  -1.136  1.00 12.18           C  
ATOM   2792  C   THR A 382     -10.174  -6.251  -2.160  1.00 12.56           C  
ATOM   2793  O   THR A 382      -8.984  -6.395  -1.852  1.00 12.38           O  
ATOM   2794  CB  THR A 382     -11.631  -8.044  -1.164  1.00 11.27           C  
ATOM   2795  OG1 THR A 382     -10.540  -8.796  -0.621  1.00 12.25           O  
ATOM   2796  CG2 THR A 382     -11.907  -8.521  -2.593  1.00 11.17           C  
ATOM   2797  N   GLN A 383     -10.555  -5.840  -3.369  1.00 12.78           N  
ATOM   2798  CA  GLN A 383      -9.571  -5.551  -4.424  1.00 14.06           C  
ATOM   2799  C   GLN A 383      -8.641  -4.381  -4.087  1.00 14.25           C  
ATOM   2800  O   GLN A 383      -7.527  -4.287  -4.606  1.00 14.75           O  
ATOM   2801  CB  GLN A 383     -10.280  -5.239  -5.752  1.00 15.11           C  
ATOM   2802  CG  GLN A 383     -11.455  -6.158  -6.093  1.00 15.86           C  
ATOM   2803  CD  GLN A 383     -11.069  -7.614  -6.218  1.00 17.68           C  
ATOM   2804  OE1 GLN A 383      -9.888  -7.970  -6.236  1.00 20.51           O  
ATOM   2805  NE2 GLN A 383     -12.069  -8.468  -6.328  1.00 17.10           N  
ATOM   2806  N   ILE A 384      -9.119  -3.471  -3.248  1.00 14.56           N  
ATOM   2807  CA  ILE A 384      -8.334  -2.305  -2.864  1.00 15.97           C  
ATOM   2808  C   ILE A 384      -6.978  -2.699  -2.275  1.00 16.29           C  
ATOM   2809  O   ILE A 384      -5.964  -2.066  -2.572  1.00 17.66           O  
ATOM   2810  CB  ILE A 384      -9.104  -1.434  -1.846  1.00 16.64           C  
ATOM   2811  CG1 ILE A 384     -10.404  -0.931  -2.481  1.00 17.91           C  
ATOM   2812  CG2 ILE A 384      -8.247  -0.259  -1.398  1.00 19.96           C  
ATOM   2813  CD1 ILE A 384     -11.328  -0.232  -1.508  1.00 21.72           C  
ATOM   2814  N   SER A 385      -6.951  -3.740  -1.449  1.00 14.46           N  
ATOM   2815  CA  SER A 385      -5.689  -4.176  -0.853  1.00 14.71           C  
ATOM   2816  C   SER A 385      -5.046  -5.323  -1.629  1.00 13.61           C  
ATOM   2817  O   SER A 385      -3.819  -5.428  -1.683  1.00 14.39           O  
ATOM   2818  CB  SER A 385      -5.892  -4.601   0.609  1.00 16.57           C  
ATOM   2819  OG  SER A 385      -6.754  -5.727   0.707  1.00 18.40           O  
ATOM   2820  N   ARG A 386      -5.859  -6.182  -2.240  1.00 11.57           N  
ATOM   2821  CA  ARG A 386      -5.301  -7.307  -2.983  1.00 11.87           C  
ATOM   2822  C   ARG A 386      -4.596  -6.877  -4.261  1.00 11.20           C  
ATOM   2823  O   ARG A 386      -3.482  -7.319  -4.537  1.00 10.98           O  
ATOM   2824  CB  ARG A 386      -6.386  -8.335  -3.333  1.00 11.31           C  
ATOM   2825  CG  ARG A 386      -5.817  -9.604  -3.967  1.00 12.89           C  
ATOM   2826  CD  ARG A 386      -6.852 -10.719  -4.056  1.00 12.78           C  
ATOM   2827  NE  ARG A 386      -7.760 -10.558  -5.188  1.00 14.38           N  
ATOM   2828  CZ  ARG A 386      -7.472 -10.910  -6.437  1.00 14.99           C  
ATOM   2829  NH1 ARG A 386      -6.295 -11.447  -6.726  1.00 11.84           N  
ATOM   2830  NH2 ARG A 386      -8.363 -10.724  -7.401  1.00 13.04           N  
ATOM   2831  N   LEU A 387      -5.246  -6.011  -5.034  1.00 10.16           N  
ATOM   2832  CA  LEU A 387      -4.689  -5.539  -6.294  1.00 10.63           C  
ATOM   2833  C   LEU A 387      -4.345  -4.052  -6.232  1.00 13.19           C  
ATOM   2834  O   LEU A 387      -3.178  -3.666  -6.336  1.00 14.24           O  
ATOM   2835  CB  LEU A 387      -5.691  -5.809  -7.428  1.00 11.72           C  
ATOM   2836  CG  LEU A 387      -6.110  -7.281  -7.561  1.00 12.48           C  
ATOM   2837  CD1 LEU A 387      -7.204  -7.422  -8.605  1.00 11.29           C  
ATOM   2838  CD2 LEU A 387      -4.898  -8.136  -7.932  1.00 11.41           C  
ATOM   2839  N   GLY A 388      -5.368  -3.227  -6.036  1.00 12.84           N  
ATOM   2840  CA  GLY A 388      -5.184  -1.784  -5.982  1.00 12.61           C  
ATOM   2841  C   GLY A 388      -6.455  -1.155  -6.524  1.00 12.91           C  
ATOM   2842  O   GLY A 388      -7.221  -1.827  -7.213  1.00 11.63           O  
ATOM   2843  N   VAL A 389      -6.689   0.122  -6.237  1.00 13.98           N  
ATOM   2844  CA  VAL A 389      -7.912   0.770  -6.708  1.00 13.87           C  
ATOM   2845  C   VAL A 389      -8.088   0.761  -8.226  1.00 13.65           C  
ATOM   2846  O   VAL A 389      -9.220   0.771  -8.716  1.00 12.92           O  
ATOM   2847  CB  VAL A 389      -8.008   2.226  -6.200  1.00 16.36           C  
ATOM   2848  CG1 VAL A 389      -6.971   3.090  -6.884  1.00 16.02           C  
ATOM   2849  CG2 VAL A 389      -9.415   2.764  -6.428  1.00 19.65           C  
ATOM   2850  N   ASN A 390      -6.986   0.751  -8.976  1.00 11.05           N  
ATOM   2851  CA  ASN A 390      -7.086   0.730 -10.432  1.00 11.72           C  
ATOM   2852  C   ASN A 390      -7.074  -0.674 -11.037  1.00 11.75           C  
ATOM   2853  O   ASN A 390      -6.639  -0.870 -12.179  1.00 11.71           O  
ATOM   2854  CB  ASN A 390      -5.976   1.580 -11.047  1.00 10.11           C  
ATOM   2855  CG  ASN A 390      -6.376   3.038 -11.163  1.00 12.78           C  
ATOM   2856  OD1 ASN A 390      -7.409   3.356 -11.762  1.00 12.27           O  
ATOM   2857  ND2 ASN A 390      -5.573   3.931 -10.588  1.00  9.65           N  
ATOM   2858  N   PHE A 391      -7.578  -1.644 -10.282  1.00 11.28           N  
ATOM   2859  CA  PHE A 391      -7.605  -3.025 -10.754  1.00 11.63           C  
ATOM   2860  C   PHE A 391      -8.368  -3.227 -12.066  1.00 12.24           C  
ATOM   2861  O   PHE A 391      -8.047  -4.134 -12.829  1.00 11.44           O  
ATOM   2862  CB  PHE A 391      -8.168  -3.954  -9.664  1.00 11.04           C  
ATOM   2863  CG  PHE A 391      -9.647  -3.803  -9.418  1.00 12.92           C  
ATOM   2864  CD1 PHE A 391     -10.561  -4.649 -10.045  1.00 14.64           C  
ATOM   2865  CD2 PHE A 391     -10.126  -2.837  -8.536  1.00 13.81           C  
ATOM   2866  CE1 PHE A 391     -11.931  -4.539  -9.794  1.00 15.55           C  
ATOM   2867  CE2 PHE A 391     -11.498  -2.718  -8.277  1.00 16.26           C  
ATOM   2868  CZ  PHE A 391     -12.401  -3.574  -8.908  1.00 13.72           C  
ATOM   2869  N   GLN A 392      -9.365  -2.390 -12.348  1.00 13.19           N  
ATOM   2870  CA  GLN A 392     -10.119  -2.559 -13.591  1.00 13.27           C  
ATOM   2871  C   GLN A 392      -9.276  -2.182 -14.825  1.00 13.61           C  
ATOM   2872  O   GLN A 392      -9.681  -2.439 -15.957  1.00 13.27           O  
ATOM   2873  CB  GLN A 392     -11.406  -1.734 -13.567  1.00 14.01           C  
ATOM   2874  CG  GLN A 392     -12.384  -2.069 -12.450  1.00 16.54           C  
ATOM   2875  CD  GLN A 392     -13.303  -3.242 -12.763  1.00 19.90           C  
ATOM   2876  OE1 GLN A 392     -14.422  -3.332 -12.234  1.00 20.63           O  
ATOM   2877  NE2 GLN A 392     -12.828  -4.162 -13.588  1.00 20.06           N  
ATOM   2878  N   GLU A 393      -8.104  -1.582 -14.605  1.00 11.96           N  
ATOM   2879  CA  GLU A 393      -7.210  -1.210 -15.701  1.00 12.72           C  
ATOM   2880  C   GLU A 393      -6.333  -2.390 -16.115  1.00 13.12           C  
ATOM   2881  O   GLU A 393      -5.801  -2.418 -17.223  1.00 13.57           O  
ATOM   2882  CB  GLU A 393      -6.280  -0.053 -15.300  1.00 13.93           C  
ATOM   2883  CG  GLU A 393      -6.896   1.329 -15.289  1.00 12.37           C  
ATOM   2884  CD  GLU A 393      -5.829   2.415 -15.202  1.00 14.88           C  
ATOM   2885  OE1 GLU A 393      -4.739   2.130 -14.658  1.00 13.57           O  
ATOM   2886  OE2 GLU A 393      -6.075   3.548 -15.669  1.00 13.05           O  
ATOM   2887  N   LEU A 394      -6.157  -3.356 -15.224  1.00 11.18           N  
ATOM   2888  CA  LEU A 394      -5.324  -4.501 -15.560  1.00 12.00           C  
ATOM   2889  C   LEU A 394      -5.884  -5.195 -16.799  1.00 11.94           C  
ATOM   2890  O   LEU A 394      -7.098  -5.371 -16.937  1.00 12.72           O  
ATOM   2891  CB  LEU A 394      -5.248  -5.474 -14.378  1.00 11.13           C  
ATOM   2892  CG  LEU A 394      -4.660  -4.886 -13.088  1.00 12.38           C  
ATOM   2893  CD1 LEU A 394      -4.718  -5.924 -11.975  1.00 12.87           C  
ATOM   2894  CD2 LEU A 394      -3.225  -4.448 -13.330  1.00 12.94           C  
ATOM   2895  N   PRO A 395      -5.002  -5.584 -17.729  1.00 11.33           N  
ATOM   2896  CA  PRO A 395      -5.415  -6.254 -18.964  1.00 12.45           C  
ATOM   2897  C   PRO A 395      -6.506  -7.318 -18.809  1.00 11.45           C  
ATOM   2898  O   PRO A 395      -7.522  -7.283 -19.506  1.00 11.56           O  
ATOM   2899  CB  PRO A 395      -4.100  -6.821 -19.485  1.00 12.35           C  
ATOM   2900  CG  PRO A 395      -3.135  -5.716 -19.127  1.00 13.14           C  
ATOM   2901  CD  PRO A 395      -3.538  -5.399 -17.699  1.00 12.13           C  
ATOM   2902  N   ILE A 396      -6.300  -8.247 -17.882  1.00 10.49           N  
ATOM   2903  CA  ILE A 396      -7.242  -9.334 -17.655  1.00 10.42           C  
ATOM   2904  C   ILE A 396      -8.614  -8.874 -17.156  1.00 11.36           C  
ATOM   2905  O   ILE A 396      -9.617  -9.555 -17.377  1.00 11.86           O  
ATOM   2906  CB  ILE A 396      -6.650 -10.370 -16.656  1.00 10.82           C  
ATOM   2907  CG1 ILE A 396      -7.457 -11.666 -16.703  1.00 14.65           C  
ATOM   2908  CG2 ILE A 396      -6.639  -9.806 -15.237  1.00 11.71           C  
ATOM   2909  CD1 ILE A 396      -7.204 -12.479 -17.953  1.00 15.35           C  
ATOM   2910  N   ASN A 397      -8.667  -7.719 -16.500  1.00  9.93           N  
ATOM   2911  CA  ASN A 397      -9.932  -7.216 -15.965  1.00 11.37           C  
ATOM   2912  C   ASN A 397     -10.673  -6.218 -16.846  1.00 12.33           C  
ATOM   2913  O   ASN A 397     -11.887  -6.047 -16.707  1.00 12.70           O  
ATOM   2914  CB  ASN A 397      -9.705  -6.574 -14.593  1.00 11.65           C  
ATOM   2915  CG  ASN A 397      -9.263  -7.579 -13.550  1.00 12.96           C  
ATOM   2916  OD1 ASN A 397      -9.729  -8.715 -13.544  1.00 12.32           O  
ATOM   2917  ND2 ASN A 397      -8.372  -7.163 -12.657  1.00 11.69           N  
ATOM   2918  N   ARG A 398      -9.949  -5.567 -17.747  1.00 11.87           N  
ATOM   2919  CA  ARG A 398     -10.540  -4.562 -18.628  1.00 14.78           C  
ATOM   2920  C   ARG A 398     -11.674  -5.081 -19.493  1.00 13.70           C  
ATOM   2921  O   ARG A 398     -11.644  -6.222 -19.948  1.00 13.02           O  
ATOM   2922  CB  ARG A 398      -9.481  -3.979 -19.573  1.00 17.41           C  
ATOM   2923  CG  ARG A 398      -8.379  -3.206 -18.903  1.00 24.75           C  
ATOM   2924  CD  ARG A 398      -7.502  -2.489 -19.926  1.00 27.11           C  
ATOM   2925  NE  ARG A 398      -6.921  -3.391 -20.918  1.00 26.97           N  
ATOM   2926  CZ  ARG A 398      -5.653  -3.336 -21.315  1.00 26.87           C  
ATOM   2927  NH1 ARG A 398      -4.838  -2.428 -20.796  1.00 27.65           N  
ATOM   2928  NH2 ARG A 398      -5.201  -4.177 -22.234  1.00 29.46           N  
ATOM   2929  N   PRO A 399     -12.709  -4.251 -19.710  1.00 14.20           N  
ATOM   2930  CA  PRO A 399     -13.808  -4.710 -20.561  1.00 14.86           C  
ATOM   2931  C   PRO A 399     -13.330  -4.580 -22.009  1.00 16.76           C  
ATOM   2932  O   PRO A 399     -12.295  -3.956 -22.264  1.00 14.80           O  
ATOM   2933  CB  PRO A 399     -14.947  -3.753 -20.217  1.00 14.58           C  
ATOM   2934  CG  PRO A 399     -14.242  -2.506 -19.797  1.00 14.80           C  
ATOM   2935  CD  PRO A 399     -13.085  -3.032 -18.973  1.00 13.25           C  
ATOM   2936  N   VAL A 400     -14.056  -5.172 -22.951  1.00 16.17           N  
ATOM   2937  CA  VAL A 400     -13.656  -5.093 -24.352  1.00 18.77           C  
ATOM   2938  C   VAL A 400     -14.407  -3.994 -25.093  1.00 21.41           C  
ATOM   2939  O   VAL A 400     -14.241  -3.819 -26.301  1.00 23.17           O  
ATOM   2940  CB  VAL A 400     -13.876  -6.442 -25.077  1.00 20.23           C  
ATOM   2941  CG1 VAL A 400     -12.965  -7.504 -24.471  1.00 20.61           C  
ATOM   2942  CG2 VAL A 400     -15.332  -6.867 -24.977  1.00 20.96           C  
ATOM   2943  N   CYS A 401     -15.233  -3.255 -24.361  1.00 21.02           N  
ATOM   2944  CA  CYS A 401     -16.011  -2.168 -24.941  1.00 23.36           C  
ATOM   2945  C   CYS A 401     -15.542  -0.845 -24.347  1.00 23.59           C  
ATOM   2946  O   CYS A 401     -14.798  -0.822 -23.364  1.00 23.05           O  
ATOM   2947  CB  CYS A 401     -17.503  -2.367 -24.650  1.00 24.13           C  
ATOM   2948  SG  CYS A 401     -17.932  -2.433 -22.890  1.00 25.76           S  
ATOM   2949  N   PRO A 402     -15.974   0.277 -24.936  1.00 24.22           N  
ATOM   2950  CA  PRO A 402     -15.570   1.589 -24.429  1.00 24.08           C  
ATOM   2951  C   PRO A 402     -15.975   1.852 -22.978  1.00 22.42           C  
ATOM   2952  O   PRO A 402     -17.059   1.464 -22.537  1.00 21.72           O  
ATOM   2953  CB  PRO A 402     -16.255   2.556 -25.396  1.00 24.98           C  
ATOM   2954  CG  PRO A 402     -16.293   1.779 -26.677  1.00 25.17           C  
ATOM   2955  CD  PRO A 402     -16.731   0.416 -26.195  1.00 24.89           C  
ATOM   2956  N   VAL A 403     -15.079   2.498 -22.242  1.00 22.14           N  
ATOM   2957  CA  VAL A 403     -15.328   2.870 -20.857  1.00 21.11           C  
ATOM   2958  C   VAL A 403     -15.241   4.391 -20.819  1.00 21.41           C  
ATOM   2959  O   VAL A 403     -14.228   4.974 -21.208  1.00 21.35           O  
ATOM   2960  CB  VAL A 403     -14.277   2.267 -19.900  1.00 22.03           C  
ATOM   2961  CG1 VAL A 403     -14.420   2.878 -18.508  1.00 21.48           C  
ATOM   2962  CG2 VAL A 403     -14.467   0.765 -19.813  1.00 20.79           C  
ATOM   2963  N   MET A 404     -16.313   5.032 -20.367  1.00 19.41           N  
ATOM   2964  CA  MET A 404     -16.352   6.486 -20.307  1.00 20.40           C  
ATOM   2965  C   MET A 404     -17.016   6.982 -19.026  1.00 17.01           C  
ATOM   2966  O   MET A 404     -18.194   6.727 -18.785  1.00 16.11           O  
ATOM   2967  CB  MET A 404     -17.107   7.030 -21.523  1.00 25.24           C  
ATOM   2968  CG  MET A 404     -17.252   8.546 -21.568  1.00 34.25           C  
ATOM   2969  SD  MET A 404     -15.733   9.423 -21.993  1.00 41.76           S  
ATOM   2970  CE  MET A 404     -15.024   9.696 -20.381  1.00 41.56           C  
ATOM   2971  N   ASN A 405     -16.250   7.679 -18.197  1.00 15.35           N  
ATOM   2972  CA  ASN A 405     -16.783   8.223 -16.957  1.00 14.03           C  
ATOM   2973  C   ASN A 405     -15.795   9.203 -16.368  1.00 14.50           C  
ATOM   2974  O   ASN A 405     -14.761   9.486 -16.973  1.00 14.20           O  
ATOM   2975  CB  ASN A 405     -17.103   7.114 -15.939  1.00 12.01           C  
ATOM   2976  CG  ASN A 405     -15.893   6.268 -15.570  1.00 12.93           C  
ATOM   2977  OD1 ASN A 405     -14.839   6.789 -15.211  1.00 12.95           O  
ATOM   2978  ND2 ASN A 405     -16.053   4.949 -15.633  1.00 11.79           N  
ATOM   2979  N   PHE A 406     -16.104   9.725 -15.188  1.00 13.80           N  
ATOM   2980  CA  PHE A 406     -15.196  10.680 -14.574  1.00 15.35           C  
ATOM   2981  C   PHE A 406     -14.466  10.159 -13.351  1.00 14.65           C  
ATOM   2982  O   PHE A 406     -14.072  10.926 -12.470  1.00 14.69           O  
ATOM   2983  CB  PHE A 406     -15.924  11.978 -14.250  1.00 16.76           C  
ATOM   2984  CG  PHE A 406     -16.359  12.742 -15.474  1.00 18.23           C  
ATOM   2985  CD1 PHE A 406     -17.703  13.040 -15.693  1.00 19.26           C  
ATOM   2986  CD2 PHE A 406     -15.422  13.146 -16.423  1.00 20.66           C  
ATOM   2987  CE1 PHE A 406     -18.107  13.731 -16.846  1.00 19.43           C  
ATOM   2988  CE2 PHE A 406     -15.811  13.832 -17.571  1.00 21.75           C  
ATOM   2989  CZ  PHE A 406     -17.155  14.125 -17.784  1.00 22.71           C  
ATOM   2990  N   ASN A 407     -14.293   8.845 -13.298  1.00 12.53           N  
ATOM   2991  CA  ASN A 407     -13.553   8.248 -12.199  1.00 13.16           C  
ATOM   2992  C   ASN A 407     -12.109   8.556 -12.569  1.00 13.05           C  
ATOM   2993  O   ASN A 407     -11.712   8.322 -13.705  1.00 13.84           O  
ATOM   2994  CB  ASN A 407     -13.802   6.752 -12.150  1.00 13.14           C  
ATOM   2995  CG  ASN A 407     -15.234   6.400 -11.782  1.00 15.55           C  
ATOM   2996  OD1 ASN A 407     -15.992   7.191 -11.206  1.00 15.60           O  
ATOM   2997  ND2 ASN A 407     -15.615   5.183 -12.141  1.00 11.62           N  
ATOM   2998  N   ARG A 408     -11.313   9.033 -11.618  1.00 13.21           N  
ATOM   2999  CA  ARG A 408      -9.953   9.430 -11.940  1.00 10.60           C  
ATOM   3000  C   ARG A 408      -8.888   9.059 -10.913  1.00 11.28           C  
ATOM   3001  O   ARG A 408      -9.189   8.661  -9.792  1.00 11.74           O  
ATOM   3002  CB  ARG A 408      -9.923  10.949 -12.118  1.00 12.43           C  
ATOM   3003  CG  ARG A 408     -10.716  11.478 -13.318  1.00 13.28           C  
ATOM   3004  CD  ARG A 408      -9.969  11.205 -14.607  1.00 14.43           C  
ATOM   3005  NE  ARG A 408     -10.642  11.780 -15.772  1.00 15.73           N  
ATOM   3006  CZ  ARG A 408     -11.646  11.208 -16.433  1.00 17.32           C  
ATOM   3007  NH1 ARG A 408     -12.123  10.025 -16.057  1.00 14.90           N  
ATOM   3008  NH2 ARG A 408     -12.167  11.820 -17.489  1.00 16.69           N  
ATOM   3009  N   ASP A 409      -7.640   9.231 -11.329  1.00 10.21           N  
ATOM   3010  CA  ASP A 409      -6.471   9.000 -10.502  1.00 11.65           C  
ATOM   3011  C   ASP A 409      -6.403   7.639  -9.821  1.00 10.95           C  
ATOM   3012  O   ASP A 409      -6.850   6.630 -10.377  1.00 10.42           O  
ATOM   3013  CB  ASP A 409      -6.347  10.138  -9.470  1.00 10.05           C  
ATOM   3014  CG  ASP A 409      -6.364  11.517 -10.121  1.00 12.49           C  
ATOM   3015  OD1 ASP A 409      -6.321  11.585 -11.370  1.00 13.12           O  
ATOM   3016  OD2 ASP A 409      -6.416  12.530  -9.390  1.00 10.54           O  
ATOM   3017  N   GLY A 410      -5.833   7.611  -8.621  1.00 10.44           N  
ATOM   3018  CA  GLY A 410      -5.673   6.351  -7.912  1.00 10.09           C  
ATOM   3019  C   GLY A 410      -4.278   5.820  -8.205  1.00 10.77           C  
ATOM   3020  O   GLY A 410      -3.703   6.126  -9.251  1.00 11.29           O  
ATOM   3021  N   ALA A 411      -3.733   5.015  -7.299  1.00 11.71           N  
ATOM   3022  CA  ALA A 411      -2.385   4.474  -7.474  1.00 11.68           C  
ATOM   3023  C   ALA A 411      -2.195   3.703  -8.782  1.00 12.19           C  
ATOM   3024  O   ALA A 411      -3.124   3.072  -9.289  1.00  9.80           O  
ATOM   3025  CB  ALA A 411      -2.027   3.571  -6.288  1.00 12.44           C  
ATOM   3026  N   MET A 412      -0.976   3.773  -9.312  1.00 11.21           N  
ATOM   3027  CA  MET A 412      -0.587   3.078 -10.537  1.00 12.19           C  
ATOM   3028  C   MET A 412      -1.553   3.289 -11.699  1.00 11.28           C  
ATOM   3029  O   MET A 412      -1.927   2.351 -12.404  1.00 10.89           O  
ATOM   3030  CB  MET A 412      -0.420   1.585 -10.243  1.00 11.19           C  
ATOM   3031  CG  MET A 412       0.685   1.290  -9.241  1.00 14.74           C  
ATOM   3032  SD  MET A 412       2.307   1.845  -9.841  1.00 17.25           S  
ATOM   3033  CE  MET A 412       2.581   0.634 -11.131  1.00 16.32           C  
ATOM   3034  N   ARG A 413      -1.929   4.544 -11.898  1.00 11.93           N  
ATOM   3035  CA  ARG A 413      -2.851   4.942 -12.957  1.00 12.29           C  
ATOM   3036  C   ARG A 413      -2.186   4.941 -14.340  1.00 13.00           C  
ATOM   3037  O   ARG A 413      -1.228   5.677 -14.564  1.00 14.12           O  
ATOM   3038  CB  ARG A 413      -3.368   6.345 -12.636  1.00 13.78           C  
ATOM   3039  CG  ARG A 413      -4.280   6.960 -13.674  1.00 14.89           C  
ATOM   3040  CD  ARG A 413      -5.617   6.265 -13.698  1.00 17.41           C  
ATOM   3041  NE  ARG A 413      -6.615   7.061 -14.405  1.00 18.25           N  
ATOM   3042  CZ  ARG A 413      -7.850   6.645 -14.656  1.00 19.88           C  
ATOM   3043  NH1 ARG A 413      -8.236   5.435 -14.260  1.00 18.62           N  
ATOM   3044  NH2 ARG A 413      -8.701   7.439 -15.293  1.00 19.51           N  
ATOM   3045  N   HIS A 414      -2.682   4.115 -15.263  1.00 11.66           N  
ATOM   3046  CA  HIS A 414      -2.136   4.077 -16.625  1.00 11.42           C  
ATOM   3047  C   HIS A 414      -2.948   4.949 -17.585  1.00 12.10           C  
ATOM   3048  O   HIS A 414      -2.398   5.567 -18.493  1.00 11.88           O  
ATOM   3049  CB  HIS A 414      -2.115   2.648 -17.185  1.00 12.75           C  
ATOM   3050  CG  HIS A 414      -0.963   1.822 -16.706  1.00 13.42           C  
ATOM   3051  ND1 HIS A 414      -0.128   1.143 -17.569  1.00 14.97           N  
ATOM   3052  CD2 HIS A 414      -0.525   1.537 -15.457  1.00 13.30           C  
ATOM   3053  CE1 HIS A 414       0.773   0.473 -16.871  1.00 13.53           C  
ATOM   3054  NE2 HIS A 414       0.553   0.695 -15.588  1.00 12.26           N  
ATOM   3055  N   THR A 415      -4.260   4.999 -17.383  1.00 12.24           N  
ATOM   3056  CA  THR A 415      -5.123   5.778 -18.269  1.00 13.53           C  
ATOM   3057  C   THR A 415      -4.854   7.282 -18.228  1.00 15.19           C  
ATOM   3058  O   THR A 415      -4.794   7.893 -17.161  1.00 14.78           O  
ATOM   3059  CB  THR A 415      -6.618   5.546 -17.951  1.00 13.78           C  
ATOM   3060  OG1 THR A 415      -6.917   4.145 -18.035  1.00 14.87           O  
ATOM   3061  CG2 THR A 415      -7.494   6.298 -18.953  1.00 17.70           C  
ATOM   3062  N   ILE A 416      -4.691   7.867 -19.410  1.00 14.73           N  
ATOM   3063  CA  ILE A 416      -4.459   9.296 -19.534  1.00 15.81           C  
ATOM   3064  C   ILE A 416      -5.661   9.862 -20.277  1.00 17.19           C  
ATOM   3065  O   ILE A 416      -5.971   9.440 -21.400  1.00 15.86           O  
ATOM   3066  CB  ILE A 416      -3.161   9.589 -20.317  1.00 16.93           C  
ATOM   3067  CG1 ILE A 416      -1.960   9.100 -19.500  1.00 18.01           C  
ATOM   3068  CG2 ILE A 416      -3.050  11.086 -20.610  1.00 17.09           C  
ATOM   3069  CD1 ILE A 416      -0.631   9.187 -20.220  1.00 20.19           C  
ATOM   3070  N   SER A 417      -6.343  10.802 -19.634  1.00 15.04           N  
ATOM   3071  CA  SER A 417      -7.534  11.416 -20.200  1.00 17.49           C  
ATOM   3072  C   SER A 417      -7.322  12.891 -20.517  1.00 17.10           C  
ATOM   3073  O   SER A 417      -7.017  13.692 -19.629  1.00 16.48           O  
ATOM   3074  CB  SER A 417      -8.703  11.275 -19.219  1.00 18.66           C  
ATOM   3075  OG  SER A 417      -8.876   9.928 -18.804  1.00 22.71           O  
ATOM   3076  N   ARG A 418      -7.480  13.245 -21.787  1.00 18.39           N  
ATOM   3077  CA  ARG A 418      -7.332  14.630 -22.212  1.00 19.41           C  
ATOM   3078  C   ARG A 418      -8.629  15.371 -21.899  1.00 19.61           C  
ATOM   3079  O   ARG A 418      -9.699  14.762 -21.845  1.00 21.12           O  
ATOM   3080  CB  ARG A 418      -7.041  14.697 -23.715  1.00 23.15           C  
ATOM   3081  CG  ARG A 418      -5.674  14.153 -24.103  1.00 27.78           C  
ATOM   3082  CD  ARG A 418      -5.440  14.197 -25.611  1.00 33.00           C  
ATOM   3083  NE  ARG A 418      -6.394  13.376 -26.353  1.00 38.39           N  
ATOM   3084  CZ  ARG A 418      -7.433  13.854 -27.035  1.00 41.72           C  
ATOM   3085  NH1 ARG A 418      -7.665  15.160 -27.080  1.00 43.01           N  
ATOM   3086  NH2 ARG A 418      -8.242  13.021 -27.679  1.00 43.36           N  
ATOM   3087  N   GLY A 419      -8.534  16.679 -21.681  1.00 17.63           N  
ATOM   3088  CA  GLY A 419      -9.724  17.457 -21.379  1.00 18.91           C  
ATOM   3089  C   GLY A 419      -9.575  18.304 -20.133  1.00 19.06           C  
ATOM   3090  O   GLY A 419      -8.711  18.047 -19.293  1.00 18.47           O  
ATOM   3091  N   THR A 420     -10.427  19.315 -20.004  1.00 17.02           N  
ATOM   3092  CA  THR A 420     -10.369  20.211 -18.860  1.00 16.17           C  
ATOM   3093  C   THR A 420     -11.507  19.982 -17.872  1.00 14.89           C  
ATOM   3094  O   THR A 420     -11.580  20.654 -16.845  1.00 15.08           O  
ATOM   3095  CB  THR A 420     -10.425  21.682 -19.313  1.00 17.45           C  
ATOM   3096  OG1 THR A 420     -11.682  21.925 -19.955  1.00 18.32           O  
ATOM   3097  CG2 THR A 420      -9.295  21.989 -20.290  1.00 17.65           C  
ATOM   3098  N   VAL A 421     -12.387  19.036 -18.182  1.00 15.16           N  
ATOM   3099  CA  VAL A 421     -13.528  18.735 -17.324  1.00 15.36           C  
ATOM   3100  C   VAL A 421     -13.532  17.284 -16.843  1.00 15.73           C  
ATOM   3101  O   VAL A 421     -13.195  16.362 -17.590  1.00 14.79           O  
ATOM   3102  CB  VAL A 421     -14.849  19.051 -18.063  1.00 19.00           C  
ATOM   3103  CG1 VAL A 421     -16.037  18.490 -17.304  1.00 22.47           C  
ATOM   3104  CG2 VAL A 421     -14.991  20.562 -18.215  1.00 17.54           C  
ATOM   3105  N   ASN A 422     -13.928  17.092 -15.589  1.00 14.19           N  
ATOM   3106  CA  ASN A 422     -13.957  15.769 -14.993  1.00 13.06           C  
ATOM   3107  C   ASN A 422     -15.111  15.627 -14.007  1.00 13.91           C  
ATOM   3108  O   ASN A 422     -14.961  15.012 -12.957  1.00 13.97           O  
ATOM   3109  CB  ASN A 422     -12.625  15.511 -14.281  1.00 12.82           C  
ATOM   3110  CG  ASN A 422     -12.301  16.573 -13.237  1.00 14.43           C  
ATOM   3111  OD1 ASN A 422     -12.983  17.590 -13.139  1.00 13.66           O  
ATOM   3112  ND2 ASN A 422     -11.245  16.341 -12.457  1.00 12.53           N  
ATOM   3113  N   TYR A 423     -16.269  16.179 -14.363  1.00 12.27           N  
ATOM   3114  CA  TYR A 423     -17.442  16.133 -13.496  1.00 13.36           C  
ATOM   3115  C   TYR A 423     -18.698  16.296 -14.351  1.00 13.22           C  
ATOM   3116  O   TYR A 423     -18.622  16.780 -15.480  1.00 13.45           O  
ATOM   3117  CB  TYR A 423     -17.366  17.278 -12.476  1.00 11.18           C  
ATOM   3118  CG  TYR A 423     -17.240  18.624 -13.148  1.00 12.92           C  
ATOM   3119  CD1 TYR A 423     -18.373  19.329 -13.573  1.00 11.78           C  
ATOM   3120  CD2 TYR A 423     -15.987  19.139 -13.471  1.00 12.18           C  
ATOM   3121  CE1 TYR A 423     -18.255  20.500 -14.303  1.00 12.25           C  
ATOM   3122  CE2 TYR A 423     -15.860  20.309 -14.206  1.00 12.91           C  
ATOM   3123  CZ  TYR A 423     -16.995  20.982 -14.620  1.00 12.14           C  
ATOM   3124  OH  TYR A 423     -16.864  22.119 -15.368  1.00 13.05           O  
ATOM   3125  N   TYR A 424     -19.844  15.895 -13.810  1.00 14.08           N  
ATOM   3126  CA  TYR A 424     -21.115  16.020 -14.521  1.00 14.71           C  
ATOM   3127  C   TYR A 424     -22.148  16.570 -13.537  1.00 16.11           C  
ATOM   3128  O   TYR A 424     -22.178  16.172 -12.374  1.00 16.18           O  
ATOM   3129  CB  TYR A 424     -21.585  14.656 -15.041  1.00 16.04           C  
ATOM   3130  CG  TYR A 424     -22.688  14.756 -16.078  1.00 19.81           C  
ATOM   3131  CD1 TYR A 424     -22.389  15.011 -17.417  1.00 20.50           C  
ATOM   3132  CD2 TYR A 424     -24.030  14.643 -15.714  1.00 19.94           C  
ATOM   3133  CE1 TYR A 424     -23.396  15.153 -18.370  1.00 21.65           C  
ATOM   3134  CE2 TYR A 424     -25.051  14.786 -16.664  1.00 21.53           C  
ATOM   3135  CZ  TYR A 424     -24.724  15.040 -17.987  1.00 22.64           C  
ATOM   3136  OH  TYR A 424     -25.722  15.188 -18.930  1.00 23.46           O  
ATOM   3137  N   PRO A 425     -23.006  17.501 -13.988  1.00 16.22           N  
ATOM   3138  CA  PRO A 425     -23.076  18.062 -15.338  1.00 15.99           C  
ATOM   3139  C   PRO A 425     -21.987  19.098 -15.598  1.00 15.20           C  
ATOM   3140  O   PRO A 425     -21.434  19.678 -14.666  1.00 16.57           O  
ATOM   3141  CB  PRO A 425     -24.470  18.677 -15.373  1.00 17.30           C  
ATOM   3142  CG  PRO A 425     -24.604  19.206 -13.979  1.00 17.64           C  
ATOM   3143  CD  PRO A 425     -24.083  18.047 -13.141  1.00 16.23           C  
ATOM   3144  N   ASN A 426     -21.684  19.323 -16.871  1.00 15.30           N  
ATOM   3145  CA  ASN A 426     -20.675  20.296 -17.264  1.00 15.74           C  
ATOM   3146  C   ASN A 426     -21.150  21.027 -18.513  1.00 16.96           C  
ATOM   3147  O   ASN A 426     -22.039  20.547 -19.220  1.00 17.74           O  
ATOM   3148  CB  ASN A 426     -19.331  19.603 -17.522  1.00 15.28           C  
ATOM   3149  CG  ASN A 426     -19.420  18.539 -18.593  1.00 15.27           C  
ATOM   3150  OD1 ASN A 426     -19.489  18.844 -19.784  1.00 15.74           O  
ATOM   3151  ND2 ASN A 426     -19.431  17.279 -18.175  1.00 15.99           N  
ATOM   3152  N   ARG A 427     -20.551  22.182 -18.782  1.00 16.99           N  
ATOM   3153  CA  ARG A 427     -20.935  23.004 -19.925  1.00 17.41           C  
ATOM   3154  C   ARG A 427     -20.718  22.420 -21.317  1.00 18.99           C  
ATOM   3155  O   ARG A 427     -21.256  22.947 -22.292  1.00 19.67           O  
ATOM   3156  CB  ARG A 427     -20.255  24.372 -19.829  1.00 16.59           C  
ATOM   3157  CG  ARG A 427     -18.738  24.355 -19.832  1.00 17.16           C  
ATOM   3158  CD  ARG A 427     -18.224  25.694 -19.324  1.00 15.67           C  
ATOM   3159  NE  ARG A 427     -16.778  25.856 -19.449  1.00 16.39           N  
ATOM   3160  CZ  ARG A 427     -15.875  25.222 -18.707  1.00 16.79           C  
ATOM   3161  NH1 ARG A 427     -16.252  24.361 -17.768  1.00 15.43           N  
ATOM   3162  NH2 ARG A 427     -14.586  25.469 -18.895  1.00 15.57           N  
ATOM   3163  N   PHE A 428     -19.939  21.347 -21.426  1.00 17.96           N  
ATOM   3164  CA  PHE A 428     -19.701  20.731 -22.730  1.00 19.51           C  
ATOM   3165  C   PHE A 428     -20.589  19.507 -22.902  1.00 19.38           C  
ATOM   3166  O   PHE A 428     -20.582  18.869 -23.955  1.00 19.89           O  
ATOM   3167  CB  PHE A 428     -18.235  20.299 -22.875  1.00 19.63           C  
ATOM   3168  CG  PHE A 428     -17.247  21.405 -22.642  1.00 20.72           C  
ATOM   3169  CD1 PHE A 428     -16.625  21.548 -21.406  1.00 19.99           C  
ATOM   3170  CD2 PHE A 428     -16.951  22.318 -23.652  1.00 21.16           C  
ATOM   3171  CE1 PHE A 428     -15.721  22.585 -21.175  1.00 20.88           C  
ATOM   3172  CE2 PHE A 428     -16.046  23.363 -23.432  1.00 21.94           C  
ATOM   3173  CZ  PHE A 428     -15.430  23.494 -22.188  1.00 20.61           C  
ATOM   3174  N   ASP A 429     -21.360  19.203 -21.862  1.00 19.83           N  
ATOM   3175  CA  ASP A 429     -22.233  18.034 -21.825  1.00 22.04           C  
ATOM   3176  C   ASP A 429     -21.399  16.798 -22.148  1.00 21.94           C  
ATOM   3177  O   ASP A 429     -21.868  15.855 -22.794  1.00 21.66           O  
ATOM   3178  CB  ASP A 429     -23.397  18.161 -22.811  1.00 25.85           C  
ATOM   3179  CG  ASP A 429     -24.486  17.129 -22.554  1.00 30.28           C  
ATOM   3180  OD1 ASP A 429     -24.909  16.995 -21.385  1.00 32.95           O  
ATOM   3181  OD2 ASP A 429     -24.922  16.452 -23.509  1.00 33.67           O  
ATOM   3182  N   ALA A 430     -20.152  16.819 -21.686  1.00 19.83           N  
ATOM   3183  CA  ALA A 430     -19.226  15.714 -21.900  1.00 18.99           C  
ATOM   3184  C   ALA A 430     -19.613  14.507 -21.051  1.00 18.94           C  
ATOM   3185  O   ALA A 430     -19.953  14.646 -19.876  1.00 17.90           O  
ATOM   3186  CB  ALA A 430     -17.806  16.156 -21.567  1.00 18.94           C  
ATOM   3187  N   CYS A 431     -19.561  13.329 -21.668  1.00 19.60           N  
ATOM   3188  CA  CYS A 431     -19.890  12.061 -21.021  1.00 20.19           C  
ATOM   3189  C   CYS A 431     -21.285  12.025 -20.405  1.00 20.21           C  
ATOM   3190  O   CYS A 431     -21.447  11.764 -19.215  1.00 19.65           O  
ATOM   3191  CB  CYS A 431     -18.854  11.723 -19.947  1.00 22.02           C  
ATOM   3192  SG  CYS A 431     -18.991  10.018 -19.354  1.00 28.36           S  
ATOM   3193  N   PRO A 432     -22.320  12.278 -21.217  1.00 19.30           N  
ATOM   3194  CA  PRO A 432     -23.693  12.262 -20.708  1.00 19.50           C  
ATOM   3195  C   PRO A 432     -24.171  10.838 -20.452  1.00 19.31           C  
ATOM   3196  O   PRO A 432     -23.606   9.883 -20.983  1.00 17.45           O  
ATOM   3197  CB  PRO A 432     -24.475  12.931 -21.830  1.00 19.68           C  
ATOM   3198  CG  PRO A 432     -23.763  12.420 -23.051  1.00 19.54           C  
ATOM   3199  CD  PRO A 432     -22.297  12.572 -22.661  1.00 19.10           C  
ATOM   3200  N   PRO A 433     -25.221  10.676 -19.629  1.00 19.48           N  
ATOM   3201  CA  PRO A 433     -25.738   9.337 -19.339  1.00 19.57           C  
ATOM   3202  C   PRO A 433     -26.402   8.732 -20.570  1.00 19.82           C  
ATOM   3203  O   PRO A 433     -26.776   9.448 -21.502  1.00 20.14           O  
ATOM   3204  CB  PRO A 433     -26.750   9.586 -18.222  1.00 20.53           C  
ATOM   3205  CG  PRO A 433     -26.250  10.848 -17.566  1.00 22.79           C  
ATOM   3206  CD  PRO A 433     -25.865  11.680 -18.765  1.00 21.78           C  
ATOM   3207  N   ALA A 434     -26.543   7.413 -20.568  1.00 19.18           N  
ATOM   3208  CA  ALA A 434     -27.181   6.715 -21.673  1.00 19.22           C  
ATOM   3209  C   ALA A 434     -28.639   6.481 -21.307  1.00 19.48           C  
ATOM   3210  O   ALA A 434     -28.947   6.099 -20.181  1.00 20.36           O  
ATOM   3211  CB  ALA A 434     -26.483   5.381 -21.921  1.00 19.33           C  
ATOM   3212  N   SER A 435     -29.543   6.718 -22.251  1.00 20.33           N  
ATOM   3213  CA  SER A 435     -30.959   6.487 -21.990  1.00 19.93           C  
ATOM   3214  C   SER A 435     -31.171   4.978 -22.035  1.00 19.58           C  
ATOM   3215  O   SER A 435     -30.275   4.240 -22.441  1.00 19.67           O  
ATOM   3216  CB  SER A 435     -31.818   7.154 -23.069  1.00 20.27           C  
ATOM   3217  OG  SER A 435     -31.570   6.569 -24.337  1.00 20.71           O  
ATOM   3218  N   LEU A 436     -32.352   4.520 -21.628  1.00 20.02           N  
ATOM   3219  CA  LEU A 436     -32.652   3.094 -21.653  1.00 21.61           C  
ATOM   3220  C   LEU A 436     -32.587   2.556 -23.081  1.00 23.47           C  
ATOM   3221  O   LEU A 436     -32.107   1.445 -23.315  1.00 23.49           O  
ATOM   3222  CB  LEU A 436     -34.040   2.826 -21.062  1.00 22.31           C  
ATOM   3223  CG  LEU A 436     -34.188   3.017 -19.552  1.00 23.45           C  
ATOM   3224  CD1 LEU A 436     -35.645   2.846 -19.151  1.00 23.65           C  
ATOM   3225  CD2 LEU A 436     -33.312   1.999 -18.823  1.00 22.86           C  
ATOM   3226  N   LYS A 437     -33.059   3.347 -24.038  1.00 23.79           N  
ATOM   3227  CA  LYS A 437     -33.038   2.914 -25.431  1.00 26.37           C  
ATOM   3228  C   LYS A 437     -31.613   2.797 -25.959  1.00 25.44           C  
ATOM   3229  O   LYS A 437     -31.343   2.013 -26.871  1.00 25.49           O  
ATOM   3230  CB  LYS A 437     -33.847   3.877 -26.305  1.00 28.71           C  
ATOM   3231  CG  LYS A 437     -35.316   4.031 -25.892  1.00 33.39           C  
ATOM   3232  CD  LYS A 437     -36.049   2.691 -25.779  1.00 36.94           C  
ATOM   3233  CE  LYS A 437     -35.821   2.026 -24.422  1.00 38.76           C  
ATOM   3234  NZ  LYS A 437     -36.439   0.673 -24.333  1.00 40.47           N  
ATOM   3235  N   GLU A 438     -30.704   3.572 -25.378  1.00 24.92           N  
ATOM   3236  CA  GLU A 438     -29.299   3.546 -25.780  1.00 24.74           C  
ATOM   3237  C   GLU A 438     -28.523   2.454 -25.039  1.00 23.53           C  
ATOM   3238  O   GLU A 438     -27.303   2.352 -25.169  1.00 23.76           O  
ATOM   3239  CB  GLU A 438     -28.649   4.903 -25.513  1.00 25.57           C  
ATOM   3240  CG  GLU A 438     -29.305   6.058 -26.244  1.00 28.99           C  
ATOM   3241  CD  GLU A 438     -28.634   7.383 -25.948  1.00 31.53           C  
ATOM   3242  OE1 GLU A 438     -28.417   7.685 -24.755  1.00 31.98           O  
ATOM   3243  OE2 GLU A 438     -28.331   8.126 -26.905  1.00 33.49           O  
ATOM   3244  N   GLY A 439     -29.229   1.647 -24.256  1.00 21.65           N  
ATOM   3245  CA  GLY A 439     -28.573   0.573 -23.531  1.00 19.71           C  
ATOM   3246  C   GLY A 439     -28.286   0.843 -22.062  1.00 19.48           C  
ATOM   3247  O   GLY A 439     -27.626   0.032 -21.403  1.00 17.77           O  
ATOM   3248  N   GLY A 440     -28.769   1.972 -21.550  1.00 17.24           N  
ATOM   3249  CA  GLY A 440     -28.555   2.305 -20.151  1.00 17.48           C  
ATOM   3250  C   GLY A 440     -29.096   1.212 -19.251  1.00 17.09           C  
ATOM   3251  O   GLY A 440     -30.155   0.653 -19.532  1.00 16.21           O  
ATOM   3252  N   TYR A 441     -28.386   0.912 -18.165  1.00 14.93           N  
ATOM   3253  CA  TYR A 441     -28.800  -0.148 -17.248  1.00 14.21           C  
ATOM   3254  C   TYR A 441     -30.203   0.062 -16.682  1.00 15.19           C  
ATOM   3255  O   TYR A 441     -30.514   1.118 -16.136  1.00 16.27           O  
ATOM   3256  CB  TYR A 441     -27.801  -0.285 -16.088  1.00 14.65           C  
ATOM   3257  CG  TYR A 441     -28.054  -1.502 -15.223  1.00 14.07           C  
ATOM   3258  CD1 TYR A 441     -27.538  -2.752 -15.570  1.00 14.19           C  
ATOM   3259  CD2 TYR A 441     -28.865  -1.416 -14.089  1.00 14.57           C  
ATOM   3260  CE1 TYR A 441     -27.831  -3.890 -14.810  1.00 14.27           C  
ATOM   3261  CE2 TYR A 441     -29.165  -2.541 -13.327  1.00 16.05           C  
ATOM   3262  CZ  TYR A 441     -28.648  -3.773 -13.691  1.00 14.47           C  
ATOM   3263  OH  TYR A 441     -28.965  -4.880 -12.944  1.00 15.67           O  
ATOM   3264  N   LEU A 442     -31.042  -0.959 -16.810  1.00 16.17           N  
ATOM   3265  CA  LEU A 442     -32.412  -0.893 -16.315  1.00 17.76           C  
ATOM   3266  C   LEU A 442     -32.534  -1.358 -14.868  1.00 17.46           C  
ATOM   3267  O   LEU A 442     -32.305  -2.527 -14.564  1.00 16.75           O  
ATOM   3268  CB  LEU A 442     -33.333  -1.743 -17.199  1.00 19.83           C  
ATOM   3269  CG  LEU A 442     -34.801  -1.862 -16.768  1.00 21.69           C  
ATOM   3270  CD1 LEU A 442     -35.434  -0.484 -16.660  1.00 23.74           C  
ATOM   3271  CD2 LEU A 442     -35.551  -2.710 -17.788  1.00 22.73           C  
ATOM   3272  N   GLU A 443     -32.889  -0.431 -13.981  1.00 17.77           N  
ATOM   3273  CA  GLU A 443     -33.074  -0.738 -12.567  1.00 17.21           C  
ATOM   3274  C   GLU A 443     -34.547  -1.082 -12.367  1.00 18.27           C  
ATOM   3275  O   GLU A 443     -35.414  -0.215 -12.493  1.00 17.97           O  
ATOM   3276  CB  GLU A 443     -32.718   0.477 -11.701  1.00 18.71           C  
ATOM   3277  CG  GLU A 443     -31.248   0.874 -11.720  1.00 19.90           C  
ATOM   3278  CD  GLU A 443     -30.362  -0.084 -10.939  1.00 20.22           C  
ATOM   3279  OE1 GLU A 443     -30.895  -0.993 -10.262  1.00 19.21           O  
ATOM   3280  OE2 GLU A 443     -29.124   0.081 -10.999  1.00 17.90           O  
ATOM   3281  N   TYR A 444     -34.833  -2.342 -12.062  1.00 17.46           N  
ATOM   3282  CA  TYR A 444     -36.215  -2.760 -11.856  1.00 19.00           C  
ATOM   3283  C   TYR A 444     -36.804  -1.995 -10.674  1.00 18.83           C  
ATOM   3284  O   TYR A 444     -36.193  -1.917  -9.608  1.00 17.37           O  
ATOM   3285  CB  TYR A 444     -36.285  -4.264 -11.584  1.00 18.92           C  
ATOM   3286  CG  TYR A 444     -37.695  -4.814 -11.583  1.00 19.42           C  
ATOM   3287  CD1 TYR A 444     -38.421  -4.925 -12.769  1.00 20.55           C  
ATOM   3288  CD2 TYR A 444     -38.312  -5.198 -10.394  1.00 19.82           C  
ATOM   3289  CE1 TYR A 444     -39.729  -5.403 -12.770  1.00 20.69           C  
ATOM   3290  CE2 TYR A 444     -39.620  -5.677 -10.383  1.00 20.68           C  
ATOM   3291  CZ  TYR A 444     -40.322  -5.775 -11.573  1.00 21.62           C  
ATOM   3292  OH  TYR A 444     -41.623  -6.233 -11.563  1.00 23.13           O  
ATOM   3293  N   ALA A 445     -37.992  -1.430 -10.870  1.00 18.82           N  
ATOM   3294  CA  ALA A 445     -38.661  -0.662  -9.822  1.00 18.46           C  
ATOM   3295  C   ALA A 445     -39.383  -1.590  -8.854  1.00 18.85           C  
ATOM   3296  O   ALA A 445     -40.605  -1.530  -8.709  1.00 18.63           O  
ATOM   3297  CB  ALA A 445     -39.652   0.322 -10.448  1.00 18.60           C  
ATOM   3298  N   GLN A 446     -38.621  -2.441  -8.176  1.00 18.26           N  
ATOM   3299  CA  GLN A 446     -39.202  -3.392  -7.241  1.00 18.98           C  
ATOM   3300  C   GLN A 446     -39.863  -2.733  -6.040  1.00 19.43           C  
ATOM   3301  O   GLN A 446     -39.304  -1.812  -5.442  1.00 18.54           O  
ATOM   3302  CB  GLN A 446     -38.132  -4.363  -6.736  1.00 18.89           C  
ATOM   3303  CG  GLN A 446     -38.684  -5.422  -5.804  1.00 20.09           C  
ATOM   3304  CD  GLN A 446     -37.603  -6.157  -5.039  1.00 20.83           C  
ATOM   3305  OE1 GLN A 446     -36.747  -6.823  -5.626  1.00 19.95           O  
ATOM   3306  NE2 GLN A 446     -37.638  -6.040  -3.718  1.00 20.15           N  
ATOM   3307  N   LYS A 447     -41.054  -3.209  -5.686  1.00 19.24           N  
ATOM   3308  CA  LYS A 447     -41.760  -2.679  -4.525  1.00 20.09           C  
ATOM   3309  C   LYS A 447     -41.093  -3.218  -3.263  1.00 19.84           C  
ATOM   3310  O   LYS A 447     -40.729  -4.394  -3.192  1.00 19.58           O  
ATOM   3311  CB  LYS A 447     -43.234  -3.099  -4.544  1.00 22.77           C  
ATOM   3312  CG  LYS A 447     -44.042  -2.483  -5.673  1.00 26.26           C  
ATOM   3313  CD  LYS A 447     -45.504  -2.903  -5.598  1.00 29.85           C  
ATOM   3314  CE  LYS A 447     -46.312  -2.264  -6.717  1.00 33.00           C  
ATOM   3315  NZ  LYS A 447     -47.747  -2.664  -6.671  1.00 36.70           N  
ATOM   3316  N   VAL A 448     -40.923  -2.350  -2.272  1.00 19.84           N  
ATOM   3317  CA  VAL A 448     -40.302  -2.732  -1.010  1.00 19.67           C  
ATOM   3318  C   VAL A 448     -41.107  -2.152   0.144  1.00 21.07           C  
ATOM   3319  O   VAL A 448     -41.439  -0.965   0.147  1.00 21.83           O  
ATOM   3320  CB  VAL A 448     -38.847  -2.208  -0.916  1.00 19.51           C  
ATOM   3321  CG1 VAL A 448     -38.291  -2.454   0.479  1.00 18.93           C  
ATOM   3322  CG2 VAL A 448     -37.975  -2.902  -1.950  1.00 17.40           C  
ATOM   3323  N   ALA A 449     -41.415  -2.991   1.126  1.00 21.17           N  
ATOM   3324  CA  ALA A 449     -42.188  -2.547   2.276  1.00 21.48           C  
ATOM   3325  C   ALA A 449     -41.859  -3.377   3.502  1.00 20.50           C  
ATOM   3326  O   ALA A 449     -41.812  -4.605   3.439  1.00 21.58           O  
ATOM   3327  CB  ALA A 449     -43.678  -2.639   1.970  1.00 22.02           C  
ATOM   3328  N   GLY A 450     -41.629  -2.691   4.617  1.00 20.09           N  
ATOM   3329  CA  GLY A 450     -41.308  -3.366   5.861  1.00 20.10           C  
ATOM   3330  C   GLY A 450     -40.674  -2.400   6.842  1.00 20.62           C  
ATOM   3331  O   GLY A 450     -40.943  -1.197   6.791  1.00 20.28           O  
ATOM   3332  N   ILE A 451     -39.836  -2.919   7.735  1.00 19.59           N  
ATOM   3333  CA  ILE A 451     -39.161  -2.084   8.722  1.00 19.39           C  
ATOM   3334  C   ILE A 451     -37.661  -2.337   8.684  1.00 20.07           C  
ATOM   3335  O   ILE A 451     -37.207  -3.370   8.195  1.00 19.71           O  
ATOM   3336  CB  ILE A 451     -39.640  -2.385  10.171  1.00 19.89           C  
ATOM   3337  CG1 ILE A 451     -39.385  -3.863  10.503  1.00 19.11           C  
ATOM   3338  CG2 ILE A 451     -41.115  -2.034  10.327  1.00 20.88           C  
ATOM   3339  CD1 ILE A 451     -39.615  -4.225  11.958  1.00 19.11           C  
ATOM   3340  N   LYS A 452     -36.893  -1.383   9.197  1.00 20.10           N  
ATOM   3341  CA  LYS A 452     -35.453  -1.540   9.252  1.00 19.33           C  
ATOM   3342  C   LYS A 452     -35.188  -2.443  10.448  1.00 18.90           C  
ATOM   3343  O   LYS A 452     -35.542  -2.104  11.576  1.00 19.58           O  
ATOM   3344  CB  LYS A 452     -34.761  -0.192   9.479  1.00 19.04           C  
ATOM   3345  CG  LYS A 452     -34.896   0.810   8.336  1.00 18.75           C  
ATOM   3346  CD  LYS A 452     -34.021   2.030   8.601  1.00 18.04           C  
ATOM   3347  CE  LYS A 452     -34.091   3.030   7.456  1.00 21.36           C  
ATOM   3348  NZ  LYS A 452     -33.174   4.187   7.673  1.00 24.08           N  
ATOM   3349  N   ALA A 453     -34.581  -3.598  10.207  1.00 17.57           N  
ATOM   3350  CA  ALA A 453     -34.285  -4.518  11.293  1.00 16.76           C  
ATOM   3351  C   ALA A 453     -33.241  -5.538  10.874  1.00 15.90           C  
ATOM   3352  O   ALA A 453     -33.025  -5.772   9.683  1.00 16.84           O  
ATOM   3353  CB  ALA A 453     -35.562  -5.238  11.740  1.00 16.34           C  
ATOM   3354  N   ARG A 454     -32.590  -6.128  11.870  1.00 16.25           N  
ATOM   3355  CA  ARG A 454     -31.586  -7.151  11.639  1.00 15.84           C  
ATOM   3356  C   ARG A 454     -32.301  -8.483  11.799  1.00 17.21           C  
ATOM   3357  O   ARG A 454     -32.259  -9.102  12.865  1.00 16.73           O  
ATOM   3358  CB  ARG A 454     -30.451  -7.037  12.661  1.00 16.01           C  
ATOM   3359  CG  ARG A 454     -29.591  -5.797  12.494  1.00 13.46           C  
ATOM   3360  CD  ARG A 454     -28.444  -5.766  13.502  1.00 14.92           C  
ATOM   3361  NE  ARG A 454     -27.675  -4.530  13.380  1.00 14.48           N  
ATOM   3362  CZ  ARG A 454     -26.827  -4.264  12.391  1.00 15.80           C  
ATOM   3363  NH1 ARG A 454     -26.613  -5.151  11.425  1.00 13.44           N  
ATOM   3364  NH2 ARG A 454     -26.208  -3.092  12.353  1.00 14.61           N  
ATOM   3365  N   ALA A 455     -32.966  -8.910  10.730  1.00 17.00           N  
ATOM   3366  CA  ALA A 455     -33.708 -10.160  10.745  1.00 18.05           C  
ATOM   3367  C   ALA A 455     -34.059 -10.647   9.340  1.00 17.57           C  
ATOM   3368  O   ALA A 455     -33.908  -9.922   8.355  1.00 17.14           O  
ATOM   3369  CB  ALA A 455     -34.982  -9.983  11.567  1.00 18.59           C  
ATOM   3370  N   ARG A 456     -34.517 -11.893   9.267  1.00 18.58           N  
ATOM   3371  CA  ARG A 456     -34.924 -12.515   8.014  1.00 18.81           C  
ATOM   3372  C   ARG A 456     -36.402 -12.870   8.148  1.00 20.83           C  
ATOM   3373  O   ARG A 456     -36.930 -12.910   9.264  1.00 20.42           O  
ATOM   3374  CB  ARG A 456     -34.096 -13.778   7.763  1.00 18.04           C  
ATOM   3375  CG  ARG A 456     -32.729 -13.513   7.145  1.00 19.12           C  
ATOM   3376  CD  ARG A 456     -31.723 -14.551   7.598  1.00 18.22           C  
ATOM   3377  NE  ARG A 456     -31.338 -14.324   8.987  1.00 18.89           N  
ATOM   3378  CZ  ARG A 456     -30.775 -15.235   9.771  1.00 18.67           C  
ATOM   3379  NH1 ARG A 456     -30.529 -16.456   9.308  1.00 18.96           N  
ATOM   3380  NH2 ARG A 456     -30.452 -14.921  11.019  1.00 17.66           N  
ATOM   3381  N   SER A 457     -37.068 -13.119   7.024  1.00 20.05           N  
ATOM   3382  CA  SER A 457     -38.489 -13.458   7.052  1.00 20.94           C  
ATOM   3383  C   SER A 457     -38.762 -14.913   7.448  1.00 20.99           C  
ATOM   3384  O   SER A 457     -37.844 -15.734   7.534  1.00 20.10           O  
ATOM   3385  CB  SER A 457     -39.141 -13.127   5.704  1.00 19.31           C  
ATOM   3386  OG  SER A 457     -38.392 -13.628   4.614  1.00 19.29           O  
ATOM   3387  N   ALA A 458     -40.037 -15.215   7.685  1.00 20.83           N  
ATOM   3388  CA  ALA A 458     -40.493 -16.532   8.132  1.00 20.69           C  
ATOM   3389  C   ALA A 458     -39.939 -17.809   7.499  1.00 19.81           C  
ATOM   3390  O   ALA A 458     -39.455 -18.692   8.211  1.00 19.43           O  
ATOM   3391  CB  ALA A 458     -42.019 -16.577   8.085  1.00 23.10           C  
ATOM   3392  N   LYS A 459     -40.020 -17.928   6.180  1.00 19.15           N  
ATOM   3393  CA  LYS A 459     -39.560 -19.142   5.510  1.00 20.57           C  
ATOM   3394  C   LYS A 459     -38.074 -19.467   5.666  1.00 20.70           C  
ATOM   3395  O   LYS A 459     -37.665 -20.611   5.471  1.00 20.78           O  
ATOM   3396  CB  LYS A 459     -39.944 -19.096   4.029  1.00 21.09           C  
ATOM   3397  CG  LYS A 459     -41.455 -19.131   3.807  1.00 23.47           C  
ATOM   3398  CD  LYS A 459     -41.816 -19.164   2.335  1.00 23.61           C  
ATOM   3399  CE  LYS A 459     -43.326 -19.181   2.142  1.00 24.37           C  
ATOM   3400  NZ  LYS A 459     -43.685 -19.096   0.699  1.00 23.53           N  
ATOM   3401  N   PHE A 460     -37.273 -18.470   6.026  1.00 20.14           N  
ATOM   3402  CA  PHE A 460     -35.840 -18.675   6.224  1.00 19.41           C  
ATOM   3403  C   PHE A 460     -35.556 -19.568   7.431  1.00 20.42           C  
ATOM   3404  O   PHE A 460     -34.474 -20.148   7.544  1.00 19.15           O  
ATOM   3405  CB  PHE A 460     -35.140 -17.326   6.431  1.00 18.76           C  
ATOM   3406  CG  PHE A 460     -34.868 -16.582   5.157  1.00 18.56           C  
ATOM   3407  CD1 PHE A 460     -33.647 -16.721   4.501  1.00 18.33           C  
ATOM   3408  CD2 PHE A 460     -35.839 -15.760   4.599  1.00 18.40           C  
ATOM   3409  CE1 PHE A 460     -33.401 -16.047   3.301  1.00 17.65           C  
ATOM   3410  CE2 PHE A 460     -35.605 -15.082   3.402  1.00 19.32           C  
ATOM   3411  CZ  PHE A 460     -34.384 -15.226   2.751  1.00 18.12           C  
ATOM   3412  N   LYS A 461     -36.532 -19.675   8.329  1.00 21.11           N  
ATOM   3413  CA  LYS A 461     -36.379 -20.470   9.543  1.00 22.26           C  
ATOM   3414  C   LYS A 461     -36.289 -21.988   9.368  1.00 22.97           C  
ATOM   3415  O   LYS A 461     -35.901 -22.688  10.302  1.00 23.51           O  
ATOM   3416  CB  LYS A 461     -37.510 -20.143  10.525  1.00 24.75           C  
ATOM   3417  CG  LYS A 461     -37.490 -18.706  11.033  1.00 28.61           C  
ATOM   3418  CD  LYS A 461     -38.616 -18.452  12.021  1.00 33.11           C  
ATOM   3419  CE  LYS A 461     -38.610 -17.011  12.504  1.00 36.29           C  
ATOM   3420  NZ  LYS A 461     -39.759 -16.736  13.413  1.00 39.68           N  
ATOM   3421  N   GLU A 462     -36.637 -22.495   8.188  1.00 21.82           N  
ATOM   3422  CA  GLU A 462     -36.578 -23.937   7.941  1.00 22.31           C  
ATOM   3423  C   GLU A 462     -35.138 -24.309   7.582  1.00 20.84           C  
ATOM   3424  O   GLU A 462     -34.573 -23.794   6.618  1.00 20.55           O  
ATOM   3425  CB  GLU A 462     -37.541 -24.317   6.816  1.00 23.00           C  
ATOM   3426  CG  GLU A 462     -37.993 -25.766   6.848  1.00 24.77           C  
ATOM   3427  CD  GLU A 462     -36.878 -26.730   6.516  1.00 26.30           C  
ATOM   3428  OE1 GLU A 462     -36.649 -27.667   7.310  1.00 26.74           O  
ATOM   3429  OE2 GLU A 462     -36.235 -26.551   5.456  1.00 27.13           O  
ATOM   3430  N   HIS A 463     -34.550 -25.210   8.357  1.00 20.13           N  
ATOM   3431  CA  HIS A 463     -33.162 -25.571   8.138  1.00 20.67           C  
ATOM   3432  C   HIS A 463     -32.781 -27.038   7.913  1.00 21.09           C  
ATOM   3433  O   HIS A 463     -31.610 -27.341   7.645  1.00 19.20           O  
ATOM   3434  CB  HIS A 463     -32.358 -25.062   9.322  1.00 21.26           C  
ATOM   3435  CG  HIS A 463     -32.526 -23.600   9.596  1.00 20.70           C  
ATOM   3436  ND1 HIS A 463     -32.153 -23.024  10.793  1.00 22.52           N  
ATOM   3437  CD2 HIS A 463     -33.006 -22.596   8.829  1.00 21.71           C  
ATOM   3438  CE1 HIS A 463     -32.401 -21.727  10.751  1.00 20.41           C  
ATOM   3439  NE2 HIS A 463     -32.919 -21.442   9.570  1.00 21.77           N  
ATOM   3440  N   PHE A 464     -33.744 -27.947   8.007  1.00 20.55           N  
ATOM   3441  CA  PHE A 464     -33.431 -29.361   7.845  1.00 20.43           C  
ATOM   3442  C   PHE A 464     -34.007 -30.130   6.660  1.00 21.26           C  
ATOM   3443  O   PHE A 464     -33.379 -31.072   6.184  1.00 21.82           O  
ATOM   3444  CB  PHE A 464     -33.797 -30.094   9.130  1.00 20.65           C  
ATOM   3445  CG  PHE A 464     -33.146 -29.525  10.349  1.00 21.45           C  
ATOM   3446  CD1 PHE A 464     -33.691 -28.424  11.001  1.00 21.90           C  
ATOM   3447  CD2 PHE A 464     -31.975 -30.084  10.837  1.00 22.48           C  
ATOM   3448  CE1 PHE A 464     -33.071 -27.887  12.134  1.00 23.37           C  
ATOM   3449  CE2 PHE A 464     -31.346 -29.558  11.967  1.00 20.98           C  
ATOM   3450  CZ  PHE A 464     -31.895 -28.457  12.617  1.00 22.90           C  
ATOM   3451  N   SER A 465     -35.184 -29.736   6.187  1.00 21.02           N  
ATOM   3452  CA  SER A 465     -35.841 -30.443   5.085  1.00 21.69           C  
ATOM   3453  C   SER A 465     -34.985 -30.823   3.879  1.00 20.58           C  
ATOM   3454  O   SER A 465     -34.960 -31.986   3.482  1.00 19.10           O  
ATOM   3455  CB  SER A 465     -37.051 -29.644   4.595  1.00 22.99           C  
ATOM   3456  OG  SER A 465     -37.725 -30.350   3.572  1.00 30.76           O  
ATOM   3457  N   GLN A 466     -34.281 -29.857   3.295  1.00 19.05           N  
ATOM   3458  CA  GLN A 466     -33.474 -30.156   2.119  1.00 18.96           C  
ATOM   3459  C   GLN A 466     -32.214 -30.966   2.394  1.00 18.90           C  
ATOM   3460  O   GLN A 466     -31.698 -31.630   1.496  1.00 19.32           O  
ATOM   3461  CB  GLN A 466     -33.134 -28.869   1.360  1.00 19.80           C  
ATOM   3462  CG  GLN A 466     -34.367 -28.121   0.862  1.00 18.30           C  
ATOM   3463  CD  GLN A 466     -34.084 -27.260  -0.357  1.00 20.08           C  
ATOM   3464  OE1 GLN A 466     -32.945 -26.863  -0.599  1.00 19.63           O  
ATOM   3465  NE2 GLN A 466     -35.128 -26.955  -1.125  1.00 17.60           N  
ATOM   3466  N   ALA A 467     -31.717 -30.917   3.626  1.00 18.68           N  
ATOM   3467  CA  ALA A 467     -30.536 -31.704   3.981  1.00 17.64           C  
ATOM   3468  C   ALA A 467     -30.942 -33.173   3.871  1.00 17.91           C  
ATOM   3469  O   ALA A 467     -30.193 -34.014   3.373  1.00 17.69           O  
ATOM   3470  CB  ALA A 467     -30.105 -31.390   5.406  1.00 17.16           C  
ATOM   3471  N   GLN A 468     -32.147 -33.464   4.347  1.00 18.22           N  
ATOM   3472  CA  GLN A 468     -32.695 -34.811   4.315  1.00 19.74           C  
ATOM   3473  C   GLN A 468     -32.947 -35.213   2.865  1.00 19.79           C  
ATOM   3474  O   GLN A 468     -32.610 -36.324   2.454  1.00 19.67           O  
ATOM   3475  CB  GLN A 468     -34.001 -34.850   5.115  1.00 20.28           C  
ATOM   3476  CG  GLN A 468     -33.836 -34.370   6.552  1.00 21.92           C  
ATOM   3477  CD  GLN A 468     -35.151 -34.251   7.296  1.00 23.80           C  
ATOM   3478  OE1 GLN A 468     -36.196 -33.981   6.699  1.00 23.31           O  
ATOM   3479  NE2 GLN A 468     -35.103 -34.427   8.610  1.00 25.43           N  
ATOM   3480  N   LEU A 469     -33.530 -34.294   2.099  1.00 19.92           N  
ATOM   3481  CA  LEU A 469     -33.830 -34.528   0.691  1.00 20.73           C  
ATOM   3482  C   LEU A 469     -32.555 -34.899  -0.060  1.00 21.08           C  
ATOM   3483  O   LEU A 469     -32.543 -35.836  -0.861  1.00 20.51           O  
ATOM   3484  CB  LEU A 469     -34.442 -33.270   0.066  1.00 21.29           C  
ATOM   3485  CG  LEU A 469     -34.832 -33.340  -1.414  1.00 23.14           C  
ATOM   3486  CD1 LEU A 469     -36.028 -34.273  -1.586  1.00 22.62           C  
ATOM   3487  CD2 LEU A 469     -35.172 -31.945  -1.920  1.00 23.67           C  
ATOM   3488  N   PHE A 470     -31.480 -34.159   0.199  1.00 19.25           N  
ATOM   3489  CA  PHE A 470     -30.213 -34.428  -0.468  1.00 18.27           C  
ATOM   3490  C   PHE A 470     -29.685 -35.812  -0.118  1.00 17.93           C  
ATOM   3491  O   PHE A 470     -29.336 -36.593  -1.007  1.00 17.96           O  
ATOM   3492  CB  PHE A 470     -29.161 -33.378  -0.095  1.00 17.29           C  
ATOM   3493  CG  PHE A 470     -27.832 -33.604  -0.756  1.00 16.74           C  
ATOM   3494  CD1 PHE A 470     -27.617 -33.208  -2.073  1.00 16.47           C  
ATOM   3495  CD2 PHE A 470     -26.813 -34.271  -0.084  1.00 18.35           C  
ATOM   3496  CE1 PHE A 470     -26.404 -33.479  -2.713  1.00 15.89           C  
ATOM   3497  CE2 PHE A 470     -25.597 -34.547  -0.716  1.00 18.45           C  
ATOM   3498  CZ  PHE A 470     -25.396 -34.150  -2.032  1.00 17.63           C  
ATOM   3499  N   TYR A 471     -29.620 -36.114   1.176  1.00 17.37           N  
ATOM   3500  CA  TYR A 471     -29.127 -37.411   1.620  1.00 18.03           C  
ATOM   3501  C   TYR A 471     -29.988 -38.530   1.038  1.00 17.24           C  
ATOM   3502  O   TYR A 471     -29.471 -39.541   0.579  1.00 17.17           O  
ATOM   3503  CB  TYR A 471     -29.125 -37.488   3.150  1.00 18.79           C  
ATOM   3504  CG  TYR A 471     -28.507 -38.760   3.682  1.00 20.14           C  
ATOM   3505  CD1 TYR A 471     -29.299 -39.781   4.212  1.00 21.58           C  
ATOM   3506  CD2 TYR A 471     -27.130 -38.951   3.634  1.00 21.68           C  
ATOM   3507  CE1 TYR A 471     -28.725 -40.964   4.682  1.00 22.44           C  
ATOM   3508  CE2 TYR A 471     -26.548 -40.126   4.099  1.00 23.41           C  
ATOM   3509  CZ  TYR A 471     -27.350 -41.126   4.621  1.00 23.81           C  
ATOM   3510  OH  TYR A 471     -26.766 -42.279   5.084  1.00 25.98           O  
ATOM   3511  N   ASN A 472     -31.303 -38.333   1.049  1.00 19.08           N  
ATOM   3512  CA  ASN A 472     -32.234 -39.325   0.510  1.00 20.01           C  
ATOM   3513  C   ASN A 472     -31.998 -39.602  -0.978  1.00 20.47           C  
ATOM   3514  O   ASN A 472     -32.119 -40.741  -1.434  1.00 20.26           O  
ATOM   3515  CB  ASN A 472     -33.682 -38.845   0.673  1.00 19.19           C  
ATOM   3516  CG  ASN A 472     -34.150 -38.836   2.117  1.00 17.85           C  
ATOM   3517  OD1 ASN A 472     -35.213 -38.290   2.424  1.00 21.65           O  
ATOM   3518  ND2 ASN A 472     -33.376 -39.443   3.005  1.00 17.56           N  
ATOM   3519  N   SER A 473     -31.673 -38.552  -1.729  1.00 20.48           N  
ATOM   3520  CA  SER A 473     -31.465 -38.660  -3.170  1.00 20.01           C  
ATOM   3521  C   SER A 473     -30.148 -39.288  -3.596  1.00 20.10           C  
ATOM   3522  O   SER A 473     -29.974 -39.635  -4.764  1.00 20.20           O  
ATOM   3523  CB  SER A 473     -31.594 -37.277  -3.818  1.00 19.11           C  
ATOM   3524  OG  SER A 473     -32.831 -36.667  -3.491  1.00 20.36           O  
ATOM   3525  N   MET A 474     -29.216 -39.430  -2.662  1.00 19.68           N  
ATOM   3526  CA  MET A 474     -27.920 -40.018  -2.984  1.00 20.28           C  
ATOM   3527  C   MET A 474     -28.028 -41.519  -3.248  1.00 20.98           C  
ATOM   3528  O   MET A 474     -28.838 -42.209  -2.634  1.00 21.75           O  
ATOM   3529  CB  MET A 474     -26.931 -39.775  -1.842  1.00 20.20           C  
ATOM   3530  CG  MET A 474     -26.562 -38.314  -1.642  1.00 20.78           C  
ATOM   3531  SD  MET A 474     -25.767 -37.623  -3.111  1.00 22.25           S  
ATOM   3532  CE  MET A 474     -27.122 -36.720  -3.853  1.00 22.12           C  
ATOM   3533  N   SER A 475     -27.212 -42.020  -4.168  1.00 20.86           N  
ATOM   3534  CA  SER A 475     -27.218 -43.446  -4.468  1.00 21.85           C  
ATOM   3535  C   SER A 475     -26.560 -44.153  -3.280  1.00 22.89           C  
ATOM   3536  O   SER A 475     -25.989 -43.497  -2.405  1.00 22.34           O  
ATOM   3537  CB  SER A 475     -26.426 -43.723  -5.749  1.00 22.03           C  
ATOM   3538  OG  SER A 475     -25.049 -43.431  -5.583  1.00 23.61           O  
ATOM   3539  N   PRO A 476     -26.644 -45.495  -3.221  1.00 22.71           N  
ATOM   3540  CA  PRO A 476     -26.028 -46.225  -2.108  1.00 22.61           C  
ATOM   3541  C   PRO A 476     -24.538 -45.924  -1.952  1.00 21.42           C  
ATOM   3542  O   PRO A 476     -24.060 -45.670  -0.844  1.00 20.90           O  
ATOM   3543  CB  PRO A 476     -26.292 -47.685  -2.471  1.00 24.32           C  
ATOM   3544  CG  PRO A 476     -27.635 -47.608  -3.134  1.00 24.65           C  
ATOM   3545  CD  PRO A 476     -27.476 -46.397  -4.041  1.00 24.56           C  
ATOM   3546  N   ILE A 477     -23.805 -45.939  -3.063  1.00 20.48           N  
ATOM   3547  CA  ILE A 477     -22.369 -45.674  -3.017  1.00 19.23           C  
ATOM   3548  C   ILE A 477     -22.076 -44.248  -2.539  1.00 19.09           C  
ATOM   3549  O   ILE A 477     -21.115 -44.020  -1.800  1.00 18.26           O  
ATOM   3550  CB  ILE A 477     -21.705 -45.899  -4.402  1.00 18.78           C  
ATOM   3551  CG1 ILE A 477     -20.180 -45.847  -4.265  1.00 19.40           C  
ATOM   3552  CG2 ILE A 477     -22.192 -44.857  -5.399  1.00 19.77           C  
ATOM   3553  CD1 ILE A 477     -19.601 -46.979  -3.424  1.00 21.19           C  
ATOM   3554  N   GLU A 478     -22.906 -43.294  -2.954  1.00 18.95           N  
ATOM   3555  CA  GLU A 478     -22.717 -41.908  -2.549  1.00 18.84           C  
ATOM   3556  C   GLU A 478     -22.991 -41.732  -1.059  1.00 19.99           C  
ATOM   3557  O   GLU A 478     -22.341 -40.924  -0.398  1.00 18.84           O  
ATOM   3558  CB  GLU A 478     -23.614 -40.983  -3.374  1.00 19.71           C  
ATOM   3559  CG  GLU A 478     -23.154 -40.836  -4.818  1.00 18.64           C  
ATOM   3560  CD  GLU A 478     -24.145 -40.079  -5.667  1.00 21.65           C  
ATOM   3561  OE1 GLU A 478     -25.268 -40.595  -5.855  1.00 20.17           O  
ATOM   3562  OE2 GLU A 478     -23.808 -38.970  -6.142  1.00 19.49           O  
ATOM   3563  N   LYS A 479     -23.952 -42.487  -0.533  1.00 19.28           N  
ATOM   3564  CA  LYS A 479     -24.262 -42.423   0.892  1.00 20.11           C  
ATOM   3565  C   LYS A 479     -23.081 -43.004   1.667  1.00 19.68           C  
ATOM   3566  O   LYS A 479     -22.704 -42.489   2.720  1.00 19.97           O  
ATOM   3567  CB  LYS A 479     -25.517 -43.237   1.226  1.00 20.81           C  
ATOM   3568  CG  LYS A 479     -26.845 -42.570   0.899  1.00 21.64           C  
ATOM   3569  CD  LYS A 479     -27.983 -43.355   1.546  1.00 25.17           C  
ATOM   3570  CE  LYS A 479     -29.334 -42.689   1.352  1.00 25.11           C  
ATOM   3571  NZ  LYS A 479     -29.787 -42.730  -0.068  1.00 28.04           N  
ATOM   3572  N   GLN A 480     -22.505 -44.081   1.139  1.00 18.51           N  
ATOM   3573  CA  GLN A 480     -21.369 -44.730   1.781  1.00 20.35           C  
ATOM   3574  C   GLN A 480     -20.178 -43.780   1.835  1.00 20.26           C  
ATOM   3575  O   GLN A 480     -19.474 -43.710   2.841  1.00 19.61           O  
ATOM   3576  CB  GLN A 480     -20.984 -46.006   1.025  1.00 22.50           C  
ATOM   3577  CG  GLN A 480     -19.823 -46.772   1.649  1.00 26.65           C  
ATOM   3578  CD  GLN A 480     -20.112 -47.211   3.071  1.00 30.61           C  
ATOM   3579  OE1 GLN A 480     -21.032 -47.993   3.315  1.00 33.96           O  
ATOM   3580  NE2 GLN A 480     -19.329 -46.705   4.021  1.00 31.83           N  
ATOM   3581  N   HIS A 481     -19.959 -43.047   0.747  1.00 19.02           N  
ATOM   3582  CA  HIS A 481     -18.857 -42.095   0.686  1.00 17.58           C  
ATOM   3583  C   HIS A 481     -19.051 -40.955   1.680  1.00 17.05           C  
ATOM   3584  O   HIS A 481     -18.087 -40.481   2.286  1.00 17.24           O  
ATOM   3585  CB  HIS A 481     -18.711 -41.568  -0.741  1.00 16.23           C  
ATOM   3586  CG  HIS A 481     -18.148 -42.581  -1.690  1.00 17.46           C  
ATOM   3587  ND1 HIS A 481     -18.103 -42.387  -3.053  1.00 17.48           N  
ATOM   3588  CD2 HIS A 481     -17.583 -43.792  -1.464  1.00 17.29           C  
ATOM   3589  CE1 HIS A 481     -17.534 -43.433  -3.626  1.00 16.95           C  
ATOM   3590  NE2 HIS A 481     -17.209 -44.300  -2.684  1.00 18.13           N  
ATOM   3591  N   MET A 482     -20.297 -40.526   1.857  1.00 16.03           N  
ATOM   3592  CA  MET A 482     -20.608 -39.462   2.808  1.00 16.88           C  
ATOM   3593  C   MET A 482     -20.379 -39.972   4.225  1.00 16.61           C  
ATOM   3594  O   MET A 482     -19.872 -39.247   5.080  1.00 16.99           O  
ATOM   3595  CB  MET A 482     -22.061 -39.015   2.653  1.00 16.57           C  
ATOM   3596  CG  MET A 482     -22.314 -38.174   1.413  1.00 19.10           C  
ATOM   3597  SD  MET A 482     -24.064 -37.811   1.174  1.00 23.50           S  
ATOM   3598  CE  MET A 482     -24.421 -36.854   2.625  1.00 21.95           C  
ATOM   3599  N   ILE A 483     -20.766 -41.223   4.468  1.00 16.06           N  
ATOM   3600  CA  ILE A 483     -20.580 -41.837   5.776  1.00 16.16           C  
ATOM   3601  C   ILE A 483     -19.087 -41.875   6.083  1.00 16.12           C  
ATOM   3602  O   ILE A 483     -18.664 -41.535   7.189  1.00 16.62           O  
ATOM   3603  CB  ILE A 483     -21.167 -43.274   5.805  1.00 16.79           C  
ATOM   3604  CG1 ILE A 483     -22.695 -43.198   5.889  1.00 17.26           C  
ATOM   3605  CG2 ILE A 483     -20.595 -44.063   6.979  1.00 16.01           C  
ATOM   3606  CD1 ILE A 483     -23.399 -44.534   5.704  1.00 18.71           C  
ATOM   3607  N   ASN A 484     -18.290 -42.271   5.097  1.00 15.49           N  
ATOM   3608  CA  ASN A 484     -16.845 -42.337   5.289  1.00 16.82           C  
ATOM   3609  C   ASN A 484     -16.276 -40.946   5.550  1.00 15.45           C  
ATOM   3610  O   ASN A 484     -15.324 -40.793   6.315  1.00 16.82           O  
ATOM   3611  CB  ASN A 484     -16.158 -42.947   4.064  1.00 19.69           C  
ATOM   3612  CG  ASN A 484     -16.671 -44.338   3.741  1.00 23.98           C  
ATOM   3613  OD1 ASN A 484     -17.106 -45.074   4.628  1.00 26.17           O  
ATOM   3614  ND2 ASN A 484     -16.607 -44.713   2.466  1.00 26.82           N  
ATOM   3615  N   ALA A 485     -16.867 -39.935   4.917  1.00 14.23           N  
ATOM   3616  CA  ALA A 485     -16.410 -38.560   5.092  1.00 14.02           C  
ATOM   3617  C   ALA A 485     -16.674 -38.076   6.516  1.00 14.40           C  
ATOM   3618  O   ALA A 485     -15.775 -37.551   7.171  1.00 15.25           O  
ATOM   3619  CB  ALA A 485     -17.097 -37.643   4.083  1.00 13.53           C  
ATOM   3620  N   PHE A 486     -17.902 -38.242   6.997  1.00 14.28           N  
ATOM   3621  CA  PHE A 486     -18.223 -37.820   8.361  1.00 15.66           C  
ATOM   3622  C   PHE A 486     -17.316 -38.566   9.340  1.00 17.01           C  
ATOM   3623  O   PHE A 486     -16.828 -37.987  10.311  1.00 16.03           O  
ATOM   3624  CB  PHE A 486     -19.690 -38.124   8.699  1.00 15.71           C  
ATOM   3625  CG  PHE A 486     -20.669 -37.101   8.183  1.00 16.73           C  
ATOM   3626  CD1 PHE A 486     -20.662 -35.797   8.672  1.00 15.37           C  
ATOM   3627  CD2 PHE A 486     -21.615 -37.447   7.222  1.00 15.94           C  
ATOM   3628  CE1 PHE A 486     -21.583 -34.853   8.212  1.00 16.21           C  
ATOM   3629  CE2 PHE A 486     -22.538 -36.512   6.755  1.00 15.06           C  
ATOM   3630  CZ  PHE A 486     -22.523 -35.212   7.252  1.00 15.92           C  
ATOM   3631  N   GLY A 487     -17.088 -39.851   9.068  1.00 16.98           N  
ATOM   3632  CA  GLY A 487     -16.251 -40.661   9.933  1.00 16.55           C  
ATOM   3633  C   GLY A 487     -14.818 -40.177  10.004  1.00 16.70           C  
ATOM   3634  O   GLY A 487     -14.186 -40.212  11.062  1.00 15.95           O  
ATOM   3635  N   PHE A 488     -14.294 -39.727   8.874  1.00 15.29           N  
ATOM   3636  CA  PHE A 488     -12.926 -39.232   8.834  1.00 15.43           C  
ATOM   3637  C   PHE A 488     -12.831 -37.841   9.455  1.00 15.19           C  
ATOM   3638  O   PHE A 488     -11.938 -37.574  10.264  1.00 14.77           O  
ATOM   3639  CB  PHE A 488     -12.418 -39.197   7.388  1.00 16.13           C  
ATOM   3640  CG  PHE A 488     -11.045 -38.608   7.240  1.00 16.56           C  
ATOM   3641  CD1 PHE A 488     -10.864 -37.227   7.198  1.00 17.60           C  
ATOM   3642  CD2 PHE A 488      -9.930 -39.434   7.155  1.00 17.58           C  
ATOM   3643  CE1 PHE A 488      -9.591 -36.676   7.073  1.00 18.21           C  
ATOM   3644  CE2 PHE A 488      -8.650 -38.893   7.030  1.00 18.10           C  
ATOM   3645  CZ  PHE A 488      -8.483 -37.511   6.989  1.00 18.25           C  
ATOM   3646  N   GLU A 489     -13.760 -36.966   9.080  1.00 14.43           N  
ATOM   3647  CA  GLU A 489     -13.781 -35.592   9.578  1.00 15.81           C  
ATOM   3648  C   GLU A 489     -13.935 -35.495  11.090  1.00 16.77           C  
ATOM   3649  O   GLU A 489     -13.182 -34.780  11.754  1.00 16.57           O  
ATOM   3650  CB  GLU A 489     -14.917 -34.809   8.914  1.00 16.12           C  
ATOM   3651  CG  GLU A 489     -14.761 -34.596   7.415  1.00 15.39           C  
ATOM   3652  CD  GLU A 489     -13.957 -33.348   7.078  1.00 16.61           C  
ATOM   3653  OE1 GLU A 489     -14.180 -32.302   7.726  1.00 12.57           O  
ATOM   3654  OE2 GLU A 489     -13.117 -33.407   6.156  1.00 17.13           O  
ATOM   3655  N   LEU A 490     -14.916 -36.206  11.633  1.00 16.01           N  
ATOM   3656  CA  LEU A 490     -15.153 -36.160  13.066  1.00 17.34           C  
ATOM   3657  C   LEU A 490     -14.064 -36.883  13.850  1.00 16.98           C  
ATOM   3658  O   LEU A 490     -13.830 -36.582  15.018  1.00 17.01           O  
ATOM   3659  CB  LEU A 490     -16.540 -36.720  13.379  1.00 17.54           C  
ATOM   3660  CG  LEU A 490     -17.650 -35.895  12.713  1.00 18.17           C  
ATOM   3661  CD1 LEU A 490     -19.009 -36.445  13.101  1.00 18.94           C  
ATOM   3662  CD2 LEU A 490     -17.539 -34.429  13.138  1.00 19.35           C  
ATOM   3663  N   ASP A 491     -13.395 -37.835  13.208  1.00 16.84           N  
ATOM   3664  CA  ASP A 491     -12.301 -38.548  13.860  1.00 17.19           C  
ATOM   3665  C   ASP A 491     -11.218 -37.509  14.157  1.00 17.36           C  
ATOM   3666  O   ASP A 491     -10.541 -37.566  15.185  1.00 16.43           O  
ATOM   3667  CB  ASP A 491     -11.728 -39.622  12.927  1.00 18.45           C  
ATOM   3668  CG  ASP A 491     -10.441 -40.242  13.462  1.00 21.69           C  
ATOM   3669  OD1 ASP A 491     -10.510 -41.209  14.250  1.00 20.36           O  
ATOM   3670  OD2 ASP A 491      -9.354 -39.750  13.096  1.00 23.56           O  
ATOM   3671  N   HIS A 492     -11.069 -36.549  13.250  1.00 17.45           N  
ATOM   3672  CA  HIS A 492     -10.057 -35.510  13.414  1.00 17.59           C  
ATOM   3673  C   HIS A 492     -10.456 -34.354  14.323  1.00 18.05           C  
ATOM   3674  O   HIS A 492      -9.765 -33.329  14.382  1.00 17.50           O  
ATOM   3675  CB  HIS A 492      -9.623 -34.978  12.048  1.00 18.41           C  
ATOM   3676  CG  HIS A 492      -8.736 -35.919  11.292  1.00 18.17           C  
ATOM   3677  ND1 HIS A 492      -7.798 -35.484  10.382  1.00 20.91           N  
ATOM   3678  CD2 HIS A 492      -8.640 -37.268  11.315  1.00 18.99           C  
ATOM   3679  CE1 HIS A 492      -7.159 -36.525   9.879  1.00 19.58           C  
ATOM   3680  NE2 HIS A 492      -7.651 -37.620  10.429  1.00 17.70           N  
ATOM   3681  N   CYS A 493     -11.577 -34.510  15.019  1.00 16.91           N  
ATOM   3682  CA  CYS A 493     -12.026 -33.502  15.965  1.00 16.85           C  
ATOM   3683  C   CYS A 493     -11.620 -34.023  17.337  1.00 19.37           C  
ATOM   3684  O   CYS A 493     -12.116 -35.054  17.794  1.00 19.34           O  
ATOM   3685  CB  CYS A 493     -13.541 -33.314  15.885  1.00 15.27           C  
ATOM   3686  SG  CYS A 493     -14.072 -32.459  14.384  1.00 15.59           S  
ATOM   3687  N   GLU A 494     -10.698 -33.311  17.976  1.00 20.21           N  
ATOM   3688  CA  GLU A 494     -10.179 -33.692  19.286  1.00 24.03           C  
ATOM   3689  C   GLU A 494     -11.141 -33.485  20.450  1.00 22.48           C  
ATOM   3690  O   GLU A 494     -11.076 -34.204  21.446  1.00 23.60           O  
ATOM   3691  CB  GLU A 494      -8.887 -32.923  19.562  1.00 27.13           C  
ATOM   3692  CG  GLU A 494      -7.697 -33.393  18.747  1.00 34.61           C  
ATOM   3693  CD  GLU A 494      -6.526 -32.430  18.826  1.00 38.86           C  
ATOM   3694  OE1 GLU A 494      -6.220 -31.947  19.938  1.00 42.49           O  
ATOM   3695  OE2 GLU A 494      -5.904 -32.161  17.776  1.00 42.31           O  
ATOM   3696  N   ASP A 495     -12.030 -32.509  20.323  1.00 20.17           N  
ATOM   3697  CA  ASP A 495     -12.981 -32.196  21.383  1.00 20.16           C  
ATOM   3698  C   ASP A 495     -14.222 -33.086  21.359  1.00 20.20           C  
ATOM   3699  O   ASP A 495     -15.004 -33.042  20.411  1.00 18.95           O  
ATOM   3700  CB  ASP A 495     -13.405 -30.732  21.272  1.00 18.14           C  
ATOM   3701  CG  ASP A 495     -14.146 -30.243  22.501  1.00 18.71           C  
ATOM   3702  OD1 ASP A 495     -14.528 -31.084  23.345  1.00 16.09           O  
ATOM   3703  OD2 ASP A 495     -14.348 -29.016  22.619  1.00 17.29           O  
ATOM   3704  N   PRO A 496     -14.419 -33.905  22.409  1.00 20.55           N  
ATOM   3705  CA  PRO A 496     -15.575 -34.804  22.504  1.00 20.15           C  
ATOM   3706  C   PRO A 496     -16.898 -34.045  22.390  1.00 20.06           C  
ATOM   3707  O   PRO A 496     -17.912 -34.599  21.962  1.00 20.06           O  
ATOM   3708  CB  PRO A 496     -15.401 -35.448  23.875  1.00 21.40           C  
ATOM   3709  CG  PRO A 496     -13.913 -35.489  24.034  1.00 22.54           C  
ATOM   3710  CD  PRO A 496     -13.491 -34.128  23.534  1.00 20.08           C  
ATOM   3711  N   VAL A 497     -16.881 -32.776  22.783  1.00 18.04           N  
ATOM   3712  CA  VAL A 497     -18.072 -31.941  22.715  1.00 17.87           C  
ATOM   3713  C   VAL A 497     -18.434 -31.669  21.251  1.00 17.30           C  
ATOM   3714  O   VAL A 497     -19.612 -31.642  20.886  1.00 17.14           O  
ATOM   3715  CB  VAL A 497     -17.843 -30.590  23.450  1.00 19.16           C  
ATOM   3716  CG1 VAL A 497     -19.008 -29.646  23.204  1.00 20.17           C  
ATOM   3717  CG2 VAL A 497     -17.671 -30.838  24.946  1.00 18.40           C  
ATOM   3718  N   VAL A 498     -17.414 -31.487  20.416  1.00 15.26           N  
ATOM   3719  CA  VAL A 498     -17.620 -31.204  18.998  1.00 14.90           C  
ATOM   3720  C   VAL A 498     -18.200 -32.385  18.225  1.00 16.21           C  
ATOM   3721  O   VAL A 498     -19.242 -32.250  17.576  1.00 16.53           O  
ATOM   3722  CB  VAL A 498     -16.302 -30.765  18.319  1.00 15.55           C  
ATOM   3723  CG1 VAL A 498     -16.515 -30.619  16.813  1.00 15.91           C  
ATOM   3724  CG2 VAL A 498     -15.828 -29.435  18.917  1.00 14.26           C  
ATOM   3725  N   TYR A 499     -17.537 -33.539  18.273  1.00 15.38           N  
ATOM   3726  CA  TYR A 499     -18.067 -34.682  17.540  1.00 17.48           C  
ATOM   3727  C   TYR A 499     -19.289 -35.256  18.243  1.00 18.26           C  
ATOM   3728  O   TYR A 499     -20.185 -35.802  17.600  1.00 18.66           O  
ATOM   3729  CB  TYR A 499     -16.985 -35.754  17.295  1.00 17.55           C  
ATOM   3730  CG  TYR A 499     -16.344 -36.411  18.504  1.00 18.08           C  
ATOM   3731  CD1 TYR A 499     -17.061 -37.299  19.309  1.00 18.52           C  
ATOM   3732  CD2 TYR A 499     -14.993 -36.206  18.794  1.00 18.58           C  
ATOM   3733  CE1 TYR A 499     -16.447 -37.974  20.366  1.00 19.81           C  
ATOM   3734  CE2 TYR A 499     -14.367 -36.877  19.853  1.00 21.24           C  
ATOM   3735  CZ  TYR A 499     -15.100 -37.761  20.631  1.00 20.63           C  
ATOM   3736  OH  TYR A 499     -14.485 -38.448  21.658  1.00 21.99           O  
ATOM   3737  N   GLY A 500     -19.341 -35.093  19.561  1.00 18.54           N  
ATOM   3738  CA  GLY A 500     -20.480 -35.579  20.318  1.00 19.40           C  
ATOM   3739  C   GLY A 500     -21.747 -34.860  19.895  1.00 20.12           C  
ATOM   3740  O   GLY A 500     -22.790 -35.486  19.696  1.00 19.61           O  
ATOM   3741  N   ARG A 501     -21.660 -33.540  19.751  1.00 18.70           N  
ATOM   3742  CA  ARG A 501     -22.805 -32.742  19.337  1.00 19.48           C  
ATOM   3743  C   ARG A 501     -23.170 -33.029  17.883  1.00 18.73           C  
ATOM   3744  O   ARG A 501     -24.350 -33.119  17.536  1.00 17.37           O  
ATOM   3745  CB  ARG A 501     -22.508 -31.245  19.501  1.00 22.96           C  
ATOM   3746  CG  ARG A 501     -22.461 -30.759  20.947  1.00 27.48           C  
ATOM   3747  CD  ARG A 501     -23.821 -30.865  21.619  1.00 32.65           C  
ATOM   3748  NE  ARG A 501     -23.769 -30.472  23.026  1.00 37.62           N  
ATOM   3749  CZ  ARG A 501     -24.795 -30.563  23.868  1.00 39.80           C  
ATOM   3750  NH1 ARG A 501     -25.962 -31.033  23.444  1.00 40.23           N  
ATOM   3751  NH2 ARG A 501     -24.651 -30.196  25.136  1.00 40.19           N  
ATOM   3752  N   MET A 502     -22.163 -33.170  17.027  1.00 17.80           N  
ATOM   3753  CA  MET A 502     -22.435 -33.443  15.619  1.00 17.25           C  
ATOM   3754  C   MET A 502     -23.186 -34.758  15.437  1.00 16.82           C  
ATOM   3755  O   MET A 502     -24.064 -34.860  14.578  1.00 17.98           O  
ATOM   3756  CB  MET A 502     -21.140 -33.445  14.808  1.00 17.17           C  
ATOM   3757  CG  MET A 502     -20.713 -32.046  14.341  1.00 14.83           C  
ATOM   3758  SD  MET A 502     -22.033 -31.190  13.425  1.00 17.65           S  
ATOM   3759  CE  MET A 502     -22.430 -32.431  12.177  1.00 16.87           C  
ATOM   3760  N   VAL A 503     -22.852 -35.761  16.241  1.00 16.59           N  
ATOM   3761  CA  VAL A 503     -23.551 -37.041  16.152  1.00 19.30           C  
ATOM   3762  C   VAL A 503     -25.031 -36.796  16.448  1.00 19.89           C  
ATOM   3763  O   VAL A 503     -25.904 -37.388  15.811  1.00 21.10           O  
ATOM   3764  CB  VAL A 503     -22.975 -38.076  17.152  1.00 20.69           C  
ATOM   3765  CG1 VAL A 503     -23.958 -39.228  17.349  1.00 22.03           C  
ATOM   3766  CG2 VAL A 503     -21.655 -38.628  16.616  1.00 21.68           C  
ATOM   3767  N   GLN A 504     -25.310 -35.908  17.401  1.00 19.55           N  
ATOM   3768  CA  GLN A 504     -26.692 -35.582  17.757  1.00 20.45           C  
ATOM   3769  C   GLN A 504     -27.388 -34.869  16.598  1.00 20.54           C  
ATOM   3770  O   GLN A 504     -28.561 -35.121  16.313  1.00 20.30           O  
ATOM   3771  CB  GLN A 504     -26.743 -34.679  18.993  1.00 22.01           C  
ATOM   3772  CG  GLN A 504     -26.071 -35.244  20.233  1.00 26.07           C  
ATOM   3773  CD  GLN A 504     -26.322 -34.387  21.463  1.00 29.64           C  
ATOM   3774  OE1 GLN A 504     -26.243 -33.159  21.403  1.00 30.81           O  
ATOM   3775  NE2 GLN A 504     -26.619 -35.032  22.586  1.00 32.29           N  
ATOM   3776  N   ARG A 505     -26.662 -33.975  15.933  1.00 19.00           N  
ATOM   3777  CA  ARG A 505     -27.215 -33.231  14.808  1.00 18.47           C  
ATOM   3778  C   ARG A 505     -27.547 -34.141  13.627  1.00 17.98           C  
ATOM   3779  O   ARG A 505     -28.551 -33.941  12.947  1.00 18.41           O  
ATOM   3780  CB  ARG A 505     -26.232 -32.146  14.351  1.00 18.92           C  
ATOM   3781  CG  ARG A 505     -26.654 -31.427  13.075  1.00 18.24           C  
ATOM   3782  CD  ARG A 505     -27.946 -30.626  13.261  1.00 20.98           C  
ATOM   3783  NE  ARG A 505     -27.752 -29.466  14.128  1.00 23.36           N  
ATOM   3784  CZ  ARG A 505     -28.234 -29.358  15.361  1.00 23.78           C  
ATOM   3785  NH1 ARG A 505     -28.951 -30.340  15.885  1.00 25.08           N  
ATOM   3786  NH2 ARG A 505     -27.988 -28.270  16.077  1.00 23.27           N  
ATOM   3787  N   LEU A 506     -26.701 -35.134  13.382  1.00 18.14           N  
ATOM   3788  CA  LEU A 506     -26.917 -36.051  12.271  1.00 18.99           C  
ATOM   3789  C   LEU A 506     -28.256 -36.778  12.366  1.00 20.07           C  
ATOM   3790  O   LEU A 506     -28.805 -37.212  11.352  1.00 20.70           O  
ATOM   3791  CB  LEU A 506     -25.769 -37.061  12.190  1.00 18.75           C  
ATOM   3792  CG  LEU A 506     -24.428 -36.448  11.768  1.00 18.84           C  
ATOM   3793  CD1 LEU A 506     -23.334 -37.500  11.778  1.00 19.76           C  
ATOM   3794  CD2 LEU A 506     -24.563 -35.842  10.387  1.00 19.98           C  
ATOM   3795  N   ALA A 507     -28.783 -36.901  13.581  1.00 20.00           N  
ATOM   3796  CA  ALA A 507     -30.060 -37.570  13.781  1.00 21.41           C  
ATOM   3797  C   ALA A 507     -31.172 -36.728  13.170  1.00 21.70           C  
ATOM   3798  O   ALA A 507     -32.258 -37.234  12.894  1.00 21.25           O  
ATOM   3799  CB  ALA A 507     -30.318 -37.783  15.264  1.00 21.01           C  
ATOM   3800  N   ASP A 508     -30.895 -35.442  12.963  1.00 20.65           N  
ATOM   3801  CA  ASP A 508     -31.877 -34.542  12.371  1.00 20.37           C  
ATOM   3802  C   ASP A 508     -31.895 -34.663  10.851  1.00 19.98           C  
ATOM   3803  O   ASP A 508     -32.709 -34.034  10.171  1.00 18.52           O  
ATOM   3804  CB  ASP A 508     -31.607 -33.088  12.773  1.00 22.41           C  
ATOM   3805  CG  ASP A 508     -31.743 -32.859  14.267  1.00 25.10           C  
ATOM   3806  OD1 ASP A 508     -32.604 -33.508  14.905  1.00 24.11           O  
ATOM   3807  OD2 ASP A 508     -30.993 -32.018  14.803  1.00 25.10           O  
ATOM   3808  N   ILE A 509     -30.987 -35.478  10.327  1.00 19.61           N  
ATOM   3809  CA  ILE A 509     -30.894 -35.719   8.892  1.00 19.80           C  
ATOM   3810  C   ILE A 509     -31.372 -37.141   8.606  1.00 19.57           C  
ATOM   3811  O   ILE A 509     -32.183 -37.366   7.704  1.00 19.98           O  
ATOM   3812  CB  ILE A 509     -29.439 -35.571   8.392  1.00 18.96           C  
ATOM   3813  CG1 ILE A 509     -28.971 -34.124   8.584  1.00 20.34           C  
ATOM   3814  CG2 ILE A 509     -29.346 -35.978   6.923  1.00 19.73           C  
ATOM   3815  CD1 ILE A 509     -27.519 -33.889   8.200  1.00 17.93           C  
ATOM   3816  N   ASP A 510     -30.860 -38.086   9.390  1.00 20.60           N  
ATOM   3817  CA  ASP A 510     -31.205 -39.501   9.260  1.00 21.74           C  
ATOM   3818  C   ASP A 510     -30.740 -40.233  10.520  1.00 21.67           C  
ATOM   3819  O   ASP A 510     -29.557 -40.211  10.858  1.00 20.95           O  
ATOM   3820  CB  ASP A 510     -30.530 -40.092   8.015  1.00 21.88           C  
ATOM   3821  CG  ASP A 510     -30.937 -41.530   7.750  1.00 24.70           C  
ATOM   3822  OD1 ASP A 510     -30.430 -42.436   8.443  1.00 22.76           O  
ATOM   3823  OD2 ASP A 510     -31.771 -41.751   6.843  1.00 26.33           O  
ATOM   3824  N   LEU A 511     -31.677 -40.872  11.217  1.00 21.71           N  
ATOM   3825  CA  LEU A 511     -31.358 -41.595  12.445  1.00 21.62           C  
ATOM   3826  C   LEU A 511     -30.315 -42.685  12.242  1.00 21.08           C  
ATOM   3827  O   LEU A 511     -29.443 -42.882  13.089  1.00 21.10           O  
ATOM   3828  CB  LEU A 511     -32.626 -42.211  13.042  1.00 23.24           C  
ATOM   3829  CG  LEU A 511     -33.646 -41.249  13.653  1.00 25.91           C  
ATOM   3830  CD1 LEU A 511     -34.921 -42.003  14.000  1.00 26.46           C  
ATOM   3831  CD2 LEU A 511     -33.049 -40.595  14.895  1.00 25.83           C  
ATOM   3832  N   GLY A 512     -30.414 -43.400  11.126  1.00 20.20           N  
ATOM   3833  CA  GLY A 512     -29.466 -44.463  10.847  1.00 19.92           C  
ATOM   3834  C   GLY A 512     -28.060 -43.929  10.636  1.00 19.84           C  
ATOM   3835  O   GLY A 512     -27.077 -44.547  11.046  1.00 19.20           O  
ATOM   3836  N   LEU A 513     -27.970 -42.776   9.982  1.00 20.54           N  
ATOM   3837  CA  LEU A 513     -26.687 -42.139   9.719  1.00 19.70           C  
ATOM   3838  C   LEU A 513     -25.992 -41.803  11.035  1.00 19.50           C  
ATOM   3839  O   LEU A 513     -24.798 -42.061  11.203  1.00 18.96           O  
ATOM   3840  CB  LEU A 513     -26.899 -40.857   8.910  1.00 21.01           C  
ATOM   3841  CG  LEU A 513     -25.674 -39.975   8.654  1.00 19.61           C  
ATOM   3842  CD1 LEU A 513     -24.619 -40.760   7.894  1.00 20.32           C  
ATOM   3843  CD2 LEU A 513     -26.098 -38.742   7.877  1.00 20.09           C  
ATOM   3844  N   ALA A 514     -26.748 -41.229  11.967  1.00 19.87           N  
ATOM   3845  CA  ALA A 514     -26.207 -40.843  13.269  1.00 20.41           C  
ATOM   3846  C   ALA A 514     -25.619 -42.039  14.000  1.00 21.33           C  
ATOM   3847  O   ALA A 514     -24.510 -41.974  14.532  1.00 21.46           O  
ATOM   3848  CB  ALA A 514     -27.299 -40.197  14.117  1.00 20.81           C  
ATOM   3849  N   GLN A 515     -26.364 -43.138  14.020  1.00 21.71           N  
ATOM   3850  CA  GLN A 515     -25.906 -44.342  14.696  1.00 21.93           C  
ATOM   3851  C   GLN A 515     -24.590 -44.867  14.135  1.00 21.29           C  
ATOM   3852  O   GLN A 515     -23.682 -45.236  14.885  1.00 21.80           O  
ATOM   3853  CB  GLN A 515     -26.955 -45.440  14.583  1.00 23.83           C  
ATOM   3854  CG  GLN A 515     -26.491 -46.735  15.207  1.00 27.22           C  
ATOM   3855  CD  GLN A 515     -26.269 -46.601  16.707  1.00 30.07           C  
ATOM   3856  OE1 GLN A 515     -27.040 -45.936  17.407  1.00 31.23           O  
ATOM   3857  NE2 GLN A 515     -25.226 -47.246  17.209  1.00 29.46           N  
ATOM   3858  N   THR A 516     -24.504 -44.918  12.811  1.00 20.50           N  
ATOM   3859  CA  THR A 516     -23.315 -45.405  12.129  1.00 20.26           C  
ATOM   3860  C   THR A 516     -22.107 -44.525  12.440  1.00 19.34           C  
ATOM   3861  O   THR A 516     -21.015 -45.022  12.715  1.00 20.27           O  
ATOM   3862  CB  THR A 516     -23.534 -45.430  10.609  1.00 22.13           C  
ATOM   3863  OG1 THR A 516     -24.629 -46.301  10.300  1.00 22.90           O  
ATOM   3864  CG2 THR A 516     -22.278 -45.913   9.897  1.00 22.78           C  
ATOM   3865  N   ILE A 517     -22.302 -43.213  12.394  1.00 19.52           N  
ATOM   3866  CA  ILE A 517     -21.205 -42.301  12.686  1.00 19.10           C  
ATOM   3867  C   ILE A 517     -20.799 -42.400  14.156  1.00 19.04           C  
ATOM   3868  O   ILE A 517     -19.612 -42.369  14.482  1.00 18.43           O  
ATOM   3869  CB  ILE A 517     -21.590 -40.851  12.340  1.00 18.38           C  
ATOM   3870  CG1 ILE A 517     -21.904 -40.750  10.842  1.00 17.70           C  
ATOM   3871  CG2 ILE A 517     -20.458 -39.902  12.720  1.00 18.77           C  
ATOM   3872  CD1 ILE A 517     -20.795 -41.264   9.943  1.00 17.58           C  
ATOM   3873  N   ALA A 518     -21.784 -42.541  15.040  1.00 18.66           N  
ATOM   3874  CA  ALA A 518     -21.509 -42.654  16.469  1.00 19.61           C  
ATOM   3875  C   ALA A 518     -20.609 -43.851  16.769  1.00 20.60           C  
ATOM   3876  O   ALA A 518     -19.672 -43.750  17.562  1.00 19.35           O  
ATOM   3877  CB  ALA A 518     -22.813 -42.773  17.248  1.00 19.99           C  
ATOM   3878  N   GLU A 519     -20.881 -44.992  16.143  1.00 20.60           N  
ATOM   3879  CA  GLU A 519     -20.044 -46.155  16.397  1.00 23.03           C  
ATOM   3880  C   GLU A 519     -18.649 -45.977  15.799  1.00 22.63           C  
ATOM   3881  O   GLU A 519     -17.683 -46.589  16.255  1.00 21.11           O  
ATOM   3882  CB  GLU A 519     -20.717 -47.436  15.875  1.00 27.24           C  
ATOM   3883  CG  GLU A 519     -21.389 -47.327  14.524  1.00 33.15           C  
ATOM   3884  CD  GLU A 519     -22.208 -48.572  14.184  1.00 37.05           C  
ATOM   3885  OE1 GLU A 519     -23.178 -48.873  14.917  1.00 38.52           O  
ATOM   3886  OE2 GLU A 519     -21.881 -49.252  13.187  1.00 38.07           O  
ATOM   3887  N   MET A 520     -18.542 -45.107  14.801  1.00 20.85           N  
ATOM   3888  CA  MET A 520     -17.263 -44.844  14.151  1.00 21.56           C  
ATOM   3889  C   MET A 520     -16.379 -43.836  14.888  1.00 20.58           C  
ATOM   3890  O   MET A 520     -15.168 -44.030  14.983  1.00 20.05           O  
ATOM   3891  CB  MET A 520     -17.482 -44.320  12.725  1.00 22.61           C  
ATOM   3892  CG  MET A 520     -17.958 -45.350  11.710  1.00 27.85           C  
ATOM   3893  SD  MET A 520     -18.340 -44.576  10.107  1.00 33.44           S  
ATOM   3894  CE  MET A 520     -16.696 -44.271   9.465  1.00 30.02           C  
ATOM   3895  N   VAL A 521     -16.978 -42.766  15.411  1.00 20.12           N  
ATOM   3896  CA  VAL A 521     -16.190 -41.717  16.061  1.00 20.10           C  
ATOM   3897  C   VAL A 521     -16.426 -41.448  17.547  1.00 21.03           C  
ATOM   3898  O   VAL A 521     -15.659 -40.708  18.178  1.00 20.13           O  
ATOM   3899  CB  VAL A 521     -16.368 -40.383  15.304  1.00 19.57           C  
ATOM   3900  CG1 VAL A 521     -16.167 -40.603  13.811  1.00 18.92           C  
ATOM   3901  CG2 VAL A 521     -17.757 -39.808  15.570  1.00 18.95           C  
ATOM   3902  N   GLY A 522     -17.474 -42.038  18.111  1.00 21.04           N  
ATOM   3903  CA  GLY A 522     -17.763 -41.811  19.515  1.00 21.34           C  
ATOM   3904  C   GLY A 522     -19.029 -40.992  19.663  1.00 21.57           C  
ATOM   3905  O   GLY A 522     -19.658 -40.632  18.670  1.00 20.95           O  
ATOM   3906  N   GLY A 523     -19.399 -40.679  20.898  1.00 21.37           N  
ATOM   3907  CA  GLY A 523     -20.613 -39.921  21.124  1.00 22.22           C  
ATOM   3908  C   GLY A 523     -21.782 -40.878  21.257  1.00 24.10           C  
ATOM   3909  O   GLY A 523     -21.606 -42.096  21.192  1.00 23.55           O  
ATOM   3910  N   GLU A 524     -22.980 -40.339  21.444  1.00 25.73           N  
ATOM   3911  CA  GLU A 524     -24.162 -41.177  21.586  1.00 28.14           C  
ATOM   3912  C   GLU A 524     -25.243 -40.702  20.621  1.00 27.13           C  
ATOM   3913  O   GLU A 524     -25.719 -39.573  20.716  1.00 25.75           O  
ATOM   3914  CB  GLU A 524     -24.676 -41.118  23.028  1.00 31.21           C  
ATOM   3915  CG  GLU A 524     -25.621 -42.252  23.402  1.00 38.33           C  
ATOM   3916  CD  GLU A 524     -26.075 -42.182  24.849  1.00 42.19           C  
ATOM   3917  OE1 GLU A 524     -26.888 -41.290  25.180  1.00 44.78           O  
ATOM   3918  OE2 GLU A 524     -25.613 -43.015  25.659  1.00 45.03           O  
ATOM   3919  N   ALA A 525     -25.621 -41.563  19.683  1.00 26.73           N  
ATOM   3920  CA  ALA A 525     -26.641 -41.207  18.708  1.00 28.01           C  
ATOM   3921  C   ALA A 525     -28.023 -41.236  19.342  1.00 29.21           C  
ATOM   3922  O   ALA A 525     -28.418 -42.232  19.943  1.00 30.34           O  
ATOM   3923  CB  ALA A 525     -26.591 -42.165  17.524  1.00 28.13           C  
ATOM   3924  N   PRO A 526     -28.775 -40.133  19.231  1.00 30.17           N  
ATOM   3925  CA  PRO A 526     -30.117 -40.107  19.818  1.00 31.41           C  
ATOM   3926  C   PRO A 526     -31.051 -41.082  19.107  1.00 32.58           C  
ATOM   3927  O   PRO A 526     -30.857 -41.400  17.934  1.00 30.71           O  
ATOM   3928  CB  PRO A 526     -30.540 -38.649  19.653  1.00 32.50           C  
ATOM   3929  CG  PRO A 526     -29.786 -38.209  18.439  1.00 33.13           C  
ATOM   3930  CD  PRO A 526     -28.429 -38.827  18.646  1.00 31.18           C  
ATOM   3931  N   THR A 527     -32.060 -41.555  19.831  1.00 32.57           N  
ATOM   3932  CA  THR A 527     -33.022 -42.505  19.286  1.00 34.30           C  
ATOM   3933  C   THR A 527     -34.192 -41.799  18.609  1.00 33.51           C  
ATOM   3934  O   THR A 527     -34.897 -42.392  17.792  1.00 33.66           O  
ATOM   3935  CB  THR A 527     -33.576 -43.425  20.401  1.00 34.90           C  
ATOM   3936  OG1 THR A 527     -32.493 -44.131  21.019  1.00 37.24           O  
ATOM   3937  CG2 THR A 527     -34.558 -44.430  19.829  1.00 38.04           C  
ATOM   3938  N   THR A 528     -34.396 -40.533  18.952  1.00 32.32           N  
ATOM   3939  CA  THR A 528     -35.486 -39.759  18.378  1.00 32.12           C  
ATOM   3940  C   THR A 528     -34.985 -38.432  17.838  1.00 31.26           C  
ATOM   3941  O   THR A 528     -33.832 -38.059  18.045  1.00 31.58           O  
ATOM   3942  CB  THR A 528     -36.568 -39.462  19.427  1.00 32.69           C  
ATOM   3943  OG1 THR A 528     -36.028 -38.602  20.437  1.00 33.62           O  
ATOM   3944  CG2 THR A 528     -37.048 -40.754  20.071  1.00 33.32           C  
ATOM   3945  N   THR A 529     -35.868 -37.722  17.149  1.00 29.74           N  
ATOM   3946  CA  THR A 529     -35.534 -36.424  16.583  1.00 29.34           C  
ATOM   3947  C   THR A 529     -36.788 -35.587  16.390  1.00 29.66           C  
ATOM   3948  O   THR A 529     -37.869 -36.128  16.178  1.00 29.61           O  
ATOM   3949  CB  THR A 529     -34.849 -36.567  15.220  1.00 27.99           C  
ATOM   3950  OG1 THR A 529     -34.708 -35.270  14.634  1.00 25.81           O  
ATOM   3951  CG2 THR A 529     -35.676 -37.460  14.291  1.00 27.41           C  
ATOM   3952  N   ASN A 530     -36.638 -34.269  16.465  1.00 30.50           N  
ATOM   3953  CA  ASN A 530     -37.760 -33.358  16.274  1.00 30.91           C  
ATOM   3954  C   ASN A 530     -37.862 -32.972  14.803  1.00 29.82           C  
ATOM   3955  O   ASN A 530     -38.703 -32.160  14.422  1.00 29.16           O  
ATOM   3956  CB  ASN A 530     -37.577 -32.094  17.117  1.00 34.25           C  
ATOM   3957  CG  ASN A 530     -37.651 -32.370  18.603  1.00 37.59           C  
ATOM   3958  OD1 ASN A 530     -38.648 -32.899  19.100  1.00 39.34           O  
ATOM   3959  ND2 ASN A 530     -36.596 -32.010  19.325  1.00 39.80           N  
ATOM   3960  N   HIS A 531     -36.996 -33.559  13.984  1.00 28.60           N  
ATOM   3961  CA  HIS A 531     -36.973 -33.284  12.549  1.00 28.15           C  
ATOM   3962  C   HIS A 531     -36.986 -34.595  11.764  1.00 28.25           C  
ATOM   3963  O   HIS A 531     -36.020 -34.942  11.089  1.00 27.81           O  
ATOM   3964  CB  HIS A 531     -35.722 -32.475  12.199  1.00 27.68           C  
ATOM   3965  CG  HIS A 531     -35.599 -31.197  12.969  1.00 27.41           C  
ATOM   3966  ND1 HIS A 531     -36.458 -30.134  12.788  1.00 26.96           N  
ATOM   3967  CD2 HIS A 531     -34.739 -30.823  13.946  1.00 27.55           C  
ATOM   3968  CE1 HIS A 531     -36.135 -29.161  13.621  1.00 27.64           C  
ATOM   3969  NE2 HIS A 531     -35.095 -29.554  14.335  1.00 28.99           N  
ATOM   3970  N   PRO A 532     -38.099 -35.337  11.833  1.00 28.60           N  
ATOM   3971  CA  PRO A 532     -38.222 -36.614  11.126  1.00 28.25           C  
ATOM   3972  C   PRO A 532     -37.915 -36.522   9.634  1.00 26.84           C  
ATOM   3973  O   PRO A 532     -38.263 -35.542   8.978  1.00 27.20           O  
ATOM   3974  CB  PRO A 532     -39.674 -37.013  11.387  1.00 28.28           C  
ATOM   3975  CG  PRO A 532     -39.962 -36.377  12.708  1.00 30.18           C  
ATOM   3976  CD  PRO A 532     -39.345 -35.017  12.550  1.00 28.84           C  
ATOM   3977  N   ASN A 533     -37.252 -37.549   9.113  1.00 26.64           N  
ATOM   3978  CA  ASN A 533     -36.913 -37.619   7.700  1.00 26.32           C  
ATOM   3979  C   ASN A 533     -38.003 -38.468   7.046  1.00 27.65           C  
ATOM   3980  O   ASN A 533     -38.101 -39.670   7.297  1.00 27.71           O  
ATOM   3981  CB  ASN A 533     -35.532 -38.261   7.525  1.00 23.44           C  
ATOM   3982  CG  ASN A 533     -35.109 -38.363   6.070  1.00 25.16           C  
ATOM   3983  OD1 ASN A 533     -33.923 -38.520   5.769  1.00 25.07           O  
ATOM   3984  ND2 ASN A 533     -36.074 -38.290   5.162  1.00 21.59           N  
ATOM   3985  N   HIS A 534     -38.817 -37.827   6.212  1.00 29.96           N  
ATOM   3986  CA  HIS A 534     -39.935 -38.479   5.537  1.00 32.63           C  
ATOM   3987  C   HIS A 534     -39.603 -39.324   4.312  1.00 32.46           C  
ATOM   3988  O   HIS A 534     -40.496 -39.918   3.706  1.00 34.38           O  
ATOM   3989  CB  HIS A 534     -40.981 -37.430   5.173  1.00 34.33           C  
ATOM   3990  CG  HIS A 534     -41.517 -36.690   6.358  1.00 36.95           C  
ATOM   3991  ND1 HIS A 534     -42.138 -37.325   7.412  1.00 37.99           N  
ATOM   3992  CD2 HIS A 534     -41.507 -35.370   6.667  1.00 37.13           C  
ATOM   3993  CE1 HIS A 534     -42.486 -36.430   8.321  1.00 38.99           C  
ATOM   3994  NE2 HIS A 534     -42.114 -35.237   7.893  1.00 38.57           N  
ATOM   3995  N   GLY A 535     -38.332 -39.365   3.934  1.00 31.15           N  
ATOM   3996  CA  GLY A 535     -37.925 -40.187   2.808  1.00 30.41           C  
ATOM   3997  C   GLY A 535     -38.075 -39.702   1.376  1.00 30.42           C  
ATOM   3998  O   GLY A 535     -37.665 -40.420   0.466  1.00 30.53           O  
ATOM   3999  N   ARG A 536     -38.647 -38.520   1.147  1.00 30.76           N  
ATOM   4000  CA  ARG A 536     -38.802 -38.025  -0.225  1.00 31.99           C  
ATOM   4001  C   ARG A 536     -37.428 -37.776  -0.862  1.00 31.10           C  
ATOM   4002  O   ARG A 536     -36.471 -37.386  -0.186  1.00 29.68           O  
ATOM   4003  CB  ARG A 536     -39.602 -36.707  -0.282  1.00 34.71           C  
ATOM   4004  CG  ARG A 536     -41.085 -36.723   0.162  1.00 40.98           C  
ATOM   4005  CD  ARG A 536     -42.038 -37.516  -0.756  1.00 45.18           C  
ATOM   4006  NE  ARG A 536     -41.933 -37.180  -2.179  1.00 49.10           N  
ATOM   4007  CZ  ARG A 536     -42.572 -36.191  -2.802  1.00 50.73           C  
ATOM   4008  NH1 ARG A 536     -43.404 -35.386  -2.151  1.00 52.17           N  
ATOM   4009  NH2 ARG A 536     -42.369 -36.013  -4.099  1.00 52.26           N  
ATOM   4010  N   LYS A 537     -37.350 -38.001  -2.169  1.00 30.04           N  
ATOM   4011  CA  LYS A 537     -36.126 -37.800  -2.936  1.00 29.26           C  
ATOM   4012  C   LYS A 537     -36.471 -36.871  -4.097  1.00 28.36           C  
ATOM   4013  O   LYS A 537     -37.643 -36.574  -4.328  1.00 28.14           O  
ATOM   4014  CB  LYS A 537     -35.627 -39.130  -3.506  1.00 30.11           C  
ATOM   4015  CG  LYS A 537     -35.431 -40.235  -2.490  1.00 32.17           C  
ATOM   4016  CD  LYS A 537     -34.970 -41.518  -3.167  1.00 34.07           C  
ATOM   4017  CE  LYS A 537     -34.685 -42.608  -2.144  1.00 35.04           C  
ATOM   4018  NZ  LYS A 537     -34.135 -43.842  -2.768  1.00 38.27           N  
ATOM   4019  N   THR A 538     -35.457 -36.407  -4.820  1.00 26.41           N  
ATOM   4020  CA  THR A 538     -35.693 -35.544  -5.972  1.00 26.12           C  
ATOM   4021  C   THR A 538     -34.641 -35.812  -7.042  1.00 24.97           C  
ATOM   4022  O   THR A 538     -33.601 -36.420  -6.775  1.00 23.98           O  
ATOM   4023  CB  THR A 538     -35.683 -34.041  -5.592  1.00 28.27           C  
ATOM   4024  OG1 THR A 538     -36.084 -33.260  -6.726  1.00 31.36           O  
ATOM   4025  CG2 THR A 538     -34.304 -33.602  -5.158  1.00 28.38           C  
ATOM   4026  N   ILE A 539     -34.914 -35.354  -8.256  1.00 23.45           N  
ATOM   4027  CA  ILE A 539     -34.008 -35.577  -9.372  1.00 23.37           C  
ATOM   4028  C   ILE A 539     -32.847 -34.593  -9.479  1.00 23.12           C  
ATOM   4029  O   ILE A 539     -32.864 -33.507  -8.896  1.00 22.59           O  
ATOM   4030  CB  ILE A 539     -34.768 -35.528 -10.710  1.00 24.28           C  
ATOM   4031  CG1 ILE A 539     -35.374 -34.134 -10.904  1.00 24.46           C  
ATOM   4032  CG2 ILE A 539     -35.848 -36.602 -10.734  1.00 23.44           C  
ATOM   4033  CD1 ILE A 539     -36.034 -33.918 -12.257  1.00 25.86           C  
ATOM   4034  N   ASN A 540     -31.846 -35.007 -10.247  1.00 22.48           N  
ATOM   4035  CA  ASN A 540     -30.659 -34.216 -10.536  1.00 21.64           C  
ATOM   4036  C   ASN A 540     -29.815 -33.733  -9.364  1.00 21.64           C  
ATOM   4037  O   ASN A 540     -29.295 -32.616  -9.389  1.00 19.90           O  
ATOM   4038  CB  ASN A 540     -31.040 -33.028 -11.427  1.00 22.57           C  
ATOM   4039  CG  ASN A 540     -31.599 -33.468 -12.769  1.00 24.70           C  
ATOM   4040  OD1 ASN A 540     -31.201 -34.506 -13.306  1.00 25.43           O  
ATOM   4041  ND2 ASN A 540     -32.514 -32.677 -13.325  1.00 25.09           N  
ATOM   4042  N   LEU A 541     -29.679 -34.576  -8.343  1.00 20.55           N  
ATOM   4043  CA  LEU A 541     -28.848 -34.250  -7.184  1.00 20.76           C  
ATOM   4044  C   LEU A 541     -27.724 -35.278  -7.157  1.00 19.67           C  
ATOM   4045  O   LEU A 541     -26.550 -34.928  -7.025  1.00 20.47           O  
ATOM   4046  CB  LEU A 541     -29.656 -34.309  -5.885  1.00 20.14           C  
ATOM   4047  CG  LEU A 541     -30.733 -33.237  -5.695  1.00 20.20           C  
ATOM   4048  CD1 LEU A 541     -31.249 -33.300  -4.274  1.00 21.57           C  
ATOM   4049  CD2 LEU A 541     -30.161 -31.856  -5.985  1.00 20.37           C  
ATOM   4050  N   SER A 542     -28.089 -36.551  -7.300  1.00 18.35           N  
ATOM   4051  CA  SER A 542     -27.107 -37.631  -7.322  1.00 17.25           C  
ATOM   4052  C   SER A 542     -26.229 -37.463  -8.555  1.00 16.80           C  
ATOM   4053  O   SER A 542     -26.713 -37.072  -9.611  1.00 17.14           O  
ATOM   4054  CB  SER A 542     -27.810 -38.991  -7.380  1.00 18.04           C  
ATOM   4055  OG  SER A 542     -26.903 -40.020  -7.731  1.00 15.97           O  
ATOM   4056  N   GLN A 543     -24.939 -37.748  -8.422  1.00 16.75           N  
ATOM   4057  CA  GLN A 543     -24.028 -37.625  -9.554  1.00 18.50           C  
ATOM   4058  C   GLN A 543     -24.332 -38.663 -10.633  1.00 18.66           C  
ATOM   4059  O   GLN A 543     -23.896 -38.521 -11.775  1.00 18.78           O  
ATOM   4060  CB  GLN A 543     -22.572 -37.759  -9.094  1.00 18.87           C  
ATOM   4061  CG  GLN A 543     -22.114 -36.584  -8.246  1.00 20.42           C  
ATOM   4062  CD  GLN A 543     -20.688 -36.714  -7.738  1.00 22.13           C  
ATOM   4063  OE1 GLN A 543     -20.321 -36.077  -6.752  1.00 23.96           O  
ATOM   4064  NE2 GLN A 543     -19.876 -37.518  -8.414  1.00 23.50           N  
ATOM   4065  N   THR A 544     -25.075 -39.704 -10.273  1.00 19.50           N  
ATOM   4066  CA  THR A 544     -25.428 -40.742 -11.236  1.00 19.73           C  
ATOM   4067  C   THR A 544     -26.318 -40.166 -12.339  1.00 21.91           C  
ATOM   4068  O   THR A 544     -26.430 -40.735 -13.425  1.00 21.72           O  
ATOM   4069  CB  THR A 544     -26.181 -41.915 -10.562  1.00 19.88           C  
ATOM   4070  OG1 THR A 544     -27.415 -41.443 -10.009  1.00 18.79           O  
ATOM   4071  CG2 THR A 544     -25.337 -42.523  -9.455  1.00 20.69           C  
ATOM   4072  N   GLU A 545     -26.941 -39.026 -12.065  1.00 22.36           N  
ATOM   4073  CA  GLU A 545     -27.816 -38.405 -13.047  1.00 23.73           C  
ATOM   4074  C   GLU A 545     -27.095 -37.424 -13.963  1.00 22.99           C  
ATOM   4075  O   GLU A 545     -27.720 -36.692 -14.733  1.00 21.84           O  
ATOM   4076  CB  GLU A 545     -29.001 -37.748 -12.332  1.00 26.74           C  
ATOM   4077  CG  GLU A 545     -29.971 -38.807 -11.785  1.00 30.71           C  
ATOM   4078  CD  GLU A 545     -31.151 -38.234 -11.029  1.00 32.36           C  
ATOM   4079  OE1 GLU A 545     -31.922 -37.453 -11.622  1.00 31.21           O  
ATOM   4080  OE2 GLU A 545     -31.309 -38.577  -9.836  1.00 36.46           O  
ATOM   4081  N   PHE A 546     -25.767 -37.440 -13.895  1.00 21.28           N  
ATOM   4082  CA  PHE A 546     -24.955 -36.570 -14.732  1.00 20.95           C  
ATOM   4083  C   PHE A 546     -23.845 -37.343 -15.431  1.00 21.52           C  
ATOM   4084  O   PHE A 546     -22.660 -37.142 -15.161  1.00 22.14           O  
ATOM   4085  CB  PHE A 546     -24.359 -35.429 -13.903  1.00 19.98           C  
ATOM   4086  CG  PHE A 546     -25.391 -34.505 -13.329  1.00 19.37           C  
ATOM   4087  CD1 PHE A 546     -25.905 -34.718 -12.055  1.00 19.19           C  
ATOM   4088  CD2 PHE A 546     -25.868 -33.434 -14.075  1.00 18.39           C  
ATOM   4089  CE1 PHE A 546     -26.884 -33.874 -11.532  1.00 18.93           C  
ATOM   4090  CE2 PHE A 546     -26.845 -32.587 -13.565  1.00 19.91           C  
ATOM   4091  CZ  PHE A 546     -27.356 -32.806 -12.290  1.00 19.18           C  
ATOM   4092  N   PRO A 547     -24.221 -38.259 -16.335  1.00 22.34           N  
ATOM   4093  CA  PRO A 547     -23.222 -39.042 -17.058  1.00 22.44           C  
ATOM   4094  C   PRO A 547     -22.701 -38.208 -18.216  1.00 21.58           C  
ATOM   4095  O   PRO A 547     -23.222 -37.130 -18.496  1.00 22.23           O  
ATOM   4096  CB  PRO A 547     -24.022 -40.248 -17.537  1.00 21.89           C  
ATOM   4097  CG  PRO A 547     -25.347 -39.642 -17.841  1.00 21.60           C  
ATOM   4098  CD  PRO A 547     -25.583 -38.731 -16.650  1.00 22.96           C  
ATOM   4099  N   PRO A 548     -21.647 -38.679 -18.891  1.00 22.60           N  
ATOM   4100  CA  PRO A 548     -21.137 -37.894 -20.016  1.00 23.74           C  
ATOM   4101  C   PRO A 548     -22.183 -37.832 -21.122  1.00 25.58           C  
ATOM   4102  O   PRO A 548     -23.053 -38.704 -21.212  1.00 24.63           O  
ATOM   4103  CB  PRO A 548     -19.892 -38.662 -20.440  1.00 23.72           C  
ATOM   4104  CG  PRO A 548     -20.194 -40.076 -20.017  1.00 23.63           C  
ATOM   4105  CD  PRO A 548     -20.822 -39.876 -18.662  1.00 22.28           C  
ATOM   4106  N   ALA A 549     -22.099 -36.800 -21.954  1.00 26.81           N  
ATOM   4107  CA  ALA A 549     -23.044 -36.628 -23.050  1.00 29.47           C  
ATOM   4108  C   ALA A 549     -23.133 -37.903 -23.885  1.00 30.29           C  
ATOM   4109  O   ALA A 549     -24.196 -38.242 -24.404  1.00 30.94           O  
ATOM   4110  CB  ALA A 549     -22.621 -35.449 -23.922  1.00 30.02           C  
ATOM   4111  N   THR A 550     -22.010 -38.606 -24.002  1.00 30.22           N  
ATOM   4112  CA  THR A 550     -21.939 -39.851 -24.759  1.00 30.71           C  
ATOM   4113  C   THR A 550     -20.791 -40.689 -24.190  1.00 30.44           C  
ATOM   4114  O   THR A 550     -19.830 -40.142 -23.647  1.00 29.51           O  
ATOM   4115  CB  THR A 550     -21.677 -39.572 -26.258  1.00 32.36           C  
ATOM   4116  OG1 THR A 550     -21.812 -40.786 -27.008  1.00 35.70           O  
ATOM   4117  CG2 THR A 550     -20.277 -39.012 -26.461  1.00 31.21           C  
ATOM   4118  N   PRO A 551     -20.881 -42.027 -24.291  1.00 30.21           N  
ATOM   4119  CA  PRO A 551     -19.819 -42.898 -23.768  1.00 28.61           C  
ATOM   4120  C   PRO A 551     -18.461 -42.435 -24.286  1.00 26.73           C  
ATOM   4121  O   PRO A 551     -18.274 -42.288 -25.495  1.00 26.38           O  
ATOM   4122  CB  PRO A 551     -20.213 -44.271 -24.301  1.00 30.58           C  
ATOM   4123  CG  PRO A 551     -21.712 -44.196 -24.316  1.00 31.17           C  
ATOM   4124  CD  PRO A 551     -21.962 -42.823 -24.898  1.00 31.50           C  
ATOM   4125  N   THR A 552     -17.512 -42.212 -23.380  1.00 23.84           N  
ATOM   4126  CA  THR A 552     -16.199 -41.725 -23.795  1.00 21.48           C  
ATOM   4127  C   THR A 552     -15.093 -41.939 -22.756  1.00 20.09           C  
ATOM   4128  O   THR A 552     -15.360 -42.191 -21.585  1.00 19.82           O  
ATOM   4129  CB  THR A 552     -16.285 -40.202 -24.107  1.00 21.19           C  
ATOM   4130  OG1 THR A 552     -15.022 -39.716 -24.571  1.00 21.15           O  
ATOM   4131  CG2 THR A 552     -16.668 -39.433 -22.859  1.00 22.44           C  
ATOM   4132  N   ILE A 553     -13.846 -41.859 -23.208  1.00 19.05           N  
ATOM   4133  CA  ILE A 553     -12.698 -41.962 -22.310  1.00 17.67           C  
ATOM   4134  C   ILE A 553     -11.763 -40.811 -22.674  1.00 17.14           C  
ATOM   4135  O   ILE A 553     -10.584 -40.812 -22.329  1.00 17.93           O  
ATOM   4136  CB  ILE A 553     -11.931 -43.315 -22.440  1.00 17.79           C  
ATOM   4137  CG1 ILE A 553     -11.326 -43.464 -23.838  1.00 17.37           C  
ATOM   4138  CG2 ILE A 553     -12.861 -44.474 -22.109  1.00 17.68           C  
ATOM   4139  CD1 ILE A 553     -10.373 -44.640 -23.958  1.00 17.10           C  
ATOM   4140  N   LYS A 554     -12.310 -39.822 -23.379  1.00 17.24           N  
ATOM   4141  CA  LYS A 554     -11.533 -38.661 -23.797  1.00 18.40           C  
ATOM   4142  C   LYS A 554     -10.839 -37.990 -22.613  1.00 16.38           C  
ATOM   4143  O   LYS A 554     -11.458 -37.741 -21.586  1.00 15.16           O  
ATOM   4144  CB  LYS A 554     -12.432 -37.635 -24.504  1.00 20.40           C  
ATOM   4145  CG  LYS A 554     -11.690 -36.365 -24.909  1.00 25.03           C  
ATOM   4146  CD  LYS A 554     -12.596 -35.335 -25.576  1.00 28.69           C  
ATOM   4147  CE  LYS A 554     -13.033 -35.791 -26.949  1.00 32.62           C  
ATOM   4148  NZ  LYS A 554     -13.740 -34.709 -27.693  1.00 36.28           N  
ATOM   4149  N   SER A 555      -9.547 -37.713 -22.784  1.00 15.99           N  
ATOM   4150  CA  SER A 555      -8.704 -37.059 -21.781  1.00 16.80           C  
ATOM   4151  C   SER A 555      -8.257 -37.947 -20.621  1.00 17.84           C  
ATOM   4152  O   SER A 555      -7.376 -37.557 -19.859  1.00 16.57           O  
ATOM   4153  CB  SER A 555      -9.389 -35.803 -21.217  1.00 16.44           C  
ATOM   4154  OG  SER A 555     -10.335 -36.114 -20.207  1.00 15.94           O  
ATOM   4155  N   ARG A 556      -8.854 -39.129 -20.484  1.00 17.14           N  
ATOM   4156  CA  ARG A 556      -8.484 -40.049 -19.404  1.00 16.63           C  
ATOM   4157  C   ARG A 556      -7.046 -40.515 -19.591  1.00 16.61           C  
ATOM   4158  O   ARG A 556      -6.578 -40.654 -20.721  1.00 17.58           O  
ATOM   4159  CB  ARG A 556      -9.399 -41.274 -19.406  1.00 17.71           C  
ATOM   4160  CG  ARG A 556     -10.873 -40.966 -19.237  1.00 19.96           C  
ATOM   4161  CD  ARG A 556     -11.211 -40.663 -17.801  1.00 20.95           C  
ATOM   4162  NE  ARG A 556     -12.622 -40.327 -17.643  1.00 22.66           N  
ATOM   4163  CZ  ARG A 556     -13.260 -40.338 -16.479  1.00 22.53           C  
ATOM   4164  NH1 ARG A 556     -12.614 -40.678 -15.372  1.00 22.41           N  
ATOM   4165  NH2 ARG A 556     -14.537 -39.993 -16.420  1.00 22.57           N  
ATOM   4166  N   ARG A 557      -6.350 -40.764 -18.486  1.00 15.67           N  
ATOM   4167  CA  ARG A 557      -4.965 -41.222 -18.545  1.00 16.24           C  
ATOM   4168  C   ARG A 557      -4.915 -42.720 -18.253  1.00 15.60           C  
ATOM   4169  O   ARG A 557      -5.500 -43.192 -17.278  1.00 14.70           O  
ATOM   4170  CB  ARG A 557      -4.104 -40.466 -17.526  1.00 19.79           C  
ATOM   4171  CG  ARG A 557      -4.086 -38.950 -17.718  1.00 26.15           C  
ATOM   4172  CD  ARG A 557      -3.044 -38.293 -16.820  1.00 31.40           C  
ATOM   4173  NE  ARG A 557      -2.984 -36.846 -17.018  1.00 37.09           N  
ATOM   4174  CZ  ARG A 557      -3.791 -35.968 -16.427  1.00 37.75           C  
ATOM   4175  NH1 ARG A 557      -4.730 -36.379 -15.584  1.00 37.81           N  
ATOM   4176  NH2 ARG A 557      -3.663 -34.672 -16.683  1.00 37.61           N  
ATOM   4177  N   VAL A 558      -4.215 -43.466 -19.101  1.00 15.34           N  
ATOM   4178  CA  VAL A 558      -4.105 -44.906 -18.928  1.00 14.02           C  
ATOM   4179  C   VAL A 558      -2.648 -45.329 -18.828  1.00 14.78           C  
ATOM   4180  O   VAL A 558      -1.871 -45.153 -19.766  1.00 15.79           O  
ATOM   4181  CB  VAL A 558      -4.763 -45.663 -20.101  1.00 14.60           C  
ATOM   4182  CG1 VAL A 558      -4.690 -47.164 -19.852  1.00 14.98           C  
ATOM   4183  CG2 VAL A 558      -6.211 -45.222 -20.262  1.00 14.10           C  
ATOM   4184  N   ALA A 559      -2.274 -45.881 -17.679  1.00 15.47           N  
ATOM   4185  CA  ALA A 559      -0.907 -46.334 -17.484  1.00 15.82           C  
ATOM   4186  C   ALA A 559      -0.718 -47.692 -18.146  1.00 16.14           C  
ATOM   4187  O   ALA A 559      -1.572 -48.567 -18.037  1.00 18.10           O  
ATOM   4188  CB  ALA A 559      -0.590 -46.440 -15.988  1.00 15.21           C  
ATOM   4189  N   ILE A 560       0.392 -47.849 -18.856  1.00 17.10           N  
ATOM   4190  CA  ILE A 560       0.722 -49.114 -19.499  1.00 16.36           C  
ATOM   4191  C   ILE A 560       1.987 -49.551 -18.780  1.00 17.14           C  
ATOM   4192  O   ILE A 560       3.064 -48.985 -18.989  1.00 16.86           O  
ATOM   4193  CB  ILE A 560       1.001 -48.937 -21.008  1.00 17.83           C  
ATOM   4194  CG1 ILE A 560      -0.254 -48.386 -21.699  1.00 17.65           C  
ATOM   4195  CG2 ILE A 560       1.414 -50.274 -21.620  1.00 16.24           C  
ATOM   4196  CD1 ILE A 560      -0.075 -48.086 -23.180  1.00 19.45           C  
ATOM   4197  N   ILE A 561       1.845 -50.545 -17.912  1.00 16.93           N  
ATOM   4198  CA  ILE A 561       2.963 -51.030 -17.116  1.00 17.93           C  
ATOM   4199  C   ILE A 561       3.724 -52.153 -17.804  1.00 19.06           C  
ATOM   4200  O   ILE A 561       3.155 -53.187 -18.147  1.00 18.53           O  
ATOM   4201  CB  ILE A 561       2.461 -51.491 -15.733  1.00 18.11           C  
ATOM   4202  CG1 ILE A 561       1.687 -50.342 -15.073  1.00 19.40           C  
ATOM   4203  CG2 ILE A 561       3.635 -51.918 -14.858  1.00 18.40           C  
ATOM   4204  CD1 ILE A 561       1.045 -50.700 -13.742  1.00 21.09           C  
ATOM   4205  N   ILE A 562       5.023 -51.931 -17.992  1.00 18.50           N  
ATOM   4206  CA  ILE A 562       5.881 -52.895 -18.660  1.00 18.78           C  
ATOM   4207  C   ILE A 562       7.182 -53.147 -17.908  1.00 20.55           C  
ATOM   4208  O   ILE A 562       7.506 -52.472 -16.927  1.00 19.42           O  
ATOM   4209  CB  ILE A 562       6.242 -52.412 -20.085  1.00 19.11           C  
ATOM   4210  CG1 ILE A 562       7.039 -51.103 -20.007  1.00 17.51           C  
ATOM   4211  CG2 ILE A 562       4.975 -52.184 -20.896  1.00 17.97           C  
ATOM   4212  CD1 ILE A 562       7.471 -50.543 -21.362  1.00 18.24           C  
ATOM   4213  N   ALA A 563       7.918 -54.142 -18.388  1.00 19.97           N  
ATOM   4214  CA  ALA A 563       9.211 -54.521 -17.838  1.00 19.42           C  
ATOM   4215  C   ALA A 563       9.877 -55.278 -18.984  1.00 21.18           C  
ATOM   4216  O   ALA A 563       9.196 -55.660 -19.936  1.00 19.08           O
[truncated: 722,602 more chars]
