# Supplementary material for: Catalases in the pathogenesis of Sporothrix schenckii research
Source: PeerJ. 2022 Dec 7;10:e14478. doi: 10.7717/peerj.14478 (PMC9745942; doi:10.7717/peerj.14478)
Supplement: Supplemental Information 3 — Sequences and PDB files used in this study. [file peerj-10-14478-s003.zip › Raw data/Neurospora/4bim.pdb]

HEADER    OXIDOREDUCTASE                          11-APR-13   4BIM              
TITLE     CATALASE 3 FROM NEUROSPORA CRASSA IN TETRAGONAL FORM EXPOSES A        
TITLE    2 MODIFIED TETRAMERIC ORGANIZATION                                     
COMPND    MOL_ID: 1;                                                            
COMPND   2 MOLECULE: CATALASE 3;                                                
COMPND   3 CHAIN: A, B, C, D;                                                   
COMPND   4 FRAGMENT: RESIDUES 1-719;                                            
COMPND   5 EC: 1.11.1.6;                                                        
COMPND   6 ENGINEERED: YES                                                      
SOURCE    MOL_ID: 1;                                                            
SOURCE   2 ORGANISM_SCIENTIFIC: NEUROSPORA CRASSA;                              
SOURCE   3 ORGANISM_TAXID: 5141;                                                
SOURCE   4 STRAIN: 74-ORS23-1A;                                                 
SOURCE   5 EXPRESSION_SYSTEM: ESCHERICHIA COLI;                                 
SOURCE   6 EXPRESSION_SYSTEM_TAXID: 469008;                                     
SOURCE   7 EXPRESSION_SYSTEM_STRAIN: BL21(DE3);                                 
SOURCE   8 EXPRESSION_SYSTEM_VECTOR_TYPE: PLASMID;                              
SOURCE   9 EXPRESSION_SYSTEM_PLASMID: PCOLD1                                    
KEYWDS    OXIDOREDUCTASE, PEROXIDASE, MODIFIED TETRAMER, LARGE SUBUNIT CATALASE 
EXPDTA    X-RAY DIFFRACTION                                                     
AUTHOR    A.ZARATE-ROMERO,E.RUDINO-PINERA                                       
REVDAT   3   17-JUL-13 4BIM    1       JRNL                                     
REVDAT   2   10-JUL-13 4BIM    1       JRNL                                     
REVDAT   1   24-APR-13 4BIM    0                                                
JRNL        AUTH   A.ZARATE-ROMERO,V.STOJANOFF,S.P.ROJAS-TREJO,W.HANSBERG,      
JRNL        AUTH 2 E.RUDINO-PINERA                                              
JRNL        TITL   CONFORMATIONAL STABILITY AND CRYSTAL PACKING: POLYMORPHISM   
JRNL        TITL 2 IN NEUROSPORA CRASSA CAT-3                                   
JRNL        REF    ACTA CRYSTALLOGR.,SECT.F      V.  69   753 2013              
JRNL        REFN                   ISSN 1744-3091                               
JRNL        PMID   23832201                                                     
JRNL        DOI    10.1107/S1744309113013468                                    
REMARK   2                                                                      
REMARK   2 RESOLUTION.    2.95 ANGSTROMS.                                       
REMARK   3                                                                      
REMARK   3 REFINEMENT.                                                          
REMARK   3   PROGRAM     : BUSTER 2.10.0                                        
REMARK   3   AUTHORS     : BRICOGNE,BLANC,BRANDL,FLENSBURG,KELLER,              
REMARK   3               : PACIOREK,ROVERSI,SHARFF,SMART,VONRHEIN,              
REMARK   3               : WOMACK,MATTHEWS,TEN EYCK,TRONRUD                     
REMARK   3                                                                      
REMARK   3  DATA USED IN REFINEMENT.                                            
REMARK   3   RESOLUTION RANGE HIGH (ANGSTROMS) : 2.95                           
REMARK   3   RESOLUTION RANGE LOW  (ANGSTROMS) : 29.30                          
REMARK   3   DATA CUTOFF            (SIGMA(F)) : 0.0                            
REMARK   3   COMPLETENESS FOR RANGE        (%) : 98.76                          
REMARK   3   NUMBER OF REFLECTIONS             : 62443                          
REMARK   3                                                                      
REMARK   3  FIT TO DATA USED IN REFINEMENT.                                     
REMARK   3   CROSS-VALIDATION METHOD           : THROUGHOUT                     
REMARK   3   FREE R VALUE TEST SET SELECTION   : RANDOM                         
REMARK   3   R VALUE     (WORKING + TEST SET)  : 0.2678                         
REMARK   3   R VALUE            (WORKING SET)  : 0.2553                         
REMARK   3   FREE R VALUE                      : 0.3044                         
REMARK   3   FREE R VALUE TEST SET SIZE   (%)  : 5.07                           
REMARK   3   FREE R VALUE TEST SET COUNT       : 3166                           
REMARK   3   ESTIMATED ERROR OF FREE R VALUE   : NULL                           
REMARK   3                                                                      
REMARK   3  FIT IN THE HIGHEST RESOLUTION BIN.                                  
REMARK   3   TOTAL NUMBER OF BINS USED               : 20                       
REMARK   3   BIN RESOLUTION RANGE HIGH   (ANGSTROMS) : 2.95                     
REMARK   3   BIN RESOLUTION RANGE LOW    (ANGSTROMS) : 3.03                     
REMARK   3   BIN COMPLETENESS (WORKING+TEST)     (%) : 98.76                    
REMARK   3   REFLECTIONS IN BIN (WORKING + TEST SET) : 4301                     
REMARK   3   BIN R VALUE        (WORKING + TEST SET) : 0.2703                   
REMARK   3   REFLECTIONS IN BIN        (WORKING SET) : 4088                     
REMARK   3   BIN R VALUE               (WORKING SET) : 0.2673                   
REMARK   3   BIN FREE R VALUE                        : 0.3210                   
REMARK   3   BIN FREE R VALUE TEST SET SIZE      (%) : 4.95                     
REMARK   3   BIN FREE R VALUE TEST SET COUNT         : 213                      
REMARK   3   ESTIMATED ERROR OF BIN FREE R VALUE     : NULL                     
REMARK   3                                                                      
REMARK   3  NUMBER OF NON-HYDROGEN ATOMS USED IN REFINEMENT.                    
REMARK   3   PROTEIN ATOMS            : 21335                                   
REMARK   3   NUCLEIC ACID ATOMS       : 0                                       
REMARK   3   HETEROGEN ATOMS          : 172                                     
REMARK   3   SOLVENT ATOMS            : 302                                     
REMARK   3                                                                      
REMARK   3  B VALUES.                                                           
REMARK   3   FROM WILSON PLOT           (A**2) : 69.19                          
REMARK   3   MEAN B VALUE      (OVERALL, A**2) : 76.50                          
REMARK   3   OVERALL ANISOTROPIC B VALUE.                                       
REMARK   3    B11 (A**2) : -4.3768                                              
REMARK   3    B22 (A**2) : -4.3768                                              
REMARK   3    B33 (A**2) : 8.7535                                               
REMARK   3    B12 (A**2) : 0.0000                                               
REMARK   3    B13 (A**2) : 0.0000                                               
REMARK   3    B23 (A**2) : 0.0000                                               
REMARK   3                                                                      
REMARK   3  ESTIMATED COORDINATE ERROR.                                         
REMARK   3   ESD FROM LUZZATI PLOT                    (A) : 0.677               
REMARK   3   DPI (BLOW EQ-10) BASED ON R VALUE        (A) : NULL                
REMARK   3   DPI (BLOW EQ-9) BASED ON FREE R VALUE    (A) : 0.555               
REMARK   3   DPI (CRUICKSHANK) BASED ON R VALUE       (A) : NULL                
REMARK   3   DPI (CRUICKSHANK) BASED ON FREE R VALUE  (A) : NULL                
REMARK   3                                                                      
REMARK   3   REFERENCES: BLOW, D. (2002) ACTA CRYST D58, 792-797                
REMARK   3               CRUICKSHANK, D.W.J. (1999) ACTA CRYST D55, 583-601     
REMARK   3                                                                      
REMARK   3 CORRELATION COEFFICIENTS.                                            
REMARK   3   CORRELATION COEFFICIENT FO-FC      : 0.8548                        
REMARK   3   CORRELATION COEFFICIENT FO-FC FREE : 0.8017                        
REMARK   3                                                                      
REMARK   3   NUMBER OF GEOMETRIC FUNCTION TERMS DEFINED : 15                    
REMARK   3   TERM                          COUNT    WEIGHT   FUNCTION.          
REMARK   3    BOND LENGTHS              : 22067  ; 2.00   ; HARMONIC            
REMARK   3    BOND ANGLES               : 29990  ; 2.00   ; HARMONIC            
REMARK   3    TORSION ANGLES            : 7438   ; 2.00   ; SINUSOIDAL          
REMARK   3    TRIGONAL CARBON PLANES    : 602    ; 2.00   ; HARMONIC            
REMARK   3    GENERAL PLANES            : 3285   ; 5.00   ; HARMONIC            
REMARK   3    ISOTROPIC THERMAL FACTORS : 22067  ; 20.00  ; HARMONIC            
REMARK   3    BAD NON-BONDED CONTACTS   : 0      ; 5.00   ; SEMIHARMONIC        
REMARK   3    IMPROPER TORSIONS         : NULL   ; NULL   ; NULL                
REMARK   3    PSEUDOROTATION ANGLES     : NULL   ; NULL   ; NULL                
REMARK   3    CHIRAL IMPROPER TORSION   : 2753   ; 5.00   ; SEMIHARMONIC        
REMARK   3    SUM OF OCCUPANCIES        : NULL   ; NULL   ; NULL                
REMARK   3    UTILITY DISTANCES         : NULL   ; NULL   ; NULL                
REMARK   3    UTILITY ANGLES            : NULL   ; NULL   ; NULL                
REMARK   3    UTILITY TORSION           : NULL   ; NULL   ; NULL                
REMARK   3    IDEAL-DIST CONTACT TERM   : 24455  ; 4.00   ; SEMIHARMONIC        
REMARK   3                                                                      
REMARK   3   RMS DEVIATIONS FROM IDEAL VALUES.                                  
REMARK   3    BOND LENGTHS                       (A) : 0.009                    
REMARK   3    BOND ANGLES                  (DEGREES) : 1.11                     
REMARK   3    PEPTIDE OMEGA TORSION ANGLES (DEGREES) : 2.36                     
REMARK   3    OTHER TORSION ANGLES         (DEGREES) : 24.56                    
REMARK   3                                                                      
REMARK   3  TLS DETAILS                                                         
REMARK   3   NUMBER OF TLS GROUPS  : 4                                          
REMARK   3                                                                      
REMARK   3   TLS GROUP : 1                                                      
REMARK   3    SELECTION: CHAIN A                                                
REMARK   3    ORIGIN FOR THE GROUP (A):   37.9508  -70.6819   47.5215           
REMARK   3    T TENSOR                                                          
REMARK   3     T11:   -0.0701 T22:   -0.1422                                    
REMARK   3     T33:    0.1258 T12:    0.1828                                    
REMARK   3     T13:    0.2125 T23:    0.0996                                    
REMARK   3    L TENSOR                                                          
REMARK   3     L11:    1.6459 L22:    1.4765                                    
REMARK   3     L33:    0.1804 L12:    0.1137                                    
REMARK   3     L13:   -0.4195 L23:   -0.5009                                    
REMARK   3    S TENSOR                                                          
REMARK   3     S11:   -0.3270 S12:   -0.3263 S13:   -0.6015                     
REMARK   3     S21:    0.2410 S22:    0.1269 S23:    0.3936                     
REMARK   3     S31:   -0.0050 S32:    0.1867 S33:    0.2001                     
REMARK   3                                                                      
REMARK   3   TLS GROUP : 2                                                      
REMARK   3    SELECTION: CHAIN B                                                
REMARK   3    ORIGIN FOR THE GROUP (A):   17.2639  -54.2476   28.8618           
REMARK   3    T TENSOR                                                          
REMARK   3     T11:   -0.2474 T22:   -0.1927                                    
REMARK   3     T33:    0.4031 T12:    0.0729                                    
REMARK   3     T13:   -0.1341 T23:   -0.0321                                    
REMARK   3    L TENSOR                                                          
REMARK   3     L11:    1.2942 L22:    1.9530                                    
REMARK   3     L33:    0.1605 L12:    0.0213                                    
REMARK   3     L13:   -0.2146 L23:   -0.2358                                    
REMARK   3    S TENSOR                                                          
REMARK   3     S11:   -0.0810 S12:    0.2347 S13:   -0.0926                     
REMARK   3     S21:   -0.2528 S22:    0.0965 S23:    1.0242                     
REMARK   3     S31:    0.0186 S32:    0.0172 S33:   -0.0155                     
REMARK   3                                                                      
REMARK   3   TLS GROUP : 3                                                      
REMARK   3    SELECTION: CHAIN C                                                
REMARK   3    ORIGIN FOR THE GROUP (A):   46.8270  -75.0812  -15.6694           
REMARK   3    T TENSOR                                                          
REMARK   3     T11:   -0.1251 T22:    0.0171                                    
REMARK   3     T33:    0.2364 T12:   -0.2447                                    
REMARK   3     T13:    0.1439 T23:   -0.3040                                    
REMARK   3    L TENSOR                                                          
REMARK   3     L11:    0.5125 L22:    0.0000                                    
REMARK   3     L33:    0.0611 L12:   -0.7392                                    
REMARK   3     L13:   -0.4697 L23:    0.2362                                    
REMARK   3    S TENSOR                                                          
REMARK   3     S11:   -0.1746 S12:   -0.2062 S13:   -0.0446                     
REMARK   3     S21:    0.1427 S22:   -0.0902 S23:    0.2580                     
REMARK   3     S31:    0.0590 S32:    0.0834 S33:    0.2647                     
REMARK   3                                                                      
REMARK   3   TLS GROUP : 4                                                      
REMARK   3    SELECTION: CHAIN D                                                
REMARK   3    ORIGIN FOR THE GROUP (A):   23.0136  -61.4879  -32.3227           
REMARK   3    T TENSOR                                                          
REMARK   3     T11:   -0.2334 T22:    0.1111                                    
REMARK   3     T33:    0.1670 T12:   -0.1187                                    
REMARK   3     T13:   -0.1132 T23:   -0.2810                                    
REMARK   3    L TENSOR                                                          
REMARK   3     L11:    0.6352 L22:    0.3060                                    
REMARK   3     L33:    0.0365 L12:   -0.0087                                    
REMARK   3     L13:   -0.6881 L23:   -0.2765                                    
REMARK   3    S TENSOR                                                          
REMARK   3     S11:   -0.0230 S12:    0.2378 S13:   -0.0038                     
REMARK   3     S21:    0.0949 S22:    0.0358 S23:    0.1293                     
REMARK   3     S31:    0.0016 S32:   -0.1152 S33:   -0.0128                     
REMARK   3                                                                      
REMARK   3  OTHER REFINEMENT REMARKS: NULL                                      
REMARK   4                                                                      
REMARK   4 4BIM COMPLIES WITH FORMAT V. 3.30, 13-JUL-11                         
REMARK 100                                                                      
REMARK 100 THIS ENTRY HAS BEEN PROCESSED BY PDBE ON 12-APR-13.                  
REMARK 100 THE PDBE ID CODE IS EBI-56459.                                       
REMARK 200                                                                      
REMARK 200 EXPERIMENTAL DETAILS                                                 
REMARK 200  EXPERIMENT TYPE                : X-RAY DIFFRACTION                  
REMARK 200  DATE OF DATA COLLECTION        : 23-AUG-11                          
REMARK 200  TEMPERATURE           (KELVIN) : 100                                
REMARK 200  PH                             : 5.5                                
REMARK 200  NUMBER OF CRYSTALS USED        : 1                                  
REMARK 200                                                                      
REMARK 200  SYNCHROTRON              (Y/N) : N                                  
REMARK 200  RADIATION SOURCE               : ROTATING ANODE                     
REMARK 200  BEAMLINE                       : NULL                               
REMARK 200  X-RAY GENERATOR MODEL          : RIGAKU MICROMAX-007 HF             
REMARK 200  MONOCHROMATIC OR LAUE    (M/L) : M                                  
REMARK 200  WAVELENGTH OR RANGE        (A) : 1.5418                             
REMARK 200  MONOCHROMATOR                  : NULL                               
REMARK 200  OPTICS                         : OSMIC BLUE                         
REMARK 200                                                                      
REMARK 200  DETECTOR TYPE                  : IMAGE PLATE (RAXIS IV PLUS PLUS)   
REMARK 200  DETECTOR MANUFACTURER          : RIGAKU                             
REMARK 200  INTENSITY-INTEGRATION SOFTWARE : XDS                                
REMARK 200  DATA SCALING SOFTWARE          : SCALA                              
REMARK 200                                                                      
REMARK 200  NUMBER OF UNIQUE REFLECTIONS   : 62655                              
REMARK 200  RESOLUTION RANGE HIGH      (A) : 2.95                               
REMARK 200  RESOLUTION RANGE LOW       (A) : 30.00                              
REMARK 200  REJECTION CRITERIA  (SIGMA(I)) : 0.0                                
REMARK 200                                                                      
REMARK 200 OVERALL.                                                             
REMARK 200  COMPLETENESS FOR RANGE     (%) : 99.3                               
REMARK 200  DATA REDUNDANCY                : 4.1                                
REMARK 200  R MERGE                    (I) : 0.11                               
REMARK 200  R SYM                      (I) : NULL                               
REMARK 200  <I/SIGMA(I)> FOR THE DATA SET  : 9.70                               
REMARK 200                                                                      
REMARK 200 IN THE HIGHEST RESOLUTION SHELL.                                     
REMARK 200  HIGHEST RESOLUTION SHELL, RANGE HIGH (A) : 2.95                     
REMARK 200  HIGHEST RESOLUTION SHELL, RANGE LOW  (A) : 3.11                     
REMARK 200  COMPLETENESS FOR SHELL     (%) : 98.0                               
REMARK 200  DATA REDUNDANCY IN SHELL       : 4.1                                
REMARK 200  R MERGE FOR SHELL          (I) : 0.46                               
REMARK 200  R SYM FOR SHELL            (I) : NULL                               
REMARK 200  <I/SIGMA(I)> FOR SHELL         : 2.80                               
REMARK 200                                                                      
REMARK 200 DIFFRACTION PROTOCOL: SINGLE WAVELENGTH                              
REMARK 200 METHOD USED TO DETERMINE THE STRUCTURE: MOLECULAR REPLACEMENT        
REMARK 200 SOFTWARE USED: PHASER                                                
REMARK 200 STARTING MODEL: PDB ENTRY 3EJ6                                       
REMARK 200                                                                      
REMARK 200 REMARK: NONE                                                         
REMARK 280                                                                      
REMARK 280 CRYSTAL                                                              
REMARK 280 SOLVENT CONTENT, VS   (%): 48.07                                     
REMARK 280 MATTHEWS COEFFICIENT, VM (ANGSTROMS**3/DA): 2.37                     
REMARK 280                                                                      
REMARK 280 CRYSTALLIZATION CONDITIONS: MES 100 MM, PH 5.5, 50 % V/V MPD         
REMARK 290                                                                      
REMARK 290 CRYSTALLOGRAPHIC SYMMETRY                                            
REMARK 290 SYMMETRY OPERATORS FOR SPACE GROUP: P 43 21 2                        
REMARK 290                                                                      
REMARK 290      SYMOP   SYMMETRY                                                
REMARK 290     NNNMMM   OPERATOR                                                
REMARK 290       1555   X,Y,Z                                                   
REMARK 290       2555   -X,-Y,Z+1/2                                             
REMARK 290       3555   -Y+1/2,X+1/2,Z+3/4                                      
REMARK 290       4555   Y+1/2,-X+1/2,Z+1/4                                      
REMARK 290       5555   -X+1/2,Y+1/2,-Z+3/4                                     
REMARK 290       6555   X+1/2,-Y+1/2,-Z+1/4                                     
REMARK 290       7555   Y,X,-Z                                                  
REMARK 290       8555   -Y,-X,-Z+1/2                                            
REMARK 290                                                                      
REMARK 290     WHERE NNN -> OPERATOR NUMBER                                     
REMARK 290           MMM -> TRANSLATION VECTOR                                  
REMARK 290                                                                      
REMARK 290 CRYSTALLOGRAPHIC SYMMETRY TRANSFORMATIONS                            
REMARK 290 THE FOLLOWING TRANSFORMATIONS OPERATE ON THE ATOM/HETATM             
REMARK 290 RECORDS IN THIS ENTRY TO PRODUCE CRYSTALLOGRAPHICALLY                
REMARK 290 RELATED MOLECULES.                                                   
REMARK 290   SMTRY1   1  1.000000  0.000000  0.000000        0.00000            
REMARK 290   SMTRY2   1  0.000000  1.000000  0.000000        0.00000            
REMARK 290   SMTRY3   1  0.000000  0.000000  1.000000        0.00000            
REMARK 290   SMTRY1   2 -1.000000  0.000000  0.000000        0.00000            
REMARK 290   SMTRY2   2  0.000000 -1.000000  0.000000        0.00000            
REMARK 290   SMTRY3   2  0.000000  0.000000  1.000000       68.52050            
REMARK 290   SMTRY1   3  0.000000 -1.000000  0.000000      103.75400            
REMARK 290   SMTRY2   3  1.000000  0.000000  0.000000      103.75400            
REMARK 290   SMTRY3   3  0.000000  0.000000  1.000000      102.78075            
REMARK 290   SMTRY1   4  0.000000  1.000000  0.000000      103.75400            
REMARK 290   SMTRY2   4 -1.000000  0.000000  0.000000      103.75400            
REMARK 290   SMTRY3   4  0.000000  0.000000  1.000000       34.26025            
REMARK 290   SMTRY1   5 -1.000000  0.000000  0.000000      103.75400            
REMARK 290   SMTRY2   5  0.000000  1.000000  0.000000      103.75400            
REMARK 290   SMTRY3   5  0.000000  0.000000 -1.000000      102.78075            
REMARK 290   SMTRY1   6  1.000000  0.000000  0.000000      103.75400            
REMARK 290   SMTRY2   6  0.000000 -1.000000  0.000000      103.75400            
REMARK 290   SMTRY3   6  0.000000  0.000000 -1.000000       34.26025            
REMARK 290   SMTRY1   7  0.000000  1.000000  0.000000        0.00000            
REMARK 290   SMTRY2   7  1.000000  0.000000  0.000000        0.00000            
REMARK 290   SMTRY3   7  0.000000  0.000000 -1.000000        0.00000            
REMARK 290   SMTRY1   8  0.000000 -1.000000  0.000000        0.00000            
REMARK 290   SMTRY2   8 -1.000000  0.000000  0.000000        0.00000            
REMARK 290   SMTRY3   8  0.000000  0.000000 -1.000000       68.52050            
REMARK 290                                                                      
REMARK 290 REMARK: NULL                                                         
REMARK 300                                                                      
REMARK 300 BIOMOLECULE: 1, 2                                                    
REMARK 300 SEE REMARK 350 FOR THE AUTHOR PROVIDED AND/OR PROGRAM                
REMARK 300 GENERATED ASSEMBLY INFORMATION FOR THE STRUCTURE IN                  
REMARK 300 THIS ENTRY. THE REMARK MAY ALSO PROVIDE INFORMATION ON               
REMARK 300 BURIED SURFACE AREA.                                                 
REMARK 350                                                                      
REMARK 350 COORDINATES FOR A COMPLETE MULTIMER REPRESENTING THE KNOWN           
REMARK 350 BIOLOGICALLY SIGNIFICANT OLIGOMERIZATION STATE OF THE                
REMARK 350 MOLECULE CAN BE GENERATED BY APPLYING BIOMT TRANSFORMATIONS          
REMARK 350 GIVEN BELOW.  BOTH NON-CRYSTALLOGRAPHIC AND                          
REMARK 350 CRYSTALLOGRAPHIC OPERATIONS ARE GIVEN.                               
REMARK 350                                                                      
REMARK 350 BIOMOLECULE: 1                                                       
REMARK 350 AUTHOR DETERMINED BIOLOGICAL UNIT: TETRAMERIC                        
REMARK 350 SOFTWARE DETERMINED QUATERNARY STRUCTURE: TETRAMERIC                 
REMARK 350 SOFTWARE USED: PISA                                                  
REMARK 350 TOTAL BURIED SURFACE AREA: 55430 ANGSTROM**2                         
REMARK 350 SURFACE AREA OF THE COMPLEX: 74350 ANGSTROM**2                       
REMARK 350 CHANGE IN SOLVENT FREE ENERGY: -277.0 KCAL/MOL                       
REMARK 350 APPLY THE FOLLOWING TO CHAINS: A, B                                  
REMARK 350   BIOMT1   1  1.000000  0.000000  0.000000        0.00000            
REMARK 350   BIOMT2   1  0.000000  1.000000  0.000000        0.00000            
REMARK 350   BIOMT3   1  0.000000  0.000000  1.000000        0.00000            
REMARK 350   BIOMT1   2  0.000000 -1.000000  0.000000        0.00000            
REMARK 350   BIOMT2   2 -1.000000  0.000000  0.000000        0.00000            
REMARK 350   BIOMT3   2  0.000000  0.000000 -1.000000       68.52050            
REMARK 350                                                                      
REMARK 350 BIOMOLECULE: 2                                                       
REMARK 350 AUTHOR DETERMINED BIOLOGICAL UNIT: TETRAMERIC                        
REMARK 350 SOFTWARE DETERMINED QUATERNARY STRUCTURE: TETRAMERIC                 
REMARK 350 SOFTWARE USED: PISA                                                  
REMARK 350 TOTAL BURIED SURFACE AREA: 53200 ANGSTROM**2                         
REMARK 350 SURFACE AREA OF THE COMPLEX: 81500 ANGSTROM**2                       
REMARK 350 CHANGE IN SOLVENT FREE ENERGY: -248.5 KCAL/MOL                       
REMARK 350 APPLY THE FOLLOWING TO CHAINS: C, D                                  
REMARK 350   BIOMT1   1  1.000000  0.000000  0.000000        0.00000            
REMARK 350   BIOMT2   1  0.000000  1.000000  0.000000        0.00000            
REMARK 350   BIOMT3   1  0.000000  0.000000  1.000000        0.00000            
REMARK 350   BIOMT1   2  0.000000 -1.000000  0.000000        0.00000            
REMARK 350   BIOMT2   2 -1.000000  0.000000  0.000000        0.00000            
REMARK 350   BIOMT3   2  0.000000  0.000000 -1.000000      -68.52050            
REMARK 465                                                                      
REMARK 465 MISSING RESIDUES                                                     
REMARK 465 THE FOLLOWING RESIDUES WERE NOT LOCATED IN THE                       
REMARK 465 EXPERIMENT. (M=MODEL NUMBER; RES=RESIDUE NAME; C=CHAIN               
REMARK 465 IDENTIFIER; SSSEQ=SEQUENCE NUMBER; I=INSERTION CODE.)                
REMARK 465                                                                      
REMARK 465   M RES C SSSEQI                                                     
REMARK 465     MET A   -26                                                      
REMARK 465     ASN A   -25                                                      
REMARK 465     HIS A   -24                                                      
REMARK 465     LYS A   -23                                                      
REMARK 465     VAL A   -22                                                      
REMARK 465     HIS A   -21                                                      
REMARK 465     HIS A   -20                                                      
REMARK 465     HIS A   -19                                                      
REMARK 465     HIS A   -18                                                      
REMARK 465     HIS A   -17                                                      
REMARK 465     HIS A   -16                                                      
REMARK 465     ILE A   -15                                                      
REMARK 465     GLU A   -14                                                      
REMARK 465     GLY A   -13                                                      
REMARK 465     ARG A   -12                                                      
REMARK 465     HIS A   -11                                                      
REMARK 465     MET A   -10                                                      
REMARK 465     GLU A    -9                                                      
REMARK 465     LEU A    -8                                                      
REMARK 465     GLY A    -7                                                      
REMARK 465     THR A    -6                                                      
REMARK 465     LEU A    -5                                                      
REMARK 465     GLU A    -4                                                      
REMARK 465     GLY A    -3                                                      
REMARK 465     SER A    -2                                                      
REMARK 465     GLU A    -1                                                      
REMARK 465     PHE A     0                                                      
REMARK 465     MET A     1                                                      
REMARK 465     ARG A     2                                                      
REMARK 465     VAL A     3                                                      
REMARK 465     ASN A     4                                                      
REMARK 465     ALA A     5                                                      
REMARK 465     LEU A     6                                                      
REMARK 465     LEU A     7                                                      
REMARK 465     PRO A     8                                                      
REMARK 465     LEU A     9                                                      
REMARK 465     SER A    10                                                      
REMARK 465     GLY A    11                                                      
REMARK 465     LEU A    12                                                      
REMARK 465     ILE A    13                                                      
REMARK 465     GLY A    14                                                      
REMARK 465     THR A    15                                                      
REMARK 465     ALA A    16                                                      
REMARK 465     LEU A    17                                                      
REMARK 465     ALA A    18                                                      
REMARK 465     ALA A    19                                                      
REMARK 465     CYS A    20                                                      
REMARK 465     PRO A    21                                                      
REMARK 465     PHE A    22                                                      
REMARK 465     ALA A    23                                                      
REMARK 465     ASP A    24                                                      
REMARK 465     PRO A    25                                                      
REMARK 465     SER A    26                                                      
REMARK 465     ALA A    27                                                      
REMARK 465     LEU A    28                                                      
REMARK 465     GLY A    29                                                      
REMARK 465     ARG A    30                                                      
REMARK 465     ARG A    31                                                      
REMARK 465     ALA A    32                                                      
REMARK 465     GLU A    33                                                      
REMARK 465     GLY A    34                                                      
REMARK 465     GLY A    35                                                      
REMARK 465     ASP A   717                                                      
REMARK 465     GLU A   718                                                      
REMARK 465     GLU A   719                                                      
REMARK 465     MET B   -26                                                      
REMARK 465     ASN B   -25                                                      
REMARK 465     HIS B   -24                                                      
REMARK 465     LYS B   -23                                                      
REMARK 465     VAL B   -22                                                      
REMARK 465     HIS B   -21                                                      
REMARK 465     HIS B   -20                                                      
REMARK 465     HIS B   -19                                                      
REMARK 465     HIS B   -18                                                      
REMARK 465     HIS B   -17                                                      
REMARK 465     HIS B   -16                                                      
REMARK 465     ILE B   -15                                                      
REMARK 465     GLU B   -14                                                      
REMARK 465     GLY B   -13                                                      
REMARK 465     ARG B   -12                                                      
REMARK 465     HIS B   -11                                                      
REMARK 465     MET B   -10                                                      
REMARK 465     GLU B    -9                                                      
REMARK 465     LEU B    -8                                                      
REMARK 465     GLY B    -7                                                      
REMARK 465     THR B    -6                                                      
REMARK 465     LEU B    -5                                                      
REMARK 465     GLU B    -4                                                      
REMARK 465     GLY B    -3                                                      
REMARK 465     SER B    -2                                                      
REMARK 465     GLU B    -1                                                      
REMARK 465     PHE B     0                                                      
REMARK 465     MET B     1                                                      
REMARK 465     ARG B     2                                                      
REMARK 465     VAL B     3                                                      
REMARK 465     ASN B     4                                                      
REMARK 465     ALA B     5                                                      
REMARK 465     LEU B     6                                                      
REMARK 465     LEU B     7                                                      
REMARK 465     PRO B     8                                                      
REMARK 465     LEU B     9                                                      
REMARK 465     SER B    10                                                      
REMARK 465     GLY B    11                                                      
REMARK 465     LEU B    12                                                      
REMARK 465     ILE B    13                                                      
REMARK 465     GLY B    14                                                      
REMARK 465     THR B    15                                                      
REMARK 465     ALA B    16                                                      
REMARK 465     LEU B    17                                                      
REMARK 465     ALA B    18                                                      
REMARK 465     ALA B    19                                                      
REMARK 465     CYS B    20                                                      
REMARK 465     PRO B    21                                                      
REMARK 465     PHE B    22                                                      
REMARK 465     ALA B    23                                                      
REMARK 465     ASP B    24                                                      
REMARK 465     PRO B    25                                                      
REMARK 465     SER B    26                                                      
REMARK 465     ALA B    27                                                      
REMARK 465     LEU B    28                                                      
REMARK 465     GLY B    29                                                      
REMARK 465     ARG B    30                                                      
REMARK 465     ARG B    31                                                      
REMARK 465     ALA B    32                                                      
REMARK 465     GLU B    33                                                      
REMARK 465     GLY B    34                                                      
REMARK 465     GLY B    35                                                      
REMARK 465     GLU B    36                                                      
REMARK 465     VAL B    37                                                      
REMARK 465     ASP B   717                                                      
REMARK 465     GLU B   718                                                      
REMARK 465     GLU B   719                                                      
REMARK 465     MET C   -26                                                      
REMARK 465     ASN C   -25                                                      
REMARK 465     HIS C   -24                                                      
REMARK 465     LYS C   -23                                                      
REMARK 465     VAL C   -22                                                      
REMARK 465     HIS C   -21                                                      
REMARK 465     HIS C   -20                                                      
REMARK 465     HIS C   -19                                                      
REMARK 465     HIS C   -18                                                      
REMARK 465     HIS C   -17                                                      
REMARK 465     HIS C   -16                                                      
REMARK 465     ILE C   -15                                                      
REMARK 465     GLU C   -14                                                      
REMARK 465     GLY C   -13                                                      
REMARK 465     ARG C   -12                                                      
REMARK 465     HIS C   -11                                                      
REMARK 465     MET C   -10                                                      
REMARK 465     GLU C    -9                                                      
REMARK 465     LEU C    -8                                                      
REMARK 465     GLY C    -7                                                      
REMARK 465     THR C    -6                                                      
REMARK 465     LEU C    -5                                                      
REMARK 465     GLU C    -4                                                      
REMARK 465     GLY C    -3                                                      
REMARK 465     SER C    -2                                                      
REMARK 465     GLU C    -1                                                      
REMARK 465     PHE C     0                                                      
REMARK 465     MET C     1                                                      
REMARK 465     ARG C     2                                                      
REMARK 465     VAL C     3                                                      
REMARK 465     ASN C     4                                                      
REMARK 465     ALA C     5                                                      
REMARK 465     LEU C     6                                                      
REMARK 465     LEU C     7                                                      
REMARK 465     PRO C     8                                                      
REMARK 465     LEU C     9                                                      
REMARK 465     SER C    10                                                      
REMARK 465     GLY C    11                                                      
REMARK 465     LEU C    12                                                      
REMARK 465     ILE C    13                                                      
REMARK 465     GLY C    14                                                      
REMARK 465     THR C    15                                                      
REMARK 465     ALA C    16                                                      
REMARK 465     LEU C    17                                                      
REMARK 465     ALA C    18                                                      
REMARK 465     ALA C    19                                                      
REMARK 465     CYS C    20                                                      
REMARK 465     PRO C    21                                                      
REMARK 465     PHE C    22                                                      
REMARK 465     ALA C    23                                                      
REMARK 465     ASP C    24                                                      
REMARK 465     PRO C    25                                                      
REMARK 465     SER C    26                                                      
REMARK 465     ALA C    27                                                      
REMARK 465     LEU C    28                                                      
REMARK 465     GLY C    29                                                      
REMARK 465     ARG C    30                                                      
REMARK 465     ARG C    31                                                      
REMARK 465     ALA C    32                                                      
REMARK 465     GLU C    33                                                      
REMARK 465     GLY C    34                                                      
REMARK 465     GLY C    35                                                      
REMARK 465     ASP C   717                                                      
REMARK 465     GLU C   718                                                      
REMARK 465     GLU C   719                                                      
REMARK 465     MET D   -26                                                      
REMARK 465     ASN D   -25                                                      
REMARK 465     HIS D   -24                                                      
REMARK 465     LYS D   -23                                                      
REMARK 465     VAL D   -22                                                      
REMARK 465     HIS D   -21                                                      
REMARK 465     HIS D   -20                                                      
REMARK 465     HIS D   -19                                                      
REMARK 465     HIS D   -18                                                      
REMARK 465     HIS D   -17                                                      
REMARK 465     HIS D   -16                                                      
REMARK 465     ILE D   -15                                                      
REMARK 465     GLU D   -14                                                      
REMARK 465     GLY D   -13                                                      
REMARK 465     ARG D   -12                                                      
REMARK 465     HIS D   -11                                                      
REMARK 465     MET D   -10                                                      
REMARK 465     GLU D    -9                                                      
REMARK 465     LEU D    -8                                                      
REMARK 465     GLY D    -7                                                      
REMARK 465     THR D    -6                                                      
REMARK 465     LEU D    -5                                                      
REMARK 465     GLU D    -4                                                      
REMARK 465     GLY D    -3                                                      
REMARK 465     SER D    -2                                                      
REMARK 465     GLU D    -1                                                      
REMARK 465     PHE D     0                                                      
REMARK 465     MET D     1                                                      
REMARK 465     ARG D     2                                                      
REMARK 465     VAL D     3                                                      
REMARK 465     ASN D     4                                                      
REMARK 465     ALA D     5                                                      
REMARK 465     LEU D     6                                                      
REMARK 465     LEU D     7                                                      
REMARK 465     PRO D     8                                                      
REMARK 465     LEU D     9                                                      
REMARK 465     SER D    10                                                      
REMARK 465     GLY D    11                                                      
REMARK 465     LEU D    12                                                      
REMARK 465     ILE D    13                                                      
REMARK 465     GLY D    14                                                      
REMARK 465     THR D    15                                                      
REMARK 465     ALA D    16                                                      
REMARK 465     LEU D    17                                                      
REMARK 465     ALA D    18                                                      
REMARK 465     ALA D    19                                                      
REMARK 465     CYS D    20                                                      
REMARK 465     PRO D    21                                                      
REMARK 465     PHE D    22                                                      
REMARK 465     ALA D    23                                                      
REMARK 465     ASP D    24                                                      
REMARK 465     PRO D    25                                                      
REMARK 465     SER D    26                                                      
REMARK 465     ALA D    27                                                      
REMARK 465     LEU D    28                                                      
REMARK 465     GLY D    29                                                      
REMARK 465     ARG D    30                                                      
REMARK 465     ARG D    31                                                      
REMARK 465     ALA D    32                                                      
REMARK 465     GLU D    33                                                      
REMARK 465     GLY D    34                                                      
REMARK 465     GLY D    35                                                      
REMARK 465     GLU D    36                                                      
REMARK 465     ASP D   717                                                      
REMARK 465     GLU D   718                                                      
REMARK 465     GLU D   719                                                      
REMARK 500                                                                      
REMARK 500 GEOMETRY AND STEREOCHEMISTRY                                         
REMARK 500 SUBTOPIC: CLOSE CONTACTS                                             
REMARK 500                                                                      
REMARK 500 THE FOLLOWING ATOMS THAT ARE RELATED BY CRYSTALLOGRAPHIC             
REMARK 500 SYMMETRY ARE IN CLOSE CONTACT.  AN ATOM LOCATED WITHIN 0.15          
REMARK 500 ANGSTROMS OF A SYMMETRY RELATED ATOM IS ASSUMED TO BE ON A           
REMARK 500 SPECIAL POSITION AND IS, THEREFORE, LISTED IN REMARK 375             
REMARK 500 INSTEAD OF REMARK 500.  ATOMS WITH NON-BLANK ALTERNATE               
REMARK 500 LOCATION INDICATORS ARE NOT INCLUDED IN THE CALCULATIONS.            
REMARK 500                                                                      
REMARK 500 DISTANCE CUTOFF:                                                     
REMARK 500 2.2 ANGSTROMS FOR CONTACTS NOT INVOLVING HYDROGEN ATOMS              
REMARK 500 1.6 ANGSTROMS FOR CONTACTS INVOLVING HYDROGEN ATOMS                  
REMARK 500                                                                      
REMARK 500  ATM1  RES C  SSEQI   ATM2  RES C  SSEQI  SSYMOP   DISTANCE          
REMARK 500   O    HOH D  2016     O    HOH D  2016     8554     2.19            
REMARK 500                                                                      
REMARK 500 REMARK: NULL                                                         
REMARK 500                                                                      
REMARK 500 GEOMETRY AND STEREOCHEMISTRY                                         
REMARK 500 SUBTOPIC: COVALENT BOND ANGLES                                       
REMARK 500                                                                      
REMARK 500 THE STEREOCHEMICAL PARAMETERS OF THE FOLLOWING RESIDUES              
REMARK 500 HAVE VALUES WHICH DEVIATE FROM EXPECTED VALUES BY MORE               
REMARK 500 THAN 6*RMSD (M=MODEL NUMBER; RES=RESIDUE NAME; C=CHAIN               
REMARK 500 IDENTIFIER; SSEQ=SEQUENCE NUMBER; I=INSERTION CODE).                 
REMARK 500                                                                      
REMARK 500 STANDARD TABLE:                                                      
REMARK 500 FORMAT: (10X,I3,1X,A3,1X,A1,I4,A1,3(1X,A4,2X),12X,F5.1)              
REMARK 500                                                                      
REMARK 500 EXPECTED VALUES PROTEIN: ENGH AND HUBER, 1999                        
REMARK 500 EXPECTED VALUES NUCLEIC ACID: CLOWNEY ET AL 1996                     
REMARK 500                                                                      
REMARK 500  M RES CSSEQI ATM1   ATM2   ATM3                                     
REMARK 500    ARG B 633   C   -  N   -  CA  ANGL. DEV. =  15.9 DEGREES          
REMARK 500    GLN C 542   C   -  N   -  CA  ANGL. DEV. =  18.9 DEGREES          
REMARK 500                                                                      
REMARK 500 GEOMETRY AND STEREOCHEMISTRY                                         
REMARK 500 SUBTOPIC: TORSION ANGLES                                             
REMARK 500                                                                      
REMARK 500 TORSION ANGLES OUTSIDE THE EXPECTED RAMACHANDRAN REGIONS:            
REMARK 500 (M=MODEL NUMBER; RES=RESIDUE NAME; C=CHAIN IDENTIFIER;               
REMARK 500 SSEQ=SEQUENCE NUMBER; I=INSERTION CODE).                             
REMARK 500                                                                      
REMARK 500 STANDARD TABLE:                                                      
REMARK 500 FORMAT:(10X,I3,1X,A3,1X,A1,I4,A1,4X,F7.2,3X,F7.2)                    
REMARK 500                                                                      
REMARK 500 EXPECTED VALUES: GJ KLEYWEGT AND TA JONES (1996). PHI/PSI-           
REMARK 500 CHOLOGY: RAMACHANDRAN REVISITED. STRUCTURE 4, 1395 - 1400            
REMARK 500                                                                      
REMARK 500  M RES CSSEQI        PSI       PHI                                   
REMARK 500    GLU A  65       37.55    -96.20                                   
REMARK 500    ARG A  74       54.58   -118.72                                   
REMARK 500    THR A 142     -152.25   -104.64                                   
REMARK 500    VAL A 143      -68.89   -130.57                                   
REMARK 500    THR A 152       62.73   -103.05                                   
REMARK 500    PHE A 159       89.24   -151.51                                   
REMARK 500    ALA A 206       47.23     39.38                                   
REMARK 500    HIS A 242       40.82    -98.44                                   
REMARK 500    ILE A 248      -67.14     67.19                                   
REMARK 500    LYS A 319       44.28   -101.75                                   
REMARK 500    GLU A 359      -70.28   -102.62                                   
REMARK 500    GLU A 378       28.06    -79.39                                   
REMARK 500    ASP A 420     -144.57     55.09                                   
REMARK 500    GLN A 422      126.11    -38.78                                   
REMARK 500    HIS A 432       74.30   -109.73                                   
REMARK 500    LYS A 441       12.98     55.85                                   
REMARK 500    ASN A 448     -153.30   -142.58                                   
REMARK 500    ARG A 469       71.36   -115.80                                   
REMARK 500    PRO A 543      119.14    -35.57                                   
REMARK 500    ALA A 607     -151.75    -79.20                                   
REMARK 500    ALA A 670        1.86    -57.10                                   
REMARK 500    GLN A 691       39.60    -84.11                                   
REMARK 500    ASP A 692      -48.31   -139.43                                   
REMARK 500    PHE A 705      -63.42     69.57                                   
REMARK 500    GLU B  65       37.20    -96.29                                   
REMARK 500    ARG B  74       51.36   -119.55                                   
REMARK 500    TRP B 118       30.60    -98.25                                   
REMARK 500    THR B 142     -155.47   -102.10                                   
REMARK 500    VAL B 143      -76.86   -127.57                                   
REMARK 500    PHE B 159       78.37   -154.85                                   
REMARK 500    ALA B 206       46.42     39.98                                   
REMARK 500    HIS B 242       40.20    -97.85                                   
REMARK 500    ILE B 248      -64.02     65.89                                   
REMARK 500    LYS B 319       44.36   -101.67                                   
REMARK 500    GLU B 359      -69.14   -102.79                                   
REMARK 500    GLU B 378       28.56    -79.29                                   
REMARK 500    ASP B 420     -157.88     58.87                                   
REMARK 500    HIS B 432       70.65   -104.51                                   
REMARK 500    HIS B 433       39.46    -80.65                                   
REMARK 500    LYS B 441       12.90     47.65                                   
REMARK 500    ASN B 448     -143.77   -146.26                                   
REMARK 500    ARG B 469       69.19   -114.78                                   
REMARK 500    THR B 568      -71.60    -90.82                                   
REMARK 500    LEU B 569      -62.16   -140.88                                   
REMARK 500    ARG B 570       86.47     39.99                                   
REMARK 500    ALA B 607     -151.10    -79.14                                   
REMARK 500    ALA B 631       49.35    -90.55                                   
REMARK 500    GLU B 632     -169.44     46.73                                   
REMARK 500    ARG B 633      -18.39     76.29                                   
REMARK 500    SER B 636      -21.65   -141.87                                   
REMARK 500                                                                      
REMARK 500 THIS ENTRY HAS     150 RAMACHANDRAN OUTLIERS.                        
REMARK 500                                                                      
REMARK 500 REMARK: NULL                                                         
REMARK 500                                                                      
REMARK 500 GEOMETRY AND STEREOCHEMISTRY                                         
REMARK 500 SUBTOPIC: CHIRAL CENTERS                                             
REMARK 500                                                                      
REMARK 500 UNEXPECTED CONFIGURATION OF THE FOLLOWING CHIRAL                     
REMARK 500 CENTER(S) USING IMPROPER CA--C--CB--N CHIRALITY                      
REMARK 500 FOR AMINO ACIDS AND C1'--O4'--N1(N9)--C2' FOR                        
REMARK 500 NUCLEIC ACIDS OR EQUIVALENT ANGLE                                    
REMARK 500 M=MODEL NUMBER; RES=RESIDUE NAME; C=CHAIN                            
REMARK 500 IDENTIFIER; SSEQ=SEQUENCE NUMBER; I=INSERTION CODE                   
REMARK 500                                                                      
REMARK 500 STANDARD TABLE:                                                      
REMARK 500 FORMAT: (10X,I3,1X,A3,1X,A1,I4,A1,6X,F5.1,6X,A1,10X,A1,3X,A16)       
REMARK 500                                                                      
REMARK 500  M RES CSSEQI    IMPROPER   EXPECTED   FOUND DETAILS                 
REMARK 500    ILE A 121        24.6      L          L   OUTSIDE RANGE           
REMARK 500    ASN B 417        24.9      L          L   OUTSIDE RANGE           
REMARK 500    ILE B 498        23.4      L          L   OUTSIDE RANGE           
REMARK 500    ALA B 567        24.6      L          L   OUTSIDE RANGE           
REMARK 500    THR B 568        24.2      L          L   OUTSIDE RANGE           
REMARK 500    ARG C  40        22.7      L          L   OUTSIDE RANGE           
REMARK 500    ALA C 160        24.4      L          L   OUTSIDE RANGE           
REMARK 500    LYS C 703        21.6      L          L   OUTSIDE RANGE           
REMARK 500    ILE D 192        24.6      L          L   OUTSIDE RANGE           
REMARK 500    HIS D 193        23.4      L          L   OUTSIDE RANGE           
REMARK 500    VAL D 411        21.3      L          L   OUTSIDE RANGE           
REMARK 500    ASP D 420        24.4      L          L   OUTSIDE RANGE           
REMARK 500    THR D 565        24.8      L          L   OUTSIDE RANGE           
REMARK 500    VAL D 571        25.0      L          L   OUTSIDE RANGE           
REMARK 500    GLU D 699        22.0      L          L   OUTSIDE RANGE           
REMARK 500    VAL D 704        20.5      L          L   OUTSIDE RANGE           
REMARK 500                                                                      
REMARK 500 REMARK: NULL                                                         
REMARK 620                                                                      
REMARK 620 METAL COORDINATION                                                   
REMARK 620 (M=MODEL NUMBER; RES=RESIDUE NAME; C=CHAIN IDENTIFIER;               
REMARK 620 SSEQ=SEQUENCE NUMBER; I=INSERTION CODE):                             
REMARK 620                                                                      
REMARK 620 COORDINATION ANGLES FOR:  M RES CSSEQI METAL                         
REMARK 620                             HEM A4000  FE                            
REMARK 620 N RES CSSEQI ATOM                                                    
REMARK 620 1 TYR A 389   OH                                                     
REMARK 620 2 HEM A4000   NA   78.2                                              
REMARK 620 3 HEM A4000   NB   80.0  90.2                                        
REMARK 620 4 HEM A4000   NC   95.0 172.9  90.6                                  
REMARK 620 5 HEM A4000   ND   92.4  90.8 172.0  87.4                            
REMARK 620 N                    1     2     3     4                             
REMARK 620                                                                      
REMARK 620 COORDINATION ANGLES FOR:  M RES CSSEQI METAL                         
REMARK 620                             HEM B4000  FE                            
REMARK 620 N RES CSSEQI ATOM                                                    
REMARK 620 1 HEM B4000   NB                                                     
REMARK 620 2 TYR B 389   OH   80.7                                              
REMARK 620 3 HEM B4000   NA   89.6  77.1                                        
REMARK 620 4 HEM B4000   NC   91.1  97.2 174.0                                  
REMARK 620 5 HEM B4000   ND  173.3  92.8  90.2  88.4                            
REMARK 620 N                    1     2     3     4                             
REMARK 620                                                                      
REMARK 620 COORDINATION ANGLES FOR:  M RES CSSEQI METAL                         
REMARK 620                             HEM C4000  FE                            
REMARK 620 N RES CSSEQI ATOM                                                    
REMARK 620 1 TYR C 389   OH                                                     
REMARK 620 2 HEM C4000   NA   78.5                                              
REMARK 620 3 HEM C4000   NB   80.2  90.0                                        
REMARK 620 4 HEM C4000   NC   96.3 174.5  90.7                                  
REMARK 620 5 HEM C4000   ND   92.7  91.5 172.3  87.1                            
REMARK 620 N                    1     2     3     4                             
REMARK 620                                                                      
REMARK 620 COORDINATION ANGLES FOR:  M RES CSSEQI METAL                         
REMARK 620                             HEM D4000  FE                            
REMARK 620 N RES CSSEQI ATOM                                                    
REMARK 620 1 HEM D4000   NC                                                     
REMARK 620 2 HEM D4000   NA  167.5                                              
REMARK 620 3 HEM D4000   NB   91.8  90.1                                        
REMARK 620 4 HEM D4000   ND   88.0  87.4 167.6                                  
REMARK 620 N                    1     2     3                                   
REMARK 700                                                                      
REMARK 700 SHEET                                                                
REMARK 700 DETERMINATION METHOD: DSSP                                           
REMARK 700 THE SHEETS PRESENTED AS "AB" IN EACH CHAIN ON SHEET RECORDS          
REMARK 700 BELOW IS ACTUALLY AN  8-STRANDED BARREL THIS IS REPRESENTED BY       
REMARK 700 A  9-STRANDED SHEET IN WHICH THE FIRST AND LAST STRANDS              
REMARK 700 ARE IDENTICAL.                                                       
REMARK 700                                                                      
REMARK 700 THE SHEETS PRESENTED AS "BA" IN EACH CHAIN ON SHEET RECORDS          
REMARK 700 BELOW IS ACTUALLY AN  8-STRANDED BARREL THIS IS REPRESENTED BY       
REMARK 700 A  9-STRANDED SHEET IN WHICH THE FIRST AND LAST STRANDS              
REMARK 700 ARE IDENTICAL.                                                       
REMARK 700                                                                      
REMARK 700 THE SHEET STRUCTURE OF THIS MOLECULE IS BIFURCATED. IN               
REMARK 700 ORDER TO REPRESENT THIS FEATURE IN THE SHEET RECORDS BELOW,          
REMARK 700 TWO SHEETS ARE DEFINED.                                              
REMARK 800                                                                      
REMARK 800 SITE                                                                 
REMARK 800 SITE_IDENTIFIER: AC1                                                 
REMARK 800 EVIDENCE_CODE: SOFTWARE                                              
REMARK 800 SITE_DESCRIPTION: BINDING SITE FOR RESIDUE HEM A4000                 
REMARK 800                                                                      
REMARK 800 SITE_IDENTIFIER: AC2                                                 
REMARK 800 EVIDENCE_CODE: SOFTWARE                                              
REMARK 800 SITE_DESCRIPTION: BINDING SITE FOR RESIDUE HEM B4000                 
REMARK 800                                                                      
REMARK 800 SITE_IDENTIFIER: AC3                                                 
REMARK 800 EVIDENCE_CODE: SOFTWARE                                              
REMARK 800 SITE_DESCRIPTION: BINDING SITE FOR RESIDUE HEM C4000                 
REMARK 800                                                                      
REMARK 800 SITE_IDENTIFIER: AC4                                                 
REMARK 800 EVIDENCE_CODE: SOFTWARE                                              
REMARK 800 SITE_DESCRIPTION: BINDING SITE FOR RESIDUE HEM D4000                 
DBREF  4BIM A    1   719  UNP    Q9C169   CAT3_NEUCR       1    719             
DBREF  4BIM B    1   719  UNP    Q9C169   CAT3_NEUCR       1    719             
DBREF  4BIM C    1   719  UNP    Q9C169   CAT3_NEUCR       1    719             
DBREF  4BIM D    1   719  UNP    Q9C169   CAT3_NEUCR       1    719             
SEQADV 4BIM MET A  -26  UNP  Q9C169              EXPRESSION TAG                 
SEQADV 4BIM ASN A  -25  UNP  Q9C169              EXPRESSION TAG                 
SEQADV 4BIM HIS A  -24  UNP  Q9C169              EXPRESSION TAG                 
SEQADV 4BIM LYS A  -23  UNP  Q9C169              EXPRESSION TAG                 
SEQADV 4BIM VAL A  -22  UNP  Q9C169              EXPRESSION TAG                 
SEQADV 4BIM HIS A  -21  UNP  Q9C169              EXPRESSION TAG                 
SEQADV 4BIM HIS A  -20  UNP  Q9C169              EXPRESSION TAG                 
SEQADV 4BIM HIS A  -19  UNP  Q9C169              EXPRESSION TAG                 
SEQADV 4BIM HIS A  -18  UNP  Q9C169              EXPRESSION TAG                 
SEQADV 4BIM HIS A  -17  UNP  Q9C169              EXPRESSION TAG                 
SEQADV 4BIM HIS A  -16  UNP  Q9C169              EXPRESSION TAG                 
SEQADV 4BIM ILE A  -15  UNP  Q9C169              EXPRESSION TAG                 
SEQADV 4BIM GLU A  -14  UNP  Q9C169              EXPRESSION TAG                 
SEQADV 4BIM GLY A  -13  UNP  Q9C169              EXPRESSION TAG                 
SEQADV 4BIM ARG A  -12  UNP  Q9C169              EXPRESSION TAG                 
SEQADV 4BIM HIS A  -11  UNP  Q9C169              EXPRESSION TAG                 
SEQADV 4BIM MET A  -10  UNP  Q9C169              EXPRESSION TAG                 
SEQADV 4BIM GLU A   -9  UNP  Q9C169              EXPRESSION TAG                 
SEQADV 4BIM LEU A   -8  UNP  Q9C169              EXPRESSION TAG                 
SEQADV 4BIM GLY A   -7  UNP  Q9C169              EXPRESSION TAG                 
SEQADV 4BIM THR A   -6  UNP  Q9C169              EXPRESSION TAG                 
SEQADV 4BIM LEU A   -5  UNP  Q9C169              EXPRESSION TAG                 
SEQADV 4BIM GLU A   -4  UNP  Q9C169              EXPRESSION TAG                 
SEQADV 4BIM GLY A   -3  UNP  Q9C169              EXPRESSION TAG                 
SEQADV 4BIM SER A   -2  UNP  Q9C169              EXPRESSION TAG                 
SEQADV 4BIM GLU A   -1  UNP  Q9C169              EXPRESSION TAG                 
SEQADV 4BIM PHE A    0  UNP  Q9C169              EXPRESSION TAG                 
SEQADV 4BIM MET B  -26  UNP  Q9C169              EXPRESSION TAG                 
SEQADV 4BIM ASN B  -25  UNP  Q9C169              EXPRESSION TAG                 
SEQADV 4BIM HIS B  -24  UNP  Q9C169              EXPRESSION TAG                 
SEQADV 4BIM LYS B  -23  UNP  Q9C169              EXPRESSION TAG                 
SEQADV 4BIM VAL B  -22  UNP  Q9C169              EXPRESSION TAG                 
SEQADV 4BIM HIS B  -21  UNP  Q9C169              EXPRESSION TAG                 
SEQADV 4BIM HIS B  -20  UNP  Q9C169              EXPRESSION TAG                 
SEQADV 4BIM HIS B  -19  UNP  Q9C169              EXPRESSION TAG                 
SEQADV 4BIM HIS B  -18  UNP  Q9C169              EXPRESSION TAG                 
SEQADV 4BIM HIS B  -17  UNP  Q9C169              EXPRESSION TAG                 
SEQADV 4BIM HIS B  -16  UNP  Q9C169              EXPRESSION TAG                 
SEQADV 4BIM ILE B  -15  UNP  Q9C169              EXPRESSION TAG                 
SEQADV 4BIM GLU B  -14  UNP  Q9C169              EXPRESSION TAG                 
SEQADV 4BIM GLY B  -13  UNP  Q9C169              EXPRESSION TAG                 
SEQADV 4BIM ARG B  -12  UNP  Q9C169              EXPRESSION TAG                 
SEQADV 4BIM HIS B  -11  UNP  Q9C169              EXPRESSION TAG                 
SEQADV 4BIM MET B  -10  UNP  Q9C169              EXPRESSION TAG                 
SEQADV 4BIM GLU B   -9  UNP  Q9C169              EXPRESSION TAG                 
SEQADV 4BIM LEU B   -8  UNP  Q9C169              EXPRESSION TAG                 
SEQADV 4BIM GLY B   -7  UNP  Q9C169              EXPRESSION TAG                 
SEQADV 4BIM THR B   -6  UNP  Q9C169              EXPRESSION TAG                 
SEQADV 4BIM LEU B   -5  UNP  Q9C169              EXPRESSION TAG                 
SEQADV 4BIM GLU B   -4  UNP  Q9C169              EXPRESSION TAG                 
SEQADV 4BIM GLY B   -3  UNP  Q9C169              EXPRESSION TAG                 
SEQADV 4BIM SER B   -2  UNP  Q9C169              EXPRESSION TAG                 
SEQADV 4BIM GLU B   -1  UNP  Q9C169              EXPRESSION TAG                 
SEQADV 4BIM PHE B    0  UNP  Q9C169              EXPRESSION TAG                 
SEQADV 4BIM MET C  -26  UNP  Q9C169              EXPRESSION TAG                 
SEQADV 4BIM ASN C  -25  UNP  Q9C169              EXPRESSION TAG                 
SEQADV 4BIM HIS C  -24  UNP  Q9C169              EXPRESSION TAG                 
SEQADV 4BIM LYS C  -23  UNP  Q9C169              EXPRESSION TAG                 
SEQADV 4BIM VAL C  -22  UNP  Q9C169              EXPRESSION TAG                 
SEQADV 4BIM HIS C  -21  UNP  Q9C169              EXPRESSION TAG                 
SEQADV 4BIM HIS C  -20  UNP  Q9C169              EXPRESSION TAG                 
SEQADV 4BIM HIS C  -19  UNP  Q9C169              EXPRESSION TAG                 
SEQADV 4BIM HIS C  -18  UNP  Q9C169              EXPRESSION TAG                 
SEQADV 4BIM HIS C  -17  UNP  Q9C169              EXPRESSION TAG                 
SEQADV 4BIM HIS C  -16  UNP  Q9C169              EXPRESSION TAG                 
SEQADV 4BIM ILE C  -15  UNP  Q9C169              EXPRESSION TAG                 
SEQADV 4BIM GLU C  -14  UNP  Q9C169              EXPRESSION TAG                 
SEQADV 4BIM GLY C  -13  UNP  Q9C169              EXPRESSION TAG                 
SEQADV 4BIM ARG C  -12  UNP  Q9C169              EXPRESSION TAG                 
SEQADV 4BIM HIS C  -11  UNP  Q9C169              EXPRESSION TAG                 
SEQADV 4BIM MET C  -10  UNP  Q9C169              EXPRESSION TAG                 
SEQADV 4BIM GLU C   -9  UNP  Q9C169              EXPRESSION TAG                 
SEQADV 4BIM LEU C   -8  UNP  Q9C169              EXPRESSION TAG                 
SEQADV 4BIM GLY C   -7  UNP  Q9C169              EXPRESSION TAG                 
SEQADV 4BIM THR C   -6  UNP  Q9C169              EXPRESSION TAG                 
SEQADV 4BIM LEU C   -5  UNP  Q9C169              EXPRESSION TAG                 
SEQADV 4BIM GLU C   -4  UNP  Q9C169              EXPRESSION TAG                 
SEQADV 4BIM GLY C   -3  UNP  Q9C169              EXPRESSION TAG                 
SEQADV 4BIM SER C   -2  UNP  Q9C169              EXPRESSION TAG                 
SEQADV 4BIM GLU C   -1  UNP  Q9C169              EXPRESSION TAG                 
SEQADV 4BIM PHE C    0  UNP  Q9C169              EXPRESSION TAG                 
SEQADV 4BIM MET D  -26  UNP  Q9C169              EXPRESSION TAG                 
SEQADV 4BIM ASN D  -25  UNP  Q9C169              EXPRESSION TAG                 
SEQADV 4BIM HIS D  -24  UNP  Q9C169              EXPRESSION TAG                 
SEQADV 4BIM LYS D  -23  UNP  Q9C169              EXPRESSION TAG                 
SEQADV 4BIM VAL D  -22  UNP  Q9C169              EXPRESSION TAG                 
SEQADV 4BIM HIS D  -21  UNP  Q9C169              EXPRESSION TAG                 
SEQADV 4BIM HIS D  -20  UNP  Q9C169              EXPRESSION TAG                 
SEQADV 4BIM HIS D  -19  UNP  Q9C169              EXPRESSION TAG                 
SEQADV 4BIM HIS D  -18  UNP  Q9C169              EXPRESSION TAG                 
SEQADV 4BIM HIS D  -17  UNP  Q9C169              EXPRESSION TAG                 
SEQADV 4BIM HIS D  -16  UNP  Q9C169              EXPRESSION TAG                 
SEQADV 4BIM ILE D  -15  UNP  Q9C169              EXPRESSION TAG                 
SEQADV 4BIM GLU D  -14  UNP  Q9C169              EXPRESSION TAG                 
SEQADV 4BIM GLY D  -13  UNP  Q9C169              EXPRESSION TAG                 
SEQADV 4BIM ARG D  -12  UNP  Q9C169              EXPRESSION TAG                 
SEQADV 4BIM HIS D  -11  UNP  Q9C169              EXPRESSION TAG                 
SEQADV 4BIM MET D  -10  UNP  Q9C169              EXPRESSION TAG                 
SEQADV 4BIM GLU D   -9  UNP  Q9C169              EXPRESSION TAG                 
SEQADV 4BIM LEU D   -8  UNP  Q9C169              EXPRESSION TAG                 
SEQADV 4BIM GLY D   -7  UNP  Q9C169              EXPRESSION TAG                 
SEQADV 4BIM THR D   -6  UNP  Q9C169              EXPRESSION TAG                 
SEQADV 4BIM LEU D   -5  UNP  Q9C169              EXPRESSION TAG                 
SEQADV 4BIM GLU D   -4  UNP  Q9C169              EXPRESSION TAG                 
SEQADV 4BIM GLY D   -3  UNP  Q9C169              EXPRESSION TAG                 
SEQADV 4BIM SER D   -2  UNP  Q9C169              EXPRESSION TAG                 
SEQADV 4BIM GLU D   -1  UNP  Q9C169              EXPRESSION TAG                 
SEQADV 4BIM PHE D    0  UNP  Q9C169              EXPRESSION TAG                 
SEQRES   1 A  746  MET ASN HIS LYS VAL HIS HIS HIS HIS HIS HIS ILE GLU          
SEQRES   2 A  746  GLY ARG HIS MET GLU LEU GLY THR LEU GLU GLY SER GLU          
SEQRES   3 A  746  PHE MET ARG VAL ASN ALA LEU LEU PRO LEU SER GLY LEU          
SEQRES   4 A  746  ILE GLY THR ALA LEU ALA ALA CYS PRO PHE ALA ASP PRO          
SEQRES   5 A  746  SER ALA LEU GLY ARG ARG ALA GLU GLY GLY GLU VAL ASP          
SEQRES   6 A  746  ALA ARG GLN ARG LEU LYS GLU VAL GLU VAL ASP ASP ASN          
SEQRES   7 A  746  GLY GLN PHE MET THR THR ASP PHE GLY GLY ASN ILE GLU          
SEQRES   8 A  746  GLU GLN PHE SER LEU LYS ALA GLY GLY ARG GLY SER THR          
SEQRES   9 A  746  LEU LEU GLU ASP PHE ILE PHE ARG GLN LYS LEU GLN HIS          
SEQRES  10 A  746  PHE ASP HIS GLU ARG ILE PRO GLU ARG VAL VAL HIS ALA          
SEQRES  11 A  746  ARG GLY ALA GLY ALA HIS GLY ILE PHE THR SER TYR GLY          
SEQRES  12 A  746  ASP TRP SER ASN ILE THR ALA ALA SER PHE LEU GLY ALA          
SEQRES  13 A  746  LYS ASP LYS GLN THR PRO VAL PHE VAL ARG PHE SER THR          
SEQRES  14 A  746  VAL ALA GLY SER ARG GLY SER ALA ASP THR ALA ARG ASP          
SEQRES  15 A  746  VAL HIS GLY PHE ALA THR ARG PHE TYR THR ASP GLU GLY          
SEQRES  16 A  746  ASN PHE ASP ILE VAL GLY ASN ASN ILE PRO VAL PHE PHE          
SEQRES  17 A  746  ILE GLN ASP ALA ILE ARG PHE PRO ASP LEU ILE HIS SER          
SEQRES  18 A  746  VAL LYS PRO SER PRO ASP ASN GLU VAL PRO GLN ALA ALA          
SEQRES  19 A  746  THR ALA HIS ASP SER ALA TRP ASP PHE PHE SER SER GLN          
SEQRES  20 A  746  PRO SER ALA LEU HIS THR LEU PHE TRP ALA MET SER GLY          
SEQRES  21 A  746  ASN GLY ILE PRO ARG SER TYR ARG HIS MET ASP GLY PHE          
SEQRES  22 A  746  GLY ILE HIS THR PHE ARG LEU VAL THR GLU ASP GLY LYS          
SEQRES  23 A  746  SER LYS LEU VAL LYS TRP HIS TRP LYS THR LYS GLN GLY          
SEQRES  24 A  746  LYS ALA ALA LEU VAL TRP GLU GLU ALA GLN VAL LEU ALA          
SEQRES  25 A  746  GLY LYS ASN ALA ASP PHE HIS ARG GLN ASP LEU TRP ASP          
SEQRES  26 A  746  ALA ILE GLU SER GLY ASN ALA PRO SER TRP GLU LEU ALA          
SEQRES  27 A  746  VAL GLN LEU ILE ASP GLU ASP LYS ALA GLN ALA TYR GLY          
SEQRES  28 A  746  PHE ASP LEU LEU ASP PRO THR LYS PHE LEU PRO GLU GLU          
SEQRES  29 A  746  PHE ALA PRO LEU GLN VAL LEU GLY GLU MET THR LEU ASN          
SEQRES  30 A  746  ARG ASN PRO MET ASN TYR PHE ALA GLU THR GLU GLN ILE          
SEQRES  31 A  746  SER PHE GLN PRO GLY HIS ILE VAL ARG GLY VAL ASP PHE          
SEQRES  32 A  746  THR GLU ASP PRO LEU LEU GLN GLY ARG LEU TYR SER TYR          
SEQRES  33 A  746  LEU ASP THR GLN LEU ASN ARG HIS ARG GLY PRO ASN PHE          
SEQRES  34 A  746  GLU GLN LEU PRO ILE ASN ARG PRO VAL SER GLY VAL HIS          
SEQRES  35 A  746  ASN ASN HIS ARG ASP GLY GLN GLY GLN ALA TRP ILE HIS          
SEQRES  36 A  746  LYS ASN ILE HIS HIS TYR SER PRO SER TYR LEU ASN LYS          
SEQRES  37 A  746  GLY TYR PRO ALA GLN ALA ASN GLN THR VAL GLY ARG GLY          
SEQRES  38 A  746  PHE PHE THR THR PRO GLY ARG THR ALA SER GLY VAL LEU          
SEQRES  39 A  746  ASN ARG GLU LEU SER ALA THR PHE ASP ASP HIS TYR THR          
SEQRES  40 A  746  GLN PRO ARG LEU PHE PHE ASN SER LEU THR PRO VAL GLU          
SEQRES  41 A  746  GLN GLN PHE VAL ILE ASN ALA ILE ARG PHE GLU ALA SER          
SEQRES  42 A  746  HIS VAL THR ASN GLU GLN VAL LYS LYS ASN VAL LEU GLU          
SEQRES  43 A  746  GLN LEU ASN LYS ILE SER ASN ASP VAL ALA LYS ARG VAL          
SEQRES  44 A  746  ALA VAL ALA LEU GLY LEU GLU ALA PRO GLN PRO ASP PRO          
SEQRES  45 A  746  THR TYR TYR HIS ASN ASN VAL THR ARG GLY VAL SER ILE          
SEQRES  46 A  746  PHE ASN GLU SER LEU PRO THR ILE ALA THR LEU ARG VAL          
SEQRES  47 A  746  GLY VAL LEU SER THR THR LYS GLY GLY SER LEU ASP LYS          
SEQRES  48 A  746  ALA LYS ALA LEU LYS GLU GLN LEU GLU LYS ASP GLY LEU          
SEQRES  49 A  746  LYS VAL THR VAL ILE ALA GLU TYR LEU ALA SER GLY VAL          
SEQRES  50 A  746  ASP GLN THR TYR SER ALA ALA ASP ALA THR ALA PHE ASP          
SEQRES  51 A  746  ALA VAL VAL VAL ALA GLU GLY ALA GLU ARG VAL PHE SER          
SEQRES  52 A  746  GLY LYS GLY ALA MET SER PRO LEU PHE PRO ALA GLY ARG          
SEQRES  53 A  746  PRO SER GLN ILE LEU THR ASP GLY TYR ARG TRP GLY LYS          
SEQRES  54 A  746  PRO VAL ALA ALA VAL GLY SER ALA LYS LYS ALA LEU GLN          
SEQRES  55 A  746  SER ILE GLY VAL GLU GLU LYS GLU ALA GLY VAL TYR ALA          
SEQRES  56 A  746  GLY ALA GLN ASP GLU VAL ILE LYS GLY VAL GLU GLU GLY          
SEQRES  57 A  746  LEU LYS VAL PHE LYS PHE LEU GLU ARG PHE ALA VAL ASP          
SEQRES  58 A  746  GLY ASP ASP GLU GLU                                          
SEQRES   1 B  746  MET ASN HIS LYS VAL HIS HIS HIS HIS HIS HIS ILE GLU          
SEQRES   2 B  746  GLY ARG HIS MET GLU LEU GLY THR LEU GLU GLY SER GLU          
SEQRES   3 B  746  PHE MET ARG VAL ASN ALA LEU LEU PRO LEU SER GLY LEU          
SEQRES   4 B  746  ILE GLY THR ALA LEU ALA ALA CYS PRO PHE ALA ASP PRO          
SEQRES   5 B  746  SER ALA LEU GLY ARG ARG ALA GLU GLY GLY GLU VAL ASP          
SEQRES   6 B  746  ALA ARG GLN ARG LEU LYS GLU VAL GLU VAL ASP ASP ASN          
SEQRES   7 B  746  GLY GLN PHE MET THR THR ASP PHE GLY GLY ASN ILE GLU          
SEQRES   8 B  746  GLU GLN PHE SER LEU LYS ALA GLY GLY ARG GLY SER THR          
SEQRES   9 B  746  LEU LEU GLU ASP PHE ILE PHE ARG GLN LYS LEU GLN HIS          
SEQRES  10 B  746  PHE ASP HIS GLU ARG ILE PRO GLU ARG VAL VAL HIS ALA          
SEQRES  11 B  746  ARG GLY ALA GLY ALA HIS GLY ILE PHE THR SER TYR GLY          
SEQRES  12 B  746  ASP TRP SER ASN ILE THR ALA ALA SER PHE LEU GLY ALA          
SEQRES  13 B  746  LYS ASP LYS GLN THR PRO VAL PHE VAL ARG PHE SER THR          
SEQRES  14 B  746  VAL ALA GLY SER ARG GLY SER ALA ASP THR ALA ARG ASP          
SEQRES  15 B  746  VAL HIS GLY PHE ALA THR ARG PHE TYR THR ASP GLU GLY          
SEQRES  16 B  746  ASN PHE ASP ILE VAL GLY ASN ASN ILE PRO VAL PHE PHE          
SEQRES  17 B  746  ILE GLN ASP ALA ILE ARG PHE PRO ASP LEU ILE HIS SER          
SEQRES  18 B  746  VAL LYS PRO SER PRO ASP ASN GLU VAL PRO GLN ALA ALA          
SEQRES  19 B  746  THR ALA HIS ASP SER ALA TRP ASP PHE PHE SER SER GLN          
SEQRES  20 B  746  PRO SER ALA LEU HIS THR LEU PHE TRP ALA MET SER GLY          
SEQRES  21 B  746  ASN GLY ILE PRO ARG SER TYR ARG HIS MET ASP GLY PHE          
SEQRES  22 B  746  GLY ILE HIS THR PHE ARG LEU VAL THR GLU ASP GLY LYS          
SEQRES  23 B  746  SER LYS LEU VAL LYS TRP HIS TRP LYS THR LYS GLN GLY          
SEQRES  24 B  746  LYS ALA ALA LEU VAL TRP GLU GLU ALA GLN VAL LEU ALA          
SEQRES  25 B  746  GLY LYS ASN ALA ASP PHE HIS ARG GLN ASP LEU TRP ASP          
SEQRES  26 B  746  ALA ILE GLU SER GLY ASN ALA PRO SER TRP GLU LEU ALA          
SEQRES  27 B  746  VAL GLN LEU ILE ASP GLU ASP LYS ALA GLN ALA TYR GLY          
SEQRES  28 B  746  PHE ASP LEU LEU ASP PRO THR LYS PHE LEU PRO GLU GLU          
SEQRES  29 B  746  PHE ALA PRO LEU GLN VAL LEU GLY GLU MET THR LEU ASN          
SEQRES  30 B  746  ARG ASN PRO MET ASN TYR PHE ALA GLU THR GLU GLN ILE          
SEQRES  31 B  746  SER PHE GLN PRO GLY HIS ILE VAL ARG GLY VAL ASP PHE          
SEQRES  32 B  746  THR GLU ASP PRO LEU LEU GLN GLY ARG LEU TYR SER TYR          
SEQRES  33 B  746  LEU ASP THR GLN LEU ASN ARG HIS ARG GLY PRO ASN PHE          
SEQRES  34 B  746  GLU GLN LEU PRO ILE ASN ARG PRO VAL SER GLY VAL HIS          
SEQRES  35 B  746  ASN ASN HIS ARG ASP GLY GLN GLY GLN ALA TRP ILE HIS          
SEQRES  36 B  746  LYS ASN ILE HIS HIS TYR SER PRO SER TYR LEU ASN LYS          
SEQRES  37 B  746  GLY TYR PRO ALA GLN ALA ASN GLN THR VAL GLY ARG GLY          
SEQRES  38 B  746  PHE PHE THR THR PRO GLY ARG THR ALA SER GLY VAL LEU          
SEQRES  39 B  746  ASN ARG GLU LEU SER ALA THR PHE ASP ASP HIS TYR THR          
SEQRES  40 B  746  GLN PRO ARG LEU PHE PHE ASN SER LEU THR PRO VAL GLU          
SEQRES  41 B  746  GLN GLN PHE VAL ILE ASN ALA ILE ARG PHE GLU ALA SER          
SEQRES  42 B  746  HIS VAL THR ASN GLU GLN VAL LYS LYS ASN VAL LEU GLU          
SEQRES  43 B  746  GLN LEU ASN LYS ILE SER ASN ASP VAL ALA LYS ARG VAL          
SEQRES  44 B  746  ALA VAL ALA LEU GLY LEU GLU ALA PRO GLN PRO ASP PRO          
SEQRES  45 B  746  THR TYR TYR HIS ASN ASN VAL THR ARG GLY VAL SER ILE          
SEQRES  46 B  746  PHE ASN GLU SER LEU PRO THR ILE ALA THR LEU ARG VAL          
SEQRES  47 B  746  GLY VAL LEU SER THR THR LYS GLY GLY SER LEU ASP LYS          
SEQRES  48 B  746  ALA LYS ALA LEU LYS GLU GLN LEU GLU LYS ASP GLY LEU          
SEQRES  49 B  746  LYS VAL THR VAL ILE ALA GLU TYR LEU ALA SER GLY VAL          
SEQRES  50 B  746  ASP GLN THR TYR SER ALA ALA ASP ALA THR ALA PHE ASP          
SEQRES  51 B  746  ALA VAL VAL VAL ALA GLU GLY ALA GLU ARG VAL PHE SER          
SEQRES  52 B  746  GLY LYS GLY ALA MET SER PRO LEU PHE PRO ALA GLY ARG          
SEQRES  53 B  746  PRO SER GLN ILE LEU THR ASP GLY TYR ARG TRP GLY LYS          
SEQRES  54 B  746  PRO VAL ALA ALA VAL GLY SER ALA LYS LYS ALA LEU GLN          
SEQRES  55 B  746  SER ILE GLY VAL GLU GLU LYS GLU ALA GLY VAL TYR ALA          
SEQRES  56 B  746  GLY ALA GLN ASP GLU VAL ILE LYS GLY VAL GLU GLU GLY          
SEQRES  57 B  746  LEU LYS VAL PHE LYS PHE LEU GLU ARG PHE ALA VAL ASP          
SEQRES  58 B  746  GLY ASP ASP GLU GLU                                          
SEQRES   1 C  746  MET ASN HIS LYS VAL HIS HIS HIS HIS HIS HIS ILE GLU          
SEQRES   2 C  746  GLY ARG HIS MET GLU LEU GLY THR LEU GLU GLY SER GLU          
SEQRES   3 C  746  PHE MET ARG VAL ASN ALA LEU LEU PRO LEU SER GLY LEU          
SEQRES   4 C  746  ILE GLY THR ALA LEU ALA ALA CYS PRO PHE ALA ASP PRO          
SEQRES   5 C  746  SER ALA LEU GLY ARG ARG ALA GLU GLY GLY GLU VAL ASP          
SEQRES   6 C  746  ALA ARG GLN ARG LEU LYS GLU VAL GLU VAL ASP ASP ASN          
SEQRES   7 C  746  GLY GLN PHE MET THR THR ASP PHE GLY GLY ASN ILE GLU          
SEQRES   8 C  746  GLU GLN PHE SER LEU LYS ALA GLY GLY ARG GLY SER THR          
SEQRES   9 C  746  LEU LEU GLU ASP PHE ILE PHE ARG GLN LYS LEU GLN HIS          
SEQRES  10 C  746  PHE ASP HIS GLU ARG ILE PRO GLU ARG VAL VAL HIS ALA          
SEQRES  11 C  746  ARG GLY ALA GLY ALA HIS GLY ILE PHE THR SER TYR GLY          
SEQRES  12 C  746  ASP TRP SER ASN ILE THR ALA ALA SER PHE LEU GLY ALA          
SEQRES  13 C  746  LYS ASP LYS GLN THR PRO VAL PHE VAL ARG PHE SER THR          
SEQRES  14 C  746  VAL ALA GLY SER ARG GLY SER ALA ASP THR ALA ARG ASP          
SEQRES  15 C  746  VAL HIS GLY PHE ALA THR ARG PHE TYR THR ASP GLU GLY          
SEQRES  16 C  746  ASN PHE ASP ILE VAL GLY ASN ASN ILE PRO VAL PHE PHE          
SEQRES  17 C  746  ILE GLN ASP ALA ILE ARG PHE PRO ASP LEU ILE HIS SER          
SEQRES  18 C  746  VAL LYS PRO SER PRO ASP ASN GLU VAL PRO GLN ALA ALA          
SEQRES  19 C  746  THR ALA HIS ASP SER ALA TRP ASP PHE PHE SER SER GLN          
SEQRES  20 C  746  PRO SER ALA LEU HIS THR LEU PHE TRP ALA MET SER GLY          
SEQRES  21 C  746  ASN GLY ILE PRO ARG SER TYR ARG HIS MET ASP GLY PHE          
SEQRES  22 C  746  GLY ILE HIS THR PHE ARG LEU VAL THR GLU ASP GLY LYS          
SEQRES  23 C  746  SER LYS LEU VAL LYS TRP HIS TRP LYS THR LYS GLN GLY          
SEQRES  24 C  746  LYS ALA ALA LEU VAL TRP GLU GLU ALA GLN VAL LEU ALA          
SEQRES  25 C  746  GLY LYS ASN ALA ASP PHE HIS ARG GLN ASP LEU TRP ASP          
SEQRES  26 C  746  ALA ILE GLU SER GLY ASN ALA PRO SER TRP GLU LEU ALA          
SEQRES  27 C  746  VAL GLN LEU ILE ASP GLU ASP LYS ALA GLN ALA TYR GLY          
SEQRES  28 C  746  PHE ASP LEU LEU ASP PRO THR LYS PHE LEU PRO GLU GLU          
SEQRES  29 C  746  PHE ALA PRO LEU GLN VAL LEU GLY GLU MET THR LEU ASN          
SEQRES  30 C  746  ARG ASN PRO MET ASN TYR PHE ALA GLU THR GLU GLN ILE          
SEQRES  31 C  746  SER PHE GLN PRO GLY HIS ILE VAL ARG GLY VAL ASP PHE          
SEQRES  32 C  746  THR GLU ASP PRO LEU LEU GLN GLY ARG LEU TYR SER TYR          
SEQRES  33 C  746  LEU ASP THR GLN LEU ASN ARG HIS ARG GLY PRO ASN PHE          
SEQRES  34 C  746  GLU GLN LEU PRO ILE ASN ARG PRO VAL SER GLY VAL HIS          
SEQRES  35 C  746  ASN ASN HIS ARG ASP GLY GLN GLY GLN ALA TRP ILE HIS          
SEQRES  36 C  746  LYS ASN ILE HIS HIS TYR SER PRO SER TYR LEU ASN LYS          
SEQRES  37 C  746  GLY TYR PRO ALA GLN ALA ASN GLN THR VAL GLY ARG GLY          
SEQRES  38 C  746  PHE PHE THR THR PRO GLY ARG THR ALA SER GLY VAL LEU          
SEQRES  39 C  746  ASN ARG GLU LEU SER ALA THR PHE ASP ASP HIS TYR THR          
SEQRES  40 C  746  GLN PRO ARG LEU PHE PHE ASN SER LEU THR PRO VAL GLU          
SEQRES  41 C  746  GLN GLN PHE VAL ILE ASN ALA ILE ARG PHE GLU ALA SER          
SEQRES  42 C  746  HIS VAL THR ASN GLU GLN VAL LYS LYS ASN VAL LEU GLU          
SEQRES  43 C  746  GLN LEU ASN LYS ILE SER ASN ASP VAL ALA LYS ARG VAL          
SEQRES  44 C  746  ALA VAL ALA LEU GLY LEU GLU ALA PRO GLN PRO ASP PRO          
SEQRES  45 C  746  THR TYR TYR HIS ASN ASN VAL THR ARG GLY VAL SER ILE          
SEQRES  46 C  746  PHE ASN GLU SER LEU PRO THR ILE ALA THR LEU ARG VAL          
SEQRES  47 C  746  GLY VAL LEU SER THR THR LYS GLY GLY SER LEU ASP LYS          
SEQRES  48 C  746  ALA LYS ALA LEU LYS GLU GLN LEU GLU LYS ASP GLY LEU          
SEQRES  49 C  746  LYS VAL THR VAL ILE ALA GLU TYR LEU ALA SER GLY VAL          
SEQRES  50 C  746  ASP GLN THR TYR SER ALA ALA ASP ALA THR ALA PHE ASP          
SEQRES  51 C  746  ALA VAL VAL VAL ALA GLU GLY ALA GLU ARG VAL PHE SER          
SEQRES  52 C  746  GLY LYS GLY ALA MET SER PRO LEU PHE PRO ALA GLY ARG          
SEQRES  53 C  746  PRO SER GLN ILE LEU THR ASP GLY TYR ARG TRP GLY LYS          
SEQRES  54 C  746  PRO VAL ALA ALA VAL GLY SER ALA LYS LYS ALA LEU GLN          
SEQRES  55 C  746  SER ILE GLY VAL GLU GLU LYS GLU ALA GLY VAL TYR ALA          
SEQRES  56 C  746  GLY ALA GLN ASP GLU VAL ILE LYS GLY VAL GLU GLU GLY          
SEQRES  57 C  746  LEU LYS VAL PHE LYS PHE LEU GLU ARG PHE ALA VAL ASP          
SEQRES  58 C  746  GLY ASP ASP GLU GLU                                          
SEQRES   1 D  746  MET ASN HIS LYS VAL HIS HIS HIS HIS HIS HIS ILE GLU          
SEQRES   2 D  746  GLY ARG HIS MET GLU LEU GLY THR LEU GLU GLY SER GLU          
SEQRES   3 D  746  PHE MET ARG VAL ASN ALA LEU LEU PRO LEU SER GLY LEU          
SEQRES   4 D  746  ILE GLY THR ALA LEU ALA ALA CYS PRO PHE ALA ASP PRO          
SEQRES   5 D  746  SER ALA LEU GLY ARG ARG ALA GLU GLY GLY GLU VAL ASP          
SEQRES   6 D  746  ALA ARG GLN ARG LEU LYS GLU VAL GLU VAL ASP ASP ASN          
SEQRES   7 D  746  GLY GLN PHE MET THR THR ASP PHE GLY GLY ASN ILE GLU          
SEQRES   8 D  746  GLU GLN PHE SER LEU LYS ALA GLY GLY ARG GLY SER THR          
SEQRES   9 D  746  LEU LEU GLU ASP PHE ILE PHE ARG GLN LYS LEU GLN HIS          
SEQRES  10 D  746  PHE ASP HIS GLU ARG ILE PRO GLU ARG VAL VAL HIS ALA          
SEQRES  11 D  746  ARG GLY ALA GLY ALA HIS GLY ILE PHE THR SER TYR GLY          
SEQRES  12 D  746  ASP TRP SER ASN ILE THR ALA ALA SER PHE LEU GLY ALA          
SEQRES  13 D  746  LYS ASP LYS GLN THR PRO VAL PHE VAL ARG PHE SER THR          
SEQRES  14 D  746  VAL ALA GLY SER ARG GLY SER ALA ASP THR ALA ARG ASP          
SEQRES  15 D  746  VAL HIS GLY PHE ALA THR ARG PHE TYR THR ASP GLU GLY          
SEQRES  16 D  746  ASN PHE ASP ILE VAL GLY ASN ASN ILE PRO VAL PHE PHE          
SEQRES  17 D  746  ILE GLN ASP ALA ILE ARG PHE PRO ASP LEU ILE HIS SER          
SEQRES  18 D  746  VAL LYS PRO SER PRO ASP ASN GLU VAL PRO GLN ALA ALA          
SEQRES  19 D  746  THR ALA HIS ASP SER ALA TRP ASP PHE PHE SER SER GLN          
SEQRES  20 D  746  PRO SER ALA LEU HIS THR LEU PHE TRP ALA MET SER GLY          
SEQRES  21 D  746  ASN GLY ILE PRO ARG SER TYR ARG HIS MET ASP GLY PHE          
SEQRES  22 D  746  GLY ILE HIS THR PHE ARG LEU VAL THR GLU ASP GLY LYS          
SEQRES  23 D  746  SER LYS LEU VAL LYS TRP HIS TRP LYS THR LYS GLN GLY          
SEQRES  24 D  746  LYS ALA ALA LEU VAL TRP GLU GLU ALA GLN VAL LEU ALA          
SEQRES  25 D  746  GLY LYS ASN ALA ASP PHE HIS ARG GLN ASP LEU TRP ASP          
SEQRES  26 D  746  ALA ILE GLU SER GLY ASN ALA PRO SER TRP GLU LEU ALA          
SEQRES  27 D  746  VAL GLN LEU ILE ASP GLU ASP LYS ALA GLN ALA TYR GLY          
SEQRES  28 D  746  PHE ASP LEU LEU ASP PRO THR LYS PHE LEU PRO GLU GLU          
SEQRES  29 D  746  PHE ALA PRO LEU GLN VAL LEU GLY GLU MET THR LEU ASN          
SEQRES  30 D  746  ARG ASN PRO MET ASN TYR PHE ALA GLU THR GLU GLN ILE          
SEQRES  31 D  746  SER PHE GLN PRO GLY HIS ILE VAL ARG GLY VAL ASP PHE          
SEQRES  32 D  746  THR GLU ASP PRO LEU LEU GLN GLY ARG LEU TYR SER TYR          
SEQRES  33 D  746  LEU ASP THR GLN LEU ASN ARG HIS ARG GLY PRO ASN PHE          
SEQRES  34 D  746  GLU GLN LEU PRO ILE ASN ARG PRO VAL SER GLY VAL HIS          
SEQRES  35 D  746  ASN ASN HIS ARG ASP GLY GLN GLY GLN ALA TRP ILE HIS          
SEQRES  36 D  746  LYS ASN ILE HIS HIS TYR SER PRO SER TYR LEU ASN LYS          
SEQRES  37 D  746  GLY TYR PRO ALA GLN ALA ASN GLN THR VAL GLY ARG GLY          
SEQRES  38 D  746  PHE PHE THR THR PRO GLY ARG THR ALA SER GLY VAL LEU          
SEQRES  39 D  746  ASN ARG GLU LEU SER ALA THR PHE ASP ASP HIS TYR THR          
SEQRES  40 D  746  GLN PRO ARG LEU PHE PHE ASN SER LEU THR PRO VAL GLU          
SEQRES  41 D  746  GLN GLN PHE VAL ILE ASN ALA ILE ARG PHE GLU ALA SER          
SEQRES  42 D  746  HIS VAL THR ASN GLU GLN VAL LYS LYS ASN VAL LEU GLU          
SEQRES  43 D  746  GLN LEU ASN LYS ILE SER ASN ASP VAL ALA LYS ARG VAL          
SEQRES  44 D  746  ALA VAL ALA LEU GLY LEU GLU ALA PRO GLN PRO ASP PRO          
SEQRES  45 D  746  THR TYR TYR HIS ASN ASN VAL THR ARG GLY VAL SER ILE          
SEQRES  46 D  746  PHE ASN GLU SER LEU PRO THR ILE ALA THR LEU ARG VAL          
SEQRES  47 D  746  GLY VAL LEU SER THR THR LYS GLY GLY SER LEU ASP LYS          
SEQRES  48 D  746  ALA LYS ALA LEU LYS GLU GLN LEU GLU LYS ASP GLY LEU          
SEQRES  49 D  746  LYS VAL THR VAL ILE ALA GLU TYR LEU ALA SER GLY VAL          
SEQRES  50 D  746  ASP GLN THR TYR SER ALA ALA ASP ALA THR ALA PHE ASP          
SEQRES  51 D  746  ALA VAL VAL VAL ALA GLU GLY ALA GLU ARG VAL PHE SER          
SEQRES  52 D  746  GLY LYS GLY ALA MET SER PRO LEU PHE PRO ALA GLY ARG          
SEQRES  53 D  746  PRO SER GLN ILE LEU THR ASP GLY TYR ARG TRP GLY LYS          
SEQRES  54 D  746  PRO VAL ALA ALA VAL GLY SER ALA LYS LYS ALA LEU GLN          
SEQRES  55 D  746  SER ILE GLY VAL GLU GLU LYS GLU ALA GLY VAL TYR ALA          
SEQRES  56 D  746  GLY ALA GLN ASP GLU VAL ILE LYS GLY VAL GLU GLU GLY          
SEQRES  57 D  746  LEU LYS VAL PHE LYS PHE LEU GLU ARG PHE ALA VAL ASP          
SEQRES  58 D  746  GLY ASP ASP GLU GLU                                          
HET    HEM  A4000      43                                                       
HET    HEM  B4000      43                                                       
HET    HEM  C4000      43                                                       
HET    HEM  D4000      43                                                       
HETNAM     HEM PROTOPORPHYRIN IX CONTAINING FE                                  
HETSYN     HEM HEME                                                             
FORMUL   2  HEM    4(C34 H32 FE N4 O4)                                          
FORMUL   3  HOH   *302(H2 O)                                                    
HELIX    1   1 ARG A   40  GLU A   47  5                                   8    
HELIX    2   2 ASP A   81  HIS A   93  1                                  13    
HELIX    3   3 ASP A  184  ILE A  186  5                                   3    
HELIX    4   4 ARG A  187  LYS A  196  1                                  10    
HELIX    5   5 HIS A  210  GLN A  220  1                                  11    
HELIX    6   6 ALA A  223  SER A  232  1                                  10    
HELIX    7   7 GLY A  233  ILE A  236  5                                   4    
HELIX    8   8 VAL A  277  ASN A  288  1                                  12    
HELIX    9   9 ASP A  290  SER A  302  1                                  13    
HELIX   10  10 ASP A  316  ALA A  320  5                                   5    
HELIX   11  11 ASN A  355  THR A  360  1                                   6    
HELIX   12  12 ASP A  379  ARG A  398  1                                  20    
HELIX   13  13 PRO A  400  LEU A  405  5                                   6    
HELIX   14  14 SER A  472  ASP A  476  5                                   5    
HELIX   15  15 TYR A  479  SER A  488  1                                  10    
HELIX   16  16 THR A  490  SER A  506  1                                  17    
HELIX   17  17 ASN A  510  SER A  525  1                                  16    
HELIX   18  18 SER A  525  GLY A  537  1                                  13    
HELIX   19  19 GLY A  580  LYS A  594  1                                  15    
HELIX   20  20 ASP A  618  PHE A  622  5                                   5    
HELIX   21  21 ALA A  631  PHE A  635  5                                   5    
HELIX   22  22 SER A  636  MET A  641  5                                   6    
HELIX   23  23 GLY A  648  TRP A  660  1                                  13    
HELIX   24  24 ALA A  670  SER A  676  1                                   7    
HELIX   25  25 ASP A  692  PHE A  705  1                                  14    
HELIX   26  26 PHE A  707  PHE A  711  5                                   5    
HELIX   27  27 ASP B   38  GLU B   47  5                                  10    
HELIX   28  28 ASP B   81  HIS B   93  1                                  13    
HELIX   29  29 ASP B  184  ILE B  186  5                                   3    
HELIX   30  30 ARG B  187  LYS B  196  1                                  10    
HELIX   31  31 HIS B  210  GLN B  220  1                                  11    
HELIX   32  32 ALA B  223  SER B  232  1                                  10    
HELIX   33  33 GLY B  233  ILE B  236  5                                   4    
HELIX   34  34 VAL B  277  ASN B  288  1                                  12    
HELIX   35  35 ASP B  290  GLY B  303  1                                  14    
HELIX   36  36 ASP B  316  ALA B  320  5                                   5    
HELIX   37  37 ASN B  355  THR B  360  1                                   6    
HELIX   38  38 ASP B  379  ARG B  398  1                                  20    
HELIX   39  39 PRO B  400  LEU B  405  5                                   6    
HELIX   40  40 SER B  472  ASP B  476  5                                   5    
HELIX   41  41 TYR B  479  SER B  488  1                                  10    
HELIX   42  42 THR B  490  SER B  506  1                                  17    
HELIX   43  43 ASN B  510  SER B  525  1                                  16    
HELIX   44  44 SER B  525  GLY B  537  1                                  13    
HELIX   45  45 GLY B  580  LYS B  594  1                                  15    
HELIX   46  46 ASP B  618  PHE B  622  5                                   5    
HELIX   47  47 GLY B  637  MET B  641  5                                   5    
HELIX   48  48 GLY B  648  TRP B  660  1                                  13    
HELIX   49  49 ALA B  670  SER B  676  1                                   7    
HELIX   50  50 ALA B  690  PHE B  705  1                                  16    
HELIX   51  51 PHE B  707  PHE B  711  5                                   5    
HELIX   52  52 ASP C   81  GLN C   89  1                                   9    
HELIX   53  53 ASP C  184  ILE C  186  5                                   3    
HELIX   54  54 ARG C  187  LYS C  196  1                                  10    
HELIX   55  55 HIS C  210  GLN C  220  1                                  11    
HELIX   56  56 ALA C  223  MET C  231  1                                   9    
HELIX   57  57 SER C  232  ILE C  236  5                                   5    
HELIX   58  58 VAL C  277  ASN C  288  1                                  12    
HELIX   59  59 ASP C  290  GLY C  303  1                                  14    
HELIX   60  60 ASP C  316  ALA C  320  5                                   5    
HELIX   61  61 ASN C  355  THR C  360  1                                   6    
HELIX   62  62 ASP C  379  HIS C  397  1                                  19    
HELIX   63  63 PRO C  400  GLN C  404  5                                   5    
HELIX   64  64 SER C  472  ASP C  476  5                                   5    
HELIX   65  65 TYR C  479  SER C  488  1                                  10    
HELIX   66  66 THR C  490  SER C  506  1                                  17    
HELIX   67  67 ASN C  510  SER C  525  1                                  16    
HELIX   68  68 SER C  525  GLY C  537  1                                  13    
HELIX   69  69 GLY C  580  GLU C  590  1                                  11    
HELIX   70  70 ASP C  618  PHE C  622  5                                   5    
HELIX   71  71 GLY C  630  SER C  636  5                                   7    
HELIX   72  72 GLY C  648  TRP C  660  1                                  13    
HELIX   73  73 SER C  669  LYS C  672  5                                   4    
HELIX   74  74 GLN C  691  GLU C  699  1                                   9    
HELIX   75  75 PHE C  707  PHE C  711  5                                   5    
HELIX   76  76 ASP D   81  GLU D   94  1                                  14    
HELIX   77  77 ASP D  184  ILE D  186  5                                   3    
HELIX   78  78 ARG D  187  LYS D  196  1                                  10    
HELIX   79  79 HIS D  210  GLN D  220  1                                  11    
HELIX   80  80 ALA D  223  MET D  231  1                                   9    
HELIX   81  81 SER D  232  ILE D  236  5                                   5    
HELIX   82  82 VAL D  277  ASN D  288  1                                  12    
HELIX   83  83 ASP D  290  SER D  302  1                                  13    
HELIX   84  84 ASP D  316  ALA D  320  5                                   5    
HELIX   85  85 ASN D  355  THR D  360  1                                   6    
HELIX   86  86 ASP D  379  ARG D  398  1                                  20    
HELIX   87  87 PRO D  400  LEU D  405  5                                   6    
HELIX   88  88 SER D  472  ASP D  476  5                                   5    
HELIX   89  89 TYR D  479  SER D  488  1                                  10    
HELIX   90  90 THR D  490  SER D  506  1                                  17    
HELIX   91  91 ASN D  510  SER D  525  1                                  16    
HELIX   92  92 SER D  525  GLY D  537  1                                  13    
HELIX   93  93 GLY D  580  LYS D  594  1                                  15    
HELIX   94  94 ASP D  618  PHE D  622  5                                   5    
HELIX   95  95 ALA D  631  SER D  636  5                                   6    
HELIX   96  96 SER D  636  ALA D  640  5                                   5    
HELIX   97  97 GLY D  648  ARG D  659  1                                  12    
HELIX   98  98 ALA D  670  SER D  676  1                                   7    
SHEET    1  AA 2 LYS A  70  ALA A  71  0                                        
SHEET    2  AA 2 LEU B 467  ASN B 468 -1  O  ASN B 468   N  LYS A  70           
SHEET    1  AB12 GLY A 105  SER A 114  0                                        
SHEET    2  AB12 GLN A 133  SER A 141 -1  O  THR A 134   N  PHE A 112           
SHEET    3  AB12 GLY A 158  THR A 165 -1  O  GLY A 158   N  SER A 141           
SHEET    4  AB12 GLY A 168  ASN A 175 -1  O  GLY A 168   N  THR A 165           
SHEET    5  AB12 GLY A 245  PHE A 246 -1  O  PHE A 246   N  ASN A 175           
SHEET    6  AB12 SER A 260  THR A 269 -1  O  TRP A 267   N  GLY A 245           
SHEET    7  AB12 SER A 307  ILE A 315 -1  O  GLU A 309   N  LYS A 268           
SHEET    8  AB12 GLN A 342  ARG A 351 -1  O  GLN A 342   N  VAL A 312           
SHEET    9  AB12 GLY A 105  SER A 114                                           
SHEET    1  AC 2 LEU A 467  ASN A 468  0                                        
SHEET    2  AC 2 LYS B  70  ALA B  71 -1  O  LYS B  70   N  ASN A 468           
SHEET    1  AD 6 GLN A 612  THR A 613  0                                        
SHEET    2  AD 6 LYS A 598  ALA A 603  1  N  ALA A 603   O  GLN A 612           
SHEET    3  AD 6 ARG A 570  LEU A 574  1  O  VAL A 571   N  THR A 600           
SHEET    4  AD 6 ALA A 624  VAL A 627  1  O  ALA A 624   N  GLY A 572           
SHEET    5  AD 6 VAL A 664  VAL A 667  1  O  ALA A 665   N  VAL A 627           
SHEET    6  AD 6 TYR A 687  GLY A 689  1  O  TYR A 687   N  ALA A 666           
SHEET    1  BA12 GLY B 105  SER B 114  0                                        
SHEET    2  BA12 GLN B 133  SER B 141 -1  O  THR B 134   N  PHE B 112           
SHEET    3  BA12 GLY B 158  THR B 165 -1  O  GLY B 158   N  SER B 141           
SHEET    4  BA12 GLY B 168  ASN B 175 -1  O  GLY B 168   N  THR B 165           
SHEET    5  BA12 GLY B 245  PHE B 246 -1  O  PHE B 246   N  ASN B 175           
SHEET    6  BA12 SER B 260  THR B 269 -1  O  TRP B 267   N  GLY B 245           
SHEET    7  BA12 SER B 307  ILE B 315 -1  O  GLU B 309   N  LYS B 268           
SHEET    8  BA12 GLN B 342  ARG B 351 -1  O  GLN B 342   N  VAL B 312           
SHEET    9  BA12 GLY B 105  SER B 114                                           
SHEET    1  BB 6 GLN B 612  THR B 613  0                                        
SHEET    2  BB 6 VAL B 599  ALA B 603  1  N  ALA B 603   O  GLN B 612           
SHEET    3  BB 6 VAL B 571  LEU B 574  1  O  VAL B 571   N  THR B 600           
SHEET    4  BB 6 ALA B 624  VAL B 627  1  O  ALA B 624   N  GLY B 572           
SHEET    5  BB 6 VAL B 664  VAL B 667  1  O  ALA B 665   N  VAL B 627           
SHEET    6  BB 6 TYR B 687  GLY B 689  1  O  TYR B 687   N  ALA B 666           
SHEET    1  CA 6 PHE C 170  ASP C 171  0                                        
SHEET    2  CA 6 ARG C 162  PHE C 163 -1  N  PHE C 163   O  PHE C 170           
SHEET    3  CA 6 GLN C 133  SER C 141 -1  O  PHE C 137   N  ARG C 162           
SHEET    4  CA 6 VAL C 374  ASP C 375                                           
SHEET    5  CA 6 PHE C 251  VAL C 254 -1  O  ARG C 252   N  ASP C 375           
SHEET    6  CA 6 SER C 260  THR C 269 -1  O  LYS C 261   N  LEU C 253           
SHEET    1  CB 2 LEU C 467  ASN C 468  0                                        
SHEET    2  CB 2 LYS D  70  ALA D  71 -1  O  LYS D  70   N  ASN C 468           
SHEET    1  CC 6 GLN C 612  THR C 613  0                                        
SHEET    2  CC 6 LYS C 598  ALA C 603  1  N  ALA C 603   O  GLN C 612           
SHEET    3  CC 6 ARG C 570  LEU C 574  1  O  VAL C 571   N  THR C 600           
SHEET    4  CC 6 ALA C 624  VAL C 627  1  O  ALA C 624   N  GLY C 572           
SHEET    5  CC 6 VAL C 664  VAL C 667  1  O  ALA C 665   N  VAL C 627           
SHEET    6  CC 6 TYR C 687  GLY C 689  1  O  TYR C 687   N  ALA C 666           
SHEET    1  DA12 GLY D 105  SER D 114  0                                        
SHEET    2  DA12 GLN D 133  SER D 141 -1  O  THR D 134   N  PHE D 112           
SHEET    3  DA12 GLY D 158  THR D 165 -1  O  GLY D 158   N  SER D 141           
SHEET    4  DA12 GLY D 168  ASN D 175 -1  O  GLY D 168   N  THR D 165           
SHEET    5  DA12 GLY D 245  PHE D 246 -1  O  PHE D 246   N  ASN D 175           
SHEET    6  DA12 SER D 260  THR D 269 -1  O  TRP D 267   N  GLY D 245           
SHEET    7  DA12 SER D 307  ILE D 315 -1  O  GLU D 309   N  LYS D 268           
SHEET    8  DA12 GLN D 342  ARG D 351 -1  O  GLN D 342   N  VAL D 312           
SHEET    1  DB 6 GLN D 612  THR D 613  0                                        
SHEET    2  DB 6 VAL D 599  ALA D 603  1  O  VAL D 601   N  GLN D 612           
SHEET    3  DB 6 VAL D 571  LEU D 574  1  O  VAL D 571   N  THR D 600           
SHEET    4  DB 6 ALA D 624  VAL D 627  1  O  ALA D 624   N  GLY D 572           
SHEET    5  DB 6 VAL D 664  VAL D 667  1  O  ALA D 665   N  VAL D 627           
SHEET    6  DB 6 TYR D 687  GLY D 689  1  O  TYR D 687   N  ALA D 666           
LINK        FE   HEM A4000                 OH  TYR A 389     1555   1555  2.07  
LINK        FE   HEM B4000                 OH  TYR B 389     1555   1555  2.06  
LINK        FE   HEM C4000                 OH  TYR C 389     1555   1555  2.07  
CISPEP   1 VAL A  203    PRO A  204          0         5.96                     
CISPEP   2 SER A  435    PRO A  436          0         2.41                     
CISPEP   3 TYR A  443    PRO A  444          0        -0.01                     
CISPEP   4 PRO A  541    GLN A  542          0        -3.43                     
CISPEP   5 VAL B  203    PRO B  204          0         4.58                     
CISPEP   6 SER B  435    PRO B  436          0         1.05                     
CISPEP   7 TYR B  443    PRO B  444          0         1.85                     
CISPEP   8 ILE B  566    ALA B  567          0        -1.99                     
CISPEP   9 THR B  568    LEU B  569          0         2.23                     
CISPEP  10 GLU B  632    ARG B  633          0        13.06                     
CISPEP  11 GLU C   36    VAL C   37          0        -1.40                     
CISPEP  12 ALA C   39    ARG C   40          0        -1.27                     
CISPEP  13 ALA C  150    ASP C  151          0         6.68                     
CISPEP  14 ALA C  153    ARG C  154          0        -2.71                     
CISPEP  15 VAL C  203    PRO C  204          0         6.28                     
CISPEP  16 SER C  435    PRO C  436          0         2.83                     
CISPEP  17 TYR C  443    PRO C  444          0         1.57                     
CISPEP  18 PRO C  541    GLN C  542          0        29.68                     
CISPEP  19 PRO C  646    ALA C  647          0         1.97                     
CISPEP  20 LYS C  696    GLY C  697          0         2.48                     
CISPEP  21 LEU C  702    LYS C  703          0        -5.40                     
CISPEP  22 LEU D  127    GLY D  128          0        -0.39                     
CISPEP  23 VAL D  203    PRO D  204          0         5.11                     
CISPEP  24 HIS D  415    ASN D  416          0         4.67                     
CISPEP  25 TRP D  426    ILE D  427          0        -0.06                     
CISPEP  26 SER D  435    PRO D  436          0         1.86                     
CISPEP  27 TYR D  443    PRO D  444          0         1.53                     
CISPEP  28 ASN D  468    ARG D  469          0        -3.04                     
CISPEP  29 LEU D  563    PRO D  564          0         2.23                     
CISPEP  30 GLY D  609    VAL D  610          0        -5.53                     
CISPEP  31 VAL D  698    GLU D  699          0        -5.82                     
CISPEP  32 GLU D  699    GLU D  700          0         1.74                     
CISPEP  33 GLU D  700    GLY D  701          0        -1.49                     
CISPEP  34 GLY D  701    LEU D  702          0         0.07                     
CISPEP  35 VAL D  704    PHE D  705          0         7.88                     
SITE     1 AC1 23 ARG A  99  VAL A 100  VAL A 101  HIS A 102                    
SITE     2 AC1 23 ARG A 139  GLY A 158  VAL A 173  GLY A 174                    
SITE     3 AC1 23 ASN A 175  PHE A 180  PHE A 188  ILE A 248                    
SITE     4 AC1 23 HIS A 249  PHE A 365  LEU A 381  GLY A 384                    
SITE     5 AC1 23 ARG A 385  SER A 388  TYR A 389  THR A 392                    
SITE     6 AC1 23 GLN A 393  ARG A 396  LEU B  88                               
SITE     1 AC2 24 LEU A  88  ARG B  99  VAL B 100  VAL B 101                    
SITE     2 AC2 24 HIS B 102  ARG B 139  GLY B 158  ALA B 160                    
SITE     3 AC2 24 VAL B 173  GLY B 174  ASN B 175  PHE B 180                    
SITE     4 AC2 24 PHE B 188  ILE B 248  HIS B 249  PHE B 365                    
SITE     5 AC2 24 LEU B 381  GLY B 384  ARG B 385  SER B 388                    
SITE     6 AC2 24 TYR B 389  THR B 392  GLN B 393  ARG B 396                    
SITE     1 AC3 22 ARG C  99  VAL C 100  VAL C 101  HIS C 102                    
SITE     2 AC3 22 ARG C 139  ALA C 160  VAL C 173  GLY C 174                    
SITE     3 AC3 22 ASN C 175  PHE C 180  PHE C 188  ILE C 248                    
SITE     4 AC3 22 HIS C 249  PHE C 365  LEU C 381  GLY C 384                    
SITE     5 AC3 22 ARG C 385  SER C 388  TYR C 389  THR C 392                    
SITE     6 AC3 22 GLN C 393  ARG C 396                                          
SITE     1 AC4 23 LEU C  88  ASP C  92  ARG D  99  VAL D 100                    
SITE     2 AC4 23 HIS D 102  ARG D 139  SER D 141  ALA D 160                    
SITE     3 AC4 23 VAL D 173  GLY D 174  ASN D 175  PHE D 180                    
SITE     4 AC4 23 ALA D 185  PHE D 188  ILE D 248  HIS D 249                    
SITE     5 AC4 23 LEU D 381  ARG D 385  SER D 388  TYR D 389                    
SITE     6 AC4 23 THR D 392  GLN D 393  ARG D 396                               
CRYST1  207.508  207.508  137.041  90.00  90.00  90.00 P 43 21 2     8          
ORIGX1      1.000000  0.000000  0.000000        0.00000                         
ORIGX2      0.000000  1.000000  0.000000        0.00000                         
ORIGX3      0.000000  0.000000  1.000000        0.00000                         
SCALE1      0.004819  0.000000  0.000000        0.00000                         
SCALE2      0.000000  0.004819  0.000000        0.00000                         
SCALE3      0.000000  0.000000  0.007297        0.00000                         
ATOM      1  N   GLU A  36      42.511 -63.365  71.803  1.00 97.80           N  
ANISOU    1  N   GLU A  36    13992  14306   8861   2887   2501   2318       N  
ATOM      2  CA  GLU A  36      42.139 -62.278  72.714  1.00 99.00           C  
ANISOU    2  CA  GLU A  36    14346  14556   8712   2876   2540   2175       C  
ATOM      3  C   GLU A  36      42.185 -60.893  72.046  1.00101.30           C  
ANISOU    3  C   GLU A  36    14713  14782   8993   2753   2406   1875       C  
ATOM      4  O   GLU A  36      41.409 -60.009  72.431  1.00101.94           O  
ANISOU    4  O   GLU A  36    14924  14825   8986   2747   2506   1718       O  
ATOM      5  CB  GLU A  36      43.005 -62.298  73.995  1.00102.69           C  
ANISOU    5  CB  GLU A  36    14928  15314   8776   2898   2465   2289       C  
ATOM      6  CG  GLU A  36      44.508 -62.189  73.759  1.00111.57           C  
ANISOU    6  CG  GLU A  36    16021  16594   9776   2811   2185   2293       C  
ATOM      7  CD  GLU A  36      45.339 -61.934  75.000  1.00121.54           C  
ANISOU    7  CD  GLU A  36    17419  18146  10614   2805   2076   2352       C  
ATOM      8  OE1 GLU A  36      45.365 -60.776  75.475  1.00 89.65           O  
ANISOU    8  OE1 GLU A  36    13551  14196   6317   2737   2005   2144       O  
ATOM      9  OE2 GLU A  36      45.972 -62.894  75.492  1.00119.58           O  
ANISOU    9  OE2 GLU A  36    17102  18038  10294   2865   2053   2606       O  
ATOM     10  N   VAL A  37      43.109 -60.708  71.069  1.00 94.49           N  
ANISOU   10  N   VAL A  37    13767  13907   8229   2657   2188   1803       N  
ATOM     11  CA  VAL A  37      43.320 -59.443  70.363  1.00 92.30           C  
ANISOU   11  CA  VAL A  37    13537  13575   7958   2536   2035   1542       C  
ATOM     12  C   VAL A  37      42.578 -59.352  69.005  1.00 90.46           C  
ANISOU   12  C   VAL A  37    13190  13083   8099   2503   2079   1441       C  
ATOM     13  O   VAL A  37      42.285 -60.376  68.381  1.00 89.17           O  
ANISOU   13  O   VAL A  37    12879  12798   8202   2549   2152   1573       O  
ATOM     14  CB  VAL A  37      44.839 -59.064  70.303  1.00 96.77           C  
ANISOU   14  CB  VAL A  37    14113  14315   8339   2445   1761   1506       C  
ATOM     15  CG1 VAL A  37      45.591 -59.840  69.219  1.00 95.32           C  
ANISOU   15  CG1 VAL A  37    13748  14070   8399   2419   1644   1604       C  
ATOM     16  CG2 VAL A  37      45.054 -57.555  70.147  1.00 96.16           C  
ANISOU   16  CG2 VAL A  37    14153  14248   8135   2333   1628   1233       C  
ATOM     17  N   ASP A  38      42.270 -58.112  68.578  1.00 83.40           N  
ANISOU   17  N   ASP A  38    12364  12105   7221   2423   2035   1206       N  
ATOM     18  CA  ASP A  38      41.602 -57.758  67.328  1.00 79.55           C  
ANISOU   18  CA  ASP A  38    11787  11391   7046   2375   2051   1085       C  
ATOM     19  C   ASP A  38      42.628 -57.859  66.203  1.00 76.70           C  
ANISOU   19  C   ASP A  38    11310  11019   6814   2295   1845   1072       C  
ATOM     20  O   ASP A  38      43.626 -57.132  66.218  1.00 75.72           O  
ANISOU   20  O   ASP A  38    11235  11018   6519   2219   1656    985       O  
ATOM     21  CB  ASP A  38      41.069 -56.310  67.435  1.00 82.03           C  
ANISOU   21  CB  ASP A  38    12223  11654   7290   2313   2055    849       C  
ATOM     22  CG  ASP A  38      39.934 -55.957  66.498  1.00 92.30           C  
ANISOU   22  CG  ASP A  38    13455  12715   8901   2298   2155    758       C  
ATOM     23  OD1 ASP A  38      40.199 -55.770  65.292  1.00 90.17           O  
ANISOU   23  OD1 ASP A  38    13088  12350   8824   2221   2026    685       O  
ATOM     24  OD2 ASP A  38      38.795 -55.787  66.985  1.00100.82           O  
ANISOU   24  OD2 ASP A  38    14577  13703  10027   2361   2360    758       O  
ATOM     25  N   ALA A  39      42.395 -58.768  65.236  1.00 68.74           N  
ANISOU   25  N   ALA A  39    10148   9863   6105   2310   1883   1154       N  
ATOM     26  CA  ALA A  39      43.284 -58.992  64.084  1.00 65.11           C  
ANISOU   26  CA  ALA A  39     9575   9382   5782   2240   1711   1146       C  
ATOM     27  C   ALA A  39      43.332 -57.803  63.107  1.00 63.42           C  
ANISOU   27  C   ALA A  39     9368   9083   5646   2128   1581    932       C  
ATOM     28  O   ALA A  39      44.218 -57.748  62.262  1.00 61.35           O  
ANISOU   28  O   ALA A  39     9043   8840   5428   2061   1417    906       O  
ATOM     29  CB  ALA A  39      42.873 -60.255  63.343  1.00 64.86           C  
ANISOU   29  CB  ALA A  39     9388   9220   6035   2288   1802   1288       C  
ATOM     30  N   ARG A  40      42.380 -56.861  63.232  1.00 57.37           N  
ANISOU   30  N   ARG A  40     8673   8222   4902   2112   1659    789       N  
ATOM     31  CA  ARG A  40      42.235 -55.684  62.379  1.00 53.84           C  
ANISOU   31  CA  ARG A  40     8231   7682   4545   2014   1561    595       C  
ATOM     32  C   ARG A  40      42.726 -54.390  63.057  1.00 56.32           C  
ANISOU   32  C   ARG A  40     8688   8112   4600   1960   1471    443       C  
ATOM     33  O   ARG A  40      42.509 -53.296  62.521  1.00 56.32           O  
ANISOU   33  O   ARG A  40     8717   8023   4658   1896   1445    276       O  
ATOM     34  CB  ARG A  40      40.762 -55.549  61.975  1.00 50.78           C  
ANISOU   34  CB  ARG A  40     7812   7095   4390   2034   1720    549       C  
ATOM     35  CG  ARG A  40      40.426 -56.096  60.599  1.00 48.49           C  
ANISOU   35  CG  ARG A  40     7373   6642   4408   2006   1707    570       C  
ATOM     36  CD  ARG A  40      38.955 -55.908  60.251  1.00 44.04           C  
ANISOU   36  CD  ARG A  40     6783   5891   4061   2024   1860    530       C  
ATOM     37  NE  ARG A  40      38.419 -54.679  60.831  1.00 43.48           N  
ANISOU   37  NE  ARG A  40     6823   5805   3891   2006   1903    392       N  
ATOM     38  CZ  ARG A  40      38.265 -53.533  60.179  1.00 53.76           C  
ANISOU   38  CZ  ARG A  40     8124   7026   5277   1923   1826    241       C  
ATOM     39  NH1 ARG A  40      38.539 -53.457  58.884  1.00 30.81           N  
ANISOU   39  NH1 ARG A  40     5112   4048   2545   1851   1699    212       N  
ATOM     40  NH2 ARG A  40      37.787 -52.467  60.804  1.00 51.99           N  
ANISOU   40  NH2 ARG A  40     8000   6784   4969   1913   1885    121       N  
ATOM     41  N   GLN A  41      43.415 -54.516  64.212  1.00 51.60           N  
ANISOU   41  N   GLN A  41     8175   7709   3724   1983   1421    502       N  
ATOM     42  CA  GLN A  41      43.934 -53.394  65.011  1.00 51.45           C  
ANISOU   42  CA  GLN A  41     8300   7819   3430   1932   1334    361       C  
ATOM     43  C   GLN A  41      44.732 -52.379  64.196  1.00 51.10           C  
ANISOU   43  C   GLN A  41     8235   7764   3415   1816   1129    205       C  
ATOM     44  O   GLN A  41      44.647 -51.175  64.452  1.00 51.89           O  
ANISOU   44  O   GLN A  41     8433   7869   3413   1758   1092     29       O  
ATOM     45  CB  GLN A  41      44.782 -53.906  66.184  1.00 54.45           C  
ANISOU   45  CB  GLN A  41     8750   8424   3517   1973   1289    483       C  
ATOM     46  CG  GLN A  41      44.855 -52.927  67.351  1.00 63.27           C  
ANISOU   46  CG  GLN A  41    10046   9671   4325   1949   1276    352       C  
ATOM     47  CD  GLN A  41      43.642 -52.984  68.243  1.00 71.86           C  
ANISOU   47  CD  GLN A  41    11236  10727   5342   2032   1514    358       C  
ATOM     48  OE1 GLN A  41      43.493 -53.861  69.111  1.00 65.27           O  
ANISOU   48  OE1 GLN A  41    10425   9985   4390   2125   1627    528       O  
ATOM     49  NE2 GLN A  41      42.778 -52.010  68.073  1.00 63.21           N  
ANISOU   49  NE2 GLN A  41    10207   9510   4301   2000   1593    174       N  
ATOM     50  N   ARG A  42      45.485 -52.857  63.207  1.00 42.52           N  
ANISOU   50  N   ARG A  42     7022   6657   2478   1783   1008    270       N  
ATOM     51  CA  ARG A  42      46.285 -51.976  62.388  1.00 40.00           C  
ANISOU   51  CA  ARG A  42     6671   6326   2202   1679    821    144       C  
ATOM     52  C   ARG A  42      45.438 -51.121  61.431  1.00 43.62           C  
ANISOU   52  C   ARG A  42     7097   6594   2884   1632    861      5       C  
ATOM     53  O   ARG A  42      45.899 -50.058  61.005  1.00 43.92           O  
ANISOU   53  O   ARG A  42     7144   6617   2928   1546    734   -136       O  
ATOM     54  CB  ARG A  42      47.408 -52.761  61.676  1.00 35.09           C  
ANISOU   54  CB  ARG A  42     5931   5755   1648   1661    682    264       C  
ATOM     55  CG  ARG A  42      46.996 -53.418  60.370  1.00 25.66           C  
ANISOU   55  CG  ARG A  42     4600   4406    743   1675    741    333       C  
ATOM     56  CD  ARG A  42      47.781 -54.660  60.071  1.00 20.03           C  
ANISOU   56  CD  ARG A  42     3572   3522    516   1716    601    467       C  
ATOM     57  NE  ARG A  42      47.048 -55.503  59.124  1.00 33.98           N  
ANISOU   57  NE  ARG A  42     5443   5359   2108   1738    812    572       N  
ATOM     58  CZ  ARG A  42      46.190 -56.453  59.491  1.00 53.93           C  
ANISOU   58  CZ  ARG A  42     7950   7830   4712   1825    987    682       C  
ATOM     59  NH1 ARG A  42      45.967 -56.694  60.779  1.00 54.49           N  
ANISOU   59  NH1 ARG A  42     8100   7996   4607   1897   1081    759       N  
ATOM     60  NH2 ARG A  42      45.541 -57.160  58.575  1.00 22.70           N  
ANISOU   60  NH2 ARG A  42     3892   3725   1007   1838   1069    718       N  
ATOM     61  N   LEU A  43      44.209 -51.558  61.096  1.00 39.19           N  
ANISOU   61  N   LEU A  43     6491   5886   2515   1686   1033     48       N  
ATOM     62  CA  LEU A  43      43.383 -50.779  60.162  1.00 37.80           C  
ANISOU   62  CA  LEU A  43     6275   5534   2555   1636   1058    -74       C  
ATOM     63  C   LEU A  43      42.575 -49.719  60.897  1.00 46.71           C  
ANISOU   63  C   LEU A  43     7520   6623   3605   1635   1158   -211       C  
ATOM     64  O   LEU A  43      41.834 -48.981  60.256  1.00 46.43           O  
ANISOU   64  O   LEU A  43     7458   6443   3742   1596   1189   -312       O  
ATOM     65  CB  LEU A  43      42.438 -51.657  59.281  1.00 35.48           C  
ANISOU   65  CB  LEU A  43     5859   5077   2543   1669   1162     14       C  
ATOM     66  CG  LEU A  43      42.964 -52.819  58.388  1.00 37.51           C  
ANISOU   66  CG  LEU A  43     5992   5333   2925   1679   1109    148       C  
ATOM     67  CD1 LEU A  43      43.908 -52.364  57.285  1.00 34.99           C  
ANISOU   67  CD1 LEU A  43     5610   5026   2658   1589    919     93       C  
ATOM     68  CD2 LEU A  43      43.479 -53.995  59.208  1.00 41.48           C  
ANISOU   68  CD2 LEU A  43     6506   5958   3295   1760   1159    310       C  
ATOM     69  N   LYS A  44      42.670 -49.665  62.238  1.00 48.23           N  
ANISOU   69  N   LYS A  44     7841   6943   3543   1677   1215   -213       N  
ATOM     70  CA  LYS A  44      41.921 -48.688  63.038  1.00 50.86           C  
ANISOU   70  CA  LYS A  44     8297   7241   3787   1677   1328   -354       C  
ATOM     71  C   LYS A  44      42.209 -47.262  62.576  1.00 56.74           C  
ANISOU   71  C   LYS A  44     9061   7940   4559   1573   1207   -550       C  
ATOM     72  O   LYS A  44      41.272 -46.530  62.242  1.00 55.96           O  
ANISOU   72  O   LYS A  44     8968   7693   4602   1558   1305   -653       O  
ATOM     73  CB  LYS A  44      42.215 -48.846  64.533  1.00 55.60           C  
ANISOU   73  CB  LYS A  44     9043   8015   4069   1727   1382   -333       C  
ATOM     74  CG  LYS A  44      40.978 -49.199  65.339  1.00 76.51           C  
ANISOU   74  CG  LYS A  44    11750  10599   6720   1822   1634   -286       C  
ATOM     75  CD  LYS A  44      40.708 -50.703  65.420  1.00 90.39           C  
ANISOU   75  CD  LYS A  44    13447  12392   8504   1923   1732    -59       C  
ATOM     76  CE  LYS A  44      39.296 -51.016  65.875  1.00107.43           C  
ANISOU   76  CE  LYS A  44    15620  14427  10772   2014   1991     -6       C  
ATOM     77  NZ  LYS A  44      38.983 -50.484  67.239  1.00120.75           N  
ANISOU   77  NZ  LYS A  44    17480  16181  12219   2047   2126    -90       N  
ATOM     78  N   GLU A  45      43.516 -46.919  62.457  1.00 54.17           N  
ANISOU   78  N   GLU A  45     8728   7729   4127   1502    996   -586       N  
ATOM     79  CA  GLU A  45      44.057 -45.625  62.035  1.00 53.62           C  
ANISOU   79  CA  GLU A  45     8667   7637   4070   1399    853   -758       C  
ATOM     80  C   GLU A  45      43.308 -45.031  60.859  1.00 53.84           C  
ANISOU   80  C   GLU A  45     8599   7466   4390   1359    879   -821       C  
ATOM     81  O   GLU A  45      43.158 -43.812  60.777  1.00 54.89           O  
ANISOU   81  O   GLU A  45     8765   7532   4560   1298    861   -980       O  
ATOM     82  CB  GLU A  45      45.544 -45.760  61.661  1.00 55.26           C  
ANISOU   82  CB  GLU A  45     8826   7973   4195   1342    626   -725       C  
ATOM     83  CG  GLU A  45      46.497 -45.882  62.852  1.00 75.66           C  
ANISOU   83  CG  GLU A  45    11523  10763   6462   1343    546   -726       C  
ATOM     84  CD  GLU A  45      47.964 -45.676  62.505  1.00106.75           C  
ANISOU   84  CD  GLU A  45    15411  14812  10337   1272    310   -719       C  
ATOM     85  OE1 GLU A  45      48.512 -46.472  61.704  1.00105.31           O  
ANISOU   85  OE1 GLU A  45    15115  14646  10253   1287    245   -572       O  
ATOM     86  OE2 GLU A  45      48.560 -44.704  63.025  1.00101.58           O  
ANISOU   86  OE2 GLU A  45    14827  14218   9551   1199    195   -865       O  
ATOM     87  N   VAL A  46      42.818 -45.894  59.963  1.00 45.40           N  
ANISOU   87  N   VAL A  46     7413   6304   3533   1393    927   -695       N  
ATOM     88  CA  VAL A  46      42.126 -45.484  58.746  1.00 41.49           C  
ANISOU   88  CA  VAL A  46     6809   5632   3322   1356    936   -721       C  
ATOM     89  C   VAL A  46      40.582 -45.554  58.770  1.00 45.36           C  
ANISOU   89  C   VAL A  46     7287   5962   3984   1409   1142   -708       C  
ATOM     90  O   VAL A  46      39.954 -45.209  57.757  1.00 44.79           O  
ANISOU   90  O   VAL A  46     7124   5742   4151   1373   1147   -730       O  
ATOM     91  CB  VAL A  46      42.774 -46.081  57.456  1.00 41.11           C  
ANISOU   91  CB  VAL A  46     6628   5583   3408   1323    799   -629       C  
ATOM     92  CG1 VAL A  46      44.192 -45.559  57.266  1.00 40.56           C  
ANISOU   92  CG1 VAL A  46     6562   5627   3222   1250    596   -683       C  
ATOM     93  CG2 VAL A  46      42.747 -47.605  57.446  1.00 39.53           C  
ANISOU   93  CG2 VAL A  46     6383   5425   3213   1397    855   -456       C  
ATOM     94  N   GLU A  47      39.966 -45.974  59.903  1.00 41.14           N  
ANISOU   94  N   GLU A  47     6841   5456   3334   1492   1312   -668       N  
ATOM     95  CA  GLU A  47      38.500 -46.040  59.966  1.00 41.21           C  
ANISOU   95  CA  GLU A  47     6835   5306   3517   1547   1519   -648       C  
ATOM     96  C   GLU A  47      37.811 -44.648  60.040  1.00 46.16           C  
ANISOU   96  C   GLU A  47     7499   5807   4232   1505   1585   -807       C  
ATOM     97  O   GLU A  47      38.316 -43.736  60.705  1.00 46.25           O  
ANISOU   97  O   GLU A  47     7618   5885   4069   1468   1551   -944       O  
ATOM     98  CB  GLU A  47      38.007 -46.989  61.060  1.00 43.92           C  
ANISOU   98  CB  GLU A  47     7249   5702   3738   1652   1694   -544       C  
ATOM     99  CG  GLU A  47      38.282 -48.463  60.784  1.00 56.97           C  
ANISOU   99  CG  GLU A  47     8814   7390   5443   1708   1692   -359       C  
ATOM    100  CD  GLU A  47      38.193 -49.388  61.990  1.00 90.22           C  
ANISOU  100  CD  GLU A  47    13105  11712   9460   1806   1819   -248       C  
ATOM    101  OE1 GLU A  47      37.341 -49.158  62.884  1.00 83.27           O  
ANISOU  101  OE1 GLU A  47    12313  10800   8527   1863   2001   -270       O  
ATOM    102  OE2 GLU A  47      39.011 -50.335  62.060  1.00 91.40           O  
ANISOU  102  OE2 GLU A  47    13232  11989   9504   1825   1734   -137       O  
ATOM    103  N   VAL A  48      36.704 -44.461  59.291  1.00 43.01           N  
ANISOU  103  N   VAL A  48     7003   5222   4118   1503   1670   -789       N  
ATOM    104  CA  VAL A  48      36.011 -43.174  59.279  1.00 44.51           C  
ANISOU  104  CA  VAL A  48     7207   5276   4430   1466   1740   -921       C  
ATOM    105  C   VAL A  48      34.554 -43.305  59.726  1.00 50.26           C  
ANISOU  105  C   VAL A  48     7936   5858   5301   1539   1982   -883       C  
ATOM    106  O   VAL A  48      33.747 -43.945  59.046  1.00 49.49           O  
ANISOU  106  O   VAL A  48     7725   5654   5424   1569   2035   -763       O  
ATOM    107  CB  VAL A  48      36.185 -42.376  57.949  1.00 48.32           C  
ANISOU  107  CB  VAL A  48     7571   5669   5119   1371   1587   -968       C  
ATOM    108  CG1 VAL A  48      35.464 -41.021  57.997  1.00 48.17           C  
ANISOU  108  CG1 VAL A  48     7561   5505   5237   1334   1669  -1099       C  
ATOM    109  CG2 VAL A  48      37.662 -42.166  57.624  1.00 48.49           C  
ANISOU  109  CG2 VAL A  48     7599   5837   4987   1303   1362  -1009       C  
ATOM    110  N   ASP A  49      34.232 -42.684  60.882  1.00 48.84           N  
ANISOU  110  N   ASP A  49     7889   5676   4991   1568   2131   -987       N  
ATOM    111  CA  ASP A  49      32.897 -42.637  61.479  1.00 50.06           C  
ANISOU  111  CA  ASP A  49     8069   5693   5260   1640   2386   -971       C  
ATOM    112  C   ASP A  49      32.226 -41.334  61.002  1.00 54.49           C  
ANISOU  112  C   ASP A  49     8574   6067   6062   1584   2426  -1079       C  
ATOM    113  O   ASP A  49      32.866 -40.271  61.015  1.00 54.92           O  
ANISOU  113  O   ASP A  49     8666   6141   6059   1508   2324  -1225       O  
ATOM    114  CB  ASP A  49      33.016 -42.677  63.024  1.00 54.61           C  
ANISOU  114  CB  ASP A  49     8830   6382   5537   1700   2527  -1030       C  
ATOM    115  CG  ASP A  49      31.746 -43.023  63.797  1.00 68.32           C  
ANISOU  115  CG  ASP A  49    10602   8019   7338   1802   2806   -965       C  
ATOM    116  OD1 ASP A  49      30.927 -43.818  63.272  1.00 69.76           O  
ANISOU  116  OD1 ASP A  49    10675   8125   7705   1858   2874   -801       O  
ATOM    117  OD2 ASP A  49      31.604 -42.547  64.960  1.00 71.78           O  
ANISOU  117  OD2 ASP A  49    11186   8469   7617   1828   2960  -1075       O  
ATOM    118  N   ASP A  50      30.979 -41.421  60.490  1.00 49.74           N  
ANISOU  118  N   ASP A  50     7869   5280   5750   1618   2566   -997       N  
ATOM    119  CA  ASP A  50      30.265 -40.223  60.017  1.00 48.95           C  
ANISOU  119  CA  ASP A  50     7698   4992   5909   1570   2613  -1075       C  
ATOM    120  C   ASP A  50      29.030 -39.956  60.883  1.00 55.17           C  
ANISOU  120  C   ASP A  50     8541   5639   6782   1639   2896  -1100       C  
ATOM    121  O   ASP A  50      28.248 -39.038  60.599  1.00 54.67           O  
ANISOU  121  O   ASP A  50     8429   5407   6938   1611   2976  -1165       O  
ATOM    122  CB  ASP A  50      29.864 -40.321  58.533  1.00 48.51           C  
ANISOU  122  CB  ASP A  50     7446   4819   6165   1526   2504   -966       C  
ATOM    123  CG  ASP A  50      30.859 -40.909  57.544  1.00 48.55           C  
ANISOU  123  CG  ASP A  50     7380   4945   6120   1471   2254   -908       C  
ATOM    124  OD1 ASP A  50      31.941 -40.307  57.370  1.00 48.19           O  
ANISOU  124  OD1 ASP A  50     7366   4990   5953   1401   2093  -1006       O  
ATOM    125  OD2 ASP A  50      30.474 -41.849  56.803  1.00 47.49           O  
ANISOU  125  OD2 ASP A  50     7141   4789   6113   1490   2223   -768       O  
ATOM    126  N   ASN A  51      28.860 -40.767  61.950  1.00 53.91           N  
ANISOU  126  N   ASN A  51     8485   5550   6448   1733   3055  -1046       N  
ATOM    127  CA  ASN A  51      27.770 -40.612  62.901  1.00 55.79           C  
ANISOU  127  CA  ASN A  51     8793   5674   6731   1811   3341  -1062       C  
ATOM    128  C   ASN A  51      27.956 -39.323  63.637  1.00 63.55           C  
ANISOU  128  C   ASN A  51     9911   6648   7585   1775   3411  -1271       C  
ATOM    129  O   ASN A  51      29.065 -39.056  64.102  1.00 64.28           O  
ANISOU  129  O   ASN A  51    10122   6912   7390   1730   3281  -1388       O  
ATOM    130  CB  ASN A  51      27.732 -41.749  63.904  1.00 54.40           C  
ANISOU  130  CB  ASN A  51     8707   5607   6357   1916   3474   -955       C  
ATOM    131  CG  ASN A  51      26.516 -41.639  64.778  1.00 66.90           C  
ANISOU  131  CG  ASN A  51    10342   7059   8018   2004   3781   -941       C  
ATOM    132  OD1 ASN A  51      26.603 -41.212  65.927  1.00 61.99           O  
ANISOU  132  OD1 ASN A  51     9887   6488   7177   2027   3915  -1063       O  
ATOM    133  ND2 ASN A  51      25.335 -41.856  64.198  1.00 56.86           N  
ANISOU  133  ND2 ASN A  51     8931   5616   7058   2054   3900   -794       N  
ATOM    134  N   GLY A  52      26.884 -38.532  63.710  1.00 61.88           N  
ANISOU  134  N   GLY A  52     9670   6230   7610   1788   3607  -1316       N  
ATOM    135  CA  GLY A  52      26.867 -37.234  64.374  1.00 63.25           C  
ANISOU  135  CA  GLY A  52     9955   6346   7731   1753   3711  -1522       C  
ATOM    136  C   GLY A  52      27.620 -36.133  63.653  1.00 67.05           C  
ANISOU  136  C   GLY A  52    10390   6824   8262   1636   3499  -1651       C  
ATOM    137  O   GLY A  52      28.022 -35.155  64.283  1.00 69.17           O  
ANISOU  137  O   GLY A  52    10782   7121   8380   1594   3518  -1844       O  
ATOM    138  N   GLN A  53      27.817 -36.269  62.327  1.00 61.05           N  
ANISOU  138  N   GLN A  53     9453   6031   7711   1582   3299  -1547       N  
ATOM    139  CA  GLN A  53      28.567 -35.301  61.510  1.00 59.36           C  
ANISOU  139  CA  GLN A  53     9172   5815   7568   1474   3087  -1638       C  
ATOM    140  C   GLN A  53      27.740 -34.761  60.347  1.00 60.97           C  
ANISOU  140  C   GLN A  53     9175   5805   8186   1438   3082  -1559       C  
ATOM    141  O   GLN A  53      26.973 -35.523  59.747  1.00 58.69           O  
ANISOU  141  O   GLN A  53     8763   5443   8093   1477   3109  -1386       O  
ATOM    142  CB  GLN A  53      29.855 -35.950  60.950  1.00 58.47           C  
ANISOU  142  CB  GLN A  53     9046   5908   7262   1430   2808  -1589       C  
ATOM    143  CG  GLN A  53      30.806 -36.523  62.001  1.00 62.85           C  
ANISOU  143  CG  GLN A  53     9781   6693   7406   1452   2765  -1652       C  
ATOM    144  CD  GLN A  53      31.742 -35.518  62.641  1.00 81.21           C  
ANISOU  144  CD  GLN A  53    12237   9097   9522   1385   2702  -1868       C  
ATOM    145  OE1 GLN A  53      31.493 -34.303  62.721  1.00 75.89           O  
ANISOU  145  OE1 GLN A  53    11573   8289   8975   1345   2784  -2009       O  
ATOM    146  NE2 GLN A  53      32.841 -36.027  63.161  1.00 75.67           N  
ANISOU  146  NE2 GLN A  53    11643   8614   8493   1374   2564  -1899       N  
ATOM    147  N   PHE A  54      27.909 -33.469  60.000  1.00 57.39           N  
ANISOU  147  N   PHE A  54     8681   5251   7873   1363   3043  -1678       N  
ATOM    148  CA  PHE A  54      27.205 -32.931  58.837  1.00 56.51           C  
ANISOU  148  CA  PHE A  54     8369   4953   8150   1323   3014  -1587       C  
ATOM    149  C   PHE A  54      27.922 -33.306  57.544  1.00 57.76           C  
ANISOU  149  C   PHE A  54     8403   5204   8339   1259   2732  -1485       C  
ATOM    150  O   PHE A  54      29.143 -33.433  57.550  1.00 59.17           O  
ANISOU  150  O   PHE A  54     8652   5565   8265   1223   2554  -1541       O  
ATOM    151  CB  PHE A  54      27.059 -31.410  58.916  1.00 59.74           C  
ANISOU  151  CB  PHE A  54     8765   5210   8725   1269   3088  -1735       C  
ATOM    152  CG  PHE A  54      26.016 -30.942  59.888  1.00 63.58           C  
ANISOU  152  CG  PHE A  54     9322   5537   9299   1328   3393  -1811       C  
ATOM    153  CD1 PHE A  54      24.680 -30.875  59.518  1.00 66.27           C  
ANISOU  153  CD1 PHE A  54     9524   5658   9996   1366   3560  -1690       C  
ATOM    154  CD2 PHE A  54      26.370 -30.553  61.170  1.00 67.44           C  
ANISOU  154  CD2 PHE A  54    10015   6092   9517   1344   3517  -2004       C  
ATOM    155  CE1 PHE A  54      23.719 -30.444  60.416  1.00 69.28           C  
ANISOU  155  CE1 PHE A  54     9969   5883  10472   1423   3857  -1758       C  
ATOM    156  CE2 PHE A  54      25.410 -30.100  62.060  1.00 72.33           C  
ANISOU  156  CE2 PHE A  54    10708   6561  10215   1398   3814  -2084       C  
ATOM    157  CZ  PHE A  54      24.091 -30.052  61.679  1.00 70.58           C  
ANISOU  157  CZ  PHE A  54    10345   6115  10359   1440   3989  -1958       C  
ATOM    158  N   MET A  55      27.158 -33.451  56.435  1.00 49.57           N  
ANISOU  158  N   MET A  55     7179   4040   7617   1245   2696  -1332       N  
ATOM    159  CA  MET A  55      27.629 -33.755  55.078  1.00 45.61           C  
ANISOU  159  CA  MET A  55     6542   3598   7191   1183   2450  -1223       C  
ATOM    160  C   MET A  55      28.679 -32.755  54.646  1.00 48.98           C  
ANISOU  160  C   MET A  55     6965   4074   7570   1096   2280  -1333       C  
ATOM    161  O   MET A  55      28.448 -31.542  54.728  1.00 49.32           O  
ANISOU  161  O   MET A  55     6978   3984   7779   1062   2348  -1417       O  
ATOM    162  CB  MET A  55      26.478 -33.642  54.064  1.00 46.95           C  
ANISOU  162  CB  MET A  55     6513   3586   7739   1170   2465  -1071       C  
ATOM    163  CG  MET A  55      25.634 -34.857  53.940  1.00 49.40           C  
ANISOU  163  CG  MET A  55     6767   3868   8135   1232   2531   -914       C  
ATOM    164  SD  MET A  55      26.494 -36.213  53.157  1.00 49.36           S  
ANISOU  164  SD  MET A  55     6742   4058   7954   1218   2304   -808       S  
ATOM    165  CE  MET A  55      25.209 -37.358  53.139  1.00 45.90           C  
ANISOU  165  CE  MET A  55     6234   3520   7686   1295   2451   -652       C  
ATOM    166  N   THR A  56      29.835 -33.254  54.178  1.00 44.62           N  
ANISOU  166  N   THR A  56     6434   3704   6815   1059   2066  -1325       N  
ATOM    167  CA  THR A  56      30.921 -32.392  53.696  1.00 44.18           C  
ANISOU  167  CA  THR A  56     6364   3706   6714    976   1887  -1411       C  
ATOM    168  C   THR A  56      31.373 -32.792  52.274  1.00 46.91           C  
ANISOU  168  C   THR A  56     6580   4119   7126    927   1666  -1278       C  
ATOM    169  O   THR A  56      31.035 -33.881  51.800  1.00 45.75           O  
ANISOU  169  O   THR A  56     6394   4016   6974    959   1639  -1148       O  
ATOM    170  CB  THR A  56      32.088 -32.346  54.717  1.00 51.11           C  
ANISOU  170  CB  THR A  56     7421   4744   7255    972   1853  -1573       C  
ATOM    171  OG1 THR A  56      32.593 -33.656  54.898  1.00 43.58           O  
ANISOU  171  OG1 THR A  56     6535   3963   6061   1013   1788  -1505       O  
ATOM    172  CG2 THR A  56      31.698 -31.727  56.074  1.00 55.55           C  
ANISOU  172  CG2 THR A  56     8119   5235   7754   1007   2072  -1730       C  
ATOM    173  N   THR A  57      32.129 -31.909  51.596  1.00 43.11           N  
ANISOU  173  N   THR A  57     6028   3636   6715    849   1518  -1311       N  
ATOM    174  CA  THR A  57      32.729 -32.217  50.297  1.00 40.87           C  
ANISOU  174  CA  THR A  57     5638   3433   6457    796   1303  -1205       C  
ATOM    175  C   THR A  57      34.044 -32.937  50.587  1.00 44.59           C  
ANISOU  175  C   THR A  57     6216   4112   6613    796   1172  -1246       C  
ATOM    176  O   THR A  57      34.480 -32.967  51.738  1.00 44.61           O  
ANISOU  176  O   THR A  57     6363   4187   6401    826   1236  -1359       O  
ATOM    177  CB  THR A  57      33.017 -30.941  49.511  1.00 48.72           C  
ANISOU  177  CB  THR A  57     6529   4355   7627    718   1207  -1229       C  
ATOM    178  OG1 THR A  57      33.894 -30.102  50.265  1.00 43.74           O  
ANISOU  178  OG1 THR A  57     6000   3761   6859    693   1203  -1402       O  
ATOM    179  CG2 THR A  57      31.753 -30.197  49.085  1.00 49.03           C  
ANISOU  179  CG2 THR A  57     6430   4186   8012    710   1313  -1158       C  
ATOM    180  N   ASP A  58      34.674 -33.518  49.557  1.00 41.92           N  
ANISOU  180  N   ASP A  58     5810   3872   6244    760    991  -1154       N  
ATOM    181  CA  ASP A  58      35.959 -34.222  49.693  1.00 41.24           C  
ANISOU  181  CA  ASP A  58     5809   3976   5885    759    865  -1178       C  
ATOM    182  C   ASP A  58      37.090 -33.282  50.166  1.00 44.53           C  
ANISOU  182  C   ASP A  58     6296   4453   6169    715    792  -1323       C  
ATOM    183  O   ASP A  58      38.088 -33.758  50.703  1.00 45.92           O  
ANISOU  183  O   ASP A  58     6576   4775   6097    726    735  -1373       O  
ATOM    184  CB  ASP A  58      36.343 -34.888  48.369  1.00 41.59           C  
ANISOU  184  CB  ASP A  58     5759   4095   5948    728    702  -1052       C  
ATOM    185  CG  ASP A  58      35.538 -36.128  48.039  1.00 57.76           C  
ANISOU  185  CG  ASP A  58     7767   6131   8048    772    750   -925       C  
ATOM    186  OD1 ASP A  58      35.333 -36.971  48.955  1.00 58.77           O  
ANISOU  186  OD1 ASP A  58     7985   6315   8029    837    837   -924       O  
ATOM    187  OD2 ASP A  58      35.202 -36.313  46.851  1.00 67.66           O  
ANISOU  187  OD2 ASP A  58     8899   7331   9479    739    689   -823       O  
ATOM    188  N   PHE A  59      36.902 -31.962  50.009  1.00 38.00           N  
ANISOU  188  N   PHE A  59     5411   3510   5516    665    798  -1388       N  
ATOM    189  CA  PHE A  59      37.870 -30.945  50.402  1.00 37.45           C  
ANISOU  189  CA  PHE A  59     5389   3469   5373    614    730  -1532       C  
ATOM    190  C   PHE A  59      37.400 -30.146  51.613  1.00 43.59           C  
ANISOU  190  C   PHE A  59     6261   4152   6148    629    897  -1690       C  
ATOM    191  O   PHE A  59      37.877 -29.031  51.835  1.00 44.01           O  
ANISOU  191  O   PHE A  59     6320   4159   6242    578    876  -1816       O  
ATOM    192  CB  PHE A  59      38.200 -30.019  49.210  1.00 38.41           C  
ANISOU  192  CB  PHE A  59     5366   3533   5695    541    602  -1489       C  
ATOM    193  CG  PHE A  59      37.006 -29.322  48.591  1.00 39.25           C  
ANISOU  193  CG  PHE A  59     5345   3452   6118    531    691  -1425       C  
ATOM    194  CD1 PHE A  59      36.256 -29.939  47.597  1.00 38.93           C  
ANISOU  194  CD1 PHE A  59     5194   3376   6221    542    679  -1257       C  
ATOM    195  CD2 PHE A  59      36.644 -28.044  48.993  1.00 42.64           C  
ANISOU  195  CD2 PHE A  59     5758   3736   6707    507    787  -1532       C  
ATOM    196  CE1 PHE A  59      35.164 -29.296  47.029  1.00 39.65           C  
ANISOU  196  CE1 PHE A  59     5160   3299   6607    530    752  -1185       C  
ATOM    197  CE2 PHE A  59      35.546 -27.403  48.425  1.00 44.89           C  
ANISOU  197  CE2 PHE A  59     5915   3842   7299    501    876  -1459       C  
ATOM    198  CZ  PHE A  59      34.820 -28.034  47.441  1.00 40.91           C  
ANISOU  198  CZ  PHE A  59     5299   3314   6932    512    852  -1279       C  
ATOM    199  N   GLY A  60      36.483 -30.723  52.387  1.00 42.06           N  
ANISOU  199  N   GLY A  60     6141   3928   5912    699   1069  -1684       N  
ATOM    200  CA  GLY A  60      35.944 -30.116  53.592  1.00 44.35           C  
ANISOU  200  CA  GLY A  60     6539   4136   6176    727   1259  -1826       C  
ATOM    201  C   GLY A  60      34.892 -29.063  53.322  1.00 53.78           C  
ANISOU  201  C   GLY A  60     7638   5109   7686    712   1391  -1841       C  
ATOM    202  O   GLY A  60      34.736 -28.577  52.195  1.00 54.65           O  
ANISOU  202  O   GLY A  60     7597   5137   8030    664   1307  -1764       O  
ATOM    203  N   GLY A  61      34.199 -28.675  54.380  1.00 53.14           N  
ANISOU  203  N   GLY A  61     7646   4934   7610    752   1601  -1943       N  
ATOM    204  CA  GLY A  61      33.141 -27.685  54.287  1.00 54.01           C  
ANISOU  204  CA  GLY A  61     7674   4821   8027    745   1758  -1966       C  
ATOM    205  C   GLY A  61      31.787 -28.353  54.241  1.00 58.87           C  
ANISOU  205  C   GLY A  61     8236   5328   8803    815   1923  -1831       C  
ATOM    206  O   GLY A  61      31.562 -29.234  53.412  1.00 58.15           O  
ANISOU  206  O   GLY A  61     8052   5273   8768    830   1840  -1657       O  
ATOM    207  N   ASN A  62      30.881 -27.935  55.142  1.00 56.65           N  
ANISOU  207  N   ASN A  62     8015   4909   8600    857   2162  -1914       N  
ATOM    208  CA  ASN A  62      29.523 -28.456  55.266  1.00 56.46           C  
ANISOU  208  CA  ASN A  62     7948   4759   8744    929   2355  -1801       C  
ATOM    209  C   ASN A  62      28.698 -28.083  54.050  1.00 58.24           C  
ANISOU  209  C   ASN A  62     7957   4821   9350    902   2331  -1644       C  
ATOM    210  O   ASN A  62      28.803 -26.954  53.561  1.00 57.29           O  
ANISOU  210  O   ASN A  62     7747   4598   9425    842   2295  -1683       O  
ATOM    211  CB  ASN A  62      28.867 -27.962  56.549  1.00 62.79           C  
ANISOU  211  CB  ASN A  62     8873   5451   9534    974   2621  -1947       C  
ATOM    212  CG  ASN A  62      29.675 -28.270  57.784  1.00104.66           C  
ANISOU  212  CG  ASN A  62    14397  10924  14443    996   2645  -2106       C  
ATOM    213  OD1 ASN A  62      29.677 -29.399  58.293  1.00101.50           O  
ANISOU  213  OD1 ASN A  62    14089  10644  13833   1060   2681  -2049       O  
ATOM    214  ND2 ASN A  62      30.431 -27.288  58.252  1.00103.27           N  
ANISOU  214  ND2 ASN A  62    14308  10765  14164    939   2619  -2304       N  
ATOM    215  N   ILE A  63      27.914 -29.058  53.529  1.00 53.79           N  
ANISOU  215  N   ILE A  63     7307   4242   8890    944   2338  -1460       N  
ATOM    216  CA  ILE A  63      27.097 -28.932  52.311  1.00 52.30           C  
ANISOU  216  CA  ILE A  63     6908   3924   9037    920   2290  -1279       C  
ATOM    217  C   ILE A  63      25.736 -29.644  52.378  1.00 55.51           C  
ANISOU  217  C   ILE A  63     7253   4217   9622    989   2450  -1139       C  
ATOM    218  O   ILE A  63      25.470 -30.405  53.307  1.00 55.71           O  
ANISOU  218  O   ILE A  63     7399   4277   9492   1061   2591  -1168       O  
ATOM    219  CB  ILE A  63      27.888 -29.359  51.031  1.00 53.35           C  
ANISOU  219  CB  ILE A  63     6949   4195   9125    859   2010  -1172       C  
ATOM    220  CG1 ILE A  63      28.484 -30.780  51.145  1.00 52.71           C  
ANISOU  220  CG1 ILE A  63     6961   4314   8754    891   1913  -1134       C  
ATOM    221  CG2 ILE A  63      28.931 -28.334  50.601  1.00 52.81           C  
ANISOU  221  CG2 ILE A  63     6866   4167   9033    781   1864  -1264       C  
ATOM    222  CD1 ILE A  63      27.678 -31.872  50.486  1.00 54.80           C  
ANISOU  222  CD1 ILE A  63     7131   4563   9129    923   1904   -952       C  
ATOM    223  N   GLU A  64      24.906 -29.396  51.344  1.00 51.48           N  
ANISOU  223  N   GLU A  64     6546   3572   9441    963   2417   -979       N  
ATOM    224  CA  GLU A  64      23.565 -29.920  51.086  1.00 50.89           C  
ANISOU  224  CA  GLU A  64     6354   3363   9617   1006   2525   -815       C  
ATOM    225  C   GLU A  64      23.599 -30.599  49.705  1.00 49.03           C  
ANISOU  225  C   GLU A  64     5975   3200   9452    957   2292   -640       C  
ATOM    226  O   GLU A  64      23.497 -29.918  48.687  1.00 50.23           O  
ANISOU  226  O   GLU A  64     5974   3288   9823    893   2179   -556       O  
ATOM    227  CB  GLU A  64      22.566 -28.725  51.051  1.00 53.93           C  
ANISOU  227  CB  GLU A  64     6616   3502  10375    998   2684   -794       C  
ATOM    228  CG  GLU A  64      21.371 -28.872  51.956  1.00 70.37           C  
ANISOU  228  CG  GLU A  64     8730   5420  12589   1080   2978   -801       C  
ATOM    229  CD  GLU A  64      20.078 -28.411  51.324  1.00 88.03           C  
ANISOU  229  CD  GLU A  64    10756   7435  15258   1079   3057   -629       C  
ATOM    230  OE1 GLU A  64      19.865 -27.182  51.217  1.00 81.81           O  
ANISOU  230  OE1 GLU A  64     9878   6490  14716   1046   3122   -650       O  
ATOM    231  OE2 GLU A  64      19.271 -29.287  50.942  1.00 80.16           O  
ANISOU  231  OE2 GLU A  64     9676   6418  14364   1109   3051   -469       O  
ATOM    232  N   GLU A  65      23.779 -31.912  49.665  1.00 40.46           N  
ANISOU  232  N   GLU A  65     4942   2250   8181    986   2223   -588       N  
ATOM    233  CA  GLU A  65      23.879 -32.693  48.423  1.00 38.13           C  
ANISOU  233  CA  GLU A  65     4541   2043   7902    943   2010   -446       C  
ATOM    234  C   GLU A  65      22.545 -33.358  47.964  1.00 45.50           C  
ANISOU  234  C   GLU A  65     5336   2855   9095    966   2063   -272       C  
ATOM    235  O   GLU A  65      22.543 -34.494  47.444  1.00 44.86           O  
ANISOU  235  O   GLU A  65     5237   2862   8945    969   1965   -187       O  
ATOM    236  CB  GLU A  65      25.042 -33.722  48.517  1.00 37.31           C  
ANISOU  236  CB  GLU A  65     4569   2166   7440    949   1881   -499       C  
ATOM    237  CG  GLU A  65      25.119 -34.537  49.808  1.00 38.80           C  
ANISOU  237  CG  GLU A  65     4923   2414   7405   1036   2038   -573       C  
ATOM    238  CD  GLU A  65      24.156 -35.702  49.929  1.00 65.28           C  
ANISOU  238  CD  GLU A  65     8242   5723  10840   1098   2132   -452       C  
ATOM    239  OE1 GLU A  65      22.972 -35.473  50.278  1.00 43.78           O  
ANISOU  239  OE1 GLU A  65     5453   2823   8358   1137   2309   -397       O  
ATOM    240  OE2 GLU A  65      24.595 -36.857  49.713  1.00 82.14           O  
ANISOU  240  OE2 GLU A  65    10409   7991  12809   1109   2036   -411       O  
ATOM    241  N   GLN A  66      21.412 -32.653  48.150  1.00 43.17           N  
ANISOU  241  N   GLN A  66     4938   2353   9112    981   2219   -218       N  
ATOM    242  CA  GLN A  66      20.104 -33.224  47.789  1.00 42.85           C  
ANISOU  242  CA  GLN A  66     4760   2183   9339   1005   2280    -51       C  
ATOM    243  C   GLN A  66      19.326 -32.460  46.721  1.00 46.30           C  
ANISOU  243  C   GLN A  66     4980   2476  10138    943   2210     96       C  
ATOM    244  O   GLN A  66      18.361 -33.000  46.166  1.00 45.83           O  
ANISOU  244  O   GLN A  66     4787   2339  10289    941   2191    252       O  
ATOM    245  CB  GLN A  66      19.255 -33.510  49.036  1.00 44.85           C  
ANISOU  245  CB  GLN A  66     5085   2316   9641   1104   2564    -78       C  
ATOM    246  CG  GLN A  66      19.735 -34.737  49.808  1.00 46.33           C  
ANISOU  246  CG  GLN A  66     5435   2650   9520   1169   2604   -134       C  
ATOM    247  CD  GLN A  66      19.312 -36.031  49.163  1.00 55.75           C  
ANISOU  247  CD  GLN A  66     6540   3863  10778   1176   2523     14       C  
ATOM    248  OE1 GLN A  66      18.121 -36.245  48.928  1.00 65.19           O  
ANISOU  248  OE1 GLN A  66     7610   4897  12264   1200   2624    140       O  
ATOM    249  NE2 GLN A  66      20.262 -36.924  48.882  1.00 22.75           N  
ANISOU  249  NE2 GLN A  66     2191    615   5836    520   2243    213       N  
ATOM    250  N   PHE A  67      19.789 -31.240  46.393  1.00 41.70           N  
ANISOU  250  N   PHE A  67     4358   1864   9622    889   2159     52       N  
ATOM    251  CA  PHE A  67      19.188 -30.374  45.388  1.00 41.49           C  
ANISOU  251  CA  PHE A  67     4128   1712   9922    827   2087    186       C  
ATOM    252  C   PHE A  67      20.240 -29.768  44.501  1.00 46.84           C  
ANISOU  252  C   PHE A  67     4788   2515  10494    745   1868    163       C  
ATOM    253  O   PHE A  67      21.276 -29.300  44.993  1.00 47.85           O  
ANISOU  253  O   PHE A  67     5049   2728  10404    744   1870      2       O  
ATOM    254  CB  PHE A  67      18.346 -29.272  46.045  1.00 44.38           C  
ANISOU  254  CB  PHE A  67     4446   1852  10566    861   2327    164       C  
ATOM    255  CG  PHE A  67      17.133 -29.772  46.793  1.00 46.89           C  
ANISOU  255  CG  PHE A  67     4750   2015  11051    942   2559    217       C  
ATOM    256  CD1 PHE A  67      15.919 -29.954  46.141  1.00 49.32           C  
ANISOU  256  CD1 PHE A  67     4860   2180  11701    934   2562    418       C  
ATOM    257  CD2 PHE A  67      17.214 -30.103  48.140  1.00 49.63           C  
ANISOU  257  CD2 PHE A  67     5282   2372  11203   1027   2766     77       C  
ATOM    258  CE1 PHE A  67      14.810 -30.457  46.821  1.00 50.92           C  
ANISOU  258  CE1 PHE A  67     5044   2239  12065   1011   2774    477       C  
ATOM    259  CE2 PHE A  67      16.103 -30.618  48.820  1.00 53.13           C  
ANISOU  259  CE2 PHE A  67     5712   2681  11794   1106   2984    139       C  
ATOM    260  CZ  PHE A  67      14.906 -30.779  48.158  1.00 51.37           C  
ANISOU  260  CZ  PHE A  67     5285   2304  11928   1099   2989    337       C  
ATOM    261  N   SER A  68      19.986 -29.800  43.182  1.00 42.68           N  
ANISOU  261  N   SER A  68     4098   2010  10110    675   1671    327       N  
ATOM    262  CA  SER A  68      20.877 -29.239  42.160  1.00 40.32           C  
ANISOU  262  CA  SER A  68     3751   1826   9743    592   1450    346       C  
ATOM    263  C   SER A  68      20.647 -27.728  42.076  1.00 45.58           C  
ANISOU  263  C   SER A  68     4304   2338  10675    566   1513    367       C  
ATOM    264  O   SER A  68      19.536 -27.261  42.341  1.00 47.15           O  
ANISOU  264  O   SER A  68     4393   2339  11183    590   1666    445       O  
ATOM    265  CB  SER A  68      20.617 -29.889  40.804  1.00 37.84           C  
ANISOU  265  CB  SER A  68     3309   1591   9476    529   1230    519       C  
ATOM    266  OG  SER A  68      21.109 -31.221  40.753  1.00 29.44           O  
ANISOU  266  OG  SER A  68     2354    694   8137    538   1138    483       O  
ATOM    267  N   LEU A  69      21.692 -26.960  41.739  1.00 41.34           N  
ANISOU  267  N   LEU A  69     3786   1881  10040    518   1404    302       N  
ATOM    268  CA  LEU A  69      21.559 -25.512  41.594  1.00 42.25           C  
ANISOU  268  CA  LEU A  69     3784   1850  10419    490   1458    325       C  
ATOM    269  C   LEU A  69      20.940 -25.220  40.224  1.00 45.90           C  
ANISOU  269  C   LEU A  69     4022   2277  11140    425   1303    560       C  
ATOM    270  O   LEU A  69      21.470 -25.650  39.200  1.00 44.26           O  
ANISOU  270  O   LEU A  69     3787   2231  10798    368   1078    636       O  
ATOM    271  CB  LEU A  69      22.915 -24.788  41.795  1.00 41.75           C  
ANISOU  271  CB  LEU A  69     3821   1872  10172    465   1411    164       C  
ATOM    272  CG  LEU A  69      22.890 -23.239  41.807  1.00 46.25           C  
ANISOU  272  CG  LEU A  69     4286   2279  11007    440   1491    152       C  
ATOM    273  CD1 LEU A  69      22.200 -22.696  43.036  1.00 46.54           C  
ANISOU  273  CD1 LEU A  69     4369   2118  11196    500   1772     37       C  
ATOM    274  CD2 LEU A  69      24.285 -22.696  41.736  1.00 47.57           C  
ANISOU  274  CD2 LEU A  69     4526   2563  10983    400   1380     30       C  
ATOM    275  N   LYS A  70      19.788 -24.541  40.218  1.00 43.44           N  
ANISOU  275  N   LYS A  70     3551   1754  11200    433   1427    680       N  
ATOM    276  CA  LYS A  70      19.053 -24.273  38.987  1.00 43.30           C  
ANISOU  276  CA  LYS A  70     3306   1691  11454    373   1288    923       C  
ATOM    277  C   LYS A  70      18.873 -22.800  38.696  1.00 48.41           C  
ANISOU  277  C   LYS A  70     3797   2188  12409    344   1332    995       C  
ATOM    278  O   LYS A  70      18.864 -21.985  39.614  1.00 48.48           O  
ANISOU  278  O   LYS A  70     3852   2060  12510    381   1530    865       O  
ATOM    279  CB  LYS A  70      17.690 -24.994  39.012  1.00 45.97           C  
ANISOU  279  CB  LYS A  70     3550   1922  11994    400   1353   1062       C  
ATOM    280  CG  LYS A  70      17.802 -26.527  38.987  1.00 51.89           C  
ANISOU  280  CG  LYS A  70     4412   2834  12469    411   1257   1037       C  
ATOM    281  CD  LYS A  70      16.537 -27.220  39.441  1.00 56.18           C  
ANISOU  281  CD  LYS A  70     4904   3249  13193    459   1385   1117       C  
ATOM    282  CE  LYS A  70      16.812 -28.481  40.216  1.00 57.21           C  
ANISOU  282  CE  LYS A  70     5226   3473  13037    521   1455    978       C  
ATOM    283  NZ  LYS A  70      17.008 -28.207  41.663  1.00 63.84           N  
ANISOU  283  NZ  LYS A  70     6212   4222  13822    604   1717    800       N  
ATOM    284  N   ALA A  71      18.701 -22.465  37.410  1.00 47.12           N  
ANISOU  284  N   ALA A  71     3448   2050  12405    274   1147   1205       N  
ATOM    285  CA  ALA A  71      18.446 -21.106  36.930  1.00 49.59           C  
ANISOU  285  CA  ALA A  71     3572   2220  13049    241   1165   1328       C  
ATOM    286  C   ALA A  71      16.915 -20.869  36.936  1.00 62.12           C  
ANISOU  286  C   ALA A  71     4970   3579  15053    259   1296   1505       C  
ATOM    287  O   ALA A  71      16.246 -20.962  35.893  1.00 63.91           O  
ANISOU  287  O   ALA A  71     5012   3806  15465    211   1152   1742       O  
ATOM    288  CB  ALA A  71      19.013 -20.941  35.535  1.00 49.18           C  
ANISOU  288  CB  ALA A  71     3417   2325  12945    159    897   1483       C  
ATOM    289  N   GLY A  72      16.378 -20.619  38.135  1.00 61.35           N  
ANISOU  289  N   GLY A  72     4931   3297  15084    331   1570   1384       N  
ATOM    290  CA  GLY A  72      14.951 -20.421  38.358  1.00 62.53           C  
ANISOU  290  CA  GLY A  72     4926   3208  15622    365   1746   1517       C  
ATOM    291  C   GLY A  72      14.300 -21.608  39.032  1.00 65.39           C  
ANISOU  291  C   GLY A  72     5380   3565  15901    422   1839   1484       C  
ATOM    292  O   GLY A  72      15.003 -22.534  39.451  1.00 64.16           O  
ANISOU  292  O   GLY A  72     5427   3576  15376    444   1803   1326       O  
ATOM    293  N   GLY A  73      12.967 -21.577  39.120  1.00 62.66           N  
ANISOU  293  N   GLY A  73     4871   3021  15917    445   1960   1645       N  
ATOM    294  CA  GLY A  73      12.140 -22.616  39.740  1.00 63.07           C  
ANISOU  294  CA  GLY A  73     4960   3018  15986    502   2073   1657       C  
ATOM    295  C   GLY A  73      12.105 -23.938  38.989  1.00 67.32           C  
ANISOU  295  C   GLY A  73     5508   3746  16324    465   1837   1743       C  
ATOM    296  O   GLY A  73      12.315 -25.007  39.578  1.00 66.50           O  
ANISOU  296  O   GLY A  73     5575   3734  15958    510   1875   1618       O  
ATOM    297  N   ARG A  74      11.812 -23.864  37.682  1.00 63.92           N  
ANISOU  297  N   ARG A  74     4889   3368  16029    383   1599   1965       N  
ATOM    298  CA  ARG A  74      11.787 -25.008  36.769  1.00 62.74           C  
ANISOU  298  CA  ARG A  74     4729   3406  15705    327   1342   2058       C  
ATOM    299  C   ARG A  74      12.858 -24.730  35.685  1.00 67.59           C  
ANISOU  299  C   ARG A  74     5347   4229  16106    244   1079   2076       C  
ATOM    300  O   ARG A  74      12.563 -24.699  34.480  1.00 67.36           O  
ANISOU  300  O   ARG A  74     5153   4259  16180    164    861   2277       O  
ATOM    301  CB  ARG A  74      10.391 -25.195  36.151  1.00 61.57           C  
ANISOU  301  CB  ARG A  74     4347   3135  15913    298   1286   2315       C  
ATOM    302  CG  ARG A  74       9.353 -25.839  37.068  1.00 65.47           C  
ANISOU  302  CG  ARG A  74     4845   3462  16569    375   1502   2310       C  
ATOM    303  CD  ARG A  74       7.926 -25.679  36.532  1.00 70.70           C  
ANISOU  303  CD  ARG A  74     5237   3950  17674    348   1480   2582       C  
ATOM    304  NE  ARG A  74       7.646 -26.560  35.386  1.00 71.45           N  
ANISOU  304  NE  ARG A  74     5236   4195  17717    259   1178   2737       N  
ATOM    305  CZ  ARG A  74       7.648 -26.177  34.108  1.00 76.39           C  
ANISOU  305  CZ  ARG A  74     5699   4899  18426    162    932   2919       C  
ATOM    306  NH1 ARG A  74       7.912 -24.916  33.782  1.00 61.20           N  
ANISOU  306  NH1 ARG A  74     3679   2912  16662    144    952   2984       N  
ATOM    307  NH2 ARG A  74       7.393 -27.056  33.147  1.00 50.75           N  
ANISOU  307  NH2 ARG A  74     2388   1794  15101     81    666   3036       N  
ATOM    308  N   GLY A  75      14.085 -24.475  36.153  1.00 63.89           N  
ANISOU  308  N   GLY A  75     5060   3860  15355    263   1114   1868       N  
ATOM    309  CA  GLY A  75      15.234 -24.143  35.317  1.00 62.86           C  
ANISOU  309  CA  GLY A  75     4958   3917  15011    198    906   1855       C  
ATOM    310  C   GLY A  75      16.290 -25.223  35.182  1.00 65.28           C  
ANISOU  310  C   GLY A  75     5458   4472  14872    186    757   1718       C  
ATOM    311  O   GLY A  75      16.277 -26.232  35.897  1.00 65.66           O  
ANISOU  311  O   GLY A  75     5647   4554  14747    235    832   1601       O  
ATOM    312  N   SER A  76      17.229 -24.995  34.253  1.00 59.44           N  
ANISOU  312  N   SER A  76     4724   3906  13954    122    553   1738       N  
ATOM    313  CA  SER A  76      18.355 -25.875  33.938  1.00 56.36           C  
ANISOU  313  CA  SER A  76     4503   3757  13153    101    399   1621       C  
ATOM    314  C   SER A  76      19.414 -25.845  35.047  1.00 56.26           C  
ANISOU  314  C   SER A  76     4706   3787  12885    161    530   1369       C  
ATOM    315  O   SER A  76      19.571 -24.831  35.735  1.00 55.00           O  
ANISOU  315  O   SER A  76     4551   3505  12842    191    682   1291       O  
ATOM    316  CB  SER A  76      19.003 -25.432  32.630  1.00 59.39           C  
ANISOU  316  CB  SER A  76     4810   4295  13461     16    158   1738       C  
ATOM    317  OG  SER A  76      18.204 -25.726  31.498  1.00 69.58           O  
ANISOU  317  OG  SER A  76     5951   5621  14863    -48    -13   1945       O  
ATOM    318  N   THR A  77      20.165 -26.948  35.184  1.00 50.10           N  
ANISOU  318  N   THR A  77     4098   3179  11757    172    465   1244       N  
ATOM    319  CA  THR A  77      21.229 -27.056  36.178  1.00 48.19           C  
ANISOU  319  CA  THR A  77     4064   3006  11241    223    560   1015       C  
ATOM    320  C   THR A  77      22.460 -26.268  35.737  1.00 50.33           C  
ANISOU  320  C   THR A  77     4358   3384  11382    181    449    970       C  
ATOM    321  O   THR A  77      22.823 -26.278  34.555  1.00 50.36           O  
ANISOU  321  O   THR A  77     4295   3514  11326    114    246   1080       O  
ATOM    322  CB  THR A  77      21.509 -28.519  36.539  1.00 51.64           C  
ANISOU  322  CB  THR A  77     4659   3575  11387    254    540    918       C  
ATOM    323  OG1 THR A  77      20.280 -29.132  36.900  1.00 55.57           O  
ANISOU  323  OG1 THR A  77     5107   3955  12053    290    643    985       O  
ATOM    324  CG2 THR A  77      22.473 -28.668  37.700  1.00 47.00           C  
ANISOU  324  CG2 THR A  77     4280   3044  10533    314    656    695       C  
ATOM    325  N   LEU A  78      23.084 -25.579  36.701  1.00 44.49           N  
ANISOU  325  N   LEU A  78     3714   2591  10600    219    585    807       N  
ATOM    326  CA  LEU A  78      24.263 -24.753  36.489  1.00 42.60           C  
ANISOU  326  CA  LEU A  78     3502   2423  10260    189    515    738       C  
ATOM    327  C   LEU A  78      25.566 -25.506  36.730  1.00 39.62           C  
ANISOU  327  C   LEU A  78     3318   2244   9491    198    439    580       C  
ATOM    328  O   LEU A  78      25.696 -26.271  37.694  1.00 35.74           O  
ANISOU  328  O   LEU A  78     2978   1780   8819    252    536    444       O  
ATOM    329  CB  LEU A  78      24.215 -23.487  37.376  1.00 44.17           C  
ANISOU  329  CB  LEU A  78     3689   2442  10650    217    704    640       C  
ATOM    330  CG  LEU A  78      22.975 -22.583  37.263  1.00 50.72           C  
ANISOU  330  CG  LEU A  78     4322   3047  11901    215    813    787       C  
ATOM    331  CD1 LEU A  78      22.959 -21.565  38.357  1.00 52.37           C  
ANISOU  331  CD1 LEU A  78     4569   3077  12254    258   1042    640       C  
ATOM    332  CD2 LEU A  78      22.930 -21.846  35.945  1.00 52.56           C  
ANISOU  332  CD2 LEU A  78     4364   3288  12316    145    654    983       C  
ATOM    333  N   LEU A  79      26.545 -25.241  35.852  1.00 34.61           N  
ANISOU  333  N   LEU A  79     2671   1744   8737    146    272    607       N  
ATOM    334  CA  LEU A  79      27.914 -25.765  35.857  1.00 32.31           C  
ANISOU  334  CA  LEU A  79     2529   1642   8107    141    174    487       C  
ATOM    335  C   LEU A  79      28.617 -25.321  37.136  1.00 38.84           C  
ANISOU  335  C   LEU A  79     3490   2431   8836    185    308    278       C  
ATOM    336  O   LEU A  79      29.498 -26.032  37.611  1.00 38.40           O  
ANISOU  336  O   LEU A  79     3589   2506   8494    205    283    149       O  
ATOM    337  CB  LEU A  79      28.649 -25.148  34.659  1.00 31.16           C  
ANISOU  337  CB  LEU A  79     2291   1587   7963     75      0    591       C  
ATOM    338  CG  LEU A  79      29.924 -25.774  34.180  1.00 32.10           C  
ANISOU  338  CG  LEU A  79     2508   1914   7775     52   -149    547       C  
ATOM    339  CD1 LEU A  79      29.632 -27.028  33.333  1.00 30.63           C  
ANISOU  339  CD1 LEU A  79     2311   1850   7475     24   -280    656       C  
ATOM    340  CD2 LEU A  79      30.709 -24.763  33.377  1.00 30.49           C  
ANISOU  340  CD2 LEU A  79     2226   1740   7619      7   -242    599       C  
ATOM    341  N   GLU A  80      28.219 -24.147  37.698  1.00 36.88           N  
ANISOU  341  N   GLU A  80     3179   2003   8829    196    448    245       N  
ATOM    342  CA  GLU A  80      28.775 -23.602  38.930  1.00 36.57           C  
ANISOU  342  CA  GLU A  80     3263   1911   8721    229    584     38       C  
ATOM    343  C   GLU A  80      28.324 -24.380  40.209  1.00 38.23           C  
ANISOU  343  C   GLU A  80     3623   2092   8811    300    751    -94       C  
ATOM    344  O   GLU A  80      28.635 -23.963  41.331  1.00 36.42           O  
ANISOU  344  O   GLU A  80     3504   1810   8524    330    885   -271       O  
ATOM    345  CB  GLU A  80      28.541 -22.084  38.999  1.00 39.68           C  
ANISOU  345  CB  GLU A  80     3534   2122   9420    210    674     45       C  
ATOM    346  CG  GLU A  80      27.123 -21.629  39.312  1.00 52.67           C  
ANISOU  346  CG  GLU A  80     5076   3548  11389    238    853    110       C  
ATOM    347  CD  GLU A  80      27.052 -20.340  40.114  1.00 60.14           C  
ANISOU  347  CD  GLU A  80     6000   4305  12545    247   1027     -5       C  
ATOM    348  OE1 GLU A  80      27.349 -19.266  39.547  1.00 47.33           O  
ANISOU  348  OE1 GLU A  80     4250   2623  11110    203    979     56       O  
ATOM    349  OE2 GLU A  80      26.714 -20.410  41.318  1.00 51.73           O  
ANISOU  349  OE2 GLU A  80     5046   3148  11463    298   1220   -155       O  
ATOM    350  N   ASP A  81      27.600 -25.513  40.027  1.00 34.56           N  
ANISOU  350  N   ASP A  81     3162   1665   8304    323    741     -7       N  
ATOM    351  CA  ASP A  81      27.179 -26.346  41.146  1.00 34.52           C  
ANISOU  351  CA  ASP A  81     3289   1643   8184    392    893   -106       C  
ATOM    352  C   ASP A  81      28.317 -27.329  41.420  1.00 38.83           C  
ANISOU  352  C   ASP A  81     4004   2392   8358    406    806   -214       C  
ATOM    353  O   ASP A  81      28.348 -28.441  40.873  1.00 41.36           O  
ANISOU  353  O   ASP A  81     4338   2828   8547    404    705   -143       O  
ATOM    354  CB  ASP A  81      25.830 -27.039  40.863  1.00 36.24           C  
ANISOU  354  CB  ASP A  81     3414   1776   8578    413    942     42       C  
ATOM    355  CG  ASP A  81      25.224 -27.866  42.002  1.00 51.83           C  
ANISOU  355  CG  ASP A  81     5502   3708  10483    491   1120    -33       C  
ATOM    356  OD1 ASP A  81      25.846 -27.939  43.089  1.00 53.26           O  
ANISOU  356  OD1 ASP A  81     5846   3926  10464    533   1220   -206       O  
ATOM    357  OD2 ASP A  81      24.119 -28.432  41.810  1.00 59.37           O  
ANISOU  357  OD2 ASP A  81     6378   4592  11588    509   1159     89       O  
ATOM    358  N   PHE A  82      29.282 -26.890  42.236  1.00 32.44           N  
ANISOU  358  N   PHE A  82     3316   1622   7386    414    841   -387       N  
ATOM    359  CA  PHE A  82      30.441 -27.695  42.611  1.00 31.69           C  
ANISOU  359  CA  PHE A  82     3380   1713   6948    428    765   -494       C  
ATOM    360  C   PHE A  82      30.043 -28.926  43.429  1.00 30.47           C  
ANISOU  360  C   PHE A  82     3344   1600   6633    495    863   -529       C  
ATOM    361  O   PHE A  82      30.685 -29.965  43.295  1.00 29.30           O  
ANISOU  361  O   PHE A  82     3272   1610   6251    502    766   -529       O  
ATOM    362  CB  PHE A  82      31.472 -26.843  43.375  1.00 35.39           C  
ANISOU  362  CB  PHE A  82     3943   2199   7306    417    783   -670       C  
ATOM    363  CG  PHE A  82      31.040 -26.388  44.751  1.00 39.77           C  
ANISOU  363  CG  PHE A  82     4593   2638   7880    464    994   -821       C  
ATOM    364  CD1 PHE A  82      30.220 -25.284  44.910  1.00 44.77           C  
ANISOU  364  CD1 PHE A  82     5137   3071   8804    460   1131   -824       C  
ATOM    365  CD2 PHE A  82      31.461 -27.064  45.888  1.00 43.57           C  
ANISOU  365  CD2 PHE A  82     5255   3211   8088    511   1059   -957       C  
ATOM    366  CE1 PHE A  82      29.816 -24.880  46.178  1.00 47.72           C  
ANISOU  366  CE1 PHE A  82     5607   3335   9188    502   1338   -973       C  
ATOM    367  CE2 PHE A  82      31.066 -26.646  47.160  1.00 47.96           C  
ANISOU  367  CE2 PHE A  82     5910   3670   8642    553   1257  -1100       C  
ATOM    368  CZ  PHE A  82      30.254 -25.555  47.294  1.00 47.29           C  
ANISOU  368  CZ  PHE A  82     5742   3384   8841    547   1398  -1114       C  
ATOM    369  N   ILE A  83      28.997 -28.796  44.265  1.00 24.47           N  
ANISOU  369  N   ILE A  83     2594    694   6009    546   1062   -550       N  
ATOM    370  CA  ILE A  83      28.452 -29.861  45.116  1.00 23.98           C  
ANISOU  370  CA  ILE A  83     2600    711   5799    577   1181   -548       C  
ATOM    371  C   ILE A  83      28.035 -31.071  44.274  1.00 28.44           C  
ANISOU  371  C   ILE A  83     3134   1275   6398    616   1086   -420       C  
ATOM    372  O   ILE A  83      28.500 -32.191  44.538  1.00 26.47           O  
ANISOU  372  O   ILE A  83     2986   1159   5913    645   1051   -444       O  
ATOM    373  CB  ILE A  83      27.313 -29.346  46.062  1.00 27.12           C  
ANISOU  373  CB  ILE A  83     3029    845   6432    671   1435   -604       C  
ATOM    374  CG1 ILE A  83      27.869 -28.322  47.046  1.00 29.16           C  
ANISOU  374  CG1 ILE A  83     3389   1063   6628    674   1539   -790       C  
ATOM    375  CG2 ILE A  83      26.599 -30.491  46.804  1.00 25.88           C  
ANISOU  375  CG2 ILE A  83     2906    788   6139    681   1556   -552       C  
ATOM    376  CD1 ILE A  83      26.895 -27.255  47.439  1.00 46.20           C  
ANISOU  376  CD1 ILE A  83     5462   3000   9094    677   1709   -798       C  
ATOM    377  N   PHE A  84      27.193 -30.839  43.249  1.00 26.14           N  
ANISOU  377  N   PHE A  84     2673    891   6368    578   1035   -266       N  
ATOM    378  CA  PHE A  84      26.730 -31.886  42.345  1.00 25.80           C  
ANISOU  378  CA  PHE A  84     2553    898   6352    561    926   -124       C  
ATOM    379  C   PHE A  84      27.924 -32.575  41.664  1.00 30.77           C  
ANISOU  379  C   PHE A  84     3238   1730   6722    525    734   -136       C  
ATOM    380  O   PHE A  84      27.974 -33.809  41.638  1.00 29.09           O  
ANISOU  380  O   PHE A  84     3077   1604   6371    547    706   -118       O  
ATOM    381  CB  PHE A  84      25.761 -31.312  41.270  1.00 27.65           C  
ANISOU  381  CB  PHE A  84     2586   1016   6902    507    865     42       C  
ATOM    382  CG  PHE A  84      25.469 -32.279  40.136  1.00 28.28           C  
ANISOU  382  CG  PHE A  84     2588   1173   6983    468    709    178       C  
ATOM    383  CD1 PHE A  84      24.447 -33.221  40.246  1.00 31.33           C  
ANISOU  383  CD1 PHE A  84     2942   1498   7466    501    774    252       C  
ATOM    384  CD2 PHE A  84      26.255 -32.290  38.987  1.00 28.78           C  
ANISOU  384  CD2 PHE A  84     2621   1377   6938    399    501    222       C  
ATOM    385  CE1 PHE A  84      24.210 -34.148  39.220  1.00 31.00           C  
ANISOU  385  CE1 PHE A  84     2835   1530   7413    458    625    357       C  
ATOM    386  CE2 PHE A  84      26.025 -33.220  37.971  1.00 30.30           C  
ANISOU  386  CE2 PHE A  84     2760   1649   7104    360    360    325       C  
ATOM    387  CZ  PHE A  84      25.015 -34.150  38.100  1.00 28.57           C  
ANISOU  387  CZ  PHE A  84     2509   1365   6980    387    420    386       C  
ATOM    388  N   ARG A  85      28.842 -31.774  41.059  1.00 27.70           N  
ANISOU  388  N   ARG A  85     2825   1404   6295    468    607   -154       N  
ATOM    389  CA  ARG A  85      29.969 -32.315  40.321  1.00 26.33           C  
ANISOU  389  CA  ARG A  85     2688   1409   5908    429    429   -153       C  
ATOM    390  C   ARG A  85      30.912 -33.121  41.164  1.00 31.11           C  
ANISOU  390  C   ARG A  85     3459   2142   6219    474    449   -273       C  
ATOM    391  O   ARG A  85      31.242 -34.245  40.775  1.00 32.59           O  
ANISOU  391  O   ARG A  85     3681   2443   6259    476    371   -243       O  
ATOM    392  CB  ARG A  85      30.683 -31.247  39.507  1.00 26.53           C  
ANISOU  392  CB  ARG A  85     2642   1456   5981    365    309   -136       C  
ATOM    393  CG  ARG A  85      30.005 -30.940  38.167  1.00 29.05           C  
ANISOU  393  CG  ARG A  85     2792   1743   6503    303    194     36       C  
ATOM    394  CD  ARG A  85      30.736 -29.855  37.381  1.00 23.14           C  
ANISOU  394  CD  ARG A  85     1968   1020   5804    244     81     68       C  
ATOM    395  NE  ARG A  85      30.721 -28.571  38.082  1.00 27.38           N  
ANISOU  395  NE  ARG A  85     2482   1423   6500    254    193      2       N  
ATOM    396  CZ  ARG A  85      31.763 -28.028  38.711  1.00 40.68           C  
ANISOU  396  CZ  ARG A  85     4253   3133   8072    261    215   -138       C  
ATOM    397  NH1 ARG A  85      32.940 -28.647  38.720  1.00 15.83           N  
ANISOU  397  NH1 ARG A  85      904    825   4286     15    115   -158       N  
ATOM    398  NH2 ARG A  85      31.639 -26.862  39.324  1.00 35.87           N  
ANISOU  398  NH2 ARG A  85     3614   2384   7630    265    325   -202       N  
ATOM    399  N   GLN A  86      31.306 -32.610  42.340  1.00 27.03           N  
ANISOU  399  N   GLN A  86     3047   1605   5619    512    559   -409       N  
ATOM    400  CA  GLN A  86      32.212 -33.367  43.216  1.00 27.02           C  
ANISOU  400  CA  GLN A  86     3204   1732   5332    555    575   -516       C  
ATOM    401  C   GLN A  86      31.599 -34.669  43.738  1.00 32.65           C  
ANISOU  401  C   GLN A  86     3974   2458   5975    619    669   -489       C  
ATOM    402  O   GLN A  86      32.336 -35.627  43.963  1.00 32.44           O  
ANISOU  402  O   GLN A  86     4038   2564   5725    642    628   -516       O  
ATOM    403  CB  GLN A  86      32.824 -32.512  44.341  1.00 29.12           C  
ANISOU  403  CB  GLN A  86     3571   1985   5508    570    654   -673       C  
ATOM    404  CG  GLN A  86      31.846 -32.015  45.417  1.00 46.96           C  
ANISOU  404  CG  GLN A  86     5862   4095   7886    619    864   -735       C  
ATOM    405  CD  GLN A  86      31.673 -32.973  46.569  1.00 53.46           C  
ANISOU  405  CD  GLN A  86     6823   4963   8528    695    991   -793       C  
ATOM    406  OE1 GLN A  86      32.644 -33.459  47.173  1.00 45.92           O  
ANISOU  406  OE1 GLN A  86     5992   4146   7308    712    956   -877       O  
ATOM    407  NE2 GLN A  86      30.422 -33.226  46.914  1.00 36.19           N  
ANISOU  407  NE2 GLN A  86     4605   2655   6492    743   1144   -735       N  
ATOM    408  N   LYS A  87      30.251 -34.711  43.899  1.00 29.82           N  
ANISOU  408  N   LYS A  87     3551   1956   5823    648    794   -424       N  
ATOM    409  CA  LYS A  87      29.506 -35.895  44.360  1.00 29.50           C  
ANISOU  409  CA  LYS A  87     3541   1898   5771    710    898   -381       C  
ATOM    410  C   LYS A  87      29.402 -36.922  43.251  1.00 31.98           C  
ANISOU  410  C   LYS A  87     3781   2275   6097    677    765   -268       C  
ATOM    411  O   LYS A  87      29.654 -38.105  43.495  1.00 32.30           O  
ANISOU  411  O   LYS A  87     3886   2398   5987    714    770   -268       O  
ATOM    412  CB  LYS A  87      28.104 -35.508  44.862  1.00 33.44           C  
ANISOU  412  CB  LYS A  87     3979   2207   6521    747   1077   -343       C  
ATOM    413  CG  LYS A  87      27.318 -36.660  45.456  1.00 41.20           C  
ANISOU  413  CG  LYS A  87     5005   3157   7493    823   1219   -311       C  
ATOM    414  CD  LYS A  87      25.920 -36.259  45.865  1.00 44.98           C  
ANISOU  414  CD  LYS A  87     5400   3439   8253    855   1387   -250       C  
ATOM    415  CE  LYS A  87      25.106 -37.470  46.262  1.00 49.37           C  
ANISOU  415  CE  LYS A  87     5970   3965   8825    923   1502   -188       C  
ATOM    416  NZ  LYS A  87      23.749 -37.068  46.716  1.00 57.74           N  
ANISOU  416  NZ  LYS A  87     6957   4826  10158    964   1690   -131       N  
ATOM    417  N   LEU A  88      29.027 -36.480  42.037  1.00 26.79           N  
ANISOU  417  N   LEU A  88     2987   1577   5617    608    649   -173       N  
ATOM    418  CA  LEU A  88      28.883 -37.339  40.859  1.00 24.25           C  
ANISOU  418  CA  LEU A  88     2590   1313   5312    563    510    -72       C  
ATOM    419  C   LEU A  88      30.225 -37.794  40.301  1.00 29.02           C  
ANISOU  419  C   LEU A  88     3254   2092   5680    530    362   -108       C  
ATOM    420  O   LEU A  88      30.350 -38.960  39.916  1.00 25.55           O  
ANISOU  420  O   LEU A  88     2832   1727   5150    531    312    -81       O  
ATOM    421  CB  LEU A  88      27.987 -36.699  39.792  1.00 23.44           C  
ANISOU  421  CB  LEU A  88     2322   1116   5467    499    436     50       C  
ATOM    422  CG  LEU A  88      26.454 -37.023  39.856  1.00 29.17           C  
ANISOU  422  CG  LEU A  88     2949   1689   6444    520    532    148       C  
ATOM    423  CD1 LEU A  88      26.118 -38.449  39.342  1.00 28.35           C  
ANISOU  423  CD1 LEU A  88     2830   1631   6310    516    477    207       C  
ATOM    424  CD2 LEU A  88      25.801 -36.689  41.239  1.00 31.05           C  
ANISOU  424  CD2 LEU A  88     3230   1790   6777    599    758     98       C  
ATOM    425  N   GLN A  89      31.254 -36.907  40.314  1.00 27.95           N  
ANISOU  425  N   GLN A  89     3153   2016   5450    504    301   -174       N  
ATOM    426  CA  GLN A  89      32.571 -37.355  39.857  1.00 27.13           C  
ANISOU  426  CA  GLN A  89     3108   2073   5125    480    175   -206       C  
ATOM    427  C   GLN A  89      33.046 -38.586  40.667  1.00 30.90           C  
ANISOU  427  C   GLN A  89     3708   2635   5399    543    237   -262       C  
ATOM    428  O   GLN A  89      33.431 -39.577  40.060  1.00 28.62           O  
ANISOU  428  O   GLN A  89     3430   2440   5005    531    158   -235       O  
ATOM    429  CB  GLN A  89      33.635 -36.255  39.867  1.00 27.48           C  
ANISOU  429  CB  GLN A  89     3176   2165   5102    451    113   -271       C  
ATOM    430  CG  GLN A  89      34.856 -36.650  39.027  1.00 32.37           C  
ANISOU  430  CG  GLN A  89     3821   2937   5541    415    -33   -269       C  
ATOM    431  CD  GLN A  89      36.105 -35.954  39.473  1.00 50.38           C  
ANISOU  431  CD  GLN A  89     6169   5285   7689    413    -63   -361       C  
ATOM    432  OE1 GLN A  89      36.699 -36.325  40.500  1.00 56.42           O  
ANISOU  432  OE1 GLN A  89     7045   6099   8293    462     -2   -448       O  
ATOM    433  NE2 GLN A  89      36.574 -34.981  38.670  1.00 17.72           N  
ANISOU  433  NE2 GLN A  89     1961   1157   3613    355   -165   -334       N  
ATOM    434  N   HIS A  90      32.922 -38.551  42.016  1.00 28.80           N  
ANISOU  434  N   HIS A  90     3527   2329   5084    611    384   -334       N  
ATOM    435  CA  HIS A  90      33.353 -39.662  42.854  1.00 27.64           C  
ANISOU  435  CA  HIS A  90     3491   2267   4745    674    444   -372       C  
ATOM    436  C   HIS A  90      32.634 -40.914  42.514  1.00 28.46           C  
ANISOU  436  C   HIS A  90     3559   2356   4899    693    465   -292       C  
ATOM    437  O   HIS A  90      33.277 -41.970  42.471  1.00 28.21           O  
ANISOU  437  O   HIS A  90     3576   2428   4716    708    428   -291       O  
ATOM    438  CB  HIS A  90      33.242 -39.381  44.353  1.00 29.89           C  
ANISOU  438  CB  HIS A  90     3878   2520   4959    743    602   -454       C  
ATOM    439  CG  HIS A  90      34.168 -40.266  45.122  1.00 33.78           C  
ANISOU  439  CG  HIS A  90     4489   3147   5201    790    610   -499       C  
ATOM    440  ND1 HIS A  90      33.856 -41.590  45.380  1.00 35.81           N  
ANISOU  440  ND1 HIS A  90     4770   3427   5410    844    674   -447       N  
ATOM    441  CD2 HIS A  90      35.421 -40.031  45.566  1.00 35.69           C  
ANISOU  441  CD2 HIS A  90     4811   3505   5243    783    543   -574       C  
ATOM    442  CE1 HIS A  90      34.906 -42.091  45.998  1.00 34.87           C  
ANISOU  442  CE1 HIS A  90     4746   3438   5066    871    651   -487       C  
ATOM    443  NE2 HIS A  90      35.872 -41.188  46.132  1.00 35.08           N  
ANISOU  443  NE2 HIS A  90     4810   3526   4991    834    568   -564       N  
ATOM    444  N   PHE A  91      31.297 -40.806  42.292  1.00 22.22           N  
ANISOU  444  N   PHE A  91     2679   1428   4336    694    533   -224       N  
ATOM    445  CA  PHE A  91      30.432 -41.929  41.950  1.00 19.79           C  
ANISOU  445  CA  PHE A  91     2314   1074   4131    706    557   -142       C  
ATOM    446  C   PHE A  91      30.772 -42.515  40.589  1.00 21.25           C  
ANISOU  446  C   PHE A  91     2441   1337   4295    635    389    -95       C  
ATOM    447  O   PHE A  91      30.860 -43.717  40.467  1.00 22.40           O  
ANISOU  447  O   PHE A  91     2604   1525   4383    651    387    -79       O  
ATOM    448  CB  PHE A  91      28.961 -41.494  42.007  1.00 21.65           C  
ANISOU  448  CB  PHE A  91     2449   1140   4638    709    644    -76       C  
ATOM    449  CG  PHE A  91      27.983 -42.498  41.466  1.00 21.69           C  
ANISOU  449  CG  PHE A  91     2371   1082   4788    707    649     15       C  
ATOM    450  CD1 PHE A  91      27.559 -43.561  42.244  1.00 23.49           C  
ANISOU  450  CD1 PHE A  91     2643   1284   5000    782    781     24       C  
ATOM    451  CD2 PHE A  91      27.478 -42.376  40.180  1.00 23.81           C  
ANISOU  451  CD2 PHE A  91     2515   1320   5211    627    519     96       C  
ATOM    452  CE1 PHE A  91      26.688 -44.515  41.736  1.00 24.21           C  
ANISOU  452  CE1 PHE A  91     2650   1309   5238    777    783    104       C  
ATOM    453  CE2 PHE A  91      26.609 -43.341  39.666  1.00 27.72           C  
ANISOU  453  CE2 PHE A  91     2934   1760   5838    617    510    171       C  
ATOM    454  CZ  PHE A  91      26.223 -44.407  40.451  1.00 25.02           C  
ANISOU  454  CZ  PHE A  91     2633   1382   5491    692    645    171       C  
ATOM    455  N   ASP A  92      30.995 -41.676  39.584  1.00 16.38           N  
ANISOU  455  N   ASP A  92     1758    737   3730    559    258    -74       N  
ATOM    456  CA  ASP A  92      31.306 -42.080  38.215  1.00 16.17           C  
ANISOU  456  CA  ASP A  92     1679    787   3679    485     98    -30       C  
ATOM    457  C   ASP A  92      32.611 -42.827  38.107  1.00 27.37           C  
ANISOU  457  C   ASP A  92     3185   2348   4865    491     46    -82       C  
ATOM    458  O   ASP A  92      32.853 -43.475  37.091  1.00 31.37           O  
ANISOU  458  O   ASP A  92     3668   2918   5333    444    -54    -57       O  
ATOM    459  CB  ASP A  92      31.419 -40.825  37.339  1.00 18.58           C  
ANISOU  459  CB  ASP A  92     1915   1098   4046    414    -16     -2       C  
ATOM    460  CG  ASP A  92      30.172 -39.973  37.199  1.00 27.31           C  
ANISOU  460  CG  ASP A  92     2909   2066   5402    393     10     67       C  
ATOM    461  OD1 ASP A  92      29.041 -40.534  37.313  1.00 28.60           O  
ANISOU  461  OD1 ASP A  92     3016   2127   5724    410     76    123       O  
ATOM    462  OD2 ASP A  92      30.319 -38.757  36.997  1.00 25.47           O  
ANISOU  462  OD2 ASP A  92     2641   1817   5220    364    -26     70       O  
ATOM    463  N   HIS A  93      33.483 -42.690  39.122  1.00 24.06           N  
ANISOU  463  N   HIS A  93     2866   1985   4292    542    102   -156       N  
ATOM    464  CA  HIS A  93      34.818 -43.280  39.182  1.00 22.25           C  
ANISOU  464  CA  HIS A  93     2718   1889   3846    553     57   -202       C  
ATOM    465  C   HIS A  93      34.948 -44.222  40.396  1.00 26.67           C  
ANISOU  465  C   HIS A  93     3365   2465   4305    639    183   -230       C  
ATOM    466  O   HIS A  93      35.979 -44.266  41.057  1.00 28.10           O  
ANISOU  466  O   HIS A  93     3630   2730   4317    671    192   -281       O  
ATOM    467  CB  HIS A  93      35.860 -42.148  39.246  1.00 23.04           C  
ANISOU  467  CB  HIS A  93     2848   2046   3860    530     -6   -253       C  
ATOM    468  CG  HIS A  93      35.914 -41.303  38.012  1.00 26.06           C  
ANISOU  468  CG  HIS A  93     3147   2432   4323    450   -133   -213       C  
ATOM    469  ND1 HIS A  93      36.949 -41.410  37.109  1.00 27.84           N  
ANISOU  469  ND1 HIS A  93     3372   2765   4440    404   -251   -207       N  
ATOM    470  CD2 HIS A  93      35.051 -40.357  37.580  1.00 28.42           C  
ANISOU  470  CD2 HIS A  93     3358   2640   4802    411   -150   -171       C  
ATOM    471  CE1 HIS A  93      36.686 -40.534  36.156  1.00 27.53           C  
ANISOU  471  CE1 HIS A  93     3249   2704   4508    340   -339   -157       C  
ATOM    472  NE2 HIS A  93      35.554 -39.875  36.394  1.00 28.49           N  
ANISOU  472  NE2 HIS A  93     3312   2707   4808    341   -285   -131       N  
ATOM    473  N   GLU A  94      33.895 -44.964  40.686  1.00 21.64           N  
ANISOU  473  N   GLU A  94     2702   1745   3775    675    278   -189       N  
ATOM    474  CA  GLU A  94      33.886 -45.882  41.806  1.00 20.46           C  
ANISOU  474  CA  GLU A  94     2624   1604   3544    761    408   -197       C  
ATOM    475  C   GLU A  94      34.510 -47.216  41.477  1.00 24.48           C  
ANISOU  475  C   GLU A  94     3151   2193   3956    769    379   -181       C  
ATOM    476  O   GLU A  94      35.150 -47.802  42.341  1.00 23.14           O  
ANISOU  476  O   GLU A  94     3057   2087   3649    830    443   -195       O  
ATOM    477  CB  GLU A  94      32.449 -46.107  42.276  1.00 22.20           C  
ANISOU  477  CB  GLU A  94     2802   1688   3945    804    540   -151       C  
ATOM    478  CG  GLU A  94      32.016 -45.112  43.332  1.00 34.97           C  
ANISOU  478  CG  GLU A  94     4451   3233   5604    842    650   -182       C  
ATOM    479  CD  GLU A  94      30.665 -45.367  43.969  1.00 45.28           C  
ANISOU  479  CD  GLU A  94     5729   4406   7071    901    811   -136       C  
ATOM    480  OE1 GLU A  94      30.199 -46.533  43.983  1.00 33.97           O  
ANISOU  480  OE1 GLU A  94     4274   2949   5684    935    865    -83       O  
ATOM    481  OE2 GLU A  94      30.111 -44.386  44.510  1.00 34.25           O  
ANISOU  481  OE2 GLU A  94     4336   2926   5754    918    897   -158       O  
ATOM    482  N   ARG A  95      34.274 -47.729  40.247  1.00 20.09           N  
ANISOU  482  N   ARG A  95     2523   1628   3482    708    293   -148       N  
ATOM    483  CA  ARG A  95      34.727 -49.067  39.848  1.00 19.11           C  
ANISOU  483  CA  ARG A  95     2406   1555   3301    713    283   -137       C  
ATOM    484  C   ARG A  95      36.175 -49.175  39.364  1.00 25.26           C  
ANISOU  484  C   ARG A  95     3228   2462   3907    685    188   -169       C  
ATOM    485  O   ARG A  95      36.618 -48.380  38.530  1.00 25.50           O  
ANISOU  485  O   ARG A  95     3239   2534   3915    618     72   -184       O  
ATOM    486  CB  ARG A  95      33.786 -49.724  38.814  1.00 13.63           C  
ANISOU  486  CB  ARG A  95     1623    788   2767    661    246    -99       C  
ATOM    487  CG  ARG A  95      32.320 -49.740  39.127  1.00 11.27           C  
ANISOU  487  CG  ARG A  95     1193    626   2463    410    303    -10       C  
ATOM    488  CD  ARG A  95      31.750 -50.778  40.107  1.00 11.93           C  
ANISOU  488  CD  ARG A  95     1287    660   2586    461    449     33       C  
ATOM    489  NE  ARG A  95      30.383 -50.352  40.398  1.00 19.21           N  
ANISOU  489  NE  ARG A  95     2208   1154   3935    778    556     24       N  
ATOM    490  CZ  ARG A  95      30.069 -49.465  41.336  1.00 33.71           C  
ANISOU  490  CZ  ARG A  95     4074   2949   5787    822    641     21       C  
ATOM    491  NH1 ARG A  95      30.984 -49.052  42.203  1.00 34.45           N  
ANISOU  491  NH1 ARG A  95     4266   3127   5696    864    673    -29       N  
ATOM    492  NH2 ARG A  95      28.828 -49.009  41.436  1.00  9.78           N  
ANISOU  492  NH2 ARG A  95      805    469   2444    168    646    173       N  
ATOM    493  N   ILE A  96      36.878 -50.218  39.845  1.00 20.58           N  
ANISOU  493  N   ILE A  96     2684   1927   3210    736    242   -168       N  
ATOM    494  CA  ILE A  96      38.252 -50.591  39.445  1.00 18.98           C  
ANISOU  494  CA  ILE A  96     2514   1835   2861    721    175   -186       C  
ATOM    495  C   ILE A  96      38.137 -51.915  38.620  1.00 21.09           C  
ANISOU  495  C   ILE A  96     2746   2091   3177    699    174   -172       C  
ATOM    496  O   ILE A  96      37.127 -52.615  38.774  1.00 21.98           O  
ANISOU  496  O   ILE A  96     2822   2117   3413    720    250   -147       O  
ATOM    497  CB  ILE A  96      39.212 -50.746  40.687  1.00 22.51           C  
ANISOU  497  CB  ILE A  96     3041   2361   3151    794    231   -191       C  
ATOM    498  CG1 ILE A  96      38.792 -51.904  41.629  1.00 23.22           C  
ANISOU  498  CG1 ILE A  96     3150   2423   3250    880    370   -148       C  
ATOM    499  CG2 ILE A  96      39.312 -49.464  41.449  1.00 21.80           C  
ANISOU  499  CG2 ILE A  96     2989   2282   3013    801    220   -225       C  
ATOM    500  CD1 ILE A  96      39.848 -52.890  41.902  1.00 37.85           C  
ANISOU  500  CD1 ILE A  96     5027   4353   5001    915    387   -124       C  
ATOM    501  N   PRO A  97      39.111 -52.313  37.772  1.00 15.56           N  
ANISOU  501  N   PRO A  97     2051   1465   2397    657    102   -191       N  
ATOM    502  CA  PRO A  97      38.955 -53.585  37.069  1.00 14.25           C  
ANISOU  502  CA  PRO A  97     1856   1276   2283    637    120   -192       C  
ATOM    503  C   PRO A  97      38.956 -54.781  38.028  1.00 21.82           C  
ANISOU  503  C   PRO A  97     2828   2208   3255    722    252   -160       C  
ATOM    504  O   PRO A  97      39.610 -54.753  39.077  1.00 24.31           O  
ANISOU  504  O   PRO A  97     3189   2571   3475    791    307   -138       O  
ATOM    505  CB  PRO A  97      40.162 -53.621  36.142  1.00 16.43           C  
ANISOU  505  CB  PRO A  97     2150   1645   2448    589     36   -219       C  
ATOM    506  CG  PRO A  97      40.657 -52.219  36.086  1.00 22.86           C  
ANISOU  506  CG  PRO A  97     2982   2515   3189    564    -49   -227       C  
ATOM    507  CD  PRO A  97      40.391 -51.667  37.422  1.00 16.89           C  
ANISOU  507  CD  PRO A  97     2250   1734   2433    628     13   -213       C  
ATOM    508  N   GLU A  98      38.191 -55.820  37.695  1.00 16.02           N  
ANISOU  508  N   GLU A  98     2048   1395   2645    716    303   -154       N  
ATOM    509  CA  GLU A  98      38.184 -57.027  38.515  1.00 15.06           C  
ANISOU  509  CA  GLU A  98     1925   1239   2557    796    434   -115       C  
ATOM    510  C   GLU A  98      39.467 -57.820  38.187  1.00 19.71           C  
ANISOU  510  C   GLU A  98     2536   1901   3052    801    436   -123       C  
ATOM    511  O   GLU A  98      40.094 -57.586  37.136  1.00 17.82           O  
ANISOU  511  O   GLU A  98     2303   1714   2755    731    342   -168       O  
ATOM    512  CB  GLU A  98      36.934 -57.892  38.224  1.00 16.81           C  
ANISOU  512  CB  GLU A  98     2081   1340   2967    786    490   -107       C  
ATOM    513  CG  GLU A  98      36.812 -58.329  36.771  1.00 33.61           C  
ANISOU  513  CG  GLU A  98     4171   3450   5152    691    409   -163       C  
ATOM    514  CD  GLU A  98      35.740 -59.334  36.427  1.00 55.19           C  
ANISOU  514  CD  GLU A  98     6837   6066   8066    675    460   -167       C  
ATOM    515  OE1 GLU A  98      34.556 -59.097  36.759  1.00 47.25           O  
ANISOU  515  OE1 GLU A  98     5786   4972   7197    683    485   -136       O  
ATOM    516  OE2 GLU A  98      36.070 -60.291  35.696  1.00 47.69           O  
ANISOU  516  OE2 GLU A  98     5877   5112   7131    644    466   -208       O  
ATOM    517  N   ARG A  99      39.823 -58.787  39.072  1.00 13.71           N  
ANISOU  517  N   ARG A  99     1782   1149   2280    863    546    -64       N  
ATOM    518  CA  ARG A  99      40.969 -59.665  38.907  1.00 12.81           C  
ANISOU  518  CA  ARG A  99     1677   1113   2075    818    558    -29       C  
ATOM    519  C   ARG A  99      40.811 -60.449  37.592  1.00 21.59           C  
ANISOU  519  C   ARG A  99     2742   2128   3332    829    563   -118       C  
ATOM    520  O   ARG A  99      39.710 -60.907  37.290  1.00 22.64           O  
ANISOU  520  O   ARG A  99     2830   2163   3607    809    594   -133       O  
ATOM    521  CB  ARG A  99      41.051 -60.618  40.104  1.00 10.21           C  
ANISOU  521  CB  ARG A  99     1381    892   1607    641    612    152       C  
ATOM    522  CG  ARG A  99      41.332 -59.943  41.429  1.00  6.30           C  
ANISOU  522  CG  ARG A  99      910    687    797    218    295    180       C  
ATOM    523  CD  ARG A  99      40.853 -60.799  42.585  1.00 13.73           C  
ANISOU  523  CD  ARG A  99     1845   1254   2117   1026    839    216       C  
ATOM    524  NE  ARG A  99      41.317 -60.319  43.892  1.00 32.93           N  
ANISOU  524  NE  ARG A  99     4308   3715   4487   1243    909    224       N  
ATOM    525  CZ  ARG A  99      40.757 -59.323  44.581  1.00 45.95           C  
ANISOU  525  CZ  ARG A  99     6005   5378   6078   1257    903    212       C  
ATOM    526  NH1 ARG A  99      39.701 -58.673  44.097  1.00 23.23           N  
ANISOU  526  NH1 ARG A  99     3113   2421   3291   1210    876    156       N  
ATOM    527  NH2 ARG A  99      41.255 -58.964  45.757  1.00 34.06           N  
ANISOU  527  NH2 ARG A  99     4559   3961   4420   1317    924    255       N  
ATOM    528  N   VAL A 100      41.891 -60.539  36.779  1.00 17.74           N  
ANISOU  528  N   VAL A 100     2271   1703   2765    784    511   -156       N  
ATOM    529  CA  VAL A 100      41.876 -61.245  35.482  1.00 16.72           C  
ANISOU  529  CA  VAL A 100     2119   1538   2694    710    495   -227       C  
ATOM    530  C   VAL A 100      41.345 -62.684  35.623  1.00 25.82           C  
ANISOU  530  C   VAL A 100     3224   2586   4000    741    618   -220       C  
ATOM    531  O   VAL A 100      40.657 -63.165  34.730  1.00 25.24           O  
ANISOU  531  O   VAL A 100     3120   2442   4026    676    605   -284       O  
ATOM    532  CB  VAL A 100      43.203 -61.081  34.688  1.00 18.42           C  
ANISOU  532  CB  VAL A 100     2367   1841   2791    669    440   -260       C  
ATOM    533  CG1 VAL A 100      44.329 -61.867  35.315  1.00 18.14           C  
ANISOU  533  CG1 VAL A 100     2332   1833   2727    742    533   -204       C  
ATOM    534  CG2 VAL A 100      43.034 -61.425  33.208  1.00 17.54           C  
ANISOU  534  CG2 VAL A 100     2251   1709   2706    571    394   -351       C  
ATOM    535  N   VAL A 101      41.611 -63.314  36.793  1.00 25.84           N  
ANISOU  535  N   VAL A 101     3217   2579   4024    841    733   -135       N  
ATOM    536  CA  VAL A 101      41.100 -64.617  37.245  1.00 28.29           C  
ANISOU  536  CA  VAL A 101     3473   2788   4489    897    870    -95       C  
ATOM    537  C   VAL A 101      40.803 -64.499  38.734  1.00 31.73           C  
ANISOU  537  C   VAL A 101     3910   3228   4919   1001    948     12       C  
ATOM    538  O   VAL A 101      41.413 -63.673  39.411  1.00 31.68           O  
ANISOU  538  O   VAL A 101     3952   3319   4766   1036    912     55       O  
ATOM    539  CB  VAL A 101      42.001 -65.835  36.954  1.00 34.53           C  
ANISOU  539  CB  VAL A 101     4239   3559   5323    913    958    -94       C  
ATOM    540  CG1 VAL A 101      41.974 -66.180  35.475  1.00 34.98           C  
ANISOU  540  CG1 VAL A 101     4285   3569   5435    811    920   -214       C  
ATOM    541  CG2 VAL A 101      43.425 -65.629  37.453  1.00 34.50           C  
ANISOU  541  CG2 VAL A 101     4269   3665   5176    955    952    -38       C  
ATOM    542  N   HIS A 102      39.901 -65.328  39.244  1.00 27.19           N  
ANISOU  542  N   HIS A 102     3282   2548   4500   1049   1060     56       N  
ATOM    543  CA  HIS A 102      39.486 -65.310  40.637  1.00 25.46           C  
ANISOU  543  CA  HIS A 102     3063   2324   4286   1151   1155    163       C  
ATOM    544  C   HIS A 102      38.784 -63.976  40.986  1.00 28.59           C  
ANISOU  544  C   HIS A 102     3500   2745   4617   1139   1085    152       C  
ATOM    545  O   HIS A 102      38.956 -63.470  42.092  1.00 30.88           O  
ANISOU  545  O   HIS A 102     3835   3101   4798   1206   1110    214       O  
ATOM    546  CB  HIS A 102      40.659 -65.665  41.584  1.00 26.32           C  
ANISOU  546  CB  HIS A 102     3195   2527   4278   1232   1209    256       C  
ATOM    547  CG  HIS A 102      41.202 -67.043  41.422  1.00 30.11           C  
ANISOU  547  CG  HIS A 102     3619   2961   4861   1263   1311    296       C  
ATOM    548  ND1 HIS A 102      41.046 -68.001  42.408  1.00 33.63           N  
ANISOU  548  ND1 HIS A 102     4022   3369   5387   1363   1453    416       N  
ATOM    549  CD2 HIS A 102      41.871 -67.599  40.389  1.00 32.56           C  
ANISOU  549  CD2 HIS A 102     3908   3254   5210   1208   1299    233       C  
ATOM    550  CE1 HIS A 102      41.633 -69.100  41.954  1.00 33.83           C  
ANISOU  550  CE1 HIS A 102     3994   3348   5513   1366   1522    426       C  
ATOM    551  NE2 HIS A 102      42.143 -68.913  40.745  1.00 33.55           N  
ANISOU  551  NE2 HIS A 102     3971   3320   5456   1274   1438    313       N  
ATOM    552  N   ALA A 103      37.965 -63.437  40.050  1.00 22.65           N  
ANISOU  552  N   ALA A 103     2730   1939   3936   1053    999     73       N  
ATOM    553  CA  ALA A 103      37.218 -62.178  40.210  1.00 21.45           C  
ANISOU  553  CA  ALA A 103     2600   1789   3759   1032    933     59       C  
ATOM    554  C   ALA A 103      36.161 -62.265  41.326  1.00 24.52           C  
ANISOU  554  C   ALA A 103     2969   2101   4245   1113   1052    136       C  
ATOM    555  O   ALA A 103      35.993 -61.294  42.072  1.00 24.66           O  
ANISOU  555  O   ALA A 103     3035   2161   4175   1146   1050    157       O  
ATOM    556  CB  ALA A 103      36.565 -61.777  38.888  1.00 21.99           C  
ANISOU  556  CB  ALA A 103     2638   1814   3903    919    816    -26       C  
ATOM    557  N   ARG A 104      35.446 -63.418  41.426  1.00 20.00           N  
ANISOU  557  N   ARG A 104     2328   1415   3857   1145   1160    174       N  
ATOM    558  CA  ARG A 104      34.377 -63.621  42.408  1.00 20.17           C  
ANISOU  558  CA  ARG A 104     2320   1366   3976   1189   1281    264       C  
ATOM    559  C   ARG A 104      34.906 -64.287  43.655  1.00 28.17           C  
ANISOU  559  C   ARG A 104     3353   2402   4947   1340   1425    358       C  
ATOM    560  O   ARG A 104      35.375 -65.416  43.575  1.00 30.53           O  
ANISOU  560  O   ARG A 104     3617   2687   5298   1365   1487    389       O  
ATOM    561  CB  ARG A 104      33.218 -64.429  41.802  1.00 16.75           C  
ANISOU  561  CB  ARG A 104     1808    974   3582    832   1256    337       C  
ATOM    562  CG  ARG A 104      31.826 -64.014  42.268  1.00 23.78           C  
ANISOU  562  CG  ARG A 104     2646   1692   4699    977   1334    341       C  
ATOM    563  CD  ARG A 104      31.567 -64.414  43.704  1.00 34.15           C  
ANISOU  563  CD  ARG A 104     3954   2832   6190   1340   1553    401       C  
ATOM    564  NE  ARG A 104      30.167 -64.394  44.121  1.00 33.97           N  
ANISOU  564  NE  ARG A 104     3866   2672   6367   1371   1644    455       N  
ATOM    565  CZ  ARG A 104      29.463 -63.296  44.350  1.00 48.46           C  
ANISOU  565  CZ  ARG A 104     5718   4487   8209   1364   1626    454       C  
ATOM    566  NH1 ARG A 104      29.980 -62.104  44.099  1.00 40.24           N  
ANISOU  566  NH1 ARG A 104     4749   3547   6993   1318   1510    392       N  
ATOM    567  NH2 ARG A 104      28.216 -63.381  44.780  1.00 31.28           N  
ANISOU  567  NH2 ARG A 104     3476   2178   6230   1402   1728    515       N  
ATOM    568  N   GLY A 105      34.804 -63.602  44.790  1.00 25.55           N  
ANISOU  568  N   GLY A 105     3082   2125   4503   1408   1472    411       N  
ATOM    569  CA  GLY A 105      35.268 -64.130  46.071  1.00 26.66           C  
ANISOU  569  CA  GLY A 105     3253   2327   4550   1518   1592    518       C  
ATOM    570  C   GLY A 105      35.061 -63.219  47.260  1.00 32.43           C  
ANISOU  570  C   GLY A 105     4058   3111   5152   1582   1642    558       C  
ATOM    571  O   GLY A 105      34.622 -62.075  47.114  1.00 31.97           O  
ANISOU  571  O   GLY A 105     4033   3046   5068   1540   1581    494       O  
ATOM    572  N   ALA A 106      35.346 -63.748  48.465  1.00 29.90           N  
ANISOU  572  N   ALA A 106     3764   2844   4753   1684   1760    665       N  
ATOM    573  CA  ALA A 106      35.198 -63.026  49.729  1.00 29.44           C  
ANISOU  573  CA  ALA A 106     3785   2844   4556   1756   1832    710       C  
ATOM    574  C   ALA A 106      36.268 -63.425  50.733  1.00 35.22           C  
ANISOU  574  C   ALA A 106     4572   3718   5090   1827   1863    797       C  
ATOM    575  O   ALA A 106      36.689 -64.586  50.770  1.00 36.62           O  
ANISOU  575  O   ALA A 106     4697   3900   5316   1864   1911    878       O  
ATOM    576  CB  ALA A 106      33.820 -63.265  50.303  1.00 30.86           C  
ANISOU  576  CB  ALA A 106     3919   2895   4911   1822   1994    782       C  
ATOM    577  N   GLY A 107      36.710 -62.448  51.511  1.00 31.96           N  
ANISOU  577  N   GLY A 107     4263   3419   4461   1844   1834    778       N  
ATOM    578  CA  GLY A 107      37.751 -62.614  52.504  1.00 32.97           C  
ANISOU  578  CA  GLY A 107     4455   3702   4372   1902   1839    854       C  
ATOM    579  C   GLY A 107      37.357 -62.342  53.942  1.00 39.98           C  
ANISOU  579  C   GLY A 107     5420   4644   5127   1993   1961    925       C  
ATOM    580  O   GLY A 107      36.255 -61.873  54.240  1.00 41.64           O  
ANISOU  580  O   GLY A 107     5644   4767   5410   2017   2056    911       O  
ATOM    581  N   ALA A 108      38.294 -62.644  54.847  1.00 37.25           N  
ANISOU  581  N   ALA A 108     5126   4448   4581   2044   1958   1007       N  
ATOM    582  CA  ALA A 108      38.165 -62.458  56.286  1.00 38.28           C  
ANISOU  582  CA  ALA A 108     5344   4670   4529   2130   2058   1084       C  
ATOM    583  C   ALA A 108      39.550 -62.299  56.903  1.00 40.16           C  
ANISOU  583  C   ALA A 108     5649   5103   4505   2133   1956   1117       C  
ATOM    584  O   ALA A 108      40.526 -62.896  56.422  1.00 39.00           O  
ANISOU  584  O   ALA A 108     5446   5001   4372   2112   1874   1159       O  
ATOM    585  CB  ALA A 108      37.496 -63.676  56.893  1.00 40.64           C  
ANISOU  585  CB  ALA A 108     5579   4902   4958   2234   2248   1245       C  
ATOM    586  N   HIS A 109      39.626 -61.505  57.983  1.00 34.22           N  
ANISOU  586  N   HIS A 109     5019   4465   3518   2160   1966   1100       N  
ATOM    587  CA  HIS A 109      40.850 -61.310  58.757  1.00 33.25           C  
ANISOU  587  CA  HIS A 109     4971   4539   3123   2167   1873   1139       C  
ATOM    588  C   HIS A 109      40.987 -62.446  59.763  1.00 38.52           C  
ANISOU  588  C   HIS A 109     5622   5281   3733   2275   1995   1339       C  
ATOM    589  O   HIS A 109      39.983 -63.048  60.146  1.00 40.05           O  
ANISOU  589  O   HIS A 109     5787   5386   4042   2352   2172   1425       O  
ATOM    590  CB  HIS A 109      40.819 -59.959  59.464  1.00 33.72           C  
ANISOU  590  CB  HIS A 109     5172   4683   2959   2140   1829   1016       C  
ATOM    591  CG  HIS A 109      41.004 -58.807  58.521  1.00 34.67           C  
ANISOU  591  CG  HIS A 109     5302   4765   3106   2029   1677    837       C  
ATOM    592  ND1 HIS A 109      42.249 -58.260  58.296  1.00 35.58           N  
ANISOU  592  ND1 HIS A 109     5438   4996   3085   1962   1493    784       N  
ATOM    593  CD2 HIS A 109      40.096 -58.169  57.746  1.00 34.15           C  
ANISOU  593  CD2 HIS A 109     5218   4556   3203   1979   1687    719       C  
ATOM    594  CE1 HIS A 109      42.055 -57.290  57.424  1.00 33.44           C  
ANISOU  594  CE1 HIS A 109     5166   4650   2891   1877   1404    634       C  
ATOM    595  NE2 HIS A 109      40.776 -57.201  57.065  1.00 33.01           N  
ANISOU  595  NE2 HIS A 109     5088   4443   3013   1883   1513    592       N  
ATOM    596  N   GLY A 110      42.216 -62.763  60.157  1.00 36.24           N  
ANISOU  596  N   GLY A 110     5337   5147   3287   2283   1905   1426       N  
ATOM    597  CA  GLY A 110      42.474 -63.840  61.110  1.00 38.39           C  
ANISOU  597  CA  GLY A 110     5582   5502   3501   2384   2006   1637       C  
ATOM    598  C   GLY A 110      43.787 -63.748  61.863  1.00 44.46           C  
ANISOU  598  C   GLY A 110     6403   6485   4005   2385   1886   1713       C  
ATOM    599  O   GLY A 110      44.579 -62.824  61.639  1.00 44.36           O  
ANISOU  599  O   GLY A 110     6448   6558   3851   2304   1712   1593       O  
ATOM    600  N   ILE A 111      44.042 -64.736  62.750  1.00 41.34           N  
ANISOU  600  N   ILE A 111     5977   6176   3553   2478   1973   1922       N  
ATOM    601  CA  ILE A 111      45.271 -64.824  63.556  1.00 42.22           C  
ANISOU  601  CA  ILE A 111     6123   6500   3419   2490   1866   2036       C  
ATOM    602  C   ILE A 111      45.943 -66.203  63.400  1.00 47.09           C  
ANISOU  602  C   ILE A 111     6593   7114   4185   2541   1895   2245       C  
ATOM    603  O   ILE A 111      45.330 -67.218  63.718  1.00 49.11           O  
ANISOU  603  O   ILE A 111     6776   7294   4591   2629   2069   2392       O  
ATOM    604  CB  ILE A 111      45.036 -64.410  65.042  1.00 46.74           C  
ANISOU  604  CB  ILE A 111     6831   7224   3704   2554   1936   2093       C  
ATOM    605  CG1 ILE A 111      44.687 -62.898  65.181  1.00 47.27           C  
ANISOU  605  CG1 ILE A 111     7055   7319   3588   2489   1879   1869       C  
ATOM    606  CG2 ILE A 111      46.230 -64.796  65.932  1.00 48.88           C  
ANISOU  606  CG2 ILE A 111     7108   7712   3751   2588   1855   2274       C  
ATOM    607  CD1 ILE A 111      45.840 -61.835  64.986  1.00 51.03           C  
ANISOU  607  CD1 ILE A 111     7598   7918   3875   2376   1630   1716       C  
ATOM    608  N   PHE A 112      47.200 -66.243  62.919  1.00 41.94           N  
ANISOU  608  N   PHE A 112     5890   6537   3507   2488   1733   2264       N  
ATOM    609  CA  PHE A 112      47.926 -67.511  62.777  1.00 41.99           C  
ANISOU  609  CA  PHE A 112     5754   6541   3659   2533   1758   2464       C  
ATOM    610  C   PHE A 112      48.802 -67.759  63.996  1.00 49.71           C  
ANISOU  610  C   PHE A 112     6758   7739   4390   2581   1703   2653       C  
ATOM    611  O   PHE A 112      49.624 -66.910  64.343  1.00 49.53           O  
ANISOU  611  O   PHE A 112     6821   7872   4125   2524   1530   2591       O  
ATOM    612  CB  PHE A 112      48.765 -67.575  61.483  1.00 41.56           C  
ANISOU  612  CB  PHE A 112     5608   6410   3774   2450   1639   2386       C  
ATOM    613  CG  PHE A 112      49.582 -68.849  61.355  1.00 42.71           C  
ANISOU  613  CG  PHE A 112     5604   6547   4078   2496   1674   2590       C  
ATOM    614  CD1 PHE A 112      48.998 -70.027  60.907  1.00 45.28           C  
ANISOU  614  CD1 PHE A 112     5808   6702   4694   2550   1846   2672       C  
ATOM    615  CD2 PHE A 112      50.928 -68.875  61.712  1.00 43.73           C  
ANISOU  615  CD2 PHE A 112     5707   6832   4075   2486   1540   2706       C  
ATOM    616  CE1 PHE A 112      49.748 -71.214  60.825  1.00 46.32           C  
ANISOU  616  CE1 PHE A 112     5796   6815   4987   2596   1894   2864       C  
ATOM    617  CE2 PHE A 112      51.679 -70.059  61.625  1.00 46.02           C  
ANISOU  617  CE2 PHE A 112     5850   7107   4530   2534   1585   2909       C  
ATOM    618  CZ  PHE A 112      51.084 -71.219  61.180  1.00 44.09           C  
ANISOU  618  CZ  PHE A 112     5487   6688   4578   2589   1767   2985       C  
ATOM    619  N   THR A 113      48.649 -68.938  64.621  1.00 49.14           N  
ANISOU  619  N   THR A 113     6606   7679   4385   2686   1847   2890       N  
ATOM    620  CA  THR A 113      49.429 -69.314  65.806  1.00 51.51           C  
ANISOU  620  CA  THR A 113     6915   8189   4469   2746   1814   3111       C  
ATOM    621  C   THR A 113      50.319 -70.504  65.480  1.00 56.59           C  
ANISOU  621  C   THR A 113     7382   8807   5314   2778   1821   3316       C  
ATOM    622  O   THR A 113      49.830 -71.481  64.912  1.00 57.74           O  
ANISOU  622  O   THR A 113     7405   8771   5761   2820   1971   3371       O  
ATOM    623  CB  THR A 113      48.519 -69.553  67.036  1.00 57.29           C  
ANISOU  623  CB  THR A 113     7720   8984   5065   2848   1982   3232       C  
ATOM    624  OG1 THR A 113      47.558 -68.494  67.135  1.00 60.68           O  
ANISOU  624  OG1 THR A 113     8293   9372   5392   2819   2017   3020       O  
ATOM    625  CG2 THR A 113      49.305 -69.633  68.339  1.00 54.61           C  
ANISOU  625  CG2 THR A 113     7439   8902   4407   2886   1906   3412       C  
ATOM    626  N   SER A 114      51.620 -70.417  65.825  1.00 51.46           N  
ANISOU  626  N   SER A 114     6713   8327   4512   2754   1658   3423       N  
ATOM    627  CA  SER A 114      52.569 -71.487  65.590  1.00 50.74           C  
ANISOU  627  CA  SER A 114     6452   8227   4600   2784   1654   3632       C  
ATOM    628  C   SER A 114      52.494 -72.525  66.709  1.00 58.60           C  
ANISOU  628  C   SER A 114     7388   9312   5564   2904   1783   3932       C  
ATOM    629  O   SER A 114      52.352 -72.167  67.882  1.00 61.72           O  
ANISOU  629  O   SER A 114     7896   9883   5670   2941   1773   3999       O  
ATOM    630  CB  SER A 114      53.981 -70.928  65.474  1.00 54.11           C  
ANISOU  630  CB  SER A 114     6878   8795   4885   2704   1418   3621       C  
ATOM    631  OG  SER A 114      54.953 -71.958  65.340  1.00 62.54           O  
ANISOU  631  OG  SER A 114     7775   9854   6133   2733   1415   3836       O  
ATOM    632  N   TYR A 115      52.573 -73.809  66.335  1.00 53.77           N  
ANISOU  632  N   TYR A 115     6600   8578   5251   2966   1913   4113       N  
ATOM    633  CA  TYR A 115      52.553 -74.889  67.311  1.00 55.27           C  
ANISOU  633  CA  TYR A 115     6711   8843   5448   3085   2043   4422       C  
ATOM    634  C   TYR A 115      53.902 -75.109  68.029  1.00 60.16           C  
ANISOU  634  C   TYR A 115     7276   9674   5907   3095   1900   4654       C  
ATOM    635  O   TYR A 115      53.945 -75.775  69.072  1.00 62.60           O  
ANISOU  635  O   TYR A 115     7545  10100   6139   3188   1974   4920       O  
ATOM    636  CB  TYR A 115      51.974 -76.181  66.706  1.00 55.24           C  
ANISOU  636  CB  TYR A 115     6539   8608   5841   3157   2267   4527       C  
ATOM    637  CG  TYR A 115      50.461 -76.203  66.560  1.00 54.48           C  
ANISOU  637  CG  TYR A 115     6490   8347   5862   3188   2448   4403       C  
ATOM    638  CD1 TYR A 115      49.652 -75.309  67.264  1.00 55.86           C  
ANISOU  638  CD1 TYR A 115     6838   8613   5775   3197   2459   4306       C  
ATOM    639  CD2 TYR A 115      49.835 -77.153  65.762  1.00 53.95           C  
ANISOU  639  CD2 TYR A 115     6289   8032   6176   3214   2618   4396       C  
ATOM    640  CE1 TYR A 115      48.263 -75.349  67.160  1.00 53.25           C  
ANISOU  640  CE1 TYR A 115     6537   8125   5569   3231   2633   4213       C  
ATOM    641  CE2 TYR A 115      48.448 -77.192  65.636  1.00 53.65           C  
ANISOU  641  CE2 TYR A 115     6281   7840   6262   3242   2777   4295       C  
ATOM    642  CZ  TYR A 115      47.666 -76.285  66.335  1.00 59.33           C  
ANISOU  642  CZ  TYR A 115     7166   8650   6728   3253   2785   4211       C  
ATOM    643  OH  TYR A 115      46.298 -76.321  66.204  1.00 57.98           O  
ANISOU  643  OH  TYR A 115     7013   8316   6701   3281   2947   4122       O  
ATOM    644  N   GLY A 116      54.975 -74.519  67.498  1.00 54.91           N  
ANISOU  644  N   GLY A 116     6611   9061   5193   2998   1695   4554       N  
ATOM    645  CA  GLY A 116      56.300 -74.625  68.091  1.00 56.15           C  
ANISOU  645  CA  GLY A 116     6712   9413   5210   2991   1530   4755       C  
ATOM    646  C   GLY A 116      57.383 -73.893  67.334  1.00 58.97           C  
ANISOU  646  C   GLY A 116     7055   9777   5573   2878   1320   4613       C  
ATOM    647  O   GLY A 116      57.072 -73.154  66.387  1.00 57.25           O  
ANISOU  647  O   GLY A 116     6893   9428   5431   2801   1293   4342       O  
ATOM    648  N   ASP A 117      58.666 -74.098  67.748  1.00 55.90           N  
ANISOU  648  N   ASP A 117     6584   9543   5114   2870   1171   4813       N  
ATOM    649  CA  ASP A 117      59.877 -73.493  67.155  1.00 55.12           C  
ANISOU  649  CA  ASP A 117     6448   9474   5020   2772    962   4739       C  
ATOM    650  C   ASP A 117      60.419 -74.361  66.010  1.00 57.54           C  
ANISOU  650  C   ASP A 117     6561   9576   5724   2776   1046   4797       C  
ATOM    651  O   ASP A 117      61.076 -75.379  66.267  1.00 58.29           O  
ANISOU  651  O   ASP A 117     6493   9677   5979   2841   1103   5076       O  
ATOM    652  CB  ASP A 117      60.963 -73.261  68.240  1.00 59.13           C  
ANISOU  652  CB  ASP A 117     6960  10253   5255   2760    757   4934       C  
ATOM    653  CG  ASP A 117      62.173 -72.418  67.833  1.00 68.92           C  
ANISOU  653  CG  ASP A 117     8199  11562   6424   2649    507   4833       C  
ATOM    654  OD1 ASP A 117      62.290 -72.071  66.640  1.00 68.16           O  
ANISOU  654  OD1 ASP A 117     8082  11300   6516   2584    497   4634       O  
ATOM    655  OD2 ASP A 117      62.986 -72.086  68.715  1.00 77.69           O  
ANISOU  655  OD2 ASP A 117     9331  12896   7292   2625    320   4956       O  
ATOM    656  N   TRP A 118      60.148 -73.952  64.754  1.00 51.78           N  
ANISOU  656  N   TRP A 118     5853   8670   5153   2704   1053   4534       N  
ATOM    657  CA  TRP A 118      60.560 -74.707  63.563  1.00 50.63           C  
ANISOU  657  CA  TRP A 118     5549   8314   5374   2697   1145   4536       C  
ATOM    658  C   TRP A 118      61.875 -74.200  62.931  1.00 55.64           C  
ANISOU  658  C   TRP A 118     6129   8972   6038   2611    962   4498       C  
ATOM    659  O   TRP A 118      62.096 -74.395  61.728  1.00 54.06           O  
ANISOU  659  O   TRP A 118     5851   8595   6095   2576   1017   4401       O  
ATOM    660  CB  TRP A 118      59.410 -74.786  62.527  1.00 46.55           C  
ANISOU  660  CB  TRP A 118     5067   7566   5054   2686   1311   4305       C  
ATOM    661  CG  TRP A 118      58.110 -75.238  63.113  1.00 47.15           C  
ANISOU  661  CG  TRP A 118     5187   7608   5122   2769   1489   4344       C  
ATOM    662  CD1 TRP A 118      57.072 -74.441  63.486  1.00 49.72           C  
ANISOU  662  CD1 TRP A 118     5677   7972   5242   2759   1492   4182       C  
ATOM    663  CD2 TRP A 118      57.729 -76.580  63.452  1.00 48.09           C  
ANISOU  663  CD2 TRP A 118     5174   7645   5453   2878   1697   4576       C  
ATOM    664  NE1 TRP A 118      56.067 -75.201  64.038  1.00 49.80           N  
ANISOU  664  NE1 TRP A 118     5671   7935   5317   2857   1687   4301       N  
ATOM    665  CE2 TRP A 118      56.442 -76.518  64.024  1.00 52.06           C  
ANISOU  665  CE2 TRP A 118     5774   8145   5860   2931   1814   4543       C  
ATOM    666  CE3 TRP A 118      58.351 -77.835  63.318  1.00 50.00           C  
ANISOU  666  CE3 TRP A 118     5219   7805   5975   2938   1804   4812       C  
ATOM    667  CZ2 TRP A 118      55.766 -77.658  64.473  1.00 52.38           C  
ANISOU  667  CZ2 TRP A 118     5720   8109   6072   3041   2029   4740       C  
ATOM    668  CZ3 TRP A 118      57.680 -78.964  63.761  1.00 52.53           C  
ANISOU  668  CZ3 TRP A 118     5444   8048   6466   3046   2015   5006       C  
ATOM    669  CH2 TRP A 118      56.406 -78.868  64.337  1.00 53.41           C  
ANISOU  669  CH2 TRP A 118     5655   8164   6473   3097   2123   4972       C  
ATOM    670  N   SER A 119      62.767 -73.590  63.745  1.00 53.21           N  
ANISOU  670  N   SER A 119     5858   8887   5473   2577    749   4585       N  
ATOM    671  CA  SER A 119      64.043 -73.060  63.271  1.00 52.48           C  
ANISOU  671  CA  SER A 119     5713   8838   5390   2497    559   4569       C  
ATOM    672  C   SER A 119      64.922 -74.141  62.629  1.00 60.00           C  
ANISOU  672  C   SER A 119     6451   9659   6689   2529    646   4754       C  
ATOM    673  O   SER A 119      65.686 -73.832  61.714  1.00 60.40           O  
ANISOU  673  O   SER A 119     6452   9623   6872   2463    583   4654       O  
ATOM    674  CB  SER A 119      64.779 -72.322  64.381  1.00 56.81           C  
ANISOU  674  CB  SER A 119     6326   9651   5610   2465    325   4662       C  
ATOM    675  OG  SER A 119      65.102 -73.179  65.463  1.00 69.69           O  
ANISOU  675  OG  SER A 119     7881  11422   7178   2549    347   4975       O  
ATOM    676  N   ASN A 120      64.755 -75.411  63.061  1.00 58.27           N  
ANISOU  676  N   ASN A 120     6104   9402   6634   2632    816   5010       N  
ATOM    677  CA  ASN A 120      65.456 -76.595  62.551  1.00 58.61           C  
ANISOU  677  CA  ASN A 120     5933   9303   7033   2679    944   5211       C  
ATOM    678  C   ASN A 120      65.104 -76.882  61.078  1.00 58.33           C  
ANISOU  678  C   ASN A 120     5860   9000   7302   2654   1104   5007       C  
ATOM    679  O   ASN A 120      65.958 -77.347  60.317  1.00 57.78           O  
ANISOU  679  O   ASN A 120     5652   8817   7485   2642   1138   5064       O  
ATOM    680  CB  ASN A 120      65.130 -77.809  63.437  1.00 65.04           C  
ANISOU  680  CB  ASN A 120     6640  10138   7935   2799   1104   5512       C  
ATOM    681  CG  ASN A 120      63.651 -78.094  63.566  1.00 98.12           C  
ANISOU  681  CG  ASN A 120    10911  14239  12133   2856   1294   5422       C  
ATOM    682  OD1 ASN A 120      62.867 -77.241  63.997  1.00 90.11           O  
ANISOU  682  OD1 ASN A 120    10073  13327  10837   2838   1237   5277       O  
ATOM    683  ND2 ASN A 120      63.234 -79.295  63.159  1.00 94.38           N  
ANISOU  683  ND2 ASN A 120    10307  13563  11992   2923   1530   5502       N  
ATOM    684  N   ILE A 121      63.846 -76.599  60.685  1.00 51.02           N  
ANISOU  684  N   ILE A 121     5058   7976   6350   2644   1201   4772       N  
ATOM    685  CA  ILE A 121      63.381 -76.784  59.311  1.00 47.43           C  
ANISOU  685  CA  ILE A 121     4592   7283   6146   2610   1338   4556       C  
ATOM    686  C   ILE A 121      63.348 -75.512  58.456  1.00 47.05           C  
ANISOU  686  C   ILE A 121     4679   7220   5976   2499   1204   4245       C  
ATOM    687  O   ILE A 121      63.577 -75.600  57.249  1.00 44.97           O  
ANISOU  687  O   ILE A 121     4375   6799   5914   2454   1256   4112       O  
ATOM    688  CB  ILE A 121      62.128 -77.687  59.154  1.00 49.67           C  
ANISOU  688  CB  ILE A 121     4855   7404   6613   2679   1581   4544       C  
ATOM    689  CG1 ILE A 121      60.969 -77.228  60.066  1.00 50.12           C  
ANISOU  689  CG1 ILE A 121     5062   7568   6414   2708   1576   4496       C  
ATOM    690  CG2 ILE A 121      62.500 -79.152  59.400  1.00 51.57           C  
ANISOU  690  CG2 ILE A 121     4895   7574   7124   2776   1746   4845       C  
ATOM    691  CD1 ILE A 121      59.560 -77.439  59.498  1.00 47.08           C  
ANISOU  691  CD1 ILE A 121     4749   7019   6120   2705   1721   4286       C  
ATOM    692  N   THR A 122      63.110 -74.334  59.071  1.00 42.68           N  
ANISOU  692  N   THR A 122     4285   6835   5097   2455   1033   4135       N  
ATOM    693  CA  THR A 122      63.037 -73.054  58.342  1.00 40.12           C  
ANISOU  693  CA  THR A 122     4091   6505   4648   2352    902   3845       C  
ATOM    694  C   THR A 122      63.464 -71.795  59.137  1.00 43.49           C  
ANISOU  694  C   THR A 122     4639   7149   4736   2295    661   3797       C  
ATOM    695  O   THR A 122      63.149 -71.657  60.313  1.00 44.28           O  
ANISOU  695  O   THR A 122     4806   7403   4615   2333    620   3890       O  
ATOM    696  CB  THR A 122      61.684 -72.897  57.631  1.00 40.93           C  
ANISOU  696  CB  THR A 122     4288   6461   4801   2340   1028   3613       C  
ATOM    697  OG1 THR A 122      61.660 -71.646  56.946  1.00 42.60           O  
ANISOU  697  OG1 THR A 122     4609   6666   4912   2241    900   3356       O  
ATOM    698  CG2 THR A 122      60.515 -72.999  58.573  1.00 37.45           C  
ANISOU  698  CG2 THR A 122     3935   6089   4204   2394   1096   3629       C  
ATOM    699  N   ALA A 123      64.122 -70.852  58.456  1.00 39.40           N  
ANISOU  699  N   ALA A 123     4155   6634   4179   2203    511   3638       N  
ATOM    700  CA  ALA A 123      64.571 -69.577  59.036  1.00 39.65           C  
ANISOU  700  CA  ALA A 123     4296   6847   3924   2135    278   3561       C  
ATOM    701  C   ALA A 123      63.447 -68.515  59.129  1.00 44.11           C  
ANISOU  701  C   ALA A 123     5047   7427   4285   2092    249   3304       C  
ATOM    702  O   ALA A 123      63.700 -67.393  59.588  1.00 44.23           O  
ANISOU  702  O   ALA A 123     5164   7572   4071   2028     67   3202       O  
ATOM    703  CB  ALA A 123      65.762 -69.028  58.260  1.00 39.45           C  
ANISOU  703  CB  ALA A 123     4207   6809   3973   2058    137   3521       C  
ATOM    704  N   ALA A 124      62.208 -68.876  58.714  1.00 39.54           N  
ANISOU  704  N   ALA A 124     4508   6714   3801   2127    430   3207       N  
ATOM    705  CA  ALA A 124      61.010 -68.028  58.786  1.00 38.13           C  
ANISOU  705  CA  ALA A 124     4490   6526   3473   2101    439   2989       C  
ATOM    706  C   ALA A 124      60.771 -67.476  60.213  1.00 41.27           C  
ANISOU  706  C   ALA A 124     5005   7122   3552   2116    346   3025       C  
ATOM    707  O   ALA A 124      61.075 -68.152  61.188  1.00 44.34           O  
ANISOU  707  O   ALA A 124     5349   7631   3866   2177    348   3248       O  
ATOM    708  CB  ALA A 124      59.796 -68.823  58.337  1.00 38.56           C  
ANISOU  708  CB  ALA A 124     4531   6414   3705   2156    661   2957       C  
ATOM    709  N   SER A 125      60.272 -66.256  60.319  1.00 35.27           N  
ANISOU  709  N   SER A 125     4393   6401   2607   2056    262   2811       N  
ATOM    710  CA  SER A 125      60.057 -65.573  61.581  1.00 36.80           C  
ANISOU  710  CA  SER A 125     4717   6779   2487   2055    168   2805       C  
ATOM    711  C   SER A 125      58.733 -65.988  62.211  1.00 44.76           C  
ANISOU  711  C   SER A 125     5793   7776   3438   2136    343   2836       C  
ATOM    712  O   SER A 125      58.644 -66.145  63.440  1.00 45.20           O  
ANISOU  712  O   SER A 125     5900   7991   3282   2183    331   2965       O  
ATOM    713  CB  SER A 125      60.054 -64.068  61.357  1.00 38.26           C  
ANISOU  713  CB  SER A 125     5027   6987   2524   1955     21   2548       C  
ATOM    714  OG  SER A 125      60.253 -63.330  62.550  1.00 48.00           O  
ANISOU  714  OG  SER A 125     6372   8417   3450   1934   -116   2542       O  
ATOM    715  N   PHE A 126      57.694 -66.120  61.373  1.00 41.23           N  
ANISOU  715  N   PHE A 126     5350   7142   3174   2149    502   2713       N  
ATOM    716  CA  PHE A 126      56.363 -66.488  61.839  1.00 40.89           C  
ANISOU  716  CA  PHE A 126     5361   7045   3129   2221    685   2718       C  
ATOM    717  C   PHE A 126      56.284 -67.924  62.344  1.00 47.38           C  
ANISOU  717  C   PHE A 126     6072   7854   4075   2328    841   2976       C  
ATOM    718  O   PHE A 126      55.365 -68.257  63.103  1.00 47.85           O  
ANISOU  718  O   PHE A 126     6175   7914   4090   2401    983   3034       O  
ATOM    719  CB  PHE A 126      55.295 -66.179  60.774  1.00 40.69           C  
ANISOU  719  CB  PHE A 126     5367   6823   3269   2187    779   2500       C  
ATOM    720  CG  PHE A 126      55.241 -67.128  59.601  1.00 40.06           C  
ANISOU  720  CG  PHE A 126     5153   6553   3516   2194    888   2516       C  
ATOM    721  CD1 PHE A 126      56.111 -66.979  58.522  1.00 40.56           C  
ANISOU  721  CD1 PHE A 126     5152   6556   3701   2122    793   2441       C  
ATOM    722  CD2 PHE A 126      54.300 -68.151  59.558  1.00 40.18           C  
ANISOU  722  CD2 PHE A 126     5107   6444   3716   2272   1092   2599       C  
ATOM    723  CE1 PHE A 126      56.061 -67.863  57.448  1.00 39.36           C  
ANISOU  723  CE1 PHE A 126     4887   6234   3834   2126    901   2446       C  
ATOM    724  CE2 PHE A 126      54.238 -69.017  58.474  1.00 40.47           C  
ANISOU  724  CE2 PHE A 126     5025   6304   4049   2272   1192   2601       C  
ATOM    725  CZ  PHE A 126      55.119 -68.878  57.432  1.00 37.80           C  
ANISOU  725  CZ  PHE A 126     4634   5917   3811   2199   1097   2521       C  
ATOM    726  N   LEU A 127      57.227 -68.778  61.901  1.00 44.85           N  
ANISOU  726  N   LEU A 127     5600   7506   3935   2341    832   3133       N  
ATOM    727  CA  LEU A 127      57.363 -70.159  62.361  1.00 46.06           C  
ANISOU  727  CA  LEU A 127     5625   7652   4223   2441    969   3404       C  
ATOM    728  C   LEU A 127      58.554 -70.231  63.350  1.00 52.74           C  
ANISOU  728  C   LEU A 127     6437   8712   4889   2452    822   3617       C  
ATOM    729  O   LEU A 127      58.968 -71.330  63.731  1.00 54.92           O  
ANISOU  729  O   LEU A 127     6587   9007   5274   2527    898   3873       O  
ATOM    730  CB  LEU A 127      57.607 -71.104  61.162  1.00 44.81           C  
ANISOU  730  CB  LEU A 127     5308   7293   4424   2446   1077   3433       C  
ATOM    731  CG  LEU A 127      56.497 -71.281  60.133  1.00 46.80           C  
ANISOU  731  CG  LEU A 127     5564   7328   4891   2438   1228   3257       C  
ATOM    732  CD1 LEU A 127      56.970 -72.124  58.981  1.00 44.63           C  
ANISOU  732  CD1 LEU A 127     5145   6882   4930   2424   1297   3267       C  
ATOM    733  CD2 LEU A 127      55.264 -71.922  60.741  1.00 50.11           C  
ANISOU  733  CD2 LEU A 127     5995   7697   5348   2528   1418   3333       C  
ATOM    734  N   GLY A 128      59.088 -69.060  63.732  1.00 49.25           N  
ANISOU  734  N   GLY A 128     6101   8424   4188   2375    614   3510       N  
ATOM    735  CA  GLY A 128      60.258 -68.893  64.594  1.00 51.10           C  
ANISOU  735  CA  GLY A 128     6313   8868   4234   2363    434   3677       C  
ATOM    736  C   GLY A 128      60.103 -69.097  66.096  1.00 57.90           C  
ANISOU  736  C   GLY A 128     7248   9938   4814   2422    422   3840       C  
ATOM    737  O   GLY A 128      61.110 -69.098  66.814  1.00 59.44           O  
ANISOU  737  O   GLY A 128     7425  10322   4837   2406    257   3985       O  
ATOM    738  N   ALA A 129      58.854 -69.248  66.599  1.00 54.11           N  
ANISOU  738  N   ALA A 129     6850   9431   4278   2489    592   3824       N  
ATOM    739  CA  ALA A 129      58.627 -69.426  68.034  1.00 56.06           C  
ANISOU  739  CA  ALA A 129     7186   9875   4239   2549    603   3967       C  
ATOM    740  C   ALA A 129      57.285 -70.097  68.349  1.00 60.15           C  
ANISOU  740  C   ALA A 129     7717  10299   4838   2653    858   4028       C  
ATOM    741  O   ALA A 129      56.362 -70.052  67.532  1.00 58.64           O  
ANISOU  741  O   ALA A 129     7525   9903   4851   2653    995   3872       O  
ATOM    742  CB  ALA A 129      58.714 -68.081  68.743  1.00 57.59           C  
ANISOU  742  CB  ALA A 129     7577  10220   4084   2469    441   3757       C  
ATOM    743  N   LYS A 130      57.170 -70.696  69.546  1.00 57.26           N  
ANISOU  743  N   LYS A 130     7368  10090   4299   2737    915   4254       N  
ATOM    744  CA  LYS A 130      55.941 -71.351  69.999  1.00 56.83           C  
ANISOU  744  CA  LYS A 130     7326   9969   4297   2845   1158   4344       C  
ATOM    745  C   LYS A 130      54.911 -70.335  70.408  1.00 58.38           C  
ANISOU  745  C   LYS A 130     7727  10191   4264   2826   1194   4121       C  
ATOM    746  O   LYS A 130      55.220 -69.372  71.125  1.00 57.95           O  
ANISOU  746  O   LYS A 130     7821  10327   3870   2774   1042   4034       O  
ATOM    747  CB  LYS A 130      56.217 -72.314  71.164  1.00 62.16           C  
ANISOU  747  CB  LYS A 130     7935  10808   4873   2946   1211   4690       C  
ATOM    748  CG  LYS A 130      55.052 -73.246  71.435  1.00 78.80           C  
ANISOU  748  CG  LYS A 130    10009  12812   7118   3067   1484   4821       C  
ATOM    749  CD  LYS A 130      55.485 -74.492  72.157  1.00 95.97           C  
ANISOU  749  CD  LYS A 130    12039  15077   9349   3169   1554   5196       C  
ATOM    750  CE  LYS A 130      54.316 -75.413  72.388  1.00108.24           C  
ANISOU  750  CE  LYS A 130    13553  16526  11046   3292   1829   5334       C  
ATOM    751  NZ  LYS A 130      54.669 -76.815  72.052  1.00116.25           N  
ANISOU  751  NZ  LYS A 130    14335  17425  12411   3371   1956   5606       N  
ATOM    752  N   ASP A 131      53.673 -70.569  69.952  1.00 54.06           N  
ANISOU  752  N   ASP A 131     7181   9447   3912   2870   1401   4032       N  
ATOM    753  CA  ASP A 131      52.489 -69.729  70.188  1.00 53.99           C  
ANISOU  753  CA  ASP A 131     7341   9404   3769   2865   1486   3824       C  
ATOM    754  C   ASP A 131      52.642 -68.288  69.657  1.00 56.14           C  
ANISOU  754  C   ASP A 131     7738   9671   3920   2739   1316   3507       C  
ATOM    755  O   ASP A 131      51.974 -67.370  70.141  1.00 57.82           O  
ANISOU  755  O   ASP A 131     8118   9931   3920   2721   1330   3345       O  
ATOM    756  CB  ASP A 131      52.013 -69.806  71.655  1.00 59.29           C  
ANISOU  756  CB  ASP A 131     8128  10261   4138   2944   1565   3961       C  
ATOM    757  CG  ASP A 131      51.723 -71.218  72.130  1.00 77.73           C  
ANISOU  757  CG  ASP A 131    10340  12570   6622   3077   1769   4264       C  
ATOM    758  OD1 ASP A 131      50.922 -71.920  71.461  1.00 78.16           O  
ANISOU  758  OD1 ASP A 131    10308  12401   6989   3128   1964   4260       O  
ATOM    759  OD2 ASP A 131      52.291 -71.620  73.173  1.00 88.06           O  
ANISOU  759  OD2 ASP A 131    11635  14082   7740   3130   1733   4512       O  
ATOM    760  N   LYS A 132      53.513 -68.107  68.639  1.00 48.05           N  
ANISOU  760  N   LYS A 132     6630   8582   3047   2655   1169   3422       N  
ATOM    761  CA  LYS A 132      53.717 -66.823  68.009  1.00 45.36           C  
ANISOU  761  CA  LYS A 132     6382   8222   2630   2538   1011   3142       C  
ATOM    762  C   LYS A 132      52.483 -66.510  67.163  1.00 47.29           C  
ANISOU  762  C   LYS A 132     6662   8249   3059   2528   1151   2933       C  
ATOM    763  O   LYS A 132      52.121 -67.281  66.276  1.00 44.95           O  
ANISOU  763  O   LYS A 132     6243   7765   3070   2553   1267   2960       O  
ATOM    764  CB  LYS A 132      55.014 -66.809  67.175  1.00 46.25           C  
ANISOU  764  CB  LYS A 132     6380   8318   2873   2463    837   3140       C  
ATOM    765  CG  LYS A 132      55.354 -65.419  66.606  1.00 43.59           C  
ANISOU  765  CG  LYS A 132     6138   8006   2416   2340    641   2882       C  
ATOM    766  CD  LYS A 132      56.705 -65.368  65.957  1.00 39.51           C  
ANISOU  766  CD  LYS A 132     5502   7473   2037   2276    485   2903       C  
ATOM    767  CE  LYS A 132      57.166 -63.952  65.688  1.00 43.45           C  
ANISOU  767  CE  LYS A 132     6088   8019   2402   2158    281   2679       C  
ATOM    768  NZ  LYS A 132      57.659 -63.218  66.909  1.00 63.09           N  
ANISOU  768  NZ  LYS A 132     8686  10744   4542   2128    117   2695       N  
ATOM    769  N   GLN A 133      51.845 -65.369  67.463  1.00 43.94           N  
ANISOU  769  N   GLN A 133     6400   7845   2450   2489   1141   2726       N  
ATOM    770  CA  GLN A 133      50.636 -64.908  66.790  1.00 41.99           C  
ANISOU  770  CA  GLN A 133     6188   7399   2366   2473   1258   2527       C  
ATOM    771  C   GLN A 133      50.989 -63.958  65.644  1.00 44.32           C  
ANISOU  771  C   GLN A 133     6479   7610   2749   2356   1105   2303       C  
ATOM    772  O   GLN A 133      51.562 -62.884  65.886  1.00 43.41           O  
ANISOU  772  O   GLN A 133     6446   7618   2428   2279    923   2195       O  
ATOM    773  CB  GLN A 133      49.665 -64.240  67.777  1.00 44.42           C  
ANISOU  773  CB  GLN A 133     6664   7755   2458   2498   1352   2431       C  
ATOM    774  CG  GLN A 133      49.060 -65.178  68.820  1.00 66.37           C  
ANISOU  774  CG  GLN A 133     9464  10640   5113   2613   1501   2652       C  
ATOM    775  CD  GLN A 133      48.066 -64.397  69.641  1.00 89.48           C  
ANISOU  775  CD  GLN A 133    12554  13579   7866   2639   1623   2539       C  
ATOM    776  OE1 GLN A 133      48.376 -63.337  70.214  1.00 83.71           O  
ANISOU  776  OE1 GLN A 133    11979  12992   6837   2591   1527   2413       O  
ATOM    777  NE2 GLN A 133      46.845 -64.885  69.722  1.00 85.85           N  
ANISOU  777  NE2 GLN A 133    12059  12969   7592   2720   1848   2590       N  
ATOM    778  N   THR A 134      50.672 -64.376  64.391  1.00 40.28           N  
ANISOU  778  N   THR A 134     5869   6892   2544   2342   1174   2242       N  
ATOM    779  CA  THR A 134      50.921 -63.603  63.160  1.00 38.97           C  
ANISOU  779  CA  THR A 134     5684   6624   2500   2239   1056   2044       C  
ATOM    780  C   THR A 134      49.580 -63.234  62.502  1.00 41.76           C  
ANISOU  780  C   THR A 134     6063   6790   3016   2229   1177   1882       C  
ATOM    781  O   THR A 134      48.791 -64.138  62.205  1.00 41.94           O  
ANISOU  781  O   THR A 134     6009   6680   3247   2291   1343   1960       O  
ATOM    782  CB  THR A 134      51.891 -64.363  62.223  1.00 53.20           C  
ANISOU  782  CB  THR A 134     7329   8372   4514   2221    998   2139       C  
ATOM    783  OG1 THR A 134      53.140 -64.512  62.895  1.00 63.14           O  
ANISOU  783  OG1 THR A 134     8561   9807   5621   2228    877   2295       O  
ATOM    784  CG2 THR A 134      52.106 -63.672  60.866  1.00 44.13           C  
ANISOU  784  CG2 THR A 134     6155   7113   3498   2121    892   1949       C  
ATOM    785  N   PRO A 135      49.287 -61.927  62.282  1.00 37.01           N  
ANISOU  785  N   PRO A 135     5559   6166   2338   2150   1097   1661       N  
ATOM    786  CA  PRO A 135      48.003 -61.558  61.654  1.00 35.44           C  
ANISOU  786  CA  PRO A 135     5373   5786   2306   2139   1207   1519       C  
ATOM    787  C   PRO A 135      47.900 -62.095  60.241  1.00 39.13           C  
ANISOU  787  C   PRO A 135     5709   6083   3076   2111   1225   1503       C  
ATOM    788  O   PRO A 135      48.900 -62.112  59.518  1.00 38.04           O  
ANISOU  788  O   PRO A 135     5509   5960   2986   2055   1096   1493       O  
ATOM    789  CB  PRO A 135      48.017 -60.023  61.674  1.00 36.28           C  
ANISOU  789  CB  PRO A 135     5593   5923   2270   2050   1084   1302       C  
ATOM    790  CG  PRO A 135      49.048 -59.659  62.705  1.00 42.09           C  
ANISOU  790  CG  PRO A 135     6409   6870   2712   2039    956   1339       C  
ATOM    791  CD  PRO A 135      50.090 -60.728  62.593  1.00 38.19           C  
ANISOU  791  CD  PRO A 135     5804   6448   2258   2069    908   1536       C  
ATOM    792  N   VAL A 136      46.706 -62.587  59.867  1.00 36.62           N  
ANISOU  792  N   VAL A 136     5349   5603   2961   2149   1386   1501       N  
ATOM    793  CA  VAL A 136      46.428 -63.112  58.521  1.00 34.80           C  
ANISOU  793  CA  VAL A 136     5004   5201   3019   2119   1414   1469       C  
ATOM    794  C   VAL A 136      45.174 -62.496  57.871  1.00 35.16           C  
ANISOU  794  C   VAL A 136     5068   5090   3202   2082   1468   1313       C  
ATOM    795  O   VAL A 136      44.397 -61.814  58.528  1.00 34.96           O  
ANISOU  795  O   VAL A 136     5133   5069   3080   2097   1522   1253       O  
ATOM    796  CB  VAL A 136      46.434 -64.674  58.431  1.00 39.26           C  
ANISOU  796  CB  VAL A 136     5442   5705   3769   2195   1541   1655       C  
ATOM    797  CG1 VAL A 136      47.839 -65.254  58.596  1.00 39.67           C  
ANISOU  797  CG1 VAL A 136     5436   5875   3761   2203   1454   1790       C  
ATOM    798  CG2 VAL A 136      45.445 -65.318  59.396  1.00 40.08           C  
ANISOU  798  CG2 VAL A 136     5557   5792   3877   2300   1729   1781       C  
ATOM    799  N   PHE A 137      44.997 -62.742  56.577  1.00 30.67           N  
ANISOU  799  N   PHE A 137     4412   4385   2856   2032   1455   1252       N  
ATOM    800  CA  PHE A 137      43.831 -62.336  55.775  1.00 30.18           C  
ANISOU  800  CA  PHE A 137     4344   4166   2957   1993   1498   1124       C  
ATOM    801  C   PHE A 137      43.712 -63.316  54.610  1.00 35.38           C  
ANISOU  801  C   PHE A 137     4879   4689   3874   1974   1532   1142       C  
ATOM    802  O   PHE A 137      44.622 -63.429  53.788  1.00 34.23           O  
ANISOU  802  O   PHE A 137     4686   4559   3758   1922   1432   1122       O  
ATOM    803  CB  PHE A 137      43.886 -60.867  55.294  1.00 30.56           C  
ANISOU  803  CB  PHE A 137     4465   4228   2919   1900   1362    944       C  
ATOM    804  CG  PHE A 137      42.686 -60.472  54.460  1.00 30.37           C  
ANISOU  804  CG  PHE A 137     4417   4043   3080   1857   1399    833       C  
ATOM    805  CD1 PHE A 137      41.526 -60.000  55.056  1.00 31.60           C  
ANISOU  805  CD1 PHE A 137     4625   4139   3244   1889   1503    800       C  
ATOM    806  CD2 PHE A 137      42.708 -60.590  53.077  1.00 32.03           C  
ANISOU  806  CD2 PHE A 137     4552   4162   3456   1785   1329    766       C  
ATOM    807  CE1 PHE A 137      40.416 -59.639  54.285  1.00 30.15           C  
ANISOU  807  CE1 PHE A 137     4404   3802   3250   1848   1531    713       C  
ATOM    808  CE2 PHE A 137      41.576 -60.269  52.314  1.00 33.18           C  
ANISOU  808  CE2 PHE A 137     4666   4164   3775   1743   1354    678       C  
ATOM    809  CZ  PHE A 137      40.439 -59.801  52.923  1.00 29.76           C  
ANISOU  809  CZ  PHE A 137     4274   3669   3363   1774   1451    657       C  
ATOM    810  N   VAL A 138      42.604 -64.047  54.562  1.00 33.88           N  
ANISOU  810  N   VAL A 138     4635   4368   3870   2022   1682   1187       N  
ATOM    811  CA  VAL A 138      42.371 -65.058  53.534  1.00 32.88           C  
ANISOU  811  CA  VAL A 138     4392   4103   3999   2008   1732   1201       C  
ATOM    812  C   VAL A 138      41.260 -64.655  52.603  1.00 35.87           C  
ANISOU  812  C   VAL A 138     4753   4336   4541   1947   1732   1071       C  
ATOM    813  O   VAL A 138      40.184 -64.256  53.060  1.00 34.76           O  
ANISOU  813  O   VAL A 138     4650   4146   4410   1969   1801   1048       O  
ATOM    814  CB  VAL A 138      42.093 -66.452  54.136  1.00 37.61           C  
ANISOU  814  CB  VAL A 138     4913   4656   4721   2108   1901   1374       C  
ATOM    815  CG1 VAL A 138      42.228 -67.546  53.081  1.00 37.52           C  
ANISOU  815  CG1 VAL A 138     4781   4526   4951   2085   1930   1386       C  
ATOM    816  CG2 VAL A 138      43.029 -66.735  55.297  1.00 38.63           C  
ANISOU  816  CG2 VAL A 138     5075   4948   4655   2181   1910   1525       C  
ATOM    817  N   ARG A 139      41.514 -64.816  51.297  1.00 30.78           N  
ANISOU  817  N   ARG A 139     4046   3621   4026   1871   1659    993       N  
ATOM    818  CA  ARG A 139      40.508 -64.589  50.277  1.00 29.38           C  
ANISOU  818  CA  ARG A 139     3837   3308   4020   1805   1647    882       C  
ATOM    819  C   ARG A 139      40.270 -65.903  49.503  1.00 32.67           C  
ANISOU  819  C   ARG A 139     4141   3598   4673   1801   1719    910       C  
ATOM    820  O   ARG A 139      41.220 -66.504  48.961  1.00 31.53           O  
ANISOU  820  O   ARG A 139     3957   3477   4545   1780   1683    921       O  
ATOM    821  CB  ARG A 139      40.837 -63.390  49.354  1.00 26.16           C  
ANISOU  821  CB  ARG A 139     3475   2936   3531   1699   1477    735       C  
ATOM    822  CG  ARG A 139      39.713 -63.123  48.345  1.00 30.05           C  
ANISOU  822  CG  ARG A 139     3932   3294   4192   1633   1462    635       C  
ATOM    823  CD  ARG A 139      39.904 -61.898  47.472  1.00 30.23           C  
ANISOU  823  CD  ARG A 139     3982   3338   4164   1529   1303    505       C  
ATOM    824  NE  ARG A 139      38.786 -61.758  46.535  1.00 27.20           N  
ANISOU  824  NE  ARG A 139     3550   2824   3960   1471   1296    436       N  
ATOM    825  CZ  ARG A 139      38.712 -62.324  45.329  1.00 41.53           C  
ANISOU  825  CZ  ARG A 139     5300   4567   5911   1405   1256    386       C  
ATOM    826  NH1 ARG A 139      39.714 -63.073  44.878  1.00 14.04           N  
ANISOU  826  NH1 ARG A 139     1880   1243   2210   1052   1124    501       N  
ATOM    827  NH2 ARG A 139      37.653 -62.125  44.558  1.00 48.02           N  
ANISOU  827  NH2 ARG A 139     6081   5281   6884   1351   1240    330       N  
ATOM    828  N   PHE A 140      38.998 -66.372  49.533  1.00 28.67           N  
ANISOU  828  N   PHE A 140     3582   2954   4358   1829   1834    929       N  
ATOM    829  CA  PHE A 140      38.531 -67.568  48.817  1.00 27.96           C  
ANISOU  829  CA  PHE A 140     3384   2720   4521   1818   1907    937       C  
ATOM    830  C   PHE A 140      37.752 -67.066  47.585  1.00 32.62           C  
ANISOU  830  C   PHE A 140     3957   3210   5228   1715   1822    793       C  
ATOM    831  O   PHE A 140      37.157 -65.984  47.643  1.00 32.13           O  
ANISOU  831  O   PHE A 140     3944   3152   5110   1691   1774    737       O  
ATOM    832  CB  PHE A 140      37.664 -68.472  49.708  1.00 29.41           C  
ANISOU  832  CB  PHE A 140     3506   2815   4853   1921   2094   1072       C  
ATOM    833  CG  PHE A 140      38.216 -68.828  51.067  1.00 30.62           C  
ANISOU  833  CG  PHE A 140     3691   3078   4866   2032   2186   1231       C  
ATOM    834  CD1 PHE A 140      39.012 -69.952  51.243  1.00 32.47           C  
ANISOU  834  CD1 PHE A 140     3865   3338   5134   2086   2250   1351       C  
ATOM    835  CD2 PHE A 140      37.903 -68.067  52.180  1.00 33.64           C  
ANISOU  835  CD2 PHE A 140     4160   3535   5086   2083   2215   1266       C  
ATOM    836  CE1 PHE A 140      39.531 -70.276  52.500  1.00 33.66           C  
ANISOU  836  CE1 PHE A 140     4041   3602   5145   2187   2325   1513       C  
ATOM    837  CE2 PHE A 140      38.423 -68.396  53.443  1.00 37.11           C  
ANISOU  837  CE2 PHE A 140     4636   4092   5371   2182   2293   1413       C  
ATOM    838  CZ  PHE A 140      39.224 -69.504  53.593  1.00 34.45           C  
ANISOU  838  CZ  PHE A 140     4237   3790   5063   2233   2342   1542       C  
ATOM    839  N   SER A 141      37.762 -67.831  46.475  1.00 28.24           N  
ANISOU  839  N   SER A 141     3331   2567   4833   1653   1802    733       N  
ATOM    840  CA  SER A 141      37.225 -67.393  45.186  1.00 26.92           C  
ANISOU  840  CA  SER A 141     3148   2330   4751   1541   1694    593       C  
ATOM    841  C   SER A 141      36.984 -68.531  44.225  1.00 29.89           C  
ANISOU  841  C   SER A 141     3435   2583   5339   1497   1729    553       C  
ATOM    842  O   SER A 141      37.335 -69.669  44.528  1.00 29.52           O  
ANISOU  842  O   SER A 141     3337   2508   5371   1553   1834    628       O  
ATOM    843  CB  SER A 141      38.294 -66.521  44.518  1.00 29.09           C  
ANISOU  843  CB  SER A 141     3487   2724   4841   1466   1539    507       C  
ATOM    844  OG  SER A 141      39.552 -67.181  44.602  1.00 32.34           O  
ANISOU  844  OG  SER A 141     3889   3196   5203   1493   1562    554       O  
ATOM    845  N   THR A 142      36.468 -68.207  43.013  1.00 26.11           N  
ANISOU  845  N   THR A 142     2940   2043   4939   1390   1628    428       N  
ATOM    846  CA  THR A 142      36.387 -69.175  41.906  1.00 26.69           C  
ANISOU  846  CA  THR A 142     2947   2019   5176   1323   1628    352       C  
ATOM    847  C   THR A 142      37.508 -68.820  40.887  1.00 30.83           C  
ANISOU  847  C   THR A 142     3520   2636   5556   1237   1501    249       C  
ATOM    848  O   THR A 142      38.548 -68.308  41.280  1.00 28.75           O  
ANISOU  848  O   THR A 142     3319   2500   5106   1263   1463    281       O  
ATOM    849  CB  THR A 142      34.963 -69.392  41.329  1.00 29.65           C  
ANISOU  849  CB  THR A 142     3251   2244   5771   1270   1630    299       C  
ATOM    850  OG1 THR A 142      34.265 -68.162  41.230  1.00 22.49           O  
ANISOU  850  OG1 THR A 142     2377   1354   4814   1230   1533    267       O  
ATOM    851  CG2 THR A 142      34.146 -70.416  42.110  1.00 30.91           C  
ANISOU  851  CG2 THR A 142     3323   2273   6147   1355   1801    401       C  
ATOM    852  N   VAL A 143      37.328 -69.131  39.615  1.00 28.17           N  
ANISOU  852  N   VAL A 143     3157   2238   5307   1138   1443    133       N  
ATOM    853  CA  VAL A 143      38.337 -68.832  38.600  1.00 27.11           C  
ANISOU  853  CA  VAL A 143     3069   2183   5046   1056   1338     36       C  
ATOM    854  C   VAL A 143      37.705 -68.113  37.370  1.00 30.82           C  
ANISOU  854  C   VAL A 143     3556   2646   5511    931   1189    -91       C  
ATOM    855  O   VAL A 143      37.961 -66.919  37.168  1.00 29.61           O  
ANISOU  855  O   VAL A 143     3463   2594   5194    892   1070   -119       O  
ATOM    856  CB  VAL A 143      39.180 -70.093  38.202  1.00 31.07           C  
ANISOU  856  CB  VAL A 143     3538   2652   5617   1061   1424     21       C  
ATOM    857  CG1 VAL A 143      40.303 -69.713  37.235  1.00 31.22           C  
ANISOU  857  CG1 VAL A 143     3615   2769   5478    991   1327    -62       C  
ATOM    858  CG2 VAL A 143      39.752 -70.826  39.424  1.00 30.39           C  
ANISOU  858  CG2 VAL A 143     3420   2569   5560   1186   1571    168       C  
ATOM    859  N   ALA A 144      36.862 -68.845  36.575  1.00 28.90           N  
ANISOU  859  N   ALA A 144     3254   2283   5446    867   1195   -165       N  
ATOM    860  CA  ALA A 144      36.184 -68.373  35.354  1.00 29.68           C  
ANISOU  860  CA  ALA A 144     3356   2369   5553    742   1054   -280       C  
ATOM    861  C   ALA A 144      35.110 -67.331  35.567  1.00 38.96           C  
ANISOU  861  C   ALA A 144     4523   3536   6743    728    975   -251       C  
ATOM    862  O   ALA A 144      34.800 -66.570  34.643  1.00 39.57           O  
ANISOU  862  O   ALA A 144     4616   3645   6774    630    833   -320       O  
ATOM    863  CB  ALA A 144      35.596 -69.551  34.592  1.00 31.49           C  
ANISOU  863  CB  ALA A 144     3521   2472   5972    680   1088   -365       C  
ATOM    864  N   GLY A 145      34.513 -67.338  36.754  1.00 37.84           N  
ANISOU  864  N   GLY A 145     4351   3345   6680    825   1075   -143       N  
ATOM    865  CA  GLY A 145      33.452 -66.406  37.116  1.00 36.53           C  
ANISOU  865  CA  GLY A 145     4172   3153   6554    831   1037   -100       C  
ATOM    866  C   GLY A 145      33.900 -64.967  37.237  1.00 36.26           C  
ANISOU  866  C   GLY A 145     4213   3244   6320    820    935    -97       C  
ATOM    867  O   GLY A 145      35.013 -64.684  37.710  1.00 35.25           O  
ANISOU  867  O   GLY A 145     4149   3223   6021    865    945    -74       O  
ATOM    868  N   SER A 146      33.030 -64.057  36.775  1.00 29.83           N  
ANISOU  868  N   SER A 146     3382   2410   5543    758    833   -116       N  
ATOM    869  CA  SER A 146      33.240 -62.614  36.830  1.00 29.04           C  
ANISOU  869  CA  SER A 146     3334   2400   5299    739    734   -113       C  
ATOM    870  C   SER A 146      32.789 -62.087  38.203  1.00 33.72           C  
ANISOU  870  C   SER A 146     3935   2970   5905    838    830    -22       C  
ATOM    871  O   SER A 146      32.327 -62.878  39.043  1.00 33.45           O  
ANISOU  871  O   SER A 146     3866   2857   5985    919    969     42       O  
ATOM    872  CB  SER A 146      32.495 -61.914  35.693  1.00 32.53           C  
ANISOU  872  CB  SER A 146     3744   2827   5790    622    583   -168       C  
ATOM    873  OG  SER A 146      33.388 -61.515  34.669  1.00 44.80           O  
ANISOU  873  OG  SER A 146     5348   4491   7183    545    462   -238       O  
ATOM    874  N   ARG A 147      32.909 -60.762  38.424  1.00 28.01           N  
ANISOU  874  N   ARG A 147     3258   2316   5067    833    764    -18       N  
ATOM    875  CA  ARG A 147      32.575 -60.132  39.692  1.00 26.90           C  
ANISOU  875  CA  ARG A 147     3144   2168   4910    919    852     49       C  
ATOM    876  C   ARG A 147      31.195 -60.482  40.248  1.00 29.86           C  
ANISOU  876  C   ARG A 147     3451   2403   5491    966    963    112       C  
ATOM    877  O   ARG A 147      31.090 -60.686  41.456  1.00 29.23           O  
ANISOU  877  O   ARG A 147     3392   2308   5405   1069   1103    180       O  
ATOM    878  CB  ARG A 147      32.747 -58.613  39.604  1.00 25.80           C  
ANISOU  878  CB  ARG A 147     3050   2100   4653    883    751     24       C  
ATOM    879  CG  ARG A 147      33.737 -58.028  40.583  1.00 26.02           C  
ANISOU  879  CG  ARG A 147     3165   2231   4489    955    793     40       C  
ATOM    880  CD  ARG A 147      33.670 -56.517  40.506  1.00 26.11           C  
ANISOU  880  CD  ARG A 147     3208   2283   4428    919    707     13       C  
ATOM    881  NE  ARG A 147      32.821 -55.943  41.555  1.00 49.99           N  
ANISOU  881  NE  ARG A 147     6244   5252   7496    984    806     53       N  
ATOM    882  CZ  ARG A 147      32.018 -54.889  41.399  1.00 74.74           C  
ANISOU  882  CZ  ARG A 147     9345   8319  10732    950    777     51       C  
ATOM    883  NH1 ARG A 147      31.827 -54.363  40.196  1.00 70.70           N  
ANISOU  883  NH1 ARG A 147     8778   7789  10295    853    647     24       N  
ATOM    884  NH2 ARG A 147      31.359 -54.391  42.439  1.00 58.13           N  
ANISOU  884  NH2 ARG A 147     7259   6162   8667   1015    888     82       N  
ATOM    885  N   GLY A 148      30.179 -60.570  39.389  1.00 26.68           N  
ANISOU  885  N   GLY A 148     2966   1902   5268    892    903     94       N  
ATOM    886  CA  GLY A 148      28.819 -60.879  39.834  1.00 28.43           C  
ANISOU  886  CA  GLY A 148     3108   1978   5717    928   1000    158       C  
ATOM    887  C   GLY A 148      28.349 -62.319  39.702  1.00 36.01           C  
ANISOU  887  C   GLY A 148     3992   2833   6857    939   1076    174       C  
ATOM    888  O   GLY A 148      27.152 -62.601  39.887  1.00 36.54           O  
ANISOU  888  O   GLY A 148     3974   2766   7144    952   1138    224       O  
ATOM    889  N   SER A 149      29.282 -63.246  39.377  1.00 33.45           N  
ANISOU  889  N   SER A 149     3690   2560   6459    933   1079    132       N  
ATOM    890  CA  SER A 149      28.962 -64.654  39.177  1.00 33.95           C  
ANISOU  890  CA  SER A 149     3680   2521   6698    934   1149    131       C  
ATOM    891  C   SER A 149      28.565 -65.379  40.474  1.00 39.77           C  
ANISOU  891  C   SER A 149     4386   3177   7550   1061   1348    240       C  
ATOM    892  O   SER A 149      28.813 -64.868  41.571  1.00 39.04           O  
ANISOU  892  O   SER A 149     4352   3140   7343   1153   1434    309       O  
ATOM    893  CB  SER A 149      30.066 -65.371  38.416  1.00 36.59           C  
ANISOU  893  CB  SER A 149     4045   2923   6934    887   1102     52       C  
ATOM    894  OG  SER A 149      31.126 -65.708  39.287  1.00 49.06           O  
ANISOU  894  OG  SER A 149     5686   4584   8372    981   1201     99       O  
ATOM    895  N   ALA A 150      27.887 -66.530  40.329  1.00 37.55           N  
ANISOU  895  N   ALA A 150     4009   2760   7498   1062   1418    256       N  
ATOM    896  CA  ALA A 150      27.376 -67.333  41.425  1.00 38.79           C  
ANISOU  896  CA  ALA A 150     4115   2820   7804   1177   1612    367       C  
ATOM    897  C   ALA A 150      28.491 -68.052  42.195  1.00 45.68           C  
ANISOU  897  C   ALA A 150     5036   3768   8551   1270   1726    417       C  
ATOM    898  O   ALA A 150      29.406 -68.589  41.576  1.00 46.84           O  
ANISOU  898  O   ALA A 150     5203   3970   8625   1228   1678    352       O  
ATOM    899  CB  ALA A 150      26.396 -68.347  40.870  1.00 40.38           C  
ANISOU  899  CB  ALA A 150     4193   2854   8296   1136   1636    357       C  
ATOM    900  N   ASP A 151      28.387 -68.109  43.533  1.00 41.95           N  
ANISOU  900  N   ASP A 151     4583   3301   8055   1395   1880    539       N  
ATOM    901  CA  ASP A 151      29.372 -68.778  44.386  1.00 41.02           C  
ANISOU  901  CA  ASP A 151     4504   3259   7821   1497   1997    620       C  
ATOM    902  C   ASP A 151      29.390 -70.298  44.216  1.00 45.71           C  
ANISOU  902  C   ASP A 151     5006   3751   8612   1518   2097    649       C  
ATOM    903  O   ASP A 151      30.438 -70.915  44.382  1.00 45.20           O  
ANISOU  903  O   ASP A 151     4961   3752   8460   1548   2129    666       O  
ATOM    904  CB  ASP A 151      29.147 -68.419  45.869  1.00 42.80           C  
ANISOU  904  CB  ASP A 151     4771   3510   7980   1619   2136    744       C  
ATOM    905  CG  ASP A 151      29.730 -67.101  46.357  1.00 52.73           C  
ANISOU  905  CG  ASP A 151     6155   4928   8953   1629   2069    724       C  
ATOM    906  OD1 ASP A 151      30.791 -66.678  45.829  1.00 52.81           O  
ANISOU  906  OD1 ASP A 151     6227   5064   8775   1594   1972    670       O  
ATOM    907  OD2 ASP A 151      29.211 -66.564  47.353  1.00 61.15           O  
ANISOU  907  OD2 ASP A 151     7255   5989   9989   1676   2126    766       O  
ATOM    908  N   THR A 152      28.235 -70.899  43.924  1.00 45.26           N  
ANISOU  908  N   THR A 152     4839   3524   8834   1502   2148    659       N  
ATOM    909  CA  THR A 152      28.073 -72.360  43.795  1.00 46.42           C  
ANISOU  909  CA  THR A 152     4880   3541   9217   1519   2252    683       C  
ATOM    910  C   THR A 152      27.996 -72.788  42.313  1.00 51.36           C  
ANISOU  910  C   THR A 152     5454   4097   9962   1380   2124    531       C  
ATOM    911  O   THR A 152      26.964 -73.285  41.834  1.00 53.18           O  
ANISOU  911  O   THR A 152     5586   4178  10444   1330   2121    503       O  
ATOM    912  CB  THR A 152      26.883 -72.872  44.634  1.00 51.56           C  
ANISOU  912  CB  THR A 152     5432   4038  10120   1604   2416    807       C  
ATOM    913  OG1 THR A 152      25.681 -72.260  44.152  1.00 46.39           O  
ANISOU  913  OG1 THR A 152     4730   3287   9608   1535   2340    765       O  
ATOM    914  CG2 THR A 152      27.056 -72.623  46.126  1.00 51.57           C  
ANISOU  914  CG2 THR A 152     5483   4106  10007   1750   2573    966       C  
ATOM    915  N   ALA A 153      29.090 -72.533  41.591  1.00 45.16           N  
ANISOU  915  N   ALA A 153     4742   3429   8987   1315   2015    432       N  
ATOM    916  CA  ALA A 153      29.286 -72.882  40.190  1.00 43.83           C  
ANISOU  916  CA  ALA A 153     4556   3234   8862   1187   1898    279       C  
ATOM    917  C   ALA A 153      30.371 -73.961  40.216  1.00 46.55           C  
ANISOU  917  C   ALA A 153     4902   3598   9189   1222   1987    280       C  
ATOM    918  O   ALA A 153      31.014 -74.128  41.261  1.00 45.10           O  
ANISOU  918  O   ALA A 153     4748   3485   8903   1333   2094    397       O  
ATOM    919  CB  ALA A 153      29.751 -71.655  39.401  1.00 43.41           C  
ANISOU  919  CB  ALA A 153     4597   3313   8584   1088   1705    174       C  
ATOM    920  N   ARG A 154      30.533 -74.738  39.116  1.00 43.48           N  
ANISOU  920  N   ARG A 154     4474   3139   8907   1128   1949    153       N  
ATOM    921  CA  ARG A 154      31.519 -75.828  39.067  1.00 42.85           C  
ANISOU  921  CA  ARG A 154     4381   3050   8852   1151   2043    141       C  
ATOM    922  C   ARG A 154      32.867 -75.327  38.593  1.00 47.57           C  
ANISOU  922  C   ARG A 154     5084   3807   9183   1111   1950     72       C  
ATOM    923  O   ARG A 154      33.159 -75.322  37.386  1.00 50.46           O  
ANISOU  923  O   ARG A 154     5479   4187   9507    996   1843    -80       O  
ATOM    924  CB  ARG A 154      31.030 -77.000  38.205  1.00 40.97           C  
ANISOU  924  CB  ARG A 154     4048   2643   8876   1075   2073     34       C  
ATOM    925  CG  ARG A 154      32.012 -78.186  38.172  1.00 47.25           C  
ANISOU  925  CG  ARG A 154     4817   3405   9731   1101   2193     21       C  
ATOM    926  CD  ARG A 154      31.540 -79.337  37.301  1.00 47.53           C  
ANISOU  926  CD  ARG A 154     4761   3265  10035   1024   2233   -100       C  
ATOM    927  NE  ARG A 154      30.369 -80.007  37.863  1.00 53.02           N  
ANISOU  927  NE  ARG A 154     5332   3789  11025   1073   2342    -16       N  
ATOM    928  CZ  ARG A 154      30.398 -80.786  38.941  1.00 57.32           C  
ANISOU  928  CZ  ARG A 154     5799   4263  11718   1206   2533    150       C  
ATOM    929  NH1 ARG A 154      31.539 -80.988  39.591  1.00 39.57           N  
ANISOU  929  NH1 ARG A 154     3583   2105   9345   1301   2629    254       N  
ATOM    930  NH2 ARG A 154      29.290 -81.352  39.386  1.00 41.48           N  
ANISOU  930  NH2 ARG A 154     3678   2097   9985   1247   2628    224       N  
ATOM    931  N   ASP A 155      33.701 -74.928  39.539  1.00 40.37           N  
ANISOU  931  N   ASP A 155     4228   3016   8095   1208   1996    188       N  
ATOM    932  CA  ASP A 155      35.020 -74.413  39.209  1.00 38.28           C  
ANISOU  932  CA  ASP A 155     4056   2903   7588   1184   1917    146       C  
ATOM    933  C   ASP A 155      36.053 -74.858  40.229  1.00 37.24           C  
ANISOU  933  C   ASP A 155     3925   2832   7393   1303   2042    287       C  
ATOM    934  O   ASP A 155      35.716 -75.456  41.253  1.00 35.68           O  
ANISOU  934  O   ASP A 155     3665   2574   7319   1406   2184    424       O  
ATOM    935  CB  ASP A 155      34.951 -72.876  39.193  1.00 39.60           C  
ANISOU  935  CB  ASP A 155     4314   3200   7530   1148   1763    124       C  
ATOM    936  CG  ASP A 155      35.645 -72.201  38.034  1.00 50.87           C  
ANISOU  936  CG  ASP A 155     5810   4713   8805   1030   1605    -20       C  
ATOM    937  OD1 ASP A 155      36.657 -72.764  37.533  1.00 53.73           O  
ANISOU  937  OD1 ASP A 155     6185   5096   9134   1006   1623    -73       O  
ATOM    938  OD2 ASP A 155      35.215 -71.081  37.659  1.00 54.56           O  
ANISOU  938  OD2 ASP A 155     6318   5229   9182    966   1469    -69       O  
ATOM    939  N   VAL A 156      37.319 -74.529  39.948  1.00 32.43           N  
ANISOU  939  N   VAL A 156     3383   2348   6591   1286   1984    262       N  
ATOM    940  CA  VAL A 156      38.443 -74.721  40.857  1.00 32.33           C  
ANISOU  940  CA  VAL A 156     3382   2425   6477   1385   2061    395       C  
ATOM    941  C   VAL A 156      38.273 -73.564  41.863  1.00 39.43           C  
ANISOU  941  C   VAL A 156     4349   3444   7187   1442   2008    484       C  
ATOM    942  O   VAL A 156      37.874 -72.458  41.484  1.00 41.09           O  
ANISOU  942  O   VAL A 156     4624   3710   7278   1377   1875    403       O  
ATOM    943  CB  VAL A 156      39.792 -74.601  40.108  1.00 34.67           C  
ANISOU  943  CB  VAL A 156     3727   2809   6636   1333   1998    324       C  
ATOM    944  CG1 VAL A 156      40.965 -74.756  41.053  1.00 34.66           C  
ANISOU  944  CG1 VAL A 156     3730   2906   6534   1432   2063    474       C  
ATOM    945  CG2 VAL A 156      39.891 -75.607  38.979  1.00 34.94           C  
ANISOU  945  CG2 VAL A 156     3710   2725   6839   1260   2043    203       C  
ATOM    946  N   HIS A 157      38.491 -73.816  43.127  1.00 35.66           N  
ANISOU  946  N   HIS A 157     3857   3001   6693   1559   2116    648       N  
ATOM    947  CA  HIS A 157      38.346 -72.719  44.059  1.00 34.49           C  
ANISOU  947  CA  HIS A 157     3783   2966   6355   1607   2071    715       C  
ATOM    948  C   HIS A 157      39.716 -72.195  44.468  1.00 37.80           C  
ANISOU  948  C   HIS A 157     4272   3555   6535   1632   2010    763       C  
ATOM    949  O   HIS A 157      40.704 -72.936  44.427  1.00 37.67           O  
ANISOU  949  O   HIS A 157     4221   3552   6539   1653   2057    808       O  
ATOM    950  CB  HIS A 157      37.454 -73.123  45.241  1.00 35.69           C  
ANISOU  950  CB  HIS A 157     3889   3055   6615   1714   2215    857       C  
ATOM    951  CG  HIS A 157      36.036 -73.369  44.837  1.00 38.78           C  
ANISOU  951  CG  HIS A 157     4219   3290   7226   1681   2247    805       C  
ATOM    952  ND1 HIS A 157      35.043 -72.443  45.101  1.00 40.49           N  
ANISOU  952  ND1 HIS A 157     4473   3505   7407   1674   2205    791       N  
ATOM    953  CD2 HIS A 157      35.499 -74.409  44.162  1.00 40.51           C  
ANISOU  953  CD2 HIS A 157     4340   3348   7704   1648   2311    761       C  
ATOM    954  CE1 HIS A 157      33.932 -72.958  44.600  1.00 40.30           C  
ANISOU  954  CE1 HIS A 157     4367   3321   7625   1641   2242    751       C  
ATOM    955  NE2 HIS A 157      34.161 -74.128  44.007  1.00 40.87           N  
ANISOU  955  NE2 HIS A 157     4359   3295   7875   1620   2299    726       N  
ATOM    956  N   GLY A 158      39.773 -70.902  44.741  1.00 32.69           N  
ANISOU  956  N   GLY A 158     3716   3025   5680   1618   1900    740       N  
ATOM    957  CA  GLY A 158      40.977 -70.217  45.195  1.00 31.34           C  
ANISOU  957  CA  GLY A 158     3616   3018   5275   1635   1824    779       C  
ATOM    958  C   GLY A 158      40.953 -70.186  46.707  1.00 35.20           C  
ANISOU  958  C   GLY A 158     4127   3579   5668   1746   1901    931       C  
ATOM    959  O   GLY A 158      39.868 -70.239  47.307  1.00 36.16           O  
ANISOU  959  O   GLY A 158     4239   3638   5861   1792   1981    972       O  
ATOM    960  N   PHE A 159      42.155 -70.151  47.328  1.00 27.26           N  
ANISOU  960  N   PHE A 159     3147   2702   4508   1791   1884   1022       N  
ATOM    961  CA  PHE A 159      42.373 -70.152  48.773  1.00 24.86           C  
ANISOU  961  CA  PHE A 159     2870   2497   4077   1894   1945   1176       C  
ATOM    962  C   PHE A 159      43.679 -69.413  48.964  1.00 29.04           C  
ANISOU  962  C   PHE A 159     3464   3190   4381   1875   1819   1180       C  
ATOM    963  O   PHE A 159      44.740 -70.037  48.893  1.00 28.69           O  
ANISOU  963  O   PHE A 159     3376   3179   4348   1884   1820   1241       O  
ATOM    964  CB  PHE A 159      42.528 -71.614  49.248  1.00 27.03           C  
ANISOU  964  CB  PHE A 159     3046   2714   4511   1980   2102   1332       C  
ATOM    965  CG  PHE A 159      42.416 -71.924  50.728  1.00 28.48           C  
ANISOU  965  CG  PHE A 159     3230   2960   4633   2099   2212   1517       C  
ATOM    966  CD1 PHE A 159      43.133 -71.195  51.668  1.00 30.27           C  
ANISOU  966  CD1 PHE A 159     3540   3363   4597   2133   2144   1584       C  
ATOM    967  CD2 PHE A 159      41.623 -72.975  51.172  1.00 30.96           C  
ANISOU  967  CD2 PHE A 159     3458   3159   5149   2175   2384   1628       C  
ATOM    968  CE1 PHE A 159      43.007 -71.471  53.024  1.00 31.72           C  
ANISOU  968  CE1 PHE A 159     3733   3617   4703   2239   2244   1755       C  
ATOM    969  CE2 PHE A 159      41.536 -73.279  52.527  1.00 34.04           C  
ANISOU  969  CE2 PHE A 159     3847   3613   5474   2288   2492   1812       C  
ATOM    970  CZ  PHE A 159      42.226 -72.521  53.439  1.00 31.83           C  
ANISOU  970  CZ  PHE A 159     3661   3519   4914   2318   2420   1873       C  
ATOM    971  N   ALA A 160      43.628 -68.078  49.118  1.00 26.03           N  
ANISOU  971  N   ALA A 160     3179   2899   3811   1842   1708   1107       N  
ATOM    972  CA  ALA A 160      44.855 -67.290  49.245  1.00 24.94           C  
ANISOU  972  CA  ALA A 160     3100   2908   3468   1811   1572   1092       C  
ATOM    973  C   ALA A 160      45.024 -66.587  50.610  1.00 30.83           C  
ANISOU  973  C   ALA A 160     3930   3794   3991   1865   1548   1161       C  
ATOM    974  O   ALA A 160      44.193 -65.750  50.996  1.00 28.09           O  
ANISOU  974  O   ALA A 160     3652   3450   3571   1861   1539   1101       O  
ATOM    975  CB  ALA A 160      44.967 -66.314  48.102  1.00 24.39           C  
ANISOU  975  CB  ALA A 160     3066   2828   3374   1701   1433    923       C  
ATOM    976  N   THR A 161      46.131 -66.967  51.333  1.00 30.83           N  
ANISOU  976  N   THR A 161     3919   3910   3885   1914   1537   1290       N  
ATOM    977  CA  THR A 161      46.511 -66.504  52.680  1.00 31.97           C  
ANISOU  977  CA  THR A 161     4134   4209   3804   1969   1512   1382       C  
ATOM    978  C   THR A 161      47.660 -65.489  52.748  1.00 36.88           C  
ANISOU  978  C   THR A 161     4818   4976   4218   1916   1339   1336       C  
ATOM    979  O   THR A 161      48.785 -65.801  52.322  1.00 35.80           O  
ANISOU  979  O   THR A 161     4630   4875   4096   1895   1277   1375       O  
ATOM    980  CB  THR A 161      46.910 -67.681  53.583  1.00 34.16           C  
ANISOU  980  CB  THR A 161     4347   4522   4110   2069   1626   1590       C  
ATOM    981  OG1 THR A 161      46.068 -68.810  53.360  1.00 40.45           O  
ANISOU  981  OG1 THR A 161     5055   5163   5149   2111   1786   1638       O  
ATOM    982  CG2 THR A 161      46.930 -67.300  55.052  1.00 27.70           C  
ANISOU  982  CG2 THR A 161     3607   3845   3070   2137   1638   1689       C  
ATOM    983  N   ARG A 162      47.399 -64.320  53.403  1.00 32.99           N  
ANISOU  983  N   ARG A 162     4434   4565   3535   1902   1273   1265       N  
ATOM    984  CA  ARG A 162      48.468 -63.344  53.641  1.00 31.95           C  
ANISOU  984  CA  ARG A 162     4367   4578   3195   1856   1110   1224       C  
ATOM    985  C   ARG A 162      48.937 -63.456  55.066  1.00 35.84           C  
ANISOU  985  C   ARG A 162     4905   5221   3492   1924   1115   1357       C  
ATOM    986  O   ARG A 162      48.124 -63.327  55.972  1.00 36.51           O  
ANISOU  986  O   ARG A 162     5052   5323   3495   1976   1199   1377       O  
ATOM    987  CB  ARG A 162      48.046 -61.888  53.362  1.00 27.21           C  
ANISOU  987  CB  ARG A 162     3855   3974   2510   1782   1015   1045       C  
ATOM    988  CG  ARG A 162      49.169 -60.912  53.711  1.00 27.90           C  
ANISOU  988  CG  ARG A 162     4002   4205   2393   1735    848   1005       C  
ATOM    989  CD  ARG A 162      49.108 -59.644  52.914  1.00 26.11           C  
ANISOU  989  CD  ARG A 162     3813   3945   2163   1642    734    831       C  
ATOM    990  NE  ARG A 162      49.481 -59.857  51.531  1.00 15.43           N  
ANISOU  990  NE  ARG A 162     2383   2519    959   1584    685    792       N  
ATOM    991  CZ  ARG A 162      49.229 -58.992  50.559  1.00 33.17           C  
ANISOU  991  CZ  ARG A 162     4636   4701   3265   1506    618    656       C  
ATOM    992  NH1 ARG A 162      48.610 -57.845  50.824  1.00 13.63           N  
ANISOU  992  NH1 ARG A 162     2137   2111    931   1368    491    486       N  
ATOM    993  NH2 ARG A 162      49.569 -59.277  49.306  1.00 30.00           N  
ANISOU  993  NH2 ARG A 162     4169   4241   2989   1458    587    631       N  
ATOM    994  N   PHE A 163      50.239 -63.646  55.260  1.00 30.92           N  
ANISOU  994  N   PHE A 163     4253   4711   2784   1919   1017   1442       N  
ATOM    995  CA  PHE A 163      50.852 -63.713  56.570  1.00 32.39           C  
ANISOU  995  CA  PHE A 163     4478   5064   2765   1970    986   1574       C  
ATOM    996  C   PHE A 163      51.539 -62.379  56.823  1.00 36.43           C  
ANISOU  996  C   PHE A 163     5078   5697   3066   1899    804   1464       C  
ATOM    997  O   PHE A 163      52.543 -62.080  56.176  1.00 33.93           O  
ANISOU  997  O   PHE A 163     4723   5398   2770   1837    678   1429       O  
ATOM    998  CB  PHE A 163      51.883 -64.842  56.612  1.00 35.43           C  
ANISOU  998  CB  PHE A 163     4750   5484   3227   2010    995   1759       C  
ATOM    999  CG  PHE A 163      51.316 -66.235  56.646  1.00 38.27           C  
ANISOU  999  CG  PHE A 163     5019   5750   3774   2095   1180   1905       C  
ATOM   1000  CD1 PHE A 163      51.012 -66.911  55.471  1.00 41.03           C  
ANISOU 1000  CD1 PHE A 163     5280   5925   4386   2081   1267   1862       C  
ATOM   1001  CD2 PHE A 163      51.153 -66.905  57.846  1.00 42.01           C  
ANISOU 1001  CD2 PHE A 163     5484   6310   4167   2188   1263   2094       C  
ATOM   1002  CE1 PHE A 163      50.517 -68.214  55.504  1.00 42.23           C  
ANISOU 1002  CE1 PHE A 163     5336   5978   4730   2156   1438   1994       C  
ATOM   1003  CE2 PHE A 163      50.675 -68.218  57.874  1.00 45.15           C  
ANISOU 1003  CE2 PHE A 163     5782   6612   4761   2269   1438   2242       C  
ATOM   1004  CZ  PHE A 163      50.344 -68.854  56.701  1.00 42.33           C  
ANISOU 1004  CZ  PHE A 163     5336   6070   4677   2252   1526   2185       C  
ATOM   1005  N   TYR A 164      51.022 -61.584  57.764  1.00 35.63           N  
ANISOU 1005  N   TYR A 164     5094   5677   2768   1909    797   1412       N  
ATOM   1006  CA  TYR A 164      51.616 -60.295  58.098  1.00 36.51           C  
ANISOU 1006  CA  TYR A 164     5297   5900   2674   1840    632   1296       C  
ATOM   1007  C   TYR A 164      52.722 -60.526  59.130  1.00 44.72           C  
ANISOU 1007  C   TYR A 164     6347   7129   3515   1864    539   1435       C  
ATOM   1008  O   TYR A 164      52.584 -60.214  60.316  1.00 47.32           O  
ANISOU 1008  O   TYR A 164     6775   7581   3624   1891    537   1453       O  
ATOM   1009  CB  TYR A 164      50.543 -59.315  58.587  1.00 37.97           C  
ANISOU 1009  CB  TYR A 164     5603   6066   2757   1830    674   1150       C  
ATOM   1010  CG  TYR A 164      49.491 -58.978  57.550  1.00 38.80           C  
ANISOU 1010  CG  TYR A 164     5692   5992   3059   1794    737   1013       C  
ATOM   1011  CD1 TYR A 164      48.327 -59.737  57.435  1.00 41.04           C  
ANISOU 1011  CD1 TYR A 164     5937   6148   3508   1852    912   1057       C  
ATOM   1012  CD2 TYR A 164      49.652 -57.903  56.691  1.00 38.33           C  
ANISOU 1012  CD2 TYR A 164     5650   5891   3024   1701    619    846       C  
ATOM   1013  CE1 TYR A 164      47.358 -59.437  56.477  1.00 40.00           C  
ANISOU 1013  CE1 TYR A 164     5787   5859   3554   1815    957    937       C  
ATOM   1014  CE2 TYR A 164      48.668 -57.568  55.755  1.00 37.81           C  
ANISOU 1014  CE2 TYR A 164     5568   5669   3127   1667    671    731       C  
ATOM   1015  CZ  TYR A 164      47.505 -58.313  55.686  1.00 38.83           C  
ANISOU 1015  CZ  TYR A 164     5665   5682   3407   1723    837    775       C  
ATOM   1016  OH  TYR A 164      46.538 -57.998  54.777  1.00 28.21           O  
ANISOU 1016  OH  TYR A 164     4297   4189   2231   1688    878    674       O  
ATOM   1017  N   THR A 165      53.835 -61.108  58.661  1.00 41.48           N  
ANISOU 1017  N   THR A 165     5828   6740   3191   1856    471   1547       N  
ATOM   1018  CA  THR A 165      55.006 -61.464  59.476  1.00 41.44           C  
ANISOU 1018  CA  THR A 165     5796   6902   3048   1874    371   1710       C  
ATOM   1019  C   THR A 165      55.745 -60.224  59.964  1.00 46.30           C  
ANISOU 1019  C   THR A 165     6499   7654   3441   1799    176   1607       C  
ATOM   1020  O   THR A 165      55.558 -59.117  59.438  1.00 45.95           O  
ANISOU 1020  O   THR A 165     6503   7555   3400   1723    102   1414       O  
ATOM   1021  CB  THR A 165      55.931 -62.472  58.743  1.00 43.53           C  
ANISOU 1021  CB  THR A 165     5907   7121   3511   1889    375   1857       C  
ATOM   1022  OG1 THR A 165      56.832 -61.788  57.869  1.00 45.07           O  
ANISOU 1022  OG1 THR A 165     6065   7304   3757   1804    228   1771       O  
ATOM   1023  CG2 THR A 165      55.165 -63.549  57.979  1.00 38.34           C  
ANISOU 1023  CG2 THR A 165     5168   6289   3111   1937    561   1891       C  
ATOM   1024  N   ASP A 166      56.527 -60.395  61.019  1.00 43.94           N  
ANISOU 1024  N   ASP A 166     6215   7532   2949   1819     88   1737       N  
ATOM   1025  CA  ASP A 166      57.304 -59.286  61.542  1.00 44.28           C  
ANISOU 1025  CA  ASP A 166     6334   7714   2775   1742   -112   1646       C  
ATOM   1026  C   ASP A 166      58.621 -59.236  60.747  1.00 47.04           C  
ANISOU 1026  C   ASP A 166     6572   8062   3240   1682   -264   1679       C  
ATOM   1027  O   ASP A 166      59.596 -58.614  61.155  1.00 47.41           O  
ANISOU 1027  O   ASP A 166     6637   8231   3144   1623   -448   1661       O  
ATOM   1028  CB  ASP A 166      57.438 -59.346  63.078  1.00 48.17           C  
ANISOU 1028  CB  ASP A 166     6915   8408   2981   1779   -149   1746       C  
ATOM   1029  CG  ASP A 166      57.703 -60.704  63.697  1.00 64.06           C  
ANISOU 1029  CG  ASP A 166     8843  10499   5000   1870    -81   2021       C  
ATOM   1030  OD1 ASP A 166      57.320 -61.730  63.080  1.00 65.42           O  
ANISOU 1030  OD1 ASP A 166     8912  10542   5405   1932     74   2125       O  
ATOM   1031  OD2 ASP A 166      58.258 -60.744  64.823  1.00 71.67           O  
ANISOU 1031  OD2 ASP A 166     9842  11655   5736   1878   -181   2134       O  
ATOM   1032  N   GLU A 167      58.595 -59.871  59.551  1.00 41.91           N  
ANISOU 1032  N   GLU A 167     5807   7259   2859   1693   -179   1710       N  
ATOM   1033  CA  GLU A 167      59.689 -59.988  58.597  1.00 40.30           C  
ANISOU 1033  CA  GLU A 167     5484   7010   2819   1650   -266   1745       C  
ATOM   1034  C   GLU A 167      59.254 -59.818  57.115  1.00 40.61           C  
ANISOU 1034  C   GLU A 167     5483   6860   3088   1613   -197   1608       C  
ATOM   1035  O   GLU A 167      60.000 -60.201  56.204  1.00 38.80           O  
ANISOU 1035  O   GLU A 167     5144   6566   3032   1597   -210   1660       O  
ATOM   1036  CB  GLU A 167      60.454 -61.299  58.842  1.00 42.52           C  
ANISOU 1036  CB  GLU A 167     5637   7338   3182   1714   -235   2004       C  
ATOM   1037  CG  GLU A 167      61.471 -61.145  59.964  1.00 51.72           C  
ANISOU 1037  CG  GLU A 167     6807   8703   4142   1704   -403   2126       C  
ATOM   1038  CD  GLU A 167      62.629 -62.114  59.983  1.00 70.67           C  
ANISOU 1038  CD  GLU A 167     9054  11142   6654   1732   -440   2360       C  
ATOM   1039  OE1 GLU A 167      62.578 -63.131  59.249  1.00 66.47           O  
ANISOU 1039  OE1 GLU A 167     8413  10492   6349   1788   -291   2471       O  
ATOM   1040  OE2 GLU A 167      63.583 -61.858  60.755  1.00 66.11           O  
ANISOU 1040  OE2 GLU A 167     8461  10710   5946   1694   -621   2431       O  
ATOM   1041  N   GLY A 168      58.069 -59.232  56.907  1.00 35.21           N  
ANISOU 1041  N   GLY A 168     4890   6094   2396   1597   -130   1438       N  
ATOM   1042  CA  GLY A 168      57.487 -58.968  55.587  1.00 32.73           C  
ANISOU 1042  CA  GLY A 168     4556   5615   2266   1558    -74   1299       C  
ATOM   1043  C   GLY A 168      56.203 -59.727  55.298  1.00 35.05           C  
ANISOU 1043  C   GLY A 168     4845   5782   2690   1615    120   1301       C  
ATOM   1044  O   GLY A 168      55.851 -60.648  56.031  1.00 36.20           O  
ANISOU 1044  O   GLY A 168     4975   5953   2828   1695    230   1440       O  
ATOM   1045  N   ASN A 169      55.484 -59.356  54.221  1.00 28.82           N  
ANISOU 1045  N   ASN A 169     4062   4855   2031   1574    163   1155       N  
ATOM   1046  CA  ASN A 169      54.241 -60.053  53.859  1.00 27.96           C  
ANISOU 1046  CA  ASN A 169     3940   4614   2070   1617    335   1145       C  
ATOM   1047  C   ASN A 169      54.522 -61.351  53.110  1.00 30.78           C  
ANISOU 1047  C   ASN A 169     4179   4881   2634   1647    429   1250       C  
ATOM   1048  O   ASN A 169      55.178 -61.323  52.077  1.00 30.65           O  
ANISOU 1048  O   ASN A 169     4107   4816   2725   1595    379   1210       O  
ATOM   1049  CB  ASN A 169      53.334 -59.174  53.009  1.00 26.83           C  
ANISOU 1049  CB  ASN A 169     3841   4361   1990   1557    337    959       C  
ATOM   1050  CG  ASN A 169      52.615 -58.085  53.741  1.00 46.79           C  
ANISOU 1050  CG  ASN A 169     6484   6929   4367   1543    311    849       C  
ATOM   1051  OD1 ASN A 169      52.463 -58.086  54.970  1.00 34.96           O  
ANISOU 1051  OD1 ASN A 169     5048   5522   2712   1591    337    903       O  
ATOM   1052  ND2 ASN A 169      52.106 -57.144  52.971  1.00 44.52           N  
ANISOU 1052  ND2 ASN A 169     6223   6566   4125   1477    269    694       N  
ATOM   1053  N   PHE A 170      54.017 -62.479  53.618  1.00 27.32           N  
ANISOU 1053  N   PHE A 170     3704   4415   2262   1729    575   1377       N  
ATOM   1054  CA  PHE A 170      54.215 -63.807  53.042  1.00 26.46           C  
ANISOU 1054  CA  PHE A 170     3479   4215   2359   1768    687   1487       C  
ATOM   1055  C   PHE A 170      52.896 -64.373  52.546  1.00 31.06           C  
ANISOU 1055  C   PHE A 170     4049   4646   3105   1792    844   1440       C  
ATOM   1056  O   PHE A 170      51.955 -64.542  53.323  1.00 30.74           O  
ANISOU 1056  O   PHE A 170     4046   4606   3029   1850    937   1478       O  
ATOM   1057  CB  PHE A 170      54.953 -64.751  54.023  1.00 29.11           C  
ANISOU 1057  CB  PHE A 170     3757   4648   2657   1845    718   1708       C  
ATOM   1058  CG  PHE A 170      55.102 -66.180  53.543  1.00 30.53           C  
ANISOU 1058  CG  PHE A 170     3810   4726   3064   1894    853   1835       C  
ATOM   1059  CD1 PHE A 170      55.687 -66.464  52.310  1.00 32.04           C  
ANISOU 1059  CD1 PHE A 170     3926   4821   3426   1847    851   1789       C  
ATOM   1060  CD2 PHE A 170      54.643 -67.242  54.310  1.00 32.55           C  
ANISOU 1060  CD2 PHE A 170     4022   4975   3371   1987    993   1997       C  
ATOM   1061  CE1 PHE A 170      55.787 -67.781  51.850  1.00 31.27           C  
ANISOU 1061  CE1 PHE A 170     3715   4617   3550   1889    990   1889       C  
ATOM   1062  CE2 PHE A 170      54.768 -68.559  53.856  1.00 34.32           C  
ANISOU 1062  CE2 PHE A 170     4122   5090   3828   2031   1128   2109       C  
ATOM   1063  CZ  PHE A 170      55.339 -68.814  52.628  1.00 30.77           C  
ANISOU 1063  CZ  PHE A 170     3603   4540   3550   1980   1126   2047       C  
ATOM   1064  N   ASP A 171      52.816 -64.627  51.221  1.00 28.90           N  
ANISOU 1064  N   ASP A 171     3723   4245   3014   1744    870   1353       N  
ATOM   1065  CA  ASP A 171      51.600 -65.134  50.587  1.00 28.09           C  
ANISOU 1065  CA  ASP A 171     3600   3991   3083   1748    997   1290       C  
ATOM   1066  C   ASP A 171      51.677 -66.562  50.133  1.00 33.20           C  
ANISOU 1066  C   ASP A 171     4137   4536   3943   1786   1127   1382       C  
ATOM   1067  O   ASP A 171      52.664 -66.927  49.517  1.00 35.42           O  
ANISOU 1067  O   ASP A 171     4358   4813   4287   1763   1099   1407       O  
ATOM   1068  CB  ASP A 171      51.164 -64.226  49.426  1.00 27.72           C  
ANISOU 1068  CB  ASP A 171     3591   3872   3070   1656    926   1099       C  
ATOM   1069  CG  ASP A 171      50.719 -62.831  49.840  1.00 30.74           C  
ANISOU 1069  CG  ASP A 171     4076   4317   3287   1621    828    993       C  
ATOM   1070  OD1 ASP A 171      50.555 -62.599  51.059  1.00 31.22           O  
ANISOU 1070  OD1 ASP A 171     4192   4462   3208   1671    839   1051       O  
ATOM   1071  OD2 ASP A 171      50.522 -61.973  48.937  1.00 31.04           O  
ANISOU 1071  OD2 ASP A 171     4141   4318   3336   1542    747    854       O  
ATOM   1072  N   ILE A 172      50.648 -67.370  50.444  1.00 29.08           N  
ANISOU 1072  N   ILE A 172     3585   3923   3543   1846   1277   1433       N  
ATOM   1073  CA  ILE A 172      50.514 -68.740  49.961  1.00 29.32           C  
ANISOU 1073  CA  ILE A 172     3507   3825   3807   1878   1420   1498       C  
ATOM   1074  C   ILE A 172      49.230 -68.710  49.123  1.00 36.86           C  
ANISOU 1074  C   ILE A 172     4472   4635   4900   1835   1473   1351       C  
ATOM   1075  O   ILE A 172      48.114 -68.964  49.629  1.00 38.88           O  
ANISOU 1075  O   ILE A 172     4730   4831   5210   1880   1570   1373       O  
ATOM   1076  CB  ILE A 172      50.539 -69.860  51.026  1.00 32.77           C  
ANISOU 1076  CB  ILE A 172     3877   4277   4297   1986   1550   1707       C  
ATOM   1077  CG1 ILE A 172      51.738 -69.712  51.986  1.00 34.44           C  
ANISOU 1077  CG1 ILE A 172     4094   4660   4331   2023   1468   1856       C  
ATOM   1078  CG2 ILE A 172      50.516 -71.239  50.352  1.00 32.29           C  
ANISOU 1078  CG2 ILE A 172     3696   4069   4504   2006   1691   1756       C  
ATOM   1079  CD1 ILE A 172      51.783 -70.757  53.212  1.00 37.96           C  
ANISOU 1079  CD1 ILE A 172     4487   5160   4775   2138   1582   2092       C  
ATOM   1080  N   VAL A 173      49.402 -68.304  47.846  1.00 30.97           N  
ANISOU 1080  N   VAL A 173     3734   3842   4192   1743   1396   1202       N  
ATOM   1081  CA  VAL A 173      48.327 -68.152  46.864  1.00 28.42           C  
ANISOU 1081  CA  VAL A 173     3422   3397   3978   1680   1407   1049       C  
ATOM   1082  C   VAL A 173      48.056 -69.541  46.289  1.00 31.40           C  
ANISOU 1082  C   VAL A 173     3704   3630   4595   1695   1548   1069       C  
ATOM   1083  O   VAL A 173      48.686 -69.964  45.319  1.00 30.92           O  
ANISOU 1083  O   VAL A 173     3602   3524   4624   1651   1551   1024       O  
ATOM   1084  CB  VAL A 173      48.655 -67.081  45.787  1.00 29.57           C  
ANISOU 1084  CB  VAL A 173     3621   3570   4042   1576   1259    893       C  
ATOM   1085  CG1 VAL A 173      47.401 -66.627  45.067  1.00 28.21           C  
ANISOU 1085  CG1 VAL A 173     3475   3304   3938   1515   1247    754       C  
ATOM   1086  CG2 VAL A 173      49.388 -65.892  46.393  1.00 29.30           C  
ANISOU 1086  CG2 VAL A 173     3661   3685   3787   1569   1126    901       C  
ATOM   1087  N   GLY A 174      47.173 -70.254  46.968  1.00 29.08           N  
ANISOU 1087  N   GLY A 174     3375   3273   4403   1766   1674   1152       N  
ATOM   1088  CA  GLY A 174      46.807 -71.610  46.605  1.00 30.86           C  
ANISOU 1088  CA  GLY A 174     3501   3353   4871   1796   1826   1192       C  
ATOM   1089  C   GLY A 174      45.378 -71.821  46.174  1.00 36.13           C  
ANISOU 1089  C   GLY A 174     4152   3881   5694   1776   1891   1108       C  
ATOM   1090  O   GLY A 174      44.587 -70.874  46.128  1.00 37.60           O  
ANISOU 1090  O   GLY A 174     4403   4081   5801   1749   1828   1034       O  
ATOM   1091  N   ASN A 175      45.059 -73.078  45.821  1.00 31.61           N  
ANISOU 1091  N   ASN A 175     3487   3164   5359   1782   2015   1111       N  
ATOM   1092  CA  ASN A 175      43.738 -73.511  45.362  1.00 31.43           C  
ANISOU 1092  CA  ASN A 175     3427   2988   5526   1760   2083   1036       C  
ATOM   1093  C   ASN A 175      43.216 -74.650  46.239  1.00 37.38           C  
ANISOU 1093  C   ASN A 175     4090   3655   6456   1864   2262   1192       C  
ATOM   1094  O   ASN A 175      43.977 -75.148  47.066  1.00 39.53           O  
ANISOU 1094  O   ASN A 175     4328   3990   6702   1946   2327   1354       O  
ATOM   1095  CB  ASN A 175      43.777 -73.892  43.855  1.00 28.15           C  
ANISOU 1095  CB  ASN A 175     2984   2465   5248   1658   2064    872       C  
ATOM   1096  CG  ASN A 175      43.571 -72.713  42.920  1.00 36.97           C  
ANISOU 1096  CG  ASN A 175     4184   3620   6243   1547   1902    699       C  
ATOM   1097  OD1 ASN A 175      43.150 -71.634  43.329  1.00 48.97           O  
ANISOU 1097  OD1 ASN A 175     5771   5212   7623   1540   1813    683       O  
ATOM   1098  ND2 ASN A 175      43.830 -72.882  41.630  1.00 19.76           N  
ANISOU 1098  ND2 ASN A 175     2140   1479   3888   1074   1730    690       N  
ATOM   1099  N   ASN A 176      41.931 -75.051  46.099  1.00 33.84           N  
ANISOU 1099  N   ASN A 176     3599   3068   6192   1864   2339   1158       N  
ATOM   1100  CA  ASN A 176      41.361 -76.170  46.878  1.00 35.21           C  
ANISOU 1100  CA  ASN A 176     3674   3140   6563   1962   2518   1307       C  
ATOM   1101  C   ASN A 176      41.666 -77.571  46.289  1.00 43.42           C  
ANISOU 1101  C   ASN A 176     4596   4038   7863   1962   2641   1316       C  
ATOM   1102  O   ASN A 176      41.235 -78.589  46.849  1.00 45.72           O  
ANISOU 1102  O   ASN A 176     4790   4229   8352   2042   2799   1442       O  
ATOM   1103  CB  ASN A 176      39.859 -75.987  47.112  1.00 33.11           C  
ANISOU 1103  CB  ASN A 176     3403   2783   6395   1971   2559   1287       C  
ATOM   1104  CG  ASN A 176      38.957 -76.305  45.939  1.00 45.95           C  
ANISOU 1104  CG  ASN A 176     4983   4245   8230   1878   2548   1126       C  
ATOM   1105  OD1 ASN A 176      39.283 -76.035  44.763  1.00 43.56           O  
ANISOU 1105  OD1 ASN A 176     4704   3934   7914   1773   2445    967       O  
ATOM   1106  ND2 ASN A 176      37.771 -76.818  46.244  1.00 30.02           N  
ANISOU 1106  ND2 ASN A 176     2905   2102   6401   1907   2646   1167       N  
ATOM   1107  N   ILE A 177      42.407 -77.606  45.158  1.00 39.31           N  
ANISOU 1107  N   ILE A 177     4084   3506   7346   1873   2574   1183       N  
ATOM   1108  CA  ILE A 177      42.846 -78.794  44.433  1.00 39.25           C  
ANISOU 1108  CA  ILE A 177     3984   3371   7559   1854   2676   1154       C  
ATOM   1109  C   ILE A 177      44.387 -78.779  44.410  1.00 44.66           C  
ANISOU 1109  C   ILE A 177     4679   4163   8126   1865   2649   1211       C  
ATOM   1110  O   ILE A 177      44.975 -77.748  44.066  1.00 44.81           O  
ANISOU 1110  O   ILE A 177     4792   4308   7926   1809   2501   1135       O  
ATOM   1111  CB  ILE A 177      42.201 -78.780  43.032  1.00 42.16           C  
ANISOU 1111  CB  ILE A 177     4362   3623   8033   1729   2621    925       C  
ATOM   1112  CG1 ILE A 177      40.687 -79.097  43.133  1.00 43.74           C  
ANISOU 1112  CG1 ILE A 177     4513   3686   8420   1731   2678    902       C  
ATOM   1113  CG2 ILE A 177      42.910 -79.716  42.071  1.00 43.02           C  
ANISOU 1113  CG2 ILE A 177     4414   3634   8297   1682   2690    843       C  
ATOM   1114  CD1 ILE A 177      39.792 -78.325  42.192  1.00 52.34           C  
ANISOU 1114  CD1 ILE A 177     5662   4748   9478   1614   2542    709       C  
ATOM   1115  N   PRO A 178      45.045 -79.899  44.797  1.00 42.26           N  
ANISOU 1115  N   PRO A 178     4272   3808   7979   1938   2792   1354       N  
ATOM   1116  CA  PRO A 178      46.520 -79.926  44.862  1.00 42.21           C  
ANISOU 1116  CA  PRO A 178     4260   3899   7879   1956   2772   1435       C  
ATOM   1117  C   PRO A 178      47.277 -79.841  43.546  1.00 47.35           C  
ANISOU 1117  C   PRO A 178     4936   4525   8529   1856   2719   1267       C  
ATOM   1118  O   PRO A 178      48.511 -79.715  43.548  1.00 48.18           O  
ANISOU 1118  O   PRO A 178     5040   4714   8553   1866   2693   1329       O  
ATOM   1119  CB  PRO A 178      46.803 -81.275  45.536  1.00 45.34           C  
ANISOU 1119  CB  PRO A 178     4518   4212   8496   2060   2960   1635       C  
ATOM   1120  CG  PRO A 178      45.659 -82.118  45.166  1.00 50.20           C  
ANISOU 1120  CG  PRO A 178     5061   4630   9383   2049   3084   1564       C  
ATOM   1121  CD  PRO A 178      44.483 -81.192  45.238  1.00 45.12           C  
ANISOU 1121  CD  PRO A 178     4505   4015   8622   2013   2983   1467       C  
ATOM   1122  N   VAL A 179      46.561 -79.947  42.423  1.00 42.53           N  
ANISOU 1122  N   VAL A 179     4343   3800   8016   1760   2708   1061       N  
ATOM   1123  CA  VAL A 179      47.160 -79.976  41.098  1.00 41.20           C  
ANISOU 1123  CA  VAL A 179     4201   3593   7859   1661   2678    887       C  
ATOM   1124  C   VAL A 179      46.617 -78.889  40.172  1.00 43.66           C  
ANISOU 1124  C   VAL A 179     4627   3951   8010   1546   2512    682       C  
ATOM   1125  O   VAL A 179      45.423 -78.594  40.193  1.00 41.95           O  
ANISOU 1125  O   VAL A 179     4432   3702   7806   1522   2471    623       O  
ATOM   1126  CB  VAL A 179      47.051 -81.404  40.461  1.00 45.37           C  
ANISOU 1126  CB  VAL A 179     4624   3919   8695   1649   2854    832       C  
ATOM   1127  CG1 VAL A 179      47.952 -82.399  41.181  1.00 45.84           C  
ANISOU 1127  CG1 VAL A 179     4569   3944   8905   1753   3012   1036       C  
ATOM   1128  CG2 VAL A 179      45.606 -81.907  40.433  1.00 45.43           C  
ANISOU 1128  CG2 VAL A 179     4591   3784   8885   1636   2911    768       C  
ATOM   1129  N   PHE A 180      47.480 -78.320  39.329  1.00 41.17           N  
ANISOU 1129  N   PHE A 180     4376   3705   7562   1474   2424    579       N  
ATOM   1130  CA  PHE A 180      47.010 -77.336  38.360  1.00 40.73           C  
ANISOU 1130  CA  PHE A 180     4421   3694   7362   1362   2271    393       C  
ATOM   1131  C   PHE A 180      46.886 -77.958  36.969  1.00 43.73           C  
ANISOU 1131  C   PHE A 180     4798   3953   7864   1262   2312    199       C  
ATOM   1132  O   PHE A 180      47.428 -79.046  36.744  1.00 45.28           O  
ANISOU 1132  O   PHE A 180     4923   4043   8240   1280   2459    206       O  
ATOM   1133  CB  PHE A 180      47.855 -76.055  38.365  1.00 42.31           C  
ANISOU 1133  CB  PHE A 180     4710   4070   7298   1344   2118    405       C  
ATOM   1134  CG  PHE A 180      47.081 -74.862  37.848  1.00 44.41           C  
ANISOU 1134  CG  PHE A 180     5068   4398   7406   1262   1953    278       C  
ATOM   1135  CD1 PHE A 180      45.972 -74.381  38.531  1.00 48.20           C  
ANISOU 1135  CD1 PHE A 180     5562   4890   7860   1288   1909    314       C  
ATOM   1136  CD2 PHE A 180      47.449 -74.231  36.670  1.00 46.42           C  
ANISOU 1136  CD2 PHE A 180     5392   4694   7551   1160   1851    129       C  
ATOM   1137  CE1 PHE A 180      45.244 -73.294  38.039  1.00 48.11           C  
ANISOU 1137  CE1 PHE A 180     5625   4926   7730   1212   1764    205       C  
ATOM   1138  CE2 PHE A 180      46.738 -73.126  36.199  1.00 47.66           C  
ANISOU 1138  CE2 PHE A 180     5624   4907   7576   1086   1700     29       C  
ATOM   1139  CZ  PHE A 180      45.636 -72.675  36.879  1.00 45.19           C  
ANISOU 1139  CZ  PHE A 180     5316   4599   7254   1112   1657     68       C  
ATOM   1140  N   PHE A 181      46.103 -77.313  36.072  1.00 36.92           N  
ANISOU 1140  N   PHE A 181     4008   3098   6923   1158   2190     29       N  
ATOM   1141  CA  PHE A 181      45.840 -77.782  34.716  1.00 36.52           C  
ANISOU 1141  CA  PHE A 181     3972   2950   6954   1048   2202   -171       C  
ATOM   1142  C   PHE A 181      47.080 -77.829  33.835  1.00 42.06           C  
ANISOU 1142  C   PHE A 181     4710   3686   7583   1004   2217   -243       C  
ATOM   1143  O   PHE A 181      47.310 -78.824  33.157  1.00 44.28           O  
ANISOU 1143  O   PHE A 181     4955   3851   8020    976   2342   -327       O  
ATOM   1144  CB  PHE A 181      44.825 -76.886  34.029  1.00 37.63           C  
ANISOU 1144  CB  PHE A 181     4185   3126   6988    949   2040   -308       C  
ATOM   1145  CG  PHE A 181      43.394 -76.909  34.501  1.00 39.06           C  
ANISOU 1145  CG  PHE A 181     4326   3235   7278    959   2026   -292       C  
ATOM   1146  CD1 PHE A 181      42.470 -77.760  33.913  1.00 44.16           C  
ANISOU 1146  CD1 PHE A 181     4924   3731   8124    900   2078   -407       C  
ATOM   1147  CD2 PHE A 181      42.939 -75.989  35.433  1.00 38.99           C  
ANISOU 1147  CD2 PHE A 181     4337   3312   7166   1013   1948   -179       C  
ATOM   1148  CE1 PHE A 181      41.130 -77.736  34.302  1.00 45.27           C  
ANISOU 1148  CE1 PHE A 181     5023   3801   8378    905   2059   -390       C  
ATOM   1149  CE2 PHE A 181      41.598 -75.965  35.820  1.00 42.22           C  
ANISOU 1149  CE2 PHE A 181     4711   3650   7682   1021   1940   -165       C  
ATOM   1150  CZ  PHE A 181      40.701 -76.829  35.248  1.00 42.27           C  
ANISOU 1150  CZ  PHE A 181     4657   3502   7900    969   1995   -263       C  
ATOM   1151  N   ILE A 182      47.854 -76.745  33.797  1.00 36.59           N  
ANISOU 1151  N   ILE A 182     4091   3146   6665    994   2097   -218       N  
ATOM   1152  CA  ILE A 182      49.021 -76.638  32.902  1.00 34.98           C  
ANISOU 1152  CA  ILE A 182     3929   2983   6379    949   2103   -285       C  
ATOM   1153  C   ILE A 182      50.392 -76.771  33.590  1.00 39.72           C  
ANISOU 1153  C   ILE A 182     4486   3635   6970   1040   2172   -117       C  
ATOM   1154  O   ILE A 182      50.471 -76.663  34.816  1.00 41.37           O  
ANISOU 1154  O   ILE A 182     4653   3892   7173   1133   2170     57       O  
ATOM   1155  CB  ILE A 182      48.869 -75.407  31.978  1.00 35.47           C  
ANISOU 1155  CB  ILE A 182     4100   3151   6225    845   1928   -418       C  
ATOM   1156  CG1 ILE A 182      48.436 -74.175  32.792  1.00 34.10           C  
ANISOU 1156  CG1 ILE A 182     3962   3092   5901    866   1773   -340       C  
ATOM   1157  CG2 ILE A 182      47.859 -75.700  30.855  1.00 34.91           C  
ANISOU 1157  CG2 ILE A 182     4059   2993   6212    733   1916   -619       C  
ATOM   1158  CD1 ILE A 182      49.078 -72.931  32.398  1.00 31.61           C  
ANISOU 1158  CD1 ILE A 182     3717   2923   5369    844   1643   -328       C  
ATOM   1159  N   GLN A 183      51.449 -77.068  32.815  1.00 35.41           N  
ANISOU 1159  N   GLN A 183     3945   3073   6438   1014   2242   -165       N  
ATOM   1160  CA  GLN A 183      52.808 -77.265  33.355  1.00 35.46           C  
ANISOU 1160  CA  GLN A 183     3897   3113   6465   1093   2315     -6       C  
ATOM   1161  C   GLN A 183      53.742 -76.058  33.172  1.00 40.05           C  
ANISOU 1161  C   GLN A 183     4544   3848   6827   1075   2182     21       C  
ATOM   1162  O   GLN A 183      54.747 -75.946  33.888  1.00 40.51           O  
ANISOU 1162  O   GLN A 183     4556   3965   6869   1147   2192    184       O  
ATOM   1163  CB  GLN A 183      53.463 -78.520  32.765  1.00 37.62           C  
ANISOU 1163  CB  GLN A 183     4107   3244   6942   1093   2512    -47       C  
ATOM   1164  CG  GLN A 183      52.703 -79.800  33.034  1.00 52.34           C  
ANISOU 1164  CG  GLN A 183     5885   4945   9059   1123   2665    -49       C  
ATOM   1165  CD  GLN A 183      53.237 -80.956  32.233  1.00 73.42           C  
ANISOU 1165  CD  GLN A 183     8508   7463  11924   1100   2854   -139       C  
ATOM   1166  OE1 GLN A 183      53.354 -80.902  31.000  1.00 69.06           O  
ANISOU 1166  OE1 GLN A 183     8030   6888  11324   1003   2856   -332       O  
ATOM   1167  NE2 GLN A 183      53.539 -82.039  32.920  1.00 66.82           N  
ANISOU 1167  NE2 GLN A 183     7549   6520  11318   1189   3024      1       N  
ATOM   1168  N   ASP A 184      53.433 -75.183  32.194  1.00 35.67           N  
ANISOU 1168  N   ASP A 184     4088   3352   6112    977   2060   -134       N  
ATOM   1169  CA  ASP A 184      54.231 -74.003  31.908  1.00 33.65           C  
ANISOU 1169  CA  ASP A 184     3895   3234   5656    951   1930   -123       C  
ATOM   1170  C   ASP A 184      53.339 -72.782  32.030  1.00 35.26           C  
ANISOU 1170  C   ASP A 184     4170   3535   5694    912   1747   -159       C  
ATOM   1171  O   ASP A 184      52.265 -72.746  31.426  1.00 33.47           O  
ANISOU 1171  O   ASP A 184     3982   3271   5463    843   1706   -291       O  
ATOM   1172  CB  ASP A 184      54.863 -74.110  30.504  1.00 35.34           C  
ANISOU 1172  CB  ASP A 184     4160   3428   5840    870   1971   -265       C  
ATOM   1173  CG  ASP A 184      56.103 -73.269  30.297  1.00 37.45           C  
ANISOU 1173  CG  ASP A 184     4447   3799   5982    876   1917   -200       C  
ATOM   1174  OD1 ASP A 184      56.086 -72.083  30.681  1.00 37.64           O  
ANISOU 1174  OD1 ASP A 184     4507   3947   5847    878   1757   -146       O  
ATOM   1175  OD2 ASP A 184      57.075 -73.780  29.716  1.00 35.95           O  
ANISOU 1175  OD2 ASP A 184     4237   3560   5861    875   2037   -211       O  
ATOM   1176  N   ALA A 185      53.791 -71.766  32.809  1.00 31.98           N  
ANISOU 1176  N   ALA A 185     3765   3243   5143    954   1632    -42       N  
ATOM   1177  CA  ALA A 185      53.049 -70.516  33.038  1.00 29.72           C  
ANISOU 1177  CA  ALA A 185     3540   3053   4699    925   1461    -61       C  
ATOM   1178  C   ALA A 185      52.728 -69.760  31.744  1.00 28.13           C  
ANISOU 1178  C   ALA A 185     3419   2884   4386    815   1363   -219       C  
ATOM   1179  O   ALA A 185      51.720 -69.062  31.716  1.00 28.10           O  
ANISOU 1179  O   ALA A 185     3454   2906   4317    775   1255   -271       O  
ATOM   1180  CB  ALA A 185      53.807 -69.621  33.998  1.00 29.76           C  
ANISOU 1180  CB  ALA A 185     3543   3178   4585    980   1370     76       C  
ATOM   1181  N   ILE A 186      53.536 -69.953  30.672  1.00 18.64           N  
ANISOU 1181  N   ILE A 186     2237   1673   3171    768   1410   -290       N  
ATOM   1182  CA  ILE A 186      53.317 -69.330  29.362  1.00 16.72           C  
ANISOU 1182  CA  ILE A 186     2079   1471   2802    620   1298   -403       C  
ATOM   1183  C   ILE A 186      51.977 -69.755  28.754  1.00 21.80           C  
ANISOU 1183  C   ILE A 186     2738   2039   3505    594   1323   -569       C  
ATOM   1184  O   ILE A 186      51.426 -69.034  27.938  1.00 22.42           O  
ANISOU 1184  O   ILE A 186     2876   2168   3472    511   1209   -662       O  
ATOM   1185  CB  ILE A 186      54.518 -69.554  28.382  1.00 19.30           C  
ANISOU 1185  CB  ILE A 186     2418   1794   3122    623   1401   -469       C  
ATOM   1186  CG1 ILE A 186      54.489 -68.594  27.192  1.00 17.10           C  
ANISOU 1186  CG1 ILE A 186     2226   1594   2678    478   1255   -533       C  
ATOM   1187  CG2 ILE A 186      54.651 -71.009  27.937  1.00 22.71           C  
ANISOU 1187  CG2 ILE A 186     2814   2093   3719    636   1598   -540       C  
ATOM   1188  CD1 ILE A 186      55.814 -68.456  26.506  1.00 21.41           C  
ANISOU 1188  CD1 ILE A 186     2778   2181   3178    541   1349   -556       C  
ATOM   1189  N   ARG A 187      51.454 -70.908  29.166  1.00 17.95           N  
ANISOU 1189  N   ARG A 187     2197   1438   3185    611   1429   -560       N  
ATOM   1190  CA  ARG A 187      50.201 -71.431  28.637  1.00 17.63           C  
ANISOU 1190  CA  ARG A 187     2162   1322   3214    522   1416   -667       C  
ATOM   1191  C   ARG A 187      48.989 -70.916  29.394  1.00 23.49           C  
ANISOU 1191  C   ARG A 187     2892   2061   3973    578   1346   -655       C  
ATOM   1192  O   ARG A 187      47.865 -71.240  28.997  1.00 25.37           O  
ANISOU 1192  O   ARG A 187     3126   2230   4282    524   1331   -747       O  
ATOM   1193  CB  ARG A 187      50.217 -72.970  28.613  1.00 17.78           C  
ANISOU 1193  CB  ARG A 187     2125   1220   3410    461   1551   -644       C  
ATOM   1194  CG  ARG A 187      51.251 -73.554  27.665  1.00 29.92           C  
ANISOU 1194  CG  ARG A 187     3685   2688   4996    545   1739   -824       C  
ATOM   1195  CD  ARG A 187      51.771 -74.891  28.182  1.00 38.94           C  
ANISOU 1195  CD  ARG A 187     4740   3708   6347    622   1941   -760       C  
ATOM   1196  NE  ARG A 187      52.703 -75.496  27.239  1.00 31.10           N  
ANISOU 1196  NE  ARG A 187     3763   2663   5392    590   2072   -847       N  
ATOM   1197  CZ  ARG A 187      53.050 -76.770  27.246  1.00 53.35           C  
ANISOU 1197  CZ  ARG A 187     6512   5342   8416    625   2264   -852       C  
ATOM   1198  NH1 ARG A 187      52.562 -77.593  28.168  1.00 56.76           N  
ANISOU 1198  NH1 ARG A 187     6855   5678   9034    691   2340   -772       N  
ATOM   1199  NH2 ARG A 187      53.885 -77.238  26.332  1.00 50.99           N  
ANISOU 1199  NH2 ARG A 187     6232   4995   8149    596   2391   -933       N  
ATOM   1200  N   PHE A 188      49.191 -70.122  30.485  1.00 19.94           N  
ANISOU 1200  N   PHE A 188     2432   1694   3451    650   1280   -517       N  
ATOM   1201  CA  PHE A 188      48.088 -69.613  31.308  1.00 18.84           C  
ANISOU 1201  CA  PHE A 188     2282   1561   3315    675   1204   -467       C  
ATOM   1202  C   PHE A 188      47.028 -68.856  30.511  1.00 23.65           C  
ANISOU 1202  C   PHE A 188     2937   2189   3860    576   1069   -575       C  
ATOM   1203  O   PHE A 188      45.850 -69.172  30.684  1.00 22.87           O  
ANISOU 1203  O   PHE A 188     2810   2017   3863    567   1069   -597       O  
ATOM   1204  CB  PHE A 188      48.581 -68.806  32.521  1.00 20.03           C  
ANISOU 1204  CB  PHE A 188     2431   1808   3372    756   1152   -322       C  
ATOM   1205  CG  PHE A 188      47.513 -68.574  33.573  1.00 21.41           C  
ANISOU 1205  CG  PHE A 188     2585   1964   3588    806   1134   -255       C  
ATOM   1206  CD1 PHE A 188      47.076 -69.610  34.384  1.00 24.93           C  
ANISOU 1206  CD1 PHE A 188     2966   2314   4191    876   1262   -191       C  
ATOM   1207  CD2 PHE A 188      46.946 -67.322  33.746  1.00 23.72           C  
ANISOU 1207  CD2 PHE A 188     2917   2327   3769    786   1001   -252       C  
ATOM   1208  CE1 PHE A 188      46.117 -69.388  35.375  1.00 25.92           C  
ANISOU 1208  CE1 PHE A 188     3074   2424   4352    928   1258   -122       C  
ATOM   1209  CE2 PHE A 188      45.989 -67.102  34.733  1.00 26.06           C  
ANISOU 1209  CE2 PHE A 188     3196   2601   4104    836   1001   -190       C  
ATOM   1210  CZ  PHE A 188      45.589 -68.132  35.546  1.00 24.56           C  
ANISOU 1210  CZ  PHE A 188     2948   2323   4060    908   1131   -125       C  
ATOM   1211  N   PRO A 189      47.393 -67.912  29.601  1.00 20.99           N  
ANISOU 1211  N   PRO A 189     2662   1947   3367    504    954   -633       N  
ATOM   1212  CA  PRO A 189      46.358 -67.230  28.821  1.00 20.00           C  
ANISOU 1212  CA  PRO A 189     2569   1841   3189    410    824   -720       C  
ATOM   1213  C   PRO A 189      45.512 -68.200  27.990  1.00 25.78           C  
ANISOU 1213  C   PRO A 189     3291   2472   4032    337    865   -847       C  
ATOM   1214  O   PRO A 189      44.297 -68.033  27.910  1.00 26.58           O  
ANISOU 1214  O   PRO A 189     3378   2538   4182    294    793   -880       O  
ATOM   1215  CB  PRO A 189      47.172 -66.278  27.946  1.00 21.19           C  
ANISOU 1215  CB  PRO A 189     2781   2105   3166    354    732   -748       C  
ATOM   1216  CG  PRO A 189      48.405 -66.040  28.690  1.00 25.86           C  
ANISOU 1216  CG  PRO A 189     3364   2749   3712    435    773   -642       C  
ATOM   1217  CD  PRO A 189      48.727 -67.372  29.261  1.00 22.42           C  
ANISOU 1217  CD  PRO A 189     2878   2220   3422    504    936   -610       C  
ATOM   1218  N   ASP A 190      46.145 -69.247  27.434  1.00 21.79           N  
ANISOU 1218  N   ASP A 190     2786   1909   3583    325    987   -916       N  
ATOM   1219  CA  ASP A 190      45.462 -70.260  26.633  1.00 21.84           C  
ANISOU 1219  CA  ASP A 190     2787   1813   3699    251   1038  -1055       C  
ATOM   1220  C   ASP A 190      44.380 -70.982  27.435  1.00 27.61           C  
ANISOU 1220  C   ASP A 190     3443   2426   4623    291   1089  -1024       C  
ATOM   1221  O   ASP A 190      43.223 -71.005  27.002  1.00 30.70           O  
ANISOU 1221  O   ASP A 190     3826   2778   5059    221   1010  -1096       O  
ATOM   1222  CB  ASP A 190      46.472 -71.216  25.968  1.00 23.13           C  
ANISOU 1222  CB  ASP A 190     2966   1934   3886    238   1176  -1134       C  
ATOM   1223  CG  ASP A 190      47.589 -70.486  25.219  1.00 34.18           C  
ANISOU 1223  CG  ASP A 190     4437   3452   5097    207   1133  -1147       C  
ATOM   1224  OD1 ASP A 190      47.324 -69.959  24.116  1.00 39.08           O  
ANISOU 1224  OD1 ASP A 190     5123   4140   5585    106   1023  -1244       O  
ATOM   1225  OD2 ASP A 190      48.712 -70.392  25.764  1.00 33.96           O  
ANISOU 1225  OD2 ASP A 190     4395   3456   5051    285   1198  -1044       O  
ATOM   1226  N   LEU A 191      44.728 -71.471  28.644  1.00 20.89           N  
ANISOU 1226  N   LEU A 191     2533   1529   3877    407   1205   -898       N  
ATOM   1227  CA  LEU A 191      43.803 -72.143  29.556  1.00 19.57           C  
ANISOU 1227  CA  LEU A 191     2288   1254   3894    467   1275   -837       C  
ATOM   1228  C   LEU A 191      42.612 -71.232  29.968  1.00 26.10           C  
ANISOU 1228  C   LEU A 191     3110   2106   4700    458   1147   -797       C  
ATOM   1229  O   LEU A 191      41.456 -71.658  29.905  1.00 28.17           O  
ANISOU 1229  O   LEU A 191     3330   2272   5101    427   1144   -838       O  
ATOM   1230  CB  LEU A 191      44.589 -72.621  30.791  1.00 19.04           C  
ANISOU 1230  CB  LEU A 191     2171   1175   3889    597   1406   -683       C  
ATOM   1231  CG  LEU A 191      43.775 -73.020  32.047  1.00 24.24           C  
ANISOU 1231  CG  LEU A 191     2755   1757   4700    687   1475   -568       C  
ATOM   1232  CD1 LEU A 191      43.010 -74.371  31.840  1.00 26.50           C  
ANISOU 1232  CD1 LEU A 191     2970   1872   5227    669   1594   -638       C  
ATOM   1233  CD2 LEU A 191      44.653 -73.059  33.293  1.00 22.16           C  
ANISOU 1233  CD2 LEU A 191     2462   1538   4419    811   1555   -395       C  
ATOM   1234  N   ILE A 192      42.906 -69.993  30.392  1.00 20.52           N  
ANISOU 1234  N   ILE A 192     2443   1520   3834    485   1046   -716       N  
ATOM   1235  CA  ILE A 192      41.903 -69.031  30.835  1.00 19.03           C  
ANISOU 1235  CA  ILE A 192     2251   1355   3624    483    937   -670       C  
ATOM   1236  C   ILE A 192      40.982 -68.596  29.706  1.00 24.56           C  
ANISOU 1236  C   ILE A 192     2969   2054   4308    361    806   -783       C  
ATOM   1237  O   ILE A 192      39.760 -68.580  29.882  1.00 23.63           O  
ANISOU 1237  O   ILE A 192     2809   1867   4304    346    775   -779       O  
ATOM   1238  CB  ILE A 192      42.538 -67.858  31.597  1.00 22.09           C  
ANISOU 1238  CB  ILE A 192     2674   1862   3856    542    877   -564       C  
ATOM   1239  CG1 ILE A 192      43.279 -68.334  32.864  1.00 23.30           C  
ANISOU 1239  CG1 ILE A 192     2800   2016   4036    664   1000   -439       C  
ATOM   1240  CG2 ILE A 192      41.544 -66.740  31.898  1.00 22.96           C  
ANISOU 1240  CG2 ILE A 192     2787   1998   3939    530    765   -532       C  
ATOM   1241  CD1 ILE A 192      42.634 -69.389  33.744  1.00 32.95           C  
ANISOU 1241  CD1 ILE A 192     3951   3121   5449    740   1137   -375       C  
ATOM   1242  N   HIS A 193      41.553 -68.301  28.531  1.00 22.61           N  
ANISOU 1242  N   HIS A 193     2781   1878   3932    274    735   -878       N  
ATOM   1243  CA  HIS A 193      40.784 -67.910  27.352  1.00 23.19           C  
ANISOU 1243  CA  HIS A 193     2879   1972   3962    149    601   -984       C  
ATOM   1244  C   HIS A 193      39.813 -69.017  26.955  1.00 29.43           C  
ANISOU 1244  C   HIS A 193     3621   2632   4928     95    638  -1076       C  
ATOM   1245  O   HIS A 193      38.662 -68.720  26.611  1.00 28.89           O  
ANISOU 1245  O   HIS A 193     3528   2538   4910     29    532  -1103       O  
ATOM   1246  CB  HIS A 193      41.717 -67.539  26.198  1.00 23.91           C  
ANISOU 1246  CB  HIS A 193     3047   2166   3874     77    549  -1062       C  
ATOM   1247  CG  HIS A 193      42.248 -66.141  26.286  1.00 26.43           C  
ANISOU 1247  CG  HIS A 193     3404   2614   4024     89    445   -985       C  
ATOM   1248  ND1 HIS A 193      43.234 -65.701  25.438  1.00 28.92           N  
ANISOU 1248  ND1 HIS A 193     3779   3026   4184     67    431  -1006       N  
ATOM   1249  CD2 HIS A 193      41.888 -65.122  27.104  1.00 27.41           C  
ANISOU 1249  CD2 HIS A 193     3510   2773   4131    126    366   -887       C  
ATOM   1250  CE1 HIS A 193      43.458 -64.438  25.765  1.00 27.46           C  
ANISOU 1250  CE1 HIS A 193     3605   2931   3896     88    335   -920       C  
ATOM   1251  NE2 HIS A 193      42.687 -64.054  26.783  1.00 27.14           N  
ANISOU 1251  NE2 HIS A 193     3522   2858   3934    123    295   -852       N  
ATOM   1252  N   SER A 194      40.251 -70.279  27.097  1.00 27.39           N  
ANISOU 1252  N   SER A 194     3339   2282   4787    131    794  -1111       N  
ATOM   1253  CA  SER A 194      39.443 -71.445  26.784  1.00 29.81           C  
ANISOU 1253  CA  SER A 194     3592   2448   5285     87    854  -1204       C  
ATOM   1254  C   SER A 194      38.292 -71.694  27.780  1.00 36.83           C  
ANISOU 1254  C   SER A 194     4392   3230   6373    148    887  -1115       C  
ATOM   1255  O   SER A 194      37.172 -71.991  27.343  1.00 37.97           O  
ANISOU 1255  O   SER A 194     4494   3291   6640     77    835  -1183       O  
ATOM   1256  CB  SER A 194      40.311 -72.688  26.660  1.00 33.59           C  
ANISOU 1256  CB  SER A 194     4067   2854   5841    112   1024  -1262       C  
ATOM   1257  OG  SER A 194      40.542 -73.303  27.914  1.00 39.98           O  
ANISOU 1257  OG  SER A 194     4807   3587   6795    240   1176  -1138       O  
ATOM   1258  N   VAL A 195      38.572 -71.610  29.103  1.00 33.20           N  
ANISOU 1258  N   VAL A 195     3901   2768   5947    278    978   -965       N  
ATOM   1259  CA  VAL A 195      37.551 -71.852  30.130  1.00 33.81           C  
ANISOU 1259  CA  VAL A 195     3896   2744   6205    348   1034   -868       C  
ATOM   1260  C   VAL A 195      36.529 -70.708  30.277  1.00 38.55           C  
ANISOU 1260  C   VAL A 195     4492   3381   6776    325    896   -821       C  
ATOM   1261  O   VAL A 195      35.353 -70.957  30.544  1.00 38.11           O  
ANISOU 1261  O   VAL A 195     4367   3222   6892    326    902   -798       O  
ATOM   1262  CB  VAL A 195      38.102 -72.365  31.496  1.00 36.85           C  
ANISOU 1262  CB  VAL A 195     4242   3099   6659    495   1200   -725       C  
ATOM   1263  CG1 VAL A 195      38.923 -73.650  31.333  1.00 37.05           C  
ANISOU 1263  CG1 VAL A 195     4245   3054   6780    515   1350   -765       C  
ATOM   1264  CG2 VAL A 195      38.905 -71.295  32.221  1.00 35.26           C  
ANISOU 1264  CG2 VAL A 195     4096   3038   6263    566   1163   -614       C  
ATOM   1265  N   LYS A 196      36.985 -69.457  30.099  1.00 35.30           N  
ANISOU 1265  N   LYS A 196     4147   3106   6159    306    779   -800       N  
ATOM   1266  CA  LYS A 196      36.135 -68.269  30.229  1.00 34.83           C  
ANISOU 1266  CA  LYS A 196     4085   3086   6063    287    652   -750       C  
ATOM   1267  C   LYS A 196      35.082 -68.136  29.101  1.00 39.87           C  
ANISOU 1267  C   LYS A 196     4702   3695   6754    156    514   -844       C  
ATOM   1268  O   LYS A 196      35.175 -68.869  28.109  1.00 39.83           O  
ANISOU 1268  O   LYS A 196     4707   3666   6760     70    500   -967       O  
ATOM   1269  CB  LYS A 196      37.000 -67.006  30.360  1.00 35.09           C  
ANISOU 1269  CB  LYS A 196     4189   3267   5878    307    579   -700       C  
ATOM   1270  CG  LYS A 196      37.414 -66.758  31.793  1.00 30.43           C  
ANISOU 1270  CG  LYS A 196     3596   2693   5274    438    672   -568       C  
ATOM   1271  CD  LYS A 196      37.913 -65.355  32.007  1.00 25.96           C  
ANISOU 1271  CD  LYS A 196     3087   2254   4525    448    577   -522       C  
ATOM   1272  CE  LYS A 196      38.320 -65.182  33.439  1.00 29.29           C  
ANISOU 1272  CE  LYS A 196     3514   2699   4916    568    658   -405       C  
ATOM   1273  NZ  LYS A 196      37.140 -65.020  34.333  1.00 49.90           N  
ANISOU 1273  NZ  LYS A 196     6075   5225   7659    615    697   -340       N  
ATOM   1274  N   PRO A 197      34.070 -67.222  29.225  1.00 35.82           N  
ANISOU 1274  N   PRO A 197     4156   3180   6272    135    410   -788       N  
ATOM   1275  CA  PRO A 197      33.040 -67.117  28.174  1.00 36.76           C  
ANISOU 1275  CA  PRO A 197     4242   3271   6453      9    268   -862       C  
ATOM   1276  C   PRO A 197      33.566 -66.888  26.758  1.00 41.88           C  
ANISOU 1276  C   PRO A 197     4960   4026   6928   -112    145   -977       C  
ATOM   1277  O   PRO A 197      34.643 -66.307  26.582  1.00 43.82           O  
ANISOU 1277  O   PRO A 197     5280   4388   6982    -99    134   -976       O  
ATOM   1278  CB  PRO A 197      32.156 -65.963  28.655  1.00 37.60           C  
ANISOU 1278  CB  PRO A 197     4311   3383   6594     26    189   -756       C  
ATOM   1279  CG  PRO A 197      32.951 -65.255  29.668  1.00 40.31           C  
ANISOU 1279  CG  PRO A 197     4699   3797   6819    136    255   -661       C  
ATOM   1280  CD  PRO A 197      33.761 -66.302  30.336  1.00 36.02           C  
ANISOU 1280  CD  PRO A 197     4167   3218   6299    224    423   -658       C  
ATOM   1281  N   SER A 198      32.816 -67.382  25.748  1.00 35.10           N  
ANISOU 1281  N   SER A 198     4075   3125   6137   -230     54  -1078       N  
ATOM   1282  CA  SER A 198      33.178 -67.265  24.346  1.00 33.85           C  
ANISOU 1282  CA  SER A 198     3983   3063   5816   -356    -64  -1198       C  
ATOM   1283  C   SER A 198      33.404 -65.796  23.976  1.00 38.78           C  
ANISOU 1283  C   SER A 198     4650   3833   6253   -385   -206  -1136       C  
ATOM   1284  O   SER A 198      32.677 -64.940  24.475  1.00 38.07           O  
ANISOU 1284  O   SER A 198     4509   3734   6222   -359   -265  -1028       O  
ATOM   1285  CB  SER A 198      32.105 -67.891  23.467  1.00 34.78           C  
ANISOU 1285  CB  SER A 198     4054   3108   6054   -480   -156  -1301       C  
ATOM   1286  OG  SER A 198      32.638 -68.315  22.225  1.00 36.94           O  
ANISOU 1286  OG  SER A 198     4403   3448   6186   -588   -204  -1453       O  
ATOM   1287  N   PRO A 199      34.430 -65.462  23.161  1.00 36.54           N  
ANISOU 1287  N   PRO A 199     4456   3677   5753   -430   -245  -1192       N  
ATOM   1288  CA  PRO A 199      34.689 -64.039  22.859  1.00 36.71           C  
ANISOU 1288  CA  PRO A 199     4509   3830   5609   -448   -369  -1118       C  
ATOM   1289  C   PRO A 199      33.645 -63.300  22.012  1.00 41.50           C  
ANISOU 1289  C   PRO A 199     5081   4478   6208   -560   -564  -1104       C  
ATOM   1290  O   PRO A 199      33.605 -62.055  22.046  1.00 39.70           O  
ANISOU 1290  O   PRO A 199     4848   4328   5909   -556   -655  -1007       O  
ATOM   1291  CB  PRO A 199      36.074 -64.057  22.198  1.00 38.30           C  
ANISOU 1291  CB  PRO A 199     4809   4141   5602   -460   -336  -1181       C  
ATOM   1292  CG  PRO A 199      36.206 -65.401  21.645  1.00 42.78           C  
ANISOU 1292  CG  PRO A 199     5399   4649   6208   -508   -261  -1323       C  
ATOM   1293  CD  PRO A 199      35.435 -66.337  22.524  1.00 38.17           C  
ANISOU 1293  CD  PRO A 199     4734   3905   5864   -459   -166  -1318       C  
ATOM   1294  N   ASP A 200      32.829 -64.049  21.237  1.00 38.98           N  
ANISOU 1294  N   ASP A 200     4735   4109   5965   -665   -630  -1200       N  
ATOM   1295  CA  ASP A 200      31.806 -63.464  20.370  1.00 40.23           C  
ANISOU 1295  CA  ASP A 200     4853   4307   6125   -785   -826  -1189       C  
ATOM   1296  C   ASP A 200      30.551 -62.984  21.122  1.00 46.03           C  
ANISOU 1296  C   ASP A 200     5473   4945   7073   -753   -867  -1066       C  
ATOM   1297  O   ASP A 200      30.102 -61.854  20.901  1.00 45.12           O  
ANISOU 1297  O   ASP A 200     5323   4888   6932   -783   -996   -968       O  
ATOM   1298  CB  ASP A 200      31.432 -64.418  19.220  1.00 43.60           C  
ANISOU 1298  CB  ASP A 200     5301   4729   6537   -919   -896  -1345       C  
ATOM   1299  CG  ASP A 200      31.022 -65.832  19.618  1.00 54.44           C  
ANISOU 1299  CG  ASP A 200     6629   5941   8115   -909   -784  -1437       C  
ATOM   1300  OD1 ASP A 200      31.079 -66.156  20.827  1.00 52.54           O  
ANISOU 1300  OD1 ASP A 200     6345   5593   8024   -785   -629  -1374       O  
ATOM   1301  OD2 ASP A 200      30.663 -66.622  18.710  1.00 60.60           O  
ANISOU 1301  OD2 ASP A 200     7419   6704   8904  -1027   -849  -1573       O  
ATOM   1302  N   ASN A 201      29.998 -63.833  22.013  1.00 42.37           N  
ANISOU 1302  N   ASN A 201     4945   4329   6826   -688   -749  -1063       N  
ATOM   1303  CA  ASN A 201      28.779 -63.508  22.744  1.00 41.33           C  
ANISOU 1303  CA  ASN A 201     4700   4088   6914   -655   -766   -950       C  
ATOM   1304  C   ASN A 201      28.931 -63.385  24.259  1.00 43.60           C  
ANISOU 1304  C   ASN A 201     4963   4297   7304   -498   -598   -846       C  
ATOM   1305  O   ASN A 201      28.000 -62.894  24.910  1.00 44.82           O  
ANISOU 1305  O   ASN A 201     5036   4378   7617   -461   -605   -738       O  
ATOM   1306  CB  ASN A 201      27.658 -64.504  22.387  1.00 38.87           C  
ANISOU 1306  CB  ASN A 201     4308   3655   6804   -735   -807  -1017       C  
ATOM   1307  CG  ASN A 201      27.878 -65.942  22.793  1.00 43.27           C  
ANISOU 1307  CG  ASN A 201     4865   4096   7479   -692   -644  -1110       C  
ATOM   1308  OD1 ASN A 201      28.956 -66.361  23.205  1.00 37.16           O  
ANISOU 1308  OD1 ASN A 201     4160   3338   6621   -614   -499  -1144       O  
ATOM   1309  ND2 ASN A 201      26.832 -66.736  22.688  1.00 33.77           N  
ANISOU 1309  ND2 ASN A 201     3574   2764   6493   -743   -665  -1147       N  
ATOM   1310  N   GLU A 202      30.076 -63.832  24.817  1.00 36.43           N  
ANISOU 1310  N   GLU A 202     4125   3406   6311   -409   -446   -875       N  
ATOM   1311  CA  GLU A 202      30.361 -63.847  26.257  1.00 35.07           C  
ANISOU 1311  CA  GLU A 202     3943   3176   6206   -261   -280   -785       C  
ATOM   1312  C   GLU A 202      29.457 -64.814  27.039  1.00 38.98           C  
ANISOU 1312  C   GLU A 202     4352   3504   6957   -207   -166   -762       C  
ATOM   1313  O   GLU A 202      29.066 -64.541  28.187  1.00 37.98           O  
ANISOU 1313  O   GLU A 202     4183   3311   6935   -104    -73   -653       O  
ATOM   1314  CB  GLU A 202      30.456 -62.436  26.889  1.00 35.31           C  
ANISOU 1314  CB  GLU A 202     3981   3269   6166   -200   -306   -666       C  
ATOM   1315  CG  GLU A 202      31.723 -62.228  27.707  1.00 41.12           C  
ANISOU 1315  CG  GLU A 202     4794   4073   6758    -95   -193   -640       C  
ATOM   1316  CD  GLU A 202      31.607 -61.323  28.916  1.00 61.15           C  
ANISOU 1316  CD  GLU A 202     7317   6598   9317      8   -137   -524       C  
ATOM   1317  OE1 GLU A 202      30.936 -61.715  29.898  1.00 61.40           O  
ANISOU 1317  OE1 GLU A 202     7299   6521   9510     85    -27   -468       O  
ATOM   1318  OE2 GLU A 202      32.240 -60.240  28.910  1.00 55.43           O  
ANISOU 1318  OE2 GLU A 202     6636   5974   8449     11   -197   -491       O  
ATOM   1319  N   VAL A 203      29.178 -65.977  26.410  1.00 36.26           N  
ANISOU 1319  N   VAL A 203     3983   3088   6705   -276   -161   -870       N  
ATOM   1320  CA  VAL A 203      28.398 -67.101  26.953  1.00 36.28           C  
ANISOU 1320  CA  VAL A 203     3900   2923   6961   -242    -52   -872       C  
ATOM   1321  C   VAL A 203      29.313 -68.369  26.942  1.00 39.85           C  
ANISOU 1321  C   VAL A 203     4394   3346   7401   -213     90   -968       C  
ATOM   1322  O   VAL A 203      29.959 -68.633  25.921  1.00 38.06           O  
ANISOU 1322  O   VAL A 203     4235   3192   7036   -298     37  -1092       O  
ATOM   1323  CB  VAL A 203      27.064 -67.332  26.182  1.00 41.43           C  
ANISOU 1323  CB  VAL A 203     4464   3495   7784   -363   -188   -912       C  
ATOM   1324  CG1 VAL A 203      26.277 -68.475  26.775  1.00 42.09           C  
ANISOU 1324  CG1 VAL A 203     4450   3397   8147   -326    -70   -911       C  
ATOM   1325  CG2 VAL A 203      26.202 -66.083  26.178  1.00 41.62           C  
ANISOU 1325  CG2 VAL A 203     4434   3541   7838   -386   -318   -801       C  
ATOM   1326  N   PRO A 204      29.433 -69.115  28.066  1.00 36.96           N  
ANISOU 1326  N   PRO A 204     3990   2880   7173    -91    277   -905       N  
ATOM   1327  CA  PRO A 204      28.714 -68.984  29.342  1.00 37.45           C  
ANISOU 1327  CA  PRO A 204     3978   2848   7402     19    372   -763       C  
ATOM   1328  C   PRO A 204      29.474 -68.341  30.503  1.00 43.11           C  
ANISOU 1328  C   PRO A 204     4748   3639   7993    152    471   -647       C  
ATOM   1329  O   PRO A 204      30.708 -68.322  30.509  1.00 43.87           O  
ANISOU 1329  O   PRO A 204     4927   3837   7906    180    503   -671       O  
ATOM   1330  CB  PRO A 204      28.360 -70.437  29.659  1.00 39.52           C  
ANISOU 1330  CB  PRO A 204     4165   2951   7901     52    513   -787       C  
ATOM   1331  CG  PRO A 204      29.517 -71.232  29.086  1.00 43.99           C  
ANISOU 1331  CG  PRO A 204     4796   3555   8363     25    566   -907       C  
ATOM   1332  CD  PRO A 204      30.235 -70.349  28.074  1.00 38.59           C  
ANISOU 1332  CD  PRO A 204     4216   3040   7406    -60    420   -980       C  
ATOM   1333  N   GLN A 205      28.730 -67.851  31.512  1.00 38.87           N  
ANISOU 1333  N   GLN A 205     4160   3046   7562    235    524   -521       N  
ATOM   1334  CA  GLN A 205      29.324 -67.272  32.713  1.00 38.04           C  
ANISOU 1334  CA  GLN A 205     4105   3003   7347    361    624   -415       C  
ATOM   1335  C   GLN A 205      29.594 -68.391  33.737  1.00 42.84           C  
ANISOU 1335  C   GLN A 205     4686   3530   8060    477    824   -360       C  
ATOM   1336  O   GLN A 205      28.793 -69.333  33.844  1.00 42.85           O  
ANISOU 1336  O   GLN A 205     4600   3391   8290    482    895   -355       O  
ATOM   1337  CB  GLN A 205      28.431 -66.156  33.300  1.00 38.99           C  
ANISOU 1337  CB  GLN A 205     4195   3108   7511    392    592   -313       C  
ATOM   1338  CG  GLN A 205      29.084 -65.273  34.387  1.00 42.84           C  
ANISOU 1338  CG  GLN A 205     4754   3687   7837    498    657   -228       C  
ATOM   1339  CD  GLN A 205      30.327 -64.551  33.958  1.00 66.06           C  
ANISOU 1339  CD  GLN A 205     7792   6786  10519    469    571   -277       C  
ATOM   1340  OE1 GLN A 205      31.431 -64.816  34.450  1.00 67.75           O  
ANISOU 1340  OE1 GLN A 205     8066   7067  10609    528    647   -277       O  
ATOM   1341  NE2 GLN A 205      30.185 -63.651  33.004  1.00 62.92           N  
ANISOU 1341  NE2 GLN A 205     7407   6452  10049    373    410   -313       N  
ATOM   1342  N   ALA A 206      30.756 -68.308  34.437  1.00 38.73           N  
ANISOU 1342  N   ALA A 206     4237   3102   7378    566    908   -316       N  
ATOM   1343  CA  ALA A 206      31.208 -69.245  35.471  1.00 39.34           C  
ANISOU 1343  CA  ALA A 206     4298   3135   7515    684   1092   -242       C  
ATOM   1344  C   ALA A 206      30.921 -70.745  35.187  1.00 44.81           C  
ANISOU 1344  C   ALA A 206     4911   3689   8425    671   1187   -286       C  
ATOM   1345  O   ALA A 206      30.436 -71.485  36.061  1.00 46.15           O  
ANISOU 1345  O   ALA A 206     5012   3752   8771    762   1336   -196       O  
ATOM   1346  CB  ALA A 206      30.656 -68.837  36.829  1.00 40.36           C  
ANISOU 1346  CB  ALA A 206     4410   3238   7688    800   1193   -102       C  
ATOM   1347  N   ALA A 207      31.241 -71.194  33.958  1.00 40.31           N  
ANISOU 1347  N   ALA A 207     4352   3121   7842    560   1107   -425       N  
ATOM   1348  CA  ALA A 207      31.063 -72.586  33.548  1.00 40.69           C  
ANISOU 1348  CA  ALA A 207     4334   3041   8084    532   1188   -496       C  
ATOM   1349  C   ALA A 207      32.108 -73.038  32.544  1.00 42.47           C  
ANISOU 1349  C   ALA A 207     4620   3324   8191    460   1162   -628       C  
ATOM   1350  O   ALA A 207      32.614 -72.222  31.772  1.00 41.17           O  
ANISOU 1350  O   ALA A 207     4538   3288   7819    389   1030   -693       O  
ATOM   1351  CB  ALA A 207      29.664 -72.794  32.979  1.00 42.62           C  
ANISOU 1351  CB  ALA A 207     4493   3160   8540    443   1114   -550       C  
ATOM   1352  N   THR A 208      32.397 -74.348  32.542  1.00 39.68           N  
ANISOU 1352  N   THR A 208     4221   2870   7986    480   1297   -664       N  
ATOM   1353  CA  THR A 208      33.338 -74.991  31.619  1.00 39.85           C  
ANISOU 1353  CA  THR A 208     4285   2908   7946    416   1310   -798       C  
ATOM   1354  C   THR A 208      32.600 -75.891  30.596  1.00 45.08           C  
ANISOU 1354  C   THR A 208     4893   3439   8795    298   1284   -954       C  
ATOM   1355  O   THR A 208      33.247 -76.558  29.794  1.00 45.16           O  
ANISOU 1355  O   THR A 208     4930   3433   8795    242   1320  -1080       O  
ATOM   1356  CB  THR A 208      34.459 -75.715  32.379  1.00 45.00           C  
ANISOU 1356  CB  THR A 208     4936   3561   8599    530   1487   -718       C  
ATOM   1357  OG1 THR A 208      33.913 -76.408  33.510  1.00 48.82           O  
ANISOU 1357  OG1 THR A 208     5323   3923   9305    638   1641   -591       O  
ATOM   1358  CG2 THR A 208      35.557 -74.770  32.821  1.00 40.06           C  
ANISOU 1358  CG2 THR A 208     4398   3105   7719    591   1458   -633       C  
ATOM   1359  N   ALA A 209      31.242 -75.862  30.601  1.00 40.95           N  
ANISOU 1359  N   ALA A 209     4296   2824   8439    255   1216   -950       N  
ATOM   1360  CA  ALA A 209      30.396 -76.647  29.703  1.00 41.62           C  
ANISOU 1360  CA  ALA A 209     4321   2783   8708    136   1169  -1094       C  
ATOM   1361  C   ALA A 209      30.221 -75.971  28.325  1.00 44.83           C  
ANISOU 1361  C   ALA A 209     4798   3289   8948    -25    952  -1240       C  
ATOM   1362  O   ALA A 209      29.125 -75.491  27.984  1.00 45.85           O  
ANISOU 1362  O   ALA A 209     4885   3397   9140    -99    812  -1245       O  
ATOM   1363  CB  ALA A 209      29.054 -76.920  30.368  1.00 43.07           C  
ANISOU 1363  CB  ALA A 209     4381   2816   9170    172   1206  -1006       C  
ATOM   1364  N   HIS A 210      31.315 -75.936  27.529  1.00 38.77           N  
ANISOU 1364  N   HIS A 210     4133   2629   7970    -78    928  -1350       N  
ATOM   1365  CA  HIS A 210      31.338 -75.327  26.185  1.00 38.40           C  
ANISOU 1365  CA  HIS A 210     4168   2696   7724   -225    739  -1488       C  
ATOM   1366  C   HIS A 210      32.515 -75.797  25.352  1.00 42.17           C  
ANISOU 1366  C   HIS A 210     4737   3228   8058   -275    785  -1632       C  
ATOM   1367  O   HIS A 210      33.552 -76.171  25.905  1.00 41.25           O  
ANISOU 1367  O   HIS A 210     4640   3115   7917   -178    940  -1585       O  
ATOM   1368  CB  HIS A 210      31.226 -73.780  26.211  1.00 38.11           C  
ANISOU 1368  CB  HIS A 210     4182   2814   7482   -229    582  -1395       C  
ATOM   1369  CG  HIS A 210      32.245 -73.086  27.072  1.00 40.11           C  
ANISOU 1369  CG  HIS A 210     4486   3169   7583   -103    658  -1262       C  
ATOM   1370  ND1 HIS A 210      33.198 -72.243  26.526  1.00 40.96           N  
ANISOU 1370  ND1 HIS A 210     4698   3440   7426   -127    582  -1281       N  
ATOM   1371  CD2 HIS A 210      32.415 -73.121  28.417  1.00 41.37           C  
ANISOU 1371  CD2 HIS A 210     4606   3290   7824     42    794  -1110       C  
ATOM   1372  CE1 HIS A 210      33.916 -71.806  27.550  1.00 39.62           C  
ANISOU 1372  CE1 HIS A 210     4543   3319   7193     -1    668  -1147       C  
ATOM   1373  NE2 HIS A 210      33.483 -72.314  28.705  1.00 40.03           N  
ANISOU 1373  NE2 HIS A 210     4514   3259   7436    102    794  -1043       N  
ATOM   1374  N   ASP A 211      32.336 -75.791  24.014  1.00 39.58           N  
ANISOU 1374  N   ASP A 211     4461   2941   7637   -430    650  -1804       N  
ATOM   1375  CA  ASP A 211      33.300 -76.260  23.009  1.00 39.33           C  
ANISOU 1375  CA  ASP A 211     4524   2959   7461   -506    678  -1973       C  
ATOM   1376  C   ASP A 211      34.749 -75.876  23.307  1.00 41.83           C  
ANISOU 1376  C   ASP A 211     4923   3392   7577   -418    765  -1907       C  
ATOM   1377  O   ASP A 211      35.584 -76.770  23.407  1.00 41.28           O  
ANISOU 1377  O   ASP A 211     4866   3268   7551   -379    930  -1957       O  
ATOM   1378  CB  ASP A 211      32.912 -75.787  21.591  1.00 41.25           C  
ANISOU 1378  CB  ASP A 211     4837   3299   7538   -679    471  -2121       C  
ATOM   1379  CG  ASP A 211      31.679 -76.419  20.972  1.00 44.68           C  
ANISOU 1379  CG  ASP A 211     5207   3622   8150   -802    381  -2245       C  
ATOM   1380  OD1 ASP A 211      30.649 -76.551  21.690  1.00 45.34           O  
ANISOU 1380  OD1 ASP A 211     5177   3598   8453   -765    367  -2148       O  
ATOM   1381  OD2 ASP A 211      31.695 -76.664  19.739  1.00 43.30           O  
ANISOU 1381  OD2 ASP A 211     5097   3480   7873   -942    302  -2434       O  
ATOM   1382  N   SER A 212      35.032 -74.560  23.466  1.00 36.65           N  
ANISOU 1382  N   SER A 212     4313   2886   6725   -387    659  -1791       N  
ATOM   1383  CA  SER A 212      36.373 -74.027  23.713  1.00 34.27           C  
ANISOU 1383  CA  SER A 212     4086   2704   6233   -310    716  -1722       C  
ATOM   1384  C   SER A 212      37.090 -74.655  24.903  1.00 35.69           C  
ANISOU 1384  C   SER A 212     4220   2810   6532   -163    922  -1614       C  
ATOM   1385  O   SER A 212      38.223 -75.103  24.745  1.00 37.67           O  
ANISOU 1385  O   SER A 212     4512   3071   6730   -141   1035  -1656       O  
ATOM   1386  CB  SER A 212      36.338 -72.508  23.826  1.00 39.13           C  
ANISOU 1386  CB  SER A 212     4736   3467   6663   -300    566  -1609       C  
ATOM   1387  OG  SER A 212      35.458 -72.046  24.840  1.00 53.10           O  
ANISOU 1387  OG  SER A 212     6429   5195   8553   -226    546  -1464       O  
ATOM   1388  N   ALA A 213      36.424 -74.739  26.077  1.00 28.59           N  
ANISOU 1388  N   ALA A 213     3232   1830   5801    -64    977  -1475       N  
ATOM   1389  CA  ALA A 213      36.996 -75.343  27.284  1.00 26.10           C  
ANISOU 1389  CA  ALA A 213     2864   1449   5604     80   1164  -1348       C  
ATOM   1390  C   ALA A 213      37.323 -76.813  27.066  1.00 31.47           C  
ANISOU 1390  C   ALA A 213     3505   1992   6460     79   1332  -1440       C  
ATOM   1391  O   ALA A 213      38.439 -77.232  27.350  1.00 32.59           O  
ANISOU 1391  O   ALA A 213     3657   2140   6585    150   1465  -1402       O  
ATOM   1392  CB  ALA A 213      36.059 -75.174  28.457  1.00 26.09           C  
ANISOU 1392  CB  ALA A 213     2778   1383   5753    165   1181  -1201       C  
ATOM   1393  N   TRP A 214      36.391 -77.574  26.471  1.00 28.99           N  
ANISOU 1393  N   TRP A 214     3144   1555   6317    -10   1321  -1568       N  
ATOM   1394  CA  TRP A 214      36.605 -79.000  26.203  1.00 29.60           C  
ANISOU 1394  CA  TRP A 214     3177   1480   6590    -22   1483  -1675       C  
ATOM   1395  C   TRP A 214      37.527 -79.320  25.037  1.00 38.78           C  
ANISOU 1395  C   TRP A 214     4429   2680   7625   -112   1504  -1853       C  
ATOM   1396  O   TRP A 214      38.050 -80.437  24.972  1.00 41.76           O  
ANISOU 1396  O   TRP A 214     4777   2942   8147    -96   1675  -1919       O  
ATOM   1397  CB  TRP A 214      35.303 -79.788  26.173  1.00 27.82           C  
ANISOU 1397  CB  TRP A 214     2854   1090   6627    -71   1483  -1735       C  
ATOM   1398  CG  TRP A 214      34.693 -79.882  27.528  1.00 26.83           C  
ANISOU 1398  CG  TRP A 214     2602    921   6672     42   1559  -1523       C  
ATOM   1399  CD1 TRP A 214      33.853 -78.984  28.112  1.00 27.86           C  
ANISOU 1399  CD1 TRP A 214     2727   1056   6804     90   1461  -1417       C  
ATOM   1400  CD2 TRP A 214      34.939 -80.896  28.504  1.00 27.05           C  
ANISOU 1400  CD2 TRP A 214     2497    896   6884    116   1759  -1382       C  
ATOM   1401  NE1 TRP A 214      33.532 -79.393  29.381  1.00 26.63           N  
ANISOU 1401  NE1 TRP A 214     2456    838   6823    203   1595  -1235       N  
ATOM   1402  CE2 TRP A 214      34.182 -80.570  29.651  1.00 28.63           C  
ANISOU 1402  CE2 TRP A 214     2681    952   7245    277   1791  -1257       C  
ATOM   1403  CE3 TRP A 214      35.686 -82.083  28.506  1.00 28.83           C  
ANISOU 1403  CE3 TRP A 214     2695   1001   7257    148   1947  -1430       C  
ATOM   1404  CZ2 TRP A 214      34.172 -81.370  30.797  1.00 28.14           C  
ANISOU 1404  CZ2 TRP A 214     2473    877   7343    331   1960  -1060       C  
ATOM   1405  CZ3 TRP A 214      35.658 -82.883  29.637  1.00 29.73           C  
ANISOU 1405  CZ3 TRP A 214     2721    947   7628    296   2138  -1303       C  
ATOM   1406  CH2 TRP A 214      34.897 -82.521  30.762  1.00 29.65           C  
ANISOU 1406  CH2 TRP A 214     2635    944   7686    370   2135  -1108       C  
ATOM   1407  N   ASP A 215      37.777 -78.340  24.154  1.00 35.23           N  
ANISOU 1407  N   ASP A 215     4087   2388   6910   -200   1345  -1922       N  
ATOM   1408  CA  ASP A 215      38.740 -78.507  23.072  1.00 36.41           C  
ANISOU 1408  CA  ASP A 215     4335   2594   6905   -275   1370  -2074       C  
ATOM   1409  C   ASP A 215      40.139 -78.444  23.699  1.00 44.06           C  
ANISOU 1409  C   ASP A 215     5322   3613   7804   -157   1507  -1958       C  
ATOM   1410  O   ASP A 215      40.993 -79.257  23.349  1.00 46.31           O  
ANISOU 1410  O   ASP A 215     5631   3852   8112   -162   1647  -2045       O  
ATOM   1411  CB  ASP A 215      38.576 -77.420  21.991  1.00 36.89           C  
ANISOU 1411  CB  ASP A 215     4501   2818   6697   -397   1160  -2158       C  
ATOM   1412  CG  ASP A 215      39.567 -77.459  20.835  1.00 48.03           C  
ANISOU 1412  CG  ASP A 215     6023   4297   7928   -478   1187  -2316       C  
ATOM   1413  OD1 ASP A 215      40.185 -78.542  20.596  1.00 50.72           O  
ANISOU 1413  OD1 ASP A 215     6360   4522   8389   -493   1348  -2440       O  
ATOM   1414  OD2 ASP A 215      39.690 -76.433  20.132  1.00 53.80           O  
ANISOU 1414  OD2 ASP A 215     6844   5191   8408   -527   1055  -2319       O  
ATOM   1415  N   PHE A 216      40.352 -77.505  24.645  1.00 39.85           N  
ANISOU 1415  N   PHE A 216     4775   3170   7194    -54   1466  -1762       N  
ATOM   1416  CA  PHE A 216      41.634 -77.320  25.316  1.00 39.06           C  
ANISOU 1416  CA  PHE A 216     4687   3134   7019     57   1566  -1633       C  
ATOM   1417  C   PHE A 216      42.039 -78.559  26.113  1.00 44.25           C  
ANISOU 1417  C   PHE A 216     5253   3647   7911    158   1786  -1567       C  
ATOM   1418  O   PHE A 216      43.179 -78.992  25.978  1.00 42.56           O  
ANISOU 1418  O   PHE A 216     5055   3433   7682    193   1909  -1565       O  
ATOM   1419  CB  PHE A 216      41.626 -76.049  26.191  1.00 39.31           C  
ANISOU 1419  CB  PHE A 216     4725   3292   6920    133   1458  -1452       C  
ATOM   1420  CG  PHE A 216      42.960 -75.706  26.817  1.00 40.05           C  
ANISOU 1420  CG  PHE A 216     4835   3467   6916    234   1530  -1322       C  
ATOM   1421  CD1 PHE A 216      43.954 -75.069  26.077  1.00 43.56           C  
ANISOU 1421  CD1 PHE A 216     5365   4023   7164    195   1497  -1370       C  
ATOM   1422  CD2 PHE A 216      43.226 -76.017  28.141  1.00 40.85           C  
ANISOU 1422  CD2 PHE A 216     4864   3537   7121    368   1629  -1145       C  
ATOM   1423  CE1 PHE A 216      45.200 -74.764  26.645  1.00 43.33           C  
ANISOU 1423  CE1 PHE A 216     5340   4063   7060    286   1558  -1245       C  
ATOM   1424  CE2 PHE A 216      44.472 -75.707  28.709  1.00 43.03           C  
ANISOU 1424  CE2 PHE A 216     5150   3894   7304    455   1679  -1021       C  
ATOM   1425  CZ  PHE A 216      45.452 -75.094  27.954  1.00 40.87           C  
ANISOU 1425  CZ  PHE A 216     4955   3721   6852    412   1643  -1073       C  
ATOM   1426  N   PHE A 217      41.101 -79.158  26.893  1.00 42.26           N  
ANISOU 1426  N   PHE A 217     4901   3270   7886    206   1840  -1504       N  
ATOM   1427  CA  PHE A 217      41.377 -80.349  27.707  1.00 42.23           C  
ANISOU 1427  CA  PHE A 217     4794   3120   8130    306   2050  -1422       C  
ATOM   1428  C   PHE A 217      41.753 -81.538  26.840  1.00 48.90           C  
ANISOU 1428  C   PHE A 217     5631   3837   9111    244   2189  -1595       C  
ATOM   1429  O   PHE A 217      42.710 -82.249  27.163  1.00 50.00           O  
ANISOU 1429  O   PHE A 217     5730   3918   9349    319   2364  -1537       O  
ATOM   1430  CB  PHE A 217      40.202 -80.689  28.622  1.00 43.75           C  
ANISOU 1430  CB  PHE A 217     4882   3205   8534    360   2069  -1328       C  
ATOM   1431  CG  PHE A 217      39.635 -79.567  29.465  1.00 43.68           C  
ANISOU 1431  CG  PHE A 217     4878   3302   8418    418   1947  -1172       C  
ATOM   1432  CD1 PHE A 217      40.471 -78.650  30.093  1.00 45.17           C  
ANISOU 1432  CD1 PHE A 217     5113   3638   8413    498   1916  -1030       C  
ATOM   1433  CD2 PHE A 217      38.266 -79.462  29.679  1.00 45.10           C  
ANISOU 1433  CD2 PHE A 217     5008   3420   8709    396   1873  -1164       C  
ATOM   1434  CE1 PHE A 217      39.942 -77.629  30.893  1.00 44.56           C  
ANISOU 1434  CE1 PHE A 217     5041   3647   8243    551   1816   -898       C  
ATOM   1435  CE2 PHE A 217      37.743 -78.437  30.478  1.00 46.42           C  
ANISOU 1435  CE2 PHE A 217     5177   3672   8787    453   1780  -1022       C  
ATOM   1436  CZ  PHE A 217      38.580 -77.527  31.078  1.00 42.99           C  
ANISOU 1436  CZ  PHE A 217     4798   3384   8151    529   1754   -897       C  
ATOM   1437  N   SER A 218      41.034 -81.719  25.713  1.00 45.86           N  
ANISOU 1437  N   SER A 218     5287   3411   8726    102   2107  -1806       N  
ATOM   1438  CA  SER A 218      41.302 -82.784  24.742  1.00 46.69           C  
ANISOU 1438  CA  SER A 218     5406   3400   8934     17   2221  -2013       C  
ATOM   1439  C   SER A 218      42.602 -82.535  23.941  1.00 50.35           C  
ANISOU 1439  C   SER A 218     5976   3963   9192    -13   2255  -2088       C  
ATOM   1440  O   SER A 218      43.194 -83.497  23.445  1.00 53.47           O  
ANISOU 1440  O   SER A 218     6367   4252   9696    -31   2421  -2199       O  
ATOM   1441  CB  SER A 218      40.109 -82.952  23.799  1.00 50.45           C  
ANISOU 1441  CB  SER A 218     5901   3823   9446   -132   2099  -2214       C  
ATOM   1442  OG  SER A 218      39.826 -81.781  23.061  1.00 55.47           O  
ANISOU 1442  OG  SER A 218     6640   4625   9812   -229   1876  -2272       O  
ATOM   1443  N   SER A 219      43.047 -81.257  23.825  1.00 42.73           N  
ANISOU 1443  N   SER A 219     5099   3190   7946    -13   2110  -2021       N  
ATOM   1444  CA  SER A 219      44.268 -80.878  23.106  1.00 41.32           C  
ANISOU 1444  CA  SER A 219     5019   3120   7560    -35   2129  -2066       C  
ATOM   1445  C   SER A 219      45.489 -80.748  24.022  1.00 45.01           C  
ANISOU 1445  C   SER A 219     5448   3622   8033    106   2246  -1867       C  
ATOM   1446  O   SER A 219      46.609 -80.975  23.566  1.00 45.01           O  
ANISOU 1446  O   SER A 219     5482   3623   7995    111   2360  -1904       O  
ATOM   1447  CB  SER A 219      44.059 -79.598  22.310  1.00 42.83           C  
ANISOU 1447  CB  SER A 219     5323   3495   7458   -124   1908  -2114       C  
ATOM   1448  OG  SER A 219      42.965 -79.728  21.422  1.00 56.73           O  
ANISOU 1448  OG  SER A 219     7115   5235   9204   -259   1786  -2287       O  
ATOM   1449  N   GLN A 220      45.275 -80.402  25.303  1.00 41.28           N  
ANISOU 1449  N   GLN A 220     4904   3175   7606    218   2219  -1657       N  
ATOM   1450  CA  GLN A 220      46.318 -80.290  26.321  1.00 40.08           C  
ANISOU 1450  CA  GLN A 220     4703   3059   7467    354   2310  -1448       C  
ATOM   1451  C   GLN A 220      46.052 -81.354  27.410  1.00 45.36           C  
ANISOU 1451  C   GLN A 220     5238   3572   8426    455   2472  -1332       C  
ATOM   1452  O   GLN A 220      45.367 -81.050  28.396  1.00 44.24           O  
ANISOU 1452  O   GLN A 220     5043   3438   8327    516   2417  -1202       O  
ATOM   1453  CB  GLN A 220      46.370 -78.865  26.903  1.00 39.14           C  
ANISOU 1453  CB  GLN A 220     4621   3114   7138    399   2143  -1298       C  
ATOM   1454  CG  GLN A 220      47.593 -78.585  27.776  1.00 49.16           C  
ANISOU 1454  CG  GLN A 220     5865   4453   8362    515   2206  -1110       C  
ATOM   1455  CD  GLN A 220      48.875 -78.495  26.983  1.00 62.80           C  
ANISOU 1455  CD  GLN A 220     7658   6237   9965    480   2242  -1174       C  
ATOM   1456  OE1 GLN A 220      49.621 -79.476  26.838  1.00 57.67           O  
ANISOU 1456  OE1 GLN A 220     6976   5487   9450    494   2418  -1209       O  
ATOM   1457  NE2 GLN A 220      49.163 -77.307  26.461  1.00 51.29           N  
ANISOU 1457  NE2 GLN A 220     6290   4935   8265    437   2088  -1183       N  
ATOM   1458  N   PRO A 221      46.569 -82.610  27.217  1.00 43.20           N  
ANISOU 1458  N   PRO A 221     4904   3150   8360    474   2680  -1375       N  
ATOM   1459  CA  PRO A 221      46.297 -83.694  28.185  1.00 43.56           C  
ANISOU 1459  CA  PRO A 221     4811   3038   8703    569   2842  -1259       C  
ATOM   1460  C   PRO A 221      46.787 -83.486  29.613  1.00 47.65           C  
ANISOU 1460  C   PRO A 221     5255   3614   9237    719   2873   -983       C  
ATOM   1461  O   PRO A 221      46.363 -84.228  30.505  1.00 48.35           O  
ANISOU 1461  O   PRO A 221     5235   3598   9540    797   2969   -866       O  
ATOM   1462  CB  PRO A 221      46.931 -84.922  27.534  1.00 46.32           C  
ANISOU 1462  CB  PRO A 221     5124   3233   9241    549   3052  -1370       C  
ATOM   1463  CG  PRO A 221      47.044 -84.584  26.096  1.00 50.92           C  
ANISOU 1463  CG  PRO A 221     5835   3871   9641    418   2988  -1596       C  
ATOM   1464  CD  PRO A 221      47.347 -83.121  26.071  1.00 45.15           C  
ANISOU 1464  CD  PRO A 221     5204   3357   8596    408   2786  -1536       C  
ATOM   1465  N   SER A 222      47.639 -82.465  29.844  1.00 42.77           N  
ANISOU 1465  N   SER A 222     4695   3163   8392    755   2786   -878       N  
ATOM   1466  CA  SER A 222      48.115 -82.089  31.176  1.00 41.75           C  
ANISOU 1466  CA  SER A 222     4516   3121   8226    883   2780   -626       C  
ATOM   1467  C   SER A 222      46.922 -81.656  32.044  1.00 45.63           C  
ANISOU 1467  C   SER A 222     4989   3640   8706    917   2679   -542       C  
ATOM   1468  O   SER A 222      46.895 -81.942  33.240  1.00 46.12           O  
ANISOU 1468  O   SER A 222     4972   3695   8859   1030   2741   -346       O  
ATOM   1469  CB  SER A 222      49.156 -80.971  31.082  1.00 43.47           C  
ANISOU 1469  CB  SER A 222     4815   3516   8187    887   2673   -573       C  
ATOM   1470  OG  SER A 222      48.615 -79.678  30.836  1.00 46.08           O  
ANISOU 1470  OG  SER A 222     5244   3986   8277    828   2463   -624       O  
ATOM   1471  N   ALA A 223      45.914 -81.009  31.409  1.00 41.19           N  
ANISOU 1471  N   ALA A 223     4499   3108   8044    817   2528   -688       N  
ATOM   1472  CA  ALA A 223      44.688 -80.487  32.023  1.00 39.37           C  
ANISOU 1472  CA  ALA A 223     4262   2899   7800    826   2420   -641       C  
ATOM   1473  C   ALA A 223      43.744 -81.550  32.584  1.00 44.37           C  
ANISOU 1473  C   ALA A 223     4781   3363   8716    871   2543   -599       C  
ATOM   1474  O   ALA A 223      42.797 -81.212  33.301  1.00 46.50           O  
ANISOU 1474  O   ALA A 223     5026   3637   9005    907   2490   -517       O  
ATOM   1475  CB  ALA A 223      43.950 -79.606  31.030  1.00 39.38           C  
ANISOU 1475  CB  ALA A 223     4356   2959   7646    696   2239   -815       C  
ATOM   1476  N   LEU A 224      43.984 -82.825  32.277  1.00 39.73           N  
ANISOU 1476  N   LEU A 224     4121   2618   8357    870   2715   -653       N  
ATOM   1477  CA  LEU A 224      43.112 -83.930  32.705  1.00 39.31           C  
ANISOU 1477  CA  LEU A 224     3949   2383   8604    906   2845   -627       C  
ATOM   1478  C   LEU A 224      43.036 -84.233  34.197  1.00 40.12           C  
ANISOU 1478  C   LEU A 224     3950   2467   8825   1055   2944   -374       C  
ATOM   1479  O   LEU A 224      41.989 -84.690  34.632  1.00 41.90           O  
ANISOU 1479  O   LEU A 224     4099   2581   9240   1077   2990   -344       O  
ATOM   1480  CB  LEU A 224      43.359 -85.211  31.892  1.00 40.69           C  
ANISOU 1480  CB  LEU A 224     4072   2380   9009    854   3007   -775       C  
ATOM   1481  CG  LEU A 224      43.050 -85.135  30.384  1.00 45.24           C  
ANISOU 1481  CG  LEU A 224     4735   2930   9524    691   2922  -1058       C  
ATOM   1482  CD1 LEU A 224      43.735 -86.264  29.645  1.00 47.25           C  
ANISOU 1482  CD1 LEU A 224     4963   3049   9941    655   3098  -1188       C  
ATOM   1483  CD2 LEU A 224      41.535 -85.127  30.101  1.00 42.91           C  
ANISOU 1483  CD2 LEU A 224     4420   2555   9330    614   2833  -1164       C  
ATOM   1484  N   HIS A 225      44.098 -83.981  34.982  1.00 33.81           N  
ANISOU 1484  N   HIS A 225     3146   1774   7925   1155   2979   -190       N  
ATOM   1485  CA  HIS A 225      44.063 -84.258  36.423  1.00 33.54           C  
ANISOU 1485  CA  HIS A 225     3026   1744   7972   1280   3065     67       C  
ATOM   1486  C   HIS A 225      43.118 -83.271  37.171  1.00 39.58           C  
ANISOU 1486  C   HIS A 225     3826   2602   8611   1326   2944    141       C  
ATOM   1487  O   HIS A 225      42.157 -83.706  37.821  1.00 39.54           O  
ANISOU 1487  O   HIS A 225     3745   2504   8775   1377   3010    219       O  
ATOM   1488  CB  HIS A 225      45.487 -84.273  37.020  1.00 33.45           C  
ANISOU 1488  CB  HIS A 225     3001   1826   7882   1361   3123    241       C  
ATOM   1489  CG  HIS A 225      45.607 -84.910  38.382  1.00 36.56           C  
ANISOU 1489  CG  HIS A 225     3273   2190   8427   1530   3266    491       C  
ATOM   1490  ND1 HIS A 225      46.847 -85.181  38.938  1.00 37.97           N  
ANISOU 1490  ND1 HIS A 225     3407   2427   8593   1613   3340    664       N  
ATOM   1491  CD2 HIS A 225      44.647 -85.304  39.260  1.00 37.67           C  
ANISOU 1491  CD2 HIS A 225     3337   2262   8714   1602   3333    610       C  
ATOM   1492  CE1 HIS A 225      46.601 -85.707  40.126  1.00 36.99           C  
ANISOU 1492  CE1 HIS A 225     3185   2278   8593   1730   3441    882       C  
ATOM   1493  NE2 HIS A 225      45.293 -85.798  40.364  1.00 37.38           N  
ANISOU 1493  NE2 HIS A 225     3215   2251   8738   1730   3447    858       N  
ATOM   1494  N   THR A 226      43.365 -81.960  37.024  1.00 36.01           N  
ANISOU 1494  N   THR A 226     3490   2323   7868   1289   2768    112       N  
ATOM   1495  CA  THR A 226      42.571 -80.909  37.631  1.00 36.61           C  
ANISOU 1495  CA  THR A 226     3618   2500   7792   1306   2640    168       C  
ATOM   1496  C   THR A 226      41.121 -81.022  37.182  1.00 45.22           C  
ANISOU 1496  C   THR A 226     4690   3476   9015   1237   2604     47       C  
ATOM   1497  O   THR A 226      40.223 -80.783  38.000  1.00 45.88           O  
ANISOU 1497  O   THR A 226     4748   3553   9130   1291   2600    145       O  
ATOM   1498  CB  THR A 226      43.188 -79.532  37.349  1.00 48.62           C  
ANISOU 1498  CB  THR A 226     5263   4208   9002   1260   2464    126       C  
ATOM   1499  OG1 THR A 226      44.595 -79.624  37.551  1.00 51.34           O  
ANISOU 1499  OG1 THR A 226     5611   4622   9276   1299   2508    197       O  
ATOM   1500  CG2 THR A 226      42.617 -78.425  38.239  1.00 44.09           C  
ANISOU 1500  CG2 THR A 226     4737   3756   8260   1310   2361    233       C  
ATOM   1501  N   LEU A 227      40.888 -81.430  35.907  1.00 43.37           N  
ANISOU 1501  N   LEU A 227     4463   3148   8869   1119   2587   -159       N  
ATOM   1502  CA  LEU A 227      39.538 -81.654  35.379  1.00 45.02           C  
ANISOU 1502  CA  LEU A 227     4641   3236   9227   1041   2550   -281       C  
ATOM   1503  C   LEU A 227      38.818 -82.656  36.277  1.00 51.70           C  
ANISOU 1503  C   LEU A 227     5356   3928  10358   1134   2711   -153       C  
ATOM   1504  O   LEU A 227      37.747 -82.333  36.777  1.00 51.88           O  
ANISOU 1504  O   LEU A 227     5355   3929  10428   1154   2675    -99       O  
ATOM   1505  CB  LEU A 227      39.597 -82.218  33.959  1.00 46.53           C  
ANISOU 1505  CB  LEU A 227     4849   3339   9492    910   2541   -514       C  
ATOM   1506  CG  LEU A 227      38.745 -81.573  32.855  1.00 51.62           C  
ANISOU 1506  CG  LEU A 227     5566   4010  10036    765   2357   -705       C  
ATOM   1507  CD1 LEU A 227      38.663 -82.482  31.656  1.00 52.80           C  
ANISOU 1507  CD1 LEU A 227     5715   4047  10300    648   2388   -923       C  
ATOM   1508  CD2 LEU A 227      37.341 -81.263  33.315  1.00 54.38           C  
ANISOU 1508  CD2 LEU A 227     5867   4303  10493    765   2298   -667       C  
ATOM   1509  N   PHE A 228      39.439 -83.838  36.543  1.00 49.57           N  
ANISOU 1509  N   PHE A 228     4997   3555  10284   1198   2898    -86       N  
ATOM   1510  CA  PHE A 228      38.860 -84.884  37.402  1.00 50.79           C  
ANISOU 1510  CA  PHE A 228     5013   3556  10730   1293   3070     52       C  
ATOM   1511  C   PHE A 228      38.531 -84.355  38.798  1.00 52.51           C  
ANISOU 1511  C   PHE A 228     5220   3861  10871   1418   3077    280       C  
ATOM   1512  O   PHE A 228      37.491 -84.704  39.351  1.00 52.79           O  
ANISOU 1512  O   PHE A 228     5178   3795  11084   1461   3137    352       O  
ATOM   1513  CB  PHE A 228      39.771 -86.130  37.460  1.00 54.00           C  
ANISOU 1513  CB  PHE A 228     5327   3855  11336   1346   3267    104       C  
ATOM   1514  CG  PHE A 228      39.506 -87.165  36.387  1.00 56.78           C  
ANISOU 1514  CG  PHE A 228     5626   4016  11930   1247   3342   -101       C  
ATOM   1515  CD1 PHE A 228      39.717 -86.873  35.048  1.00 59.16           C  
ANISOU 1515  CD1 PHE A 228     6023   4344  12110   1110   3241   -339       C  
ATOM   1516  CD2 PHE A 228      39.054 -88.437  36.720  1.00 59.80           C  
ANISOU 1516  CD2 PHE A 228     5864   4193  12665   1292   3521    -55       C  
ATOM   1517  CE1 PHE A 228      39.464 -87.828  34.059  1.00 61.09           C  
ANISOU 1517  CE1 PHE A 228     6230   4417  12565   1012   3310   -542       C  
ATOM   1518  CE2 PHE A 228      38.805 -89.392  35.729  1.00 63.08           C  
ANISOU 1518  CE2 PHE A 228     6232   4426  13309   1194   3591   -259       C  
ATOM   1519  CZ  PHE A 228      39.003 -89.078  34.405  1.00 60.90           C  
ANISOU 1519  CZ  PHE A 228     6061   4183  12893   1053   3483   -507       C  
ATOM   1520  N   TRP A 229      39.393 -83.467  39.333  1.00 46.25           N  
ANISOU 1520  N   TRP A 229     4510   3258   9807   1468   3008    383       N  
ATOM   1521  CA  TRP A 229      39.206 -82.828  40.634  1.00 43.96           C  
ANISOU 1521  CA  TRP A 229     4238   3083   9383   1576   2996    581       C  
ATOM   1522  C   TRP A 229      38.048 -81.847  40.567  1.00 49.78           C  
ANISOU 1522  C   TRP A 229     5034   3851  10030   1528   2862    517       C  
ATOM   1523  O   TRP A 229      37.196 -81.865  41.455  1.00 50.49           O  
ANISOU 1523  O   TRP A 229     5082   3911  10191   1605   2917    643       O  
ATOM   1524  CB  TRP A 229      40.486 -82.109  41.067  1.00 40.23           C  
ANISOU 1524  CB  TRP A 229     3846   2804   8637   1618   2935    669       C  
ATOM   1525  CG  TRP A 229      41.506 -83.002  41.704  1.00 40.54           C  
ANISOU 1525  CG  TRP A 229     3804   2832   8765   1717   3087    838       C  
ATOM   1526  CD1 TRP A 229      42.508 -83.684  41.079  1.00 43.32           C  
ANISOU 1526  CD1 TRP A 229     4121   3137   9201   1694   3157    795       C  
ATOM   1527  CD2 TRP A 229      41.638 -83.281  43.101  1.00 40.29           C  
ANISOU 1527  CD2 TRP A 229     3716   2843   8750   1856   3190   1088       C  
ATOM   1528  NE1 TRP A 229      43.251 -84.388  41.999  1.00 42.53           N  
ANISOU 1528  NE1 TRP A 229     3933   3038   9187   1811   3296   1011       N  
ATOM   1529  CE2 TRP A 229      42.732 -84.170  43.247  1.00 43.81           C  
ANISOU 1529  CE2 TRP A 229     4081   3260   9305   1912   3315   1197       C  
ATOM   1530  CE3 TRP A 229      40.924 -82.887  44.242  1.00 40.95           C  
ANISOU 1530  CE3 TRP A 229     3807   2984   8769   1941   3196   1236       C  
ATOM   1531  CZ2 TRP A 229      43.132 -84.668  44.492  1.00 43.32           C  
ANISOU 1531  CZ2 TRP A 229     3942   3235   9282   2047   3432   1456       C  
ATOM   1532  CZ3 TRP A 229      41.327 -83.380  45.477  1.00 42.78           C  
ANISOU 1532  CZ3 TRP A 229     3974   3255   9026   2075   3318   1483       C  
ATOM   1533  CH2 TRP A 229      42.423 -84.256  45.589  1.00 43.77           C  
ANISOU 1533  CH2 TRP A 229     4016   3361   9255   2125   3428   1595       C  
ATOM   1534  N   ALA A 230      38.001 -81.005  39.497  1.00 47.04           N  
ANISOU 1534  N   ALA A 230     4778   3558   9537   1401   2692    325       N  
ATOM   1535  CA  ALA A 230      36.934 -80.012  39.253  1.00 46.07           C  
ANISOU 1535  CA  ALA A 230     4709   3464   9332   1337   2546    249       C  
ATOM   1536  C   ALA A 230      35.589 -80.683  39.002  1.00 52.67           C  
ANISOU 1536  C   ALA A 230     5452   4117  10445   1304   2591    199       C  
ATOM   1537  O   ALA A 230      34.556 -80.122  39.368  1.00 53.85           O  
ANISOU 1537  O   ALA A 230     5599   4258  10604   1312   2543    235       O  
ATOM   1538  CB  ALA A 230      37.291 -79.140  38.070  1.00 45.55           C  
ANISOU 1538  CB  ALA A 230     4747   3492   9068   1208   2367     68       C  
ATOM   1539  N   MET A 231      35.605 -81.881  38.378  1.00 48.92           N  
ANISOU 1539  N   MET A 231     4896   3487  10205   1263   2685    111       N  
ATOM   1540  CA  MET A 231      34.407 -82.646  38.074  1.00 49.14           C  
ANISOU 1540  CA  MET A 231     4822   3323  10526   1223   2733     50       C  
ATOM   1541  C   MET A 231      33.889 -83.354  39.309  1.00 55.31           C  
ANISOU 1541  C   MET A 231     5488   4002  11525   1359   2911    253       C  
ATOM   1542  O   MET A 231      32.724 -83.750  39.324  1.00 56.99           O  
ANISOU 1542  O   MET A 231     5617   4071  11966   1347   2942    246       O  
ATOM   1543  CB  MET A 231      34.645 -83.620  36.913  1.00 52.14           C  
ANISOU 1543  CB  MET A 231     5166   3578  11065   1121   2765   -137       C  
ATOM   1544  CG  MET A 231      34.859 -82.941  35.588  1.00 55.03           C  
ANISOU 1544  CG  MET A 231     5643   4029  11238    971   2584   -354       C  
ATOM   1545  SD  MET A 231      33.508 -81.822  35.098  1.00 59.22           S  
ANISOU 1545  SD  MET A 231     6219   4598  11685    866   2364   -444       S  
ATOM   1546  CE  MET A 231      34.360 -80.221  35.220  1.00 53.55           C  
ANISOU 1546  CE  MET A 231     5650   4134  10563    879   2217   -397       C  
ATOM   1547  N   SER A 232      34.726 -83.472  40.362  1.00 52.06           N  
ANISOU 1547  N   SER A 232     5073   3671  11035   1488   3021    444       N  
ATOM   1548  CA  SER A 232      34.343 -84.105  41.630  1.00 52.61           C  
ANISOU 1548  CA  SER A 232     5041   3670  11279   1630   3198    665       C  
ATOM   1549  C   SER A 232      33.716 -83.066  42.608  1.00 56.84           C  
ANISOU 1549  C   SER A 232     5631   4314  11654   1701   3153    796       C  
ATOM   1550  O   SER A 232      33.402 -81.940  42.199  1.00 56.21           O  
ANISOU 1550  O   SER A 232     5645   4323  11388   1628   2987    697       O  
ATOM   1551  CB  SER A 232      35.539 -84.824  42.249  1.00 54.38           C  
ANISOU 1551  CB  SER A 232     5225   3924  11513   1730   3341    811       C  
ATOM   1552  OG  SER A 232      36.369 -83.972  43.025  1.00 61.19           O  
ANISOU 1552  OG  SER A 232     6184   4995  12069   1793   3284    926       O  
ATOM   1553  N   GLY A 233      33.556 -83.468  43.876  1.00 52.87           N  
ANISOU 1553  N   GLY A 233     5066   3800  11223   1843   3307   1019       N  
ATOM   1554  CA  GLY A 233      33.033 -82.630  44.952  1.00 51.09           C  
ANISOU 1554  CA  GLY A 233     4888   3671  10851   1929   3306   1162       C  
ATOM   1555  C   GLY A 233      33.875 -81.392  45.208  1.00 50.57           C  
ANISOU 1555  C   GLY A 233     4970   3833  10409   1928   3172   1163       C  
ATOM   1556  O   GLY A 233      33.355 -80.364  45.643  1.00 48.64           O  
ANISOU 1556  O   GLY A 233     4799   3670  10010   1939   3102   1181       O  
ATOM   1557  N   ASN A 234      35.189 -81.468  44.884  1.00 46.06           N  
ANISOU 1557  N   ASN A 234     4442   3359   9700   1909   3135   1134       N  
ATOM   1558  CA  ASN A 234      36.129 -80.356  45.017  1.00 44.41           C  
ANISOU 1558  CA  ASN A 234     4365   3360   9149   1898   3000   1125       C  
ATOM   1559  C   ASN A 234      35.710 -79.158  44.141  1.00 47.04           C  
ANISOU 1559  C   ASN A 234     4795   3743   9333   1777   2806    939       C  
ATOM   1560  O   ASN A 234      36.015 -78.010  44.481  1.00 44.97           O  
ANISOU 1560  O   ASN A 234     4639   3637   8812   1781   2702    949       O  
ATOM   1561  CB  ASN A 234      37.545 -80.812  44.713  1.00 41.25           C  
ANISOU 1561  CB  ASN A 234     3968   3021   8685   1894   3008   1127       C  
ATOM   1562  CG  ASN A 234      38.246 -81.410  45.904  1.00 60.40           C  
ANISOU 1562  CG  ASN A 234     6346   5503  11100   2029   3142   1358       C  
ATOM   1563  OD1 ASN A 234      37.985 -82.552  46.335  1.00 56.54           O  
ANISOU 1563  OD1 ASN A 234     5737   4890  10855   2106   3313   1483       O  
ATOM   1564  ND2 ASN A 234      39.167 -80.642  46.455  1.00 50.25           N  
ANISOU 1564  ND2 ASN A 234     5149   4408   9537   2058   3062   1424       N  
ATOM   1565  N   GLY A 235      34.961 -79.440  43.073  1.00 43.35           N  
ANISOU 1565  N   GLY A 235     4287   3143   9042   1673   2763    779       N  
ATOM   1566  CA  GLY A 235      34.461 -78.436  42.146  1.00 41.83           C  
ANISOU 1566  CA  GLY A 235     4167   2982   8745   1551   2581    610       C  
ATOM   1567  C   GLY A 235      33.244 -77.682  42.625  1.00 43.40           C  
ANISOU 1567  C   GLY A 235     4376   3168   8946   1566   2547    647       C  
ATOM   1568  O   GLY A 235      33.030 -76.540  42.219  1.00 40.25           O  
ANISOU 1568  O   GLY A 235     4059   2855   8378   1500   2397    564       O  
ATOM   1569  N   ILE A 236      32.424 -78.327  43.466  1.00 41.69           N  
ANISOU 1569  N   ILE A 236     4067   2834   8939   1654   2696    773       N  
ATOM   1570  CA  ILE A 236      31.201 -77.737  44.039  1.00 41.71           C  
ANISOU 1570  CA  ILE A 236     4061   2798   8989   1686   2705    832       C  
ATOM   1571  C   ILE A 236      31.155 -77.932  45.580  1.00 45.88           C  
ANISOU 1571  C   ILE A 236     4571   3351   9508   1847   2878   1055       C  
ATOM   1572  O   ILE A 236      30.302 -78.677  46.067  1.00 47.19           O  
ANISOU 1572  O   ILE A 236     4634   3375   9922   1909   3020   1150       O  
ATOM   1573  CB  ILE A 236      29.905 -78.224  43.298  1.00 45.52           C  
ANISOU 1573  CB  ILE A 236     4440   3085   9769   1608   2695    743       C  
ATOM   1574  CG1 ILE A 236      29.974 -79.740  42.950  1.00 45.41           C  
ANISOU 1574  CG1 ILE A 236     4309   2915  10031   1603   2810    725       C  
ATOM   1575  CG2 ILE A 236      29.627 -77.379  42.047  1.00 46.12           C  
ANISOU 1575  CG2 ILE A 236     4572   3191   9762   1457   2484    555       C  
ATOM   1576  CD1 ILE A 236      28.733 -80.471  43.098  1.00 35.23           C  
ANISOU 1576  CD1 ILE A 236     2903   1491   8992   1503   2891    796       C  
ATOM   1577  N   PRO A 237      32.071 -77.300  46.373  1.00 41.76           N  
ANISOU 1577  N   PRO A 237     4148   3011   8707   1916   2871   1144       N  
ATOM   1578  CA  PRO A 237      32.050 -77.503  47.833  1.00 43.01           C  
ANISOU 1578  CA  PRO A 237     4296   3207   8839   2064   3031   1354       C  
ATOM   1579  C   PRO A 237      30.895 -76.812  48.551  1.00 48.20           C  
ANISOU 1579  C   PRO A 237     4976   3845   9492   2111   3070   1413       C  
ATOM   1580  O   PRO A 237      30.300 -75.864  48.010  1.00 48.12           O  
ANISOU 1580  O   PRO A 237     5017   3840   9428   2031   2945   1295       O  
ATOM   1581  CB  PRO A 237      33.396 -76.921  48.276  1.00 44.18           C  
ANISOU 1581  CB  PRO A 237     4551   3563   8673   2094   2971   1395       C  
ATOM   1582  CG  PRO A 237      33.656 -75.832  47.308  1.00 45.58           C  
ANISOU 1582  CG  PRO A 237     4825   3823   8669   1974   2768   1214       C  
ATOM   1583  CD  PRO A 237      33.178 -76.394  45.998  1.00 41.37           C  
ANISOU 1583  CD  PRO A 237     4219   3141   8359   1863   2719   1062       C  
ATOM   1584  N   ARG A 238      30.588 -77.282  49.773  1.00 45.87           N  
ANISOU 1584  N   ARG A 238     4644   3534   9249   2245   3248   1604       N  
ATOM   1585  CA  ARG A 238      29.498 -76.737  50.593  1.00 46.13           C  
ANISOU 1585  CA  ARG A 238     4693   3538   9294   2310   3328   1685       C  
ATOM   1586  C   ARG A 238      29.776 -75.295  51.046  1.00 48.34           C  
ANISOU 1586  C   ARG A 238     5127   3993   9248   2305   3229   1649       C  
ATOM   1587  O   ARG A 238      28.877 -74.443  51.004  1.00 46.39           O  
ANISOU 1587  O   ARG A 238     4907   3707   9013   2279   3199   1599       O  
ATOM   1588  CB  ARG A 238      29.168 -77.675  51.776  1.00 47.02           C  
ANISOU 1588  CB  ARG A 238     4729   3597   9540   2458   3557   1906       C  
ATOM   1589  CG  ARG A 238      28.656 -76.986  53.034  1.00 57.54           C  
ANISOU 1589  CG  ARG A 238     6135   5005  10722   2562   3656   2034       C  
ATOM   1590  CD  ARG A 238      27.152 -76.694  52.956  1.00 62.15           C  
ANISOU 1590  CD  ARG A 238     6668   5430  11516   2556   3711   2018       C  
ATOM   1591  NE  ARG A 238      26.649 -76.122  54.206  1.00 64.62           N  
ANISOU 1591  NE  ARG A 238     7047   5800  11704   2665   3838   2146       N  
ATOM   1592  CZ  ARG A 238      26.636 -74.822  54.481  1.00 79.37           C  
ANISOU 1592  CZ  ARG A 238     9046   7779  13332   2646   3763   2080       C  
ATOM   1593  NH1 ARG A 238      27.088 -73.947  53.596  1.00 66.86           N  
ANISOU 1593  NH1 ARG A 238     7531   6257  11614   2525   3558   1899       N  
ATOM   1594  NH2 ARG A 238      26.182 -74.389  55.647  1.00 69.08           N  
ANISOU 1594  NH2 ARG A 238     7805   6520  11921   2749   3899   2194       N  
ATOM   1595  N   SER A 239      31.034 -75.030  51.467  1.00 43.88           N  
ANISOU 1595  N   SER A 239     4653   3612   8406   2329   3180   1678       N  
ATOM   1596  CA  SER A 239      31.456 -73.707  51.934  1.00 42.23           C  
ANISOU 1596  CA  SER A 239     4591   3577   7876   2323   3081   1640       C  
ATOM   1597  C   SER A 239      32.962 -73.535  51.841  1.00 45.31           C  
ANISOU 1597  C   SER A 239     5052   4140   8025   2301   2973   1620       C  
ATOM   1598  O   SER A 239      33.702 -74.520  51.681  1.00 45.51           O  
ANISOU 1598  O   SER A 239     5012   4159   8122   2320   3011   1678       O  
ATOM   1599  CB  SER A 239      31.013 -73.483  53.374  1.00 45.27           C  
ANISOU 1599  CB  SER A 239     5025   4014   8161   2445   3226   1789       C  
ATOM   1600  OG  SER A 239      31.995 -73.888  54.312  1.00 53.72           O  
ANISOU 1600  OG  SER A 239     6114   5207   9090   2541   3306   1943       O  
ATOM   1601  N   TYR A 240      33.418 -72.272  51.994  1.00 39.75           N  
ANISOU 1601  N   TYR A 240     4475   3584   7043   2266   2846   1545       N  
ATOM   1602  CA  TYR A 240      34.841 -71.912  52.001  1.00 37.69           C  
ANISOU 1602  CA  TYR A 240     4292   3500   6528   2244   2730   1526       C  
ATOM   1603  C   TYR A 240      35.532 -72.560  53.233  1.00 42.14           C  
ANISOU 1603  C   TYR A 240     4859   4168   6986   2365   2846   1722       C  
ATOM   1604  O   TYR A 240      36.697 -72.928  53.158  1.00 39.42           O  
ANISOU 1604  O   TYR A 240     4508   3911   6560   2364   2801   1759       O  
ATOM   1605  CB  TYR A 240      35.024 -70.377  52.032  1.00 36.07           C  
ANISOU 1605  CB  TYR A 240     4218   3416   6072   2188   2588   1413       C  
ATOM   1606  CG  TYR A 240      34.559 -69.603  50.815  1.00 34.48           C  
ANISOU 1606  CG  TYR A 240     4019   3145   5936   2065   2450   1234       C  
ATOM   1607  CD1 TYR A 240      34.711 -70.124  49.527  1.00 35.75           C  
ANISOU 1607  CD1 TYR A 240     4108   3223   6252   1979   2378   1141       C  
ATOM   1608  CD2 TYR A 240      34.094 -68.293  50.934  1.00 33.17           C  
ANISOU 1608  CD2 TYR A 240     3935   3010   5658   2031   2381   1152       C  
ATOM   1609  CE1 TYR A 240      34.360 -69.382  48.401  1.00 36.16           C  
ANISOU 1609  CE1 TYR A 240     4168   3232   6337   1862   2239    985       C  
ATOM   1610  CE2 TYR A 240      33.747 -67.538  49.816  1.00 32.16           C  
ANISOU 1610  CE2 TYR A 240     3806   2832   5583   1918   2245   1003       C  
ATOM   1611  CZ  TYR A 240      33.881 -68.086  48.550  1.00 40.71           C  
ANISOU 1611  CZ  TYR A 240     4817   3843   6807   1833   2169    924       C  
ATOM   1612  OH  TYR A 240      33.507 -67.365  47.441  1.00 40.58           O  
ANISOU 1612  OH  TYR A 240     4798   3785   6838   1720   2032    787       O  
ATOM   1613  N   ARG A 241      34.778 -72.715  54.352  1.00 39.82           N  
ANISOU 1613  N   ARG A 241     4566   3857   6707   2469   3002   1854       N  
ATOM   1614  CA  ARG A 241      35.229 -73.276  55.630  1.00 40.09           C  
ANISOU 1614  CA  ARG A 241     4606   3990   6635   2591   3127   2058       C  
ATOM   1615  C   ARG A 241      35.394 -74.794  55.573  1.00 44.90           C  
ANISOU 1615  C   ARG A 241     5073   4506   7480   2647   3250   2196       C  
ATOM   1616  O   ARG A 241      36.190 -75.340  56.334  1.00 44.33           O  
ANISOU 1616  O   ARG A 241     4993   4542   7307   2723   3300   2354       O  
ATOM   1617  CB  ARG A 241      34.250 -72.898  56.748  1.00 41.15           C  
ANISOU 1617  CB  ARG A 241     4788   4120   6727   2678   3264   2141       C  
ATOM   1618  CG  ARG A 241      33.899 -71.413  56.809  1.00 45.04           C  
ANISOU 1618  CG  ARG A 241     5415   4681   7018   2629   3171   2005       C  
ATOM   1619  CD  ARG A 241      32.908 -71.089  57.907  1.00 40.73           C  
ANISOU 1619  CD  ARG A 241     4920   4126   6432   2719   3326   2088       C  
ATOM   1620  NE  ARG A 241      31.563 -71.561  57.587  1.00 42.31           N  
ANISOU 1620  NE  ARG A 241     5014   4112   6950   2736   3454   2104       N  
ATOM   1621  CZ  ARG A 241      31.003 -72.642  58.116  1.00 59.95           C  
ANISOU 1621  CZ  ARG A 241     7150   6251   9379   2834   3641   2271       C  
ATOM   1622  NH1 ARG A 241      31.666 -73.375  59.004  1.00 55.77           N  
ANISOU 1622  NH1 ARG A 241     6612   5824   8753   2928   3728   2447       N  
ATOM   1623  NH2 ARG A 241      29.778 -73.004  57.757  1.00 45.54           N  
ANISOU 1623  NH2 ARG A 241     5224   4224   7854   2839   3742   2274       N  
ATOM   1624  N   HIS A 242      34.624 -75.471  54.690  1.00 42.95           N  
ANISOU 1624  N   HIS A 242     4710   4057   7552   2610   3300   2140       N  
ATOM   1625  CA  HIS A 242      34.653 -76.921  54.473  1.00 43.99           C  
ANISOU 1625  CA  HIS A 242     4693   4058   7964   2648   3422   2239       C  
ATOM   1626  C   HIS A 242      35.514 -77.272  53.241  1.00 48.70           C  
ANISOU 1626  C   HIS A 242     5249   4625   8632   2546   3305   2110       C  
ATOM   1627  O   HIS A 242      35.160 -78.153  52.448  1.00 48.39           O  
ANISOU 1627  O   HIS A 242     5099   4413   8873   2505   3347   2054       O  
ATOM   1628  CB  HIS A 242      33.225 -77.464  54.318  1.00 45.58           C  
ANISOU 1628  CB  HIS A 242     4790   4047   8480   2670   3557   2254       C  
ATOM   1629  CG  HIS A 242      32.365 -77.219  55.510  1.00 50.33           C  
ANISOU 1629  CG  HIS A 242     5422   4661   9041   2776   3697   2389       C  
ATOM   1630  ND1 HIS A 242      31.423 -76.211  55.520  1.00 51.98           N  
ANISOU 1630  ND1 HIS A 242     5695   4837   9217   2747   3671   2297       N  
ATOM   1631  CD2 HIS A 242      32.348 -77.852  56.705  1.00 54.06           C  
ANISOU 1631  CD2 HIS A 242     5869   5175   9498   2910   3867   2613       C  
ATOM   1632  CE1 HIS A 242      30.863 -76.258  56.721  1.00 52.89           C  
ANISOU 1632  CE1 HIS A 242     5828   4973   9294   2864   3832   2457       C  
ATOM   1633  NE2 HIS A 242      31.386 -77.235  57.469  1.00 54.49           N  
ANISOU 1633  NE2 HIS A 242     5980   5225   9499   2965   3953   2652       N  
ATOM   1634  N   MET A 243      36.655 -76.575  53.100  1.00 45.50           N  
ANISOU 1634  N   MET A 243     4935   4387   7967   2503   3160   2059       N  
ATOM   1635  CA  MET A 243      37.604 -76.721  52.002  1.00 44.35           C  
ANISOU 1635  CA  MET A 243     4776   4247   7830   2410   3042   1939       C  
ATOM   1636  C   MET A 243      38.964 -76.998  52.531  1.00 47.77           C  
ANISOU 1636  C   MET A 243     5216   4824   8109   2458   3031   2065       C  
ATOM   1637  O   MET A 243      39.361 -76.453  53.561  1.00 47.76           O  
ANISOU 1637  O   MET A 243     5294   4986   7868   2518   3015   2169       O  
ATOM   1638  CB  MET A 243      37.727 -75.418  51.186  1.00 45.71           C  
ANISOU 1638  CB  MET A 243     5059   4488   7823   2293   2845   1734       C  
ATOM   1639  CG  MET A 243      36.569 -75.123  50.274  1.00 49.36           C  
ANISOU 1639  CG  MET A 243     5504   4807   8443   2210   2808   1578       C  
ATOM   1640  SD  MET A 243      37.145 -74.267  48.790  1.00 52.07           S  
ANISOU 1640  SD  MET A 243     5907   5187   8689   2054   2592   1346       S  
ATOM   1641  CE  MET A 243      37.607 -72.690  49.458  1.00 48.45           C  
ANISOU 1641  CE  MET A 243     5602   4922   7887   2047   2460   1319       C  
ATOM   1642  N   ASP A 244      39.720 -77.782  51.769  1.00 43.91           N  
ANISOU 1642  N   ASP A 244     4650   4280   7754   2422   3030   2042       N  
ATOM   1643  CA  ASP A 244      41.119 -78.043  52.032  1.00 43.12           C  
ANISOU 1643  CA  ASP A 244     4542   4301   7542   2448   3003   2144       C  
ATOM   1644  C   ASP A 244      41.852 -77.156  51.013  1.00 44.79           C  
ANISOU 1644  C   ASP A 244     4830   4572   7616   2328   2816   1950       C  
ATOM   1645  O   ASP A 244      41.383 -77.000  49.880  1.00 42.96           O  
ANISOU 1645  O   ASP A 244     4596   4231   7497   2234   2768   1768       O  
ATOM   1646  CB  ASP A 244      41.437 -79.524  51.835  1.00 46.07           C  
ANISOU 1646  CB  ASP A 244     4763   4543   8198   2493   3153   2254       C  
ATOM   1647  CG  ASP A 244      42.027 -80.205  53.058  1.00 60.74           C  
ANISOU 1647  CG  ASP A 244     6564   6489  10027   2616   3259   2519       C  
ATOM   1648  OD1 ASP A 244      41.297 -80.362  54.067  1.00 61.33           O  
ANISOU 1648  OD1 ASP A 244     6624   6569  10111   2713   3373   2671       O  
ATOM   1649  OD2 ASP A 244      43.200 -80.620  52.992  1.00 71.74           O  
ANISOU 1649  OD2 ASP A 244     7913   7931  11413   2618   3241   2584       O  
ATOM   1650  N   GLY A 245      42.941 -76.526  51.436  1.00 39.42           N  
ANISOU 1650  N   GLY A 245     4222   4072   6685   2329   2708   1990       N  
ATOM   1651  CA  GLY A 245      43.717 -75.647  50.566  1.00 36.08           C  
ANISOU 1651  CA  GLY A 245     3870   3721   6118   2226   2535   1831       C  
ATOM   1652  C   GLY A 245      45.077 -76.235  50.290  1.00 34.98           C  
ANISOU 1652  C   GLY A 245     3671   3618   6000   2230   2531   1903       C  
ATOM   1653  O   GLY A 245      45.616 -76.959  51.131  1.00 36.42           O  
ANISOU 1653  O   GLY A 245     3790   3842   6206   2320   2620   2103       O  
ATOM   1654  N   PHE A 246      45.629 -75.957  49.109  1.00 27.82           N  
ANISOU 1654  N   PHE A 246     2830   2697   5042   2036   2411   1771       N  
ATOM   1655  CA  PHE A 246      46.920 -76.488  48.676  1.00 27.70           C  
ANISOU 1655  CA  PHE A 246     2768   2695   5060   2011   2406   1816       C  
ATOM   1656  C   PHE A 246      47.754 -75.417  48.002  1.00 30.62           C  
ANISOU 1656  C   PHE A 246     3162   3160   5313   2034   2262   1660       C  
ATOM   1657  O   PHE A 246      47.227 -74.696  47.171  1.00 30.22           O  
ANISOU 1657  O   PHE A 246     3178   3082   5223   1948   2175   1477       O  
ATOM   1658  CB  PHE A 246      46.705 -77.666  47.704  1.00 29.78           C  
ANISOU 1658  CB  PHE A 246     2900   2760   5655   2032   2544   1747       C  
ATOM   1659  CG  PHE A 246      45.936 -78.820  48.284  1.00 32.61           C  
ANISOU 1659  CG  PHE A 246     3117   2990   6284   2182   2748   1864       C  
ATOM   1660  CD1 PHE A 246      46.567 -79.770  49.075  1.00 36.48           C  
ANISOU 1660  CD1 PHE A 246     3502   3479   6881   2280   2871   2077       C  
ATOM   1661  CD2 PHE A 246      44.565 -78.926  48.089  1.00 35.52           C  
ANISOU 1661  CD2 PHE A 246     3479   3239   6776   2175   2801   1787       C  
ATOM   1662  CE1 PHE A 246      45.836 -80.797  49.661  1.00 39.69           C  
ANISOU 1662  CE1 PHE A 246     3806   3775   7498   2367   3046   2216       C  
ATOM   1663  CE2 PHE A 246      43.837 -79.963  48.661  1.00 39.51           C  
ANISOU 1663  CE2 PHE A 246     3884   3632   7496   2261   2974   1922       C  
ATOM   1664  CZ  PHE A 246      44.480 -80.887  49.454  1.00 39.60           C  
ANISOU 1664  CZ  PHE A 246     3798   3650   7601   2358   3097   2135       C  
ATOM   1665  N   GLY A 247      49.042 -75.340  48.334  1.00 27.95           N  
ANISOU 1665  N   GLY A 247     2815   2937   4866   2053   2209   1761       N  
ATOM   1666  CA  GLY A 247      49.965 -74.390  47.720  1.00 27.81           C  
ANISOU 1666  CA  GLY A 247     2864   3015   4688   1975   2050   1659       C  
ATOM   1667  C   GLY A 247      50.365 -74.798  46.305  1.00 34.63           C  
ANISOU 1667  C   GLY A 247     3690   3768   5701   1898   2068   1528       C  
ATOM   1668  O   GLY A 247      50.936 -73.977  45.571  1.00 34.39           O  
ANISOU 1668  O   GLY A 247     3719   3795   5554   1822   1943   1413       O  
ATOM   1669  N   ILE A 248      50.063 -76.090  45.917  1.00 30.69           N  
ANISOU 1669  N   ILE A 248     3089   3107   5467   1919   2232   1543       N  
ATOM   1670  CA  ILE A 248      50.302 -76.721  44.608  1.00 29.83           C  
ANISOU 1670  CA  ILE A 248     2936   2864   5534   1852   2290   1415       C  
ATOM   1671  C   ILE A 248      51.783 -76.909  44.292  1.00 37.01           C  
ANISOU 1671  C   ILE A 248     3807   3816   6439   1849   2282   1472       C  
ATOM   1672  O   ILE A 248      52.247 -78.051  44.185  1.00 37.34           O  
ANISOU 1672  O   ILE A 248     3743   3760   6684   1887   2423   1555       O  
ATOM   1673  CB  ILE A 248      49.498 -76.113  43.412  1.00 31.26           C  
ANISOU 1673  CB  ILE A 248     3194   2987   5697   1740   2212   1172       C  
ATOM   1674  CG1 ILE A 248      48.009 -76.350  43.584  1.00 32.59           C  
ANISOU 1674  CG1 ILE A 248     3357   3059   5967   1747   2266   1129       C  
ATOM   1675  CG2 ILE A 248      49.920 -76.694  42.072  1.00 31.69           C  
ANISOU 1675  CG2 ILE A 248     3216   2929   5895   1668   2266   1040       C  
ATOM   1676  CD1 ILE A 248      47.217 -75.139  43.807  1.00 42.57           C  
ANISOU 1676  CD1 ILE A 248     4718   4406   7049   1720   2138   1067       C  
ATOM   1677  N   HIS A 249      52.522 -75.804  44.097  1.00 34.39           N  
ANISOU 1677  N   HIS A 249     3554   3615   5897   1801   2124   1426       N  
ATOM   1678  CA  HIS A 249      53.937 -75.907  43.739  1.00 35.34           C  
ANISOU 1678  CA  HIS A 249     3635   3769   6024   1793   2114   1476       C  
ATOM   1679  C   HIS A 249      54.754 -76.545  44.825  1.00 41.42           C  
ANISOU 1679  C   HIS A 249     4308   4587   6842   1893   2180   1724       C  
ATOM   1680  O   HIS A 249      54.314 -76.645  45.966  1.00 42.08           O  
ANISOU 1680  O   HIS A 249     4375   4714   6898   1968   2206   1860       O  
ATOM   1681  CB  HIS A 249      54.526 -74.527  43.423  1.00 34.89           C  
ANISOU 1681  CB  HIS A 249     3675   3846   5735   1726   1926   1390       C  
ATOM   1682  CG  HIS A 249      53.727 -73.772  42.418  1.00 37.31           C  
ANISOU 1682  CG  HIS A 249     4074   4123   5977   1629   1848   1168       C  
ATOM   1683  ND1 HIS A 249      53.745 -74.116  41.075  1.00 38.85           N  
ANISOU 1683  ND1 HIS A 249     4272   4222   6269   1554   1886   1015       N  
ATOM   1684  CD2 HIS A 249      52.882 -72.731  42.599  1.00 37.92           C  
ANISOU 1684  CD2 HIS A 249     4243   4264   5900   1598   1732   1085       C  
ATOM   1685  CE1 HIS A 249      52.932 -73.256  40.483  1.00 37.08           C  
ANISOU 1685  CE1 HIS A 249     4137   4012   5939   1478   1782    855       C  
ATOM   1686  NE2 HIS A 249      52.389 -72.407  41.362  1.00 36.89           N  
ANISOU 1686  NE2 HIS A 249     4164   4078   5775   1503   1691    893       N  
ATOM   1687  N   THR A 250      55.940 -76.988  44.469  1.00 38.60           N  
ANISOU 1687  N   THR A 250     3884   4220   6561   1895   2210   1788       N  
ATOM   1688  CA  THR A 250      56.887 -77.445  45.454  1.00 40.78           C  
ANISOU 1688  CA  THR A 250     4067   4563   6863   1980   2239   2033       C  
ATOM   1689  C   THR A 250      57.714 -76.194  45.742  1.00 45.60           C  
ANISOU 1689  C   THR A 250     4748   5353   7224   1950   2042   2050       C  
ATOM   1690  O   THR A 250      57.992 -75.416  44.825  1.00 44.65           O  
ANISOU 1690  O   THR A 250     4697   5246   7021   1867   1949   1889       O  
ATOM   1691  CB  THR A 250      57.713 -78.615  44.921  1.00 52.42           C  
ANISOU 1691  CB  THR A 250     5412   5907   8598   2000   2399   2103       C  
ATOM   1692  OG1 THR A 250      56.810 -79.599  44.415  1.00 54.58           O  
ANISOU 1692  OG1 THR A 250     5647   5999   9092   1996   2563   2010       O  
ATOM   1693  CG2 THR A 250      58.616 -79.238  45.985  1.00 48.05           C  
ANISOU 1693  CG2 THR A 250     4736   5406   8113   2097   2448   2388       C  
ATOM   1694  N   PHE A 251      58.023 -75.964  47.021  1.00 41.79           N  
ANISOU 1694  N   PHE A 251     4252   5010   6615   2015   1975   2238       N  
ATOM   1695  CA  PHE A 251      58.811 -74.828  47.471  1.00 40.78           C  
ANISOU 1695  CA  PHE A 251     4184   5059   6251   1993   1784   2273       C  
ATOM   1696  C   PHE A 251      60.028 -75.342  48.226  1.00 45.84           C  
ANISOU 1696  C   PHE A 251     4714   5772   6931   2057   1786   2522       C  
ATOM   1697  O   PHE A 251      60.210 -76.551  48.338  1.00 47.37           O  
ANISOU 1697  O   PHE A 251     4788   5879   7330   2123   1941   2670       O  
ATOM   1698  CB  PHE A 251      57.952 -73.913  48.357  1.00 41.98           C  
ANISOU 1698  CB  PHE A 251     4448   5330   6171   1999   1677   2243       C  
ATOM   1699  CG  PHE A 251      56.976 -73.046  47.589  1.00 41.29           C  
ANISOU 1699  CG  PHE A 251     4479   5208   6001   1919   1615   1997       C  
ATOM   1700  CD1 PHE A 251      57.377 -71.837  47.045  1.00 41.52           C  
ANISOU 1700  CD1 PHE A 251     4590   5315   5872   1841   1454   1870       C  
ATOM   1701  CD2 PHE A 251      55.643 -73.421  47.460  1.00 42.90           C  
ANISOU 1701  CD2 PHE A 251     4703   5302   6294   1924   1717   1908       C  
ATOM   1702  CE1 PHE A 251      56.472 -71.039  46.353  1.00 40.75           C  
ANISOU 1702  CE1 PHE A 251     4591   5186   5706   1769   1398   1662       C  
ATOM   1703  CE2 PHE A 251      54.734 -72.611  46.778  1.00 42.47           C  
ANISOU 1703  CE2 PHE A 251     4747   5219   6169   1849   1652   1698       C  
ATOM   1704  CZ  PHE A 251      55.156 -71.429  46.232  1.00 38.85           C  
ANISOU 1704  CZ  PHE A 251     4368   4841   5552   1774   1494   1581       C  
ATOM   1705  N   ARG A 252      60.871 -74.438  48.721  1.00 41.73           N  
ANISOU 1705  N   ARG A 252     4224   5405   6227   2035   1613   2572       N  
ATOM   1706  CA  ARG A 252      62.039 -74.798  49.514  1.00 42.02           C  
ANISOU 1706  CA  ARG A 252     4157   5533   6277   2089   1582   2818       C  
ATOM   1707  C   ARG A 252      61.959 -74.078  50.866  1.00 48.59           C  
ANISOU 1707  C   ARG A 252     5056   6562   6843   2117   1434   2917       C  
ATOM   1708  O   ARG A 252      61.425 -72.953  50.954  1.00 46.46           O  
ANISOU 1708  O   ARG A 252     4922   6367   6364   2070   1316   2762       O  
ATOM   1709  CB  ARG A 252      63.346 -74.472  48.777  1.00 36.88           C  
ANISOU 1709  CB  ARG A 252     3458   4882   5671   2039   1513   2813       C  
ATOM   1710  CG  ARG A 252      63.737 -75.493  47.704  1.00 33.12           C  
ANISOU 1710  CG  ARG A 252     2874   4220   5490   2042   1697   2807       C  
ATOM   1711  CD  ARG A 252      65.058 -75.151  47.045  1.00 28.42           C  
ANISOU 1711  CD  ARG A 252     2264   3641   4891   1925   1654   2787       C  
ATOM   1712  NE  ARG A 252      65.519 -76.161  46.084  1.00 33.35           N  
ANISOU 1712  NE  ARG A 252     2754   4075   5844   2003   1826   2814       N  
ATOM   1713  CZ  ARG A 252      65.329 -76.105  44.760  1.00 44.57           C  
ANISOU 1713  CZ  ARG A 252     4217   5370   7348   1941   1903   2606       C  
ATOM   1714  NH1 ARG A 252      64.630 -75.110  44.222  1.00 25.70           N  
ANISOU 1714  NH1 ARG A 252     1967   3008   4789   1867   1808   2381       N  
ATOM   1715  NH2 ARG A 252      65.831 -77.045  43.970  1.00 26.56           N  
ANISOU 1715  NH2 ARG A 252     1859   2936   5298   1918   2079   2627       N  
ATOM   1716  N   LEU A 253      62.437 -74.763  51.935  1.00 47.09           N  
ANISOU 1716  N   LEU A 253     4772   6451   6671   2196   1453   3178       N  
ATOM   1717  CA  LEU A 253      62.489 -74.205  53.288  1.00 47.31           C  
ANISOU 1717  CA  LEU A 253     4854   6679   6444   2225   1317   3300       C  
ATOM   1718  C   LEU A 253      63.943 -74.111  53.709  1.00 53.71           C  
ANISOU 1718  C   LEU A 253     5582   7611   7215   2225   1188   3483       C  
ATOM   1719  O   LEU A 253      64.574 -75.121  54.011  1.00 55.36           O  
ANISOU 1719  O   LEU A 253     5649   7809   7577   2289   1265   3719       O  
ATOM   1720  CB  LEU A 253      61.661 -75.008  54.296  1.00 48.07           C  
ANISOU 1720  CB  LEU A 253     4928   6787   6549   2319   1440   3452       C  
ATOM   1721  CG  LEU A 253      60.140 -74.920  54.186  1.00 52.04           C  
ANISOU 1721  CG  LEU A 253     5534   7215   7023   2321   1528   3285       C  
ATOM   1722  CD1 LEU A 253      59.491 -75.780  55.221  1.00 53.54           C  
ANISOU 1722  CD1 LEU A 253     5681   7414   7247   2422   1660   3469       C  
ATOM   1723  CD2 LEU A 253      59.634 -73.501  54.370  1.00 52.85           C  
ANISOU 1723  CD2 LEU A 253     5808   7432   6840   2259   1365   3100       C  
ATOM   1724  N   VAL A 254      64.499 -72.895  53.645  1.00 50.41           N  
ANISOU 1724  N   VAL A 254     5242   7296   6616   2149    992   3374       N  
ATOM   1725  CA  VAL A 254      65.897 -72.640  53.974  1.00 51.30           C  
ANISOU 1725  CA  VAL A 254     5282   7522   6688   2132    843   3521       C  
ATOM   1726  C   VAL A 254      66.134 -72.328  55.467  1.00 55.59           C  
ANISOU 1726  C   VAL A 254     5851   8283   6988   2163    696   3692       C  
ATOM   1727  O   VAL A 254      65.406 -71.545  56.082  1.00 54.60           O  
ANISOU 1727  O   VAL A 254     5864   8264   6616   2148    614   3592       O  
ATOM   1728  CB  VAL A 254      66.575 -71.648  52.978  1.00 54.18           C  
ANISOU 1728  CB  VAL A 254     5679   7863   7045   2038    725   3347       C  
ATOM   1729  CG1 VAL A 254      66.282 -70.184  53.293  1.00 53.62           C  
ANISOU 1729  CG1 VAL A 254     5763   7922   6687   1969    528   3176       C  
ATOM   1730  CG2 VAL A 254      68.077 -71.899  52.856  1.00 54.89           C  
ANISOU 1730  CG2 VAL A 254     5624   7963   7269   2036    675   3522       C  
ATOM   1731  N   THR A 255      67.124 -72.991  56.045  1.00 53.34           N  
ANISOU 1731  N   THR A 255     5427   8059   6780   2207    675   3955       N  
ATOM   1732  CA  THR A 255      67.526 -72.781  57.428  1.00 54.86           C  
ANISOU 1732  CA  THR A 255     5622   8466   6756   2232    529   4147       C  
ATOM   1733  C   THR A 255      68.527 -71.613  57.420  1.00 58.89           C  
ANISOU 1733  C   THR A 255     6164   9102   7109   2147    281   4095       C  
ATOM   1734  O   THR A 255      68.966 -71.191  56.341  1.00 57.49           O  
ANISOU 1734  O   THR A 255     5982   8828   7035   2083    256   3946       O  
ATOM   1735  CB  THR A 255      68.127 -74.088  58.025  1.00 66.20           C  
ANISOU 1735  CB  THR A 255     6881   9902   8369   2326    636   4476       C  
ATOM   1736  OG1 THR A 255      69.287 -74.451  57.280  1.00 70.13           O  
ANISOU 1736  OG1 THR A 255     7219  10289   9136   2319    675   4572       O  
ATOM   1737  CG2 THR A 255      67.145 -75.272  58.005  1.00 63.23           C  
ANISOU 1737  CG2 THR A 255     6484   9411   8131   2411    873   4522       C  
ATOM   1738  N   GLU A 256      68.908 -71.122  58.614  1.00 56.91           N  
ANISOU 1738  N   GLU A 256     5952   9066   6603   2142     99   4208       N  
ATOM   1739  CA  GLU A 256      69.853 -70.017  58.808  1.00 58.11           C  
ANISOU 1739  CA  GLU A 256     6137   9357   6583   2059   -155   4167       C  
ATOM   1740  C   GLU A 256      71.192 -70.285  58.108  1.00 63.68           C  
ANISOU 1740  C   GLU A 256     6676   9990   7529   2035   -189   4278       C  
ATOM   1741  O   GLU A 256      71.776 -69.374  57.513  1.00 61.69           O  
ANISOU 1741  O   GLU A 256     6447   9721   7271   1955   -310   4134       O  
ATOM   1742  CB  GLU A 256      70.100 -69.789  60.313  1.00 62.08           C  
ANISOU 1742  CB  GLU A 256     6676  10104   6809   2073   -320   4332       C  
ATOM   1743  CG  GLU A 256      68.873 -69.365  61.113  1.00 79.21           C  
ANISOU 1743  CG  GLU A 256     9031  12373   8692   2082   -320   4204       C  
ATOM   1744  CD  GLU A 256      68.688 -67.874  61.347  1.00110.62           C  
ANISOU 1744  CD  GLU A 256    13180  16453  12398   1988   -509   3957       C  
ATOM   1745  OE1 GLU A 256      68.923 -67.082  60.405  1.00103.91           O  
ANISOU 1745  OE1 GLU A 256    12348  15510  11622   1914   -563   3764       O  
ATOM   1746  OE2 GLU A 256      68.242 -67.502  62.457  1.00111.10           O  
ANISOU 1746  OE2 GLU A 256    13364  16676  12173   1992   -583   3947       O  
ATOM   1747  N   ASP A 257      71.654 -71.553  58.188  1.00 63.02           N  
ANISOU 1747  N   ASP A 257     6419   9852   7672   2110    -65   4541       N  
ATOM   1748  CA  ASP A 257      72.906 -72.071  57.640  1.00 64.02           C  
ANISOU 1748  CA  ASP A 257     6358   9899   8069   2113    -52   4710       C  
ATOM   1749  C   ASP A 257      72.920 -72.232  56.120  1.00 67.35           C  
ANISOU 1749  C   ASP A 257     6746  10093   8750   2089    100   4545       C  
ATOM   1750  O   ASP A 257      74.006 -72.308  55.532  1.00 69.51           O  
ANISOU 1750  O   ASP A 257     6902  10307   9203   2064     73   4611       O  
ATOM   1751  CB  ASP A 257      73.283 -73.389  58.335  1.00 68.06           C  
ANISOU 1751  CB  ASP A 257     6699  10419   8742   2209     55   5045       C  
ATOM   1752  CG  ASP A 257      72.240 -74.470  58.158  1.00 79.73           C  
ANISOU 1752  CG  ASP A 257     8169  11759  10365   2291    320   5052       C  
ATOM   1753  OD1 ASP A 257      72.125 -74.992  57.035  1.00 77.79           O  
ANISOU 1753  OD1 ASP A 257     7866  11301  10391   2300    508   4970       O  
ATOM   1754  OD2 ASP A 257      71.479 -74.740  59.130  1.00 88.25           O  
ANISOU 1754  OD2 ASP A 257     9306  12943  11282   2344    340   5132       O  
ATOM   1755  N   GLY A 258      71.743 -72.326  55.506  1.00 59.38           N  
ANISOU 1755  N   GLY A 258     5832   8958   7772   2100    267   4348       N  
ATOM   1756  CA  GLY A 258      71.636 -72.456  54.059  1.00 56.32           C  
ANISOU 1756  CA  GLY A 258     5437   8365   7598   2073    414   4169       C  
ATOM   1757  C   GLY A 258      71.136 -73.789  53.543  1.00 57.59           C  
ANISOU 1757  C   GLY A 258     5515   8337   8030   2140    687   4211       C  
ATOM   1758  O   GLY A 258      70.932 -73.925  52.339  1.00 56.53           O  
ANISOU 1758  O   GLY A 258     5391   8034   8053   2113    814   4041       O  
ATOM   1759  N   LYS A 259      70.945 -74.781  54.435  1.00 53.99           N  
ANISOU 1759  N   LYS A 259     4975   7906   7632   2227    780   4438       N  
ATOM   1760  CA  LYS A 259      70.450 -76.125  54.094  1.00 53.68           C  
ANISOU 1760  CA  LYS A 259     4841   7688   7865   2300   1045   4506       C  
ATOM   1761  C   LYS A 259      68.971 -76.045  53.723  1.00 55.21           C  
ANISOU 1761  C   LYS A 259     5180   7800   7998   2292   1152   4261       C  
ATOM   1762  O   LYS A 259      68.170 -75.458  54.461  1.00 55.60           O  
ANISOU 1762  O   LYS A 259     5361   7974   7789   2287   1058   4190       O  
ATOM   1763  CB  LYS A 259      70.648 -77.108  55.257  1.00 58.69           C  
ANISOU 1763  CB  LYS A 259     5351   8397   8553   2395   1093   4831       C  
ATOM   1764  CG  LYS A 259      71.899 -77.951  55.134  1.00 74.38           C
[truncated: 3,237,814 more chars]
