# Supplementary material for: Catalases in the pathogenesis of Sporothrix schenckii research
Source: PeerJ. 2022 Dec 7;10:e14478. doi: 10.7717/peerj.14478 (PMC9745942; doi:10.7717/peerj.14478)
Supplement: Supplemental Information 3 — Sequences and PDB files used in this study. [file peerj-10-14478-s003.zip › Raw data/Neurospora/5whs.pdb]

HEADER    OXIDOREDUCTASE                          18-JUL-17   5WHS              
TITLE     CRYSTAL STRUCTURE OF THE CATALASE-PEROXIDASE FROM NEUROSPORA CRASSA AT
TITLE    2 2.6 A                                                                
COMPND    MOL_ID: 1;                                                            
COMPND   2 MOLECULE: CATALASE-PEROXIDASE;                                       
COMPND   3 CHAIN: A, B;                                                         
COMPND   4 SYNONYM: CP, CATALASE-2, PEROXIDASE/CATALASE;                        
COMPND   5 EC: 1.11.1.21;                                                       
COMPND   6 ENGINEERED: YES                                                      
SOURCE    MOL_ID: 1;                                                            
SOURCE   2 ORGANISM_SCIENTIFIC: NEUROSPORA CRASSA (STRAIN ATCC 24698 / 74-OR23- 
SOURCE   3 1A / CBS 708.71 / DSM 1257 / FGSC 987);                              
SOURCE   4 ORGANISM_TAXID: 367110;                                              
SOURCE   5 STRAIN: ATCC 24698 / 74-OR23-1A / CBS 708.71 / DSM 1257 / FGSC 987;  
SOURCE   6 GENE: KATG, CAT-2, NCU05770;                                         
SOURCE   7 EXPRESSION_SYSTEM: ESCHERICHIA COLI M15;                             
SOURCE   8 EXPRESSION_SYSTEM_TAXID: 1007065;                                    
SOURCE   9 EXPRESSION_SYSTEM_STRAIN: M15/PREP4                                  
KEYWDS    CATALASE-PEROXIDASE, NEUROSPORA CRASSA, HEME, HYDROGEN PEROXIDE,      
KEYWDS   2 OXIDOREDUCTASE                                                       
EXPDTA    X-RAY DIFFRACTION                                                     
AUTHOR    A.DIAZ-VILCHIS,V.VEGA-GARCIA,E.RUDINO-PINERA,W.HANSBERG               
REVDAT   2   24-JAN-18 5WHS    1       JRNL                                     
REVDAT   1   17-JAN-18 5WHS    0                                                
JRNL        AUTH   V.VEGA-GARCIA,A.DIAZ-VILCHIS,J.P.SAUCEDO-VAZQUEZ,            
JRNL        AUTH 2 A.SOLANO-PERALTA,E.RUDINO-PINERA,W.HANSBERG                  
JRNL        TITL   STRUCTURE, KINETICS, MOLECULAR AND REDOX PROPERTIES OF A     
JRNL        TITL 2 CYTOSOLIC AND DEVELOPMENTALLY REGULATED FUNGAL               
JRNL        TITL 3 CATALASE-PEROXIDASE.                                         
JRNL        REF    ARCH. BIOCHEM. BIOPHYS.       V. 640    17 2018              
JRNL        REFN                   ESSN 1096-0384                               
JRNL        PMID   29305053                                                     
JRNL        DOI    10.1016/J.ABB.2017.12.021                                    
REMARK   2                                                                      
REMARK   2 RESOLUTION.    2.60 ANGSTROMS.                                       
REMARK   3                                                                      
REMARK   3 REFINEMENT.                                                          
REMARK   3   PROGRAM     : REFMAC 5.8.0107                                      
REMARK   3   AUTHORS     : MURSHUDOV,VAGIN,DODSON                               
REMARK   3                                                                      
REMARK   3    REFINEMENT TARGET : NULL                                          
REMARK   3                                                                      
REMARK   3  DATA USED IN REFINEMENT.                                            
REMARK   3   RESOLUTION RANGE HIGH (ANGSTROMS) : 2.60                           
REMARK   3   RESOLUTION RANGE LOW  (ANGSTROMS) : 112.38                         
REMARK   3   DATA CUTOFF            (SIGMA(F)) : 0.000                          
REMARK   3   COMPLETENESS FOR RANGE        (%) : 99.9                           
REMARK   3   NUMBER OF REFLECTIONS             : 56550                          
REMARK   3                                                                      
REMARK   3  FIT TO DATA USED IN REFINEMENT.                                     
REMARK   3   CROSS-VALIDATION METHOD          : FREE R-VALUE                    
REMARK   3   FREE R VALUE TEST SET SELECTION  : RANDOM                          
REMARK   3   R VALUE     (WORKING + TEST SET) : 0.210                           
REMARK   3   R VALUE            (WORKING SET) : 0.209                           
REMARK   3   FREE R VALUE                     : 0.254                           
REMARK   3   FREE R VALUE TEST SET SIZE   (%) : 3.400                           
REMARK   3   FREE R VALUE TEST SET COUNT      : 2000                            
REMARK   3                                                                      
REMARK   3  FIT IN THE HIGHEST RESOLUTION BIN.                                  
REMARK   3   TOTAL NUMBER OF BINS USED           : 20                           
REMARK   3   BIN RESOLUTION RANGE HIGH       (A) : 2.60                         
REMARK   3   BIN RESOLUTION RANGE LOW        (A) : 2.67                         
REMARK   3   REFLECTION IN BIN     (WORKING SET) : 4148                         
REMARK   3   BIN COMPLETENESS (WORKING+TEST) (%) : 99.98                        
REMARK   3   BIN R VALUE           (WORKING SET) : 0.3050                       
REMARK   3   BIN FREE R VALUE SET COUNT          : 147                          
REMARK   3   BIN FREE R VALUE                    : 0.3680                       
REMARK   3                                                                      
REMARK   3  NUMBER OF NON-HYDROGEN ATOMS USED IN REFINEMENT.                    
REMARK   3   PROTEIN ATOMS            : 11194                                   
REMARK   3   NUCLEIC ACID ATOMS       : 0                                       
REMARK   3   HETEROGEN ATOMS          : 86                                      
REMARK   3   SOLVENT ATOMS            : 682                                     
REMARK   3                                                                      
REMARK   3  B VALUES.                                                           
REMARK   3   FROM WILSON PLOT           (A**2) : 28.40                          
REMARK   3   MEAN B VALUE      (OVERALL, A**2) : 28.66                          
REMARK   3   OVERALL ANISOTROPIC B VALUE.                                       
REMARK   3    B11 (A**2) : -0.04000                                             
REMARK   3    B22 (A**2) : 0.04000                                              
REMARK   3    B33 (A**2) : 0.00000                                              
REMARK   3    B12 (A**2) : 0.00000                                              
REMARK   3    B13 (A**2) : 0.00000                                              
REMARK   3    B23 (A**2) : 0.00000                                              
REMARK   3                                                                      
REMARK   3  ESTIMATED OVERALL COORDINATE ERROR.                                 
REMARK   3   ESU BASED ON R VALUE                            (A): 0.644         
REMARK   3   ESU BASED ON FREE R VALUE                       (A): 0.308         
REMARK   3   ESU BASED ON MAXIMUM LIKELIHOOD                 (A): 0.258         
REMARK   3   ESU FOR B VALUES BASED ON MAXIMUM LIKELIHOOD (A**2): 12.777        
REMARK   3                                                                      
REMARK   3 CORRELATION COEFFICIENTS.                                            
REMARK   3   CORRELATION COEFFICIENT FO-FC      : 0.922                         
REMARK   3   CORRELATION COEFFICIENT FO-FC FREE : 0.880                         
REMARK   3                                                                      
REMARK   3  RMS DEVIATIONS FROM IDEAL VALUES        COUNT    RMS    WEIGHT      
REMARK   3   BOND LENGTHS REFINED ATOMS        (A): 11608 ; 0.024 ; 0.019       
REMARK   3   BOND LENGTHS OTHERS               (A): 10726 ; 0.004 ; 0.020       
REMARK   3   BOND ANGLES REFINED ATOMS   (DEGREES): 15790 ; 1.959 ; 1.956       
REMARK   3   BOND ANGLES OTHERS          (DEGREES): 24688 ; 1.357 ; 3.000       
REMARK   3   TORSION ANGLES, PERIOD 1    (DEGREES):  1418 ; 3.311 ; 5.000       
REMARK   3   TORSION ANGLES, PERIOD 2    (DEGREES):   536 ;36.106 ;23.806       
REMARK   3   TORSION ANGLES, PERIOD 3    (DEGREES):  1824 ;20.105 ;15.000       
REMARK   3   TORSION ANGLES, PERIOD 4    (DEGREES):    74 ;20.673 ;15.000       
REMARK   3   CHIRAL-CENTER RESTRAINTS       (A**3):  1642 ; 0.149 ; 0.200       
REMARK   3   GENERAL PLANES REFINED ATOMS      (A): 13244 ; 0.008 ; 0.021       
REMARK   3   GENERAL PLANES OTHERS             (A):  2754 ; 0.007 ; 0.020       
REMARK   3   NON-BONDED CONTACTS REFINED ATOMS (A):  NULL ;  NULL ;  NULL       
REMARK   3   NON-BONDED CONTACTS OTHERS        (A):  NULL ;  NULL ;  NULL       
REMARK   3   NON-BONDED TORSION REFINED ATOMS  (A):  NULL ;  NULL ;  NULL       
REMARK   3   NON-BONDED TORSION OTHERS         (A):  NULL ;  NULL ;  NULL       
REMARK   3   H-BOND (X...Y) REFINED ATOMS      (A):  NULL ;  NULL ;  NULL       
REMARK   3   H-BOND (X...Y) OTHERS             (A):  NULL ;  NULL ;  NULL       
REMARK   3   POTENTIAL METAL-ION REFINED ATOMS (A):  NULL ;  NULL ;  NULL       
REMARK   3   POTENTIAL METAL-ION OTHERS        (A):  NULL ;  NULL ;  NULL       
REMARK   3   SYMMETRY VDW REFINED ATOMS        (A):  NULL ;  NULL ;  NULL       
REMARK   3   SYMMETRY VDW OTHERS               (A):  NULL ;  NULL ;  NULL       
REMARK   3   SYMMETRY H-BOND REFINED ATOMS     (A):  NULL ;  NULL ;  NULL       
REMARK   3   SYMMETRY H-BOND OTHERS            (A):  NULL ;  NULL ;  NULL       
REMARK   3   SYMMETRY METAL-ION REFINED ATOMS  (A):  NULL ;  NULL ;  NULL       
REMARK   3   SYMMETRY METAL-ION OTHERS         (A):  NULL ;  NULL ;  NULL       
REMARK   3                                                                      
REMARK   3  ISOTROPIC THERMAL FACTOR RESTRAINTS.     COUNT   RMS    WEIGHT      
REMARK   3   MAIN-CHAIN BOND REFINED ATOMS  (A**2):  NULL ;  NULL ;  NULL       
REMARK   3   MAIN-CHAIN BOND OTHER ATOMS    (A**2):  NULL ;  NULL ;  NULL       
REMARK   3   MAIN-CHAIN ANGLE REFINED ATOMS (A**2):  NULL ;  NULL ;  NULL       
REMARK   3   MAIN-CHAIN ANGLE OTHER ATOMS   (A**2):  NULL ;  NULL ;  NULL       
REMARK   3   SIDE-CHAIN BOND REFINED ATOMS  (A**2):  NULL ;  NULL ;  NULL       
REMARK   3   SIDE-CHAIN BOND OTHER ATOMS    (A**2):  NULL ;  NULL ;  NULL       
REMARK   3   SIDE-CHAIN ANGLE REFINED ATOMS (A**2):  NULL ;  NULL ;  NULL       
REMARK   3   SIDE-CHAIN ANGLE OTHER ATOMS   (A**2):  NULL ;  NULL ;  NULL       
REMARK   3   LONG RANGE B REFINED ATOMS     (A**2):  NULL ;  NULL ;  NULL       
REMARK   3   LONG RANGE B OTHER ATOMS       (A**2):  NULL ;  NULL ;  NULL       
REMARK   3                                                                      
REMARK   3 ANISOTROPIC THERMAL FACTOR RESTRAINTS.    COUNT   RMS   WEIGHT       
REMARK   3   RIGID-BOND RESTRAINTS          (A**2):  NULL ;  NULL ;  NULL       
REMARK   3   SPHERICITY; FREE ATOMS         (A**2):  NULL ;  NULL ;  NULL       
REMARK   3   SPHERICITY; BONDED ATOMS       (A**2):  NULL ;  NULL ;  NULL       
REMARK   3                                                                      
REMARK   3  NCS RESTRAINTS STATISTICS                                           
REMARK   3   NUMBER OF DIFFERENT NCS GROUPS : NULL                              
REMARK   3                                                                      
REMARK   3  TLS DETAILS                                                         
REMARK   3   NUMBER OF TLS GROUPS  : NULL                                       
REMARK   3                                                                      
REMARK   3  BULK SOLVENT MODELLING.                                             
REMARK   3   METHOD USED : NULL                                                 
REMARK   3   PARAMETERS FOR MASK CALCULATION                                    
REMARK   3   VDW PROBE RADIUS   : 1.20                                          
REMARK   3   ION PROBE RADIUS   : 0.80                                          
REMARK   3   SHRINKAGE RADIUS   : 0.80                                          
REMARK   3                                                                      
REMARK   3  OTHER REFINEMENT REMARKS: HYDROGENS HAVE BEEN ADDED IN THE RIDING   
REMARK   4                                                                      
REMARK   4 5WHS COMPLIES WITH FORMAT V. 3.30, 13-JUL-11                         
REMARK 100                                                                      
REMARK 100 THIS ENTRY HAS BEEN PROCESSED BY RCSB ON 18-JUL-17.                  
REMARK 100 THE DEPOSITION ID IS D_1000229047.                                   
REMARK 200                                                                      
REMARK 200 EXPERIMENTAL DETAILS                                                 
REMARK 200  EXPERIMENT TYPE                : X-RAY DIFFRACTION                  
REMARK 200  DATE OF DATA COLLECTION        : 30-MAR-17                          
REMARK 200  TEMPERATURE           (KELVIN) : 100                                
REMARK 200  PH                             : 7.0                                
REMARK 200  NUMBER OF CRYSTALS USED        : 1                                  
REMARK 200                                                                      
REMARK 200  SYNCHROTRON              (Y/N) : Y                                  
REMARK 200  RADIATION SOURCE               : APS                                
REMARK 200  BEAMLINE                       : 19-BM                              
REMARK 200  X-RAY GENERATOR MODEL          : NULL                               
REMARK 200  MONOCHROMATIC OR LAUE    (M/L) : M                                  
REMARK 200  WAVELENGTH OR RANGE        (A) : 0.9                                
REMARK 200  MONOCHROMATOR                  : SI(111)                            
REMARK 200  OPTICS                         : NULL                               
REMARK 200                                                                      
REMARK 200  DETECTOR TYPE                  : CCD                                
REMARK 200  DETECTOR MANUFACTURER          : ADSC QUANTUM 210R                  
REMARK 200  INTENSITY-INTEGRATION SOFTWARE : XDS                                
REMARK 200  DATA SCALING SOFTWARE          : XDS                                
REMARK 200                                                                      
REMARK 200  NUMBER OF UNIQUE REFLECTIONS   : 58654                              
REMARK 200  RESOLUTION RANGE HIGH      (A) : 2.600                              
REMARK 200  RESOLUTION RANGE LOW       (A) : 112.380                            
REMARK 200  REJECTION CRITERIA  (SIGMA(I)) : NULL                               
REMARK 200                                                                      
REMARK 200 OVERALL.                                                             
REMARK 200  COMPLETENESS FOR RANGE     (%) : 99.5                               
REMARK 200  DATA REDUNDANCY                : 6.500                              
REMARK 200  R MERGE                    (I) : 0.06900                            
REMARK 200  R SYM                      (I) : NULL                               
REMARK 200  <I/SIGMA(I)> FOR THE DATA SET  : 8.6000                             
REMARK 200                                                                      
REMARK 200 IN THE HIGHEST RESOLUTION SHELL.                                     
REMARK 200  HIGHEST RESOLUTION SHELL, RANGE HIGH (A) : 2.60                     
REMARK 200  HIGHEST RESOLUTION SHELL, RANGE LOW  (A) : 2.74                     
REMARK 200  COMPLETENESS FOR SHELL     (%) : 99.3                               
REMARK 200  DATA REDUNDANCY IN SHELL       : 5.50                               
REMARK 200  R MERGE FOR SHELL          (I) : 0.59000                            
REMARK 200  R SYM FOR SHELL            (I) : NULL                               
REMARK 200  <I/SIGMA(I)> FOR SHELL         : 2.800                              
REMARK 200                                                                      
REMARK 200 DIFFRACTION PROTOCOL: SINGLE WAVELENGTH                              
REMARK 200 METHOD USED TO DETERMINE THE STRUCTURE: MOLECULAR REPLACEMENT        
REMARK 200 SOFTWARE USED: PHASER                                                
REMARK 200 STARTING MODEL: PDB ENTRY 5I05                                       
REMARK 200                                                                      
REMARK 200 REMARK: IRREGULAR BROWN CRYSTALS                                     
REMARK 280                                                                      
REMARK 280 CRYSTAL                                                              
REMARK 280 SOLVENT CONTENT, VS   (%): 57.12                                     
REMARK 280 MATTHEWS COEFFICIENT, VM (ANGSTROMS**3/DA): 2.87                     
REMARK 280                                                                      
REMARK 280 CRYSTALLIZATION CONDITIONS: 9% PEG 8,000, 225 MM MAGNESIUM           
REMARK 280  CHLORIDE AND 100 MM TRIS-HCL, PH 7.0, VAPOR DIFFUSION, SITTING      
REMARK 280  DROP, TEMPERATURE 291K                                              
REMARK 290                                                                      
REMARK 290 CRYSTALLOGRAPHIC SYMMETRY                                            
REMARK 290 SYMMETRY OPERATORS FOR SPACE GROUP: P 21 21 21                       
REMARK 290                                                                      
REMARK 290      SYMOP   SYMMETRY                                                
REMARK 290     NNNMMM   OPERATOR                                                
REMARK 290       1555   X,Y,Z                                                   
REMARK 290       2555   -X+1/2,-Y,Z+1/2                                         
REMARK 290       3555   -X,Y+1/2,-Z+1/2                                         
REMARK 290       4555   X+1/2,-Y+1/2,-Z                                         
REMARK 290                                                                      
REMARK 290     WHERE NNN -> OPERATOR NUMBER                                     
REMARK 290           MMM -> TRANSLATION VECTOR                                  
REMARK 290                                                                      
REMARK 290 CRYSTALLOGRAPHIC SYMMETRY TRANSFORMATIONS                            
REMARK 290 THE FOLLOWING TRANSFORMATIONS OPERATE ON THE ATOM/HETATM             
REMARK 290 RECORDS IN THIS ENTRY TO PRODUCE CRYSTALLOGRAPHICALLY                
REMARK 290 RELATED MOLECULES.                                                   
REMARK 290   SMTRY1   1  1.000000  0.000000  0.000000        0.00000            
REMARK 290   SMTRY2   1  0.000000  1.000000  0.000000        0.00000            
REMARK 290   SMTRY3   1  0.000000  0.000000  1.000000        0.00000            
REMARK 290   SMTRY1   2 -1.000000  0.000000  0.000000       35.90500            
REMARK 290   SMTRY2   2  0.000000 -1.000000  0.000000        0.00000            
REMARK 290   SMTRY3   2  0.000000  0.000000  1.000000       91.55500            
REMARK 290   SMTRY1   3 -1.000000  0.000000  0.000000        0.00000            
REMARK 290   SMTRY2   3  0.000000  1.000000  0.000000       71.17500            
REMARK 290   SMTRY3   3  0.000000  0.000000 -1.000000       91.55500            
REMARK 290   SMTRY1   4  1.000000  0.000000  0.000000       35.90500            
REMARK 290   SMTRY2   4  0.000000 -1.000000  0.000000       71.17500            
REMARK 290   SMTRY3   4  0.000000  0.000000 -1.000000        0.00000            
REMARK 290                                                                      
REMARK 290 REMARK: NULL                                                         
REMARK 300                                                                      
REMARK 300 BIOMOLECULE: 1                                                       
REMARK 300 SEE REMARK 350 FOR THE AUTHOR PROVIDED AND/OR PROGRAM                
REMARK 300 GENERATED ASSEMBLY INFORMATION FOR THE STRUCTURE IN                  
REMARK 300 THIS ENTRY. THE REMARK MAY ALSO PROVIDE INFORMATION ON               
REMARK 300 BURIED SURFACE AREA.                                                 
REMARK 350                                                                      
REMARK 350 COORDINATES FOR A COMPLETE MULTIMER REPRESENTING THE KNOWN           
REMARK 350 BIOLOGICALLY SIGNIFICANT OLIGOMERIZATION STATE OF THE                
REMARK 350 MOLECULE CAN BE GENERATED BY APPLYING BIOMT TRANSFORMATIONS          
REMARK 350 GIVEN BELOW.  BOTH NON-CRYSTALLOGRAPHIC AND                          
REMARK 350 CRYSTALLOGRAPHIC OPERATIONS ARE GIVEN.                               
REMARK 350                                                                      
REMARK 350 BIOMOLECULE: 1                                                       
REMARK 350 AUTHOR DETERMINED BIOLOGICAL UNIT: DIMERIC                           
REMARK 350 SOFTWARE DETERMINED QUATERNARY STRUCTURE: DIMERIC                    
REMARK 350 SOFTWARE USED: PISA                                                  
REMARK 350 TOTAL BURIED SURFACE AREA: 12530 ANGSTROM**2                         
REMARK 350 SURFACE AREA OF THE COMPLEX: 50370 ANGSTROM**2                       
REMARK 350 CHANGE IN SOLVENT FREE ENERGY: -87.0 KCAL/MOL                        
REMARK 350 APPLY THE FOLLOWING TO CHAINS: A, B                                  
REMARK 350   BIOMT1   1  1.000000  0.000000  0.000000        0.00000            
REMARK 350   BIOMT2   1  0.000000  1.000000  0.000000        0.00000            
REMARK 350   BIOMT3   1  0.000000  0.000000  1.000000        0.00000            
REMARK 465                                                                      
REMARK 465 MISSING RESIDUES                                                     
REMARK 465 THE FOLLOWING RESIDUES WERE NOT LOCATED IN THE                       
REMARK 465 EXPERIMENT. (M=MODEL NUMBER; RES=RESIDUE NAME; C=CHAIN               
REMARK 465 IDENTIFIER; SSSEQ=SEQUENCE NUMBER; I=INSERTION CODE.)                
REMARK 465                                                                      
REMARK 465   M RES C SSSEQI                                                     
REMARK 465     MET A   -14                                                      
REMARK 465     ARG A   -13                                                      
REMARK 465     GLY A   -12                                                      
REMARK 465     SER A   -11                                                      
REMARK 465     HIS A   -10                                                      
REMARK 465     HIS A    -9                                                      
REMARK 465     HIS A    -8                                                      
REMARK 465     HIS A    -7                                                      
REMARK 465     HIS A    -6                                                      
REMARK 465     HIS A    -5                                                      
REMARK 465     GLY A    -4                                                      
REMARK 465     SER A    -3                                                      
REMARK 465     ALA A    -2                                                      
REMARK 465     CYS A    -1                                                      
REMARK 465     GLU A     0                                                      
REMARK 465     LEU A     1                                                      
REMARK 465     SER A     2                                                      
REMARK 465     GLU A     3                                                      
REMARK 465     CYS A     4                                                      
REMARK 465     PRO A     5                                                      
REMARK 465     VAL A     6                                                      
REMARK 465     GLU A   197                                                      
REMARK 465     GLY A   198                                                      
REMARK 465     GLN A   199                                                      
REMARK 465     GLU A   200                                                      
REMARK 465     GLY A   201                                                      
REMARK 465     HIS A   202                                                      
REMARK 465     GLU A   203                                                      
REMARK 465     GLY A   204                                                      
REMARK 465     HIS A   205                                                      
REMARK 465     GLY A   206                                                      
REMARK 465     VAL A   207                                                      
REMARK 465     VAL A   208                                                      
REMARK 465     GLN A   209                                                      
REMARK 465     GLY A   210                                                      
REMARK 465     ASP A   211                                                      
REMARK 465     GLU A   212                                                      
REMARK 465     SER A   213                                                      
REMARK 465     LYS A   214                                                      
REMARK 465     LYS A   215                                                      
REMARK 465     GLN A   216                                                      
REMARK 465     HIS A   217                                                      
REMARK 465     THR A   218                                                      
REMARK 465     LYS A   742                                                      
REMARK 465     GLN A   743                                                      
REMARK 465     GLU A   744                                                      
REMARK 465     GLY A   745                                                      
REMARK 465     ARG A   746                                                      
REMARK 465     GLY A   747                                                      
REMARK 465     GLN A   748                                                      
REMARK 465     ASN A   749                                                      
REMARK 465     ALA A   750                                                      
REMARK 465     PRO A   751                                                      
REMARK 465     LYS A   752                                                      
REMARK 465     LEU A   753                                                      
REMARK 465     MET B   -14                                                      
REMARK 465     ARG B   -13                                                      
REMARK 465     GLY B   -12                                                      
REMARK 465     SER B   -11                                                      
REMARK 465     HIS B   -10                                                      
REMARK 465     HIS B    -9                                                      
REMARK 465     HIS B    -8                                                      
REMARK 465     HIS B    -7                                                      
REMARK 465     HIS B    -6                                                      
REMARK 465     HIS B    -5                                                      
REMARK 465     GLY B    -4                                                      
REMARK 465     SER B    -3                                                      
REMARK 465     ALA B    -2                                                      
REMARK 465     CYS B    -1                                                      
REMARK 465     GLU B     0                                                      
REMARK 465     LEU B     1                                                      
REMARK 465     SER B     2                                                      
REMARK 465     GLU B     3                                                      
REMARK 465     CYS B     4                                                      
REMARK 465     PRO B     5                                                      
REMARK 465     VAL B     6                                                      
REMARK 465     GLU B   197                                                      
REMARK 465     GLY B   198                                                      
REMARK 465     GLN B   199                                                      
REMARK 465     GLU B   200                                                      
REMARK 465     GLY B   201                                                      
REMARK 465     HIS B   202                                                      
REMARK 465     GLU B   203                                                      
REMARK 465     GLY B   204                                                      
REMARK 465     HIS B   205                                                      
REMARK 465     GLY B   206                                                      
REMARK 465     VAL B   207                                                      
REMARK 465     VAL B   208                                                      
REMARK 465     GLN B   209                                                      
REMARK 465     GLY B   210                                                      
REMARK 465     ASP B   211                                                      
REMARK 465     GLU B   212                                                      
REMARK 465     SER B   213                                                      
REMARK 465     LYS B   214                                                      
REMARK 465     LYS B   215                                                      
REMARK 465     GLN B   216                                                      
REMARK 465     HIS B   217                                                      
REMARK 465     THR B   218                                                      
REMARK 465     LYS B   742                                                      
REMARK 465     GLN B   743                                                      
REMARK 465     GLU B   744                                                      
REMARK 465     GLY B   745                                                      
REMARK 465     ARG B   746                                                      
REMARK 465     GLY B   747                                                      
REMARK 465     GLN B   748                                                      
REMARK 465     ASN B   749                                                      
REMARK 465     ALA B   750                                                      
REMARK 465     PRO B   751                                                      
REMARK 465     LYS B   752                                                      
REMARK 465     LEU B   753                                                      
REMARK 500                                                                      
REMARK 500 GEOMETRY AND STEREOCHEMISTRY                                         
REMARK 500 SUBTOPIC: CLOSE CONTACTS IN SAME ASYMMETRIC UNIT                     
REMARK 500                                                                      
REMARK 500 THE FOLLOWING ATOMS ARE IN CLOSE CONTACT.                            
REMARK 500                                                                      
REMARK 500  ATM1  RES C  SSEQI   ATM2  RES C  SSEQI           DISTANCE          
REMARK 500   CH2  TOX A    90     CE2  TYR A   238              1.44            
REMARK 500   CH2  TOX B    90     CE2  TYR B   238              1.46            
REMARK 500   CE1  TYR A   238     SD   MET A   264              1.58            
REMARK 500   OG1  THR A   284     O    LEU A   326              1.62            
REMARK 500   CE1  TYR B   238     SD   MET B   264              1.64            
REMARK 500   OH   TYR B    56     OE1  GLU B   438              1.77            
REMARK 500   NH2  ARG B   431     O    PRO B   440              1.85            
REMARK 500   OG1  THR B   284     O    LEU B   326              1.91            
REMARK 500   O    HOH B  1074     O    HOH B  1149              1.95            
REMARK 500   NZ   LYS A   467     OE1  GLU A   559              1.99            
REMARK 500   O    GLY B    14     NH1  ARG B    17              2.03            
REMARK 500   O    ILE B   470     OG1  THR B   473              2.05            
REMARK 500   OG   SER A    38     O    HOH A   901              2.09            
REMARK 500   O    HOH B  1053     O    HOH B  1085              2.12            
REMARK 500   O    LEU B   741     O    HOH B   901              2.12            
REMARK 500   NH2  ARG A     7     O    HOH A   902              2.13            
REMARK 500   O    ARG A     7     N    SER A     9              2.13            
REMARK 500   O    HOH B   906     O    HOH B  1011              2.14            
REMARK 500   O    HOH B  1248     O    HOH B  1263              2.14            
REMARK 500   O    HOH A   988     O    HOH B  1226              2.15            
REMARK 500   O    HOH B  1156     O    HOH B  1266              2.15            
REMARK 500   O    HOH A  1148     O    HOH A  1202              2.17            
REMARK 500   O    GLY A    14     NH1  ARG A    17              2.17            
REMARK 500   O    HOH B  1005     O    HOH B  1243              2.18            
REMARK 500   O    HOH A  1176     O    HOH A  1207              2.18            
REMARK 500   NH2  ARG B   506     O    ALA B   575              2.18            
REMARK 500   O    HOH A  1137     O    HOH A  1186              2.18            
REMARK 500   O    HOH A   939     O    HOH A  1138              2.18            
REMARK 500   OE2  GLU B   157     OG1  THR B   163              2.19            
REMARK 500   NZ   LYS B   467     OE1  GLU B   559              2.19            
REMARK 500   O    HOH B  1051     O    HOH B  1258              2.19            
REMARK 500   NZ   LYS B   381     O    HOH B   902              2.19            
REMARK 500                                                                      
REMARK 500 REMARK: NULL                                                         
REMARK 500                                                                      
REMARK 500 GEOMETRY AND STEREOCHEMISTRY                                         
REMARK 500 SUBTOPIC: CLOSE CONTACTS                                             
REMARK 500                                                                      
REMARK 500 THE FOLLOWING ATOMS THAT ARE RELATED BY CRYSTALLOGRAPHIC             
REMARK 500 SYMMETRY ARE IN CLOSE CONTACT.  AN ATOM LOCATED WITHIN 0.15          
REMARK 500 ANGSTROMS OF A SYMMETRY RELATED ATOM IS ASSUMED TO BE ON A           
REMARK 500 SPECIAL POSITION AND IS, THEREFORE, LISTED IN REMARK 375             
REMARK 500 INSTEAD OF REMARK 500.  ATOMS WITH NON-BLANK ALTERNATE               
REMARK 500 LOCATION INDICATORS ARE NOT INCLUDED IN THE CALCULATIONS.            
REMARK 500                                                                      
REMARK 500 DISTANCE CUTOFF:                                                     
REMARK 500 2.2 ANGSTROMS FOR CONTACTS NOT INVOLVING HYDROGEN ATOMS              
REMARK 500 1.6 ANGSTROMS FOR CONTACTS INVOLVING HYDROGEN ATOMS                  
REMARK 500                                                                      
REMARK 500  ATM1  RES C  SSEQI   ATM2  RES C  SSEQI  SSYMOP   DISTANCE          
REMARK 500   O    HOH A  1179     O    HOH B   949     3555     2.14            
REMARK 500   O    HOH A  1200     O    HOH B  1177     3555     2.15            
REMARK 500                                                                      
REMARK 500 REMARK: NULL                                                         
REMARK 500                                                                      
REMARK 500 GEOMETRY AND STEREOCHEMISTRY                                         
REMARK 500 SUBTOPIC: COVALENT BOND LENGTHS                                      
REMARK 500                                                                      
REMARK 500 THE STEREOCHEMICAL PARAMETERS OF THE FOLLOWING RESIDUES              
REMARK 500 HAVE VALUES WHICH DEVIATE FROM EXPECTED VALUES BY MORE               
REMARK 500 THAN 6*RMSD (M=MODEL NUMBER; RES=RESIDUE NAME; C=CHAIN               
REMARK 500 IDENTIFIER; SSEQ=SEQUENCE NUMBER; I=INSERTION CODE).                 
REMARK 500                                                                      
REMARK 500 STANDARD TABLE:                                                      
REMARK 500 FORMAT: (10X,I3,1X,2(A3,1X,A1,I4,A1,1X,A4,3X),1X,F6.3)               
REMARK 500                                                                      
REMARK 500 EXPECTED VALUES PROTEIN: ENGH AND HUBER, 1999                        
REMARK 500 EXPECTED VALUES NUCLEIC ACID: CLOWNEY ET AL 1996                     
REMARK 500                                                                      
REMARK 500  M RES CSSEQI ATM1   RES CSSEQI ATM2   DEVIATION                     
REMARK 500    GLU B 327   CD    GLU B 327   OE1    -0.067                       
REMARK 500                                                                      
REMARK 500 REMARK: NULL                                                         
REMARK 500                                                                      
REMARK 500 GEOMETRY AND STEREOCHEMISTRY                                         
REMARK 500 SUBTOPIC: COVALENT BOND ANGLES                                       
REMARK 500                                                                      
REMARK 500 THE STEREOCHEMICAL PARAMETERS OF THE FOLLOWING RESIDUES              
REMARK 500 HAVE VALUES WHICH DEVIATE FROM EXPECTED VALUES BY MORE               
REMARK 500 THAN 6*RMSD (M=MODEL NUMBER; RES=RESIDUE NAME; C=CHAIN               
REMARK 500 IDENTIFIER; SSEQ=SEQUENCE NUMBER; I=INSERTION CODE).                 
REMARK 500                                                                      
REMARK 500 STANDARD TABLE:                                                      
REMARK 500 FORMAT: (10X,I3,1X,A3,1X,A1,I4,A1,3(1X,A4,2X),12X,F5.1)              
REMARK 500                                                                      
REMARK 500 EXPECTED VALUES PROTEIN: ENGH AND HUBER, 1999                        
REMARK 500 EXPECTED VALUES NUCLEIC ACID: CLOWNEY ET AL 1996                     
REMARK 500                                                                      
REMARK 500  M RES CSSEQI ATM1   ATM2   ATM3                                     
REMARK 500    TOX A  90   CA  -  C   -  N   ANGL. DEV. =  17.7 DEGREES          
REMARK 500    TOX A  90   O   -  C   -  N   ANGL. DEV. = -12.0 DEGREES          
REMARK 500    ASP A 100   CB  -  CG  -  OD1 ANGL. DEV. =   5.8 DEGREES          
REMARK 500    ARG B  27   NE  -  CZ  -  NH2 ANGL. DEV. =   3.0 DEGREES          
REMARK 500    ASP B  69   CB  -  CG  -  OD1 ANGL. DEV. =   5.5 DEGREES          
REMARK 500    TOX B  90   CA  -  C   -  N   ANGL. DEV. =  17.7 DEGREES          
REMARK 500    TOX B  90   O   -  C   -  N   ANGL. DEV. = -12.1 DEGREES          
REMARK 500    PRO B 114   C   -  N   -  CD  ANGL. DEV. =  15.3 DEGREES          
REMARK 500    ARG B 418   NE  -  CZ  -  NH1 ANGL. DEV. =   3.1 DEGREES          
REMARK 500    PRO B 509   C   -  N   -  CD  ANGL. DEV. =  14.3 DEGREES          
REMARK 500    ILE B 629   CG1 -  CB  -  CG2 ANGL. DEV. = -13.6 DEGREES          
REMARK 500                                                                      
REMARK 500 REMARK: NULL                                                         
REMARK 500                                                                      
REMARK 500 GEOMETRY AND STEREOCHEMISTRY                                         
REMARK 500 SUBTOPIC: TORSION ANGLES                                             
REMARK 500                                                                      
REMARK 500 TORSION ANGLES OUTSIDE THE EXPECTED RAMACHANDRAN REGIONS:            
REMARK 500 (M=MODEL NUMBER; RES=RESIDUE NAME; C=CHAIN IDENTIFIER;               
REMARK 500 SSEQ=SEQUENCE NUMBER; I=INSERTION CODE).                             
REMARK 500                                                                      
REMARK 500 STANDARD TABLE:                                                      
REMARK 500 FORMAT:(10X,I3,1X,A3,1X,A1,I4,A1,4X,F7.2,3X,F7.2)                    
REMARK 500                                                                      
REMARK 500 EXPECTED VALUES: GJ KLEYWEGT AND TA JONES (1996). PHI/PSI-           
REMARK 500 CHOLOGY: RAMACHANDRAN REVISITED. STRUCTURE 4, 1395 - 1400            
REMARK 500                                                                      
REMARK 500  M RES CSSEQI        PSI       PHI                                   
REMARK 500    LYS A   8       68.25    -50.05                                   
REMARK 500    TRP A  74       80.88   -159.96                                   
REMARK 500    PHE A  78        4.45     58.68                                   
REMARK 500    TYR A  96      153.10    -49.33                                   
REMARK 500    SER A 123       -8.45     75.54                                   
REMARK 500    LEU A 189       -6.81     69.07                                   
REMARK 500    ASN A 191       10.71   -154.55                                   
REMARK 500    ILE A 220      166.15    121.39                                   
REMARK 500    TYR A 238      -68.91   -128.54                                   
REMARK 500    THR A 323      -70.85   -111.51                                   
REMARK 500    PRO A 356        2.49    -60.39                                   
REMARK 500    ASP A 448       51.44     74.93                                   
REMARK 500    ASP A 460      -32.65    -21.73                                   
REMARK 500    ASP A 517       72.68     51.13                                   
REMARK 500    SER A 538     -160.75     67.90                                   
REMARK 500    SER A 539       -8.15     69.59                                   
REMARK 500    SER A 540     -119.92     51.64                                   
REMARK 500    PRO A 567      170.70    -56.94                                   
REMARK 500    THR A 580       75.03   -150.55                                   
REMARK 500    ALA A 637       38.13    -95.44                                   
REMARK 500    THR A 650       69.43   -116.81                                   
REMARK 500    ASP A 673     -173.91   -171.01                                   
REMARK 500    ASN B  10       50.46    -59.96                                   
REMARK 500    LYS B  43      -35.11    -30.65                                   
REMARK 500    TRP B  74       79.97   -157.00                                   
REMARK 500    SER B 123       -1.01     70.44                                   
REMARK 500    LEU B 189       -0.61     73.42                                   
REMARK 500    ILE B 220     -116.67    169.18                                   
REMARK 500    TYR B 238      -68.69   -127.97                                   
REMARK 500    ALA B 265       31.65     72.31                                   
REMARK 500    THR B 323      -75.99   -109.88                                   
REMARK 500    PRO B 356       -9.19    -56.43                                   
REMARK 500    ARG B 431      -15.59    -49.67                                   
REMARK 500    SER B 489        7.31    -59.45                                   
REMARK 500    LYS B 496       32.84     74.07                                   
REMARK 500    ASP B 517       79.55     50.56                                   
REMARK 500    SER B 538       21.77    -64.76                                   
REMARK 500    SER B 539     -159.86     56.91                                   
REMARK 500    SER B 540      163.49     76.49                                   
REMARK 500    ALA B 637       32.48    -92.84                                   
REMARK 500    ASP B 673     -156.95   -157.70                                   
REMARK 500                                                                      
REMARK 500 REMARK: NULL                                                         
REMARK 500                                                                      
REMARK 500 GEOMETRY AND STEREOCHEMISTRY                                         
REMARK 500 SUBTOPIC: MAIN CHAIN PLANARITY                                       
REMARK 500                                                                      
REMARK 500 THE FOLLOWING RESIDUES HAVE A PSEUDO PLANARITY                       
REMARK 500 TORSION ANGLE, C(I) - CA(I) - N(I+1) - O(I), GREATER                 
REMARK 500 10.0 DEGREES. (M=MODEL NUMBER; RES=RESIDUE NAME;                     
REMARK 500 C=CHAIN IDENTIFIER; SSEQ=SEQUENCE NUMBER;                            
REMARK 500 I=INSERTION CODE).                                                   
REMARK 500                                                                      
REMARK 500  M RES CSSEQI        ANGLE                                           
REMARK 500    TOX A  90        -11.36                                           
REMARK 500    TOX B  90        -12.15                                           
REMARK 500                                                                      
REMARK 500 REMARK: NULL                                                         
REMARK 525                                                                      
REMARK 525 SOLVENT                                                              
REMARK 525                                                                      
REMARK 525 THE SOLVENT MOLECULES HAVE CHAIN IDENTIFIERS THAT                    
REMARK 525 INDICATE THE POLYMER CHAIN WITH WHICH THEY ARE MOST                  
REMARK 525 CLOSELY ASSOCIATED. THE REMARK LISTS ALL THE SOLVENT                 
REMARK 525 MOLECULES WHICH ARE MORE THAN 5A AWAY FROM THE                       
REMARK 525 NEAREST POLYMER CHAIN (M = MODEL NUMBER;                             
REMARK 525 RES=RESIDUE NAME; C=CHAIN IDENTIFIER; SSEQ=SEQUENCE                  
REMARK 525 NUMBER; I=INSERTION CODE):                                           
REMARK 525                                                                      
REMARK 525  M RES CSSEQI                                                        
REMARK 525    HOH A1214        DISTANCE =  6.36 ANGSTROMS                       
REMARK 525    HOH B1268        DISTANCE =  5.85 ANGSTROMS                       
REMARK 620                                                                      
REMARK 620 METAL COORDINATION                                                   
REMARK 620 (M=MODEL NUMBER; RES=RESIDUE NAME; C=CHAIN IDENTIFIER;               
REMARK 620 SSEQ=SEQUENCE NUMBER; I=INSERTION CODE):                             
REMARK 620                                                                      
REMARK 620 COORDINATION ANGLES FOR:  M RES CSSEQI METAL                         
REMARK 620                             HEM A 800  FE                            
REMARK 620 N RES CSSEQI ATOM                                                    
REMARK 620 1 HIS A 279   NE2                                                    
REMARK 620 2 HEM A 800   NA   88.7                                              
REMARK 620 3 HEM A 800   NB   83.7  88.8                                        
REMARK 620 4 HEM A 800   NC   90.1 177.5  88.9                                  
REMARK 620 5 HEM A 800   ND   97.2  91.5 179.1  90.8                            
REMARK 620 N                    1     2     3     4                             
REMARK 620                                                                      
REMARK 620 COORDINATION ANGLES FOR:  M RES CSSEQI METAL                         
REMARK 620                             HEM B 800  FE                            
REMARK 620 N RES CSSEQI ATOM                                                    
REMARK 620 1 HIS B 279   NE2                                                    
REMARK 620 2 HEM B 800   NA   88.9                                              
REMARK 620 3 HEM B 800   NB   83.6  89.0                                        
REMARK 620 4 HEM B 800   NC   89.6 177.5  88.8                                  
REMARK 620 5 HEM B 800   ND   97.0  91.6 179.1  90.5                            
REMARK 620 N                    1     2     3     4                             
REMARK 800                                                                      
REMARK 800 SITE                                                                 
REMARK 800 SITE_IDENTIFIER: AC1                                                 
REMARK 800 EVIDENCE_CODE: SOFTWARE                                              
REMARK 800 SITE_DESCRIPTION: binding site for residue HEM A 800                 
REMARK 800                                                                      
REMARK 800 SITE_IDENTIFIER: AC2                                                 
REMARK 800 EVIDENCE_CODE: SOFTWARE                                              
REMARK 800 SITE_DESCRIPTION: binding site for residue HEM B 800                 
REMARK 900                                                                      
REMARK 900 RELATED ENTRIES                                                      
REMARK 900 RELATED ID: 5WHQ   RELATED DB: PDB                                   
REMARK 900 CATALASE-PEROXIDASE FROM NEUROSPORA CRASSA AT 2.9 A RESOLUTION       
DBREF  5WHS A    7   741  UNP    Q8X182   KATG_NEUCR       7    741             
DBREF  5WHS B    7   741  UNP    Q8X182   KATG_NEUCR       7    741             
SEQADV 5WHS MET A  -14  UNP  Q8X182              EXPRESSION TAG                 
SEQADV 5WHS ARG A  -13  UNP  Q8X182              EXPRESSION TAG                 
SEQADV 5WHS GLY A  -12  UNP  Q8X182              EXPRESSION TAG                 
SEQADV 5WHS SER A  -11  UNP  Q8X182              EXPRESSION TAG                 
SEQADV 5WHS HIS A  -10  UNP  Q8X182              EXPRESSION TAG                 
SEQADV 5WHS HIS A   -9  UNP  Q8X182              EXPRESSION TAG                 
SEQADV 5WHS HIS A   -8  UNP  Q8X182              EXPRESSION TAG                 
SEQADV 5WHS HIS A   -7  UNP  Q8X182              EXPRESSION TAG                 
SEQADV 5WHS HIS A   -6  UNP  Q8X182              EXPRESSION TAG                 
SEQADV 5WHS HIS A   -5  UNP  Q8X182              EXPRESSION TAG                 
SEQADV 5WHS GLY A   -4  UNP  Q8X182              EXPRESSION TAG                 
SEQADV 5WHS SER A   -3  UNP  Q8X182              EXPRESSION TAG                 
SEQADV 5WHS ALA A   -2  UNP  Q8X182              EXPRESSION TAG                 
SEQADV 5WHS CYS A   -1  UNP  Q8X182              EXPRESSION TAG                 
SEQADV 5WHS GLU A    0  UNP  Q8X182              EXPRESSION TAG                 
SEQADV 5WHS LEU A    1  UNP  Q8X182              EXPRESSION TAG                 
SEQADV 5WHS SER A    2  UNP  Q8X182              EXPRESSION TAG                 
SEQADV 5WHS GLU A    3  UNP  Q8X182              EXPRESSION TAG                 
SEQADV 5WHS CYS A    4  UNP  Q8X182              EXPRESSION TAG                 
SEQADV 5WHS PRO A    5  UNP  Q8X182              EXPRESSION TAG                 
SEQADV 5WHS VAL A    6  UNP  Q8X182              EXPRESSION TAG                 
SEQADV 5WHS LYS A  742  UNP  Q8X182              EXPRESSION TAG                 
SEQADV 5WHS GLN A  743  UNP  Q8X182              EXPRESSION TAG                 
SEQADV 5WHS GLU A  744  UNP  Q8X182              EXPRESSION TAG                 
SEQADV 5WHS GLY A  745  UNP  Q8X182              EXPRESSION TAG                 
SEQADV 5WHS ARG A  746  UNP  Q8X182              EXPRESSION TAG                 
SEQADV 5WHS GLY A  747  UNP  Q8X182              EXPRESSION TAG                 
SEQADV 5WHS GLN A  748  UNP  Q8X182              EXPRESSION TAG                 
SEQADV 5WHS ASN A  749  UNP  Q8X182              EXPRESSION TAG                 
SEQADV 5WHS ALA A  750  UNP  Q8X182              EXPRESSION TAG                 
SEQADV 5WHS PRO A  751  UNP  Q8X182              EXPRESSION TAG                 
SEQADV 5WHS LYS A  752  UNP  Q8X182              EXPRESSION TAG                 
SEQADV 5WHS LEU A  753  UNP  Q8X182              EXPRESSION TAG                 
SEQADV 5WHS MET B  -14  UNP  Q8X182              EXPRESSION TAG                 
SEQADV 5WHS ARG B  -13  UNP  Q8X182              EXPRESSION TAG                 
SEQADV 5WHS GLY B  -12  UNP  Q8X182              EXPRESSION TAG                 
SEQADV 5WHS SER B  -11  UNP  Q8X182              EXPRESSION TAG                 
SEQADV 5WHS HIS B  -10  UNP  Q8X182              EXPRESSION TAG                 
SEQADV 5WHS HIS B   -9  UNP  Q8X182              EXPRESSION TAG                 
SEQADV 5WHS HIS B   -8  UNP  Q8X182              EXPRESSION TAG                 
SEQADV 5WHS HIS B   -7  UNP  Q8X182              EXPRESSION TAG                 
SEQADV 5WHS HIS B   -6  UNP  Q8X182              EXPRESSION TAG                 
SEQADV 5WHS HIS B   -5  UNP  Q8X182              EXPRESSION TAG                 
SEQADV 5WHS GLY B   -4  UNP  Q8X182              EXPRESSION TAG                 
SEQADV 5WHS SER B   -3  UNP  Q8X182              EXPRESSION TAG                 
SEQADV 5WHS ALA B   -2  UNP  Q8X182              EXPRESSION TAG                 
SEQADV 5WHS CYS B   -1  UNP  Q8X182              EXPRESSION TAG                 
SEQADV 5WHS GLU B    0  UNP  Q8X182              EXPRESSION TAG                 
SEQADV 5WHS LEU B    1  UNP  Q8X182              EXPRESSION TAG                 
SEQADV 5WHS SER B    2  UNP  Q8X182              EXPRESSION TAG                 
SEQADV 5WHS GLU B    3  UNP  Q8X182              EXPRESSION TAG                 
SEQADV 5WHS CYS B    4  UNP  Q8X182              EXPRESSION TAG                 
SEQADV 5WHS PRO B    5  UNP  Q8X182              EXPRESSION TAG                 
SEQADV 5WHS VAL B    6  UNP  Q8X182              EXPRESSION TAG                 
SEQADV 5WHS LYS B  742  UNP  Q8X182              EXPRESSION TAG                 
SEQADV 5WHS GLN B  743  UNP  Q8X182              EXPRESSION TAG                 
SEQADV 5WHS GLU B  744  UNP  Q8X182              EXPRESSION TAG                 
SEQADV 5WHS GLY B  745  UNP  Q8X182              EXPRESSION TAG                 
SEQADV 5WHS ARG B  746  UNP  Q8X182              EXPRESSION TAG                 
SEQADV 5WHS GLY B  747  UNP  Q8X182              EXPRESSION TAG                 
SEQADV 5WHS GLN B  748  UNP  Q8X182              EXPRESSION TAG                 
SEQADV 5WHS ASN B  749  UNP  Q8X182              EXPRESSION TAG                 
SEQADV 5WHS ALA B  750  UNP  Q8X182              EXPRESSION TAG                 
SEQADV 5WHS PRO B  751  UNP  Q8X182              EXPRESSION TAG                 
SEQADV 5WHS LYS B  752  UNP  Q8X182              EXPRESSION TAG                 
SEQADV 5WHS LEU B  753  UNP  Q8X182              EXPRESSION TAG                 
SEQRES   1 A  768  MET ARG GLY SER HIS HIS HIS HIS HIS HIS GLY SER ALA          
SEQRES   2 A  768  CYS GLU LEU SER GLU CYS PRO VAL ARG LYS SER ASN VAL          
SEQRES   3 A  768  GLY GLY GLY GLY THR ARG ASN HIS ASP TRP TRP PRO ALA          
SEQRES   4 A  768  GLN LEU ARG LEU ASN ILE LEU ARG GLN HIS THR PRO VAL          
SEQRES   5 A  768  SER ASN PRO LEU ASP LYS ASP PHE ASP TYR ALA ALA ALA          
SEQRES   6 A  768  PHE LYS SER LEU ASP TYR GLU GLY LEU LYS LYS ASP LEU          
SEQRES   7 A  768  THR LYS LEU MET THR ASP SER GLN ASP TRP TRP PRO ALA          
SEQRES   8 A  768  ASP PHE GLY HIS TYR GLY GLY LEU PHE ILE ARG MET ALA          
SEQRES   9 A  768  TOX HIS SER ALA GLY THR TYR ARG VAL THR ASP GLY ARG          
SEQRES  10 A  768  GLY GLY GLY GLY GLU GLY GLN GLN ARG PHE ALA PRO LEU          
SEQRES  11 A  768  ASN SER TRP PRO ASP ASN VAL SER LEU ASP LYS ALA ARG          
SEQRES  12 A  768  ARG LEU LEU TRP PRO ILE LYS GLN LYS TYR GLY ASN LYS          
SEQRES  13 A  768  ILE SER TRP SER ASP LEU LEU LEU LEU THR GLY ASN VAL          
SEQRES  14 A  768  ALA LEU GLU SER MET GLY PHE LYS THR PHE GLY PHE ALA          
SEQRES  15 A  768  GLY GLY ARG PRO ASP THR TRP GLU ALA ASP GLU SER VAL          
SEQRES  16 A  768  TYR TRP GLY ALA GLU THR THR TRP LEU GLY ASN GLU ASP          
SEQRES  17 A  768  ARG TYR SER GLU GLY GLN GLU GLY HIS GLU GLY HIS GLY          
SEQRES  18 A  768  VAL VAL GLN GLY ASP GLU SER LYS LYS GLN HIS THR ASP          
SEQRES  19 A  768  ILE HIS ASN ARG ASP LEU GLN SER PRO LEU ALA SER SER          
SEQRES  20 A  768  HIS MET GLY LEU ILE TYR VAL ASN PRO GLU GLY PRO ASP          
SEQRES  21 A  768  GLY ILE PRO ASP PRO VAL ALA SER ALA LYS ASP ILE ARG          
SEQRES  22 A  768  VAL THR PHE GLY ARG MET ALA MET ASN ASP GLU GLU THR          
SEQRES  23 A  768  VAL ALA LEU ILE ALA GLY GLY HIS SER PHE GLY LYS THR          
SEQRES  24 A  768  HIS GLY ALA GLY PRO THR HIS HIS VAL GLY LYS GLU PRO          
SEQRES  25 A  768  GLU ALA ALA PRO ILE GLU HIS GLN GLY LEU GLY TRP ALA          
SEQRES  26 A  768  ASN SER PHE GLY GLN GLY LYS GLY PRO ASP THR ILE THR          
SEQRES  27 A  768  SER GLY LEU GLU VAL THR TRP THR PRO THR PRO THR LYS          
SEQRES  28 A  768  TRP GLY MET GLY TYR LEU GLU TYR LEU TYR LYS PHE ASP          
SEQRES  29 A  768  TRP GLU PRO THR LYS SER PRO ALA GLY ALA ASN GLN TRP          
SEQRES  30 A  768  VAL ALA LYS ASN ALA GLU PRO THR ILE PRO ASP ALA TYR          
SEQRES  31 A  768  ASP PRO ASN LYS LYS LYS LEU PRO THR MET LEU THR THR          
SEQRES  32 A  768  ASP ILE ALA LEU ARG MET ASP PRO ALA TYR ASP LYS ILE          
SEQRES  33 A  768  CYS ARG ASP TYR LEU ALA ASN PRO ASP LYS PHE ALA ASP          
SEQRES  34 A  768  ALA PHE ALA ARG ALA TRP PHE LYS LEU LEU HIS ARG ASP          
SEQRES  35 A  768  MET GLY PRO ARG THR ARG TRP ILE GLY PRO GLU VAL PRO          
SEQRES  36 A  768  SER GLU ILE LEU PRO TRP GLU ASP TYR ILE PRO PRO VAL          
SEQRES  37 A  768  ASP TYR GLN ILE ILE ASP ASP ASN ASP ILE ALA ALA LEU          
SEQRES  38 A  768  LYS LYS GLU ILE LEU ALA THR GLY VAL ALA PRO LYS LYS          
SEQRES  39 A  768  LEU ILE PHE VAL ALA TRP SER SER ALA SER SER PHE ARG          
SEQRES  40 A  768  GLY SER ASP LYS ARG GLY GLY ALA ASN GLY ALA ARG ILE          
SEQRES  41 A  768  ARG LEU ALA PRO GLN ASN GLU TRP LYS VAL ASN ASP PRO          
SEQRES  42 A  768  SER THR LEU ARG GLU VAL LEU ALA ALA LEU GLU SER VAL          
SEQRES  43 A  768  GLN GLN LYS PHE ASN ASP SER SER SER GLY LYS LYS VAL          
SEQRES  44 A  768  SER LEU ALA ASP LEU ILE VAL LEU GLY GLY VAL ALA ALA          
SEQRES  45 A  768  LEU GLU GLN ALA SER GLY LEU VAL VAL PRO PHE THR PRO          
SEQRES  46 A  768  GLY ARG ASN ASP ALA THR GLN GLU HIS THR ASP VAL HIS          
SEQRES  47 A  768  SER PHE THR HIS LEU GLU PRO HIS ALA ASP GLY PHE ARG          
SEQRES  48 A  768  SER TYR GLY LYS GLY THR LYS ARG VAL ARG THR GLU GLN          
SEQRES  49 A  768  PHE LEU ILE ASP ARG ALA SER LEU LEU THR LEU SER ALA          
SEQRES  50 A  768  PRO GLU LEU THR ALA LEU ILE GLY GLY LEU ARG VAL LEU          
SEQRES  51 A  768  GLU ALA ASN TYR ASP GLY SER SER TYR GLY VAL LEU THR          
SEQRES  52 A  768  LYS THR PRO GLY LYS LEU THR ASN ASP TYR PHE VAL ASN          
SEQRES  53 A  768  LEU LEU ASP THR ASN THR ALA TRP LYS ALA ALA ASP ASN          
SEQRES  54 A  768  GLU GLY GLU VAL PHE ILE GLY TYR ASP ARG LYS THR HIS          
SEQRES  55 A  768  ASP LYS LYS TRP THR ALA THR ARG ALA ASP LEU ILE PHE          
SEQRES  56 A  768  GLY ALA HIS ALA GLU LEU ARG ALA LEU ALA GLU VAL TYR          
SEQRES  57 A  768  ALA ALA VAL ASP GLY GLU GLU LYS PHE LYS ARG ASP PHE          
SEQRES  58 A  768  VAL ALA ALA TRP HIS LYS VAL MET ASN LEU ASP ARG PHE          
SEQRES  59 A  768  ASP LEU LYS GLN GLU GLY ARG GLY GLN ASN ALA PRO LYS          
SEQRES  60 A  768  LEU                                                          
SEQRES   1 B  768  MET ARG GLY SER HIS HIS HIS HIS HIS HIS GLY SER ALA          
SEQRES   2 B  768  CYS GLU LEU SER GLU CYS PRO VAL ARG LYS SER ASN VAL          
SEQRES   3 B  768  GLY GLY GLY GLY THR ARG ASN HIS ASP TRP TRP PRO ALA          
SEQRES   4 B  768  GLN LEU ARG LEU ASN ILE LEU ARG GLN HIS THR PRO VAL          
SEQRES   5 B  768  SER ASN PRO LEU ASP LYS ASP PHE ASP TYR ALA ALA ALA          
SEQRES   6 B  768  PHE LYS SER LEU ASP TYR GLU GLY LEU LYS LYS ASP LEU          
SEQRES   7 B  768  THR LYS LEU MET THR ASP SER GLN ASP TRP TRP PRO ALA          
SEQRES   8 B  768  ASP PHE GLY HIS TYR GLY GLY LEU PHE ILE ARG MET ALA          
SEQRES   9 B  768  TOX HIS SER ALA GLY THR TYR ARG VAL THR ASP GLY ARG          
SEQRES  10 B  768  GLY GLY GLY GLY GLU GLY GLN GLN ARG PHE ALA PRO LEU          
SEQRES  11 B  768  ASN SER TRP PRO ASP ASN VAL SER LEU ASP LYS ALA ARG          
SEQRES  12 B  768  ARG LEU LEU TRP PRO ILE LYS GLN LYS TYR GLY ASN LYS          
SEQRES  13 B  768  ILE SER TRP SER ASP LEU LEU LEU LEU THR GLY ASN VAL          
SEQRES  14 B  768  ALA LEU GLU SER MET GLY PHE LYS THR PHE GLY PHE ALA          
SEQRES  15 B  768  GLY GLY ARG PRO ASP THR TRP GLU ALA ASP GLU SER VAL          
SEQRES  16 B  768  TYR TRP GLY ALA GLU THR THR TRP LEU GLY ASN GLU ASP          
SEQRES  17 B  768  ARG TYR SER GLU GLY GLN GLU GLY HIS GLU GLY HIS GLY          
SEQRES  18 B  768  VAL VAL GLN GLY ASP GLU SER LYS LYS GLN HIS THR ASP          
SEQRES  19 B  768  ILE HIS ASN ARG ASP LEU GLN SER PRO LEU ALA SER SER          
SEQRES  20 B  768  HIS MET GLY LEU ILE TYR VAL ASN PRO GLU GLY PRO ASP          
SEQRES  21 B  768  GLY ILE PRO ASP PRO VAL ALA SER ALA LYS ASP ILE ARG          
SEQRES  22 B  768  VAL THR PHE GLY ARG MET ALA MET ASN ASP GLU GLU THR          
SEQRES  23 B  768  VAL ALA LEU ILE ALA GLY GLY HIS SER PHE GLY LYS THR          
SEQRES  24 B  768  HIS GLY ALA GLY PRO THR HIS HIS VAL GLY LYS GLU PRO          
SEQRES  25 B  768  GLU ALA ALA PRO ILE GLU HIS GLN GLY LEU GLY TRP ALA          
SEQRES  26 B  768  ASN SER PHE GLY GLN GLY LYS GLY PRO ASP THR ILE THR          
SEQRES  27 B  768  SER GLY LEU GLU VAL THR TRP THR PRO THR PRO THR LYS          
SEQRES  28 B  768  TRP GLY MET GLY TYR LEU GLU TYR LEU TYR LYS PHE ASP          
SEQRES  29 B  768  TRP GLU PRO THR LYS SER PRO ALA GLY ALA ASN GLN TRP          
SEQRES  30 B  768  VAL ALA LYS ASN ALA GLU PRO THR ILE PRO ASP ALA TYR          
SEQRES  31 B  768  ASP PRO ASN LYS LYS LYS LEU PRO THR MET LEU THR THR          
SEQRES  32 B  768  ASP ILE ALA LEU ARG MET ASP PRO ALA TYR ASP LYS ILE          
SEQRES  33 B  768  CYS ARG ASP TYR LEU ALA ASN PRO ASP LYS PHE ALA ASP          
SEQRES  34 B  768  ALA PHE ALA ARG ALA TRP PHE LYS LEU LEU HIS ARG ASP          
SEQRES  35 B  768  MET GLY PRO ARG THR ARG TRP ILE GLY PRO GLU VAL PRO          
SEQRES  36 B  768  SER GLU ILE LEU PRO TRP GLU ASP TYR ILE PRO PRO VAL          
SEQRES  37 B  768  ASP TYR GLN ILE ILE ASP ASP ASN ASP ILE ALA ALA LEU          
SEQRES  38 B  768  LYS LYS GLU ILE LEU ALA THR GLY VAL ALA PRO LYS LYS          
SEQRES  39 B  768  LEU ILE PHE VAL ALA TRP SER SER ALA SER SER PHE ARG          
SEQRES  40 B  768  GLY SER ASP LYS ARG GLY GLY ALA ASN GLY ALA ARG ILE          
SEQRES  41 B  768  ARG LEU ALA PRO GLN ASN GLU TRP LYS VAL ASN ASP PRO          
SEQRES  42 B  768  SER THR LEU ARG GLU VAL LEU ALA ALA LEU GLU SER VAL          
SEQRES  43 B  768  GLN GLN LYS PHE ASN ASP SER SER SER GLY LYS LYS VAL          
SEQRES  44 B  768  SER LEU ALA ASP LEU ILE VAL LEU GLY GLY VAL ALA ALA          
SEQRES  45 B  768  LEU GLU GLN ALA SER GLY LEU VAL VAL PRO PHE THR PRO          
SEQRES  46 B  768  GLY ARG ASN ASP ALA THR GLN GLU HIS THR ASP VAL HIS          
SEQRES  47 B  768  SER PHE THR HIS LEU GLU PRO HIS ALA ASP GLY PHE ARG          
SEQRES  48 B  768  SER TYR GLY LYS GLY THR LYS ARG VAL ARG THR GLU GLN          
SEQRES  49 B  768  PHE LEU ILE ASP ARG ALA SER LEU LEU THR LEU SER ALA          
SEQRES  50 B  768  PRO GLU LEU THR ALA LEU ILE GLY GLY LEU ARG VAL LEU          
SEQRES  51 B  768  GLU ALA ASN TYR ASP GLY SER SER TYR GLY VAL LEU THR          
SEQRES  52 B  768  LYS THR PRO GLY LYS LEU THR ASN ASP TYR PHE VAL ASN          
SEQRES  53 B  768  LEU LEU ASP THR ASN THR ALA TRP LYS ALA ALA ASP ASN          
SEQRES  54 B  768  GLU GLY GLU VAL PHE ILE GLY TYR ASP ARG LYS THR HIS          
SEQRES  55 B  768  ASP LYS LYS TRP THR ALA THR ARG ALA ASP LEU ILE PHE          
SEQRES  56 B  768  GLY ALA HIS ALA GLU LEU ARG ALA LEU ALA GLU VAL TYR          
SEQRES  57 B  768  ALA ALA VAL ASP GLY GLU GLU LYS PHE LYS ARG ASP PHE          
SEQRES  58 B  768  VAL ALA ALA TRP HIS LYS VAL MET ASN LEU ASP ARG PHE          
SEQRES  59 B  768  ASP LEU LYS GLN GLU GLY ARG GLY GLN ASN ALA PRO LYS          
SEQRES  60 B  768  LEU                                                          
MODRES 5WHS TOX A   90  TRP  MODIFIED RESIDUE                                   
MODRES 5WHS TOX B   90  TRP  MODIFIED RESIDUE                                   
HET    TOX  A  90      16                                                       
HET    TOX  B  90      16                                                       
HET    HEM  A 800      43                                                       
HET    HEM  B 800      43                                                       
HETNAM     TOX 1-HYDROPEROXY-L-TRYPTOPHAN                                       
HETNAM     HEM PROTOPORPHYRIN IX CONTAINING FE                                  
HETSYN     HEM HEME                                                             
FORMUL   1  TOX    2(C11 H12 N2 O4)                                             
FORMUL   3  HEM    2(C34 H32 FE N4 O4)                                          
FORMUL   5  HOH   *682(H2 O)                                                    
HELIX    1 AA1 ARG A   17  TRP A   22  1                                   6    
HELIX    2 AA2 LEU A   28  ARG A   32  5                                   5    
HELIX    3 AA3 THR A   35  ASN A   39  5                                   5    
HELIX    4 AA4 ASP A   46  SER A   53  1                                   8    
HELIX    5 AA5 ASP A   55  MET A   67  1                                  13    
HELIX    6 AA6 ALA A   76  HIS A   80  5                                   5    
HELIX    7 AA7 TYR A   81  GLY A   94  1                                  14    
HELIX    8 AA8 GLY A  108  PHE A  112  5                                   5    
HELIX    9 AA9 PRO A  114  TRP A  118  5                                   5    
HELIX   10 AB1 SER A  123  LEU A  131  1                                   9    
HELIX   11 AB2 LEU A  131  GLY A  139  1                                   9    
HELIX   12 AB3 ASN A  140  ILE A  142  5                                   3    
HELIX   13 AB4 SER A  143  MET A  159  1                                  17    
HELIX   14 AB5 GLY A  243  ILE A  247  5                                   5    
HELIX   15 AB6 ASP A  249  ARG A  263  1                                  15    
HELIX   16 AB7 ASN A  267  HIS A  279  1                                  13    
HELIX   17 AB8 PRO A  289  VAL A  293  5                                   5    
HELIX   18 AB9 GLU A  296  ALA A  300  5                                   5    
HELIX   19 AC1 PRO A  301  GLN A  305  5                                   5    
HELIX   20 AC2 LYS A  317  THR A  321  5                                   5    
HELIX   21 AC3 MET A  339  PHE A  348  1                                  10    
HELIX   22 AC4 LEU A  386  ASP A  395  1                                  10    
HELIX   23 AC5 ASP A  395  ASN A  408  1                                  14    
HELIX   24 AC6 ASN A  408  ARG A  426  1                                  19    
HELIX   25 AC7 PRO A  430  TRP A  434  5                                   5    
HELIX   26 AC8 ASP A  459  THR A  473  1                                  15    
HELIX   27 AC9 ALA A  476  SER A  489  1                                  14    
HELIX   28 AD1 ALA A  503  LEU A  507  5                                   5    
HELIX   29 AD2 PRO A  509  ASN A  516  5                                   8    
HELIX   30 AD3 ASP A  517  ASP A  537  1                                  21    
HELIX   31 AD4 SER A  545  ALA A  561  1                                  17    
HELIX   32 AD5 THR A  576  THR A  580  5                                   5    
HELIX   33 AD6 HIS A  583  GLU A  589  5                                   7    
HELIX   34 AD7 ASP A  593  SER A  597  5                                   5    
HELIX   35 AD8 ARG A  606  LEU A  618  1                                  13    
HELIX   36 AD9 SER A  621  LEU A  635  1                                  15    
HELIX   37 AE1 ASN A  656  LEU A  663  1                                   8    
HELIX   38 AE2 ARG A  695  HIS A  703  1                                   9    
HELIX   39 AE3 HIS A  703  ALA A  714  1                                  12    
HELIX   40 AE4 GLY A  718  ASN A  735  1                                  18    
HELIX   41 AE5 ARG B   17  TRP B   22  1                                   6    
HELIX   42 AE6 LEU B   28  ARG B   32  5                                   5    
HELIX   43 AE7 THR B   35  ASN B   39  5                                   5    
HELIX   44 AE8 ASP B   46  SER B   53  1                                   8    
HELIX   45 AE9 ASP B   55  MET B   67  1                                  13    
HELIX   46 AF1 ALA B   76  HIS B   80  5                                   5    
HELIX   47 AF2 TYR B   81  GLY B   94  1                                  14    
HELIX   48 AF3 GLY B  108  PHE B  112  5                                   5    
HELIX   49 AF4 PRO B  114  TRP B  118  5                                   5    
HELIX   50 AF5 SER B  123  LEU B  130  1                                   8    
HELIX   51 AF6 LEU B  131  GLY B  139  1                                   9    
HELIX   52 AF7 ASN B  140  ILE B  142  5                                   3    
HELIX   53 AF8 SER B  143  MET B  159  1                                  17    
HELIX   54 AF9 GLY B  243  ILE B  247  5                                   5    
HELIX   55 AG1 ASP B  249  ARG B  263  1                                  15    
HELIX   56 AG2 ASN B  267  HIS B  279  1                                  13    
HELIX   57 AG3 PRO B  289  VAL B  293  5                                   5    
HELIX   58 AG4 GLU B  296  ALA B  300  5                                   5    
HELIX   59 AG5 PRO B  301  GLN B  305  5                                   5    
HELIX   60 AG6 LYS B  317  THR B  321  5                                   5    
HELIX   61 AG7 MET B  339  PHE B  348  1                                  10    
HELIX   62 AG8 LEU B  386  ASP B  395  1                                  10    
HELIX   63 AG9 ASP B  395  ASN B  408  1                                  14    
HELIX   64 AH1 ASN B  408  ARG B  426  1                                  19    
HELIX   65 AH2 PRO B  430  TRP B  434  5                                   5    
HELIX   66 AH3 ASP B  459  ALA B  472  1                                  14    
HELIX   67 AH4 ALA B  476  SER B  489  1                                  14    
HELIX   68 AH5 ALA B  503  LEU B  507  5                                   5    
HELIX   69 AH6 PRO B  509  ASN B  516  5                                   8    
HELIX   70 AH7 ASP B  517  SER B  538  1                                  22    
HELIX   71 AH8 SER B  545  GLY B  563  1                                  19    
HELIX   72 AH9 THR B  576  THR B  580  5                                   5    
HELIX   73 AI1 HIS B  583  GLU B  589  5                                   7    
HELIX   74 AI2 ASP B  593  SER B  597  5                                   5    
HELIX   75 AI3 ARG B  606  LEU B  618  1                                  13    
HELIX   76 AI4 SER B  621  LEU B  635  1                                  15    
HELIX   77 AI5 ASN B  656  LEU B  663  1                                   8    
HELIX   78 AI6 THR B  694  HIS B  703  1                                  10    
HELIX   79 AI7 HIS B  703  ALA B  715  1                                  13    
HELIX   80 AI8 GLY B  718  ASN B  735  1                                  18    
SHEET    1 AA1 2 PHE A 166  GLY A 168  0                                        
SHEET    2 AA1 2 ILE A 435  GLU A 438 -1  O  ILE A 435   N  GLY A 168           
SHEET    1 AA2 3 ASP A 349  LYS A 354  0                                        
SHEET    2 AA2 3 ASN A 360  LYS A 365 -1  O  VAL A 363   N  GLU A 351           
SHEET    3 AA2 3 THR A 384  MET A 385 -1  O  MET A 385   N  TRP A 362           
SHEET    1 AA3 2 ILE A 371  PRO A 372  0                                        
SHEET    2 AA3 2 LYS A 380  LYS A 381 -1  O  LYS A 381   N  ILE A 371           
SHEET    1 AA4 3 THR A 667  ALA A 671  0                                        
SHEET    2 AA4 3 VAL A 678  ASP A 683 -1  O  ILE A 680   N  LYS A 670           
SHEET    3 AA4 3 LYS A 689  THR A 694 -1  O  LYS A 690   N  GLY A 681           
SHEET    1 AA5 2 TYR B 195  SER B 196  0                                        
SHEET    2 AA5 2 ASP B 224  LEU B 225 -1  O  ASP B 224   N  SER B 196           
SHEET    1 AA6 3 TRP B 350  LYS B 354  0                                        
SHEET    2 AA6 3 ASN B 360  ALA B 364 -1  O  VAL B 363   N  GLU B 351           
SHEET    3 AA6 3 THR B 384  MET B 385 -1  O  MET B 385   N  TRP B 362           
SHEET    1 AA7 2 ILE B 371  PRO B 372  0                                        
SHEET    2 AA7 2 LYS B 380  LYS B 381 -1  O  LYS B 381   N  ILE B 371           
SHEET    1 AA8 3 THR B 667  ALA B 671  0                                        
SHEET    2 AA8 3 PHE B 679  ASP B 683 -1  O  TYR B 682   N  ALA B 668           
SHEET    3 AA8 3 LYS B 689  ALA B 693 -1  O  LYS B 690   N  GLY B 681           
LINK         C   ALA A  89                 N   TOX A  90     1555   1555  1.31  
LINK         C   TOX A  90                 N   HIS A  91     1555   1555  1.35  
LINK         NE2 HIS A 279                FE   HEM A 800     1555   1555  1.74  
LINK         C   ALA B  89                 N   TOX B  90     1555   1555  1.31  
LINK         C   TOX B  90                 N   HIS B  91     1555   1555  1.36  
LINK         NE2 HIS B 279                FE   HEM B 800     1555   1555  1.74  
CISPEP   1 ALA A  113    PRO A  114          0        -2.68                     
CISPEP   2 SER A  227    PRO A  228          0         1.44                     
CISPEP   3 ALA A  508    PRO A  509          0        -0.87                     
CISPEP   4 ALA B  113    PRO B  114          0        -0.97                     
CISPEP   5 SER B  227    PRO B  228          0         3.54                     
CISPEP   6 ALA B  508    PRO B  509          0         0.17                     
SITE     1 AC1 20 GLY A  83  LEU A  84  ILE A  86  ARG A  87                    
SITE     2 AC1 20 TOX A  90  VAL A 239  LEU A 274  ILE A 275                    
SITE     3 AC1 20 HIS A 279  GLY A 282  LYS A 283  THR A 284                    
SITE     4 AC1 20 HIS A 285  THR A 323  SER A 324  TRP A 330                    
SITE     5 AC1 20 HOH A 903  HOH A 908  HOH A 939  HOH A 960                    
SITE     1 AC2 20 GLY B  83  LEU B  84  ILE B  86  ARG B  87                    
SITE     2 AC2 20 TOX B  90  VAL B 239  LEU B 274  ILE B 275                    
SITE     3 AC2 20 HIS B 279  GLY B 282  LYS B 283  THR B 284                    
SITE     4 AC2 20 HIS B 285  THR B 323  SER B 324  TRP B 330                    
SITE     5 AC2 20 HOH B 912  HOH B 920  HOH B1057  HOH B1181                    
CRYST1   71.810  142.350  183.110  90.00  90.00  90.00 P 21 21 21    8          
ORIGX1      1.000000  0.000000  0.000000        0.00000                         
ORIGX2      0.000000  1.000000  0.000000        0.00000                         
ORIGX3      0.000000  0.000000  1.000000        0.00000                         
SCALE1      0.013926  0.000000  0.000000        0.00000                         
SCALE2      0.000000  0.007025  0.000000        0.00000                         
SCALE3      0.000000  0.000000  0.005461        0.00000                         
ATOM      1  N   ARG A   7      27.812  15.222  39.757  1.00 43.36           N  
ATOM      2  CA  ARG A   7      29.205  15.539  39.465  1.00 44.59           C  
ATOM      3  C   ARG A   7      29.357  16.104  38.056  1.00 44.55           C  
ATOM      4  O   ARG A   7      28.620  15.732  37.143  1.00 44.07           O  
ATOM      5  CB  ARG A   7      30.078  14.293  39.627  1.00 43.01           C  
ATOM      6  CG  ARG A   7      31.274  14.490  40.547  1.00 43.75           C  
ATOM      7  CD  ARG A   7      32.545  14.745  39.758  1.00 44.89           C  
ATOM      8  NE  ARG A   7      33.506  13.660  39.857  1.00 45.00           N  
ATOM      9  CZ  ARG A   7      33.186  12.369  39.810  1.00 49.32           C  
ATOM     10  NH1 ARG A   7      34.127  11.436  39.879  1.00 50.15           N  
ATOM     11  NH2 ARG A   7      31.926  12.003  39.609  1.00 52.95           N  
ATOM     12  N   LYS A   8      30.318  17.007  37.888  1.00 44.16           N  
ATOM     13  CA  LYS A   8      30.568  17.624  36.599  1.00 44.82           C  
ATOM     14  C   LYS A   8      30.688  16.552  35.497  1.00 47.35           C  
ATOM     15  O   LYS A   8      31.756  16.305  34.940  1.00 38.94           O  
ATOM     16  CB  LYS A   8      31.781  18.516  36.658  1.00 43.07           C  
ATOM     17  CG  LYS A   8      31.955  19.186  38.012  1.00 41.48           C  
ATOM     18  CD  LYS A   8      32.682  20.513  37.885  1.00 40.64           C  
ATOM     19  CE  LYS A   8      33.891  20.653  38.789  1.00 40.27           C  
ATOM     20  NZ  LYS A   8      35.174  20.110  38.238  1.00 39.19           N  
ATOM     21  N   SER A   9      29.539  15.908  35.225  1.00 45.92           N  
ATOM     22  CA  SER A   9      29.350  14.875  34.211  1.00 39.56           C  
ATOM     23  C   SER A   9      28.718  15.510  32.975  1.00 34.47           C  
ATOM     24  O   SER A   9      27.955  16.359  33.103  1.00 29.48           O  
ATOM     25  CB  SER A   9      28.403  13.817  34.749  1.00 40.88           C  
ATOM     26  OG  SER A   9      29.061  12.877  35.536  1.00 41.29           O  
ATOM     27  N   ASN A  10      29.033  15.086  31.773  1.00 32.19           N  
ATOM     28  CA  ASN A  10      28.436  15.718  30.594  1.00 31.98           C  
ATOM     29  C   ASN A  10      26.987  15.439  30.269  1.00 33.53           C  
ATOM     30  O   ASN A  10      26.627  15.114  29.189  1.00 29.45           O  
ATOM     31  CB  ASN A  10      29.319  15.642  29.377  1.00 31.63           C  
ATOM     32  CG  ASN A  10      29.783  14.250  29.068  1.00 32.69           C  
ATOM     33  OD1 ASN A  10      29.927  13.423  29.927  1.00 32.87           O  
ATOM     34  ND2 ASN A  10      30.014  13.999  27.822  1.00 32.01           N  
ATOM     35  N   VAL A  11      26.152  15.618  31.262  1.00 37.62           N  
ATOM     36  CA  VAL A  11      24.762  15.353  31.112  1.00 37.75           C  
ATOM     37  C   VAL A  11      23.988  16.410  31.836  1.00 38.91           C  
ATOM     38  O   VAL A  11      24.555  17.259  32.435  1.00 35.92           O  
ATOM     39  CB  VAL A  11      24.470  13.940  31.665  1.00 36.91           C  
ATOM     40  CG1 VAL A  11      24.223  13.915  33.167  1.00 35.94           C  
ATOM     41  CG2 VAL A  11      23.380  13.274  30.879  1.00 37.61           C  
ATOM     42  N   GLY A  12      22.676  16.328  31.768  1.00 41.29           N  
ATOM     43  CA  GLY A  12      21.850  17.247  32.481  1.00 39.98           C  
ATOM     44  C   GLY A  12      22.104  16.966  33.930  1.00 39.42           C  
ATOM     45  O   GLY A  12      22.060  15.830  34.367  1.00 40.64           O  
ATOM     46  N   GLY A  13      22.385  18.006  34.691  1.00 36.98           N  
ATOM     47  CA  GLY A  13      22.652  17.840  36.094  1.00 36.69           C  
ATOM     48  C   GLY A  13      24.112  17.883  36.414  1.00 35.04           C  
ATOM     49  O   GLY A  13      24.471  17.962  37.544  1.00 31.50           O  
ATOM     50  N   GLY A  14      24.967  17.842  35.401  1.00 34.32           N  
ATOM     51  CA  GLY A  14      26.397  17.857  35.610  1.00 33.26           C  
ATOM     52  C   GLY A  14      27.062  19.146  35.233  1.00 31.24           C  
ATOM     53  O   GLY A  14      26.457  20.021  34.691  1.00 30.03           O  
ATOM     54  N   GLY A  15      28.329  19.254  35.553  1.00 30.78           N  
ATOM     55  CA  GLY A  15      29.109  20.411  35.233  1.00 30.84           C  
ATOM     56  C   GLY A  15      29.229  21.450  36.305  1.00 31.20           C  
ATOM     57  O   GLY A  15      28.628  21.333  37.352  1.00 30.86           O  
ATOM     58  N   THR A  16      30.028  22.470  36.011  1.00 31.28           N  
ATOM     59  CA  THR A  16      30.256  23.606  36.892  1.00 31.04           C  
ATOM     60  C   THR A  16      28.995  24.401  37.082  1.00 29.93           C  
ATOM     61  O   THR A  16      28.285  24.644  36.153  1.00 27.56           O  
ATOM     62  CB  THR A  16      31.298  24.549  36.303  1.00 32.18           C  
ATOM     63  OG1 THR A  16      32.343  23.771  35.748  1.00 33.50           O  
ATOM     64  CG2 THR A  16      31.854  25.471  37.330  1.00 31.29           C  
ATOM     65  N   ARG A  17      28.720  24.764  38.317  1.00 28.68           N  
ATOM     66  CA  ARG A  17      27.531  25.484  38.672  1.00 28.94           C  
ATOM     67  C   ARG A  17      27.764  26.914  39.043  1.00 27.50           C  
ATOM     68  O   ARG A  17      28.865  27.347  39.127  1.00 26.05           O  
ATOM     69  CB  ARG A  17      26.885  24.771  39.837  1.00 30.57           C  
ATOM     70  CG  ARG A  17      26.373  23.421  39.492  1.00 31.32           C  
ATOM     71  CD  ARG A  17      25.320  23.569  38.435  1.00 33.76           C  
ATOM     72  NE  ARG A  17      25.616  22.676  37.362  1.00 35.46           N  
ATOM     73  CZ  ARG A  17      25.276  22.851  36.112  1.00 37.09           C  
ATOM     74  NH1 ARG A  17      25.597  21.940  35.236  1.00 40.02           N  
ATOM     75  NH2 ARG A  17      24.599  23.912  35.755  1.00 36.01           N  
ATOM     76  N   ASN A  18      26.694  27.638  39.257  1.00 25.25           N  
ATOM     77  CA  ASN A  18      26.807  29.013  39.703  1.00 25.57           C  
ATOM     78  C   ASN A  18      27.486  29.102  41.073  1.00 26.81           C  
ATOM     79  O   ASN A  18      28.246  30.042  41.322  1.00 26.17           O  
ATOM     80  CB  ASN A  18      25.453  29.694  39.739  1.00 24.81           C  
ATOM     81  CG  ASN A  18      24.854  29.842  38.359  1.00 25.66           C  
ATOM     82  OD1 ASN A  18      23.629  29.928  38.198  1.00 24.67           O  
ATOM     83  ND2 ASN A  18      25.712  29.900  37.347  1.00 25.64           N  
ATOM     84  N   HIS A  19      27.228  28.133  41.934  1.00 26.55           N  
ATOM     85  CA  HIS A  19      27.835  28.103  43.233  1.00 27.63           C  
ATOM     86  C   HIS A  19      29.345  27.954  43.147  1.00 28.25           C  
ATOM     87  O   HIS A  19      30.020  28.408  44.016  1.00 29.70           O  
ATOM     88  CB  HIS A  19      27.151  27.136  44.204  1.00 28.10           C  
ATOM     89  CG  HIS A  19      27.242  25.690  43.839  1.00 29.44           C  
ATOM     90  ND1 HIS A  19      26.141  24.979  43.413  1.00 30.22           N  
ATOM     91  CD2 HIS A  19      28.261  24.818  43.884  1.00 30.19           C  
ATOM     92  CE1 HIS A  19      26.494  23.736  43.180  1.00 32.00           C  
ATOM     93  NE2 HIS A  19      27.784  23.620  43.434  1.00 33.88           N  
ATOM     94  N   ASP A  20      29.861  27.330  42.092  1.00 27.20           N  
ATOM     95  CA  ASP A  20      31.300  27.219  41.857  1.00 26.80           C  
ATOM     96  C   ASP A  20      31.886  28.555  41.392  1.00 25.27           C  
ATOM     97  O   ASP A  20      32.920  28.990  41.879  1.00 24.68           O  
ATOM     98  CB  ASP A  20      31.610  26.117  40.864  1.00 28.19           C  
ATOM     99  CG  ASP A  20      30.913  24.796  41.173  1.00 28.79           C  
ATOM    100  OD1 ASP A  20      30.862  24.389  42.314  1.00 31.52           O  
ATOM    101  OD2 ASP A  20      30.434  24.130  40.231  1.00 30.50           O  
ATOM    102  N   TRP A  21      31.233  29.219  40.475  1.00 25.35           N  
ATOM    103  CA  TRP A  21      31.788  30.474  39.964  1.00 26.02           C  
ATOM    104  C   TRP A  21      31.671  31.624  40.961  1.00 23.96           C  
ATOM    105  O   TRP A  21      32.521  32.512  40.983  1.00 23.54           O  
ATOM    106  CB  TRP A  21      31.133  30.895  38.642  1.00 26.54           C  
ATOM    107  CG  TRP A  21      31.204  29.908  37.516  1.00 27.69           C  
ATOM    108  CD1 TRP A  21      30.159  29.185  37.009  1.00 27.16           C  
ATOM    109  CD2 TRP A  21      32.352  29.561  36.722  1.00 28.33           C  
ATOM    110  NE1 TRP A  21      30.582  28.409  35.958  1.00 26.52           N  
ATOM    111  CE2 TRP A  21      31.920  28.625  35.752  1.00 27.39           C  
ATOM    112  CE3 TRP A  21      33.702  29.921  36.753  1.00 28.18           C  
ATOM    113  CZ2 TRP A  21      32.791  28.065  34.812  1.00 27.23           C  
ATOM    114  CZ3 TRP A  21      34.565  29.358  35.824  1.00 28.04           C  
ATOM    115  CH2 TRP A  21      34.108  28.431  34.875  1.00 27.02           C  
ATOM    116  N   TRP A  22      30.624  31.626  41.751  1.00 23.95           N  
ATOM    117  CA  TRP A  22      30.322  32.747  42.642  1.00 23.28           C  
ATOM    118  C   TRP A  22      29.954  32.243  44.031  1.00 23.10           C  
ATOM    119  O   TRP A  22      28.786  32.268  44.422  1.00 21.76           O  
ATOM    120  CB  TRP A  22      29.207  33.612  42.045  1.00 23.53           C  
ATOM    121  CG  TRP A  22      29.596  34.178  40.741  1.00 24.33           C  
ATOM    122  CD1 TRP A  22      30.508  35.183  40.519  1.00 24.37           C  
ATOM    123  CD2 TRP A  22      29.137  33.760  39.450  1.00 24.12           C  
ATOM    124  NE1 TRP A  22      30.634  35.408  39.160  1.00 24.53           N  
ATOM    125  CE2 TRP A  22      29.804  34.547  38.492  1.00 24.04           C  
ATOM    126  CE3 TRP A  22      28.219  32.799  39.016  1.00 25.79           C  
ATOM    127  CZ2 TRP A  22      29.579  34.406  37.119  1.00 24.94           C  
ATOM    128  CZ3 TRP A  22      27.996  32.652  37.647  1.00 26.22           C  
ATOM    129  CH2 TRP A  22      28.680  33.451  36.719  1.00 26.02           C  
ATOM    130  N   PRO A  23      30.947  31.793  44.809  1.00 23.03           N  
ATOM    131  CA  PRO A  23      30.660  31.288  46.172  1.00 22.74           C  
ATOM    132  C   PRO A  23      30.084  32.341  47.104  1.00 22.42           C  
ATOM    133  O   PRO A  23      29.364  31.995  48.045  1.00 22.35           O  
ATOM    134  CB  PRO A  23      32.046  30.825  46.675  1.00 23.22           C  
ATOM    135  CG  PRO A  23      32.872  30.652  45.449  1.00 23.51           C  
ATOM    136  CD  PRO A  23      32.382  31.718  44.497  1.00 22.83           C  
ATOM    137  N   ALA A  24      30.419  33.618  46.893  1.00 21.92           N  
ATOM    138  CA  ALA A  24      29.916  34.671  47.757  1.00 22.83           C  
ATOM    139  C   ALA A  24      28.486  35.071  47.414  1.00 24.77           C  
ATOM    140  O   ALA A  24      27.858  35.781  48.199  1.00 25.23           O  
ATOM    141  CB  ALA A  24      30.828  35.891  47.713  1.00 22.65           C  
ATOM    142  N   GLN A  25      28.013  34.687  46.235  1.00 25.64           N  
ATOM    143  CA  GLN A  25      26.693  35.091  45.747  1.00 27.77           C  
ATOM    144  C   GLN A  25      25.475  34.657  46.563  1.00 28.58           C  
ATOM    145  O   GLN A  25      25.299  33.478  46.863  1.00 28.98           O  
ATOM    146  CB  GLN A  25      26.508  34.638  44.297  1.00 28.30           C  
ATOM    147  CG  GLN A  25      25.190  35.055  43.676  1.00 29.29           C  
ATOM    148  CD  GLN A  25      25.025  36.577  43.617  1.00 31.17           C  
ATOM    149  OE1 GLN A  25      24.989  37.241  44.635  1.00 31.22           O  
ATOM    150  NE2 GLN A  25      24.936  37.129  42.429  1.00 30.75           N  
ATOM    151  N   LEU A  26      24.626  35.628  46.900  1.00 27.54           N  
ATOM    152  CA  LEU A  26      23.411  35.331  47.620  1.00 27.34           C  
ATOM    153  C   LEU A  26      22.506  34.404  46.821  1.00 27.08           C  
ATOM    154  O   LEU A  26      22.317  34.592  45.623  1.00 29.72           O  
ATOM    155  CB  LEU A  26      22.684  36.629  47.942  1.00 28.81           C  
ATOM    156  CG  LEU A  26      21.305  36.553  48.595  1.00 29.22           C  
ATOM    157  CD1 LEU A  26      21.438  35.983  50.000  1.00 28.58           C  
ATOM    158  CD2 LEU A  26      20.703  37.947  48.619  1.00 31.98           C  
ATOM    159  N   ARG A  27      21.962  33.378  47.455  1.00 28.60           N  
ATOM    160  CA  ARG A  27      21.101  32.410  46.781  1.00 30.14           C  
ATOM    161  C   ARG A  27      19.722  32.333  47.391  1.00 28.55           C  
ATOM    162  O   ARG A  27      19.592  32.407  48.578  1.00 28.91           O  
ATOM    163  CB  ARG A  27      21.718  31.053  46.848  1.00 34.83           C  
ATOM    164  CG  ARG A  27      22.629  30.729  45.708  1.00 42.02           C  
ATOM    165  CD  ARG A  27      23.420  29.486  46.018  1.00 47.34           C  
ATOM    166  NE  ARG A  27      24.764  29.886  46.347  1.00 56.71           N  
ATOM    167  CZ  ARG A  27      25.573  30.468  45.466  1.00 66.41           C  
ATOM    168  NH1 ARG A  27      26.783  30.829  45.834  1.00 63.59           N  
ATOM    169  NH2 ARG A  27      25.171  30.663  44.207  1.00 67.10           N  
ATOM    170  N   LEU A  28      18.692  32.156  46.559  1.00 27.96           N  
ATOM    171  CA  LEU A  28      17.297  32.153  46.995  1.00 26.50           C  
ATOM    172  C   LEU A  28      16.695  30.760  47.062  1.00 26.82           C  
ATOM    173  O   LEU A  28      15.471  30.626  47.045  1.00 27.46           O  
ATOM    174  CB  LEU A  28      16.471  33.036  46.054  1.00 25.28           C  
ATOM    175  CG  LEU A  28      17.078  34.370  45.731  1.00 24.76           C  
ATOM    176  CD1 LEU A  28      16.307  34.976  44.595  1.00 24.24           C  
ATOM    177  CD2 LEU A  28      17.075  35.255  46.955  1.00 26.15           C  
ATOM    178  N   ASN A  29      17.489  29.730  47.149  1.00 29.75           N  
ATOM    179  CA  ASN A  29      17.011  28.378  47.208  1.00 30.95           C  
ATOM    180  C   ASN A  29      16.152  28.019  48.367  1.00 31.15           C  
ATOM    181  O   ASN A  29      15.248  27.259  48.257  1.00 34.54           O  
ATOM    182  CB  ASN A  29      18.191  27.479  47.258  1.00 34.42           C  
ATOM    183  CG  ASN A  29      19.027  27.606  46.049  1.00 41.33           C  
ATOM    184  OD1 ASN A  29      19.007  28.606  45.400  1.00 50.06           O  
ATOM    185  ND2 ASN A  29      19.766  26.582  45.736  1.00 47.12           N  
ATOM    186  N   ILE A  30      16.454  28.550  49.508  1.00 28.58           N  
ATOM    187  CA  ILE A  30      15.654  28.215  50.678  1.00 29.65           C  
ATOM    188  C   ILE A  30      14.233  28.766  50.642  1.00 30.42           C  
ATOM    189  O   ILE A  30      13.407  28.393  51.474  1.00 30.70           O  
ATOM    190  CB  ILE A  30      16.356  28.672  51.958  1.00 30.19           C  
ATOM    191  CG1 ILE A  30      16.611  30.167  51.892  1.00 29.51           C  
ATOM    192  CG2 ILE A  30      17.676  27.923  52.133  1.00 29.33           C  
ATOM    193  CD1 ILE A  30      17.306  30.692  53.122  1.00 28.60           C  
ATOM    194  N   LEU A  31      13.919  29.594  49.682  1.00 29.60           N  
ATOM    195  CA  LEU A  31      12.596  30.082  49.556  1.00 28.46           C  
ATOM    196  C   LEU A  31      11.845  29.294  48.481  1.00 31.28           C  
ATOM    197  O   LEU A  31      10.746  29.655  48.157  1.00 29.58           O  
ATOM    198  CB  LEU A  31      12.608  31.568  49.244  1.00 26.46           C  
ATOM    199  CG  LEU A  31      13.390  32.546  50.090  1.00 24.70           C  
ATOM    200  CD1 LEU A  31      13.337  33.908  49.482  1.00 24.51           C  
ATOM    201  CD2 LEU A  31      13.032  32.583  51.543  1.00 23.66           C  
ATOM    202  N   ARG A  32      12.445  28.222  47.950  1.00 34.47           N  
ATOM    203  CA  ARG A  32      11.880  27.402  46.931  1.00 36.83           C  
ATOM    204  C   ARG A  32      11.866  25.961  47.356  1.00 38.35           C  
ATOM    205  O   ARG A  32      11.968  25.081  46.536  1.00 39.92           O  
ATOM    206  CB  ARG A  32      12.735  27.508  45.698  1.00 36.58           C  
ATOM    207  CG  ARG A  32      12.774  28.839  45.069  1.00 38.24           C  
ATOM    208  CD  ARG A  32      13.734  28.823  43.914  1.00 40.43           C  
ATOM    209  NE  ARG A  32      13.706  30.119  43.313  1.00 44.04           N  
ATOM    210  CZ  ARG A  32      14.781  30.795  42.990  1.00 44.03           C  
ATOM    211  NH1 ARG A  32      14.646  31.999  42.448  1.00 43.64           N  
ATOM    212  NH2 ARG A  32      15.975  30.257  43.172  1.00 40.92           N  
ATOM    213  N   GLN A  33      11.749  25.700  48.621  1.00 40.01           N  
ATOM    214  CA  GLN A  33      11.786  24.343  49.042  1.00 40.71           C  
ATOM    215  C   GLN A  33      10.465  23.752  49.427  1.00 41.03           C  
ATOM    216  O   GLN A  33       9.536  24.455  49.732  1.00 41.64           O  
ATOM    217  CB  GLN A  33      12.648  24.311  50.249  1.00 42.78           C  
ATOM    218  CG  GLN A  33      14.109  24.284  50.001  1.00 43.97           C  
ATOM    219  CD  GLN A  33      14.817  23.918  51.254  1.00 46.30           C  
ATOM    220  OE1 GLN A  33      15.387  22.859  51.354  1.00 41.98           O  
ATOM    221  NE2 GLN A  33      14.748  24.791  52.242  1.00 45.82           N  
ATOM    222  N   HIS A  34      10.413  22.433  49.440  1.00 41.34           N  
ATOM    223  CA  HIS A  34       9.252  21.709  49.847  1.00 39.45           C  
ATOM    224  C   HIS A  34       7.974  22.049  49.110  1.00 38.08           C  
ATOM    225  O   HIS A  34       6.935  22.225  49.703  1.00 36.65           O  
ATOM    226  CB  HIS A  34       9.155  21.878  51.339  1.00 38.55           C  
ATOM    227  CG  HIS A  34      10.395  21.463  52.056  1.00 39.10           C  
ATOM    228  ND1 HIS A  34      10.930  20.201  51.945  1.00 39.84           N  
ATOM    229  CD2 HIS A  34      11.191  22.137  52.906  1.00 39.65           C  
ATOM    230  CE1 HIS A  34      12.017  20.123  52.676  1.00 39.62           C  
ATOM    231  NE2 HIS A  34      12.194  21.280  53.278  1.00 39.39           N  
ATOM    232  N   THR A  35       8.095  22.119  47.796  1.00 37.30           N  
ATOM    233  CA  THR A  35       7.021  22.434  46.876  1.00 36.12           C  
ATOM    234  C   THR A  35       6.169  21.185  46.645  1.00 33.38           C  
ATOM    235  O   THR A  35       6.616  20.061  46.881  1.00 31.88           O  
ATOM    236  CB  THR A  35       7.619  22.887  45.541  1.00 40.63           C  
ATOM    237  OG1 THR A  35       8.637  21.948  45.135  1.00 44.51           O  
ATOM    238  CG2 THR A  35       8.213  24.285  45.713  1.00 44.21           C  
ATOM    239  N   PRO A  36       4.923  21.373  46.188  1.00 30.37           N  
ATOM    240  CA  PRO A  36       4.087  20.205  45.912  1.00 29.39           C  
ATOM    241  C   PRO A  36       4.655  19.277  44.860  1.00 29.65           C  
ATOM    242  O   PRO A  36       4.382  18.074  44.890  1.00 31.07           O  
ATOM    243  CB  PRO A  36       2.757  20.841  45.456  1.00 30.28           C  
ATOM    244  CG  PRO A  36       2.770  22.221  46.023  1.00 28.39           C  
ATOM    245  CD  PRO A  36       4.192  22.642  46.037  1.00 28.29           C  
ATOM    246  N   VAL A  37       5.399  19.803  43.926  1.00 30.23           N  
ATOM    247  CA  VAL A  37       5.918  19.009  42.838  1.00 29.65           C  
ATOM    248  C   VAL A  37       6.757  17.839  43.266  1.00 30.01           C  
ATOM    249  O   VAL A  37       6.735  16.797  42.668  1.00 28.87           O  
ATOM    250  CB  VAL A  37       6.661  19.887  41.840  1.00 29.20           C  
ATOM    251  CG1 VAL A  37       8.099  20.140  42.245  1.00 29.87           C  
ATOM    252  CG2 VAL A  37       6.567  19.254  40.498  1.00 28.22           C  
ATOM    253  N   SER A  38       7.490  18.020  44.321  1.00 29.32           N  
ATOM    254  CA  SER A  38       8.291  16.977  44.822  1.00 28.42           C  
ATOM    255  C   SER A  38       7.544  16.045  45.765  1.00 27.99           C  
ATOM    256  O   SER A  38       8.072  15.031  46.121  1.00 26.78           O  
ATOM    257  CB  SER A  38       9.521  17.599  45.454  1.00 27.86           C  
ATOM    258  OG  SER A  38       9.283  18.076  46.752  1.00 29.51           O  
ATOM    259  N   ASN A  39       6.309  16.379  46.143  1.00 26.36           N  
ATOM    260  CA  ASN A  39       5.455  15.625  47.063  1.00 25.49           C  
ATOM    261  C   ASN A  39       4.601  14.630  46.262  1.00 25.39           C  
ATOM    262  O   ASN A  39       3.964  15.026  45.278  1.00 24.92           O  
ATOM    263  CB  ASN A  39       4.545  16.592  47.834  1.00 26.10           C  
ATOM    264  CG  ASN A  39       3.766  15.916  48.951  1.00 26.45           C  
ATOM    265  OD1 ASN A  39       3.280  14.806  48.812  1.00 27.11           O  
ATOM    266  ND2 ASN A  39       3.639  16.599  50.054  1.00 27.47           N  
ATOM    267  N   PRO A  40       4.572  13.349  46.643  1.00 25.03           N  
ATOM    268  CA  PRO A  40       3.780  12.387  45.849  1.00 25.65           C  
ATOM    269  C   PRO A  40       2.308  12.364  46.240  1.00 26.84           C  
ATOM    270  O   PRO A  40       1.460  12.024  45.409  1.00 24.37           O  
ATOM    271  CB  PRO A  40       4.431  11.029  46.165  1.00 26.08           C  
ATOM    272  CG  PRO A  40       5.426  11.271  47.278  1.00 26.25           C  
ATOM    273  CD  PRO A  40       5.309  12.694  47.739  1.00 25.82           C  
ATOM    274  N   LEU A  41       2.004  12.705  47.496  1.00 29.16           N  
ATOM    275  CA  LEU A  41       0.666  12.530  48.039  1.00 32.16           C  
ATOM    276  C   LEU A  41      -0.378  13.306  47.264  1.00 36.19           C  
ATOM    277  O   LEU A  41      -0.064  14.349  46.665  1.00 37.98           O  
ATOM    278  CB  LEU A  41       0.641  12.903  49.527  1.00 31.79           C  
ATOM    279  CG  LEU A  41       1.665  12.176  50.384  1.00 32.86           C  
ATOM    280  CD1 LEU A  41       1.587  12.549  51.881  1.00 32.55           C  
ATOM    281  CD2 LEU A  41       1.469  10.671  50.206  1.00 33.32           C  
ATOM    282  N   ASP A  42      -1.617  12.816  47.247  1.00 40.51           N  
ATOM    283  CA  ASP A  42      -2.616  13.527  46.461  1.00 43.13           C  
ATOM    284  C   ASP A  42      -2.843  14.912  47.044  1.00 43.57           C  
ATOM    285  O   ASP A  42      -2.667  15.147  48.238  1.00 39.50           O  
ATOM    286  CB  ASP A  42      -3.936  12.756  46.387  1.00 44.88           C  
ATOM    287  CG  ASP A  42      -3.743  11.335  45.939  1.00 47.59           C  
ATOM    288  OD1 ASP A  42      -3.133  11.101  44.875  1.00 49.61           O  
ATOM    289  OD2 ASP A  42      -4.204  10.448  46.664  1.00 51.51           O  
ATOM    290  N   LYS A  43      -3.218  15.838  46.170  1.00 48.04           N  
ATOM    291  CA  LYS A  43      -3.198  17.241  46.547  1.00 51.06           C  
ATOM    292  C   LYS A  43      -4.171  17.524  47.692  1.00 47.50           C  
ATOM    293  O   LYS A  43      -3.960  18.452  48.473  1.00 37.28           O  
ATOM    294  CB  LYS A  43      -3.498  18.098  45.318  1.00 58.38           C  
ATOM    295  CG  LYS A  43      -3.919  19.518  45.617  1.00 67.96           C  
ATOM    296  CD  LYS A  43      -4.850  19.994  44.509  1.00 70.32           C  
ATOM    297  CE  LYS A  43      -6.029  20.800  45.036  1.00 72.03           C  
ATOM    298  NZ  LYS A  43      -6.940  19.997  45.914  1.00 70.87           N  
ATOM    299  N   ASP A  44      -5.210  16.698  47.837  1.00 50.34           N  
ATOM    300  CA  ASP A  44      -6.170  16.868  48.921  1.00 52.94           C  
ATOM    301  C   ASP A  44      -5.614  16.426  50.272  1.00 53.58           C  
ATOM    302  O   ASP A  44      -6.161  16.822  51.307  1.00 52.60           O  
ATOM    303  CB  ASP A  44      -7.466  16.088  48.624  1.00 52.95           C  
ATOM    304  CG  ASP A  44      -7.224  14.583  48.491  1.00 55.68           C  
ATOM    305  OD1 ASP A  44      -6.467  14.177  47.576  1.00 57.07           O  
ATOM    306  OD2 ASP A  44      -7.790  13.803  49.294  1.00 58.45           O  
ATOM    307  N   PHE A  45      -4.622  15.549  50.282  1.00 47.90           N  
ATOM    308  CA  PHE A  45      -4.122  14.934  51.490  1.00 40.60           C  
ATOM    309  C   PHE A  45      -3.958  15.767  52.715  1.00 39.76           C  
ATOM    310  O   PHE A  45      -3.287  16.751  52.729  1.00 40.17           O  
ATOM    311  CB  PHE A  45      -2.852  14.132  51.235  1.00 37.33           C  
ATOM    312  CG  PHE A  45      -2.445  13.286  52.384  1.00 35.09           C  
ATOM    313  CD1 PHE A  45      -3.019  12.069  52.600  1.00 34.50           C  
ATOM    314  CD2 PHE A  45      -1.492  13.711  53.256  1.00 33.56           C  
ATOM    315  CE1 PHE A  45      -2.645  11.306  53.656  1.00 32.11           C  
ATOM    316  CE2 PHE A  45      -1.112  12.951  54.312  1.00 30.90           C  
ATOM    317  CZ  PHE A  45      -1.699  11.753  54.516  1.00 31.60           C  
ATOM    318  N   ASP A  46      -4.594  15.319  53.768  1.00 37.99           N  
ATOM    319  CA  ASP A  46      -4.439  15.992  55.042  1.00 37.55           C  
ATOM    320  C   ASP A  46      -3.928  14.971  56.055  1.00 35.64           C  
ATOM    321  O   ASP A  46      -4.606  13.967  56.320  1.00 32.11           O  
ATOM    322  CB  ASP A  46      -5.782  16.578  55.480  1.00 38.86           C  
ATOM    323  CG  ASP A  46      -5.713  17.210  56.845  1.00 42.32           C  
ATOM    324  OD1 ASP A  46      -4.716  17.878  57.150  1.00 49.49           O  
ATOM    325  OD2 ASP A  46      -6.670  17.031  57.612  1.00 41.27           O  
ATOM    326  N   TYR A  47      -2.747  15.172  56.619  1.00 32.72           N  
ATOM    327  CA  TYR A  47      -2.184  14.204  57.539  1.00 31.76           C  
ATOM    328  C   TYR A  47      -2.891  14.183  58.854  1.00 32.80           C  
ATOM    329  O   TYR A  47      -3.269  13.158  59.339  1.00 31.61           O  
ATOM    330  CB  TYR A  47      -0.687  14.418  57.723  1.00 30.39           C  
ATOM    331  CG  TYR A  47      -0.027  13.452  58.656  1.00 28.21           C  
ATOM    332  CD1 TYR A  47      -0.072  12.122  58.421  1.00 28.53           C  
ATOM    333  CD2 TYR A  47       0.638  13.874  59.767  1.00 26.28           C  
ATOM    334  CE1 TYR A  47       0.501  11.243  59.273  1.00 27.76           C  
ATOM    335  CE2 TYR A  47       1.201  13.001  60.606  1.00 24.46           C  
ATOM    336  CZ  TYR A  47       1.111  11.697  60.345  1.00 26.26           C  
ATOM    337  OH  TYR A  47       1.710  10.827  61.152  1.00 26.48           O  
ATOM    338  N   ALA A  48      -3.099  15.339  59.416  1.00 33.66           N  
ATOM    339  CA  ALA A  48      -3.794  15.386  60.692  1.00 34.44           C  
ATOM    340  C   ALA A  48      -5.049  14.526  60.668  1.00 34.88           C  
ATOM    341  O   ALA A  48      -5.307  13.758  61.602  1.00 30.96           O  
ATOM    342  CB  ALA A  48      -4.147  16.826  61.049  1.00 34.15           C  
ATOM    343  N   ALA A  49      -5.828  14.633  59.609  1.00 36.99           N  
ATOM    344  CA  ALA A  49      -7.015  13.792  59.502  1.00 37.94           C  
ATOM    345  C   ALA A  49      -6.629  12.325  59.330  1.00 34.87           C  
ATOM    346  O   ALA A  49      -7.274  11.447  59.904  1.00 32.53           O  
ATOM    347  CB  ALA A  49      -7.906  14.259  58.349  1.00 39.23           C  
ATOM    348  N   ALA A  50      -5.574  12.054  58.568  1.00 33.70           N  
ATOM    349  CA  ALA A  50      -5.170  10.658  58.339  1.00 32.18           C  
ATOM    350  C   ALA A  50      -4.602  10.035  59.616  1.00 31.18           C  
ATOM    351  O   ALA A  50      -4.845   8.861  59.895  1.00 28.41           O  
ATOM    352  CB  ALA A  50      -4.150  10.575  57.204  1.00 32.75           C  
ATOM    353  N   PHE A  51      -3.882  10.801  60.415  1.00 29.59           N  
ATOM    354  CA  PHE A  51      -3.350  10.334  61.682  1.00 30.42           C  
ATOM    355  C   PHE A  51      -4.451  10.047  62.668  1.00 30.41           C  
ATOM    356  O   PHE A  51      -4.426   9.079  63.354  1.00 28.75           O  
ATOM    357  CB  PHE A  51      -2.451  11.391  62.286  1.00 30.63           C  
ATOM    358  CG  PHE A  51      -1.785  10.985  63.546  1.00 30.45           C  
ATOM    359  CD1 PHE A  51      -0.762  10.104  63.520  1.00 30.89           C  
ATOM    360  CD2 PHE A  51      -2.166  11.511  64.746  1.00 31.45           C  
ATOM    361  CE1 PHE A  51      -0.121   9.730  64.658  1.00 30.14           C  
ATOM    362  CE2 PHE A  51      -1.533  11.144  65.895  1.00 31.95           C  
ATOM    363  CZ  PHE A  51      -0.504  10.250  65.850  1.00 30.75           C  
ATOM    364  N   LYS A  52      -5.422  10.918  62.760  1.00 31.92           N  
ATOM    365  CA  LYS A  52      -6.534  10.666  63.670  1.00 33.52           C  
ATOM    366  C   LYS A  52      -7.269   9.360  63.341  1.00 32.26           C  
ATOM    367  O   LYS A  52      -7.839   8.740  64.226  1.00 31.81           O  
ATOM    368  CB  LYS A  52      -7.505  11.863  63.672  1.00 36.73           C  
ATOM    369  CG  LYS A  52      -6.918  13.100  64.388  1.00 37.99           C  
ATOM    370  CD  LYS A  52      -7.666  14.355  63.934  1.00 41.67           C  
ATOM    371  CE  LYS A  52      -6.836  15.606  64.195  1.00 46.30           C  
ATOM    372  NZ  LYS A  52      -7.619  16.865  63.972  1.00 47.99           N  
ATOM    373  N   SER A  53      -7.255   8.906  62.099  1.00 31.53           N  
ATOM    374  CA  SER A  53      -7.879   7.644  61.746  1.00 30.94           C  
ATOM    375  C   SER A  53      -6.978   6.440  61.926  1.00 30.28           C  
ATOM    376  O   SER A  53      -7.322   5.342  61.579  1.00 28.81           O  
ATOM    377  CB  SER A  53      -8.374   7.677  60.315  1.00 31.84           C  
ATOM    378  OG  SER A  53      -7.321   7.625  59.390  1.00 31.37           O  
ATOM    379  N   LEU A  54      -5.812   6.648  62.485  1.00 29.08           N  
ATOM    380  CA  LEU A  54      -4.904   5.543  62.691  1.00 29.89           C  
ATOM    381  C   LEU A  54      -5.421   4.623  63.778  1.00 28.82           C  
ATOM    382  O   LEU A  54      -6.089   5.049  64.709  1.00 27.26           O  
ATOM    383  CB  LEU A  54      -3.509   6.086  63.036  1.00 30.68           C  
ATOM    384  CG  LEU A  54      -2.328   5.202  63.390  1.00 30.57           C  
ATOM    385  CD1 LEU A  54      -1.731   4.554  62.140  1.00 31.13           C  
ATOM    386  CD2 LEU A  54      -1.339   6.116  64.110  1.00 31.35           C  
ATOM    387  N   ASP A  55      -5.132   3.346  63.637  1.00 31.04           N  
ATOM    388  CA  ASP A  55      -5.313   2.394  64.727  1.00 32.26           C  
ATOM    389  C   ASP A  55      -4.092   2.549  65.640  1.00 32.62           C  
ATOM    390  O   ASP A  55      -3.131   1.749  65.615  1.00 33.97           O  
ATOM    391  CB  ASP A  55      -5.456   0.985  64.173  1.00 35.46           C  
ATOM    392  CG  ASP A  55      -5.702  -0.027  65.242  1.00 36.94           C  
ATOM    393  OD1 ASP A  55      -5.870   0.374  66.423  1.00 36.03           O  
ATOM    394  OD2 ASP A  55      -5.703  -1.235  64.899  1.00 35.39           O  
ATOM    395  N   TYR A  56      -4.137   3.607  66.452  1.00 32.87           N  
ATOM    396  CA  TYR A  56      -2.991   3.999  67.261  1.00 31.23           C  
ATOM    397  C   TYR A  56      -2.499   2.848  68.151  1.00 30.54           C  
ATOM    398  O   TYR A  56      -1.311   2.578  68.237  1.00 32.53           O  
ATOM    399  CB  TYR A  56      -3.345   5.259  68.086  1.00 28.83           C  
ATOM    400  CG  TYR A  56      -2.240   5.889  68.903  1.00 26.86           C  
ATOM    401  CD1 TYR A  56      -1.403   6.860  68.387  1.00 25.87           C  
ATOM    402  CD2 TYR A  56      -2.049   5.532  70.209  1.00 26.88           C  
ATOM    403  CE1 TYR A  56      -0.399   7.452  69.139  1.00 25.58           C  
ATOM    404  CE2 TYR A  56      -1.042   6.109  70.990  1.00 26.31           C  
ATOM    405  CZ  TYR A  56      -0.234   7.078  70.449  1.00 26.06           C  
ATOM    406  OH  TYR A  56       0.745   7.642  71.239  1.00 26.48           O  
ATOM    407  N   GLU A  57      -3.424   2.125  68.763  1.00 32.40           N  
ATOM    408  CA  GLU A  57      -3.074   1.058  69.665  1.00 33.46           C  
ATOM    409  C   GLU A  57      -2.513  -0.162  68.956  1.00 30.01           C  
ATOM    410  O   GLU A  57      -1.610  -0.829  69.462  1.00 27.73           O  
ATOM    411  CB  GLU A  57      -4.279   0.663  70.513  1.00 37.82           C  
ATOM    412  CG  GLU A  57      -4.648   1.684  71.569  1.00 44.28           C  
ATOM    413  CD  GLU A  57      -3.496   1.941  72.550  1.00 52.84           C  
ATOM    414  OE1 GLU A  57      -2.753   0.966  72.888  1.00 60.37           O  
ATOM    415  OE2 GLU A  57      -3.309   3.124  72.950  1.00 47.90           O  
ATOM    416  N   GLY A  58      -3.052  -0.480  67.808  1.00 29.25           N  
ATOM    417  CA  GLY A  58      -2.480  -1.559  67.004  1.00 29.71           C  
ATOM    418  C   GLY A  58      -1.044  -1.279  66.630  1.00 29.01           C  
ATOM    419  O   GLY A  58      -0.197  -2.179  66.645  1.00 28.69           O  
ATOM    420  N   LEU A  59      -0.745  -0.021  66.310  1.00 28.92           N  
ATOM    421  CA  LEU A  59       0.616   0.357  65.946  1.00 29.91           C  
ATOM    422  C   LEU A  59       1.573   0.221  67.125  1.00 28.69           C  
ATOM    423  O   LEU A  59       2.709  -0.235  66.956  1.00 27.02           O  
ATOM    424  CB  LEU A  59       0.630   1.786  65.411  1.00 29.81           C  
ATOM    425  CG  LEU A  59       2.009   2.399  65.215  1.00 30.22           C  
ATOM    426  CD1 LEU A  59       2.811   1.595  64.182  1.00 31.31           C  
ATOM    427  CD2 LEU A  59       1.856   3.874  64.813  1.00 29.49           C  
ATOM    428  N   LYS A  60       1.129   0.613  68.318  1.00 29.75           N  
ATOM    429  CA  LYS A  60       1.981   0.495  69.473  1.00 31.58           C  
ATOM    430  C   LYS A  60       2.270  -0.964  69.821  1.00 32.86           C  
ATOM    431  O   LYS A  60       3.382  -1.297  70.244  1.00 33.05           O  
ATOM    432  CB  LYS A  60       1.344   1.203  70.667  1.00 31.68           C  
ATOM    433  CG  LYS A  60       1.269   2.712  70.495  1.00 33.25           C  
ATOM    434  CD  LYS A  60       1.636   3.411  71.811  1.00 32.91           C  
ATOM    435  CE  LYS A  60       0.793   2.967  72.975  1.00 31.20           C  
ATOM    436  NZ  LYS A  60       1.227   3.688  74.194  1.00 30.75           N  
ATOM    437  N   LYS A  61       1.310  -1.830  69.625  1.00 36.04           N  
ATOM    438  CA  LYS A  61       1.432  -3.231  69.852  1.00 37.02           C  
ATOM    439  C   LYS A  61       2.472  -3.809  68.942  1.00 35.99           C  
ATOM    440  O   LYS A  61       3.299  -4.589  69.347  1.00 35.64           O  
ATOM    441  CB  LYS A  61       0.132  -3.838  69.444  1.00 42.88           C  
ATOM    442  CG  LYS A  61      -0.581  -4.610  70.500  1.00 47.86           C  
ATOM    443  CD  LYS A  61      -2.053  -4.308  70.425  1.00 55.01           C  
ATOM    444  CE  LYS A  61      -2.513  -3.488  71.607  1.00 57.20           C  
ATOM    445  NZ  LYS A  61      -3.976  -3.363  71.566  1.00 59.94           N  
ATOM    446  N   ASP A  62       2.403  -3.411  67.696  1.00 29.99           N  
ATOM    447  CA  ASP A  62       3.296  -3.849  66.666  1.00 27.19           C  
ATOM    448  C   ASP A  62       4.715  -3.414  66.932  1.00 25.66           C  
ATOM    449  O   ASP A  62       5.646  -4.124  66.707  1.00 25.86           O  
ATOM    450  CB  ASP A  62       2.823  -3.299  65.332  1.00 27.04           C  
ATOM    451  CG  ASP A  62       1.779  -4.111  64.716  1.00 27.88           C  
ATOM    452  OD1 ASP A  62       1.621  -5.256  65.097  1.00 33.16           O  
ATOM    453  OD2 ASP A  62       1.062  -3.633  63.851  1.00 27.35           O  
ATOM    454  N   LEU A  63       4.854  -2.219  67.422  1.00 23.00           N  
ATOM    455  CA  LEU A  63       6.102  -1.686  67.745  1.00 24.88           C  
ATOM    456  C   LEU A  63       6.620  -2.408  68.927  1.00 27.86           C  
ATOM    457  O   LEU A  63       7.787  -2.511  69.105  1.00 31.10           O  
ATOM    458  CB  LEU A  63       5.946  -0.228  68.045  1.00 25.02           C  
ATOM    459  CG  LEU A  63       5.725   0.715  66.893  1.00 25.12           C  
ATOM    460  CD1 LEU A  63       5.341   2.034  67.511  1.00 26.04           C  
ATOM    461  CD2 LEU A  63       6.980   0.826  66.086  1.00 24.06           C  
ATOM    462  N   THR A  64       5.738  -2.915  69.746  1.00 29.42           N  
ATOM    463  CA  THR A  64       6.129  -3.641  70.915  1.00 30.94           C  
ATOM    464  C   THR A  64       6.630  -5.031  70.536  1.00 31.71           C  
ATOM    465  O   THR A  64       7.532  -5.557  71.138  1.00 30.02           O  
ATOM    466  CB  THR A  64       4.980  -3.619  71.946  1.00 31.73           C  
ATOM    467  OG1 THR A  64       4.929  -2.339  72.558  1.00 29.56           O  
ATOM    468  CG2 THR A  64       5.192  -4.610  73.014  1.00 30.03           C  
ATOM    469  N   LYS A  65       6.049  -5.609  69.511  1.00 33.90           N  
ATOM    470  CA  LYS A  65       6.463  -6.900  69.058  1.00 36.11           C  
ATOM    471  C   LYS A  65       7.755  -6.799  68.363  1.00 36.41           C  
ATOM    472  O   LYS A  65       8.575  -7.671  68.486  1.00 37.85           O  
ATOM    473  CB  LYS A  65       5.457  -7.476  68.146  1.00 39.13           C  
ATOM    474  CG  LYS A  65       4.169  -7.783  68.804  1.00 45.34           C  
ATOM    475  CD  LYS A  65       3.406  -8.635  67.821  1.00 52.04           C  
ATOM    476  CE  LYS A  65       2.195  -9.261  68.474  1.00 58.62           C  
ATOM    477  NZ  LYS A  65       2.393 -10.676  68.935  1.00 62.75           N  
ATOM    478  N   LEU A  66       7.931  -5.730  67.605  1.00 35.66           N  
ATOM    479  CA  LEU A  66       9.174  -5.514  66.883  1.00 33.28           C  
ATOM    480  C   LEU A  66      10.373  -5.448  67.828  1.00 30.35           C  
ATOM    481  O   LEU A  66      11.498  -5.756  67.427  1.00 29.61           O  
ATOM    482  CB  LEU A  66       9.080  -4.217  66.071  1.00 34.16           C  
ATOM    483  CG  LEU A  66      10.373  -3.771  65.379  1.00 33.79           C  
ATOM    484  CD1 LEU A  66      10.815  -4.824  64.362  1.00 33.29           C  
ATOM    485  CD2 LEU A  66      10.168  -2.408  64.739  1.00 34.67           C  
ATOM    486  N   MET A  67      10.132  -5.047  69.049  1.00 28.61           N  
ATOM    487  CA  MET A  67      11.222  -4.875  69.995  1.00 28.29           C  
ATOM    488  C   MET A  67      11.973  -6.172  70.244  1.00 27.20           C  
ATOM    489  O   MET A  67      13.188  -6.146  70.450  1.00 26.92           O  
ATOM    490  CB  MET A  67      10.675  -4.341  71.326  1.00 29.19           C  
ATOM    491  CG  MET A  67      10.098  -2.942  71.241  1.00 29.60           C  
ATOM    492  SD  MET A  67      11.296  -1.786  70.608  1.00 29.15           S  
ATOM    493  CE  MET A  67      10.227  -0.462  70.038  1.00 30.85           C  
ATOM    494  N   THR A  68      11.282  -7.302  70.250  1.00 26.24           N  
ATOM    495  CA  THR A  68      11.924  -8.589  70.506  1.00 28.19           C  
ATOM    496  C   THR A  68      11.971  -9.468  69.274  1.00 29.29           C  
ATOM    497  O   THR A  68      12.276 -10.652  69.368  1.00 29.61           O  
ATOM    498  CB  THR A  68      11.218  -9.313  71.660  1.00 27.81           C  
ATOM    499  OG1 THR A  68       9.862  -9.558  71.321  1.00 28.70           O  
ATOM    500  CG2 THR A  68      11.236  -8.438  72.887  1.00 27.18           C  
ATOM    501  N   ASP A  69      11.749  -8.881  68.148  1.00 30.59           N  
ATOM    502  CA  ASP A  69      11.765  -9.582  66.887  1.00 32.21           C  
ATOM    503  C   ASP A  69      13.086  -9.498  66.125  1.00 31.11           C  
ATOM    504  O   ASP A  69      13.175  -8.898  65.103  1.00 30.78           O  
ATOM    505  CB  ASP A  69      10.657  -9.025  66.048  1.00 36.92           C  
ATOM    506  CG  ASP A  69      10.235  -9.973  64.972  1.00 42.31           C  
ATOM    507  OD1 ASP A  69      10.700 -11.126  64.943  1.00 46.39           O  
ATOM    508  OD2 ASP A  69       9.414  -9.578  64.143  1.00 43.15           O  
ATOM    509  N   SER A  70      14.116 -10.145  66.664  1.00 31.14           N  
ATOM    510  CA  SER A  70      15.446 -10.137  66.064  1.00 28.48           C  
ATOM    511  C   SER A  70      15.538 -10.624  64.607  1.00 28.57           C  
ATOM    512  O   SER A  70      15.204 -11.774  64.298  1.00 30.59           O  
ATOM    513  CB  SER A  70      16.411 -10.933  66.935  1.00 27.08           C  
ATOM    514  OG  SER A  70      17.758 -10.652  66.582  1.00 27.03           O  
ATOM    515  N   GLN A  71      16.042  -9.738  63.761  1.00 27.51           N  
ATOM    516  CA  GLN A  71      16.266  -9.981  62.367  1.00 27.91           C  
ATOM    517  C   GLN A  71      17.686 -10.436  62.226  1.00 27.79           C  
ATOM    518  O   GLN A  71      18.552 -10.013  62.881  1.00 24.85           O  
ATOM    519  CB  GLN A  71      16.039  -8.735  61.548  1.00 29.07           C  
ATOM    520  CG  GLN A  71      14.607  -8.322  61.272  1.00 29.96           C  
ATOM    521  CD  GLN A  71      13.601  -9.427  61.256  1.00 30.99           C  
ATOM    522  OE1 GLN A  71      12.720  -9.463  62.064  1.00 29.21           O  
ATOM    523  NE2 GLN A  71      13.718 -10.316  60.309  1.00 32.92           N  
ATOM    524  N   ASP A  72      17.915 -11.366  61.362  1.00 31.10           N  
ATOM    525  CA  ASP A  72      19.267 -11.903  61.244  1.00 32.89           C  
ATOM    526  C   ASP A  72      20.228 -10.965  60.601  1.00 30.30           C  
ATOM    527  O   ASP A  72      21.406 -11.023  60.854  1.00 31.19           O  
ATOM    528  CB  ASP A  72      19.229 -13.225  60.497  1.00 37.28           C  
ATOM    529  CG  ASP A  72      18.628 -14.323  61.326  1.00 42.32           C  
ATOM    530  OD1 ASP A  72      18.814 -14.304  62.557  1.00 46.43           O  
ATOM    531  OD2 ASP A  72      17.965 -15.191  60.739  1.00 46.81           O  
ATOM    532  N   TRP A  73      19.681 -10.075  59.796  1.00 27.36           N  
ATOM    533  CA  TRP A  73      20.453  -9.114  59.056  1.00 26.68           C  
ATOM    534  C   TRP A  73      21.008  -8.000  59.931  1.00 25.80           C  
ATOM    535  O   TRP A  73      21.945  -7.349  59.576  1.00 26.53           O  
ATOM    536  CB  TRP A  73      19.696  -8.632  57.829  1.00 24.87           C  
ATOM    537  CG  TRP A  73      18.430  -7.968  58.059  1.00 23.67           C  
ATOM    538  CD1 TRP A  73      17.230  -8.531  58.098  1.00 22.68           C  
ATOM    539  CD2 TRP A  73      18.239  -6.591  58.286  1.00 23.35           C  
ATOM    540  NE1 TRP A  73      16.293  -7.602  58.345  1.00 22.42           N  
ATOM    541  CE2 TRP A  73      16.891  -6.393  58.470  1.00 21.96           C  
ATOM    542  CE3 TRP A  73      19.087  -5.505  58.350  1.00 23.57           C  
ATOM    543  CZ2 TRP A  73      16.366  -5.187  58.695  1.00 22.95           C  
ATOM    544  CZ3 TRP A  73      18.576  -4.306  58.576  1.00 24.02           C  
ATOM    545  CH2 TRP A  73      17.230  -4.138  58.751  1.00 23.87           C  
ATOM    546  N   TRP A  74      20.434  -7.840  61.092  1.00 24.35           N  
ATOM    547  CA  TRP A  74      20.941  -6.869  62.060  1.00 25.38           C  
ATOM    548  C   TRP A  74      20.403  -7.274  63.432  1.00 25.10           C  
ATOM    549  O   TRP A  74      19.385  -6.748  63.904  1.00 24.30           O  
ATOM    550  CB  TRP A  74      20.498  -5.445  61.702  1.00 24.76           C  
ATOM    551  CG  TRP A  74      21.276  -4.437  62.431  1.00 23.91           C  
ATOM    552  CD1 TRP A  74      20.885  -3.718  63.521  1.00 24.13           C  
ATOM    553  CD2 TRP A  74      22.625  -4.054  62.157  1.00 24.44           C  
ATOM    554  NE1 TRP A  74      21.905  -2.903  63.940  1.00 25.20           N  
ATOM    555  CE2 TRP A  74      22.985  -3.082  63.115  1.00 24.69           C  
ATOM    556  CE3 TRP A  74      23.564  -4.426  61.195  1.00 24.15           C  
ATOM    557  CZ2 TRP A  74      24.233  -2.465  63.132  1.00 23.88           C  
ATOM    558  CZ3 TRP A  74      24.815  -3.821  61.215  1.00 23.90           C  
ATOM    559  CH2 TRP A  74      25.137  -2.856  62.179  1.00 24.32           C  
ATOM    560  N   PRO A  75      21.011  -8.228  64.090  1.00 27.23           N  
ATOM    561  CA  PRO A  75      20.489  -8.711  65.391  1.00 29.63           C  
ATOM    562  C   PRO A  75      20.373  -7.762  66.566  1.00 29.40           C  
ATOM    563  O   PRO A  75      21.097  -6.816  66.731  1.00 29.67           O  
ATOM    564  CB  PRO A  75      21.410  -9.878  65.746  1.00 28.09           C  
ATOM    565  CG  PRO A  75      22.137 -10.186  64.520  1.00 28.22           C  
ATOM    566  CD  PRO A  75      22.160  -9.000  63.633  1.00 28.58           C  
ATOM    567  N   ALA A  76      19.389  -8.067  67.385  1.00 29.49           N  
ATOM    568  CA  ALA A  76      19.090  -7.288  68.565  1.00 29.61           C  
ATOM    569  C   ALA A  76      20.016  -7.646  69.656  1.00 28.71           C  
ATOM    570  O   ALA A  76      20.282  -8.775  69.853  1.00 28.13           O  
ATOM    571  CB  ALA A  76      17.675  -7.508  68.981  1.00 28.40           C  
ATOM    572  N   ASP A  77      20.500  -6.662  70.396  1.00 28.22           N  
ATOM    573  CA  ASP A  77      21.373  -6.932  71.504  1.00 27.35           C  
ATOM    574  C   ASP A  77      20.471  -7.323  72.594  1.00 26.16           C  
ATOM    575  O   ASP A  77      19.436  -6.772  72.744  1.00 25.95           O  
ATOM    576  CB  ASP A  77      22.107  -5.695  71.961  1.00 26.39           C  
ATOM    577  CG  ASP A  77      22.942  -5.109  70.926  1.00 27.48           C  
ATOM    578  OD1 ASP A  77      23.320  -5.784  70.002  1.00 28.14           O  
ATOM    579  OD2 ASP A  77      23.222  -3.937  71.023  1.00 26.84           O  
ATOM    580  N   PHE A  78      20.865  -8.292  73.362  1.00 25.80           N  
ATOM    581  CA  PHE A  78      20.079  -8.742  74.470  1.00 25.34           C  
ATOM    582  C   PHE A  78      18.704  -9.210  74.021  1.00 25.47           C  
ATOM    583  O   PHE A  78      17.878  -9.540  74.821  1.00 26.30           O  
ATOM    584  CB  PHE A  78      19.951  -7.642  75.508  1.00 23.82           C  
ATOM    585  CG  PHE A  78      21.212  -6.942  75.789  1.00 22.68           C  
ATOM    586  CD1 PHE A  78      22.096  -7.453  76.651  1.00 22.77           C  
ATOM    587  CD2 PHE A  78      21.484  -5.752  75.200  1.00 22.78           C  
ATOM    588  CE1 PHE A  78      23.248  -6.797  76.933  1.00 22.61           C  
ATOM    589  CE2 PHE A  78      22.640  -5.090  75.449  1.00 23.07           C  
ATOM    590  CZ  PHE A  78      23.527  -5.623  76.324  1.00 22.61           C  
ATOM    591  N   GLY A  79      18.496  -9.215  72.717  1.00 25.47           N  
ATOM    592  CA  GLY A  79      17.273  -9.625  72.124  1.00 24.84           C  
ATOM    593  C   GLY A  79      16.217  -8.576  72.198  1.00 26.98           C  
ATOM    594  O   GLY A  79      15.060  -8.878  72.144  1.00 27.91           O  
ATOM    595  N   HIS A  80      16.625  -7.331  72.328  1.00 27.50           N  
ATOM    596  CA  HIS A  80      15.690  -6.253  72.415  1.00 26.43           C  
ATOM    597  C   HIS A  80      16.272  -5.071  71.716  1.00 25.55           C  
ATOM    598  O   HIS A  80      17.311  -4.612  72.095  1.00 25.70           O  
ATOM    599  CB  HIS A  80      15.433  -5.951  73.866  1.00 26.11           C  
ATOM    600  CG  HIS A  80      14.189  -5.185  74.104  1.00 26.16           C  
ATOM    601  ND1 HIS A  80      13.991  -3.921  73.617  1.00 27.53           N  
ATOM    602  CD2 HIS A  80      13.076  -5.508  74.791  1.00 26.01           C  
ATOM    603  CE1 HIS A  80      12.802  -3.491  73.978  1.00 27.87           C  
ATOM    604  NE2 HIS A  80      12.226  -4.435  74.700  1.00 28.33           N  
ATOM    605  N   TYR A  81      15.587  -4.573  70.708  1.00 24.98           N  
ATOM    606  CA  TYR A  81      16.062  -3.458  69.901  1.00 24.62           C  
ATOM    607  C   TYR A  81      15.842  -2.097  70.571  1.00 24.47           C  
ATOM    608  O   TYR A  81      16.088  -1.071  69.925  1.00 24.89           O  
ATOM    609  CB  TYR A  81      15.337  -3.442  68.578  1.00 22.85           C  
ATOM    610  CG  TYR A  81      15.723  -4.486  67.556  1.00 22.63           C  
ATOM    611  CD1 TYR A  81      17.012  -4.557  67.043  1.00 22.66           C  
ATOM    612  CD2 TYR A  81      14.766  -5.330  67.025  1.00 22.84           C  
ATOM    613  CE1 TYR A  81      17.354  -5.496  66.074  1.00 21.90           C  
ATOM    614  CE2 TYR A  81      15.088  -6.284  66.055  1.00 22.59           C  
ATOM    615  CZ  TYR A  81      16.375  -6.359  65.584  1.00 22.04           C  
ATOM    616  OH  TYR A  81      16.645  -7.313  64.620  1.00 22.97           O  
ATOM    617  N   GLY A  82      15.403  -2.072  71.828  1.00 23.83           N  
ATOM    618  CA  GLY A  82      15.009  -0.844  72.478  1.00 24.04           C  
ATOM    619  C   GLY A  82      16.139   0.160  72.641  1.00 26.09           C  
ATOM    620  O   GLY A  82      15.983   1.352  72.394  1.00 25.50           O  
ATOM    621  N   GLY A  83      17.304  -0.267  73.038  1.00 27.99           N  
ATOM    622  CA  GLY A  83      18.356   0.692  73.148  1.00 27.53           C  
ATOM    623  C   GLY A  83      18.595   1.381  71.840  1.00 26.73           C  
ATOM    624  O   GLY A  83      18.800   2.545  71.814  1.00 27.14           O  
ATOM    625  N   LEU A  84      18.570   0.632  70.757  1.00 24.92           N  
ATOM    626  CA  LEU A  84      18.789   1.173  69.455  1.00 23.83           C  
ATOM    627  C   LEU A  84      17.722   2.129  69.083  1.00 23.33           C  
ATOM    628  O   LEU A  84      17.992   3.144  68.546  1.00 23.65           O  
ATOM    629  CB  LEU A  84      18.866   0.061  68.429  1.00 22.86           C  
ATOM    630  CG  LEU A  84      19.146   0.403  66.977  1.00 21.57           C  
ATOM    631  CD1 LEU A  84      20.553   0.863  66.738  1.00 21.47           C  
ATOM    632  CD2 LEU A  84      18.798  -0.708  66.038  1.00 21.93           C  
ATOM    633  N   PHE A  85      16.495   1.786  69.386  1.00 22.20           N  
ATOM    634  CA  PHE A  85      15.380   2.633  69.056  1.00 21.85           C  
ATOM    635  C   PHE A  85      15.336   3.897  69.863  1.00 21.91           C  
ATOM    636  O   PHE A  85      14.819   4.873  69.439  1.00 21.71           O  
ATOM    637  CB  PHE A  85      14.078   1.855  69.099  1.00 21.48           C  
ATOM    638  CG  PHE A  85      13.852   1.048  67.884  1.00 21.79           C  
ATOM    639  CD1 PHE A  85      14.170   1.550  66.657  1.00 20.88           C  
ATOM    640  CD2 PHE A  85      13.405  -0.215  67.964  1.00 21.37           C  
ATOM    641  CE1 PHE A  85      13.978   0.820  65.549  1.00 20.41           C  
ATOM    642  CE2 PHE A  85      13.214  -0.952  66.851  1.00 20.88           C  
ATOM    643  CZ  PHE A  85      13.511  -0.437  65.647  1.00 20.49           C  
ATOM    644  N   ILE A  86      15.911   3.856  71.034  1.00 21.70           N  
ATOM    645  CA  ILE A  86      15.977   5.053  71.851  1.00 21.45           C  
ATOM    646  C   ILE A  86      17.065   6.000  71.338  1.00 21.71           C  
ATOM    647  O   ILE A  86      16.835   7.211  71.247  1.00 22.14           O  
ATOM    648  CB  ILE A  86      16.186   4.716  73.335  1.00 22.27           C  
ATOM    649  CG1 ILE A  86      14.945   4.000  73.878  1.00 22.17           C  
ATOM    650  CG2 ILE A  86      16.493   5.980  74.130  1.00 21.33           C  
ATOM    651  CD1 ILE A  86      15.048   3.626  75.337  1.00 21.55           C  
ATOM    652  N   ARG A  87      18.199   5.437  70.934  1.00 22.60           N  
ATOM    653  CA  ARG A  87      19.273   6.232  70.362  1.00 22.88           C  
ATOM    654  C   ARG A  87      18.737   6.868  69.078  1.00 20.81           C  
ATOM    655  O   ARG A  87      18.979   8.045  68.814  1.00 18.86           O  
ATOM    656  CB  ARG A  87      20.491   5.358  70.056  1.00 25.03           C  
ATOM    657  CG  ARG A  87      21.584   6.068  69.273  1.00 25.53           C  
ATOM    658  CD  ARG A  87      22.873   5.263  69.272  1.00 27.12           C  
ATOM    659  NE  ARG A  87      23.897   5.871  68.429  1.00 28.36           N  
ATOM    660  CZ  ARG A  87      24.022   5.643  67.126  1.00 31.99           C  
ATOM    661  NH1 ARG A  87      23.185   4.818  66.512  1.00 31.76           N  
ATOM    662  NH2 ARG A  87      24.983   6.240  66.435  1.00 37.11           N  
ATOM    663  N   MET A  88      18.001   6.084  68.291  1.00 19.96           N  
ATOM    664  CA  MET A  88      17.410   6.582  67.048  1.00 20.01           C  
ATOM    665  C   MET A  88      16.566   7.840  67.312  1.00 19.79           C  
ATOM    666  O   MET A  88      16.837   8.910  66.763  1.00 17.37           O  
ATOM    667  CB  MET A  88      16.571   5.502  66.381  1.00 20.28           C  
ATOM    668  CG  MET A  88      16.146   5.859  64.957  1.00 21.34           C  
ATOM    669  SD  MET A  88      14.765   4.818  64.359  1.00 23.39           S  
ATOM    670  CE  MET A  88      13.558   5.086  65.661  1.00 23.41           C  
ATOM    671  N   ALA A  89      15.556   7.730  68.175  1.00 20.35           N  
ATOM    672  CA  ALA A  89      14.710   8.885  68.438  1.00 19.94           C  
ATOM    673  C   ALA A  89      15.482  10.021  69.095  1.00 21.12           C  
ATOM    674  O   ALA A  89      15.199  11.197  68.882  1.00 20.55           O  
ATOM    675  CB  ALA A  89      13.494   8.478  69.243  1.00 20.02           C  
HETATM  676  N   TOX A  90      16.325   9.848  70.081  1.00 22.46           N  
HETATM  677  CA  TOX A  90      17.164  10.885  70.650  1.00 21.75           C  
HETATM  678  CB  TOX A  90      17.973  10.349  71.848  1.00 21.95           C  
HETATM  679  CG  TOX A  90      19.410  10.880  71.915  1.00 23.32           C  
HETATM  680  CD1 TOX A  90      20.583  10.151  71.743  1.00 24.23           C  
HETATM  681  NE1 TOX A  90      21.588  11.025  71.874  1.00 24.63           N  
HETATM  682  CE2 TOX A  90      21.205  12.283  72.098  1.00 23.21           C  
HETATM  683  CD2 TOX A  90      19.795  12.230  72.137  1.00 23.54           C  
HETATM  684  CE3 TOX A  90      19.038  13.350  72.365  1.00 23.92           C  
HETATM  685  CZ3 TOX A  90      19.717  14.565  72.561  1.00 23.90           C  
HETATM  686  CH2 TOX A  90      21.121  14.671  72.522  1.00 24.08           C  
HETATM  687  CZ2 TOX A  90      21.844  13.480  72.316  1.00 23.14           C  
HETATM  688  C   TOX A  90      18.038  11.377  69.524  1.00 21.76           C  
HETATM  689  O   TOX A  90      18.090  12.772  69.454  1.00 21.05           O  
HETATM  690  O2  TOX A  90      23.321   9.413  71.556  1.00 33.77           O  
HETATM  691  O1  TOX A  90      22.885  10.724  71.778  1.00 28.62           O  
ATOM    692  N   HIS A  91      18.551  10.826  68.408  1.00 24.40           N  
ATOM    693  CA  HIS A  91      19.299  11.531  67.364  1.00 22.38           C  
ATOM    694  C   HIS A  91      18.351  12.292  66.430  1.00 20.02           C  
ATOM    695  O   HIS A  91      18.733  13.337  65.912  1.00 19.85           O  
ATOM    696  CB  HIS A  91      20.192  10.553  66.603  1.00 22.65           C  
ATOM    697  CG  HIS A  91      21.395  10.112  67.383  1.00 23.08           C  
ATOM    698  ND1 HIS A  91      22.648   9.961  66.820  1.00 23.55           N  
ATOM    699  CD2 HIS A  91      21.539   9.808  68.682  1.00 21.72           C  
ATOM    700  CE1 HIS A  91      23.502   9.578  67.744  1.00 21.98           C  
ATOM    701  NE2 HIS A  91      22.856   9.479  68.867  1.00 21.61           N  
ATOM    702  N   SER A  92      17.140  11.794  66.204  1.00 19.07           N  
ATOM    703  CA  SER A  92      16.156  12.530  65.406  1.00 18.28           C  
ATOM    704  C   SER A  92      15.826  13.870  66.065  1.00 17.82           C  
ATOM    705  O   SER A  92      15.899  14.925  65.422  1.00 18.17           O  
ATOM    706  CB  SER A  92      14.886  11.711  65.203  1.00 18.17           C  
ATOM    707  OG  SER A  92      13.853  12.511  64.636  1.00 18.76           O  
ATOM    708  N   ALA A  93      15.480  13.841  67.351  1.00 16.90           N  
ATOM    709  CA  ALA A  93      15.168  15.050  68.108  1.00 16.53           C  
ATOM    710  C   ALA A  93      16.388  15.836  68.562  1.00 16.44           C  
ATOM    711  O   ALA A  93      16.298  17.033  68.770  1.00 16.70           O  
ATOM    712  CB  ALA A  93      14.309  14.686  69.302  1.00 16.52           C  
ATOM    713  N   GLY A  94      17.527  15.193  68.708  1.00 17.05           N  
ATOM    714  CA  GLY A  94      18.663  15.855  69.314  1.00 16.92           C  
ATOM    715  C   GLY A  94      19.458  16.832  68.505  1.00 17.32           C  
ATOM    716  O   GLY A  94      20.472  17.368  68.987  1.00 16.51           O  
ATOM    717  N   THR A  95      19.081  17.075  67.248  1.00 18.01           N  
ATOM    718  CA  THR A  95      19.827  18.061  66.449  1.00 19.55           C  
ATOM    719  C   THR A  95      19.276  19.481  66.644  1.00 20.23           C  
ATOM    720  O   THR A  95      19.977  20.432  66.252  1.00 18.17           O  
ATOM    721  CB  THR A  95      19.736  17.713  64.952  1.00 20.56           C  
ATOM    722  OG1 THR A  95      18.327  17.682  64.529  1.00 20.84           O  
ATOM    723  CG2 THR A  95      20.370  16.350  64.692  1.00 21.01           C  
ATOM    724  N   TYR A  96      18.105  19.532  67.287  1.00 22.22           N  
ATOM    725  CA  TYR A  96      17.446  20.752  67.625  1.00 24.63           C  
ATOM    726  C   TYR A  96      18.455  21.654  68.297  1.00 24.57           C  
ATOM    727  O   TYR A  96      19.456  21.214  68.874  1.00 29.84           O  
ATOM    728  CB  TYR A  96      16.268  20.484  68.553  1.00 25.90           C  
ATOM    729  CG  TYR A  96      15.560  21.740  69.002  1.00 25.44           C  
ATOM    730  CD1 TYR A  96      14.744  22.465  68.163  1.00 24.22           C  
ATOM    731  CD2 TYR A  96      15.710  22.198  70.303  1.00 26.15           C  
ATOM    732  CE1 TYR A  96      14.097  23.602  68.583  1.00 24.82           C  
ATOM    733  CE2 TYR A  96      15.068  23.336  70.734  1.00 26.32           C  
ATOM    734  CZ  TYR A  96      14.262  24.046  69.858  1.00 26.04           C  
ATOM    735  OH  TYR A  96      13.617  25.183  70.282  1.00 24.21           O  
ATOM    736  N   ARG A  97      18.157  22.937  68.138  1.00 25.04           N  
ATOM    737  CA  ARG A  97      18.862  24.112  68.631  1.00 28.10           C  
ATOM    738  C   ARG A  97      17.919  25.341  68.659  1.00 28.71           C  
ATOM    739  O   ARG A  97      17.235  25.617  67.740  1.00 30.24           O  
ATOM    740  CB  ARG A  97      20.119  24.392  67.831  1.00 27.47           C  
ATOM    741  CG  ARG A  97      19.836  24.743  66.433  1.00 28.78           C  
ATOM    742  CD  ARG A  97      20.884  24.259  65.496  1.00 29.48           C  
ATOM    743  NE  ARG A  97      20.899  25.149  64.385  1.00 30.61           N  
ATOM    744  CZ  ARG A  97      21.748  25.132  63.396  1.00 31.07           C  
ATOM    745  NH1 ARG A  97      22.668  24.254  63.333  1.00 32.76           N  
ATOM    746  NH2 ARG A  97      21.662  26.016  62.467  1.00 32.06           N  
ATOM    747  N   VAL A  98      17.908  26.046  69.761  1.00 28.03           N  
ATOM    748  CA  VAL A  98      17.073  27.180  70.096  1.00 27.22           C  
ATOM    749  C   VAL A  98      17.496  28.469  69.487  1.00 27.12           C  
ATOM    750  O   VAL A  98      16.740  29.369  69.416  1.00 27.25           O  
ATOM    751  CB  VAL A  98      17.038  27.400  71.629  1.00 28.45           C  
ATOM    752  CG1 VAL A  98      16.340  26.276  72.322  1.00 28.80           C  
ATOM    753  CG2 VAL A  98      18.424  27.549  72.191  1.00 28.48           C  
ATOM    754  N   THR A  99      18.731  28.551  69.062  1.00 26.81           N  
ATOM    755  CA  THR A  99      19.243  29.726  68.474  1.00 28.21           C  
ATOM    756  C   THR A  99      18.470  30.178  67.274  1.00 28.93           C  
ATOM    757  O   THR A  99      18.228  31.350  67.128  1.00 30.77           O  
ATOM    758  CB  THR A  99      20.643  29.432  67.992  1.00 29.17           C  
ATOM    759  OG1 THR A  99      20.651  28.077  67.614  1.00 30.89           O  
ATOM    760  CG2 THR A  99      21.592  29.550  69.069  1.00 29.91           C  
ATOM    761  N   ASP A 100      18.099  29.254  66.403  1.00 27.68           N  
ATOM    762  CA  ASP A 100      17.351  29.575  65.227  1.00 26.44           C  
ATOM    763  C   ASP A 100      16.161  28.708  65.128  1.00 26.23           C  
ATOM    764  O   ASP A 100      15.336  28.883  64.304  1.00 25.10           O  
ATOM    765  CB  ASP A 100      18.197  29.528  63.975  1.00 27.30           C  
ATOM    766  CG  ASP A 100      18.782  28.165  63.680  1.00 29.47           C  
ATOM    767  OD1 ASP A 100      18.767  27.221  64.470  1.00 29.51           O  
ATOM    768  OD2 ASP A 100      19.281  28.057  62.583  1.00 30.03           O  
ATOM    769  N   GLY A 101      16.076  27.744  66.006  1.00 25.50           N  
ATOM    770  CA  GLY A 101      14.921  26.867  66.023  1.00 24.30           C  
ATOM    771  C   GLY A 101      14.961  25.751  65.016  1.00 23.42           C  
ATOM    772  O   GLY A 101      14.046  24.926  64.993  1.00 24.36           O  
ATOM    773  N   ARG A 102      16.036  25.654  64.281  1.00 23.93           N  
ATOM    774  CA  ARG A 102      16.181  24.649  63.284  1.00 25.16           C  
ATOM    775  C   ARG A 102      16.626  23.326  63.846  1.00 24.50           C  
ATOM    776  O   ARG A 102      17.026  23.221  64.953  1.00 22.74           O  
ATOM    777  CB  ARG A 102      17.040  25.154  62.126  1.00 25.61           C  
ATOM    778  CG  ARG A 102      16.348  26.150  61.221  1.00 24.78           C  
ATOM    779  CD  ARG A 102      17.376  26.764  60.331  1.00 25.38           C  
ATOM    780  NE  ARG A 102      16.832  27.602  59.305  1.00 25.64           N  
ATOM    781  CZ  ARG A 102      16.934  28.917  59.291  1.00 27.57           C  
ATOM    782  NH1 ARG A 102      17.530  29.523  60.244  1.00 27.81           N  
ATOM    783  NH2 ARG A 102      16.399  29.616  58.332  1.00 28.60           N  
ATOM    784  N   GLY A 103      16.523  22.295  63.043  1.00 25.04           N  
ATOM    785  CA  GLY A 103      16.838  20.994  63.535  1.00 23.50           C  
ATOM    786  C   GLY A 103      15.666  20.329  64.224  1.00 22.35           C  
ATOM    787  O   GLY A 103      14.538  20.781  64.179  1.00 22.97           O  
ATOM    788  N   GLY A 104      15.979  19.230  64.900  1.00 20.73           N  
ATOM    789  CA  GLY A 104      14.962  18.442  65.576  1.00 18.85           C  
ATOM    790  C   GLY A 104      14.339  17.393  64.689  1.00 18.09           C  
ATOM    791  O   GLY A 104      14.662  17.253  63.507  1.00 18.85           O  
ATOM    792  N   GLY A 105      13.409  16.648  65.280  1.00 16.88           N  
ATOM    793  CA  GLY A 105      12.688  15.605  64.595  1.00 16.45           C  
ATOM    794  C   GLY A 105      11.354  15.966  63.976  1.00 15.95           C  
ATOM    795  O   GLY A 105      10.594  15.075  63.606  1.00 12.95           O  
ATOM    796  N   GLY A 106      11.041  17.234  63.868  1.00 18.51           N  
ATOM    797  CA  GLY A 106       9.712  17.644  63.395  1.00 19.12           C  
ATOM    798  C   GLY A 106       9.415  17.267  61.962  1.00 20.01           C  
ATOM    799  O   GLY A 106       8.249  17.234  61.577  1.00 19.56           O  
ATOM    800  N   GLU A 107      10.449  16.991  61.162  1.00 21.58           N  
ATOM    801  CA  GLU A 107      10.253  16.718  59.746  1.00 22.87           C  
ATOM    802  C   GLU A 107      10.895  15.426  59.275  1.00 21.91           C  
ATOM    803  O   GLU A 107      10.903  15.163  58.068  1.00 24.05           O  
ATOM    804  CB  GLU A 107      10.763  17.896  58.904  1.00 25.73           C  
ATOM    805  CG  GLU A 107       9.756  19.001  58.712  1.00 28.27           C  
ATOM    806  CD  GLU A 107      10.442  20.342  58.469  1.00 29.93           C  
ATOM    807  OE1 GLU A 107      11.678  20.415  58.468  1.00 31.35           O  
ATOM    808  OE2 GLU A 107       9.749  21.350  58.203  1.00 33.62           O  
ATOM    809  N   GLY A 108      11.409  14.606  60.180  1.00 19.72           N  
ATOM    810  CA  GLY A 108      12.005  13.328  59.792  1.00 18.78           C  
ATOM    811  C   GLY A 108      13.220  13.465  58.909  1.00 18.62           C  
ATOM    812  O   GLY A 108      13.508  12.577  58.125  1.00 17.22           O  
ATOM    813  N   GLN A 109      13.964  14.568  59.056  1.00 19.64           N  
ATOM    814  CA  GLN A 109      15.117  14.822  58.189  1.00 19.21           C  
ATOM    815  C   GLN A 109      16.232  13.809  58.373  1.00 19.48           C  
ATOM    816  O   GLN A 109      17.190  13.827  57.599  1.00 20.23           O  
ATOM    817  CB  GLN A 109      15.644  16.230  58.435  1.00 19.79           C  
ATOM    818  CG  GLN A 109      14.763  17.331  57.912  1.00 19.33           C  
ATOM    819  CD  GLN A 109      14.811  17.396  56.390  1.00 19.70           C  
ATOM    820  OE1 GLN A 109      15.894  17.600  55.790  1.00 19.27           O  
ATOM    821  NE2 GLN A 109      13.653  17.231  55.750  1.00 19.42           N  
ATOM    822  N   GLN A 110      16.145  12.944  59.346  1.00 20.43           N  
ATOM    823  CA  GLN A 110      17.158  11.951  59.539  1.00 20.87           C  
ATOM    824  C   GLN A 110      17.230  10.957  58.398  1.00 20.65           C  
ATOM    825  O   GLN A 110      18.233  10.350  58.236  1.00 22.13           O  
ATOM    826  CB  GLN A 110      16.976  11.260  60.888  1.00 20.75           C  
ATOM    827  CG  GLN A 110      17.963  10.144  61.193  1.00 20.43           C  
ATOM    828  CD  GLN A 110      17.724   9.498  62.527  1.00 20.18           C  
ATOM    829  OE1 GLN A 110      17.225   8.429  62.609  1.00 19.81           O  
ATOM    830  NE2 GLN A 110      18.058  10.169  63.550  1.00 18.98           N  
ATOM    831  N   ARG A 111      16.179  10.773  57.619  1.00 20.94           N  
ATOM    832  CA  ARG A 111      16.221   9.889  56.447  1.00 21.20           C  
ATOM    833  C   ARG A 111      17.095  10.464  55.331  1.00 21.82           C  
ATOM    834  O   ARG A 111      17.606   9.709  54.516  1.00 24.04           O  
ATOM    835  CB  ARG A 111      14.813   9.648  55.875  1.00 20.41           C  
ATOM    836  CG  ARG A 111      13.714   9.532  56.901  1.00 22.18           C  
ATOM    837  CD  ARG A 111      12.434  10.207  56.443  1.00 23.15           C  
ATOM    838  NE  ARG A 111      11.831   9.462  55.341  1.00 23.38           N  
ATOM    839  CZ  ARG A 111      10.920   9.912  54.484  1.00 25.29           C  
ATOM    840  NH1 ARG A 111      10.443  11.158  54.550  1.00 25.91           N  
ATOM    841  NH2 ARG A 111      10.475   9.086  53.531  1.00 25.00           N  
ATOM    842  N   PHE A 112      17.204  11.790  55.258  1.00 20.57           N  
ATOM    843  CA  PHE A 112      17.873  12.464  54.155  1.00 19.92           C  
ATOM    844  C   PHE A 112      19.292  12.919  54.547  1.00 19.13           C  
ATOM    845  O   PHE A 112      19.659  13.003  55.727  1.00 19.35           O  
ATOM    846  CB  PHE A 112      17.046  13.669  53.695  1.00 19.02           C  
ATOM    847  CG  PHE A 112      15.650  13.319  53.360  1.00 18.54           C  
ATOM    848  CD1 PHE A 112      15.384  12.444  52.312  1.00 18.53           C  
ATOM    849  CD2 PHE A 112      14.581  13.803  54.108  1.00 18.34           C  
ATOM    850  CE1 PHE A 112      14.088  12.051  52.038  1.00 17.86           C  
ATOM    851  CE2 PHE A 112      13.271  13.441  53.796  1.00 17.85           C  
ATOM    852  CZ  PHE A 112      13.042  12.583  52.757  1.00 17.34           C  
ATOM    853  N   ALA A 113      20.111  13.202  53.541  1.00 18.66           N  
ATOM    854  CA  ALA A 113      21.426  13.764  53.729  1.00 21.34           C  
ATOM    855  C   ALA A 113      21.294  15.187  54.284  1.00 23.80           C  
ATOM    856  O   ALA A 113      20.304  15.876  54.012  1.00 22.62           O  
ATOM    857  CB  ALA A 113      22.184  13.775  52.422  1.00 21.52           C  
ATOM    858  N   PRO A 114      22.262  15.637  55.081  1.00 24.23           N  
ATOM    859  CA  PRO A 114      23.439  14.881  55.537  1.00 25.44           C  
ATOM    860  C   PRO A 114      23.181  14.062  56.799  1.00 24.70           C  
ATOM    861  O   PRO A 114      24.051  13.291  57.194  1.00 24.98           O  
ATOM    862  CB  PRO A 114      24.456  15.998  55.841  1.00 24.67           C  
ATOM    863  CG  PRO A 114      23.608  17.120  56.273  1.00 24.01           C  
ATOM    864  CD  PRO A 114      22.358  17.057  55.434  1.00 23.71           C  
ATOM    865  N   LEU A 115      22.085  14.271  57.487  1.00 24.52           N  
ATOM    866  CA  LEU A 115      21.831  13.584  58.729  1.00 24.95           C  
ATOM    867  C   LEU A 115      21.842  12.082  58.643  1.00 24.88           C  
ATOM    868  O   LEU A 115      22.236  11.432  59.564  1.00 24.56           O  
ATOM    869  CB  LEU A 115      20.524  14.060  59.361  1.00 26.21           C  
ATOM    870  CG  LEU A 115      20.466  15.243  60.340  1.00 26.07           C  
ATOM    871  CD1 LEU A 115      21.452  16.311  60.087  1.00 26.62           C  
ATOM    872  CD2 LEU A 115      19.116  15.898  60.361  1.00 25.69           C  
ATOM    873  N   ASN A 116      21.405  11.528  57.532  1.00 22.68           N  
ATOM    874  CA  ASN A 116      21.423  10.082  57.406  1.00 21.19           C  
ATOM    875  C   ASN A 116      22.846   9.507  57.358  1.00 20.61           C  
ATOM    876  O   ASN A 116      23.023   8.320  57.588  1.00 22.14           O  
ATOM    877  CB  ASN A 116      20.597   9.637  56.174  1.00 20.02           C  
ATOM    878  CG  ASN A 116      21.191  10.108  54.854  1.00 19.06           C  
ATOM    879  OD1 ASN A 116      22.319  10.623  54.784  1.00 19.00           O  
ATOM    880  ND2 ASN A 116      20.439   9.906  53.790  1.00 18.61           N  
ATOM    881  N   SER A 117      23.837  10.345  57.077  1.00 20.45           N  
ATOM    882  CA  SER A 117      25.222   9.923  56.883  1.00 20.01           C  
ATOM    883  C   SER A 117      26.180  10.594  57.866  1.00 20.88           C  
ATOM    884  O   SER A 117      27.386  10.597  57.649  1.00 22.79           O  
ATOM    885  CB  SER A 117      25.655  10.198  55.433  1.00 17.92           C  
ATOM    886  OG  SER A 117      24.847   9.445  54.542  1.00 16.13           O  
ATOM    887  N   TRP A 118      25.653  11.159  58.932  1.00 22.27           N  
ATOM    888  CA  TRP A 118      26.474  11.793  59.956  1.00 23.49           C  
ATOM    889  C   TRP A 118      27.292  10.759  60.723  1.00 24.39           C  
ATOM    890  O   TRP A 118      26.857   9.621  60.901  1.00 25.11           O  
ATOM    891  CB  TRP A 118      25.609  12.563  60.951  1.00 22.90           C  
ATOM    892  CG  TRP A 118      25.410  13.990  60.610  1.00 24.14           C  
ATOM    893  CD1 TRP A 118      25.552  14.582  59.386  1.00 24.25           C  
ATOM    894  CD2 TRP A 118      25.033  15.030  61.516  1.00 23.13           C  
ATOM    895  NE1 TRP A 118      25.289  15.925  59.483  1.00 22.12           N  
ATOM    896  CE2 TRP A 118      24.979  16.230  60.778  1.00 22.11           C  
ATOM    897  CE3 TRP A 118      24.744  15.060  62.885  1.00 23.29           C  
ATOM    898  CZ2 TRP A 118      24.616  17.449  61.357  1.00 23.54           C  
ATOM    899  CZ3 TRP A 118      24.402  16.259  63.465  1.00 23.79           C  
ATOM    900  CH2 TRP A 118      24.327  17.449  62.702  1.00 23.81           C  
ATOM    901  N   PRO A 119      28.463  11.146  61.221  1.00 25.59           N  
ATOM    902  CA  PRO A 119      29.270  10.208  62.004  1.00 26.21           C  
ATOM    903  C   PRO A 119      28.598   9.761  63.291  1.00 26.74           C  
ATOM    904  O   PRO A 119      28.994   8.745  63.842  1.00 28.65           O  
ATOM    905  CB  PRO A 119      30.554  11.009  62.301  1.00 26.75           C  
ATOM    906  CG  PRO A 119      30.627  11.992  61.210  1.00 27.07           C  
ATOM    907  CD  PRO A 119      29.208  12.365  60.908  1.00 26.60           C  
ATOM    908  N   ASP A 120      27.614  10.514  63.784  1.00 26.49           N  
ATOM    909  CA  ASP A 120      26.864  10.080  64.957  1.00 27.02           C  
ATOM    910  C   ASP A 120      25.708   9.155  64.633  1.00 26.58           C  
ATOM    911  O   ASP A 120      25.130   8.573  65.554  1.00 29.12           O  
ATOM    912  CB  ASP A 120      26.327  11.278  65.740  1.00 28.43           C  
ATOM    913  CG  ASP A 120      27.045  11.471  67.083  1.00 29.55           C  
ATOM    914  OD1 ASP A 120      27.701  10.522  67.555  1.00 30.32           O  
ATOM    915  OD2 ASP A 120      26.928  12.563  67.687  1.00 27.22           O  
ATOM    916  N   ASN A 121      25.332   8.995  63.357  1.00 24.95           N  
ATOM    917  CA  ASN A 121      24.147   8.211  63.032  1.00 23.64           C  
ATOM    918  C   ASN A 121      24.490   6.883  62.367  1.00 23.07           C  
ATOM    919  O   ASN A 121      23.654   6.306  61.654  1.00 21.15           O  
ATOM    920  CB  ASN A 121      23.184   9.037  62.202  1.00 24.18           C  
ATOM    921  CG  ASN A 121      22.493  10.115  63.024  1.00 24.24           C  
ATOM    922  OD1 ASN A 121      22.762  10.265  64.209  1.00 20.75           O  
ATOM    923  ND2 ASN A 121      21.583  10.858  62.404  1.00 25.94           N  
ATOM    924  N   VAL A 122      25.703   6.378  62.620  1.00 22.17           N  
ATOM    925  CA  VAL A 122      26.073   5.054  62.170  1.00 22.02           C  
ATOM    926  C   VAL A 122      25.038   4.057  62.698  1.00 20.97           C  
ATOM    927  O   VAL A 122      24.548   4.206  63.819  1.00 19.82           O  
ATOM    928  CB  VAL A 122      27.485   4.692  62.646  1.00 22.44           C  
ATOM    929  CG1 VAL A 122      27.863   3.265  62.215  1.00 22.23           C  
ATOM    930  CG2 VAL A 122      28.494   5.705  62.116  1.00 21.89           C  
ATOM    931  N   SER A 123      24.655   3.103  61.853  1.00 19.73           N  
ATOM    932  CA  SER A 123      23.823   1.997  62.270  1.00 19.37           C  
ATOM    933  C   SER A 123      22.357   2.407  62.456  1.00 20.13           C  
ATOM    934  O   SER A 123      21.485   1.550  62.613  1.00 20.09           O  
ATOM    935  CB  SER A 123      24.369   1.361  63.559  1.00 18.58           C  
ATOM    936  OG  SER A 123      25.643   0.777  63.341  1.00 17.13           O  
ATOM    937  N   LEU A 124      22.050   3.698  62.394  1.00 20.00           N  
ATOM    938  CA  LEU A 124      20.642   4.082  62.440  1.00 19.24           C  
ATOM    939  C   LEU A 124      19.942   3.922  61.096  1.00 20.16           C  
ATOM    940  O   LEU A 124      18.679   3.809  61.071  1.00 21.88           O  
ATOM    941  CB  LEU A 124      20.469   5.492  62.985  1.00 19.41           C  
ATOM    942  CG  LEU A 124      21.000   5.637  64.422  1.00 18.98           C  
ATOM    943  CD1 LEU A 124      20.901   7.092  64.799  1.00 18.48           C  
ATOM    944  CD2 LEU A 124      20.260   4.726  65.437  1.00 18.53           C  
ATOM    945  N   ASP A 125      20.706   3.763  60.050  1.00 20.51           N  
ATOM    946  CA  ASP A 125      20.165   3.433  58.788  1.00 20.36           C  
ATOM    947  C   ASP A 125      19.507   2.051  58.954  1.00 21.95           C  
ATOM    948  O   ASP A 125      18.445   1.825  58.458  1.00 20.11           O  
ATOM    949  CB  ASP A 125      21.292   3.376  57.794  1.00 19.85           C  
ATOM    950  CG  ASP A 125      22.439   2.553  58.264  1.00 19.37           C  
ATOM    951  OD1 ASP A 125      22.835   2.602  59.386  1.00 16.15           O  
ATOM    952  OD2 ASP A 125      22.991   1.869  57.460  1.00 20.18           O  
ATOM    953  N   LYS A 126      20.161   1.131  59.642  1.00 23.40           N  
ATOM    954  CA  LYS A 126      19.586  -0.178  59.909  1.00 26.86           C  
ATOM    955  C   LYS A 126      18.373  -0.094  60.877  1.00 26.91           C  
ATOM    956  O   LYS A 126      17.369  -0.795  60.712  1.00 26.86           O  
ATOM    957  CB  LYS A 126      20.665  -1.139  60.436  1.00 27.44           C  
ATOM    958  CG  LYS A 126      21.669  -1.547  59.338  1.00 28.90           C  
ATOM    959  CD  LYS A 126      23.079  -1.107  59.687  1.00 29.61           C  
ATOM    960  CE  LYS A 126      23.862  -0.718  58.443  1.00 29.23           C  
ATOM    961  NZ  LYS A 126      25.140  -0.022  58.833  1.00 31.29           N  
ATOM    962  N   ALA A 127      18.472   0.784  61.877  1.00 26.00           N  
ATOM    963  CA  ALA A 127      17.364   1.018  62.806  1.00 25.05           C  
ATOM    964  C   ALA A 127      16.070   1.341  62.056  1.00 23.98           C  
ATOM    965  O   ALA A 127      15.037   0.693  62.278  1.00 26.12           O  
ATOM    966  CB  ALA A 127      17.736   2.134  63.764  1.00 24.68           C  
ATOM    967  N   ARG A 128      16.129   2.332  61.166  1.00 22.12           N  
ATOM    968  CA  ARG A 128      14.966   2.735  60.364  1.00 21.61           C  
ATOM    969  C   ARG A 128      14.532   1.678  59.376  1.00 20.24           C  
ATOM    970  O   ARG A 128      13.351   1.600  59.059  1.00 20.46           O  
ATOM    971  CB  ARG A 128      15.222   4.042  59.567  1.00 22.30           C  
ATOM    972  CG  ARG A 128      15.821   5.187  60.363  1.00 22.78           C  
ATOM    973  CD  ARG A 128      15.880   6.493  59.554  1.00 22.62           C  
ATOM    974  NE  ARG A 128      16.985   6.535  58.586  1.00 21.82           N  
ATOM    975  CZ  ARG A 128      18.257   6.786  58.901  1.00 22.50           C  
ATOM    976  NH1 ARG A 128      18.631   6.972  60.176  1.00 22.11           N  
ATOM    977  NH2 ARG A 128      19.171   6.833  57.940  1.00 24.63           N  
ATOM    978  N   ARG A 129      15.469   0.930  58.807  1.00 19.95           N  
ATOM    979  CA  ARG A 129      15.082  -0.152  57.930  1.00 20.62           C  
ATOM    980  C   ARG A 129      14.276  -1.219  58.683  1.00 20.31           C  
ATOM    981  O   ARG A 129      13.346  -1.833  58.117  1.00 18.98           O  
ATOM    982  CB  ARG A 129      16.311  -0.753  57.273  1.00 21.47           C  
ATOM    983  CG  ARG A 129      16.029  -1.731  56.164  1.00 22.14           C  
ATOM    984  CD  ARG A 129      15.259  -1.077  54.995  1.00 23.79           C  
ATOM    985  NE  ARG A 129      15.856   0.178  54.545  1.00 23.53           N  
ATOM    986  CZ  ARG A 129      16.781   0.236  53.583  1.00 23.78           C  
ATOM    987  NH1 ARG A 129      17.165  -0.868  52.967  1.00 24.13           N  
ATOM    988  NH2 ARG A 129      17.274   1.399  53.202  1.00 24.52           N  
ATOM    989  N   LEU A 130      14.616  -1.449  59.953  1.00 19.52           N  
ATOM    990  CA  LEU A 130      13.825  -2.362  60.767  1.00 19.68           C  
ATOM    991  C   LEU A 130      12.355  -1.934  60.832  1.00 19.31           C  
ATOM    992  O   LEU A 130      11.473  -2.787  60.943  1.00 18.73           O  
ATOM    993  CB  LEU A 130      14.386  -2.484  62.189  1.00 19.26           C  
ATOM    994  CG  LEU A 130      15.784  -3.053  62.444  1.00 19.25           C  
ATOM    995  CD1 LEU A 130      16.131  -2.997  63.917  1.00 19.51           C  
ATOM    996  CD2 LEU A 130      15.857  -4.471  61.947  1.00 19.81           C  
ATOM    997  N   LEU A 131      12.095  -0.636  60.745  1.00 18.43           N  
ATOM    998  CA  LEU A 131      10.739  -0.110  60.847  1.00 19.10           C  
ATOM    999  C   LEU A 131       9.979  -0.070  59.515  1.00 20.91           C  
ATOM   1000  O   LEU A 131       8.795   0.277  59.507  1.00 21.25           O  
ATOM   1001  CB  LEU A 131      10.745   1.307  61.419  1.00 19.15           C  
ATOM   1002  CG  LEU A 131      11.073   1.395  62.913  1.00 20.99           C  
ATOM   1003  CD1 LEU A 131      11.582   2.781  63.284  1.00 21.64           C  
ATOM   1004  CD2 LEU A 131       9.819   1.020  63.698  1.00 21.42           C  
ATOM   1005  N   TRP A 132      10.600  -0.360  58.386  1.00 21.11           N  
ATOM   1006  CA  TRP A 132       9.874  -0.266  57.140  1.00 20.52           C  
ATOM   1007  C   TRP A 132       8.652  -1.190  57.086  1.00 19.17           C  
ATOM   1008  O   TRP A 132       7.640  -0.739  56.632  1.00 20.19           O  
ATOM   1009  CB  TRP A 132      10.816  -0.410  55.915  1.00 20.42           C  
ATOM   1010  CG  TRP A 132      10.165  -0.688  54.606  1.00 19.71           C  
ATOM   1011  CD1 TRP A 132      10.395  -1.742  53.839  1.00 20.79           C  
ATOM   1012  CD2 TRP A 132       9.185   0.090  53.931  1.00 19.74           C  
ATOM   1013  NE1 TRP A 132       9.632  -1.694  52.716  1.00 20.69           N  
ATOM   1014  CE2 TRP A 132       8.870  -0.575  52.760  1.00 19.75           C  
ATOM   1015  CE3 TRP A 132       8.542   1.286  54.210  1.00 20.49           C  
ATOM   1016  CZ2 TRP A 132       7.973  -0.103  51.881  1.00 20.40           C  
ATOM   1017  CZ3 TRP A 132       7.641   1.736  53.350  1.00 20.86           C  
ATOM   1018  CH2 TRP A 132       7.369   1.064  52.188  1.00 20.80           C  
ATOM   1019  N   PRO A 133       8.775  -2.485  57.545  1.00 18.08           N  
ATOM   1020  CA  PRO A 133       7.543  -3.269  57.463  1.00 17.84           C  
ATOM   1021  C   PRO A 133       6.321  -2.651  58.130  1.00 17.22           C  
ATOM   1022  O   PRO A 133       5.281  -2.690  57.573  1.00 16.51           O  
ATOM   1023  CB  PRO A 133       7.935  -4.593  58.152  1.00 17.47           C  
ATOM   1024  CG  PRO A 133       9.283  -4.786  57.724  1.00 17.76           C  
ATOM   1025  CD  PRO A 133       9.885  -3.441  57.867  1.00 18.44           C  
ATOM   1026  N   ILE A 134       6.492  -2.090  59.308  1.00 17.56           N  
ATOM   1027  CA  ILE A 134       5.451  -1.443  60.033  1.00 18.82           C  
ATOM   1028  C   ILE A 134       5.027  -0.178  59.300  1.00 20.02           C  
ATOM   1029  O   ILE A 134       3.897   0.133  59.309  1.00 21.94           O  
ATOM   1030  CB  ILE A 134       5.885  -1.175  61.514  1.00 18.80           C  
ATOM   1031  CG1 ILE A 134       5.433  -2.305  62.437  1.00 17.89           C  
ATOM   1032  CG2 ILE A 134       5.315   0.100  62.103  1.00 18.84           C  
ATOM   1033  CD1 ILE A 134       6.327  -2.474  63.602  1.00 17.15           C  
ATOM   1034  N   LYS A 135       5.935   0.560  58.674  1.00 20.79           N  
ATOM   1035  CA  LYS A 135       5.584   1.734  57.934  1.00 21.40           C  
ATOM   1036  C   LYS A 135       4.776   1.306  56.729  1.00 22.15           C  
ATOM   1037  O   LYS A 135       3.796   1.909  56.412  1.00 21.20           O  
ATOM   1038  CB  LYS A 135       6.863   2.436  57.510  1.00 21.88           C  
ATOM   1039  CG  LYS A 135       6.688   3.689  56.693  1.00 21.40           C  
ATOM   1040  CD  LYS A 135       6.220   4.805  57.579  1.00 21.84           C  
ATOM   1041  CE  LYS A 135       5.949   6.038  56.745  1.00 21.74           C  
ATOM   1042  NZ  LYS A 135       4.571   6.154  56.283  1.00 21.08           N  
ATOM   1043  N   GLN A 136       5.182   0.246  56.089  1.00 23.16           N  
ATOM   1044  CA  GLN A 136       4.473  -0.290  54.984  1.00 25.40           C  
ATOM   1045  C   GLN A 136       3.058  -0.686  55.377  1.00 26.68           C  
ATOM   1046  O   GLN A 136       2.162  -0.475  54.620  1.00 26.86           O  
ATOM   1047  CB  GLN A 136       5.263  -1.470  54.436  1.00 25.90           C  
ATOM   1048  CG  GLN A 136       4.674  -2.201  53.272  1.00 25.50           C  
ATOM   1049  CD  GLN A 136       5.598  -3.236  52.722  1.00 26.38           C  
ATOM   1050  OE1 GLN A 136       5.919  -3.218  51.561  1.00 27.78           O  
ATOM   1051  NE2 GLN A 136       6.008  -4.155  53.564  1.00 25.37           N  
ATOM   1052  N   LYS A 137       2.863  -1.249  56.560  1.00 27.99           N  
ATOM   1053  CA  LYS A 137       1.554  -1.690  57.012  1.00 29.08           C  
ATOM   1054  C   LYS A 137       0.603  -0.507  57.150  1.00 27.69           C  
ATOM   1055  O   LYS A 137      -0.440  -0.470  56.513  1.00 28.27           O  
ATOM   1056  CB  LYS A 137       1.694  -2.436  58.360  1.00 32.01           C  
ATOM   1057  CG  LYS A 137       0.436  -3.125  58.839  1.00 35.23           C  
ATOM   1058  CD  LYS A 137       0.643  -3.879  60.145  1.00 39.93           C  
ATOM   1059  CE  LYS A 137      -0.550  -4.776  60.533  1.00 40.37           C  
ATOM   1060  NZ  LYS A 137      -0.761  -4.854  62.008  1.00 39.34           N  
ATOM   1061  N   TYR A 138       0.987   0.481  57.940  1.00 26.15           N  
ATOM   1062  CA  TYR A 138       0.072   1.545  58.315  1.00 26.76           C  
ATOM   1063  C   TYR A 138      -0.010   2.676  57.278  1.00 27.28           C  
ATOM   1064  O   TYR A 138      -0.815   3.587  57.428  1.00 27.57           O  
ATOM   1065  CB  TYR A 138       0.416   2.052  59.711  1.00 26.08           C  
ATOM   1066  CG  TYR A 138       0.168   0.996  60.780  1.00 28.05           C  
ATOM   1067  CD1 TYR A 138       1.080  -0.015  61.016  1.00 29.59           C  
ATOM   1068  CD2 TYR A 138      -0.997   1.008  61.546  1.00 28.52           C  
ATOM   1069  CE1 TYR A 138       0.862  -0.970  61.995  1.00 31.99           C  
ATOM   1070  CE2 TYR A 138      -1.207   0.084  62.557  1.00 30.13           C  
ATOM   1071  CZ  TYR A 138      -0.298  -0.924  62.761  1.00 30.97           C  
ATOM   1072  OH  TYR A 138      -0.536  -1.866  63.730  1.00 31.12           O  
ATOM   1073  N   GLY A 139       0.811   2.624  56.240  1.00 27.29           N  
ATOM   1074  CA  GLY A 139       0.600   3.488  55.096  1.00 28.70           C  
ATOM   1075  C   GLY A 139       0.813   4.955  55.394  1.00 29.52           C  
ATOM   1076  O   GLY A 139       1.712   5.327  56.155  1.00 28.39           O  
ATOM   1077  N   ASN A 140       0.017   5.813  54.795  1.00 31.65           N  
ATOM   1078  CA  ASN A 140       0.162   7.234  55.008  1.00 33.05           C  
ATOM   1079  C   ASN A 140      -0.422   7.737  56.301  1.00 33.72           C  
ATOM   1080  O   ASN A 140      -0.309   8.876  56.593  1.00 32.98           O  
ATOM   1081  CB  ASN A 140      -0.391   8.009  53.815  1.00 35.45           C  
ATOM   1082  CG  ASN A 140      -1.849   7.719  53.552  1.00 39.97           C  
ATOM   1083  OD1 ASN A 140      -2.609   7.565  54.463  1.00 41.07           O  
ATOM   1084  ND2 ASN A 140      -2.232   7.666  52.298  1.00 38.75           N  
ATOM   1085  N   LYS A 141      -1.042   6.868  57.080  1.00 33.45           N  
ATOM   1086  CA  LYS A 141      -1.634   7.257  58.344  1.00 31.06           C  
ATOM   1087  C   LYS A 141      -0.611   7.453  59.451  1.00 30.21           C  
ATOM   1088  O   LYS A 141      -0.955   7.976  60.511  1.00 29.24           O  
ATOM   1089  CB  LYS A 141      -2.663   6.218  58.789  1.00 33.52           C  
ATOM   1090  CG  LYS A 141      -3.853   6.070  57.856  1.00 34.44           C  
ATOM   1091  CD  LYS A 141      -4.959   5.318  58.614  1.00 37.44           C  
ATOM   1092  CE  LYS A 141      -6.219   5.229  57.772  1.00 39.77           C  
ATOM   1093  NZ  LYS A 141      -5.927   4.159  56.808  1.00 42.92           N  
ATOM   1094  N   ILE A 142       0.634   7.020  59.245  1.00 29.71           N  
ATOM   1095  CA  ILE A 142       1.730   7.334  60.159  1.00 27.80           C  
ATOM   1096  C   ILE A 142       2.869   7.883  59.317  1.00 27.32           C  
ATOM   1097  O   ILE A 142       3.150   7.374  58.227  1.00 29.13           O  
ATOM   1098  CB  ILE A 142       2.191   6.124  60.994  1.00 28.28           C  
ATOM   1099  CG1 ILE A 142       3.211   6.540  62.040  1.00 28.16           C  
ATOM   1100  CG2 ILE A 142       2.790   5.026  60.114  1.00 29.90           C  
ATOM   1101  CD1 ILE A 142       2.609   7.411  63.138  1.00 28.47           C  
ATOM   1102  N   SER A 143       3.503   8.934  59.815  1.00 25.86           N  
ATOM   1103  CA  SER A 143       4.624   9.544  59.136  1.00 23.14           C  
ATOM   1104  C   SER A 143       5.930   9.077  59.767  1.00 22.84           C  
ATOM   1105  O   SER A 143       6.003   8.869  60.976  1.00 23.84           O  
ATOM   1106  CB  SER A 143       4.529  11.068  59.210  1.00 22.03           C  
ATOM   1107  OG  SER A 143       4.698  11.481  60.549  1.00 20.02           O  
ATOM   1108  N   TRP A 144       6.961   8.929  58.939  1.00 22.75           N  
ATOM   1109  CA  TRP A 144       8.289   8.671  59.462  1.00 22.94           C  
ATOM   1110  C   TRP A 144       8.615   9.659  60.591  1.00 23.36           C  
ATOM   1111  O   TRP A 144       9.190   9.279  61.613  1.00 26.53           O  
ATOM   1112  CB  TRP A 144       9.340   8.764  58.344  1.00 23.39           C  
ATOM   1113  CG  TRP A 144       9.475   7.516  57.518  1.00 22.78           C  
ATOM   1114  CD1 TRP A 144       9.097   7.347  56.207  1.00 23.86           C  
ATOM   1115  CD2 TRP A 144      10.055   6.274  57.925  1.00 22.13           C  
ATOM   1116  NE1 TRP A 144       9.405   6.072  55.786  1.00 23.39           N  
ATOM   1117  CE2 TRP A 144       9.988   5.391  56.820  1.00 22.15           C  
ATOM   1118  CE3 TRP A 144      10.644   5.827  59.108  1.00 21.90           C  
ATOM   1119  CZ2 TRP A 144      10.469   4.086  56.878  1.00 20.60           C  
ATOM   1120  CZ3 TRP A 144      11.106   4.527  59.167  1.00 20.86           C  
ATOM   1121  CH2 TRP A 144      11.029   3.670  58.060  1.00 20.76           C  
ATOM   1122  N   SER A 145       8.215  10.920  60.431  1.00 23.76           N  
ATOM   1123  CA  SER A 145       8.514  11.941  61.418  1.00 23.81           C  
ATOM   1124  C   SER A 145       7.946  11.583  62.797  1.00 24.58           C  
ATOM   1125  O   SER A 145       8.631  11.757  63.817  1.00 24.00           O  
ATOM   1126  CB  SER A 145       7.984  13.295  60.964  1.00 23.67           C  
ATOM   1127  OG  SER A 145       8.511  13.670  59.701  1.00 23.93           O  
ATOM   1128  N   ASP A 146       6.700  11.096  62.835  1.00 23.82           N  
ATOM   1129  CA  ASP A 146       6.078  10.628  64.076  1.00 21.48           C  
ATOM   1130  C   ASP A 146       6.577   9.249  64.474  1.00 21.01           C  
ATOM   1131  O   ASP A 146       6.855   9.005  65.656  1.00 21.04           O  
ATOM   1132  CB  ASP A 146       4.553  10.568  63.942  1.00 21.29           C  
ATOM   1133  CG  ASP A 146       3.887  11.921  64.063  1.00 21.06           C  
ATOM   1134  OD1 ASP A 146       4.547  12.889  64.526  1.00 20.91           O  
ATOM   1135  OD2 ASP A 146       2.671  11.994  63.748  1.00 20.11           O  
ATOM   1136  N   LEU A 147       6.635   8.345  63.534  1.00 20.62           N  
ATOM   1137  CA  LEU A 147       7.049   7.007  63.834  1.00 20.44           C  
ATOM   1138  C   LEU A 147       8.407   6.891  64.467  1.00 20.01           C  
ATOM   1139  O   LEU A 147       8.607   6.118  65.345  1.00 19.89           O  
ATOM   1140  CB  LEU A 147       6.949   6.145  62.601  1.00 20.12           C  
ATOM   1141  CG  LEU A 147       7.245   4.688  62.829  1.00 20.06           C  
ATOM   1142  CD1 LEU A 147       6.045   4.052  63.469  1.00 20.23           C  
ATOM   1143  CD2 LEU A 147       7.622   4.055  61.525  1.00 20.82           C  
ATOM   1144  N   LEU A 148       9.340   7.673  64.010  1.00 19.75           N  
ATOM   1145  CA  LEU A 148      10.688   7.630  64.561  1.00 20.86           C  
ATOM   1146  C   LEU A 148      10.691   7.947  66.052  1.00 21.93           C  
ATOM   1147  O   LEU A 148      11.462   7.366  66.825  1.00 22.18           O  
ATOM   1148  CB  LEU A 148      11.610   8.594  63.808  1.00 20.86           C  
ATOM   1149  CG  LEU A 148      11.956   8.200  62.369  1.00 20.98           C  
ATOM   1150  CD1 LEU A 148      13.114   9.038  61.886  1.00 21.08           C  
ATOM   1151  CD2 LEU A 148      12.267   6.720  62.257  1.00 21.29           C  
ATOM   1152  N   LEU A 149       9.824   8.856  66.472  1.00 22.93           N  
ATOM   1153  CA  LEU A 149       9.786   9.312  67.856  1.00 22.75           C  
ATOM   1154  C   LEU A 149       8.849   8.451  68.717  1.00 22.01           C  
ATOM   1155  O   LEU A 149       9.150   8.203  69.856  1.00 20.85           O  
ATOM   1156  CB  LEU A 149       9.363  10.780  67.916  1.00 23.82           C  
ATOM   1157  CG  LEU A 149      10.460  11.846  67.878  1.00 23.77           C  
ATOM   1158  CD1 LEU A 149      11.577  11.473  66.954  1.00 24.09           C  
ATOM   1159  CD2 LEU A 149       9.851  13.125  67.406  1.00 23.67           C  
ATOM   1160  N   LEU A 150       7.731   8.006  68.148  1.00 20.58           N  
ATOM   1161  CA  LEU A 150       6.848   7.067  68.831  1.00 20.48           C  
ATOM   1162  C   LEU A 150       7.572   5.777  69.165  1.00 20.92           C  
ATOM   1163  O   LEU A 150       7.433   5.259  70.274  1.00 21.31           O  
ATOM   1164  CB  LEU A 150       5.623   6.748  67.968  1.00 20.18           C  
ATOM   1165  CG  LEU A 150       4.595   5.787  68.541  1.00 19.79           C  
ATOM   1166  CD1 LEU A 150       3.976   6.375  69.783  1.00 20.84           C  
ATOM   1167  CD2 LEU A 150       3.522   5.482  67.535  1.00 19.64           C  
ATOM   1168  N   THR A 151       8.332   5.232  68.246  1.00 23.47           N  
ATOM   1169  CA  THR A 151       9.088   4.011  68.504  1.00 23.36           C  
ATOM   1170  C   THR A 151       9.999   4.185  69.700  1.00 23.73           C  
ATOM   1171  O   THR A 151      10.127   3.265  70.511  1.00 24.56           O  
ATOM   1172  CB  THR A 151       9.894   3.618  67.264  1.00 22.55           C  
ATOM   1173  OG1 THR A 151       8.983   3.350  66.194  1.00 23.23           O  
ATOM   1174  CG2 THR A 151      10.752   2.390  67.528  1.00 22.15           C  
ATOM   1175  N   GLY A 152      10.601   5.364  69.861  1.00 23.10           N  
ATOM   1176  CA  GLY A 152      11.424   5.610  71.035  1.00 22.60           C  
ATOM   1177  C   GLY A 152      10.612   5.558  72.319  1.00 22.50           C  
ATOM   1178  O   GLY A 152      11.093   5.107  73.357  1.00 20.42           O  
ATOM   1179  N   ASN A 153       9.370   5.965  72.258  1.00 23.22           N  
ATOM   1180  CA  ASN A 153       8.476   5.941  73.381  1.00 23.53           C  
ATOM   1181  C   ASN A 153       7.986   4.548  73.702  1.00 23.64           C  
ATOM   1182  O   ASN A 153       7.908   4.178  74.808  1.00 22.90           O  
ATOM   1183  CB  ASN A 153       7.298   6.813  73.071  1.00 24.67           C  
ATOM   1184  CG  ASN A 153       7.245   8.018  73.917  1.00 24.65           C  
ATOM   1185  OD1 ASN A 153       8.229   8.445  74.416  1.00 26.49           O  
ATOM   1186  ND2 ASN A 153       6.102   8.544  74.095  1.00 23.73           N  
ATOM   1187  N   VAL A 154       7.637   3.792  72.697  1.00 23.82           N  
ATOM   1188  CA  VAL A 154       7.244   2.396  72.887  1.00 23.56           C  
ATOM   1189  C   VAL A 154       8.421   1.559  73.397  1.00 23.47           C  
ATOM   1190  O   VAL A 154       8.240   0.620  74.171  1.00 23.88           O  
ATOM   1191  CB  VAL A 154       6.653   1.835  71.577  1.00 22.21           C  
ATOM   1192  CG1 VAL A 154       6.479   0.337  71.635  1.00 21.00           C  
ATOM   1193  CG2 VAL A 154       5.315   2.515  71.288  1.00 22.46           C  
ATOM   1194  N   ALA A 155       9.641   1.911  73.004  1.00 23.17           N  
ATOM   1195  CA  ALA A 155      10.806   1.198  73.505  1.00 24.01           C  
ATOM   1196  C   ALA A 155      10.944   1.371  75.010  1.00 25.18           C  
ATOM   1197  O   ALA A 155      11.217   0.403  75.729  1.00 24.02           O  
ATOM   1198  CB  ALA A 155      12.069   1.667  72.780  1.00 24.11           C  
ATOM   1199  N   LEU A 156      10.753   2.596  75.504  1.00 26.71           N  
ATOM   1200  CA  LEU A 156      10.813   2.832  76.950  1.00 26.27           C  
ATOM   1201  C   LEU A 156       9.676   2.116  77.671  1.00 26.42           C  
ATOM   1202  O   LEU A 156       9.916   1.377  78.627  1.00 26.11           O  
ATOM   1203  CB  LEU A 156      10.775   4.322  77.248  1.00 26.68           C  
ATOM   1204  CG  LEU A 156      11.963   5.190  76.828  1.00 27.72           C  
ATOM   1205  CD1 LEU A 156      11.507   6.624  76.615  1.00 27.42           C  
ATOM   1206  CD2 LEU A 156      13.059   5.150  77.886  1.00 27.84           C  
ATOM   1207  N   GLU A 157       8.433   2.324  77.223  1.00 27.49           N  
ATOM   1208  CA  GLU A 157       7.295   1.620  77.809  1.00 28.82           C  
ATOM   1209  C   GLU A 157       7.511   0.115  77.843  1.00 26.95           C  
ATOM   1210  O   GLU A 157       7.225  -0.531  78.860  1.00 27.46           O  
ATOM   1211  CB  GLU A 157       6.016   1.936  77.036  1.00 30.36           C  
ATOM   1212  CG  GLU A 157       5.681   3.421  77.048  1.00 32.57           C  
ATOM   1213  CD  GLU A 157       4.545   3.768  76.117  1.00 35.45           C  
ATOM   1214  OE1 GLU A 157       4.131   2.897  75.325  1.00 39.79           O  
ATOM   1215  OE2 GLU A 157       4.076   4.927  76.177  1.00 37.83           O  
ATOM   1216  N   SER A 158       8.033  -0.450  76.758  1.00 24.56           N  
ATOM   1217  CA  SER A 158       8.230  -1.891  76.695  1.00 22.91           C  
ATOM   1218  C   SER A 158       9.264  -2.378  77.695  1.00 22.27           C  
ATOM   1219  O   SER A 158       9.283  -3.568  78.004  1.00 22.45           O  
ATOM   1220  CB  SER A 158       8.671  -2.316  75.294  1.00 21.72           C  
ATOM   1221  OG  SER A 158      10.028  -1.949  75.080  1.00 19.49           O  
ATOM   1222  N   MET A 159      10.119  -1.485  78.188  1.00 22.37           N  
ATOM   1223  CA  MET A 159      11.170  -1.840  79.128  1.00 23.30           C  
ATOM   1224  C   MET A 159      10.858  -1.367  80.551  1.00 24.87           C  
ATOM   1225  O   MET A 159      11.771  -1.272  81.387  1.00 25.30           O  
ATOM   1226  CB  MET A 159      12.506  -1.266  78.659  1.00 23.97           C  
ATOM   1227  CG  MET A 159      13.067  -1.997  77.463  1.00 24.55           C  
ATOM   1228  SD  MET A 159      14.435  -1.093  76.741  1.00 25.23           S  
ATOM   1229  CE  MET A 159      15.340  -2.421  75.972  1.00 29.12           C  
ATOM   1230  N   GLY A 160       9.592  -1.070  80.828  1.00 25.12           N  
ATOM   1231  CA  GLY A 160       9.160  -0.790  82.175  1.00 26.24           C  
ATOM   1232  C   GLY A 160       9.249   0.651  82.612  1.00 27.09           C  
ATOM   1233  O   GLY A 160       9.142   0.930  83.803  1.00 26.94           O  
ATOM   1234  N   PHE A 161       9.374   1.576  81.680  1.00 28.60           N  
ATOM   1235  CA  PHE A 161       9.423   2.994  81.980  1.00 31.21           C  
ATOM   1236  C   PHE A 161       8.153   3.701  81.553  1.00 34.45           C  
ATOM   1237  O   PHE A 161       7.597   3.427  80.523  1.00 35.42           O  
ATOM   1238  CB  PHE A 161      10.603   3.638  81.306  1.00 31.56           C  
ATOM   1239  CG  PHE A 161      10.742   5.073  81.610  1.00 30.13           C  
ATOM   1240  CD1 PHE A 161      11.318   5.469  82.776  1.00 30.52           C  
ATOM   1241  CD2 PHE A 161      10.284   6.015  80.748  1.00 29.70           C  
ATOM   1242  CE1 PHE A 161      11.453   6.784  83.075  1.00 29.22           C  
ATOM   1243  CE2 PHE A 161      10.402   7.337  81.045  1.00 29.50           C  
ATOM   1244  CZ  PHE A 161      10.997   7.717  82.207  1.00 28.24           C  
ATOM   1245  N   LYS A 162       7.679   4.613  82.386  1.00 37.77           N  
ATOM   1246  CA  LYS A 162       6.422   5.306  82.118  1.00 39.72           C  
ATOM   1247  C   LYS A 162       6.574   6.684  81.508  1.00 35.18           C  
ATOM   1248  O   LYS A 162       7.037   7.603  82.115  1.00 30.83           O  
ATOM   1249  CB  LYS A 162       5.631   5.353  83.408  1.00 41.54           C  
ATOM   1250  CG  LYS A 162       4.230   5.906  83.332  1.00 45.18           C  
ATOM   1251  CD  LYS A 162       3.975   6.636  84.618  1.00 52.39           C  
ATOM   1252  CE  LYS A 162       2.493   6.640  84.969  1.00 56.79           C  
ATOM   1253  NZ  LYS A 162       2.307   6.719  86.448  1.00 58.42           N  
ATOM   1254  N   THR A 163       6.127   6.800  80.280  1.00 32.37           N  
ATOM   1255  CA  THR A 163       6.254   8.040  79.553  1.00 29.81           C  
ATOM   1256  C   THR A 163       5.179   9.025  79.949  1.00 29.39           C  
ATOM   1257  O   THR A 163       4.149   8.668  80.490  1.00 28.58           O  
ATOM   1258  CB  THR A 163       6.360   7.823  78.016  1.00 28.57           C  
ATOM   1259  OG1 THR A 163       5.452   6.844  77.547  1.00 27.55           O  
ATOM   1260  CG2 THR A 163       7.678   7.334  77.725  1.00 27.89           C  
ATOM   1261  N   PHE A 164       5.481  10.285  79.705  1.00 30.16           N  
ATOM   1262  CA  PHE A 164       4.641  11.389  80.084  1.00 29.81           C  
ATOM   1263  C   PHE A 164       3.571  11.632  79.093  1.00 27.55           C  
ATOM   1264  O   PHE A 164       2.515  12.036  79.442  1.00 24.47           O  
ATOM   1265  CB  PHE A 164       5.497  12.625  80.201  1.00 31.88           C  
ATOM   1266  CG  PHE A 164       4.809  13.759  80.841  1.00 34.64           C  
ATOM   1267  CD1 PHE A 164       4.554  13.740  82.188  1.00 38.42           C  
ATOM   1268  CD2 PHE A 164       4.430  14.835  80.113  1.00 37.11           C  
ATOM   1269  CE1 PHE A 164       3.921  14.782  82.806  1.00 39.73           C  
ATOM   1270  CE2 PHE A 164       3.805  15.878  80.719  1.00 40.14           C  
ATOM   1271  CZ  PHE A 164       3.536  15.857  82.057  1.00 41.84           C  
ATOM   1272  N   GLY A 165       3.861  11.359  77.848  1.00 27.77           N  
ATOM   1273  CA  GLY A 165       2.858  11.574  76.831  1.00 26.51           C  
ATOM   1274  C   GLY A 165       3.477  11.431  75.461  1.00 25.94           C  
ATOM   1275  O   GLY A 165       4.677  11.230  75.318  1.00 25.61           O  
ATOM   1276  N   PHE A 166       2.635  11.515  74.436  1.00 26.26           N  
ATOM   1277  CA  PHE A 166       3.148  11.634  73.071  1.00 27.19           C  
ATOM   1278  C   PHE A 166       2.118  12.347  72.216  1.00 27.41           C  
ATOM   1279  O   PHE A 166       0.939  12.001  72.239  1.00 26.27           O  
ATOM   1280  CB  PHE A 166       3.483  10.269  72.455  1.00 26.56           C  
ATOM   1281  CG  PHE A 166       4.058  10.361  71.057  1.00 25.87           C  
ATOM   1282  CD1 PHE A 166       5.413  10.592  70.856  1.00 23.51           C  
ATOM   1283  CD2 PHE A 166       3.235  10.252  69.947  1.00 24.65           C  
ATOM   1284  CE1 PHE A 166       5.931  10.672  69.584  1.00 23.75           C  
ATOM   1285  CE2 PHE A 166       3.754  10.352  68.697  1.00 24.33           C  
ATOM   1286  CZ  PHE A 166       5.100  10.561  68.512  1.00 23.36           C  
ATOM   1287  N   ALA A 167       2.568  13.345  71.471  1.00 28.66           N  
ATOM   1288  CA  ALA A 167       1.740  14.055  70.508  1.00 30.92           C  
ATOM   1289  C   ALA A 167       2.284  13.799  69.117  1.00 31.31           C  
ATOM   1290  O   ALA A 167       3.493  13.862  68.908  1.00 32.25           O  
ATOM   1291  CB  ALA A 167       1.702  15.553  70.810  1.00 31.48           C  
ATOM   1292  N   GLY A 168       1.382  13.487  68.213  1.00 30.15           N  
ATOM   1293  CA  GLY A 168       1.740  13.327  66.826  1.00 29.11           C  
ATOM   1294  C   GLY A 168       1.212  14.477  66.004  1.00 31.18           C  
ATOM   1295  O   GLY A 168       0.573  15.401  66.507  1.00 30.81           O  
ATOM   1296  N   GLY A 169       1.488  14.403  64.707  1.00 33.19           N  
ATOM   1297  CA  GLY A 169       1.076  15.434  63.784  1.00 32.74           C  
ATOM   1298  C   GLY A 169       2.185  15.918  62.895  1.00 33.30           C  
ATOM   1299  O   GLY A 169       1.983  16.838  62.103  1.00 38.47           O  
ATOM   1300  N   ARG A 170       3.366  15.321  63.015  1.00 30.75           N  
ATOM   1301  CA  ARG A 170       4.512  15.766  62.228  1.00 28.63           C  
ATOM   1302  C   ARG A 170       4.379  15.229  60.808  1.00 26.89           C  
ATOM   1303  O   ARG A 170       4.378  14.017  60.610  1.00 28.65           O  
ATOM   1304  CB  ARG A 170       5.819  15.306  62.860  1.00 28.94           C  
ATOM   1305  CG  ARG A 170       6.250  16.124  64.083  1.00 31.25           C  
ATOM   1306  CD  ARG A 170       7.148  15.308  65.008  1.00 31.30           C  
ATOM   1307  NE  ARG A 170       6.315  14.423  65.811  1.00 33.76           N  
ATOM   1308  CZ  ARG A 170       6.233  14.449  67.136  1.00 33.75           C  
ATOM   1309  NH1 ARG A 170       6.962  15.289  67.847  1.00 34.56           N  
ATOM   1310  NH2 ARG A 170       5.429  13.607  67.755  1.00 36.50           N  
ATOM   1311  N   PRO A 171       4.239  16.100  59.808  1.00 25.54           N  
ATOM   1312  CA  PRO A 171       4.177  15.599  58.430  1.00 23.88           C  
ATOM   1313  C   PRO A 171       5.572  15.224  57.941  1.00 22.47           C  
ATOM   1314  O   PRO A 171       6.591  15.757  58.409  1.00 22.38           O  
ATOM   1315  CB  PRO A 171       3.637  16.802  57.657  1.00 24.58           C  
ATOM   1316  CG  PRO A 171       4.126  17.975  58.439  1.00 25.13           C  
ATOM   1317  CD  PRO A 171       4.112  17.560  59.873  1.00 24.70           C  
ATOM   1318  N   ASP A 172       5.604  14.305  56.994  1.00 21.67           N  
ATOM   1319  CA  ASP A 172       6.849  13.910  56.363  1.00 20.71           C  
ATOM   1320  C   ASP A 172       7.330  14.977  55.393  1.00 19.61           C  
ATOM   1321  O   ASP A 172       6.564  15.804  54.915  1.00 18.85           O  
ATOM   1322  CB  ASP A 172       6.678  12.582  55.607  1.00 20.05           C  
ATOM   1323  CG  ASP A 172       7.070  11.388  56.441  1.00 19.40           C  
ATOM   1324  OD1 ASP A 172       8.021  11.523  57.241  1.00 18.63           O  
ATOM   1325  OD2 ASP A 172       6.435  10.318  56.283  1.00 18.60           O  
ATOM   1326  N   THR A 173       8.631  14.934  55.106  1.00 19.79           N  
ATOM   1327  CA  THR A 173       9.206  15.735  54.045  1.00 20.31           C  
ATOM   1328  C   THR A 173       9.792  14.861  52.974  1.00 20.23           C  
ATOM   1329  O   THR A 173       9.859  13.643  53.125  1.00 23.58           O  
ATOM   1330  CB  THR A 173      10.249  16.723  54.606  1.00 20.02           C  
ATOM   1331  OG1 THR A 173      11.150  16.013  55.456  1.00 19.10           O  
ATOM   1332  CG2 THR A 173       9.573  17.837  55.393  1.00 19.35           C  
ATOM   1333  N   TRP A 174      10.208  15.477  51.882  1.00 21.08           N  
ATOM   1334  CA  TRP A 174      10.625  14.727  50.703  1.00 22.32           C  
ATOM   1335  C   TRP A 174      11.961  15.157  50.135  1.00 23.37           C  
ATOM   1336  O   TRP A 174      12.474  14.512  49.251  1.00 23.69           O  
ATOM   1337  CB  TRP A 174       9.529  14.858  49.626  1.00 21.99           C  
ATOM   1338  CG  TRP A 174       8.207  14.623  50.229  1.00 23.14           C  
ATOM   1339  CD1 TRP A 174       7.368  15.558  50.786  1.00 22.58           C  
ATOM   1340  CD2 TRP A 174       7.566  13.349  50.409  1.00 23.02           C  
ATOM   1341  NE1 TRP A 174       6.236  14.947  51.274  1.00 23.11           N  
ATOM   1342  CE2 TRP A 174       6.332  13.590  51.041  1.00 23.70           C  
ATOM   1343  CE3 TRP A 174       7.905  12.039  50.066  1.00 21.54           C  
ATOM   1344  CZ2 TRP A 174       5.444  12.564  51.352  1.00 23.91           C  
ATOM   1345  CZ3 TRP A 174       7.036  11.026  50.379  1.00 22.06           C  
ATOM   1346  CH2 TRP A 174       5.818  11.289  51.023  1.00 22.77           C  
ATOM   1347  N   GLU A 175      12.514  16.237  50.652  1.00 25.47           N  
ATOM   1348  CA  GLU A 175      13.761  16.812  50.180  1.00 26.51           C  
ATOM   1349  C   GLU A 175      14.628  16.980  51.432  1.00 26.98           C  
ATOM   1350  O   GLU A 175      14.137  17.072  52.548  1.00 24.77           O  
ATOM   1351  CB  GLU A 175      13.547  18.196  49.529  1.00 29.59           C  
ATOM   1352  CG  GLU A 175      12.518  18.249  48.398  1.00 35.28           C  
ATOM   1353  CD  GLU A 175      12.211  19.685  47.945  1.00 39.53           C  
ATOM   1354  OE1 GLU A 175      12.549  20.638  48.662  1.00 36.90           O  
ATOM   1355  OE2 GLU A 175      11.592  19.870  46.854  1.00 50.09           O  
ATOM   1356  N   ALA A 176      15.924  17.149  51.249  1.00 27.28           N  
ATOM   1357  CA  ALA A 176      16.768  17.498  52.333  1.00 26.75           C  
ATOM   1358  C   ALA A 176      16.565  18.985  52.557  1.00 29.53           C  
ATOM   1359  O   ALA A 176      16.336  19.696  51.613  1.00 29.55           O  
ATOM   1360  CB  ALA A 176      18.164  17.242  51.904  1.00 26.07           C  
ATOM   1361  N   ASP A 177      16.620  19.465  53.793  1.00 31.07           N  
ATOM   1362  CA  ASP A 177      16.442  20.871  54.091  1.00 32.46           C  
ATOM   1363  C   ASP A 177      17.720  21.644  53.946  1.00 34.99           C  
ATOM   1364  O   ASP A 177      18.678  21.379  54.594  1.00 35.81           O  
ATOM   1365  CB  ASP A 177      15.914  21.117  55.491  1.00 33.42           C  
ATOM   1366  CG  ASP A 177      15.695  22.604  55.791  1.00 35.21           C  
ATOM   1367  OD1 ASP A 177      15.246  23.308  54.950  1.00 39.89           O  
ATOM   1368  OD2 ASP A 177      15.963  23.099  56.853  1.00 38.01           O  
ATOM   1369  N   GLU A 178      17.713  22.637  53.092  1.00 38.02           N  
ATOM   1370  CA  GLU A 178      18.896  23.424  52.845  1.00 40.12           C  
ATOM   1371  C   GLU A 178      19.087  24.682  53.641  1.00 34.24           C  
ATOM   1372  O   GLU A 178      20.078  25.361  53.467  1.00 29.65           O  
ATOM   1373  CB  GLU A 178      18.920  23.819  51.389  1.00 44.98           C  
ATOM   1374  CG  GLU A 178      18.610  22.699  50.453  1.00 50.29           C  
ATOM   1375  CD  GLU A 178      19.841  22.101  49.820  1.00 57.50           C  
ATOM   1376  OE1 GLU A 178      19.664  21.218  48.951  1.00 64.75           O  
ATOM   1377  OE2 GLU A 178      20.977  22.522  50.142  1.00 62.56           O  
ATOM   1378  N   SER A 179      18.176  25.003  54.534  1.00 33.35           N  
ATOM   1379  CA  SER A 179      18.304  26.193  55.327  1.00 32.90           C  
ATOM   1380  C   SER A 179      18.988  26.013  56.633  1.00 34.09           C  
ATOM   1381  O   SER A 179      18.991  26.912  57.399  1.00 36.76           O  
ATOM   1382  CB  SER A 179      16.984  26.909  55.549  1.00 31.40           C  
ATOM   1383  OG  SER A 179      16.175  26.243  56.442  1.00 28.73           O  
ATOM   1384  N   VAL A 180      19.601  24.870  56.884  1.00 32.10           N  
ATOM   1385  CA  VAL A 180      20.297  24.686  58.144  1.00 30.66           C  
ATOM   1386  C   VAL A 180      21.784  24.790  57.959  1.00 28.84           C  
ATOM   1387  O   VAL A 180      22.349  24.153  57.111  1.00 30.03           O  
ATOM   1388  CB  VAL A 180      19.998  23.343  58.750  1.00 29.54           C  
ATOM   1389  CG1 VAL A 180      20.325  23.357  60.211  1.00 27.89           C  
ATOM   1390  CG2 VAL A 180      18.534  22.945  58.505  1.00 28.56           C  
ATOM   1391  N   TYR A 181      22.390  25.625  58.767  1.00 24.48           N  
ATOM   1392  CA  TYR A 181      23.828  25.822  58.796  1.00 23.48           C  
ATOM   1393  C   TYR A 181      24.396  24.918  59.880  1.00 24.68           C  
ATOM   1394  O   TYR A 181      24.303  25.215  61.081  1.00 27.65           O  
ATOM   1395  CB  TYR A 181      24.162  27.290  59.071  1.00 22.65           C  
ATOM   1396  CG  TYR A 181      25.617  27.565  59.365  1.00 23.00           C  
ATOM   1397  CD1 TYR A 181      26.542  27.650  58.336  1.00 24.00           C  
ATOM   1398  CD2 TYR A 181      26.069  27.732  60.671  1.00 22.57           C  
ATOM   1399  CE1 TYR A 181      27.884  27.892  58.588  1.00 24.80           C  
ATOM   1400  CE2 TYR A 181      27.409  27.985  60.952  1.00 23.71           C  
ATOM   1401  CZ  TYR A 181      28.309  28.061  59.900  1.00 25.62           C  
ATOM   1402  OH  TYR A 181      29.640  28.316  60.170  1.00 29.28           O  
ATOM   1403  N   TRP A 182      24.974  23.796  59.468  1.00 22.49           N  
ATOM   1404  CA  TRP A 182      25.599  22.868  60.404  1.00 20.74           C  
ATOM   1405  C   TRP A 182      27.044  23.228  60.710  1.00 22.43           C  
ATOM   1406  O   TRP A 182      27.712  22.511  61.456  1.00 24.83           O  
ATOM   1407  CB  TRP A 182      25.532  21.447  59.831  1.00 19.01           C  
ATOM   1408  CG  TRP A 182      24.133  20.978  59.469  1.00 16.58           C  
ATOM   1409  CD1 TRP A 182      23.644  20.768  58.222  1.00 16.42           C  
ATOM   1410  CD2 TRP A 182      23.084  20.616  60.379  1.00 15.50           C  
ATOM   1411  NE1 TRP A 182      22.342  20.306  58.287  1.00 15.40           N  
ATOM   1412  CE2 TRP A 182      21.979  20.202  59.599  1.00 14.97           C  
ATOM   1413  CE3 TRP A 182      22.968  20.599  61.780  1.00 14.74           C  
ATOM   1414  CZ2 TRP A 182      20.778  19.794  60.166  1.00 14.48           C  
ATOM   1415  CZ3 TRP A 182      21.777  20.198  62.350  1.00 13.96           C  
ATOM   1416  CH2 TRP A 182      20.691  19.796  61.536  1.00 14.14           C  
ATOM   1417  N   GLY A 183      27.521  24.307  60.118  1.00 22.58           N  
ATOM   1418  CA  GLY A 183      28.873  24.725  60.280  1.00 22.56           C  
ATOM   1419  C   GLY A 183      29.522  24.857  58.942  1.00 22.47           C  
ATOM   1420  O   GLY A 183      28.915  24.557  57.951  1.00 21.68           O  
ATOM   1421  N   ALA A 184      30.765  25.316  58.929  1.00 22.59           N  
ATOM   1422  CA  ALA A 184      31.539  25.459  57.716  1.00 23.09           C  
ATOM   1423  C   ALA A 184      32.757  24.524  57.588  1.00 24.42           C  
ATOM   1424  O   ALA A 184      33.437  24.592  56.614  1.00 25.83           O  
ATOM   1425  CB  ALA A 184      31.968  26.885  57.617  1.00 22.69           C  
ATOM   1426  N   GLU A 185      33.000  23.634  58.539  1.00 24.83           N  
ATOM   1427  CA  GLU A 185      34.127  22.743  58.462  1.00 26.84           C  
ATOM   1428  C   GLU A 185      33.958  21.828  57.295  1.00 28.28           C  
ATOM   1429  O   GLU A 185      32.855  21.417  57.003  1.00 28.19           O  
ATOM   1430  CB  GLU A 185      34.258  21.942  59.730  1.00 28.12           C  
ATOM   1431  CG  GLU A 185      34.508  22.830  60.912  1.00 28.57           C  
ATOM   1432  CD  GLU A 185      33.247  23.142  61.670  1.00 28.76           C  
ATOM   1433  OE1 GLU A 185      32.177  22.853  61.173  1.00 29.58           O  
ATOM   1434  OE2 GLU A 185      33.331  23.678  62.750  1.00 28.89           O  
ATOM   1435  N   THR A 186      35.035  21.483  56.617  1.00 30.95           N  
ATOM   1436  CA  THR A 186      34.908  20.652  55.430  1.00 33.43           C  
ATOM   1437  C   THR A 186      35.330  19.243  55.615  1.00 33.06           C  
ATOM   1438  O   THR A 186      35.456  18.509  54.670  1.00 29.23           O  
ATOM   1439  CB  THR A 186      35.727  21.242  54.307  1.00 34.75           C  
ATOM   1440  OG1 THR A 186      36.867  21.896  54.867  1.00 37.16           O  
ATOM   1441  CG2 THR A 186      34.918  22.263  53.684  1.00 36.21           C  
ATOM   1442  N   THR A 187      35.526  18.867  56.854  1.00 35.12           N  
ATOM   1443  CA  THR A 187      35.960  17.555  57.179  1.00 36.62           C  
ATOM   1444  C   THR A 187      35.095  17.062  58.304  1.00 34.09           C  
ATOM   1445  O   THR A 187      34.877  17.786  59.237  1.00 32.84           O  
ATOM   1446  CB  THR A 187      37.359  17.662  57.723  1.00 38.30           C  
ATOM   1447  OG1 THR A 187      37.409  18.867  58.488  1.00 45.38           O  
ATOM   1448  CG2 THR A 187      38.339  17.767  56.618  1.00 37.07           C  
ATOM   1449  N   TRP A 188      34.621  15.830  58.225  1.00 30.89           N  
ATOM   1450  CA  TRP A 188      33.804  15.292  59.276  1.00 30.74           C  
ATOM   1451  C   TRP A 188      34.494  15.300  60.596  1.00 30.19           C  
ATOM   1452  O   TRP A 188      35.671  15.125  60.685  1.00 29.89           O  
ATOM   1453  CB  TRP A 188      33.308  13.882  58.958  1.00 30.51           C  
ATOM   1454  CG  TRP A 188      32.334  13.887  57.874  1.00 30.51           C  
ATOM   1455  CD1 TRP A 188      32.513  13.399  56.663  1.00 28.71           C  
ATOM   1456  CD2 TRP A 188      31.045  14.495  57.887  1.00 29.30           C  
ATOM   1457  NE1 TRP A 188      31.433  13.639  55.903  1.00 29.31           N  
ATOM   1458  CE2 TRP A 188      30.519  14.334  56.639  1.00 29.30           C  
ATOM   1459  CE3 TRP A 188      30.311  15.177  58.836  1.00 27.68           C  
ATOM   1460  CZ2 TRP A 188      29.279  14.783  56.315  1.00 27.99           C  
ATOM   1461  CZ3 TRP A 188      29.110  15.610  58.513  1.00 26.92           C  
ATOM   1462  CH2 TRP A 188      28.588  15.407  57.273  1.00 26.00           C  
ATOM   1463  N   LEU A 189      33.705  15.521  61.620  1.00 30.59           N  
ATOM   1464  CA  LEU A 189      34.133  15.603  63.014  1.00 31.80           C  
ATOM   1465  C   LEU A 189      34.966  16.851  63.278  1.00 32.74           C  
ATOM   1466  O   LEU A 189      35.267  17.173  64.429  1.00 33.05           O  
ATOM   1467  CB  LEU A 189      34.872  14.340  63.455  1.00 31.77           C  
ATOM   1468  CG  LEU A 189      34.072  13.061  63.260  1.00 31.80           C  
ATOM   1469  CD1 LEU A 189      35.002  11.867  63.408  1.00 31.62           C  
ATOM   1470  CD2 LEU A 189      32.941  13.021  64.272  1.00 32.38           C  
ATOM   1471  N   GLY A 190      35.300  17.591  62.219  1.00 33.29           N  
ATOM   1472  CA  GLY A 190      36.095  18.789  62.381  1.00 32.68           C  
ATOM   1473  C   GLY A 190      35.391  19.874  63.176  1.00 32.99           C  
ATOM   1474  O   GLY A 190      34.157  19.916  63.285  1.00 34.64           O  
ATOM   1475  N   ASN A 191      36.174  20.756  63.733  1.00 33.43           N  
ATOM   1476  CA  ASN A 191      35.640  21.832  64.501  1.00 34.51           C  
ATOM   1477  C   ASN A 191      36.496  23.074  64.593  1.00 38.42           C  
ATOM   1478  O   ASN A 191      36.198  23.940  65.352  1.00 38.22           O  
ATOM   1479  CB  ASN A 191      35.079  21.355  65.838  1.00 35.41           C  
ATOM   1480  CG  ASN A 191      36.126  21.078  66.892  1.00 36.31           C  
ATOM   1481  OD1 ASN A 191      37.283  21.194  66.672  1.00 37.41           O  
ATOM   1482  ND2 ASN A 191      35.685  20.677  68.044  1.00 36.29           N  
ATOM   1483  N   GLU A 192      37.548  23.152  63.794  1.00 42.54           N  
ATOM   1484  CA  GLU A 192      38.426  24.278  63.786  1.00 47.33           C  
ATOM   1485  C   GLU A 192      37.719  25.564  63.511  1.00 45.15           C  
ATOM   1486  O   GLU A 192      38.204  26.586  63.872  1.00 51.20           O  
ATOM   1487  CB  GLU A 192      39.458  24.097  62.695  1.00 57.39           C  
ATOM   1488  CG  GLU A 192      40.879  24.467  63.085  1.00 63.88           C  
ATOM   1489  CD  GLU A 192      41.776  24.384  61.883  1.00 68.83           C  
ATOM   1490  OE1 GLU A 192      42.944  23.998  62.040  1.00 67.98           O  
ATOM   1491  OE2 GLU A 192      41.283  24.665  60.773  1.00 71.64           O  
ATOM   1492  N   ASP A 193      36.581  25.524  62.843  1.00 40.11           N  
ATOM   1493  CA  ASP A 193      35.887  26.734  62.509  1.00 36.56           C  
ATOM   1494  C   ASP A 193      34.932  27.268  63.560  1.00 35.99           C  
ATOM   1495  O   ASP A 193      34.797  28.441  63.679  1.00 32.42           O  
ATOM   1496  CB  ASP A 193      35.184  26.561  61.175  1.00 37.30           C  
ATOM   1497  CG  ASP A 193      34.585  27.834  60.671  1.00 36.65           C  
ATOM   1498  OD1 ASP A 193      35.323  28.658  60.138  1.00 36.09           O  
ATOM   1499  OD2 ASP A 193      33.381  28.030  60.816  1.00 33.31           O  
ATOM   1500  N   ARG A 194      34.272  26.401  64.310  1.00 36.82           N  
ATOM   1501  CA  ARG A 194      33.301  26.809  65.305  1.00 37.28           C  
ATOM   1502  C   ARG A 194      33.872  27.280  66.598  1.00 38.12           C  
ATOM   1503  O   ARG A 194      33.158  27.646  67.460  1.00 34.82           O  
ATOM   1504  CB  ARG A 194      32.234  25.744  65.563  1.00 39.72           C  
ATOM   1505  CG  ARG A 194      32.717  24.387  66.058  1.00 38.05           C  
ATOM   1506  CD  ARG A 194      31.614  23.379  66.093  1.00 35.87           C  
ATOM   1507  NE  ARG A 194      31.234  22.977  64.766  1.00 34.59           N  
ATOM   1508  CZ  ARG A 194      30.116  22.357  64.455  1.00 33.16           C  
ATOM   1509  NH1 ARG A 194      29.238  22.034  65.365  1.00 30.92           N  
ATOM   1510  NH2 ARG A 194      29.891  22.067  63.212  1.00 34.01           N  
ATOM   1511  N   TYR A 195      35.184  27.280  66.705  1.00 42.21           N  
ATOM   1512  CA  TYR A 195      35.842  27.811  67.859  1.00 45.47           C  
ATOM   1513  C   TYR A 195      36.631  28.978  67.323  1.00 48.52           C  
ATOM   1514  O   TYR A 195      37.244  28.904  66.301  1.00 46.81           O  
ATOM   1515  CB  TYR A 195      36.637  26.754  68.595  1.00 44.87           C  
ATOM   1516  CG  TYR A 195      35.728  25.836  69.304  1.00 43.81           C  
ATOM   1517  CD1 TYR A 195      35.016  26.271  70.378  1.00 43.11           C  
ATOM   1518  CD2 TYR A 195      35.531  24.543  68.874  1.00 43.57           C  
ATOM   1519  CE1 TYR A 195      34.163  25.432  71.038  1.00 43.19           C  
ATOM   1520  CE2 TYR A 195      34.687  23.695  69.518  1.00 42.65           C  
ATOM   1521  CZ  TYR A 195      34.001  24.143  70.609  1.00 44.19           C  
ATOM   1522  OH  TYR A 195      33.127  23.341  71.279  1.00 38.38           O  
ATOM   1523  N   SER A 196      36.521  30.095  68.004  1.00 53.86           N  
ATOM   1524  CA  SER A 196      37.041  31.365  67.534  1.00 54.77           C  
ATOM   1525  C   SER A 196      36.343  32.470  68.303  1.00 51.61           C  
ATOM   1526  O   SER A 196      36.424  32.501  69.504  1.00 47.76           O  
ATOM   1527  CB  SER A 196      36.801  31.556  66.042  1.00 53.82           C  
ATOM   1528  OG  SER A 196      37.496  30.548  65.312  1.00 53.37           O  
ATOM   1529  N   ASP A 219      40.290  27.257  70.486  1.00 69.26           N  
ATOM   1530  CA  ASP A 219      41.319  26.551  71.243  1.00 78.82           C  
ATOM   1531  C   ASP A 219      41.393  27.004  72.737  1.00 85.80           C  
ATOM   1532  O   ASP A 219      41.129  28.163  73.037  1.00 86.06           O  
ATOM   1533  CB  ASP A 219      42.633  26.733  70.501  1.00 78.40           C  
ATOM   1534  CG  ASP A 219      43.674  25.776  70.921  1.00 75.25           C  
ATOM   1535  OD1 ASP A 219      43.324  24.630  71.219  1.00 72.53           O  
ATOM   1536  OD2 ASP A 219      44.847  26.175  70.938  1.00 69.67           O  
ATOM   1537  N   ILE A 220      41.680  26.062  73.644  1.00 86.61           N  
ATOM   1538  CA  ILE A 220      41.754  26.331  75.094  1.00 90.54           C  
ATOM   1539  C   ILE A 220      40.774  25.482  75.938  1.00 85.64           C  
ATOM   1540  O   ILE A 220      39.858  24.868  75.390  1.00 71.45           O  
ATOM   1541  CB  ILE A 220      41.519  27.822  75.403  1.00100.36           C  
ATOM   1542  CG1 ILE A 220      42.579  28.683  74.713  1.00101.70           C  
ATOM   1543  CG2 ILE A 220      41.525  28.062  76.905  1.00 98.72           C  
ATOM   1544  CD1 ILE A 220      42.665  30.094  75.252  1.00 93.49           C  
ATOM   1545  N   HIS A 221      40.968  25.451  77.263  1.00 89.50           N  
ATOM   1546  CA  HIS A 221      40.103  24.687  78.167  1.00 90.20           C  
ATOM   1547  C   HIS A 221      38.769  25.217  77.902  1.00 89.93           C  
ATOM   1548  O   HIS A 221      37.840  24.442  77.763  1.00 85.75           O  
ATOM   1549  CB  HIS A 221      40.421  24.829  79.657  1.00 86.38           C  
ATOM   1550  CG  HIS A 221      39.802  23.763  80.515  1.00 81.78           C  
ATOM   1551  ND1 HIS A 221      38.640  23.957  81.226  1.00 78.50           N  
ATOM   1552  CD2 HIS A 221      40.199  22.499  80.784  1.00 76.85           C  
ATOM   1553  CE1 HIS A 221      38.341  22.855  81.887  1.00 71.49           C  
ATOM   1554  NE2 HIS A 221      39.273  21.960  81.641  1.00 72.72           N  
ATOM   1555  N   ASN A 222      38.683  26.543  77.821  1.00 90.96           N  
ATOM   1556  CA  ASN A 222      37.425  27.190  77.470  1.00 91.11           C  
ATOM   1557  C   ASN A 222      37.451  28.160  76.274  1.00 82.10           C  
ATOM   1558  O   ASN A 222      38.154  29.161  76.251  1.00 66.83           O  
ATOM   1559  CB  ASN A 222      36.611  27.643  78.670  1.00 89.47           C  
ATOM   1560  CG  ASN A 222      35.222  27.043  78.642  1.00 91.72           C  
ATOM   1561  OD1 ASN A 222      34.914  26.229  77.756  1.00 81.37           O  
ATOM   1562  ND2 ASN A 222      34.369  27.447  79.579  1.00 89.95           N  
ATOM   1563  N   ARG A 223      36.660  27.772  75.274  1.00 74.31           N  
ATOM   1564  CA  ARG A 223      36.513  28.433  73.989  1.00 61.09           C  
ATOM   1565  C   ARG A 223      35.063  28.756  73.836  1.00 54.10           C  
ATOM   1566  O   ARG A 223      34.251  28.287  74.602  1.00 50.79           O  
ATOM   1567  CB  ARG A 223      36.954  27.499  72.859  1.00 57.62           C  
ATOM   1568  CG  ARG A 223      37.603  26.190  73.292  1.00 55.47           C  
ATOM   1569  CD  ARG A 223      37.860  25.222  72.171  1.00 54.67           C  
ATOM   1570  NE  ARG A 223      37.242  23.939  72.435  1.00 54.08           N  
ATOM   1571  CZ  ARG A 223      37.579  22.804  71.858  1.00 51.47           C  
ATOM   1572  NH1 ARG A 223      36.929  21.700  72.148  1.00 48.00           N  
ATOM   1573  NH2 ARG A 223      38.559  22.783  70.993  1.00 50.39           N  
ATOM   1574  N   ASP A 224      34.733  29.567  72.851  1.00 48.76           N  
ATOM   1575  CA  ASP A 224      33.347  29.904  72.611  1.00 47.45           C  
ATOM   1576  C   ASP A 224      32.791  29.154  71.418  1.00 40.25           C  
ATOM   1577  O   ASP A 224      33.380  29.151  70.383  1.00 37.08           O  
ATOM   1578  CB  ASP A 224      33.180  31.405  72.371  1.00 51.41           C  
ATOM   1579  CG  ASP A 224      33.274  32.229  73.639  1.00 53.77           C  
ATOM   1580  OD1 ASP A 224      32.470  32.034  74.558  1.00 52.96           O  
ATOM   1581  OD2 ASP A 224      34.141  33.113  73.694  1.00 53.70           O  
ATOM   1582  N   LEU A 225      31.642  28.529  71.583  1.00 36.64           N  
ATOM   1583  CA  LEU A 225      30.981  27.834  70.490  1.00 33.88           C  
ATOM   1584  C   LEU A 225      30.238  28.871  69.684  1.00 30.90           C  
ATOM   1585  O   LEU A 225      29.540  29.669  70.227  1.00 29.92           O  
ATOM   1586  CB  LEU A 225      30.049  26.739  71.012  1.00 33.97           C  
ATOM   1587  CG  LEU A 225      29.441  25.778  69.969  1.00 34.45           C  
ATOM   1588  CD1 LEU A 225      30.435  25.390  68.920  1.00 33.76           C  
ATOM   1589  CD2 LEU A 225      28.905  24.560  70.618  1.00 34.67           C  
ATOM   1590  N   GLN A 226      30.436  28.871  68.384  1.00 29.63           N  
ATOM   1591  CA  GLN A 226      29.825  29.838  67.481  1.00 30.11           C  
ATOM   1592  C   GLN A 226      28.342  29.692  67.251  1.00 30.26           C  
ATOM   1593  O   GLN A 226      27.916  28.621  67.056  1.00 31.69           O  
ATOM   1594  CB  GLN A 226      30.577  29.865  66.138  1.00 29.62           C  
ATOM   1595  CG  GLN A 226      29.879  29.266  64.924  1.00 31.27           C  
ATOM   1596  CD  GLN A 226      30.372  29.747  63.618  1.00 29.76           C  
ATOM   1597  OE1 GLN A 226      31.166  30.607  63.556  1.00 31.02           O  
ATOM   1598  NE2 GLN A 226      29.882  29.198  62.583  1.00 29.75           N  
ATOM   1599  N   SER A 227      27.596  30.791  67.242  1.00 29.71           N  
ATOM   1600  CA  SER A 227      26.182  30.807  66.971  1.00 29.99           C  
ATOM   1601  C   SER A 227      25.954  30.679  65.456  1.00 28.93           C  
ATOM   1602  O   SER A 227      26.682  31.257  64.705  1.00 29.66           O  
ATOM   1603  CB  SER A 227      25.610  32.131  67.438  1.00 30.60           C  
ATOM   1604  OG  SER A 227      24.794  32.014  68.558  1.00 33.95           O  
ATOM   1605  N   PRO A 228      24.929  29.927  65.062  1.00 28.05           N  
ATOM   1606  CA  PRO A 228      24.036  29.275  66.030  1.00 28.30           C  
ATOM   1607  C   PRO A 228      24.278  27.785  66.283  1.00 27.34           C  
ATOM   1608  O   PRO A 228      23.329  27.085  66.634  1.00 28.07           O  
ATOM   1609  CB  PRO A 228      22.651  29.476  65.407  1.00 29.92           C  
ATOM   1610  CG  PRO A 228      22.913  29.566  63.943  1.00 29.81           C  
ATOM   1611  CD  PRO A 228      24.236  30.266  63.807  1.00 29.32           C  
ATOM   1612  N   LEU A 229      25.507  27.307  66.122  1.00 25.66           N  
ATOM   1613  CA  LEU A 229      25.786  25.926  66.371  1.00 25.73           C  
ATOM   1614  C   LEU A 229      25.538  25.477  67.788  1.00 26.39           C  
ATOM   1615  O   LEU A 229      25.663  26.213  68.716  1.00 24.39           O  
ATOM   1616  CB  LEU A 229      27.190  25.572  65.939  1.00 25.74           C  
ATOM   1617  CG  LEU A 229      27.503  25.883  64.491  1.00 24.32           C  
ATOM   1618  CD1 LEU A 229      28.881  25.440  64.126  1.00 24.24           C  
ATOM   1619  CD2 LEU A 229      26.477  25.301  63.575  1.00 23.94           C  
ATOM   1620  N   ALA A 230      25.146  24.230  67.918  1.00 27.43           N  
ATOM   1621  CA  ALA A 230      24.905  23.645  69.211  1.00 27.79           C  
ATOM   1622  C   ALA A 230      25.571  22.295  69.325  1.00 27.33           C  
ATOM   1623  O   ALA A 230      25.075  21.398  69.946  1.00 28.77           O  
ATOM   1624  CB  ALA A 230      23.427  23.511  69.436  1.00 27.35           C  
ATOM   1625  N   SER A 231      26.702  22.162  68.676  1.00 26.79           N  
ATOM   1626  CA  SER A 231      27.452  20.921  68.662  1.00 26.31           C  
ATOM   1627  C   SER A 231      28.918  21.266  68.516  1.00 26.37           C  
ATOM   1628  O   SER A 231      29.285  22.167  67.759  1.00 27.68           O  
ATOM   1629  CB  SER A 231      26.996  20.033  67.512  1.00 27.73           C  
ATOM   1630  OG  SER A 231      27.688  18.793  67.521  1.00 29.29           O  
ATOM   1631  N   SER A 232      29.755  20.544  69.219  1.00 26.69           N  
ATOM   1632  CA  SER A 232      31.184  20.796  69.179  1.00 26.86           C  
ATOM   1633  C   SER A 232      31.959  20.220  68.052  1.00 27.11           C  
ATOM   1634  O   SER A 232      33.082  20.528  67.879  1.00 30.14           O  
ATOM   1635  CB  SER A 232      31.824  20.461  70.526  1.00 26.32           C  
ATOM   1636  OG  SER A 232      31.563  19.174  70.939  1.00 24.30           O  
ATOM   1637  N   HIS A 233      31.336  19.386  67.257  1.00 27.15           N  
ATOM   1638  CA  HIS A 233      31.960  18.811  66.103  1.00 29.33           C  
ATOM   1639  C   HIS A 233      30.982  18.707  64.964  1.00 28.85           C  
ATOM   1640  O   HIS A 233      29.846  18.521  65.205  1.00 29.93           O  
ATOM   1641  CB  HIS A 233      32.450  17.406  66.419  1.00 32.13           C  
ATOM   1642  CG  HIS A 233      33.712  17.348  67.217  1.00 34.25           C  
ATOM   1643  ND1 HIS A 233      34.951  17.553  66.678  1.00 34.25           N  
ATOM   1644  CD2 HIS A 233      33.915  17.076  68.521  1.00 38.36           C  
ATOM   1645  CE1 HIS A 233      35.862  17.430  67.620  1.00 37.17           C  
ATOM   1646  NE2 HIS A 233      35.257  17.146  68.749  1.00 37.69           N  
ATOM   1647  N   MET A 234      31.430  18.842  63.722  1.00 27.45           N  
ATOM   1648  CA  MET A 234      30.596  18.638  62.542  1.00 26.50           C  
ATOM   1649  C   MET A 234      30.271  17.151  62.418  1.00 26.09           C  
ATOM   1650  O   MET A 234      31.172  16.310  62.458  1.00 24.45           O  
ATOM   1651  CB  MET A 234      31.315  19.148  61.277  1.00 25.83           C  
ATOM   1652  CG  MET A 234      30.643  18.793  59.967  1.00 25.62           C  
ATOM   1653  SD  MET A 234      29.154  19.772  59.657  1.00 27.31           S  
ATOM   1654  CE  MET A 234      29.860  21.361  59.196  1.00 26.82           C  
ATOM   1655  N   GLY A 235      28.992  16.841  62.278  1.00 25.71           N  
ATOM   1656  CA  GLY A 235      28.542  15.478  62.239  1.00 26.58           C  
ATOM   1657  C   GLY A 235      28.186  14.860  63.581  1.00 25.39           C  
ATOM   1658  O   GLY A 235      27.853  13.678  63.636  1.00 27.60           O  
ATOM   1659  N   LEU A 236      28.201  15.644  64.637  1.00 25.14           N  
ATOM   1660  CA  LEU A 236      27.880  15.191  65.957  1.00 25.92           C  
ATOM   1661  C   LEU A 236      26.615  15.853  66.512  1.00 25.35           C  
ATOM   1662  O   LEU A 236      26.306  16.958  66.195  1.00 25.64           O  
ATOM   1663  CB  LEU A 236      29.047  15.465  66.885  1.00 26.56           C  
ATOM   1664  CG  LEU A 236      30.230  14.501  66.842  1.00 26.66           C  
ATOM   1665  CD1 LEU A 236      31.056  14.618  68.075  1.00 24.54           C  
ATOM   1666  CD2 LEU A 236      29.831  13.058  66.650  1.00 28.43           C  
ATOM   1667  N   ILE A 237      25.892  15.137  67.355  1.00 24.13           N  
ATOM   1668  CA  ILE A 237      24.662  15.610  67.931  1.00 22.99           C  
ATOM   1669  C   ILE A 237      24.946  16.664  68.945  1.00 23.36           C  
ATOM   1670  O   ILE A 237      24.461  17.757  68.813  1.00 20.67           O  
ATOM   1671  CB  ILE A 237      23.883  14.455  68.535  1.00 22.72           C  
ATOM   1672  CG1 ILE A 237      23.855  13.325  67.535  1.00 23.11           C  
ATOM   1673  CG2 ILE A 237      22.473  14.871  68.892  1.00 21.85           C  
ATOM   1674  CD1 ILE A 237      22.938  13.560  66.374  1.00 23.05           C  
ATOM   1675  N   TYR A 238      25.729  16.357  69.960  1.00 24.59           N  
ATOM   1676  CA  TYR A 238      26.086  17.390  70.942  1.00 24.44           C  
ATOM   1677  C   TYR A 238      27.610  17.489  71.185  1.00 23.83           C  
ATOM   1678  O   TYR A 238      28.248  18.458  70.762  1.00 25.36           O  
ATOM   1679  CB  TYR A 238      25.335  17.211  72.271  1.00 24.28           C  
ATOM   1680  CG  TYR A 238      23.818  17.199  72.157  1.00 24.01           C  
ATOM   1681  CD1 TYR A 238      23.098  18.349  72.094  1.00 23.46           C  
ATOM   1682  CD2 TYR A 238      23.136  15.997  72.146  1.00 26.92           C  
ATOM   1683  CE1 TYR A 238      21.678  18.332  71.982  1.00 26.02           C  
ATOM   1684  CE2 TYR A 238      21.694  15.935  72.120  1.00 26.34           C  
ATOM   1685  CZ  TYR A 238      20.978  17.137  71.965  1.00 24.57           C  
ATOM   1686  OH  TYR A 238      19.595  17.228  71.863  1.00 25.31           O  
ATOM   1687  N   VAL A 239      28.279  16.477  71.825  1.00 23.54           N  
ATOM   1688  CA  VAL A 239      29.644  16.528  72.367  1.00 23.79           C  
ATOM   1689  C   VAL A 239      30.426  15.309  71.917  1.00 23.78           C  
ATOM   1690  O   VAL A 239      29.868  14.311  71.468  1.00 23.20           O  
ATOM   1691  CB  VAL A 239      29.631  16.615  73.916  1.00 24.32           C  
ATOM   1692  CG1 VAL A 239      28.722  17.732  74.381  1.00 25.10           C  
ATOM   1693  CG2 VAL A 239      29.171  15.293  74.523  1.00 24.04           C  
ATOM   1694  N   ASN A 240      31.717  15.353  72.098  1.00 25.05           N  
ATOM   1695  CA  ASN A 240      32.570  14.247  71.800  1.00 27.59           C  
ATOM   1696  C   ASN A 240      32.470  13.249  72.920  1.00 27.97           C  
ATOM   1697  O   ASN A 240      32.553  13.609  74.049  1.00 27.12           O  
ATOM   1698  CB  ASN A 240      33.992  14.753  71.735  1.00 28.72           C  
ATOM   1699  CG  ASN A 240      34.946  13.795  71.098  1.00 27.82           C  
ATOM   1700  OD1 ASN A 240      34.809  12.616  71.189  1.00 25.67           O  
ATOM   1701  ND2 ASN A 240      35.924  14.325  70.459  1.00 28.47           N  
ATOM   1702  N   PRO A 241      32.285  11.983  72.625  1.00 28.42           N  
ATOM   1703  CA  PRO A 241      32.230  11.029  73.746  1.00 30.19           C  
ATOM   1704  C   PRO A 241      33.587  10.766  74.360  1.00 30.70           C  
ATOM   1705  O   PRO A 241      33.689  10.586  75.576  1.00 30.82           O  
ATOM   1706  CB  PRO A 241      31.612   9.774  73.123  1.00 30.92           C  
ATOM   1707  CG  PRO A 241      31.150  10.183  71.773  1.00 28.92           C  
ATOM   1708  CD  PRO A 241      31.931  11.352  71.354  1.00 28.33           C  
ATOM   1709  N   GLU A 242      34.666  10.842  73.619  1.00 34.08           N  
ATOM   1710  CA  GLU A 242      35.909  10.641  74.294  1.00 35.73           C  
ATOM   1711  C   GLU A 242      36.361  11.840  75.043  1.00 36.23           C  
ATOM   1712  O   GLU A 242      37.233  11.743  75.849  1.00 36.24           O  
ATOM   1713  CB  GLU A 242      36.980  10.340  73.322  1.00 35.57           C  
ATOM   1714  CG  GLU A 242      36.798   9.104  72.514  1.00 36.31           C  
ATOM   1715  CD  GLU A 242      37.777   9.131  71.396  1.00 38.14           C  
ATOM   1716  OE1 GLU A 242      38.836   8.535  71.523  1.00 41.57           O  
ATOM   1717  OE2 GLU A 242      37.521   9.827  70.425  1.00 41.24           O  
ATOM   1718  N   GLY A 243      35.787  12.987  74.752  1.00 36.35           N  
ATOM   1719  CA  GLY A 243      36.234  14.223  75.366  1.00 35.35           C  
ATOM   1720  C   GLY A 243      36.614  15.265  74.317  1.00 35.81           C  
ATOM   1721  O   GLY A 243      36.728  14.969  73.117  1.00 40.85           O  
ATOM   1722  N   PRO A 244      36.798  16.490  74.753  1.00 35.49           N  
ATOM   1723  CA  PRO A 244      37.104  17.586  73.830  1.00 36.27           C  
ATOM   1724  C   PRO A 244      38.299  17.275  72.956  1.00 36.89           C  
ATOM   1725  O   PRO A 244      39.335  16.996  73.480  1.00 34.77           O  
ATOM   1726  CB  PRO A 244      37.361  18.740  74.761  1.00 35.38           C  
ATOM   1727  CG  PRO A 244      36.586  18.401  75.960  1.00 36.09           C  
ATOM   1728  CD  PRO A 244      36.793  16.949  76.134  1.00 35.49           C  
ATOM   1729  N   ASP A 245      38.115  17.340  71.640  1.00 36.85           N  
ATOM   1730  CA  ASP A 245      39.139  16.944  70.688  1.00 41.07           C  
ATOM   1731  C   ASP A 245      39.712  15.554  70.975  1.00 40.24           C  
ATOM   1732  O   ASP A 245      40.822  15.231  70.540  1.00 41.82           O  
ATOM   1733  CB  ASP A 245      40.266  17.988  70.634  1.00 43.98           C  
ATOM   1734  CG  ASP A 245      39.738  19.368  70.461  1.00 45.65           C  
ATOM   1735  OD1 ASP A 245      38.563  19.502  70.046  1.00 48.83           O  
ATOM   1736  OD2 ASP A 245      40.478  20.332  70.730  1.00 46.60           O  
ATOM   1737  N   GLY A 246      38.960  14.742  71.700  1.00 37.77           N  
ATOM   1738  CA  GLY A 246      39.370  13.379  71.966  1.00 37.75           C  
ATOM   1739  C   GLY A 246      40.164  13.173  73.230  1.00 36.03           C  
ATOM   1740  O   GLY A 246      40.613  12.060  73.485  1.00 33.94           O  
ATOM   1741  N   ILE A 247      40.339  14.233  74.013  1.00 39.41           N  
ATOM   1742  CA  ILE A 247      41.068  14.143  75.271  1.00 40.01           C  
ATOM   1743  C   ILE A 247      40.057  13.735  76.329  1.00 39.56           C  
ATOM   1744  O   ILE A 247      38.933  14.233  76.337  1.00 39.78           O  
ATOM   1745  CB  ILE A 247      41.705  15.489  75.659  1.00 39.96           C  
ATOM   1746  CG1 ILE A 247      42.586  16.009  74.521  1.00 39.68           C  
ATOM   1747  CG2 ILE A 247      42.512  15.346  76.940  1.00 41.39           C  
ATOM   1748  CD1 ILE A 247      43.010  17.449  74.680  1.00 40.79           C  
ATOM   1749  N   PRO A 248      40.440  12.825  77.220  1.00 39.88           N  
ATOM   1750  CA  PRO A 248      39.489  12.374  78.251  1.00 40.74           C  
ATOM   1751  C   PRO A 248      39.550  13.211  79.533  1.00 41.16           C  
ATOM   1752  O   PRO A 248      39.892  12.726  80.590  1.00 42.52           O  
ATOM   1753  CB  PRO A 248      39.919  10.919  78.499  1.00 41.14           C  
ATOM   1754  CG  PRO A 248      41.025  10.614  77.488  1.00 41.61           C  
ATOM   1755  CD  PRO A 248      41.621  11.939  77.128  1.00 38.73           C  
ATOM   1756  N   ASP A 249      39.206  14.490  79.429  1.00 41.31           N  
ATOM   1757  CA  ASP A 249      39.152  15.390  80.587  1.00 38.06           C  
ATOM   1758  C   ASP A 249      37.673  15.617  80.919  1.00 35.52           C  
ATOM   1759  O   ASP A 249      36.998  16.386  80.244  1.00 33.89           O  
ATOM   1760  CB  ASP A 249      39.844  16.723  80.278  1.00 38.36           C  
ATOM   1761  CG  ASP A 249      39.842  17.696  81.461  1.00 37.67           C  
ATOM   1762  OD1 ASP A 249      39.282  17.388  82.531  1.00 36.02           O  
ATOM   1763  OD2 ASP A 249      40.457  18.772  81.325  1.00 38.26           O  
ATOM   1764  N   PRO A 250      37.134  14.914  81.937  1.00 35.84           N  
ATOM   1765  CA  PRO A 250      35.693  15.028  82.178  1.00 36.29           C  
ATOM   1766  C   PRO A 250      35.220  16.421  82.612  1.00 38.94           C  
ATOM   1767  O   PRO A 250      34.123  16.814  82.201  1.00 39.86           O  
ATOM   1768  CB  PRO A 250      35.419  13.982  83.260  1.00 35.21           C  
ATOM   1769  CG  PRO A 250      36.730  13.633  83.819  1.00 35.10           C  
ATOM   1770  CD  PRO A 250      37.727  13.818  82.727  1.00 34.77           C  
ATOM   1771  N   VAL A 251      35.981  17.145  83.421  1.00 40.43           N  
ATOM   1772  CA  VAL A 251      35.490  18.452  83.770  1.00 41.53           C  
ATOM   1773  C   VAL A 251      35.423  19.259  82.489  1.00 40.99           C  
ATOM   1774  O   VAL A 251      34.367  19.764  82.199  1.00 38.14           O  
ATOM   1775  CB  VAL A 251      36.155  19.191  84.980  1.00 44.00           C  
ATOM   1776  CG1 VAL A 251      36.255  18.320  86.227  1.00 42.23           C  
ATOM   1777  CG2 VAL A 251      37.489  19.832  84.645  1.00 45.72           C  
ATOM   1778  N   ALA A 252      36.506  19.329  81.699  1.00 41.17           N  
ATOM   1779  CA  ALA A 252      36.472  20.066  80.446  1.00 41.15           C  
ATOM   1780  C   ALA A 252      35.294  19.625  79.577  1.00 40.88           C  
ATOM   1781  O   ALA A 252      34.672  20.455  78.913  1.00 43.07           O  
ATOM   1782  CB  ALA A 252      37.789  19.882  79.684  1.00 41.03           C  
ATOM   1783  N   SER A 253      34.984  18.326  79.581  1.00 37.17           N  
ATOM   1784  CA  SER A 253      33.856  17.816  78.828  1.00 35.89           C  
ATOM   1785  C   SER A 253      32.526  18.289  79.398  1.00 34.20           C  
ATOM   1786  O   SER A 253      31.568  18.466  78.646  1.00 33.45           O  
ATOM   1787  CB  SER A 253      33.891  16.291  78.788  1.00 35.87           C  
ATOM   1788  OG  SER A 253      32.966  15.768  77.864  1.00 40.23           O  
ATOM   1789  N   ALA A 254      32.461  18.507  80.712  1.00 35.56           N  
ATOM   1790  CA  ALA A 254      31.234  19.008  81.324  1.00 34.28           C  
ATOM   1791  C   ALA A 254      30.901  20.421  80.839  1.00 36.29           C  
ATOM   1792  O   ALA A 254      29.729  20.757  80.695  1.00 33.62           O  
ATOM   1793  CB  ALA A 254      31.355  18.978  82.821  1.00 32.86           C  
ATOM   1794  N   LYS A 255      31.909  21.250  80.563  1.00 37.41           N  
ATOM   1795  CA  LYS A 255      31.638  22.576  80.033  1.00 38.82           C  
ATOM   1796  C   LYS A 255      31.033  22.497  78.628  1.00 38.77           C  
ATOM   1797  O   LYS A 255      30.192  23.323  78.279  1.00 38.72           O  
ATOM   1798  CB  LYS A 255      32.914  23.434  80.009  1.00 43.02           C  
ATOM   1799  CG  LYS A 255      33.883  23.111  81.139  1.00 48.51           C  
ATOM   1800  CD  LYS A 255      34.117  24.281  82.081  1.00 53.35           C  
ATOM   1801  CE  LYS A 255      35.351  24.025  82.905  1.00 55.28           C  
ATOM   1802  NZ  LYS A 255      35.871  25.308  83.446  1.00 57.47           N  
ATOM   1803  N   ASP A 256      31.441  21.505  77.824  1.00 38.79           N  
ATOM   1804  CA  ASP A 256      30.843  21.313  76.499  1.00 32.85           C  
ATOM   1805  C   ASP A 256      29.389  20.889  76.611  1.00 29.47           C  
ATOM   1806  O   ASP A 256      28.531  21.357  75.856  1.00 30.48           O  
ATOM   1807  CB  ASP A 256      31.619  20.265  75.707  1.00 32.72           C  
ATOM   1808  CG  ASP A 256      32.926  20.781  75.191  1.00 33.55           C  
ATOM   1809  OD1 ASP A 256      33.301  21.926  75.543  1.00 32.29           O  
ATOM   1810  OD2 ASP A 256      33.577  20.021  74.426  1.00 38.85           O  
ATOM   1811  N   ILE A 257      29.097  19.981  77.536  1.00 26.49           N  
ATOM   1812  CA  ILE A 257      27.739  19.466  77.666  1.00 25.65           C  
ATOM   1813  C   ILE A 257      26.788  20.585  78.080  1.00 25.96           C  
ATOM   1814  O   ILE A 257      25.670  20.679  77.573  1.00 26.58           O  
ATOM   1815  CB  ILE A 257      27.703  18.305  78.670  1.00 24.79           C  
ATOM   1816  CG1 ILE A 257      28.562  17.169  78.142  1.00 24.84           C  
ATOM   1817  CG2 ILE A 257      26.285  17.834  78.914  1.00 25.52           C  
ATOM   1818  CD1 ILE A 257      28.756  16.072  79.141  1.00 25.02           C  
ATOM   1819  N   ARG A 258      27.228  21.444  78.984  1.00 26.56           N  
ATOM   1820  CA  ARG A 258      26.355  22.479  79.501  1.00 26.62           C  
ATOM   1821  C   ARG A 258      25.985  23.491  78.416  1.00 23.75           C  
ATOM   1822  O   ARG A 258      24.841  23.942  78.353  1.00 21.83           O  
ATOM   1823  CB  ARG A 258      27.012  23.159  80.710  1.00 26.83           C  
ATOM   1824  CG  ARG A 258      26.183  24.276  81.261  1.00 27.54           C  
ATOM   1825  CD  ARG A 258      26.644  24.694  82.655  1.00 28.50           C  
ATOM   1826  NE  ARG A 258      26.346  23.678  83.676  1.00 26.80           N  
ATOM   1827  CZ  ARG A 258      27.258  22.915  84.274  1.00 25.57           C  
ATOM   1828  NH1 ARG A 258      28.526  23.080  84.020  1.00 25.14           N  
ATOM   1829  NH2 ARG A 258      26.888  22.030  85.170  1.00 26.12           N  
ATOM   1830  N   VAL A 259      26.962  23.788  77.600  1.00 22.76           N  
ATOM   1831  CA  VAL A 259      26.805  24.683  76.517  1.00 23.99           C  
ATOM   1832  C   VAL A 259      25.897  24.088  75.440  1.00 23.72           C  
ATOM   1833  O   VAL A 259      24.934  24.689  75.089  1.00 24.00           O  
ATOM   1834  CB  VAL A 259      28.173  25.072  75.937  1.00 23.04           C  
ATOM   1835  CG1 VAL A 259      28.044  25.759  74.583  1.00 22.56           C  
ATOM   1836  CG2 VAL A 259      28.883  25.979  76.912  1.00 23.10           C  
ATOM   1837  N   THR A 260      26.217  22.904  74.947  1.00 23.98           N  
ATOM   1838  CA  THR A 260      25.473  22.260  73.897  1.00 25.57           C  
ATOM   1839  C   THR A 260      24.054  21.912  74.271  1.00 25.82           C  
ATOM   1840  O   THR A 260      23.143  22.084  73.500  1.00 26.66           O  
ATOM   1841  CB  THR A 260      26.228  21.062  73.317  1.00 25.42           C  
ATOM   1842  OG1 THR A 260      26.514  20.141  74.349  1.00 23.90           O  
ATOM   1843  CG2 THR A 260      27.502  21.516  72.722  1.00 25.26           C  
ATOM   1844  N   PHE A 261      23.866  21.415  75.464  1.00 23.57           N  
ATOM   1845  CA  PHE A 261      22.519  21.182  75.963  1.00 23.91           C  
ATOM   1846  C   PHE A 261      21.801  22.493  76.269  1.00 25.97           C  
ATOM   1847  O   PHE A 261      20.566  22.556  76.193  1.00 27.47           O  
ATOM   1848  CB  PHE A 261      22.547  20.268  77.188  1.00 22.65           C  
ATOM   1849  CG  PHE A 261      22.535  18.816  76.848  1.00 20.93           C  
ATOM   1850  CD1 PHE A 261      23.635  18.225  76.253  1.00 20.84           C  
ATOM   1851  CD2 PHE A 261      21.399  18.052  77.073  1.00 20.15           C  
ATOM   1852  CE1 PHE A 261      23.617  16.869  75.914  1.00 20.78           C  
ATOM   1853  CE2 PHE A 261      21.366  16.717  76.735  1.00 19.31           C  
ATOM   1854  CZ  PHE A 261      22.473  16.122  76.169  1.00 19.91           C  
ATOM   1855  N   GLY A 262      22.544  23.543  76.613  1.00 27.93           N  
ATOM   1856  CA  GLY A 262      21.923  24.858  76.748  1.00 27.06           C  
ATOM   1857  C   GLY A 262      21.368  25.365  75.431  1.00 26.56           C  
ATOM   1858  O   GLY A 262      20.241  25.844  75.365  1.00 23.31           O  
ATOM   1859  N   ARG A 263      22.112  25.217  74.359  1.00 27.45           N  
ATOM   1860  CA  ARG A 263      21.679  25.619  73.063  1.00 27.20           C  
ATOM   1861  C   ARG A 263      20.599  24.742  72.459  1.00 27.36           C  
ATOM   1862  O   ARG A 263      20.089  25.012  71.429  1.00 26.91           O  
ATOM   1863  CB  ARG A 263      22.884  25.750  72.178  1.00 27.79           C  
ATOM   1864  CG  ARG A 263      23.948  26.607  72.788  1.00 28.02           C  
ATOM   1865  CD  ARG A 263      24.499  27.509  71.740  1.00 28.91           C  
ATOM   1866  NE  ARG A 263      25.564  28.372  72.162  1.00 30.14           N  
ATOM   1867  CZ  ARG A 263      26.478  28.860  71.344  1.00 33.14           C  
ATOM   1868  NH1 ARG A 263      26.489  28.530  70.084  1.00 34.04           N  
ATOM   1869  NH2 ARG A 263      27.392  29.668  71.793  1.00 33.48           N  
ATOM   1870  N   MET A 264      20.262  23.688  73.146  1.00 27.74           N  
ATOM   1871  CA  MET A 264      19.194  22.752  72.764  1.00 28.97           C  
ATOM   1872  C   MET A 264      18.052  22.822  73.752  1.00 29.72           C  
ATOM   1873  O   MET A 264      17.176  21.986  73.764  1.00 28.21           O  
ATOM   1874  CB  MET A 264      19.710  21.305  72.660  1.00 28.54           C  
ATOM   1875  CG  MET A 264      20.866  21.121  71.718  1.00 28.06           C  
ATOM   1876  SD  MET A 264      21.266  19.528  71.040  1.00 28.98           S  
ATOM   1877  CE  MET A 264      21.372  20.025  69.373  1.00 29.17           C  
ATOM   1878  N   ALA A 265      18.091  23.850  74.586  1.00 29.90           N  
ATOM   1879  CA  ALA A 265      17.058  24.177  75.539  1.00 30.07           C  
ATOM   1880  C   ALA A 265      16.975  23.421  76.825  1.00 31.05           C  
ATOM   1881  O   ALA A 265      15.951  23.441  77.439  1.00 29.70           O  
ATOM   1882  CB  ALA A 265      15.699  24.142  74.847  1.00 30.44           C  
ATOM   1883  N   MET A 266      18.039  22.764  77.235  1.00 29.42           N  
ATOM   1884  CA  MET A 266      18.000  22.001  78.447  1.00 27.98           C  
ATOM   1885  C   MET A 266      18.866  22.535  79.537  1.00 27.39           C  
ATOM   1886  O   MET A 266      19.968  22.916  79.294  1.00 25.07           O  
ATOM   1887  CB  MET A 266      18.367  20.553  78.162  1.00 29.01           C  
ATOM   1888  CG  MET A 266      17.428  19.832  77.260  1.00 28.24           C  
ATOM   1889  SD  MET A 266      15.764  19.571  77.806  1.00 26.31           S  
ATOM   1890  CE  MET A 266      15.107  19.290  76.212  1.00 30.17           C  
ATOM   1891  N   ASN A 267      18.347  22.539  80.756  1.00 28.03           N  
ATOM   1892  CA  ASN A 267      19.046  23.036  81.931  1.00 29.46           C  
ATOM   1893  C   ASN A 267      19.839  21.911  82.563  1.00 32.21           C  
ATOM   1894  O   ASN A 267      19.813  20.831  82.075  1.00 33.15           O  
ATOM   1895  CB  ASN A 267      18.101  23.701  82.914  1.00 28.37           C  
ATOM   1896  CG  ASN A 267      17.077  22.760  83.464  1.00 29.44           C  
ATOM   1897  OD1 ASN A 267      17.281  21.587  83.525  1.00 29.95           O  
ATOM   1898  ND2 ASN A 267      15.967  23.294  83.848  1.00 27.82           N  
ATOM   1899  N   ASP A 268      20.533  22.180  83.658  1.00 33.82           N  
ATOM   1900  CA  ASP A 268      21.360  21.172  84.292  1.00 33.31           C  
ATOM   1901  C   ASP A 268      20.543  19.975  84.792  1.00 33.49           C  
ATOM   1902  O   ASP A 268      20.950  18.826  84.612  1.00 33.73           O  
ATOM   1903  CB  ASP A 268      22.145  21.786  85.441  1.00 33.59           C  
ATOM   1904  CG  ASP A 268      23.342  22.585  84.984  1.00 36.49           C  
ATOM   1905  OD1 ASP A 268      23.688  22.540  83.774  1.00 38.60           O  
ATOM   1906  OD2 ASP A 268      23.949  23.260  85.845  1.00 39.15           O  
ATOM   1907  N   GLU A 269      19.387  20.229  85.429  1.00 33.76           N  
ATOM   1908  CA  GLU A 269      18.548  19.125  85.892  1.00 35.57           C  
ATOM   1909  C   GLU A 269      18.086  18.268  84.721  1.00 34.81           C  
ATOM   1910  O   GLU A 269      18.183  17.043  84.763  1.00 34.29           O  
ATOM   1911  CB  GLU A 269      17.345  19.645  86.686  1.00 39.67           C  
ATOM   1912  CG  GLU A 269      17.755  20.239  88.027  1.00 43.08           C  
ATOM   1913  CD  GLU A 269      16.593  20.323  89.009  1.00 46.23           C  
ATOM   1914  OE1 GLU A 269      16.774  20.129  90.229  1.00 47.56           O  
ATOM   1915  OE2 GLU A 269      15.473  20.581  88.554  1.00 48.86           O  
ATOM   1916  N   GLU A 270      17.598  18.883  83.666  1.00 33.36           N  
ATOM   1917  CA  GLU A 270      17.139  18.149  82.503  1.00 29.60           C  
ATOM   1918  C   GLU A 270      18.254  17.428  81.781  1.00 26.45           C  
ATOM   1919  O   GLU A 270      18.027  16.393  81.251  1.00 23.66           O  
ATOM   1920  CB  GLU A 270      16.412  19.087  81.551  1.00 28.33           C  
ATOM   1921  CG  GLU A 270      15.211  19.703  82.198  1.00 27.43           C  
ATOM   1922  CD  GLU A 270      14.575  20.768  81.364  1.00 26.24           C  
ATOM   1923  OE1 GLU A 270      15.246  21.717  80.972  1.00 25.01           O  
ATOM   1924  OE2 GLU A 270      13.376  20.670  81.160  1.00 23.22           O  
ATOM   1925  N   THR A 271      19.471  17.993  81.769  1.00 24.78           N  
ATOM   1926  CA  THR A 271      20.590  17.358  81.090  1.00 25.72           C  
ATOM   1927  C   THR A 271      20.997  16.069  81.798  1.00 26.35           C  
ATOM   1928  O   THR A 271      21.243  15.044  81.147  1.00 25.42           O  
ATOM   1929  CB  THR A 271      21.785  18.301  81.025  1.00 24.68           C  
ATOM   1930  OG1 THR A 271      21.422  19.458  80.278  1.00 24.92           O  
ATOM   1931  CG2 THR A 271      22.963  17.632  80.355  1.00 24.95           C  
ATOM   1932  N   VAL A 272      21.069  16.116  83.127  1.00 26.38           N  
ATOM   1933  CA  VAL A 272      21.437  14.950  83.899  1.00 25.69           C  
ATOM   1934  C   VAL A 272      20.387  13.852  83.733  1.00 25.80           C  
ATOM   1935  O   VAL A 272      20.730  12.675  83.571  1.00 27.51           O  
ATOM   1936  CB  VAL A 272      21.625  15.326  85.374  1.00 25.66           C  
ATOM   1937  CG1 VAL A 272      21.822  14.073  86.229  1.00 26.59           C  
ATOM   1938  CG2 VAL A 272      22.793  16.263  85.526  1.00 25.95           C  
ATOM   1939  N   ALA A 273      19.087  14.221  83.762  1.00 25.29           N  
ATOM   1940  CA  ALA A 273      18.028  13.229  83.610  1.00 26.07           C  
ATOM   1941  C   ALA A 273      18.061  12.585  82.218  1.00 26.56           C  
ATOM   1942  O   ALA A 273      17.791  11.392  82.081  1.00 26.31           O  
ATOM   1943  CB  ALA A 273      16.667  13.863  83.876  1.00 25.93           C  
ATOM   1944  N   LEU A 274      18.420  13.353  81.188  1.00 25.24           N  
ATOM   1945  CA  LEU A 274      18.438  12.807  79.831  1.00 23.96           C  
ATOM   1946  C   LEU A 274      19.591  11.792  79.623  1.00 22.41           C  
ATOM   1947  O   LEU A 274      19.345  10.677  79.166  1.00 20.14           O  
ATOM   1948  CB  LEU A 274      18.524  13.937  78.790  1.00 23.57           C  
ATOM   1949  CG  LEU A 274      17.230  14.690  78.517  1.00 22.92           C  
ATOM   1950  CD1 LEU A 274      17.477  15.827  77.550  1.00 23.35           C  
ATOM   1951  CD2 LEU A 274      16.178  13.747  77.964  1.00 21.94           C  
ATOM   1952  N   ILE A 275      20.825  12.181  79.939  1.00 23.15           N  
ATOM   1953  CA  ILE A 275      21.982  11.293  79.768  1.00 25.54           C  
ATOM   1954  C   ILE A 275      21.861  10.054  80.675  1.00 26.67           C  
ATOM   1955  O   ILE A 275      22.165   8.927  80.253  1.00 28.29           O  
ATOM   1956  CB  ILE A 275      23.304  12.060  80.037  1.00 25.45           C  
ATOM   1957  CG1 ILE A 275      23.282  13.458  79.358  1.00 25.40           C  
ATOM   1958  CG2 ILE A 275      24.505  11.222  79.576  1.00 25.73           C  
ATOM   1959  CD1 ILE A 275      24.534  14.308  79.587  1.00 25.93           C  
ATOM   1960  N   ALA A 276      21.421  10.248  81.913  1.00 28.60           N  
ATOM   1961  CA  ALA A 276      21.347   9.130  82.845  1.00 29.43           C  
ATOM   1962  C   ALA A 276      20.223   8.166  82.432  1.00 30.33           C  
ATOM   1963  O   ALA A 276      20.433   6.953  82.348  1.00 35.32           O  
ATOM   1964  CB  ALA A 276      21.140   9.632  84.264  1.00 28.80           C  
ATOM   1965  N   GLY A 277      19.022   8.694  82.184  1.00 28.77           N  
ATOM   1966  CA  GLY A 277      17.881   7.912  81.816  1.00 27.34           C  
ATOM   1967  C   GLY A 277      18.041   7.256  80.487  1.00 28.39           C  
ATOM   1968  O   GLY A 277      17.482   6.227  80.241  1.00 28.75           O  
ATOM   1969  N   GLY A 278      18.843   7.865  79.639  1.00 27.93           N  
ATOM   1970  CA  GLY A 278      19.148   7.360  78.336  1.00 26.95           C  
ATOM   1971  C   GLY A 278      20.225   6.273  78.344  1.00 27.11           C  
ATOM   1972  O   GLY A 278      19.963   5.218  77.826  1.00 22.76           O  
ATOM   1973  N   HIS A 279      21.409   6.540  78.914  1.00 26.80           N  
ATOM   1974  CA  HIS A 279      22.472   5.539  78.971  1.00 26.62           C  
ATOM   1975  C   HIS A 279      22.129   4.506  80.070  1.00 28.73           C  
ATOM   1976  O   HIS A 279      22.915   3.692  80.489  1.00 29.28           O  
ATOM   1977  CB  HIS A 279      23.911   6.148  78.979  1.00 25.17           C  
ATOM   1978  CG  HIS A 279      24.279   6.912  77.706  1.00 25.43           C  
ATOM   1979  ND1 HIS A 279      25.364   7.764  77.625  1.00 26.07           N  
ATOM   1980  CD2 HIS A 279      23.691   6.939  76.482  1.00 25.62           C  
ATOM   1981  CE1 HIS A 279      25.417   8.275  76.408  1.00 28.49           C  
ATOM   1982  NE2 HIS A 279      24.410   7.791  75.709  1.00 27.90           N  
ATOM   1983  N   SER A 280      20.857   4.526  80.453  1.00 28.92           N  
ATOM   1984  CA  SER A 280      20.336   3.575  81.417  1.00 30.49           C  
ATOM   1985  C   SER A 280      19.954   2.309  80.642  1.00 29.86           C  
ATOM   1986  O   SER A 280      19.681   1.264  81.232  1.00 30.40           O  
ATOM   1987  CB  SER A 280      19.114   4.147  82.137  1.00 31.09           C  
ATOM   1988  OG  SER A 280      18.580   3.212  83.059  1.00 35.13           O  
ATOM   1989  N   PHE A 281      19.943   2.420  79.313  1.00 30.71           N  
ATOM   1990  CA  PHE A 281      19.613   1.318  78.438  1.00 30.46           C  
ATOM   1991  C   PHE A 281      20.650   1.114  77.354  1.00 29.32           C  
ATOM   1992  O   PHE A 281      21.322   1.998  76.973  1.00 26.78           O  
ATOM   1993  CB  PHE A 281      18.268   1.568  77.729  1.00 30.76           C  
ATOM   1994  CG  PHE A 281      17.115   1.825  78.626  1.00 31.17           C  
ATOM   1995  CD1 PHE A 281      16.779   3.103  78.954  1.00 32.25           C  
ATOM   1996  CD2 PHE A 281      16.343   0.816  79.063  1.00 30.47           C  
ATOM   1997  CE1 PHE A 281      15.716   3.372  79.756  1.00 30.01           C  
ATOM   1998  CE2 PHE A 281      15.272   1.074  79.861  1.00 30.24           C  
ATOM   1999  CZ  PHE A 281      14.953   2.349  80.217  1.00 28.91           C  
ATOM   2000  N   GLY A 282      20.759  -0.095  76.855  1.00 30.25           N  
ATOM   2001  CA  GLY A 282      21.634  -0.454  75.760  1.00 29.16           C  
ATOM   2002  C   GLY A 282      23.142  -0.571  75.897  1.00 29.82           C  
ATOM   2003  O   GLY A 282      23.668  -0.925  76.927  1.00 28.71           O  
ATOM   2004  N   LYS A 283      23.833  -0.264  74.811  1.00 28.97           N  
ATOM   2005  CA  LYS A 283      25.260  -0.335  74.769  1.00 29.26           C  
ATOM   2006  C   LYS A 283      25.868   0.402  73.581  1.00 29.42           C  
ATOM   2007  O   LYS A 283      25.207   0.921  72.760  1.00 30.07           O  
ATOM   2008  CB  LYS A 283      25.686  -1.773  74.750  1.00 29.03           C  
ATOM   2009  CG  LYS A 283      25.105  -2.517  73.599  1.00 30.36           C  
ATOM   2010  CD  LYS A 283      25.858  -3.778  73.383  1.00 32.81           C  
ATOM   2011  CE  LYS A 283      27.207  -3.498  72.779  1.00 32.95           C  
ATOM   2012  NZ  LYS A 283      28.133  -4.515  73.244  1.00 33.36           N  
ATOM   2013  N   THR A 284      27.179   0.446  73.501  1.00 27.84           N  
ATOM   2014  CA  THR A 284      27.826   1.136  72.413  1.00 25.25           C  
ATOM   2015  C   THR A 284      28.373   0.003  71.627  1.00 23.82           C  
ATOM   2016  O   THR A 284      28.248  -1.119  72.017  1.00 24.05           O  
ATOM   2017  CB  THR A 284      28.937   2.124  72.786  1.00 25.51           C  
ATOM   2018  OG1 THR A 284      30.196   1.470  72.935  1.00 27.75           O  
ATOM   2019  CG2 THR A 284      28.627   2.861  73.994  1.00 25.85           C  
ATOM   2020  N   HIS A 285      28.976   0.282  70.501  1.00 22.44           N  
ATOM   2021  CA  HIS A 285      29.483  -0.751  69.667  1.00 21.42           C  
ATOM   2022  C   HIS A 285      30.786  -0.353  69.070  1.00 22.13           C  
ATOM   2023  O   HIS A 285      30.823   0.485  68.287  1.00 20.71           O  
ATOM   2024  CB  HIS A 285      28.506  -1.035  68.578  1.00 20.67           C  
ATOM   2025  CG  HIS A 285      27.173  -1.471  69.038  1.00 20.19           C  
ATOM   2026  ND1 HIS A 285      26.207  -0.586  69.459  1.00 19.33           N  
ATOM   2027  CD2 HIS A 285      26.651  -2.700  69.186  1.00 19.95           C  
ATOM   2028  CE1 HIS A 285      25.152  -1.257  69.849  1.00 19.58           C  
ATOM   2029  NE2 HIS A 285      25.390  -2.537  69.675  1.00 19.81           N  
ATOM   2030  N   GLY A 286      31.854  -1.009  69.502  1.00 23.78           N  
ATOM   2031  CA  GLY A 286      33.193  -0.756  69.011  1.00 24.55           C  
ATOM   2032  C   GLY A 286      33.997  -2.028  69.197  1.00 25.62           C  
ATOM   2033  O   GLY A 286      34.903  -2.087  70.029  1.00 27.09           O  
ATOM   2034  N   ALA A 287      33.650  -3.047  68.449  1.00 26.52           N  
ATOM   2035  CA  ALA A 287      34.295  -4.342  68.553  1.00 26.47           C  
ATOM   2036  C   ALA A 287      35.682  -4.534  67.899  1.00 28.39           C  
ATOM   2037  O   ALA A 287      36.461  -5.352  68.359  1.00 28.39           O  
ATOM   2038  CB  ALA A 287      33.343  -5.393  68.060  1.00 24.80           C  
ATOM   2039  N   GLY A 288      35.976  -3.806  66.846  1.00 28.62           N  
ATOM   2040  CA  GLY A 288      37.227  -3.935  66.205  1.00 29.69           C  
ATOM   2041  C   GLY A 288      37.676  -2.587  65.768  1.00 31.60           C  
ATOM   2042  O   GLY A 288      36.989  -1.635  66.049  1.00 30.20           O  
ATOM   2043  N   PRO A 289      38.859  -2.519  65.050  1.00 34.71           N  
ATOM   2044  CA  PRO A 289      39.228  -1.189  64.581  1.00 34.39           C  
ATOM   2045  C   PRO A 289      38.253  -0.600  63.588  1.00 33.63           C  
ATOM   2046  O   PRO A 289      37.604  -1.302  62.870  1.00 32.64           O  
ATOM   2047  CB  PRO A 289      40.515  -1.439  63.830  1.00 34.78           C  
ATOM   2048  CG  PRO A 289      41.101  -2.591  64.445  1.00 34.91           C  
ATOM   2049  CD  PRO A 289      39.947  -3.484  64.625  1.00 35.10           C  
ATOM   2050  N   THR A 290      38.164   0.707  63.549  1.00 32.54           N  
ATOM   2051  CA  THR A 290      37.180   1.360  62.710  1.00 31.76           C  
ATOM   2052  C   THR A 290      37.558   1.389  61.234  1.00 31.62           C  
ATOM   2053  O   THR A 290      36.704   1.710  60.396  1.00 28.97           O  
ATOM   2054  CB  THR A 290      36.928   2.799  63.160  1.00 31.58           C  
ATOM   2055  OG1 THR A 290      38.041   3.624  62.778  1.00 30.05           O  
ATOM   2056  CG2 THR A 290      36.676   2.845  64.657  1.00 32.42           C  
ATOM   2057  N   HIS A 291      38.805   1.067  60.900  1.00 32.82           N  
ATOM   2058  CA  HIS A 291      39.190   0.987  59.495  1.00 35.35           C  
ATOM   2059  C   HIS A 291      38.472  -0.136  58.766  1.00 36.29           C  
ATOM   2060  O   HIS A 291      38.495  -0.179  57.530  1.00 38.56           O  
ATOM   2061  CB  HIS A 291      40.713   0.819  59.344  1.00 37.62           C  
ATOM   2062  CG  HIS A 291      41.249  -0.486  59.853  1.00 38.38           C  
ATOM   2063  ND1 HIS A 291      40.962  -1.700  59.257  1.00 38.25           N  
ATOM   2064  CD2 HIS A 291      42.095  -0.762  60.886  1.00 37.70           C  
ATOM   2065  CE1 HIS A 291      41.586  -2.664  59.911  1.00 37.82           C  
ATOM   2066  NE2 HIS A 291      42.277  -2.122  60.903  1.00 37.69           N  
ATOM   2067  N   HIS A 292      37.755  -0.982  59.501  1.00 33.05           N  
ATOM   2068  CA  HIS A 292      36.969  -2.063  58.952  1.00 30.14           C  
ATOM   2069  C   HIS A 292      35.633  -1.627  58.458  1.00 29.47           C  
ATOM   2070  O   HIS A 292      34.957  -2.359  57.790  1.00 27.63           O  
ATOM   2071  CB  HIS A 292      36.678  -3.091  60.010  1.00 30.27           C  
ATOM   2072  CG  HIS A 292      37.802  -4.015  60.287  1.00 30.98           C  
ATOM   2073  ND1 HIS A 292      38.166  -5.024  59.431  1.00 30.37           N  
ATOM   2074  CD2 HIS A 292      38.651  -4.075  61.333  1.00 29.38           C  
ATOM   2075  CE1 HIS A 292      39.194  -5.665  59.940  1.00 31.59           C  
ATOM   2076  NE2 HIS A 292      39.508  -5.103  61.094  1.00 30.93           N  
ATOM   2077  N   VAL A 293      35.255  -0.421  58.815  1.00 30.38           N  
ATOM   2078  CA  VAL A 293      33.941   0.096  58.446  1.00 29.49           C  
ATOM   2079  C   VAL A 293      34.018   0.944  57.181  1.00 28.86           C  
ATOM   2080  O   VAL A 293      34.851   1.861  57.079  1.00 26.21           O  
ATOM   2081  CB  VAL A 293      33.347   0.945  59.585  1.00 28.72           C  
ATOM   2082  CG1 VAL A 293      31.942   1.381  59.209  1.00 29.60           C  
ATOM   2083  CG2 VAL A 293      33.332   0.148  60.877  1.00 28.79           C  
ATOM   2084  N   GLY A 294      33.073   0.697  56.263  1.00 29.19           N  
ATOM   2085  CA  GLY A 294      33.097   1.278  54.920  1.00 28.58           C  
ATOM   2086  C   GLY A 294      32.361   2.621  54.772  1.00 27.67           C  
ATOM   2087  O   GLY A 294      32.187   3.358  55.707  1.00 25.93           O  
ATOM   2088  N   LYS A 295      31.917   2.948  53.584  1.00 27.80           N  
ATOM   2089  CA  LYS A 295      31.268   4.229  53.354  1.00 28.67           C  
ATOM   2090  C   LYS A 295      29.907   4.472  54.004  1.00 26.52           C  
ATOM   2091  O   LYS A 295      29.191   3.578  54.313  1.00 29.14           O  
ATOM   2092  CB  LYS A 295      31.170   4.464  51.855  1.00 30.97           C  
ATOM   2093  CG  LYS A 295      32.485   4.555  51.140  1.00 32.57           C  
ATOM   2094  CD  LYS A 295      32.677   5.944  50.605  1.00 36.59           C  
ATOM   2095  CE  LYS A 295      34.035   6.495  50.990  1.00 39.23           C  
ATOM   2096  NZ  LYS A 295      33.864   7.892  51.511  1.00 40.76           N  
ATOM   2097  N   GLU A 296      29.563   5.720  54.175  1.00 23.41           N  
ATOM   2098  CA  GLU A 296      28.303   6.097  54.740  1.00 22.61           C  
ATOM   2099  C   GLU A 296      27.211   5.992  53.663  1.00 22.20           C  
ATOM   2100  O   GLU A 296      27.509   5.942  52.509  1.00 21.39           O  
ATOM   2101  CB  GLU A 296      28.393   7.522  55.286  1.00 22.75           C  
ATOM   2102  CG  GLU A 296      28.789   8.569  54.260  1.00 23.31           C  
ATOM   2103  CD  GLU A 296      30.250   8.568  53.893  1.00 23.49           C  
ATOM   2104  OE1 GLU A 296      30.931   7.602  54.163  1.00 27.06           O  
ATOM   2105  OE2 GLU A 296      30.722   9.530  53.334  1.00 21.28           O  
ATOM   2106  N   PRO A 297      25.896   5.957  54.107  1.00 21.37           N  
ATOM   2107  CA  PRO A 297      24.890   5.766  53.060  1.00 21.28           C  
ATOM   2108  C   PRO A 297      24.945   6.560  51.784  1.00 22.79           C  
ATOM   2109  O   PRO A 297      24.710   5.985  50.767  1.00 22.59           O  
ATOM   2110  CB  PRO A 297      23.587   6.025  53.779  1.00 21.37           C  
ATOM   2111  CG  PRO A 297      23.830   5.575  55.133  1.00 20.79           C  
ATOM   2112  CD  PRO A 297      25.181   6.055  55.436  1.00 20.50           C  
ATOM   2113  N   GLU A 298      25.249   7.844  51.844  1.00 24.80           N  
ATOM   2114  CA  GLU A 298      25.339   8.701  50.700  1.00 26.05           C  
ATOM   2115  C   GLU A 298      26.492   8.421  49.768  1.00 27.77           C  
ATOM   2116  O   GLU A 298      26.505   8.932  48.695  1.00 28.96           O  
ATOM   2117  CB  GLU A 298      25.468  10.134  51.171  1.00 27.17           C  
ATOM   2118  CG  GLU A 298      24.199  10.801  51.683  1.00 28.79           C  
ATOM   2119  CD  GLU A 298      23.074  10.815  50.682  1.00 29.31           C  
ATOM   2120  OE1 GLU A 298      23.301  11.336  49.590  1.00 31.55           O  
ATOM   2121  OE2 GLU A 298      21.989  10.317  50.937  1.00 27.51           O  
ATOM   2122  N   ALA A 299      27.454   7.611  50.183  1.00 29.13           N  
ATOM   2123  CA  ALA A 299      28.575   7.238  49.333  1.00 28.00           C  
ATOM   2124  C   ALA A 299      28.677   5.735  49.143  1.00 26.77           C  
ATOM   2125  O   ALA A 299      29.590   5.269  48.449  1.00 29.02           O  
ATOM   2126  CB  ALA A 299      29.891   7.789  49.909  1.00 27.58           C  
ATOM   2127  N   ALA A 300      27.755   4.975  49.737  1.00 25.97           N  
ATOM   2128  CA  ALA A 300      27.796   3.517  49.720  1.00 27.22           C  
ATOM   2129  C   ALA A 300      27.358   2.978  48.358  1.00 25.94           C  
ATOM   2130  O   ALA A 300      26.651   3.641  47.624  1.00 25.91           O  
ATOM   2131  CB  ALA A 300      26.902   2.966  50.830  1.00 28.40           C  
ATOM   2132  N   PRO A 301      27.770   1.761  48.017  1.00 28.18           N  
ATOM   2133  CA  PRO A 301      27.404   1.220  46.693  1.00 26.91           C  
ATOM   2134  C   PRO A 301      25.906   1.050  46.562  1.00 25.84           C  
ATOM   2135  O   PRO A 301      25.184   0.840  47.524  1.00 26.43           O  
ATOM   2136  CB  PRO A 301      28.143  -0.126  46.629  1.00 26.93           C  
ATOM   2137  CG  PRO A 301      29.229  -0.008  47.654  1.00 27.39           C  
ATOM   2138  CD  PRO A 301      28.627   0.816  48.771  1.00 28.57           C  
ATOM   2139  N   ILE A 302      25.417   1.121  45.357  1.00 26.07           N  
ATOM   2140  CA  ILE A 302      24.015   1.007  45.010  1.00 25.28           C  
ATOM   2141  C   ILE A 302      23.249  -0.259  45.456  1.00 25.20           C  
ATOM   2142  O   ILE A 302      22.088  -0.200  45.759  1.00 23.83           O  
ATOM   2143  CB  ILE A 302      23.915   1.272  43.496  1.00 25.91           C  
ATOM   2144  CG1 ILE A 302      22.690   2.077  43.176  1.00 26.92           C  
ATOM   2145  CG2 ILE A 302      24.035   0.012  42.678  1.00 27.20           C  
ATOM   2146  CD1 ILE A 302      22.363   2.103  41.712  1.00 28.68           C  
ATOM   2147  N   GLU A 303      23.919  -1.393  45.486  1.00 24.74           N  
ATOM   2148  CA  GLU A 303      23.318  -2.643  45.868  1.00 25.38           C  
ATOM   2149  C   GLU A 303      23.154  -2.764  47.369  1.00 24.71           C  
ATOM   2150  O   GLU A 303      22.621  -3.706  47.860  1.00 21.36           O  
ATOM   2151  CB  GLU A 303      24.172  -3.774  45.341  1.00 27.11           C  
ATOM   2152  CG  GLU A 303      25.584  -3.695  45.835  1.00 28.80           C  
ATOM   2153  CD  GLU A 303      26.527  -3.104  44.851  1.00 32.22           C  
ATOM   2154  OE1 GLU A 303      27.552  -3.728  44.625  1.00 36.52           O  
ATOM   2155  OE2 GLU A 303      26.275  -2.035  44.290  1.00 30.14           O  
ATOM   2156  N   HIS A 304      23.616  -1.765  48.086  1.00 24.77           N  
ATOM   2157  CA  HIS A 304      23.502  -1.738  49.506  1.00 26.40           C  
ATOM   2158  C   HIS A 304      22.153  -1.193  49.860  1.00 26.98           C  
ATOM   2159  O   HIS A 304      21.668  -1.337  50.942  1.00 26.35           O  
ATOM   2160  CB  HIS A 304      24.649  -0.991  50.111  1.00 28.08           C  
ATOM   2161  CG  HIS A 304      25.873  -1.820  50.219  1.00 30.07           C  
ATOM   2162  ND1 HIS A 304      26.908  -1.520  51.050  1.00 32.44           N  
ATOM   2163  CD2 HIS A 304      26.214  -2.966  49.602  1.00 32.42           C  
ATOM   2164  CE1 HIS A 304      27.837  -2.438  50.934  1.00 32.27           C  
ATOM   2165  NE2 HIS A 304      27.440  -3.325  50.058  1.00 30.53           N  
ATOM   2166  N   GLN A 305      21.495  -0.609  48.903  1.00 26.27           N  
ATOM   2167  CA  GLN A 305      20.169  -0.119  49.073  1.00 25.09           C  
ATOM   2168  C   GLN A 305      19.913   0.833  50.185  1.00 25.62           C  
ATOM   2169  O   GLN A 305      18.979   0.719  50.913  1.00 25.80           O  
ATOM   2170  CB  GLN A 305      19.212  -1.277  49.110  1.00 24.98           C  
ATOM   2171  CG  GLN A 305      19.167  -2.061  47.831  1.00 24.78           C  
ATOM   2172  CD  GLN A 305      18.489  -1.331  46.711  1.00 24.61           C  
ATOM   2173  OE1 GLN A 305      19.107  -0.808  45.849  1.00 23.23           O  
ATOM   2174  NE2 GLN A 305      17.195  -1.303  46.740  1.00 24.27           N  
ATOM   2175  N   GLY A 306      20.771   1.809  50.291  1.00 27.74           N  
ATOM   2176  CA  GLY A 306      20.590   2.870  51.264  1.00 27.69           C  
ATOM   2177  C   GLY A 306      21.196   2.630  52.631  1.00 27.48           C  
ATOM   2178  O   GLY A 306      21.184   3.544  53.450  1.00 27.59           O  
ATOM   2179  N   LEU A 307      21.739   1.434  52.874  1.00 29.19           N  
ATOM   2180  CA  LEU A 307      22.500   1.174  54.098  1.00 28.04           C  
ATOM   2181  C   LEU A 307      23.979   1.405  53.864  1.00 27.70           C  
ATOM   2182  O   LEU A 307      24.515   1.049  52.816  1.00 30.86           O  
ATOM   2183  CB  LEU A 307      22.266  -0.279  54.584  1.00 26.61           C  
ATOM   2184  CG  LEU A 307      20.834  -0.793  54.769  1.00 25.91           C  
ATOM   2185  CD1 LEU A 307      20.809  -2.318  55.018  1.00 24.64           C  
ATOM   2186  CD2 LEU A 307      20.144  -0.086  55.964  1.00 26.50           C  
ATOM   2187  N   GLY A 308      24.639   2.031  54.825  1.00 27.17           N  
ATOM   2188  CA  GLY A 308      26.079   2.251  54.714  1.00 27.67           C  
ATOM   2189  C   GLY A 308      26.837   1.641  55.865  1.00 25.26           C  
ATOM   2190  O   GLY A 308      26.258   0.893  56.646  1.00 22.95           O  
ATOM   2191  N   TRP A 309      28.079   1.989  55.976  1.00 24.56           N  
ATOM   2192  CA  TRP A 309      28.857   1.514  57.059  1.00 24.79           C  
ATOM   2193  C   TRP A 309      29.034  -0.003  57.077  1.00 24.37           C  
ATOM   2194  O   TRP A 309      29.047  -0.593  58.111  1.00 23.77           O  
ATOM   2195  CB  TRP A 309      28.291   2.089  58.365  1.00 23.48           C  
ATOM   2196  CG  TRP A 309      28.269   3.570  58.424  1.00 21.96           C  
ATOM   2197  CD1 TRP A 309      29.325   4.375  58.382  1.00 21.53           C  
ATOM   2198  CD2 TRP A 309      27.136   4.419  58.533  1.00 21.25           C  
ATOM   2199  NE1 TRP A 309      28.965   5.658  58.445  1.00 20.25           N  
ATOM   2200  CE2 TRP A 309      27.616   5.725  58.539  1.00 20.55           C  
ATOM   2201  CE3 TRP A 309      25.777   4.211  58.617  1.00 19.64           C  
ATOM   2202  CZ2 TRP A 309      26.795   6.798  58.645  1.00 19.93           C  
ATOM   2203  CZ3 TRP A 309      24.988   5.272  58.719  1.00 20.17           C  
ATOM   2204  CH2 TRP A 309      25.488   6.552  58.743  1.00 19.86           C  
ATOM   2205  N   ALA A 310      29.178  -0.609  55.910  1.00 24.12           N  
ATOM   2206  CA  ALA A 310      29.461  -2.028  55.779  1.00 24.87           C  
ATOM   2207  C   ALA A 310      30.750  -2.330  56.564  1.00 25.06           C  
ATOM   2208  O   ALA A 310      31.780  -1.645  56.404  1.00 26.21           O  
ATOM   2209  CB  ALA A 310      29.630  -2.403  54.312  1.00 24.80           C  
ATOM   2210  N   ASN A 311      30.666  -3.334  57.447  1.00 24.25           N  
ATOM   2211  CA  ASN A 311      31.732  -3.634  58.381  1.00 24.27           C  
ATOM   2212  C   ASN A 311      32.374  -4.970  58.028  1.00 23.73           C  
ATOM   2213  O   ASN A 311      31.691  -5.994  57.960  1.00 21.94           O  
ATOM   2214  CB  ASN A 311      31.184  -3.668  59.817  1.00 24.46           C  
ATOM   2215  CG  ASN A 311      32.216  -4.155  60.832  1.00 24.99           C  
ATOM   2216  OD1 ASN A 311      33.429  -4.035  60.618  1.00 27.13           O  
ATOM   2217  ND2 ASN A 311      31.737  -4.669  61.947  1.00 25.24           N  
ATOM   2218  N   SER A 312      33.689  -4.956  57.830  1.00 24.70           N  
ATOM   2219  CA  SER A 312      34.397  -6.168  57.445  1.00 24.04           C  
ATOM   2220  C   SER A 312      34.991  -6.916  58.629  1.00 23.17           C  
ATOM   2221  O   SER A 312      35.542  -7.993  58.444  1.00 22.29           O  
ATOM   2222  CB  SER A 312      35.496  -5.828  56.439  1.00 23.82           C  
ATOM   2223  OG  SER A 312      36.484  -4.991  57.031  1.00 24.02           O  
ATOM   2224  N   PHE A 313      34.794  -6.400  59.827  1.00 22.99           N  
ATOM   2225  CA  PHE A 313      35.252  -7.066  61.002  1.00 22.40           C  
ATOM   2226  C   PHE A 313      34.241  -8.085  61.463  1.00 21.97           C  
ATOM   2227  O   PHE A 313      33.145  -7.748  61.769  1.00 21.82           O  
ATOM   2228  CB  PHE A 313      35.522  -6.072  62.085  1.00 22.08           C  
ATOM   2229  CG  PHE A 313      35.951  -6.675  63.311  1.00 21.88           C  
ATOM   2230  CD1 PHE A 313      37.252  -7.005  63.500  1.00 22.66           C  
ATOM   2231  CD2 PHE A 313      35.044  -6.939  64.269  1.00 22.31           C  
ATOM   2232  CE1 PHE A 313      37.650  -7.577  64.664  1.00 22.98           C  
ATOM   2233  CE2 PHE A 313      35.408  -7.533  65.428  1.00 22.15           C  
ATOM   2234  CZ  PHE A 313      36.714  -7.847  65.633  1.00 22.88           C  
ATOM   2235  N   GLY A 314      34.632  -9.343  61.471  1.00 21.50           N  
ATOM   2236  CA  GLY A 314      33.809 -10.434  61.935  1.00 20.26           C  
ATOM   2237  C   GLY A 314      32.545 -10.655  61.177  1.00 20.05           C  
ATOM   2238  O   GLY A 314      32.546 -10.749  59.970  1.00 20.00           O  
ATOM   2239  N   GLN A 315      31.455 -10.722  61.917  1.00 20.24           N  
ATOM   2240  CA  GLN A 315      30.152 -10.862  61.326  1.00 21.04           C  
ATOM   2241  C   GLN A 315      29.679  -9.517  60.867  1.00 22.14           C  
ATOM   2242  O   GLN A 315      28.890  -9.423  60.014  1.00 22.89           O  
ATOM   2243  CB  GLN A 315      29.164 -11.435  62.284  1.00 20.15           C  
ATOM   2244  CG  GLN A 315      29.500 -12.805  62.757  1.00 20.29           C  
ATOM   2245  CD  GLN A 315      28.361 -13.350  63.592  1.00 19.96           C  
ATOM   2246  OE1 GLN A 315      27.282 -13.665  63.080  1.00 19.26           O  
ATOM   2247  NE2 GLN A 315      28.591 -13.469  64.871  1.00 19.51           N  
ATOM   2248  N   GLY A 316      30.213  -8.461  61.436  1.00 24.81           N  
ATOM   2249  CA  GLY A 316      29.867  -7.121  61.047  1.00 24.90           C  
ATOM   2250  C   GLY A 316      28.547  -6.696  61.584  1.00 26.20           C  
ATOM   2251  O   GLY A 316      28.029  -5.712  61.180  1.00 25.66           O  
ATOM   2252  N   LYS A 317      28.009  -7.434  62.516  1.00 29.06           N  
ATOM   2253  CA  LYS A 317      26.748  -7.128  63.095  1.00 29.24           C  
ATOM   2254  C   LYS A 317      26.687  -7.997  64.277  1.00 29.27           C  
ATOM   2255  O   LYS A 317      27.542  -8.804  64.454  1.00 28.70           O  
ATOM   2256  CB  LYS A 317      25.650  -7.502  62.154  1.00 30.50           C  
ATOM   2257  CG  LYS A 317      25.635  -8.943  61.791  1.00 32.08           C  
ATOM   2258  CD  LYS A 317      24.465  -9.176  60.894  1.00 34.93           C  
ATOM   2259  CE  LYS A 317      23.986 -10.595  60.938  1.00 35.43           C  
ATOM   2260  NZ  LYS A 317      25.027 -11.398  60.314  1.00 36.13           N  
ATOM   2261  N   GLY A 318      25.678  -7.818  65.097  1.00 28.31           N  
ATOM   2262  CA  GLY A 318      25.537  -8.615  66.268  1.00 28.05           C  
ATOM   2263  C   GLY A 318      26.622  -8.366  67.264  1.00 26.81           C  
ATOM   2264  O   GLY A 318      26.728  -7.254  67.715  1.00 28.83           O  
ATOM   2265  N   PRO A 319      27.392  -9.429  67.646  1.00 26.58           N  
ATOM   2266  CA  PRO A 319      28.462  -9.082  68.588  1.00 25.75           C  
ATOM   2267  C   PRO A 319      29.678  -8.382  67.981  1.00 25.58           C  
ATOM   2268  O   PRO A 319      30.398  -7.786  68.707  1.00 22.87           O  
ATOM   2269  CB  PRO A 319      28.869 -10.439  69.146  1.00 25.65           C  
ATOM   2270  CG  PRO A 319      28.548 -11.425  68.135  1.00 25.03           C  
ATOM   2271  CD  PRO A 319      27.268 -10.937  67.568  1.00 25.51           C  
ATOM   2272  N   ASP A 320      29.790  -8.361  66.668  1.00 26.57           N  
ATOM   2273  CA  ASP A 320      30.883  -7.727  65.970  1.00 26.74           C  
ATOM   2274  C   ASP A 320      30.615  -6.352  65.447  1.00 24.90           C  
ATOM   2275  O   ASP A 320      31.377  -5.819  64.714  1.00 24.23           O  
ATOM   2276  CB  ASP A 320      31.377  -8.609  64.862  1.00 26.79           C  
ATOM   2277  CG  ASP A 320      31.923  -9.840  65.372  1.00 28.07           C  
ATOM   2278  OD1 ASP A 320      32.762  -9.765  66.226  1.00 28.72           O  
ATOM   2279  OD2 ASP A 320      31.523 -10.906  64.983  1.00 29.70           O  
ATOM   2280  N   THR A 321      29.524  -5.796  65.893  1.00 23.20           N  
ATOM   2281  CA  THR A 321      29.140  -4.480  65.532  1.00 22.36           C  
ATOM   2282  C   THR A 321      30.105  -3.387  65.915  1.00 22.19           C  
ATOM   2283  O   THR A 321      30.697  -3.373  66.954  1.00 21.67           O  
ATOM   2284  CB  THR A 321      27.851  -4.139  66.199  1.00 22.22           C  
ATOM   2285  OG1 THR A 321      26.994  -5.195  65.980  1.00 20.76           O  
ATOM   2286  CG2 THR A 321      27.282  -2.946  65.633  1.00 22.82           C  
ATOM   2287  N   ILE A 322      30.228  -2.463  64.997  1.00 21.89           N  
ATOM   2288  CA  ILE A 322      31.052  -1.301  65.140  1.00 22.80           C  
ATOM   2289  C   ILE A 322      30.270  -0.111  64.651  1.00 21.79           C  
ATOM   2290  O   ILE A 322      30.016   0.065  63.502  1.00 22.26           O  
ATOM   2291  CB  ILE A 322      32.367  -1.416  64.384  1.00 24.60           C  
ATOM   2292  CG1 ILE A 322      33.219  -2.501  65.011  1.00 27.14           C  
ATOM   2293  CG2 ILE A 322      33.152  -0.133  64.499  1.00 24.08           C  
ATOM   2294  CD1 ILE A 322      34.416  -2.892  64.202  1.00 27.46           C  
ATOM   2295  N   THR A 323      29.890   0.693  65.597  1.00 20.27           N  
ATOM   2296  CA  THR A 323      29.138   1.901  65.392  1.00 21.00           C  
ATOM   2297  C   THR A 323      29.967   3.129  65.697  1.00 21.89           C  
ATOM   2298  O   THR A 323      30.248   3.872  64.841  1.00 21.15           O  
ATOM   2299  CB  THR A 323      27.890   1.897  66.286  1.00 21.37           C  
ATOM   2300  OG1 THR A 323      27.115   0.748  66.018  1.00 20.35           O  
ATOM   2301  CG2 THR A 323      27.043   3.029  66.039  1.00 21.74           C  
ATOM   2302  N   SER A 324      30.265   3.376  66.947  1.00 23.77           N  
ATOM   2303  CA  SER A 324      31.024   4.537  67.349  1.00 24.29           C  
ATOM   2304  C   SER A 324      32.467   4.227  67.624  1.00 27.04           C  
ATOM   2305  O   SER A 324      33.304   5.092  67.577  1.00 26.70           O  
ATOM   2306  CB  SER A 324      30.450   5.102  68.617  1.00 24.94           C  
ATOM   2307  OG  SER A 324      30.494   4.154  69.635  1.00 23.62           O  
ATOM   2308  N   GLY A 325      32.745   2.973  67.924  1.00 27.90           N  
ATOM   2309  CA  GLY A 325      34.070   2.525  68.251  1.00 29.22           C  
ATOM   2310  C   GLY A 325      34.310   2.494  69.735  1.00 30.02           C  
ATOM   2311  O   GLY A 325      35.413   2.355  70.143  1.00 32.44           O  
ATOM   2312  N   LEU A 326      33.277   2.613  70.545  1.00 28.35           N  
ATOM   2313  CA  LEU A 326      33.431   2.565  71.970  1.00 27.92           C  
ATOM   2314  C   LEU A 326      32.753   1.329  72.534  1.00 28.14           C  
ATOM   2315  O   LEU A 326      31.619   1.079  72.275  1.00 27.81           O  
ATOM   2316  CB  LEU A 326      32.913   3.844  72.629  1.00 27.92           C  
ATOM   2317  CG  LEU A 326      33.547   5.212  72.372  1.00 26.21           C  
ATOM   2318  CD1 LEU A 326      32.582   6.339  72.560  1.00 24.11           C  
ATOM   2319  CD2 LEU A 326      34.774   5.421  73.216  1.00 26.73           C  
ATOM   2320  N   GLU A 327      33.460   0.543  73.322  1.00 30.00           N  
ATOM   2321  CA  GLU A 327      32.793  -0.648  73.845  1.00 29.53           C  
ATOM   2322  C   GLU A 327      32.454  -0.389  75.305  1.00 28.25           C  
ATOM   2323  O   GLU A 327      33.218  -0.719  76.204  1.00 30.34           O  
ATOM   2324  CB  GLU A 327      33.637  -1.933  73.655  1.00 32.71           C  
ATOM   2325  CG  GLU A 327      33.263  -2.719  72.404  1.00 37.64           C  
ATOM   2326  CD  GLU A 327      31.769  -3.105  72.388  1.00 41.15           C  
ATOM   2327  OE1 GLU A 327      31.135  -3.190  73.481  1.00 40.45           O  
ATOM   2328  OE2 GLU A 327      31.198  -3.273  71.283  1.00 36.48           O  
ATOM   2329  N   VAL A 328      31.257   0.150  75.507  1.00 27.19           N  
ATOM   2330  CA  VAL A 328      30.683   0.460  76.807  1.00 26.74           C  
ATOM   2331  C   VAL A 328      29.268  -0.098  76.921  1.00 25.86           C  
ATOM   2332  O   VAL A 328      28.527  -0.051  75.993  1.00 23.91           O  
ATOM   2333  CB  VAL A 328      30.597   1.988  77.027  1.00 27.34           C  
ATOM   2334  CG1 VAL A 328      29.881   2.357  78.290  1.00 26.06           C  
ATOM   2335  CG2 VAL A 328      31.953   2.610  77.052  1.00 27.47           C  
ATOM   2336  N   THR A 329      28.933  -0.638  78.080  1.00 25.98           N  
ATOM   2337  CA  THR A 329      27.596  -1.112  78.432  1.00 27.03           C  
ATOM   2338  C   THR A 329      27.480  -0.621  79.866  1.00 28.37           C  
ATOM   2339  O   THR A 329      28.294  -0.930  80.695  1.00 29.76           O  
ATOM   2340  CB  THR A 329      27.456  -2.645  78.395  1.00 26.90           C  
ATOM   2341  OG1 THR A 329      27.452  -3.095  77.051  1.00 29.99           O  
ATOM   2342  CG2 THR A 329      26.146  -3.054  78.945  1.00 27.25           C  
ATOM   2343  N   TRP A 330      26.480   0.189  80.150  1.00 27.50           N  
ATOM   2344  CA  TRP A 330      26.294   0.838  81.439  1.00 25.95           C  
ATOM   2345  C   TRP A 330      25.615   0.117  82.616  1.00 26.78           C  
ATOM   2346  O   TRP A 330      26.029   0.257  83.722  1.00 25.02           O  
ATOM   2347  CB  TRP A 330      25.533   2.178  81.231  1.00 25.04           C  
ATOM   2348  CG  TRP A 330      26.087   3.180  80.257  1.00 23.82           C  
ATOM   2349  CD1 TRP A 330      26.955   4.153  80.533  1.00 24.11           C  
ATOM   2350  CD2 TRP A 330      25.767   3.324  78.880  1.00 22.27           C  
ATOM   2351  NE1 TRP A 330      27.240   4.872  79.436  1.00 23.10           N  
ATOM   2352  CE2 TRP A 330      26.519   4.378  78.399  1.00 22.13           C  
ATOM   2353  CE3 TRP A 330      24.931   2.651  78.002  1.00 23.14           C  
ATOM   2354  CZ2 TRP A 330      26.466   4.780  77.101  1.00 21.87           C  
ATOM   2355  CZ3 TRP A 330      24.874   3.067  76.719  1.00 23.03           C  
ATOM   2356  CH2 TRP A 330      25.635   4.111  76.278  1.00 22.25           C  
ATOM   2357  N   THR A 331      24.572  -0.646  82.386  1.00 27.53           N  
ATOM   2358  CA  THR A 331      23.816  -1.143  83.507  1.00 28.21           C  
ATOM   2359  C   THR A 331      23.788  -2.677  83.518  1.00 29.56           C  
ATOM   2360  O   THR A 331      23.917  -3.320  82.473  1.00 28.65           O  
ATOM   2361  CB  THR A 331      22.382  -0.601  83.459  1.00 28.44           C  
ATOM   2362  OG1 THR A 331      21.750  -0.996  82.223  1.00 30.65           O  
ATOM   2363  CG2 THR A 331      22.387   0.900  83.542  1.00 29.28           C  
ATOM   2364  N   PRO A 332      23.600  -3.276  84.710  1.00 30.34           N  
ATOM   2365  CA  PRO A 332      23.455  -4.734  84.766  1.00 30.33           C  
ATOM   2366  C   PRO A 332      22.198  -5.249  84.105  1.00 29.25           C  
ATOM   2367  O   PRO A 332      22.053  -6.462  83.922  1.00 31.53           O  
ATOM   2368  CB  PRO A 332      23.476  -5.041  86.272  1.00 29.98           C  
ATOM   2369  CG  PRO A 332      23.035  -3.773  86.908  1.00 30.73           C  
ATOM   2370  CD  PRO A 332      23.623  -2.679  86.050  1.00 29.76           C  
ATOM   2371  N   THR A 333      21.271  -4.358  83.750  1.00 28.90           N  
ATOM   2372  CA  THR A 333      20.028  -4.725  83.042  1.00 31.28           C  
ATOM   2373  C   THR A 333      19.798  -3.752  81.893  1.00 30.31           C  
ATOM   2374  O   THR A 333      18.981  -2.812  82.007  1.00 28.94           O  
ATOM   2375  CB  THR A 333      18.811  -4.665  84.013  1.00 32.46           C  
ATOM   2376  OG1 THR A 333      18.903  -3.480  84.838  1.00 30.25           O  
ATOM   2377  CG2 THR A 333      18.772  -5.924  84.867  1.00 33.04           C  
ATOM   2378  N   PRO A 334      20.467  -3.972  80.760  1.00 30.97           N  
ATOM   2379  CA  PRO A 334      20.315  -3.029  79.646  1.00 29.42           C  
ATOM   2380  C   PRO A 334      18.898  -3.034  79.017  1.00 27.38           C  
ATOM   2381  O   PRO A 334      18.548  -2.054  78.360  1.00 25.43           O  
ATOM   2382  CB  PRO A 334      21.396  -3.467  78.650  1.00 30.27           C  
ATOM   2383  CG  PRO A 334      22.360  -4.274  79.466  1.00 32.46           C  
ATOM   2384  CD  PRO A 334      21.520  -4.962  80.491  1.00 31.92           C  
ATOM   2385  N   THR A 335      18.035  -4.015  79.274  1.00 28.86           N  
ATOM   2386  CA  THR A 335      16.666  -3.992  78.722  1.00 29.45           C  
ATOM   2387  C   THR A 335      15.573  -3.788  79.766  1.00 28.85           C  
ATOM   2388  O   THR A 335      14.456  -4.184  79.595  1.00 25.52           O  
ATOM   2389  CB  THR A 335      16.334  -5.301  77.972  1.00 30.64           C  
ATOM   2390  OG1 THR A 335      16.332  -6.417  78.899  1.00 28.73           O  
ATOM   2391  CG2 THR A 335      17.302  -5.571  76.881  1.00 29.87           C  
ATOM   2392  N   LYS A 336      15.931  -3.166  80.863  1.00 33.33           N  
ATOM   2393  CA  LYS A 336      15.068  -2.958  82.018  1.00 34.75           C  
ATOM   2394  C   LYS A 336      15.307  -1.659  82.747  1.00 31.90           C  
ATOM   2395  O   LYS A 336      16.409  -1.281  82.976  1.00 31.06           O  
ATOM   2396  CB  LYS A 336      15.293  -4.102  82.983  1.00 37.49           C  
ATOM   2397  CG  LYS A 336      14.204  -4.323  83.988  1.00 43.89           C  
ATOM   2398  CD  LYS A 336      14.715  -4.263  85.431  1.00 49.22           C  
ATOM   2399  CE  LYS A 336      13.861  -5.084  86.382  1.00 50.53           C  
ATOM   2400  NZ  LYS A 336      12.876  -5.975  85.696  1.00 52.38           N  
ATOM   2401  N   TRP A 337      14.248  -0.975  83.109  1.00 29.62           N  
ATOM   2402  CA  TRP A 337      14.364   0.280  83.807  1.00 29.55           C  
ATOM   2403  C   TRP A 337      14.718   0.175  85.275  1.00 29.30           C  
ATOM   2404  O   TRP A 337      14.321  -0.704  85.957  1.00 29.72           O  
ATOM   2405  CB  TRP A 337      13.097   1.131  83.594  1.00 30.53           C  
ATOM   2406  CG  TRP A 337      13.075   2.343  84.417  1.00 29.90           C  
ATOM   2407  CD1 TRP A 337      12.358   2.538  85.513  1.00 28.52           C  
ATOM   2408  CD2 TRP A 337      13.875   3.503  84.244  1.00 29.71           C  
ATOM   2409  NE1 TRP A 337      12.636   3.727  86.041  1.00 28.89           N  
ATOM   2410  CE2 TRP A 337      13.571   4.354  85.280  1.00 30.73           C  
ATOM   2411  CE3 TRP A 337      14.807   3.907  83.306  1.00 29.14           C  
ATOM   2412  CZ2 TRP A 337      14.150   5.591  85.401  1.00 30.98           C  
ATOM   2413  CZ3 TRP A 337      15.379   5.107  83.432  1.00 29.09           C  
ATOM   2414  CH2 TRP A 337      15.059   5.942  84.459  1.00 30.63           C  
ATOM   2415  N   GLY A 338      15.496   1.114  85.742  1.00 30.62           N  
ATOM   2416  CA  GLY A 338      15.916   1.149  87.109  1.00 30.24           C  
ATOM   2417  C   GLY A 338      16.981   2.170  87.377  1.00 32.17           C  
ATOM   2418  O   GLY A 338      17.150   3.093  86.626  1.00 31.45           O  
ATOM   2419  N   MET A 339      17.707   1.983  88.471  1.00 33.18           N  
ATOM   2420  CA  MET A 339      18.753   2.920  88.858  1.00 34.10           C  
ATOM   2421  C   MET A 339      20.226   2.521  88.692  1.00 32.45           C  
ATOM   2422  O   MET A 339      21.070   3.100  89.297  1.00 32.56           O  
ATOM   2423  CB  MET A 339      18.495   3.431  90.264  1.00 34.51           C  
ATOM   2424  CG  MET A 339      17.133   4.041  90.464  1.00 36.32           C  
ATOM   2425  SD  MET A 339      16.976   5.744  89.923  1.00 38.39           S  
ATOM   2426  CE  MET A 339      18.415   6.516  90.603  1.00 36.31           C  
ATOM   2427  N   GLY A 340      20.511   1.571  87.825  1.00 30.65           N  
ATOM   2428  CA  GLY A 340      21.841   1.101  87.597  1.00 30.04           C  
ATOM   2429  C   GLY A 340      22.879   2.102  87.171  1.00 29.90           C  
ATOM   2430  O   GLY A 340      23.999   1.997  87.548  1.00 29.35           O  
ATOM   2431  N   TYR A 341      22.490   3.080  86.369  1.00 28.52           N  
ATOM   2432  CA  TYR A 341      23.454   4.024  85.862  1.00 29.34           C  
ATOM   2433  C   TYR A 341      23.991   4.920  86.937  1.00 28.89           C  
ATOM   2434  O   TYR A 341      25.167   5.042  87.121  1.00 26.18           O  
ATOM   2435  CB  TYR A 341      22.831   4.831  84.712  1.00 27.43           C  
ATOM   2436  CG  TYR A 341      23.658   5.950  84.166  1.00 24.40           C  
ATOM   2437  CD1 TYR A 341      23.760   7.112  84.849  1.00 24.28           C  
ATOM   2438  CD2 TYR A 341      24.320   5.842  82.984  1.00 23.81           C  
ATOM   2439  CE1 TYR A 341      24.512   8.130  84.394  1.00 24.07           C  
ATOM   2440  CE2 TYR A 341      25.043   6.881  82.493  1.00 23.12           C  
ATOM   2441  CZ  TYR A 341      25.128   8.010  83.230  1.00 23.81           C  
ATOM   2442  OH  TYR A 341      25.830   9.071  82.859  1.00 24.28           O  
ATOM   2443  N   LEU A 342      23.078   5.559  87.650  1.00 30.54           N  
ATOM   2444  CA  LEU A 342      23.444   6.469  88.728  1.00 31.22           C  
ATOM   2445  C   LEU A 342      24.136   5.708  89.852  1.00 30.14           C  
ATOM   2446  O   LEU A 342      25.019   6.242  90.523  1.00 26.45           O  
ATOM   2447  CB  LEU A 342      22.220   7.212  89.259  1.00 32.05           C  
ATOM   2448  CG  LEU A 342      21.720   8.387  88.414  1.00 32.24           C  
ATOM   2449  CD1 LEU A 342      20.570   9.089  89.150  1.00 33.45           C  
ATOM   2450  CD2 LEU A 342      22.855   9.353  88.159  1.00 30.73           C  
ATOM   2451  N   GLU A 343      23.725   4.464  90.052  1.00 31.12           N  
ATOM   2452  CA  GLU A 343      24.301   3.648  91.077  1.00 32.03           C  
ATOM   2453  C   GLU A 343      25.733   3.223  90.791  1.00 32.48           C  
ATOM   2454  O   GLU A 343      26.588   3.340  91.623  1.00 33.80           O  
ATOM   2455  CB  GLU A 343      23.427   2.429  91.332  1.00 33.37           C  
ATOM   2456  CG  GLU A 343      22.475   2.602  92.496  1.00 33.94           C  
ATOM   2457  CD  GLU A 343      21.316   1.650  92.443  1.00 35.28           C  
ATOM   2458  OE1 GLU A 343      21.326   0.666  91.677  1.00 38.00           O  
ATOM   2459  OE2 GLU A 343      20.385   1.878  93.200  1.00 36.29           O  
ATOM   2460  N   TYR A 344      25.990   2.715  89.604  1.00 32.45           N  
ATOM   2461  CA  TYR A 344      27.328   2.235  89.261  1.00 32.92           C  
ATOM   2462  C   TYR A 344      28.312   3.389  89.118  1.00 33.32           C  
ATOM   2463  O   TYR A 344      29.494   3.255  89.460  1.00 35.10           O  
ATOM   2464  CB  TYR A 344      27.274   1.403  87.976  1.00 33.45           C  
ATOM   2465  CG  TYR A 344      26.935  -0.051  88.205  1.00 33.87           C  
ATOM   2466  CD1 TYR A 344      25.962  -0.421  89.126  1.00 34.04           C  
ATOM   2467  CD2 TYR A 344      27.580  -1.055  87.496  1.00 37.39           C  
ATOM   2468  CE1 TYR A 344      25.668  -1.751  89.363  1.00 35.51           C  
ATOM   2469  CE2 TYR A 344      27.284  -2.404  87.721  1.00 38.26           C  
ATOM   2470  CZ  TYR A 344      26.328  -2.738  88.649  1.00 36.94           C  
ATOM   2471  OH  TYR A 344      26.018  -4.060  88.854  1.00 38.65           O  
ATOM   2472  N   LEU A 345      27.829   4.504  88.609  1.00 33.43           N  
ATOM   2473  CA  LEU A 345      28.644   5.665  88.425  1.00 33.99           C  
ATOM   2474  C   LEU A 345      29.101   6.134  89.762  1.00 35.00           C  
ATOM   2475  O   LEU A 345      30.146   6.699  89.900  1.00 34.11           O  
ATOM   2476  CB  LEU A 345      27.843   6.756  87.732  1.00 33.78           C  
ATOM   2477  CG  LEU A 345      28.515   8.115  87.524  1.00 32.84           C  
ATOM   2478  CD1 LEU A 345      29.702   8.030  86.588  1.00 32.51           C  
ATOM   2479  CD2 LEU A 345      27.563   9.235  87.150  1.00 30.33           C  
ATOM   2480  N   TYR A 346      28.274   5.899  90.761  1.00 38.28           N  
ATOM   2481  CA  TYR A 346      28.604   6.341  92.097  1.00 38.89           C  
ATOM   2482  C   TYR A 346      29.123   5.308  93.028  1.00 40.92           C  
ATOM   2483  O   TYR A 346      29.426   5.621  94.132  1.00 49.91           O  
ATOM   2484  CB  TYR A 346      27.435   7.078  92.718  1.00 35.71           C  
ATOM   2485  CG  TYR A 346      27.462   8.490  92.334  1.00 35.49           C  
ATOM   2486  CD1 TYR A 346      28.316   9.351  92.943  1.00 35.20           C  
ATOM   2487  CD2 TYR A 346      26.684   8.948  91.324  1.00 37.21           C  
ATOM   2488  CE1 TYR A 346      28.367  10.650  92.583  1.00 38.23           C  
ATOM   2489  CE2 TYR A 346      26.740  10.236  90.942  1.00 40.03           C  
ATOM   2490  CZ  TYR A 346      27.569  11.084  91.580  1.00 40.31           C  
ATOM   2491  OH  TYR A 346      27.617  12.368  91.198  1.00 39.80           O  
ATOM   2492  N   LYS A 347      29.264   4.089  92.568  1.00 40.88           N  
ATOM   2493  CA  LYS A 347      29.786   3.055  93.381  1.00 39.56           C  
ATOM   2494  C   LYS A 347      31.255   2.744  93.167  1.00 38.49           C  
ATOM   2495  O   LYS A 347      31.952   2.481  94.116  1.00 40.48           O  
ATOM   2496  CB  LYS A 347      29.022   1.798  93.133  1.00 42.96           C  
ATOM   2497  CG  LYS A 347      29.139   0.836  94.297  1.00 45.36           C  
ATOM   2498  CD  LYS A 347      29.126  -0.581  93.801  1.00 47.08           C  
ATOM   2499  CE  LYS A 347      27.899  -0.829  92.939  1.00 46.97           C  
ATOM   2500  NZ  LYS A 347      26.923  -1.741  93.618  1.00 48.22           N  
ATOM   2501  N   PHE A 348      31.711   2.767  91.933  1.00 35.65           N  
ATOM   2502  CA  PHE A 348      33.092   2.439  91.619  1.00 36.33           C  
ATOM   2503  C   PHE A 348      33.917   3.676  91.319  1.00 37.60           C  
ATOM   2504  O   PHE A 348      33.370   4.763  91.128  1.00 37.19           O  
ATOM   2505  CB  PHE A 348      33.139   1.467  90.424  1.00 37.67           C  
ATOM   2506  CG  PHE A 348      32.182   0.320  90.526  1.00 35.77           C  
ATOM   2507  CD1 PHE A 348      32.457  -0.749  91.337  1.00 36.34           C  
ATOM   2508  CD2 PHE A 348      31.004   0.324  89.794  1.00 37.24           C  
ATOM   2509  CE1 PHE A 348      31.573  -1.817  91.441  1.00 39.98           C  
ATOM   2510  CE2 PHE A 348      30.105  -0.732  89.885  1.00 38.88           C  
ATOM   2511  CZ  PHE A 348      30.398  -1.807  90.714  1.00 40.19           C  
ATOM   2512  N   ASP A 349      35.221   3.488  91.302  1.00 39.70           N  
ATOM   2513  CA  ASP A 349      36.182   4.548  91.003  1.00 41.14           C  
ATOM   2514  C   ASP A 349      36.565   4.224  89.584  1.00 38.96           C  
ATOM   2515  O   ASP A 349      36.580   3.042  89.202  1.00 38.26           O  
ATOM   2516  CB  ASP A 349      37.404   4.451  91.919  1.00 44.15           C  
ATOM   2517  CG  ASP A 349      37.437   5.477  93.006  1.00 48.26           C  
ATOM   2518  OD1 ASP A 349      36.459   6.240  93.129  1.00 52.90           O  
ATOM   2519  OD2 ASP A 349      38.401   5.439  93.787  1.00 53.97           O  
ATOM   2520  N   TRP A 350      36.850   5.218  88.767  1.00 36.73           N  
ATOM   2521  CA  TRP A 350      37.169   4.930  87.377  1.00 35.89           C  
ATOM   2522  C   TRP A 350      38.556   5.217  86.877  1.00 39.28           C  
ATOM   2523  O   TRP A 350      39.202   6.119  87.289  1.00 40.19           O  
ATOM   2524  CB  TRP A 350      36.106   5.561  86.471  1.00 34.48           C  
ATOM   2525  CG  TRP A 350      34.720   5.302  86.978  1.00 31.51           C  
ATOM   2526  CD1 TRP A 350      34.118   5.932  88.000  1.00 29.63           C  
ATOM   2527  CD2 TRP A 350      33.804   4.312  86.523  1.00 28.01           C  
ATOM   2528  NE1 TRP A 350      32.894   5.412  88.209  1.00 27.79           N  
ATOM   2529  CE2 TRP A 350      32.670   4.414  87.312  1.00 27.66           C  
ATOM   2530  CE3 TRP A 350      33.827   3.372  85.525  1.00 25.29           C  
ATOM   2531  CZ2 TRP A 350      31.581   3.617  87.132  1.00 26.92           C  
ATOM   2532  CZ3 TRP A 350      32.760   2.596  85.361  1.00 25.85           C  
ATOM   2533  CH2 TRP A 350      31.637   2.710  86.153  1.00 25.75           C  
ATOM   2534  N   GLU A 351      39.010   4.413  85.951  1.00 42.23           N  
ATOM   2535  CA  GLU A 351      40.313   4.604  85.377  1.00 42.92           C  
ATOM   2536  C   GLU A 351      40.121   4.648  83.879  1.00 40.88           C  
ATOM   2537  O   GLU A 351      39.323   3.951  83.316  1.00 36.06           O  
ATOM   2538  CB  GLU A 351      41.268   3.470  85.748  1.00 43.97           C  
ATOM   2539  CG  GLU A 351      40.694   2.086  85.569  1.00 47.04           C  
ATOM   2540  CD  GLU A 351      41.617   0.975  85.993  1.00 48.14           C  
ATOM   2541  OE1 GLU A 351      42.825   1.225  86.185  1.00 48.44           O  
ATOM   2542  OE2 GLU A 351      41.118  -0.165  86.136  1.00 50.33           O  
ATOM   2543  N   PRO A 352      40.875   5.484  83.220  1.00 41.32           N  
ATOM   2544  CA  PRO A 352      40.761   5.512  81.768  1.00 44.11           C  
ATOM   2545  C   PRO A 352      41.475   4.323  81.129  1.00 42.93           C  
ATOM   2546  O   PRO A 352      42.510   3.865  81.620  1.00 45.26           O  
ATOM   2547  CB  PRO A 352      41.418   6.843  81.385  1.00 43.41           C  
ATOM   2548  CG  PRO A 352      42.330   7.152  82.512  1.00 42.09           C  
ATOM   2549  CD  PRO A 352      41.701   6.575  83.738  1.00 40.84           C  
ATOM   2550  N   THR A 353      40.851   3.889  80.051  1.00 40.76           N  
ATOM   2551  CA  THR A 353      41.267   2.797  79.246  1.00 39.34           C  
ATOM   2552  C   THR A 353      41.030   3.008  77.750  1.00 37.20           C  
ATOM   2553  O   THR A 353      40.848   4.101  77.289  1.00 34.38           O  
ATOM   2554  CB  THR A 353      40.528   1.560  79.702  1.00 39.81           C  
ATOM   2555  OG1 THR A 353      41.059   0.451  79.013  1.00 41.57           O  
ATOM   2556  CG2 THR A 353      39.105   1.672  79.399  1.00 39.60           C  
ATOM   2557  N   LYS A 354      41.066   1.950  76.971  1.00 36.32           N  
ATOM   2558  CA  LYS A 354      40.841   2.044  75.536  1.00 36.84           C  
ATOM   2559  C   LYS A 354      39.895   1.003  75.010  1.00 35.81           C  
ATOM   2560  O   LYS A 354      39.783  -0.052  75.547  1.00 34.34           O  
ATOM   2561  CB  LYS A 354      42.101   1.860  74.733  1.00 37.18           C  
ATOM   2562  CG  LYS A 354      43.202   2.861  74.910  1.00 38.14           C  
ATOM   2563  CD  LYS A 354      42.818   4.223  74.450  1.00 39.35           C  
ATOM   2564  CE  LYS A 354      43.931   5.170  74.738  1.00 38.67           C  
ATOM   2565  NZ  LYS A 354      44.223   6.004  73.563  1.00 41.85           N  
ATOM   2566  N   SER A 355      39.230   1.326  73.921  1.00 35.20           N  
ATOM   2567  CA  SER A 355      38.324   0.393  73.260  1.00 33.36           C  
ATOM   2568  C   SER A 355      39.022  -0.437  72.205  1.00 30.15           C  
ATOM   2569  O   SER A 355      40.094  -0.112  71.792  1.00 29.12           O  
ATOM   2570  CB  SER A 355      37.051   1.075  72.749  1.00 33.73           C  
ATOM   2571  OG  SER A 355      37.229   1.734  71.531  1.00 32.30           O  
ATOM   2572  N   PRO A 356      38.424  -1.514  71.768  1.00 28.64           N  
ATOM   2573  CA  PRO A 356      39.082  -2.328  70.770  1.00 28.31           C  
ATOM   2574  C   PRO A 356      39.338  -1.571  69.529  1.00 29.27           C  
ATOM   2575  O   PRO A 356      39.838  -2.124  68.613  1.00 31.48           O  
ATOM   2576  CB  PRO A 356      38.070  -3.393  70.492  1.00 27.47           C  
ATOM   2577  CG  PRO A 356      37.410  -3.568  71.762  1.00 27.93           C  
ATOM   2578  CD  PRO A 356      37.321  -2.234  72.389  1.00 28.57           C  
ATOM   2579  N   ALA A 357      38.993  -0.304  69.528  1.00 29.78           N  
ATOM   2580  CA  ALA A 357      39.155   0.558  68.403  1.00 28.19           C  
ATOM   2581  C   ALA A 357      39.988   1.746  68.720  1.00 28.63           C  
ATOM   2582  O   ALA A 357      40.234   2.572  67.899  1.00 28.44           O  
ATOM   2583  CB  ALA A 357      37.814   0.986  67.897  1.00 28.26           C  
ATOM   2584  N   GLY A 358      40.419   1.832  69.941  1.00 31.86           N  
ATOM   2585  CA  GLY A 358      41.272   2.914  70.365  1.00 32.84           C  
ATOM   2586  C   GLY A 358      40.647   4.145  70.944  1.00 32.67           C  
ATOM   2587  O   GLY A 358      41.302   5.112  71.159  1.00 32.10           O  
ATOM   2588  N   ALA A 359      39.361   4.095  71.178  1.00 33.19           N  
ATOM   2589  CA  ALA A 359      38.665   5.213  71.714  1.00 32.84           C  
ATOM   2590  C   ALA A 359      38.875   5.259  73.190  1.00 34.14           C  
ATOM   2591  O   ALA A 359      39.034   4.247  73.834  1.00 34.14           O  
ATOM   2592  CB  ALA A 359      37.212   5.119  71.387  1.00 32.52           C  
ATOM   2593  N   ASN A 360      38.877   6.468  73.708  1.00 32.68           N  
ATOM   2594  CA  ASN A 360      39.067   6.729  75.106  1.00 31.46           C  
ATOM   2595  C   ASN A 360      37.855   6.510  75.933  1.00 30.46           C  
ATOM   2596  O   ASN A 360      36.854   7.129  75.759  1.00 30.81           O  
ATOM   2597  CB  ASN A 360      39.574   8.137  75.308  1.00 30.58           C  
ATOM   2598  CG  ASN A 360      41.022   8.246  75.055  1.00 30.31           C  
ATOM   2599  OD1 ASN A 360      41.471   9.151  74.435  1.00 29.76           O  
ATOM   2600  ND2 ASN A 360      41.756   7.310  75.544  1.00 30.23           N  
ATOM   2601  N   GLN A 361      37.971   5.599  76.854  1.00 28.89           N  
ATOM   2602  CA  GLN A 361      36.864   5.305  77.714  1.00 28.53           C  
ATOM   2603  C   GLN A 361      37.294   5.047  79.160  1.00 28.84           C  
ATOM   2604  O   GLN A 361      38.431   5.141  79.545  1.00 29.69           O  
ATOM   2605  CB  GLN A 361      35.982   4.192  77.142  1.00 28.43           C  
ATOM   2606  CG  GLN A 361      36.589   2.811  77.115  1.00 30.34           C  
ATOM   2607  CD  GLN A 361      35.703   1.842  76.435  1.00 29.54           C  
ATOM   2608  OE1 GLN A 361      35.455   1.937  75.263  1.00 31.44           O  
ATOM   2609  NE2 GLN A 361      35.210   0.910  77.178  1.00 29.13           N  
ATOM   2610  N   TRP A 362      36.332   4.743  79.977  1.00 27.37           N  
ATOM   2611  CA  TRP A 362      36.610   4.515  81.380  1.00 27.14           C  
ATOM   2612  C   TRP A 362      36.158   3.122  81.785  1.00 26.35           C  
ATOM   2613  O   TRP A 362      35.254   2.532  81.180  1.00 24.71           O  
ATOM   2614  CB  TRP A 362      35.935   5.584  82.252  1.00 28.09           C  
ATOM   2615  CG  TRP A 362      36.425   6.957  81.949  1.00 29.51           C  
ATOM   2616  CD1 TRP A 362      36.042   7.718  80.901  1.00 31.41           C  
ATOM   2617  CD2 TRP A 362      37.357   7.748  82.698  1.00 30.19           C  
ATOM   2618  NE1 TRP A 362      36.682   8.906  80.909  1.00 32.65           N  
ATOM   2619  CE2 TRP A 362      37.495   8.962  82.007  1.00 31.66           C  
ATOM   2620  CE3 TRP A 362      38.098   7.546  83.871  1.00 31.55           C  
ATOM   2621  CZ2 TRP A 362      38.322   9.980  82.451  1.00 32.90           C  
ATOM   2622  CZ3 TRP A 362      38.915   8.556  84.307  1.00 32.35           C  
ATOM   2623  CH2 TRP A 362      39.015   9.767  83.598  1.00 32.91           C  
ATOM   2624  N   VAL A 363      36.841   2.580  82.793  1.00 25.90           N  
ATOM   2625  CA  VAL A 363      36.520   1.281  83.359  1.00 26.36           C  
ATOM   2626  C   VAL A 363      36.707   1.384  84.870  1.00 28.82           C  
ATOM   2627  O   VAL A 363      37.393   2.280  85.374  1.00 30.17           O  
ATOM   2628  CB  VAL A 363      37.388   0.168  82.750  1.00 24.17           C  
ATOM   2629  CG1 VAL A 363      38.859   0.382  83.087  1.00 24.05           C  
ATOM   2630  CG2 VAL A 363      36.900  -1.207  83.154  1.00 23.85           C  
ATOM   2631  N   ALA A 364      35.945   0.549  85.545  1.00 31.10           N  
ATOM   2632  CA  ALA A 364      35.882   0.536  86.967  1.00 33.37           C  
ATOM   2633  C   ALA A 364      37.049  -0.184  87.523  1.00 34.69           C  
ATOM   2634  O   ALA A 364      37.514  -1.166  86.998  1.00 35.90           O  
ATOM   2635  CB  ALA A 364      34.580  -0.067  87.459  1.00 31.67           C  
ATOM   2636  N   LYS A 365      37.518   0.355  88.616  1.00 35.96           N  
ATOM   2637  CA  LYS A 365      38.642  -0.169  89.316  1.00 38.32           C  
ATOM   2638  C   LYS A 365      38.049  -1.018  90.384  1.00 39.72           C  
ATOM   2639  O   LYS A 365      37.080  -0.630  90.994  1.00 36.49           O  
ATOM   2640  CB  LYS A 365      39.371   0.964  89.969  1.00 36.95           C  
ATOM   2641  CG  LYS A 365      40.380   1.678  89.148  1.00 38.97           C  
ATOM   2642  CD  LYS A 365      40.592   3.031  89.808  1.00 41.26           C  
ATOM   2643  CE  LYS A 365      42.021   3.276  90.028  1.00 42.82           C  
ATOM   2644  NZ  LYS A 365      42.563   2.317  91.015  1.00 46.33           N  
ATOM   2645  N   ASN A 366      38.627  -2.181  90.579  1.00 43.40           N  
ATOM   2646  CA  ASN A 366      38.188  -3.105  91.601  1.00 51.08           C  
ATOM   2647  C   ASN A 366      36.725  -3.606  91.539  1.00 47.39           C  
ATOM   2648  O   ASN A 366      35.935  -3.332  92.421  1.00 46.36           O  
ATOM   2649  CB  ASN A 366      38.506  -2.530  93.010  1.00 55.21           C  
ATOM   2650  CG  ASN A 366      39.932  -1.970  93.115  1.00 60.62           C  
ATOM   2651  OD1 ASN A 366      40.903  -2.736  93.206  1.00 65.56           O  
ATOM   2652  ND2 ASN A 366      40.064  -0.634  93.113  1.00 59.05           N  
ATOM   2653  N   ALA A 367      36.379  -4.362  90.508  1.00 44.78           N  
ATOM   2654  CA  ALA A 367      35.030  -4.900  90.410  1.00 43.88           C  
ATOM   2655  C   ALA A 367      34.931  -6.235  89.680  1.00 43.51           C  
ATOM   2656  O   ALA A 367      35.821  -6.669  88.988  1.00 44.08           O  
ATOM   2657  CB  ALA A 367      34.142  -3.898  89.752  1.00 44.88           C  
ATOM   2658  N   GLU A 368      33.833  -6.915  89.892  1.00 46.56           N  
ATOM   2659  CA  GLU A 368      33.621  -8.215  89.281  1.00 52.92           C  
ATOM   2660  C   GLU A 368      32.774  -8.051  88.025  1.00 47.55           C  
ATOM   2661  O   GLU A 368      32.260  -6.998  87.807  1.00 49.47           O  
ATOM   2662  CB  GLU A 368      33.070  -9.248  90.313  1.00 56.80           C  
ATOM   2663  CG  GLU A 368      34.121 -10.123  91.062  1.00 56.02           C  
ATOM   2664  CD  GLU A 368      35.035 -10.987  90.169  1.00 59.82           C  
ATOM   2665  OE1 GLU A 368      36.124 -10.542  89.803  1.00 55.15           O  
ATOM   2666  OE2 GLU A 368      34.705 -12.142  89.840  1.00 60.22           O  
ATOM   2667  N   PRO A 369      32.639  -9.052  87.174  1.00 42.09           N  
ATOM   2668  CA  PRO A 369      31.831  -8.813  85.977  1.00 38.86           C  
ATOM   2669  C   PRO A 369      30.381  -8.943  86.313  1.00 35.24           C  
ATOM   2670  O   PRO A 369      29.952 -10.027  86.492  1.00 35.67           O  
ATOM   2671  CB  PRO A 369      32.253  -9.971  85.074  1.00 39.48           C  
ATOM   2672  CG  PRO A 369      33.552 -10.400  85.550  1.00 40.14           C  
ATOM   2673  CD  PRO A 369      33.332 -10.356  87.013  1.00 39.66           C  
ATOM   2674  N   THR A 370      29.637  -7.858  86.392  1.00 33.64           N  
ATOM   2675  CA  THR A 370      28.213  -7.934  86.736  1.00 33.09           C  
ATOM   2676  C   THR A 370      27.248  -7.628  85.616  1.00 31.42           C  
ATOM   2677  O   THR A 370      26.103  -7.940  85.678  1.00 28.06           O  
ATOM   2678  CB  THR A 370      27.865  -7.025  87.910  1.00 33.25           C  
ATOM   2679  OG1 THR A 370      28.644  -5.847  87.848  1.00 35.50           O  
ATOM   2680  CG2 THR A 370      28.162  -7.692  89.159  1.00 32.25           C  
ATOM   2681  N   ILE A 371      27.728  -6.995  84.584  1.00 32.05           N  
ATOM   2682  CA  ILE A 371      26.848  -6.684  83.469  1.00 30.66           C  
ATOM   2683  C   ILE A 371      26.861  -7.744  82.382  1.00 28.54           C  
ATOM   2684  O   ILE A 371      27.924  -8.242  82.016  1.00 26.57           O  
ATOM   2685  CB  ILE A 371      27.195  -5.323  82.839  1.00 31.56           C  
ATOM   2686  CG1 ILE A 371      27.077  -4.210  83.882  1.00 31.63           C  
ATOM   2687  CG2 ILE A 371      26.300  -5.039  81.644  1.00 32.74           C  
ATOM   2688  CD1 ILE A 371      28.109  -3.123  83.742  1.00 33.87           C  
ATOM   2689  N   PRO A 372      25.672  -8.085  81.862  1.00 28.69           N  
ATOM   2690  CA  PRO A 372      25.678  -9.091  80.807  1.00 29.53           C  
ATOM   2691  C   PRO A 372      26.040  -8.718  79.391  1.00 28.57           C  
ATOM   2692  O   PRO A 372      25.892  -7.627  78.913  1.00 28.85           O  
ATOM   2693  CB  PRO A 372      24.236  -9.528  80.807  1.00 31.49           C  
ATOM   2694  CG  PRO A 372      23.524  -8.256  80.962  1.00 31.12           C  
ATOM   2695  CD  PRO A 372      24.250  -7.659  82.109  1.00 29.64           C  
ATOM   2696  N   ASP A 373      26.524  -9.737  78.732  1.00 28.22           N  
ATOM   2697  CA  ASP A 373      26.953  -9.722  77.348  1.00 28.05           C  
ATOM   2698  C   ASP A 373      25.698  -9.704  76.515  1.00 25.21           C  
ATOM   2699  O   ASP A 373      24.695 -10.225  76.928  1.00 23.46           O  
ATOM   2700  CB  ASP A 373      27.724 -11.032  77.148  1.00 27.88           C  
ATOM   2701  CG  ASP A 373      28.283 -11.174  75.822  1.00 26.18           C  
ATOM   2702  OD1 ASP A 373      27.553 -11.333  74.870  1.00 25.68           O  
ATOM   2703  OD2 ASP A 373      29.471 -11.179  75.712  1.00 24.84           O  
ATOM   2704  N   ALA A 374      25.746  -9.098  75.351  1.00 25.80           N  
ATOM   2705  CA  ALA A 374      24.571  -9.032  74.505  1.00 26.29           C  
ATOM   2706  C   ALA A 374      24.240 -10.278  73.717  1.00 25.52           C  
ATOM   2707  O   ALA A 374      23.236 -10.348  73.080  1.00 24.54           O  
ATOM   2708  CB  ALA A 374      24.725  -7.869  73.579  1.00 27.81           C  
ATOM   2709  N   TYR A 375      25.116 -11.260  73.702  1.00 26.30           N  
ATOM   2710  CA  TYR A 375      24.850 -12.438  72.918  1.00 26.22           C  
ATOM   2711  C   TYR A 375      25.114 -13.671  73.700  1.00 26.68           C  
ATOM   2712  O   TYR A 375      24.630 -14.730  73.394  1.00 25.85           O  
ATOM   2713  CB  TYR A 375      25.668 -12.380  71.619  1.00 26.35           C  
ATOM   2714  CG  TYR A 375      25.082 -11.354  70.755  1.00 26.06           C  
ATOM   2715  CD1 TYR A 375      24.000 -11.642  69.976  1.00 25.97           C  
ATOM   2716  CD2 TYR A 375      25.494 -10.058  70.849  1.00 26.46           C  
ATOM   2717  CE1 TYR A 375      23.396 -10.682  69.258  1.00 26.57           C  
ATOM   2718  CE2 TYR A 375      24.874  -9.080  70.153  1.00 26.53           C  
ATOM   2719  CZ  TYR A 375      23.844  -9.406  69.346  1.00 26.53           C  
ATOM   2720  OH  TYR A 375      23.255  -8.454  68.649  1.00 26.98           O  
ATOM   2721  N   ASP A 376      25.866 -13.506  74.759  1.00 28.71           N  
ATOM   2722  CA  ASP A 376      26.204 -14.624  75.575  1.00 29.74           C  
ATOM   2723  C   ASP A 376      25.555 -14.585  76.932  1.00 27.48           C  
ATOM   2724  O   ASP A 376      25.790 -13.654  77.714  1.00 26.45           O  
ATOM   2725  CB  ASP A 376      27.690 -14.706  75.719  1.00 31.29           C  
ATOM   2726  CG  ASP A 376      28.151 -16.090  75.932  1.00 30.48           C  
ATOM   2727  OD1 ASP A 376      27.358 -16.959  76.296  1.00 30.22           O  
ATOM   2728  OD2 ASP A 376      29.327 -16.281  75.693  1.00 26.30           O  
ATOM   2729  N   PRO A 377      24.704 -15.626  77.163  1.00 25.79           N  
ATOM   2730  CA  PRO A 377      24.104 -15.579  78.490  1.00 27.55           C  
ATOM   2731  C   PRO A 377      24.987 -16.090  79.623  1.00 29.47           C  
ATOM   2732  O   PRO A 377      24.658 -15.988  80.764  1.00 26.50           O  
ATOM   2733  CB  PRO A 377      22.861 -16.445  78.381  1.00 26.79           C  
ATOM   2734  CG  PRO A 377      23.148 -17.412  77.319  1.00 27.40           C  
ATOM   2735  CD  PRO A 377      24.060 -16.710  76.349  1.00 26.86           C  
ATOM   2736  N   ASN A 378      26.153 -16.591  79.298  1.00 30.89           N  
ATOM   2737  CA  ASN A 378      27.052 -17.089  80.269  1.00 31.47           C  
ATOM   2738  C   ASN A 378      28.232 -16.194  80.469  1.00 30.78           C  
ATOM   2739  O   ASN A 378      29.157 -16.600  81.079  1.00 29.26           O  
ATOM   2740  CB  ASN A 378      27.613 -18.390  79.766  1.00 35.17           C  
ATOM   2741  CG  ASN A 378      26.692 -19.561  79.965  1.00 36.34           C  
ATOM   2742  OD1 ASN A 378      25.618 -19.462  80.541  1.00 33.77           O  
ATOM   2743  ND2 ASN A 378      27.148 -20.690  79.482  1.00 35.04           N  
ATOM   2744  N   LYS A 379      28.204 -14.984  79.943  1.00 31.22           N  
ATOM   2745  CA  LYS A 379      29.312 -14.059  80.070  1.00 30.84           C  
ATOM   2746  C   LYS A 379      28.881 -12.771  80.719  1.00 31.11           C  
ATOM   2747  O   LYS A 379      27.776 -12.401  80.608  1.00 32.41           O  
ATOM   2748  CB  LYS A 379      29.902 -13.749  78.705  1.00 30.86           C  
ATOM   2749  CG  LYS A 379      31.395 -13.904  78.555  1.00 29.60           C  
ATOM   2750  CD  LYS A 379      31.765 -14.030  77.106  1.00 28.74           C  
ATOM   2751  CE  LYS A 379      32.501 -15.303  76.795  1.00 27.24           C  
ATOM   2752  NZ  LYS A 379      33.302 -15.216  75.564  1.00 26.12           N  
ATOM   2753  N   LYS A 380      29.781 -12.098  81.403  1.00 30.94           N  
ATOM   2754  CA  LYS A 380      29.491 -10.860  82.051  1.00 28.79           C  
ATOM   2755  C   LYS A 380      30.695  -9.983  81.959  1.00 28.20           C  
ATOM   2756  O   LYS A 380      31.771 -10.454  81.941  1.00 28.09           O  
ATOM   2757  CB  LYS A 380      29.126 -11.135  83.466  1.00 29.97           C  
ATOM   2758  CG  LYS A 380      27.655 -10.995  83.703  1.00 32.34           C  
ATOM   2759  CD  LYS A 380      27.193 -11.801  84.865  1.00 34.38           C  
ATOM   2760  CE  LYS A 380      25.688 -11.962  84.774  1.00 37.40           C  
ATOM   2761  NZ  LYS A 380      25.087 -12.465  86.037  1.00 40.71           N  
ATOM   2762  N   LYS A 381      30.518  -8.681  81.874  1.00 30.36           N  
ATOM   2763  CA  LYS A 381      31.655  -7.760  81.752  1.00 31.63           C  
ATOM   2764  C   LYS A 381      31.823  -6.780  82.888  1.00 30.13           C  
ATOM   2765  O   LYS A 381      30.972  -6.585  83.670  1.00 25.76           O  
ATOM   2766  CB  LYS A 381      31.729  -7.047  80.393  1.00 33.75           C  
ATOM   2767  CG  LYS A 381      30.675  -6.032  80.057  1.00 35.61           C  
ATOM   2768  CD  LYS A 381      30.799  -5.533  78.635  1.00 39.64           C  
ATOM   2769  CE  LYS A 381      31.510  -4.171  78.444  1.00 42.94           C  
ATOM   2770  NZ  LYS A 381      31.055  -3.461  77.196  1.00 43.36           N  
ATOM   2771  N   LEU A 382      32.933  -6.087  82.942  1.00 34.22           N  
ATOM   2772  CA  LEU A 382      33.108  -5.123  83.987  1.00 34.76           C  
ATOM   2773  C   LEU A 382      32.379  -3.820  83.769  1.00 34.43           C  
ATOM   2774  O   LEU A 382      32.137  -3.448  82.633  1.00 37.81           O  
ATOM   2775  CB  LEU A 382      34.553  -4.782  84.139  1.00 35.31           C  
ATOM   2776  CG  LEU A 382      35.500  -5.881  84.572  1.00 36.81           C  
ATOM   2777  CD1 LEU A 382      36.857  -5.213  84.731  1.00 38.03           C  
ATOM   2778  CD2 LEU A 382      35.048  -6.525  85.864  1.00 36.46           C  
ATOM   2779  N   PRO A 383      32.028  -3.112  84.891  1.00 32.78           N  
ATOM   2780  CA  PRO A 383      31.449  -1.800  84.642  1.00 32.13           C  
ATOM   2781  C   PRO A 383      32.267  -0.870  83.775  1.00 29.60           C  
ATOM   2782  O   PRO A 383      33.445  -0.735  83.946  1.00 30.40           O  
ATOM   2783  CB  PRO A 383      31.383  -1.232  86.049  1.00 32.00           C  
ATOM   2784  CG  PRO A 383      30.874  -2.360  86.760  1.00 32.29           C  
ATOM   2785  CD  PRO A 383      31.881  -3.362  86.370  1.00 32.59           C  
ATOM   2786  N   THR A 384      31.640  -0.227  82.824  1.00 27.39           N  
ATOM   2787  CA  THR A 384      32.340   0.677  81.925  1.00 26.84           C  
ATOM   2788  C   THR A 384      31.557   1.979  81.829  1.00 27.45           C  
ATOM   2789  O   THR A 384      30.407   2.020  82.160  1.00 27.36           O  
ATOM   2790  CB  THR A 384      32.577   0.067  80.528  1.00 24.84           C  
ATOM   2791  OG1 THR A 384      31.464  -0.690  80.113  1.00 23.52           O  
ATOM   2792  CG2 THR A 384      33.669  -0.858  80.576  1.00 24.75           C  
ATOM   2793  N   MET A 385      32.192   3.035  81.377  1.00 26.93           N  
ATOM   2794  CA  MET A 385      31.550   4.318  81.232  1.00 25.81           C  
ATOM   2795  C   MET A 385      32.200   5.195  80.164  1.00 24.70           C  
ATOM   2796  O   MET A 385      33.259   4.952  79.682  1.00 24.67           O  
ATOM   2797  CB  MET A 385      31.526   5.090  82.570  1.00 26.14           C  
ATOM   2798  CG  MET A 385      30.473   4.714  83.597  1.00 26.10           C  
ATOM   2799  SD  MET A 385      28.777   5.259  83.529  1.00 25.21           S  
ATOM   2800  CE  MET A 385      28.053   4.208  84.737  1.00 27.12           C  
ATOM   2801  N   LEU A 386      31.543   6.280  79.806  1.00 23.70           N  
ATOM   2802  CA  LEU A 386      32.087   7.235  78.856  1.00 24.68           C  
ATOM   2803  C   LEU A 386      32.595   8.446  79.592  1.00 24.45           C  
ATOM   2804  O   LEU A 386      32.180   8.705  80.646  1.00 24.21           O  
ATOM   2805  CB  LEU A 386      31.016   7.722  77.875  1.00 24.33           C  
ATOM   2806  CG  LEU A 386      30.326   6.783  76.902  1.00 23.57           C  
ATOM   2807  CD1 LEU A 386      29.347   7.517  76.032  1.00 22.58           C  
ATOM   2808  CD2 LEU A 386      31.329   5.991  76.113  1.00 22.65           C  
ATOM   2809  N   THR A 387      33.506   9.177  79.001  1.00 24.45           N  
ATOM   2810  CA  THR A 387      34.036  10.429  79.528  1.00 25.23           C  
ATOM   2811  C   THR A 387      32.889  11.394  79.834  1.00 27.37           C  
ATOM   2812  O   THR A 387      32.895  12.074  80.870  1.00 30.59           O  
ATOM   2813  CB  THR A 387      35.018  11.079  78.548  1.00 25.65           C  
ATOM   2814  OG1 THR A 387      36.024  10.137  78.158  1.00 25.71           O  
ATOM   2815  CG2 THR A 387      35.693  12.307  79.170  1.00 26.88           C  
ATOM   2816  N   THR A 388      31.898  11.432  78.945  1.00 28.55           N  
ATOM   2817  CA  THR A 388      30.776  12.351  79.086  1.00 28.97           C  
ATOM   2818  C   THR A 388      29.881  11.968  80.262  1.00 28.01           C  
ATOM   2819  O   THR A 388      29.235  12.829  80.868  1.00 25.66           O  
ATOM   2820  CB  THR A 388      29.958  12.388  77.792  1.00 28.28           C  
ATOM   2821  OG1 THR A 388      29.610  11.054  77.425  1.00 27.32           O  
ATOM   2822  CG2 THR A 388      30.765  12.979  76.688  1.00 28.37           C  
ATOM   2823  N   ASP A 389      29.898  10.707  80.581  1.00 29.47           N  
ATOM   2824  CA  ASP A 389      29.156  10.158  81.682  1.00 34.72           C  
ATOM   2825  C   ASP A 389      29.866  10.512  82.995  1.00 35.16           C  
ATOM   2826  O   ASP A 389      29.317  11.056  83.904  1.00 34.16           O  
ATOM   2827  CB  ASP A 389      29.113   8.654  81.542  1.00 36.24           C  
ATOM   2828  CG  ASP A 389      28.164   8.199  80.509  1.00 36.38           C  
ATOM   2829  OD1 ASP A 389      27.095   8.758  80.416  1.00 38.51           O  
ATOM   2830  OD2 ASP A 389      28.450   7.274  79.793  1.00 36.18           O  
ATOM   2831  N   ILE A 390      31.123  10.207  83.055  1.00 35.14           N  
ATOM   2832  CA  ILE A 390      31.912  10.511  84.187  1.00 36.38           C  
ATOM   2833  C   ILE A 390      31.858  12.005  84.477  1.00 36.70           C  
ATOM   2834  O   ILE A 390      31.978  12.434  85.598  1.00 36.20           O  
ATOM   2835  CB  ILE A 390      33.355  10.100  83.882  1.00 38.98           C  
ATOM   2836  CG1 ILE A 390      33.419   8.617  83.632  1.00 40.19           C  
ATOM   2837  CG2 ILE A 390      34.271  10.429  85.025  1.00 37.69           C  
ATOM   2838  CD1 ILE A 390      32.786   7.782  84.720  1.00 40.54           C  
ATOM   2839  N   ALA A 391      31.683  12.800  83.445  1.00 35.29           N  
ATOM   2840  CA  ALA A 391      31.621  14.234  83.613  1.00 33.59           C  
ATOM   2841  C   ALA A 391      30.468  14.658  84.453  1.00 31.30           C  
ATOM   2842  O   ALA A 391      30.472  15.715  84.967  1.00 30.04           O  
ATOM   2843  CB  ALA A 391      31.570  14.940  82.278  1.00 33.55           C  
ATOM   2844  N   LEU A 392      29.453  13.827  84.543  1.00 31.14           N  
ATOM   2845  CA  LEU A 392      28.280  14.174  85.282  1.00 32.33           C  
ATOM   2846  C   LEU A 392      28.468  14.053  86.756  1.00 33.53           C  
ATOM   2847  O   LEU A 392      27.715  14.568  87.493  1.00 31.32           O  
ATOM   2848  CB  LEU A 392      27.125  13.312  84.885  1.00 29.96           C  
ATOM   2849  CG  LEU A 392      26.576  13.427  83.488  1.00 28.94           C  
ATOM   2850  CD1 LEU A 392      25.180  12.894  83.541  1.00 29.21           C  
ATOM   2851  CD2 LEU A 392      26.571  14.840  82.959  1.00 28.21           C  
ATOM   2852  N   ARG A 393      29.497  13.317  87.160  1.00 36.94           N  
ATOM   2853  CA  ARG A 393      29.777  13.109  88.572  1.00 40.86           C  
ATOM   2854  C   ARG A 393      30.959  13.952  89.019  1.00 40.39           C  
ATOM   2855  O   ARG A 393      31.254  14.041  90.211  1.00 43.84           O  
ATOM   2856  CB  ARG A 393      30.051  11.630  88.852  1.00 42.95           C  
ATOM   2857  CG  ARG A 393      30.705  11.363  90.198  1.00 46.06           C  
ATOM   2858  CD  ARG A 393      31.626  10.156  90.134  1.00 48.73           C  
ATOM   2859  NE  ARG A 393      32.007   9.688  91.464  1.00 48.32           N  
ATOM   2860  CZ  ARG A 393      32.175   8.409  91.785  1.00 48.46           C  
ATOM   2861  NH1 ARG A 393      31.997   7.464  90.872  1.00 47.81           N  
ATOM   2862  NH2 ARG A 393      32.522   8.075  93.021  1.00 50.74           N  
ATOM   2863  N   MET A 394      31.637  14.573  88.059  1.00 41.45           N  
ATOM   2864  CA  MET A 394      32.765  15.390  88.380  1.00 38.54           C  
ATOM   2865  C   MET A 394      32.568  16.850  88.382  1.00 34.71           C  
ATOM   2866  O   MET A 394      33.305  17.541  89.009  1.00 34.63           O  
ATOM   2867  CB  MET A 394      33.849  15.121  87.385  1.00 42.69           C  
ATOM   2868  CG  MET A 394      34.047  13.674  87.149  1.00 47.43           C  
ATOM   2869  SD  MET A 394      35.185  13.022  88.324  1.00 53.77           S  
ATOM   2870  CE  MET A 394      34.112  12.643  89.661  1.00 47.87           C  
ATOM   2871  N   ASP A 395      31.595  17.322  87.650  1.00 32.42           N  
ATOM   2872  CA  ASP A 395      31.355  18.707  87.550  1.00 31.21           C  
ATOM   2873  C   ASP A 395      30.631  18.963  88.825  1.00 32.50           C  
ATOM   2874  O   ASP A 395      29.801  18.172  89.206  1.00 32.03           O  
ATOM   2875  CB  ASP A 395      30.462  18.931  86.378  1.00 29.82           C  
ATOM   2876  CG  ASP A 395      29.923  20.290  86.300  1.00 27.99           C  
ATOM   2877  OD1 ASP A 395      30.594  21.133  85.707  1.00 26.97           O  
ATOM   2878  OD2 ASP A 395      28.805  20.509  86.749  1.00 22.88           O  
ATOM   2879  N   PRO A 396      30.943  20.061  89.512  1.00 33.63           N  
ATOM   2880  CA  PRO A 396      30.217  20.211  90.784  1.00 32.93           C  
ATOM   2881  C   PRO A 396      28.760  20.457  90.648  1.00 32.97           C  
ATOM   2882  O   PRO A 396      28.058  20.088  91.532  1.00 34.87           O  
ATOM   2883  CB  PRO A 396      30.881  21.424  91.412  1.00 32.85           C  
ATOM   2884  CG  PRO A 396      32.228  21.418  90.843  1.00 34.09           C  
ATOM   2885  CD  PRO A 396      31.957  21.146  89.407  1.00 33.16           C  
ATOM   2886  N   ALA A 397      28.283  21.048  89.577  1.00 32.33           N  
ATOM   2887  CA  ALA A 397      26.824  21.206  89.515  1.00 30.54           C  
ATOM   2888  C   ALA A 397      26.159  19.867  89.178  1.00 30.15           C  
ATOM   2889  O   ALA A 397      25.140  19.511  89.765  1.00 27.71           O  
ATOM   2890  CB  ALA A 397      26.445  22.277  88.508  1.00 30.87           C  
ATOM   2891  N   TYR A 398      26.725  19.136  88.219  1.00 29.97           N  
ATOM   2892  CA  TYR A 398      26.125  17.861  87.835  1.00 29.42           C  
ATOM   2893  C   TYR A 398      26.190  16.845  88.971  1.00 27.85           C  
ATOM   2894  O   TYR A 398      25.264  16.060  89.154  1.00 24.07           O  
ATOM   2895  CB  TYR A 398      26.820  17.326  86.572  1.00 29.48           C  
ATOM   2896  CG  TYR A 398      26.523  18.106  85.298  1.00 27.97           C  
ATOM   2897  CD1 TYR A 398      25.309  18.773  85.110  1.00 27.43           C  
ATOM   2898  CD2 TYR A 398      27.454  18.163  84.274  1.00 28.67           C  
ATOM   2899  CE1 TYR A 398      25.045  19.458  83.930  1.00 28.21           C  
ATOM   2900  CE2 TYR A 398      27.189  18.847  83.092  1.00 28.80           C  
ATOM   2901  CZ  TYR A 398      25.984  19.488  82.926  1.00 29.75           C  
ATOM   2902  OH  TYR A 398      25.760  20.174  81.747  1.00 31.39           O  
ATOM   2903  N   ASP A 399      27.262  16.881  89.765  1.00 30.70           N  
ATOM   2904  CA  ASP A 399      27.380  15.950  90.879  1.00 30.05           C  
ATOM   2905  C   ASP A 399      26.198  16.090  91.832  1.00 28.80           C  
ATOM   2906  O   ASP A 399      25.550  15.099  92.180  1.00 25.89           O  
ATOM   2907  CB  ASP A 399      28.710  16.173  91.589  1.00 32.76           C  
ATOM   2908  CG  ASP A 399      28.864  15.302  92.808  1.00 36.06           C  
ATOM   2909  OD1 ASP A 399      29.274  14.132  92.669  1.00 39.46           O  
ATOM   2910  OD2 ASP A 399      28.562  15.775  93.901  1.00 40.72           O  
ATOM   2911  N   LYS A 400      25.895  17.301  92.227  1.00 32.74           N  
ATOM   2912  CA  LYS A 400      24.781  17.604  93.101  1.00 37.04           C  
ATOM   2913  C   LYS A 400      23.440  17.084  92.603  1.00 36.74           C  
ATOM   2914  O   LYS A 400      22.676  16.583  93.363  1.00 37.08           O  
ATOM   2915  CB  LYS A 400      24.739  19.102  93.358  1.00 40.83           C  
ATOM   2916  CG  LYS A 400      23.423  19.636  93.878  1.00 44.83           C  
ATOM   2917  CD  LYS A 400      23.611  20.756  94.874  1.00 47.04           C  
ATOM   2918  CE  LYS A 400      22.344  20.887  95.724  1.00 48.76           C  
ATOM   2919  NZ  LYS A 400      22.171  22.240  96.308  1.00 49.32           N  
ATOM   2920  N   ILE A 401      23.167  17.211  91.324  1.00 36.91           N  
ATOM   2921  CA  ILE A 401      21.930  16.724  90.732  1.00 36.05           C  
ATOM   2922  C   ILE A 401      21.962  15.193  90.618  1.00 37.12           C  
ATOM   2923  O   ILE A 401      20.944  14.526  90.830  1.00 33.40           O  
ATOM   2924  CB  ILE A 401      21.692  17.384  89.360  1.00 37.03           C  
ATOM   2925  CG1 ILE A 401      21.597  18.899  89.559  1.00 37.39           C  
ATOM   2926  CG2 ILE A 401      20.416  16.859  88.717  1.00 36.41           C  
ATOM   2927  CD1 ILE A 401      21.681  19.641  88.259  1.00 39.16           C  
ATOM   2928  N   CYS A 402      23.128  14.633  90.301  1.00 39.62           N  
ATOM   2929  CA  CYS A 402      23.271  13.180  90.284  1.00 36.98           C  
ATOM   2930  C   CYS A 402      22.912  12.577  91.632  1.00 36.24           C  
ATOM   2931  O   CYS A 402      22.299  11.513  91.701  1.00 35.18           O  
ATOM   2932  CB  CYS A 402      24.699  12.776  89.901  1.00 35.07           C  
ATOM   2933  SG  CYS A 402      24.977  12.768  88.145  1.00 32.76           S  
ATOM   2934  N   ARG A 403      23.320  13.247  92.684  1.00 37.83           N  
ATOM   2935  CA  ARG A 403      23.092  12.788  94.024  1.00 40.87           C  
ATOM   2936  C   ARG A 403      21.664  12.871  94.481  1.00 41.30           C  
ATOM   2937  O   ARG A 403      21.198  11.990  95.158  1.00 40.21           O  
ATOM   2938  CB  ARG A 403      24.014  13.506  94.966  1.00 41.24           C  
ATOM   2939  CG  ARG A 403      25.286  12.758  95.162  1.00 42.29           C  
ATOM   2940  CD  ARG A 403      26.374  13.631  95.708  1.00 45.09           C  
ATOM   2941  NE  ARG A 403      27.607  12.914  95.546  1.00 49.57           N  
ATOM   2942  CZ  ARG A 403      28.396  12.523  96.515  1.00 49.46           C  
ATOM   2943  NH1 ARG A 403      28.114  12.813  97.753  1.00 53.12           N  
ATOM   2944  NH2 ARG A 403      29.479  11.853  96.243  1.00 48.74           N  
ATOM   2945  N   ASP A 404      20.970  13.922  94.097  1.00 39.06           N  
ATOM   2946  CA  ASP A 404      19.561  14.083  94.418  1.00 40.68           C  
ATOM   2947  C   ASP A 404      18.682  13.019  93.716  1.00 40.47           C  
ATOM   2948  O   ASP A 404      17.696  12.542  94.280  1.00 39.59           O  
ATOM   2949  CB  ASP A 404      19.063  15.491  94.036  1.00 43.44           C  
ATOM   2950  CG  ASP A 404      17.716  15.850  94.654  1.00 45.22           C  
ATOM   2951  OD1 ASP A 404      17.412  15.355  95.767  1.00 49.42           O  
ATOM   2952  OD2 ASP A 404      16.997  16.645  94.002  1.00 42.45           O  
ATOM   2953  N   TYR A 405      19.059  12.631  92.501  1.00 39.57           N  
ATOM   2954  CA  TYR A 405      18.329  11.571  91.827  1.00 38.69           C  
ATOM   2955  C   TYR A 405      18.566  10.229  92.497  1.00 37.76           C  
ATOM   2956  O   TYR A 405      17.629   9.429  92.633  1.00 39.09           O  
ATOM   2957  CB  TYR A 405      18.712  11.508  90.354  1.00 38.26           C  
ATOM   2958  CG  TYR A 405      18.254  12.692  89.573  1.00 36.61           C  
ATOM   2959  CD1 TYR A 405      17.175  13.461  90.003  1.00 37.08           C  
ATOM   2960  CD2 TYR A 405      18.891  13.048  88.398  1.00 37.06           C  
ATOM   2961  CE1 TYR A 405      16.739  14.547  89.265  1.00 37.95           C  
ATOM   2962  CE2 TYR A 405      18.477  14.134  87.657  1.00 36.79           C  
ATOM   2963  CZ  TYR A 405      17.407  14.885  88.087  1.00 36.40           C  
ATOM   2964  OH  TYR A 405      17.009  15.972  87.350  1.00 30.97           O  
ATOM   2965  N   LEU A 406      19.821   9.966  92.927  1.00 37.92           N  
ATOM   2966  CA  LEU A 406      20.065   8.771  93.731  1.00 38.48           C  
ATOM   2967  C   LEU A 406      19.221   8.822  95.015  1.00 38.76           C  
ATOM   2968  O   LEU A 406      18.652   7.805  95.429  1.00 36.62           O  
ATOM   2969  CB  LEU A 406      21.561   8.598  94.020  1.00 37.90           C  
ATOM   2970  CG  LEU A 406      22.362   7.936  92.883  1.00 39.39           C  
ATOM   2971  CD1 LEU A 406      23.809   8.404  92.941  1.00 38.93           C  
ATOM   2972  CD2 LEU A 406      22.243   6.427  92.963  1.00 38.51           C  
ATOM   2973  N   ALA A 407      19.102  10.002  95.618  1.00 39.92           N  
ATOM   2974  CA  ALA A 407      18.372  10.142  96.852  1.00 43.96           C  
ATOM   2975  C   ALA A 407      16.858   9.993  96.676  1.00 46.77           C  
ATOM   2976  O   ALA A 407      16.159   9.649  97.631  1.00 46.20           O  
ATOM   2977  CB  ALA A 407      18.709  11.482  97.497  1.00 44.65           C  
ATOM   2978  N   ASN A 408      16.362  10.286  95.500  1.00 49.55           N  
ATOM   2979  CA  ASN A 408      14.971  10.221  95.199  1.00 49.41           C  
ATOM   2980  C   ASN A 408      14.751   9.475  93.891  1.00 48.91           C  
ATOM   2981  O   ASN A 408      14.746  10.109  92.880  1.00 46.63           O  
ATOM   2982  CB  ASN A 408      14.448  11.669  95.056  1.00 53.01           C  
ATOM   2983  CG  ASN A 408      14.583  12.506  96.330  1.00 53.92           C  
ATOM   2984  OD1 ASN A 408      13.671  12.601  97.129  1.00 54.82           O  
ATOM   2985  ND2 ASN A 408      15.705  13.118  96.493  1.00 52.97           N  
ATOM   2986  N   PRO A 409      14.561   8.149  93.864  1.00 50.06           N  
ATOM   2987  CA  PRO A 409      14.392   7.527  92.556  1.00 47.32           C  
ATOM   2988  C   PRO A 409      13.106   7.875  91.822  1.00 43.83           C  
ATOM   2989  O   PRO A 409      12.937   7.524  90.674  1.00 41.34           O  
ATOM   2990  CB  PRO A 409      14.401   6.073  92.916  1.00 48.78           C  
ATOM   2991  CG  PRO A 409      15.388   6.045  94.006  1.00 52.16           C  
ATOM   2992  CD  PRO A 409      14.977   7.170  94.851  1.00 50.72           C  
ATOM   2993  N   ASP A 410      12.193   8.560  92.486  1.00 42.28           N  
ATOM   2994  CA  ASP A 410      10.927   8.870  91.878  1.00 42.02           C  
ATOM   2995  C   ASP A 410      10.953  10.165  91.161  1.00 38.73           C  
ATOM   2996  O   ASP A 410      10.295  10.335  90.181  1.00 35.29           O  
ATOM   2997  CB  ASP A 410       9.822   8.871  92.911  1.00 42.75           C  
ATOM   2998  CG  ASP A 410       9.427   7.490  93.341  1.00 47.23           C  
ATOM   2999  OD1 ASP A 410      10.086   6.524  92.916  1.00 48.66           O  
ATOM   3000  OD2 ASP A 410       8.494   7.353  94.137  1.00 51.05           O  
ATOM   3001  N   LYS A 411      11.737  11.075  91.685  1.00 36.54           N  
ATOM   3002  CA  LYS A 411      11.852  12.360  91.107  1.00 35.01           C  
ATOM   3003  C   LYS A 411      12.640  12.235  89.813  1.00 34.96           C  
ATOM   3004  O   LYS A 411      12.357  12.948  88.890  1.00 34.77           O  
ATOM   3005  CB  LYS A 411      12.443  13.330  92.105  1.00 32.52           C  
ATOM   3006  CG  LYS A 411      12.631  14.680  91.501  1.00 33.34           C  
ATOM   3007  CD  LYS A 411      12.723  15.771  92.545  1.00 33.68           C  
ATOM   3008  CE  LYS A 411      14.104  16.360  92.580  1.00 34.25           C  
ATOM   3009  NZ  LYS A 411      14.167  17.834  92.452  1.00 35.01           N  
ATOM   3010  N   PHE A 412      13.579  11.295  89.766  1.00 34.46           N  
ATOM   3011  CA  PHE A 412      14.397  10.959  88.601  1.00 33.64           C  
ATOM   3012  C   PHE A 412      13.546  10.372  87.480  1.00 32.28           C  
ATOM   3013  O   PHE A 412      13.603  10.841  86.340  1.00 32.51           O  
ATOM   3014  CB  PHE A 412      15.505   9.987  88.999  1.00 32.63           C  
ATOM   3015  CG  PHE A 412      16.330   9.491  87.851  1.00 31.23           C  
ATOM   3016  CD1 PHE A 412      17.054  10.363  87.078  1.00 30.59           C  
ATOM   3017  CD2 PHE A 412      16.403   8.132  87.569  1.00 31.36           C  
ATOM   3018  CE1 PHE A 412      17.825   9.907  86.021  1.00 32.28           C  
ATOM   3019  CE2 PHE A 412      17.181   7.655  86.530  1.00 31.92           C  
ATOM   3020  CZ  PHE A 412      17.895   8.534  85.751  1.00 31.69           C  
ATOM   3021  N   ALA A 413      12.743   9.360  87.791  1.00 30.58           N  
ATOM   3022  CA  ALA A 413      11.876   8.784  86.768  1.00 30.18           C  
ATOM   3023  C   ALA A 413      10.956   9.855  86.181  1.00 30.87           C  
ATOM   3024  O   ALA A 413      10.671   9.851  84.989  1.00 31.50           O  
ATOM   3025  CB  ALA A 413      11.077   7.613  87.335  1.00 29.23           C  
ATOM   3026  N   ASP A 414      10.515  10.788  87.012  1.00 31.72           N  
ATOM   3027  CA  ASP A 414       9.598  11.819  86.544  1.00 31.82           C  
ATOM   3028  C   ASP A 414      10.328  12.897  85.748  1.00 29.56           C  
ATOM   3029  O   ASP A 414       9.825  13.359  84.719  1.00 29.77           O  
ATOM   3030  CB  ASP A 414       8.849  12.423  87.732  1.00 34.45           C  
ATOM   3031  CG  ASP A 414       7.804  13.425  87.310  1.00 38.73           C  
ATOM   3032  OD1 ASP A 414       6.942  13.069  86.459  1.00 39.01           O  
ATOM   3033  OD2 ASP A 414       7.853  14.579  87.841  1.00 37.53           O  
ATOM   3034  N   ALA A 415      11.514  13.311  86.199  1.00 26.42           N  
ATOM   3035  CA  ALA A 415      12.265  14.318  85.453  1.00 25.01           C  
ATOM   3036  C   ALA A 415      12.624  13.795  84.066  1.00 25.49           C  
ATOM   3037  O   ALA A 415      12.434  14.491  83.058  1.00 25.17           O  
ATOM   3038  CB  ALA A 415      13.513  14.736  86.210  1.00 23.38           C  
ATOM   3039  N   PHE A 416      13.115  12.559  84.006  1.00 24.75           N  
ATOM   3040  CA  PHE A 416      13.469  11.946  82.734  1.00 24.44           C  
ATOM   3041  C   PHE A 416      12.272  11.914  81.787  1.00 24.42           C  
ATOM   3042  O   PHE A 416      12.384  12.309  80.620  1.00 23.84           O  
ATOM   3043  CB  PHE A 416      14.017  10.535  82.981  1.00 25.22           C  
ATOM   3044  CG  PHE A 416      14.418   9.796  81.743  1.00 24.48           C  
ATOM   3045  CD1 PHE A 416      15.072  10.438  80.710  1.00 24.23           C  
ATOM   3046  CD2 PHE A 416      14.146   8.450  81.622  1.00 24.88           C  
ATOM   3047  CE1 PHE A 416      15.439   9.746  79.574  1.00 24.51           C  
ATOM   3048  CE2 PHE A 416      14.517   7.753  80.495  1.00 24.25           C  
ATOM   3049  CZ  PHE A 416      15.162   8.403  79.469  1.00 24.89           C  
ATOM   3050  N   ALA A 417      11.112  11.475  82.280  1.00 23.47           N  
ATOM   3051  CA  ALA A 417       9.937  11.375  81.419  1.00 26.23           C  
ATOM   3052  C   ALA A 417       9.597  12.724  80.793  1.00 28.38           C  
ATOM   3053  O   ALA A 417       9.183  12.797  79.630  1.00 31.66           O  
ATOM   3054  CB  ALA A 417       8.740  10.840  82.197  1.00 24.88           C  
ATOM   3055  N   ARG A 418       9.712  13.768  81.591  1.00 28.24           N  
ATOM   3056  CA  ARG A 418       9.423  15.135  81.242  1.00 30.05           C  
ATOM   3057  C   ARG A 418      10.434  15.763  80.316  1.00 28.88           C  
ATOM   3058  O   ARG A 418      10.057  16.437  79.440  1.00 29.74           O  
ATOM   3059  CB  ARG A 418       9.172  15.972  82.492  1.00 33.37           C  
ATOM   3060  CG  ARG A 418       7.823  15.697  83.116  1.00 36.63           C  
ATOM   3061  CD  ARG A 418       7.705  16.106  84.573  1.00 39.49           C  
ATOM   3062  NE  ARG A 418       6.709  17.162  84.696  1.00 44.90           N  
ATOM   3063  CZ  ARG A 418       5.536  17.044  85.284  1.00 42.30           C  
ATOM   3064  NH1 ARG A 418       5.167  15.935  85.837  1.00 46.22           N  
ATOM   3065  NH2 ARG A 418       4.733  18.055  85.316  1.00 40.79           N  
ATOM   3066  N   ALA A 419      11.712  15.528  80.511  1.00 26.41           N  
ATOM   3067  CA  ALA A 419      12.761  15.946  79.600  1.00 26.41           C  
ATOM   3068  C   ALA A 419      12.662  15.172  78.274  1.00 26.76           C  
ATOM   3069  O   ALA A 419      12.885  15.732  77.198  1.00 27.03           O  
ATOM   3070  CB  ALA A 419      14.117  15.765  80.257  1.00 25.99           C  
ATOM   3071  N   TRP A 420      12.315  13.893  78.348  1.00 25.77           N  
ATOM   3072  CA  TRP A 420      12.109  13.125  77.130  1.00 24.70           C  
ATOM   3073  C   TRP A 420      10.965  13.717  76.318  1.00 26.03           C  
ATOM   3074  O   TRP A 420      11.127  14.018  75.127  1.00 28.33           O  
ATOM   3075  CB  TRP A 420      11.820  11.667  77.472  1.00 23.80           C  
ATOM   3076  CG  TRP A 420      11.600  10.779  76.296  1.00 22.50           C  
ATOM   3077  CD1 TRP A 420      10.399  10.273  75.866  1.00 22.35           C  
ATOM   3078  CD2 TRP A 420      12.600  10.271  75.404  1.00 21.43           C  
ATOM   3079  NE1 TRP A 420      10.606   9.477  74.743  1.00 22.64           N  
ATOM   3080  CE2 TRP A 420      11.944   9.461  74.451  1.00 21.13           C  
ATOM   3081  CE3 TRP A 420      13.979  10.431  75.306  1.00 20.77           C  
ATOM   3082  CZ2 TRP A 420      12.627   8.821  73.433  1.00 20.90           C  
ATOM   3083  CZ3 TRP A 420      14.659   9.786  74.271  1.00 20.06           C  
ATOM   3084  CH2 TRP A 420      13.985   9.007  73.362  1.00 20.75           C  
ATOM   3085  N   PHE A 421       9.833  13.941  76.984  1.00 25.96           N  
ATOM   3086  CA  PHE A 421       8.680  14.538  76.345  1.00 25.78           C  
ATOM   3087  C   PHE A 421       9.063  15.905  75.769  1.00 24.70           C  
ATOM   3088  O   PHE A 421       8.692  16.226  74.695  1.00 24.42           O  
ATOM   3089  CB  PHE A 421       7.439  14.579  77.244  1.00 25.39           C  
ATOM   3090  CG  PHE A 421       6.249  15.220  76.591  1.00 25.01           C  
ATOM   3091  CD1 PHE A 421       6.131  16.580  76.539  1.00 24.61           C  
ATOM   3092  CD2 PHE A 421       5.300  14.478  76.009  1.00 24.19           C  
ATOM   3093  CE1 PHE A 421       5.102  17.172  75.914  1.00 23.78           C  
ATOM   3094  CE2 PHE A 421       4.261  15.071  75.377  1.00 24.30           C  
ATOM   3095  CZ  PHE A 421       4.165  16.420  75.329  1.00 24.13           C  
ATOM   3096  N   LYS A 422       9.817  16.685  76.500  1.00 23.65           N  
ATOM   3097  CA  LYS A 422      10.294  17.965  75.992  1.00 24.04           C  
ATOM   3098  C   LYS A 422      11.197  17.754  74.778  1.00 25.23           C  
ATOM   3099  O   LYS A 422      11.069  18.456  73.769  1.00 26.98           O  
ATOM   3100  CB  LYS A 422      11.034  18.753  77.074  1.00 24.64           C  
ATOM   3101  CG  LYS A 422      11.548  20.098  76.603  1.00 25.19           C  
ATOM   3102  CD  LYS A 422      12.095  20.947  77.737  1.00 26.01           C  
ATOM   3103  CE  LYS A 422      12.457  22.346  77.246  1.00 27.99           C  
ATOM   3104  NZ  LYS A 422      13.038  23.189  78.308  1.00 29.43           N  
ATOM   3105  N   LEU A 423      12.080  16.768  74.839  1.00 25.21           N  
ATOM   3106  CA  LEU A 423      13.009  16.526  73.737  1.00 24.28           C  
ATOM   3107  C   LEU A 423      12.245  16.242  72.442  1.00 22.86           C  
ATOM   3108  O   LEU A 423      12.565  16.794  71.393  1.00 22.11           O  
ATOM   3109  CB  LEU A 423      13.915  15.347  74.067  1.00 24.27           C  
ATOM   3110  CG  LEU A 423      15.008  15.025  73.079  1.00 26.42           C  
ATOM   3111  CD1 LEU A 423      16.200  15.974  73.237  1.00 27.04           C  
ATOM   3112  CD2 LEU A 423      15.420  13.589  73.289  1.00 27.29           C  
ATOM   3113  N   LEU A 424      11.219  15.399  72.513  1.00 22.26           N  
ATOM   3114  CA  LEU A 424      10.550  14.961  71.303  1.00 23.70           C  
ATOM   3115  C   LEU A 424       9.529  15.962  70.770  1.00 24.01           C  
ATOM   3116  O   LEU A 424       9.074  15.797  69.627  1.00 21.61           O  
ATOM   3117  CB  LEU A 424       9.840  13.624  71.528  1.00 24.65           C  
ATOM   3118  CG  LEU A 424      10.652  12.436  72.047  1.00 25.77           C  
ATOM   3119  CD1 LEU A 424       9.855  11.199  71.772  1.00 25.81           C  
ATOM   3120  CD2 LEU A 424      12.017  12.358  71.395  1.00 26.73           C  
ATOM   3121  N   HIS A 425       9.160  16.978  71.556  1.00 24.42           N  
ATOM   3122  CA  HIS A 425       8.108  17.912  71.157  1.00 26.42           C  
ATOM   3123  C   HIS A 425       8.501  19.384  71.229  1.00 28.04           C  
ATOM   3124  O   HIS A 425       7.632  20.234  71.150  1.00 29.37           O  
ATOM   3125  CB  HIS A 425       6.858  17.709  72.027  1.00 25.87           C  
ATOM   3126  CG  HIS A 425       6.358  16.298  72.042  1.00 25.58           C  
ATOM   3127  ND1 HIS A 425       6.981  15.310  72.771  1.00 25.74           N  
ATOM   3128  CD2 HIS A 425       5.299  15.712  71.431  1.00 25.84           C  
ATOM   3129  CE1 HIS A 425       6.328  14.174  72.610  1.00 27.98           C  
ATOM   3130  NE2 HIS A 425       5.309  14.392  71.801  1.00 27.11           N  
ATOM   3131  N   ARG A 426       9.779  19.690  71.378  1.00 29.61           N  
ATOM   3132  CA  ARG A 426      10.227  21.079  71.504  1.00 29.79           C  
ATOM   3133  C   ARG A 426      10.187  21.914  70.255  1.00 28.58           C  
ATOM   3134  O   ARG A 426      10.192  23.103  70.342  1.00 27.25           O  
ATOM   3135  CB  ARG A 426      11.604  21.174  72.141  1.00 30.98           C  
ATOM   3136  CG  ARG A 426      12.682  20.465  71.379  1.00 33.23           C  
ATOM   3137  CD  ARG A 426      13.871  20.199  72.272  1.00 35.51           C  
ATOM   3138  NE  ARG A 426      14.887  19.419  71.614  1.00 33.84           N  
ATOM   3139  CZ  ARG A 426      16.112  19.262  72.044  1.00 35.72           C  
ATOM   3140  NH1 ARG A 426      16.485  19.776  73.169  1.00 37.64           N  
ATOM   3141  NH2 ARG A 426      16.964  18.578  71.341  1.00 35.74           N  
ATOM   3142  N   ASP A 427      10.074  21.298  69.108  1.00 28.89           N  
ATOM   3143  CA  ASP A 427      10.008  22.033  67.892  1.00 29.52           C  
ATOM   3144  C   ASP A 427       8.659  21.902  67.248  1.00 29.50           C  
ATOM   3145  O   ASP A 427       8.502  22.207  66.107  1.00 29.47           O  
ATOM   3146  CB  ASP A 427      11.102  21.549  66.940  1.00 30.70           C  
ATOM   3147  CG  ASP A 427      10.966  20.091  66.541  1.00 32.77           C  
ATOM   3148  OD1 ASP A 427      10.558  19.264  67.346  1.00 33.30           O  
ATOM   3149  OD2 ASP A 427      11.246  19.757  65.408  1.00 31.89           O  
ATOM   3150  N   MET A 428       7.689  21.414  67.989  1.00 29.35           N  
ATOM   3151  CA  MET A 428       6.361  21.158  67.436  1.00 30.44           C  
ATOM   3152  C   MET A 428       5.441  22.372  67.499  1.00 30.87           C  
ATOM   3153  O   MET A 428       4.463  22.433  66.751  1.00 31.87           O  
ATOM   3154  CB  MET A 428       5.679  19.993  68.144  1.00 32.72           C  
ATOM   3155  CG  MET A 428       5.985  18.647  67.528  1.00 36.69           C  
ATOM   3156  SD  MET A 428       4.530  17.563  67.490  1.00 44.50           S  
ATOM   3157  CE  MET A 428       3.659  18.194  66.067  1.00 45.76           C  
ATOM   3158  N   GLY A 429       5.730  23.330  68.386  1.00 28.42           N  
ATOM   3159  CA  GLY A 429       4.984  24.550  68.430  1.00 29.03           C  
ATOM   3160  C   GLY A 429       3.884  24.551  69.462  1.00 30.35           C  
ATOM   3161  O   GLY A 429       3.983  23.918  70.502  1.00 25.69           O  
ATOM   3162  N   PRO A 430       2.820  25.270  69.195  1.00 32.84           N  
ATOM   3163  CA  PRO A 430       1.704  25.372  70.108  1.00 33.16           C  
ATOM   3164  C   PRO A 430       0.906  24.109  70.227  1.00 34.27           C  
ATOM   3165  O   PRO A 430       0.828  23.383  69.303  1.00 32.21           O  
ATOM   3166  CB  PRO A 430       0.838  26.427  69.459  1.00 33.59           C  
ATOM   3167  CG  PRO A 430       1.730  27.207  68.639  1.00 32.80           C  
ATOM   3168  CD  PRO A 430       2.759  26.282  68.148  1.00 33.36           C  
ATOM   3169  N   ARG A 431       0.330  23.885  71.404  1.00 36.59           N  
ATOM   3170  CA  ARG A 431      -0.468  22.697  71.662  1.00 39.34           C  
ATOM   3171  C   ARG A 431      -1.542  22.505  70.602  1.00 36.80           C  
ATOM   3172  O   ARG A 431      -2.034  21.394  70.404  1.00 36.87           O  
ATOM   3173  CB  ARG A 431      -1.109  22.775  73.050  1.00 42.45           C  
ATOM   3174  CG  ARG A 431      -0.261  23.495  74.086  1.00 48.70           C  
ATOM   3175  CD  ARG A 431      -0.897  23.427  75.464  1.00 50.97           C  
ATOM   3176  NE  ARG A 431      -1.495  22.120  75.727  1.00 47.78           N  
ATOM   3177  CZ  ARG A 431      -0.897  21.150  76.409  1.00 43.99           C  
ATOM   3178  NH1 ARG A 431       0.320  21.334  76.901  1.00 42.80           N  
ATOM   3179  NH2 ARG A 431      -1.517  19.993  76.601  1.00 41.68           N  
ATOM   3180  N   THR A 432      -1.910  23.585  69.918  1.00 38.38           N  
ATOM   3181  CA  THR A 432      -2.927  23.483  68.895  1.00 40.74           C  
ATOM   3182  C   THR A 432      -2.506  22.577  67.758  1.00 37.85           C  
ATOM   3183  O   THR A 432      -3.323  22.033  67.087  1.00 37.68           O  
ATOM   3184  CB  THR A 432      -3.351  24.845  68.425  1.00 42.65           C  
ATOM   3185  OG1 THR A 432      -2.262  25.719  68.600  1.00 44.20           O  
ATOM   3186  CG2 THR A 432      -4.440  25.341  69.280  1.00 42.57           C  
ATOM   3187  N   ARG A 433      -1.215  22.420  67.554  1.00 36.96           N  
ATOM   3188  CA  ARG A 433      -0.693  21.488  66.573  1.00 37.44           C  
ATOM   3189  C   ARG A 433      -0.492  20.071  67.127  1.00 34.14           C  
ATOM   3190  O   ARG A 433      -0.163  19.170  66.352  1.00 32.90           O  
ATOM   3191  CB  ARG A 433       0.634  21.997  65.999  1.00 38.53           C  
ATOM   3192  CG  ARG A 433       0.472  22.711  64.674  1.00 42.83           C  
ATOM   3193  CD  ARG A 433       1.799  23.203  64.147  1.00 41.94           C  
ATOM   3194  NE  ARG A 433       2.915  22.391  64.598  1.00 42.07           N  
ATOM   3195  CZ  ARG A 433       3.486  21.454  63.857  1.00 40.66           C  
ATOM   3196  NH1 ARG A 433       3.017  21.175  62.659  1.00 42.34           N  
ATOM   3197  NH2 ARG A 433       4.519  20.755  64.317  1.00 41.22           N  
ATOM   3198  N   TRP A 434      -0.678  19.854  68.431  1.00 31.78           N  
ATOM   3199  CA  TRP A 434      -0.467  18.541  69.002  1.00 30.60           C  
ATOM   3200  C   TRP A 434      -1.700  17.669  68.848  1.00 32.60           C  
ATOM   3201  O   TRP A 434      -2.817  18.121  69.098  1.00 38.34           O  
ATOM   3202  CB  TRP A 434      -0.128  18.646  70.478  1.00 29.31           C  
ATOM   3203  CG  TRP A 434       1.095  19.428  70.748  1.00 27.63           C  
ATOM   3204  CD1 TRP A 434       1.876  20.055  69.833  1.00 27.80           C  
ATOM   3205  CD2 TRP A 434       1.693  19.658  72.022  1.00 26.60           C  
ATOM   3206  NE1 TRP A 434       2.916  20.680  70.455  1.00 27.54           N  
ATOM   3207  CE2 TRP A 434       2.835  20.451  71.799  1.00 26.66           C  
ATOM   3208  CE3 TRP A 434       1.371  19.278  73.330  1.00 24.94           C  
ATOM   3209  CZ2 TRP A 434       3.675  20.867  72.835  1.00 26.62           C  
ATOM   3210  CZ3 TRP A 434       2.202  19.703  74.361  1.00 24.85           C  
ATOM   3211  CH2 TRP A 434       3.339  20.494  74.108  1.00 25.76           C  
ATOM   3212  N   ILE A 435      -1.514  16.423  68.483  1.00 33.88           N  
ATOM   3213  CA  ILE A 435      -2.601  15.512  68.262  1.00 33.36           C  
ATOM   3214  C   ILE A 435      -2.360  14.137  68.809  1.00 31.23           C  
ATOM   3215  O   ILE A 435      -1.294  13.795  69.156  1.00 27.88           O  
ATOM   3216  CB  ILE A 435      -2.769  15.281  66.770  1.00 37.16           C  
ATOM   3217  CG1 ILE A 435      -2.885  16.563  66.034  1.00 37.15           C  
ATOM   3218  CG2 ILE A 435      -4.005  14.485  66.461  1.00 40.24           C  
ATOM   3219  CD1 ILE A 435      -2.590  16.299  64.600  1.00 39.44           C  
ATOM   3220  N   GLY A 436      -3.406  13.344  68.854  1.00 32.27           N  
ATOM   3221  CA  GLY A 436      -3.332  12.004  69.350  1.00 31.25           C  
ATOM   3222  C   GLY A 436      -3.914  11.816  70.709  1.00 31.40           C  
ATOM   3223  O   GLY A 436      -4.229  12.762  71.390  1.00 28.70           O  
ATOM   3224  N   PRO A 437      -4.087  10.497  71.089  1.00 32.79           N  
ATOM   3225  CA  PRO A 437      -4.647  10.299  72.431  1.00 33.37           C  
ATOM   3226  C   PRO A 437      -3.722  10.306  73.632  1.00 30.94           C  
ATOM   3227  O   PRO A 437      -4.220  10.226  74.702  1.00 28.04           O  
ATOM   3228  CB  PRO A 437      -5.271   8.935  72.315  1.00 33.50           C  
ATOM   3229  CG  PRO A 437      -4.312   8.209  71.488  1.00 34.48           C  
ATOM   3230  CD  PRO A 437      -4.050   9.139  70.396  1.00 33.51           C  
ATOM   3231  N   GLU A 438      -2.423  10.411  73.456  1.00 31.26           N  
ATOM   3232  CA  GLU A 438      -1.509  10.448  74.559  1.00 30.24           C  
ATOM   3233  C   GLU A 438      -0.990  11.828  74.821  1.00 29.99           C  
ATOM   3234  O   GLU A 438       0.069  11.994  75.384  1.00 28.59           O  
ATOM   3235  CB  GLU A 438      -0.382   9.501  74.326  1.00 30.50           C  
ATOM   3236  CG  GLU A 438      -0.773   8.107  74.620  1.00 32.24           C  
ATOM   3237  CD  GLU A 438       0.305   7.151  74.325  1.00 33.76           C  
ATOM   3238  OE1 GLU A 438       1.104   7.419  73.450  1.00 37.28           O  
ATOM   3239  OE2 GLU A 438       0.338   6.115  74.941  1.00 35.20           O  
ATOM   3240  N   VAL A 439      -1.770  12.820  74.435  1.00 29.12           N  
ATOM   3241  CA  VAL A 439      -1.393  14.172  74.681  1.00 28.62           C  
ATOM   3242  C   VAL A 439      -1.621  14.560  76.122  1.00 29.92           C  
ATOM   3243  O   VAL A 439      -2.709  14.374  76.641  1.00 29.12           O  
ATOM   3244  CB  VAL A 439      -2.113  15.157  73.779  1.00 27.24           C  
ATOM   3245  CG1 VAL A 439      -1.680  16.553  74.089  1.00 27.22           C  
ATOM   3246  CG2 VAL A 439      -1.771  14.913  72.347  1.00 27.64           C  
ATOM   3247  N   PRO A 440      -0.644  15.126  76.793  1.00 32.65           N  
ATOM   3248  CA  PRO A 440      -0.837  15.510  78.168  1.00 34.45           C  
ATOM   3249  C   PRO A 440      -1.706  16.735  78.366  1.00 39.51           C  
ATOM   3250  O   PRO A 440      -1.628  17.699  77.629  1.00 43.83           O  
ATOM   3251  CB  PRO A 440       0.577  15.817  78.632  1.00 34.18           C  
ATOM   3252  CG  PRO A 440       1.318  16.084  77.422  1.00 33.34           C  
ATOM   3253  CD  PRO A 440       0.770  15.146  76.447  1.00 33.28           C  
ATOM   3254  N   SER A 441      -2.557  16.660  79.384  1.00 39.84           N  
ATOM   3255  CA  SER A 441      -3.463  17.745  79.713  1.00 38.94           C  
ATOM   3256  C   SER A 441      -2.732  18.791  80.538  1.00 36.81           C  
ATOM   3257  O   SER A 441      -3.144  19.950  80.591  1.00 38.54           O  
ATOM   3258  CB  SER A 441      -4.676  17.220  80.481  1.00 43.73           C  
ATOM   3259  OG  SER A 441      -5.649  16.690  79.598  1.00 59.37           O  
ATOM   3260  N   GLU A 442      -1.644  18.381  81.183  1.00 34.94           N  
ATOM   3261  CA  GLU A 442      -0.890  19.301  81.981  1.00 36.26           C  
ATOM   3262  C   GLU A 442      -0.146  20.233  81.088  1.00 35.13           C  
ATOM   3263  O   GLU A 442       0.380  19.801  80.150  1.00 37.09           O  
ATOM   3264  CB  GLU A 442       0.096  18.544  82.810  1.00 36.90           C  
ATOM   3265  CG  GLU A 442       1.004  19.416  83.641  1.00 37.50           C  
ATOM   3266  CD  GLU A 442       1.769  18.626  84.650  1.00 38.80           C  
ATOM   3267  OE1 GLU A 442       1.368  17.499  84.944  1.00 39.82           O  
ATOM   3268  OE2 GLU A 442       2.780  19.117  85.129  1.00 36.96           O  
ATOM   3269  N   ILE A 443      -0.120  21.514  81.401  1.00 33.75           N  
ATOM   3270  CA  ILE A 443       0.567  22.513  80.611  1.00 33.70           C  
ATOM   3271  C   ILE A 443       1.981  22.591  81.088  1.00 31.00           C  
ATOM   3272  O   ILE A 443       2.230  22.683  82.239  1.00 28.59           O  
ATOM   3273  CB  ILE A 443      -0.098  23.902  80.716  1.00 35.12           C  
ATOM   3274  CG1 ILE A 443      -1.587  23.804  80.543  1.00 34.91           C  
ATOM   3275  CG2 ILE A 443       0.378  24.810  79.636  1.00 36.12           C  
ATOM   3276  CD1 ILE A 443      -1.960  23.010  79.348  1.00 37.00           C  
ATOM   3277  N   LEU A 444       2.914  22.548  80.166  1.00 31.90           N  
ATOM   3278  CA  LEU A 444       4.277  22.535  80.532  1.00 33.62           C  
ATOM   3279  C   LEU A 444       4.870  23.878  80.577  1.00 31.42           C  
ATOM   3280  O   LEU A 444       4.355  24.780  80.025  1.00 31.44           O  
ATOM   3281  CB  LEU A 444       5.043  21.606  79.611  1.00 36.87           C  
ATOM   3282  CG  LEU A 444       4.777  20.137  79.868  1.00 37.31           C  
ATOM   3283  CD1 LEU A 444       3.871  19.588  78.811  1.00 37.37           C  
ATOM   3284  CD2 LEU A 444       6.070  19.369  79.894  1.00 40.02           C  
ATOM   3285  N   PRO A 445       6.017  23.968  81.324  1.00 31.98           N  
ATOM   3286  CA  PRO A 445       6.588  25.304  81.416  1.00 31.52           C  
ATOM   3287  C   PRO A 445       7.391  25.783  80.257  1.00 31.82           C  
ATOM   3288  O   PRO A 445       7.702  26.918  80.246  1.00 34.34           O  
ATOM   3289  CB  PRO A 445       7.500  25.212  82.628  1.00 32.21           C  
ATOM   3290  CG  PRO A 445       7.146  23.950  83.308  1.00 32.94           C  
ATOM   3291  CD  PRO A 445       6.871  23.060  82.190  1.00 31.82           C  
ATOM   3292  N   TRP A 446       7.726  24.960  79.305  1.00 32.74           N  
ATOM   3293  CA  TRP A 446       8.530  25.387  78.180  1.00 32.99           C  
ATOM   3294  C   TRP A 446       7.660  25.552  76.977  1.00 32.19           C  
ATOM   3295  O   TRP A 446       8.114  25.748  75.904  1.00 32.62           O  
ATOM   3296  CB  TRP A 446       9.561  24.302  77.863  1.00 33.09           C  
ATOM   3297  CG  TRP A 446       8.920  22.968  77.718  1.00 30.57           C  
ATOM   3298  CD1 TRP A 446       8.781  22.051  78.664  1.00 28.62           C  
ATOM   3299  CD2 TRP A 446       8.289  22.451  76.564  1.00 26.60           C  
ATOM   3300  NE1 TRP A 446       8.131  20.995  78.185  1.00 28.79           N  
ATOM   3301  CE2 TRP A 446       7.785  21.230  76.892  1.00 28.09           C  
ATOM   3302  CE3 TRP A 446       8.083  22.926  75.298  1.00 26.00           C  
ATOM   3303  CZ2 TRP A 446       7.127  20.452  75.992  1.00 26.77           C  
ATOM   3304  CZ3 TRP A 446       7.430  22.176  74.440  1.00 26.06           C  
ATOM   3305  CH2 TRP A 446       6.950  20.959  74.775  1.00 25.52           C  
ATOM   3306  N   GLU A 447       6.386  25.464  77.183  1.00 31.36           N  
ATOM   3307  CA  GLU A 447       5.428  25.511  76.134  1.00 33.85           C  
ATOM   3308  C   GLU A 447       5.072  26.784  75.385  1.00 36.84           C  
ATOM   3309  O   GLU A 447       4.821  26.692  74.207  1.00 38.05           O  
ATOM   3310  CB  GLU A 447       4.157  24.983  76.669  1.00 34.91           C  
ATOM   3311  CG  GLU A 447       3.876  23.611  76.202  1.00 36.76           C  
ATOM   3312  CD  GLU A 447       2.516  23.206  76.631  1.00 38.46           C  
ATOM   3313  OE1 GLU A 447       2.450  22.291  77.455  1.00 40.81           O  
ATOM   3314  OE2 GLU A 447       1.530  23.823  76.159  1.00 34.40           O  
ATOM   3315  N   ASP A 448       4.989  27.942  76.048  1.00 33.90           N  
ATOM   3316  CA  ASP A 448       4.582  29.171  75.404  1.00 32.59           C  
ATOM   3317  C   ASP A 448       3.084  29.060  75.209  1.00 33.39           C  
ATOM   3318  O   ASP A 448       2.558  29.271  74.140  1.00 34.65           O  
ATOM   3319  CB  ASP A 448       5.252  29.342  74.049  1.00 32.16           C  
ATOM   3320  CG  ASP A 448       6.575  30.000  74.128  1.00 31.59           C  
ATOM   3321  OD1 ASP A 448       6.966  30.439  75.215  1.00 31.82           O  
ATOM   3322  OD2 ASP A 448       7.221  30.092  73.076  1.00 28.87           O  
ATOM   3323  N   TYR A 449       2.388  28.741  76.272  1.00 32.03           N  
ATOM   3324  CA  TYR A 449       0.961  28.435  76.252  1.00 34.29           C  
ATOM   3325  C   TYR A 449       0.128  29.704  76.045  1.00 35.30           C  
ATOM   3326  O   TYR A 449       0.471  30.782  76.524  1.00 34.24           O  
ATOM   3327  CB  TYR A 449       0.601  27.776  77.577  1.00 34.77           C  
ATOM   3328  CG  TYR A 449      -0.856  27.510  77.828  1.00 37.92           C  
ATOM   3329  CD1 TYR A 449      -1.496  26.408  77.262  1.00 40.10           C  
ATOM   3330  CD2 TYR A 449      -1.595  28.344  78.674  1.00 39.07           C  
ATOM   3331  CE1 TYR A 449      -2.829  26.159  77.514  1.00 41.06           C  
ATOM   3332  CE2 TYR A 449      -2.929  28.107  78.925  1.00 38.61           C  
ATOM   3333  CZ  TYR A 449      -3.537  27.007  78.354  1.00 41.58           C  
ATOM   3334  OH  TYR A 449      -4.858  26.743  78.606  1.00 48.76           O  
ATOM   3335  N   ILE A 450      -0.991  29.573  75.378  1.00 37.12           N  
ATOM   3336  CA  ILE A 450      -1.845  30.693  75.213  1.00 40.16           C  
ATOM   3337  C   ILE A 450      -3.197  30.189  75.580  1.00 39.58           C  
ATOM   3338  O   ILE A 450      -3.625  29.211  75.017  1.00 41.53           O  
ATOM   3339  CB  ILE A 450      -1.843  31.222  73.792  1.00 41.03           C  
ATOM   3340  CG1 ILE A 450      -0.419  31.439  73.352  1.00 38.98           C  
ATOM   3341  CG2 ILE A 450      -2.611  32.527  73.733  1.00 41.32           C  
ATOM   3342  CD1 ILE A 450      -0.294  32.027  71.994  1.00 40.75           C  
ATOM   3343  N   PRO A 451      -3.860  30.884  76.547  1.00 40.61           N  
ATOM   3344  CA  PRO A 451      -5.163  30.346  76.904  1.00 39.62           C  
ATOM   3345  C   PRO A 451      -6.155  30.344  75.795  1.00 40.67           C  
ATOM   3346  O   PRO A 451      -6.213  31.306  75.072  1.00 41.95           O  
ATOM   3347  CB  PRO A 451      -5.658  31.315  77.969  1.00 40.24           C  
ATOM   3348  CG  PRO A 451      -4.459  31.860  78.582  1.00 40.28           C  
ATOM   3349  CD  PRO A 451      -3.639  32.137  77.361  1.00 40.63           C  
ATOM   3350  N   PRO A 452      -6.988  29.348  75.703  1.00 43.36           N  
ATOM   3351  CA  PRO A 452      -8.013  29.345  74.679  1.00 43.17           C  
ATOM   3352  C   PRO A 452      -9.077  30.341  75.013  1.00 44.05           C  
ATOM   3353  O   PRO A 452      -9.261  30.731  76.133  1.00 36.73           O  
ATOM   3354  CB  PRO A 452      -8.596  27.953  74.772  1.00 43.68           C  
ATOM   3355  CG  PRO A 452      -7.563  27.156  75.425  1.00 43.65           C  
ATOM   3356  CD  PRO A 452      -6.869  28.057  76.367  1.00 43.30           C  
ATOM   3357  N   VAL A 453      -9.797  30.733  73.994  1.00 48.49           N  
ATOM   3358  CA  VAL A 453     -10.850  31.698  74.123  1.00 49.82           C  
ATOM   3359  C   VAL A 453     -12.060  31.209  74.888  1.00 50.90           C  
ATOM   3360  O   VAL A 453     -12.660  30.215  74.542  1.00 48.98           O  
ATOM   3361  CB  VAL A 453     -11.290  32.147  72.732  1.00 48.85           C  
ATOM   3362  CG1 VAL A 453     -12.444  33.113  72.805  1.00 48.00           C  
ATOM   3363  CG2 VAL A 453     -10.133  32.784  72.030  1.00 49.29           C  
ATOM   3364  N   ASP A 454     -12.430  31.941  75.916  1.00 50.59           N  
ATOM   3365  CA  ASP A 454     -13.578  31.584  76.677  1.00 53.54           C  
ATOM   3366  C   ASP A 454     -14.611  32.708  76.693  1.00 57.29           C  
ATOM   3367  O   ASP A 454     -15.217  32.980  77.696  1.00 65.39           O  
ATOM   3368  CB  ASP A 454     -13.160  31.153  78.070  1.00 53.99           C  
ATOM   3369  CG  ASP A 454     -12.590  32.269  78.883  1.00 55.76           C  
ATOM   3370  OD1 ASP A 454     -12.916  33.421  78.676  1.00 57.52           O  
ATOM   3371  OD2 ASP A 454     -11.828  31.994  79.792  1.00 56.66           O  
ATOM   3372  N   TYR A 455     -14.825  33.355  75.565  1.00 56.99           N  
ATOM   3373  CA  TYR A 455     -15.784  34.424  75.483  1.00 52.92           C  
ATOM   3374  C   TYR A 455     -16.179  34.566  74.094  1.00 51.48           C  
ATOM   3375  O   TYR A 455     -15.615  33.951  73.251  1.00 54.27           O  
ATOM   3376  CB  TYR A 455     -15.175  35.720  75.927  1.00 52.53           C  
ATOM   3377  CG  TYR A 455     -13.827  35.997  75.386  1.00 52.50           C  
ATOM   3378  CD1 TYR A 455     -13.666  36.531  74.142  1.00 51.39           C  
ATOM   3379  CD2 TYR A 455     -12.715  35.749  76.129  1.00 52.56           C  
ATOM   3380  CE1 TYR A 455     -12.434  36.811  73.657  1.00 50.95           C  
ATOM   3381  CE2 TYR A 455     -11.467  36.013  75.643  1.00 51.45           C  
ATOM   3382  CZ  TYR A 455     -11.340  36.546  74.409  1.00 51.26           C  
ATOM   3383  OH  TYR A 455     -10.110  36.808  73.934  1.00 45.89           O  
ATOM   3384  N   GLN A 456     -17.156  35.394  73.835  1.00 55.85           N  
ATOM   3385  CA  GLN A 456     -17.595  35.601  72.474  1.00 58.90           C  
ATOM   3386  C   GLN A 456     -16.606  36.465  71.721  1.00 55.30           C  
ATOM   3387  O   GLN A 456     -16.099  37.436  72.203  1.00 52.16           O  
ATOM   3388  CB  GLN A 456     -18.996  36.177  72.377  1.00 64.24           C  
ATOM   3389  CG  GLN A 456     -19.727  35.638  71.153  1.00 68.78           C  
ATOM   3390  CD  GLN A 456     -20.715  36.620  70.571  1.00 75.29           C  
ATOM   3391  OE1 GLN A 456     -21.588  37.118  71.280  1.00 75.58           O  
ATOM   3392  NE2 GLN A 456     -20.590  36.900  69.277  1.00 75.73           N  
ATOM   3393  N   ILE A 457     -16.356  36.069  70.496  1.00 51.16           N  
ATOM   3394  CA  ILE A 457     -15.413  36.723  69.634  1.00 47.94           C  
ATOM   3395  C   ILE A 457     -16.060  37.910  68.945  1.00 44.78           C  
ATOM   3396  O   ILE A 457     -17.248  37.934  68.770  1.00 43.26           O  
ATOM   3397  CB  ILE A 457     -14.877  35.637  68.683  1.00 49.82           C  
ATOM   3398  CG1 ILE A 457     -13.819  34.774  69.374  1.00 51.32           C  
ATOM   3399  CG2 ILE A 457     -14.291  36.205  67.424  1.00 49.96           C  
ATOM   3400  CD1 ILE A 457     -12.875  35.578  70.247  1.00 54.20           C  
ATOM   3401  N   ILE A 458     -15.287  38.912  68.611  1.00 44.27           N  
ATOM   3402  CA  ILE A 458     -15.850  40.079  67.970  1.00 43.69           C  
ATOM   3403  C   ILE A 458     -16.395  39.759  66.586  1.00 43.64           C  
ATOM   3404  O   ILE A 458     -15.874  38.945  65.900  1.00 43.42           O  
ATOM   3405  CB  ILE A 458     -14.882  41.269  67.988  1.00 44.03           C  
ATOM   3406  CG1 ILE A 458     -13.652  41.005  67.155  1.00 44.32           C  
ATOM   3407  CG2 ILE A 458     -14.429  41.526  69.376  1.00 42.12           C  
ATOM   3408  CD1 ILE A 458     -12.803  42.221  66.979  1.00 45.11           C  
ATOM   3409  N   ASP A 459     -17.489  40.383  66.216  1.00 43.56           N  
ATOM   3410  CA  ASP A 459     -18.116  40.131  64.944  1.00 45.35           C  
ATOM   3411  C   ASP A 459     -17.993  41.297  64.018  1.00 45.27           C  
ATOM   3412  O   ASP A 459     -17.862  42.402  64.449  1.00 47.69           O  
ATOM   3413  CB  ASP A 459     -19.608  39.766  65.112  1.00 47.05           C  
ATOM   3414  CG  ASP A 459     -20.434  40.878  65.727  1.00 48.43           C  
ATOM   3415  OD1 ASP A 459     -19.944  41.991  65.878  1.00 47.95           O  
ATOM   3416  OD2 ASP A 459     -21.572  40.624  66.088  1.00 45.08           O  
ATOM   3417  N   ASP A 460     -17.990  41.003  62.720  1.00 43.75           N  
ATOM   3418  CA  ASP A 460     -17.840  42.000  61.659  1.00 45.37           C  
ATOM   3419  C   ASP A 460     -18.197  43.429  62.059  1.00 45.58           C  
ATOM   3420  O   ASP A 460     -17.603  44.388  61.567  1.00 43.83           O  
ATOM   3421  CB  ASP A 460     -18.651  41.589  60.429  1.00 47.20           C  
ATOM   3422  CG  ASP A 460     -18.069  40.388  59.716  1.00 47.30           C  
ATOM   3423  OD1 ASP A 460     -17.161  39.744  60.283  1.00 44.54           O  
ATOM   3424  OD2 ASP A 460     -18.527  40.085  58.592  1.00 50.08           O  
ATOM   3425  N   ASN A 461     -19.161  43.565  62.953  1.00 47.24           N  
ATOM   3426  CA  ASN A 461     -19.616  44.856  63.426  1.00 44.04           C  
ATOM   3427  C   ASN A 461     -18.716  45.450  64.442  1.00 40.26           C  
ATOM   3428  O   ASN A 461     -18.567  46.623  64.466  1.00 38.03           O  
ATOM   3429  CB  ASN A 461     -20.965  44.734  64.066  1.00 47.53           C  
ATOM   3430  CG  ASN A 461     -22.067  44.950  63.118  1.00 48.32           C  
ATOM   3431  OD1 ASN A 461     -21.913  45.643  62.126  1.00 46.99           O  
ATOM   3432  ND2 ASN A 461     -23.192  44.353  63.409  1.00 49.76           N  
ATOM   3433  N   ASP A 462     -18.140  44.633  65.308  1.00 38.70           N  
ATOM   3434  CA  ASP A 462     -17.220  45.164  66.307  1.00 38.50           C  
ATOM   3435  C   ASP A 462     -15.847  45.441  65.699  1.00 36.79           C  
ATOM   3436  O   ASP A 462     -15.016  46.127  66.297  1.00 33.03           O  
ATOM   3437  CB  ASP A 462     -17.088  44.198  67.485  1.00 41.79           C  
ATOM   3438  CG  ASP A 462     -18.413  43.569  67.866  1.00 45.03           C  
ATOM   3439  OD1 ASP A 462     -19.451  44.282  67.907  1.00 45.11           O  
ATOM   3440  OD2 ASP A 462     -18.434  42.342  68.125  1.00 46.72           O  
ATOM   3441  N   ILE A 463     -15.614  44.901  64.506  1.00 34.08           N  
ATOM   3442  CA  ILE A 463     -14.370  45.086  63.828  1.00 33.80           C  
ATOM   3443  C   ILE A 463     -14.441  46.418  63.146  1.00 31.31           C  
ATOM   3444  O   ILE A 463     -13.560  47.221  63.279  1.00 29.36           O  
ATOM   3445  CB  ILE A 463     -14.082  43.920  62.872  1.00 34.94           C  
ATOM   3446  CG1 ILE A 463     -14.074  42.613  63.659  1.00 33.88           C  
ATOM   3447  CG2 ILE A 463     -12.742  44.087  62.211  1.00 34.82           C  
ATOM   3448  CD1 ILE A 463     -14.544  41.419  62.902  1.00 33.86           C  
ATOM   3449  N   ALA A 464     -15.513  46.673  62.448  1.00 31.36           N  
ATOM   3450  CA  ALA A 464     -15.672  47.951  61.811  1.00 31.60           C  
ATOM   3451  C   ALA A 464     -15.630  49.082  62.820  1.00 31.95           C  
ATOM   3452  O   ALA A 464     -15.032  50.084  62.576  1.00 33.02           O  
ATOM   3453  CB  ALA A 464     -16.971  47.996  61.034  1.00 29.07           C  
ATOM   3454  N   ALA A 465     -16.275  48.916  63.955  1.00 30.80           N  
ATOM   3455  CA  ALA A 465     -16.323  49.944  64.960  1.00 33.13           C  
ATOM   3456  C   ALA A 465     -15.021  50.180  65.640  1.00 33.59           C  
ATOM   3457  O   ALA A 465     -14.748  51.273  66.018  1.00 31.10           O  
ATOM   3458  CB  ALA A 465     -17.346  49.575  65.997  1.00 34.37           C  
ATOM   3459  N   LEU A 466     -14.236  49.130  65.821  1.00 35.56           N  
ATOM   3460  CA  LEU A 466     -12.961  49.261  66.475  1.00 34.28           C  
ATOM   3461  C   LEU A 466     -11.913  49.791  65.588  1.00 33.13           C  
ATOM   3462  O   LEU A 466     -11.003  50.420  66.031  1.00 32.39           O  
ATOM   3463  CB  LEU A 466     -12.490  47.920  66.974  1.00 36.10           C  
ATOM   3464  CG  LEU A 466     -13.434  47.463  68.042  1.00 37.44           C  
ATOM   3465  CD1 LEU A 466     -13.065  46.076  68.474  1.00 37.19           C  
ATOM   3466  CD2 LEU A 466     -13.466  48.448  69.146  1.00 38.22           C  
ATOM   3467  N   LYS A 467     -12.052  49.508  64.316  1.00 32.92           N  
ATOM   3468  CA  LYS A 467     -11.112  49.980  63.363  1.00 35.32           C  
ATOM   3469  C   LYS A 467     -11.198  51.464  63.395  1.00 36.40           C  
ATOM   3470  O   LYS A 467     -10.205  52.127  63.438  1.00 33.33           O  
ATOM   3471  CB  LYS A 467     -11.430  49.444  61.984  1.00 35.42           C  
ATOM   3472  CG  LYS A 467     -10.565  48.298  61.540  1.00 35.75           C  
ATOM   3473  CD  LYS A 467     -11.297  47.363  60.633  1.00 35.43           C  
ATOM   3474  CE  LYS A 467     -11.068  47.705  59.204  1.00 37.33           C  
ATOM   3475  NZ  LYS A 467     -11.197  46.539  58.318  1.00 40.70           N  
ATOM   3476  N   LYS A 468     -12.420  51.985  63.379  1.00 40.46           N  
ATOM   3477  CA  LYS A 468     -12.642  53.427  63.404  1.00 39.78           C  
ATOM   3478  C   LYS A 468     -12.184  54.058  64.717  1.00 35.66           C  
ATOM   3479  O   LYS A 468     -11.748  55.208  64.741  1.00 36.34           O  
ATOM   3480  CB  LYS A 468     -14.118  53.744  63.157  1.00 42.85           C  
ATOM   3481  CG  LYS A 468     -14.368  55.132  62.588  1.00 48.50           C  
ATOM   3482  CD  LYS A 468     -15.794  55.270  62.082  1.00 54.65           C  
ATOM   3483  CE  LYS A 468     -16.262  56.719  62.130  1.00 58.40           C  
ATOM   3484  NZ  LYS A 468     -16.449  57.198  63.519  1.00 60.13           N  
ATOM   3485  N   GLU A 469     -12.301  53.301  65.804  1.00 33.62           N  
ATOM   3486  CA  GLU A 469     -11.918  53.786  67.125  1.00 37.04           C  
ATOM   3487  C   GLU A 469     -10.407  53.874  67.307  1.00 37.31           C  
ATOM   3488  O   GLU A 469      -9.905  54.801  67.942  1.00 38.05           O  
ATOM   3489  CB  GLU A 469     -12.525  52.899  68.215  1.00 43.16           C  
ATOM   3490  CG  GLU A 469     -12.171  53.326  69.628  1.00 51.83           C  
ATOM   3491  CD  GLU A 469     -13.059  52.678  70.671  1.00 60.83           C  
ATOM   3492  OE1 GLU A 469     -14.064  52.041  70.287  1.00 72.38           O  
ATOM   3493  OE2 GLU A 469     -12.753  52.802  71.876  1.00 65.67           O  
ATOM   3494  N   ILE A 470      -9.684  52.907  66.751  1.00 35.42           N  
ATOM   3495  CA  ILE A 470      -8.258  52.890  66.871  1.00 33.19           C  
ATOM   3496  C   ILE A 470      -7.626  53.971  66.039  1.00 32.75           C  
ATOM   3497  O   ILE A 470      -6.667  54.535  66.476  1.00 32.83           O  
ATOM   3498  CB  ILE A 470      -7.689  51.528  66.446  1.00 35.05           C  
ATOM   3499  CG1 ILE A 470      -8.100  50.449  67.421  1.00 34.91           C  
ATOM   3500  CG2 ILE A 470      -6.176  51.548  66.310  1.00 34.87           C  
ATOM   3501  CD1 ILE A 470      -7.762  49.068  66.945  1.00 34.06           C  
ATOM   3502  N   LEU A 471      -8.122  54.245  64.842  1.00 30.65           N  
ATOM   3503  CA  LEU A 471      -7.517  55.280  64.058  1.00 29.96           C  
ATOM   3504  C   LEU A 471      -7.884  56.651  64.607  1.00 30.05           C  
ATOM   3505  O   LEU A 471      -7.238  57.639  64.374  1.00 29.95           O  
ATOM   3506  CB  LEU A 471      -8.004  55.172  62.623  1.00 30.49           C  
ATOM   3507  CG  LEU A 471      -7.548  54.007  61.766  1.00 29.88           C  
ATOM   3508  CD1 LEU A 471      -8.064  54.105  60.355  1.00 28.95           C  
ATOM   3509  CD2 LEU A 471      -6.044  53.851  61.817  1.00 29.34           C  
ATOM   3510  N   ALA A 472      -8.955  56.684  65.354  1.00 31.09           N  
ATOM   3511  CA  ALA A 472      -9.431  57.926  65.927  1.00 29.34           C  
ATOM   3512  C   ALA A 472      -8.583  58.311  67.074  1.00 29.76           C  
ATOM   3513  O   ALA A 472      -8.569  59.421  67.443  1.00 32.56           O  
ATOM   3514  CB  ALA A 472     -10.841  57.751  66.383  1.00 29.35           C  
ATOM   3515  N   THR A 473      -7.856  57.375  67.618  1.00 30.18           N  
ATOM   3516  CA  THR A 473      -6.992  57.594  68.731  1.00 31.25           C  
ATOM   3517  C   THR A 473      -5.988  58.642  68.392  1.00 30.29           C  
ATOM   3518  O   THR A 473      -5.467  59.305  69.239  1.00 31.47           O  
ATOM   3519  CB  THR A 473      -6.357  56.211  69.134  1.00 33.40           C  
ATOM   3520  OG1 THR A 473      -6.978  55.738  70.312  1.00 36.95           O  
ATOM   3521  CG2 THR A 473      -4.903  56.257  69.399  1.00 34.48           C  
ATOM   3522  N   GLY A 474      -5.682  58.769  67.123  1.00 28.78           N  
ATOM   3523  CA  GLY A 474      -4.716  59.719  66.699  1.00 28.08           C  
ATOM   3524  C   GLY A 474      -3.309  59.192  66.647  1.00 28.21           C  
ATOM   3525  O   GLY A 474      -2.411  59.919  66.372  1.00 27.60           O  
ATOM   3526  N   VAL A 475      -3.131  57.910  66.891  1.00 28.84           N  
ATOM   3527  CA  VAL A 475      -1.833  57.298  66.785  1.00 28.16           C  
ATOM   3528  C   VAL A 475      -1.493  57.207  65.303  1.00 28.38           C  
ATOM   3529  O   VAL A 475      -2.308  56.794  64.486  1.00 25.67           O  
ATOM   3530  CB  VAL A 475      -1.814  55.872  67.371  1.00 30.01           C  
ATOM   3531  CG1 VAL A 475      -0.511  55.171  67.070  1.00 29.99           C  
ATOM   3532  CG2 VAL A 475      -2.003  55.967  68.856  1.00 32.11           C  
ATOM   3533  N   ALA A 476      -0.274  57.608  64.985  1.00 27.44           N  
ATOM   3534  CA  ALA A 476       0.209  57.637  63.638  1.00 28.22           C  
ATOM   3535  C   ALA A 476       0.092  56.301  62.907  1.00 28.33           C  
ATOM   3536  O   ALA A 476       0.536  55.274  63.371  1.00 26.50           O  
ATOM   3537  CB  ALA A 476       1.652  58.135  63.594  1.00 27.41           C  
ATOM   3538  N   PRO A 477      -0.474  56.332  61.733  1.00 29.57           N  
ATOM   3539  CA  PRO A 477      -0.572  55.111  60.942  1.00 28.50           C  
ATOM   3540  C   PRO A 477       0.724  54.316  60.868  1.00 25.80           C  
ATOM   3541  O   PRO A 477       0.662  53.155  60.924  1.00 23.18           O  
ATOM   3542  CB  PRO A 477      -0.924  55.638  59.564  1.00 28.50           C  
ATOM   3543  CG  PRO A 477      -1.759  56.841  59.863  1.00 27.66           C  
ATOM   3544  CD  PRO A 477      -1.282  57.411  61.154  1.00 27.85           C  
ATOM   3545  N   LYS A 478       1.877  54.957  60.747  1.00 24.96           N  
ATOM   3546  CA  LYS A 478       3.117  54.231  60.650  1.00 25.42           C  
ATOM   3547  C   LYS A 478       3.481  53.509  61.901  1.00 27.29           C  
ATOM   3548  O   LYS A 478       4.358  52.708  61.885  1.00 26.98           O  
ATOM   3549  CB  LYS A 478       4.254  55.096  60.179  1.00 26.38           C  
ATOM   3550  CG  LYS A 478       5.018  55.839  61.234  1.00 26.84           C  
ATOM   3551  CD  LYS A 478       6.125  56.622  60.611  1.00 27.62           C  
ATOM   3552  CE  LYS A 478       6.774  57.451  61.741  1.00 29.53           C  
ATOM   3553  NZ  LYS A 478       7.960  58.268  61.370  1.00 31.01           N  
ATOM   3554  N   LYS A 479       2.806  53.785  62.996  1.00 28.46           N  
ATOM   3555  CA  LYS A 479       3.068  53.158  64.240  1.00 27.64           C  
ATOM   3556  C   LYS A 479       2.159  52.005  64.462  1.00 26.78           C  
ATOM   3557  O   LYS A 479       2.489  51.086  65.142  1.00 27.13           O  
ATOM   3558  CB  LYS A 479       2.846  54.161  65.316  1.00 29.12           C  
ATOM   3559  CG  LYS A 479       3.625  55.406  65.104  1.00 30.19           C  
ATOM   3560  CD  LYS A 479       4.230  55.885  66.378  1.00 31.12           C  
ATOM   3561  CE  LYS A 479       5.185  57.017  66.082  1.00 33.16           C  
ATOM   3562  NZ  LYS A 479       5.489  57.808  67.297  1.00 32.92           N  
ATOM   3563  N   LEU A 480       1.001  52.060  63.868  1.00 25.72           N  
ATOM   3564  CA  LEU A 480       0.048  51.018  63.993  1.00 26.34           C  
ATOM   3565  C   LEU A 480       0.430  49.842  63.166  1.00 27.59           C  
ATOM   3566  O   LEU A 480       0.103  48.744  63.509  1.00 26.86           O  
ATOM   3567  CB  LEU A 480      -1.310  51.494  63.544  1.00 26.04           C  
ATOM   3568  CG  LEU A 480      -1.901  52.446  64.553  1.00 26.33           C  
ATOM   3569  CD1 LEU A 480      -3.094  53.146  63.949  1.00 26.80           C  
ATOM   3570  CD2 LEU A 480      -2.299  51.642  65.750  1.00 25.87           C  
ATOM   3571  N   ILE A 481       1.124  50.123  62.079  1.00 26.31           N  
ATOM   3572  CA  ILE A 481       1.549  49.179  61.124  1.00 25.67           C  
ATOM   3573  C   ILE A 481       2.830  48.618  61.606  1.00 25.07           C  
ATOM   3574  O   ILE A 481       3.043  47.439  61.549  1.00 25.12           O  
ATOM   3575  CB  ILE A 481       1.735  49.878  59.769  1.00 27.15           C  
ATOM   3576  CG1 ILE A 481       0.412  49.962  59.071  1.00 28.86           C  
ATOM   3577  CG2 ILE A 481       2.645  49.131  58.804  1.00 27.06           C  
ATOM   3578  CD1 ILE A 481       0.498  50.787  57.825  1.00 30.28           C  
ATOM   3579  N   PHE A 482       3.693  49.471  62.081  1.00 22.60           N  
ATOM   3580  CA  PHE A 482       4.984  49.001  62.538  1.00 20.93           C  
ATOM   3581  C   PHE A 482       4.917  48.065  63.714  1.00 20.73           C  
ATOM   3582  O   PHE A 482       5.724  47.202  63.854  1.00 20.73           O  
ATOM   3583  CB  PHE A 482       5.892  50.193  62.889  1.00 19.80           C  
ATOM   3584  CG  PHE A 482       7.179  49.829  63.546  1.00 17.98           C  
ATOM   3585  CD1 PHE A 482       8.287  49.492  62.804  1.00 18.06           C  
ATOM   3586  CD2 PHE A 482       7.281  49.835  64.882  1.00 17.40           C  
ATOM   3587  CE1 PHE A 482       9.445  49.149  63.404  1.00 17.63           C  
ATOM   3588  CE2 PHE A 482       8.446  49.486  65.484  1.00 17.31           C  
ATOM   3589  CZ  PHE A 482       9.522  49.158  64.754  1.00 16.76           C  
ATOM   3590  N   VAL A 483       3.942  48.262  64.563  1.00 20.58           N  
ATOM   3591  CA  VAL A 483       3.797  47.448  65.731  1.00 20.73           C  
ATOM   3592  C   VAL A 483       3.067  46.150  65.408  1.00 20.45           C  
ATOM   3593  O   VAL A 483       3.365  45.155  66.004  1.00 19.63           O  
ATOM   3594  CB  VAL A 483       3.186  48.259  66.890  1.00 21.55           C  
ATOM   3595  CG1 VAL A 483       2.444  47.389  67.893  1.00 22.09           C  
ATOM   3596  CG2 VAL A 483       4.256  49.016  67.614  1.00 21.92           C  
ATOM   3597  N   ALA A 484       2.150  46.176  64.463  1.00 19.94           N  
ATOM   3598  CA  ALA A 484       1.491  44.987  64.064  1.00 21.07           C  
ATOM   3599  C   ALA A 484       2.528  44.188  63.342  1.00 21.77           C  
ATOM   3600  O   ALA A 484       2.604  43.034  63.551  1.00 21.03           O  
ATOM   3601  CB  ALA A 484       0.311  45.267  63.171  1.00 20.55           C  
ATOM   3602  N   TRP A 485       3.342  44.793  62.495  1.00 21.62           N  
ATOM   3603  CA  TRP A 485       4.367  43.966  61.877  1.00 22.11           C  
ATOM   3604  C   TRP A 485       5.363  43.467  62.907  1.00 22.15           C  
ATOM   3605  O   TRP A 485       5.768  42.306  62.861  1.00 20.72           O  
ATOM   3606  CB  TRP A 485       5.080  44.707  60.747  1.00 21.64           C  
ATOM   3607  CG  TRP A 485       6.139  43.859  60.096  1.00 21.17           C  
ATOM   3608  CD1 TRP A 485       7.471  43.886  60.360  1.00 21.16           C  
ATOM   3609  CD2 TRP A 485       5.946  42.852  59.086  1.00 21.91           C  
ATOM   3610  NE1 TRP A 485       8.125  42.966  59.584  1.00 22.00           N  
ATOM   3611  CE2 TRP A 485       7.215  42.314  58.796  1.00 22.79           C  
ATOM   3612  CE3 TRP A 485       4.830  42.363  58.388  1.00 21.87           C  
ATOM   3613  CZ2 TRP A 485       7.405  41.298  57.848  1.00 23.19           C  
ATOM   3614  CZ3 TRP A 485       5.022  41.345  57.442  1.00 23.19           C  
ATOM   3615  CH2 TRP A 485       6.308  40.830  57.176  1.00 22.54           C  
ATOM   3616  N   SER A 486       5.741  44.304  63.868  1.00 24.56           N  
ATOM   3617  CA  SER A 486       6.657  43.828  64.922  1.00 25.49           C  
ATOM   3618  C   SER A 486       6.055  42.665  65.684  1.00 26.21           C  
ATOM   3619  O   SER A 486       6.773  41.744  66.086  1.00 29.15           O  
ATOM   3620  CB  SER A 486       7.020  44.955  65.876  1.00 25.68           C  
ATOM   3621  OG  SER A 486       7.672  46.023  65.204  1.00 25.46           O  
ATOM   3622  N   SER A 487       4.765  42.627  65.917  1.00 26.16           N  
ATOM   3623  CA  SER A 487       4.158  41.523  66.635  1.00 26.32           C  
ATOM   3624  C   SER A 487       4.138  40.216  65.851  1.00 26.11           C  
ATOM   3625  O   SER A 487       4.497  39.204  66.339  1.00 25.92           O  
ATOM   3626  CB  SER A 487       2.745  41.916  66.996  1.00 27.73           C  
ATOM   3627  OG  SER A 487       2.182  41.076  67.947  1.00 27.38           O  
ATOM   3628  N   ALA A 488       3.686  40.280  64.620  1.00 25.93           N  
ATOM   3629  CA  ALA A 488       3.578  39.159  63.735  1.00 25.29           C  
ATOM   3630  C   ALA A 488       4.895  38.595  63.245  1.00 25.44           C  
ATOM   3631  O   ALA A 488       5.073  37.428  63.152  1.00 25.68           O  
ATOM   3632  CB  ALA A 488       2.747  39.574  62.580  1.00 25.47           C  
ATOM   3633  N   SER A 489       5.803  39.490  62.940  1.00 25.80           N  
ATOM   3634  CA  SER A 489       7.123  39.288  62.435  1.00 25.49           C  
ATOM   3635  C   SER A 489       8.043  38.451  63.321  1.00 25.18           C  
ATOM   3636  O   SER A 489       9.123  38.079  62.931  1.00 23.68           O  
ATOM   3637  CB  SER A 489       7.674  40.688  62.345  1.00 27.03           C  
ATOM   3638  OG  SER A 489       8.937  40.770  61.794  1.00 29.54           O  
ATOM   3639  N   SER A 490       7.616  38.176  64.525  1.00 23.79           N  
ATOM   3640  CA  SER A 490       8.435  37.447  65.433  1.00 23.94           C  
ATOM   3641  C   SER A 490       8.354  35.948  65.316  1.00 25.03           C  
ATOM   3642  O   SER A 490       9.092  35.260  65.959  1.00 25.95           O  
ATOM   3643  CB  SER A 490       8.239  37.980  66.852  1.00 24.22           C  
ATOM   3644  OG  SER A 490       7.345  37.261  67.613  1.00 24.39           O  
ATOM   3645  N   PHE A 491       7.495  35.456  64.456  1.00 25.21           N  
ATOM   3646  CA  PHE A 491       7.376  34.052  64.233  1.00 23.92           C  
ATOM   3647  C   PHE A 491       8.534  33.451  63.445  1.00 24.08           C  
ATOM   3648  O   PHE A 491       9.109  34.092  62.616  1.00 25.04           O  
ATOM   3649  CB  PHE A 491       6.084  33.852  63.516  1.00 24.79           C  
ATOM   3650  CG  PHE A 491       5.840  32.489  63.076  1.00 25.57           C  
ATOM   3651  CD1 PHE A 491       5.297  31.595  63.902  1.00 27.06           C  
ATOM   3652  CD2 PHE A 491       6.105  32.139  61.796  1.00 27.39           C  
ATOM   3653  CE1 PHE A 491       5.048  30.326  63.490  1.00 27.53           C  
ATOM   3654  CE2 PHE A 491       5.864  30.899  61.362  1.00 28.66           C  
ATOM   3655  CZ  PHE A 491       5.317  29.983  62.212  1.00 29.67           C  
ATOM   3656  N   ARG A 492       8.904  32.210  63.746  1.00 22.60           N  
ATOM   3657  CA  ARG A 492       9.922  31.481  63.038  1.00 22.47           C  
ATOM   3658  C   ARG A 492       9.263  30.171  62.808  1.00 24.19           C  
ATOM   3659  O   ARG A 492       8.702  29.606  63.683  1.00 22.62           O  
ATOM   3660  CB  ARG A 492      11.302  31.423  63.701  1.00 22.59           C  
ATOM   3661  CG  ARG A 492      11.525  30.535  64.894  1.00 22.03           C  
ATOM   3662  CD  ARG A 492      12.726  30.975  65.679  1.00 21.09           C  
ATOM   3663  NE  ARG A 492      12.782  30.203  66.876  1.00 21.59           N  
ATOM   3664  CZ  ARG A 492      13.792  30.128  67.704  1.00 21.28           C  
ATOM   3665  NH1 ARG A 492      14.872  30.793  67.536  1.00 22.23           N  
ATOM   3666  NH2 ARG A 492      13.708  29.370  68.723  1.00 21.55           N  
ATOM   3667  N   GLY A 493       9.275  29.727  61.578  1.00 25.00           N  
ATOM   3668  CA  GLY A 493       8.585  28.541  61.183  1.00 25.60           C  
ATOM   3669  C   GLY A 493       9.275  27.243  61.298  1.00 25.94           C  
ATOM   3670  O   GLY A 493       8.755  26.254  60.898  1.00 27.27           O  
ATOM   3671  N   SER A 494      10.450  27.273  61.869  1.00 26.40           N  
ATOM   3672  CA  SER A 494      11.233  26.108  62.101  1.00 27.74           C  
ATOM   3673  C   SER A 494      10.736  25.549  63.386  1.00 30.76           C  
ATOM   3674  O   SER A 494      10.502  24.395  63.522  1.00 34.20           O  
ATOM   3675  CB  SER A 494      12.621  26.562  62.333  1.00 26.54           C  
ATOM   3676  OG  SER A 494      12.551  27.631  63.197  1.00 24.61           O  
ATOM   3677  N   ASP A 495      10.569  26.436  64.329  1.00 33.49           N  
ATOM   3678  CA  ASP A 495      10.145  26.140  65.651  1.00 31.78           C  
ATOM   3679  C   ASP A 495       8.673  26.311  65.851  1.00 31.40           C  
ATOM   3680  O   ASP A 495       8.102  25.731  66.693  1.00 29.01           O  
ATOM   3681  CB  ASP A 495      10.800  27.221  66.491  1.00 32.22           C  
ATOM   3682  CG  ASP A 495      11.695  26.720  67.452  1.00 33.46           C  
ATOM   3683  OD1 ASP A 495      11.642  25.575  67.803  1.00 40.40           O  
ATOM   3684  OD2 ASP A 495      12.473  27.471  67.926  1.00 30.89           O  
ATOM   3685  N   LYS A 496       8.085  27.195  65.112  1.00 33.02           N  
ATOM   3686  CA  LYS A 496       6.702  27.446  65.284  1.00 33.68           C  
ATOM   3687  C   LYS A 496       6.402  28.292  66.508  1.00 31.31           C  
ATOM   3688  O   LYS A 496       5.297  28.377  66.935  1.00 31.94           O  
ATOM   3689  CB  LYS A 496       5.932  26.159  65.245  1.00 35.81           C  
ATOM   3690  CG  LYS A 496       5.522  25.758  63.861  1.00 36.12           C  
ATOM   3691  CD  LYS A 496       5.861  24.328  63.652  1.00 39.14           C  
ATOM   3692  CE  LYS A 496       6.668  24.141  62.409  1.00 40.48           C  
ATOM   3693  NZ  LYS A 496       7.727  23.155  62.670  1.00 42.88           N  
ATOM   3694  N   ARG A 497       7.415  28.944  67.028  1.00 27.88           N  
ATOM   3695  CA  ARG A 497       7.298  29.898  68.115  1.00 28.19           C  
ATOM   3696  C   ARG A 497       7.328  31.324  67.580  1.00 27.90           C  
ATOM   3697  O   ARG A 497       8.021  31.637  66.623  1.00 27.77           O  
ATOM   3698  CB  ARG A 497       8.417  29.719  69.111  1.00 29.07           C  
ATOM   3699  CG  ARG A 497       8.788  28.294  69.317  1.00 30.73           C  
ATOM   3700  CD  ARG A 497       9.475  28.032  70.647  1.00 32.49           C  
ATOM   3701  NE  ARG A 497      10.585  28.898  71.003  1.00 34.20           N  
ATOM   3702  CZ  ARG A 497      10.600  29.689  72.079  1.00 35.38           C  
ATOM   3703  NH1 ARG A 497       9.551  29.758  72.878  1.00 38.27           N  
ATOM   3704  NH2 ARG A 497      11.666  30.441  72.347  1.00 35.89           N  
ATOM   3705  N   GLY A 498       6.566  32.187  68.235  1.00 27.18           N  
ATOM   3706  CA  GLY A 498       6.505  33.600  67.917  1.00 25.93           C  
ATOM   3707  C   GLY A 498       5.169  33.983  67.337  1.00 26.52           C  
ATOM   3708  O   GLY A 498       4.221  33.184  67.280  1.00 25.92           O  
ATOM   3709  N   GLY A 499       5.097  35.235  66.905  1.00 27.18           N  
ATOM   3710  CA  GLY A 499       3.952  35.694  66.156  1.00 27.24           C  
ATOM   3711  C   GLY A 499       2.992  36.489  67.000  1.00 26.21           C  
ATOM   3712  O   GLY A 499       3.169  36.680  68.203  1.00 24.88           O  
ATOM   3713  N   ALA A 500       1.938  36.952  66.333  1.00 25.77           N  
ATOM   3714  CA  ALA A 500       1.049  37.932  66.928  1.00 24.54           C  
ATOM   3715  C   ALA A 500       0.208  37.321  68.046  1.00 23.93           C  
ATOM   3716  O   ALA A 500      -0.100  38.009  69.007  1.00 21.56           O  
ATOM   3717  CB  ALA A 500       0.157  38.555  65.859  1.00 24.09           C  
ATOM   3718  N   ASN A 501      -0.178  36.047  67.912  1.00 23.93           N  
ATOM   3719  CA  ASN A 501      -1.023  35.440  68.905  1.00 23.65           C  
ATOM   3720  C   ASN A 501      -0.316  35.427  70.242  1.00 24.42           C  
ATOM   3721  O   ASN A 501       0.893  35.187  70.331  1.00 24.37           O  
ATOM   3722  CB  ASN A 501      -1.418  34.018  68.538  1.00 24.36           C  
ATOM   3723  CG  ASN A 501      -2.560  33.493  69.363  1.00 24.75           C  
ATOM   3724  OD1 ASN A 501      -3.229  34.263  70.045  1.00 23.80           O  
ATOM   3725  ND2 ASN A 501      -2.799  32.198  69.312  1.00 26.73           N  
ATOM   3726  N   GLY A 502      -1.083  35.704  71.296  1.00 25.22           N  
ATOM   3727  CA  GLY A 502      -0.534  35.853  72.622  1.00 24.48           C  
ATOM   3728  C   GLY A 502      -0.114  37.262  72.977  1.00 23.73           C  
ATOM   3729  O   GLY A 502      -0.050  37.588  74.158  1.00 22.17           O  
ATOM   3730  N   ALA A 503       0.153  38.101  71.987  1.00 25.51           N  
ATOM   3731  CA  ALA A 503       0.536  39.504  72.195  1.00 25.36           C  
ATOM   3732  C   ALA A 503       1.659  39.624  73.216  1.00 25.07           C  
ATOM   3733  O   ALA A 503       1.618  40.459  74.123  1.00 24.66           O  
ATOM   3734  CB  ALA A 503      -0.676  40.344  72.589  1.00 26.29           C  
ATOM   3735  N   ARG A 504       2.683  38.818  73.005  1.00 24.85           N  
ATOM   3736  CA  ARG A 504       3.856  38.797  73.821  1.00 24.66           C  
ATOM   3737  C   ARG A 504       4.773  39.949  73.519  1.00 24.74           C  
ATOM   3738  O   ARG A 504       5.662  40.152  74.247  1.00 21.77           O  
ATOM   3739  CB  ARG A 504       4.551  37.467  73.721  1.00 26.04           C  
ATOM   3740  CG  ARG A 504       3.951  36.411  74.602  1.00 26.51           C  
ATOM   3741  CD  ARG A 504       4.739  35.115  74.610  1.00 26.41           C  
ATOM   3742  NE  ARG A 504       3.846  34.062  74.203  1.00 28.29           N  
ATOM   3743  CZ  ARG A 504       3.433  33.073  74.952  1.00 30.16           C  
ATOM   3744  NH1 ARG A 504       3.839  32.957  76.174  1.00 32.91           N  
ATOM   3745  NH2 ARG A 504       2.608  32.203  74.463  1.00 31.79           N  
ATOM   3746  N   ILE A 505       4.546  40.706  72.462  1.00 27.42           N  
ATOM   3747  CA  ILE A 505       5.320  41.927  72.242  1.00 28.29           C  
ATOM   3748  C   ILE A 505       5.171  42.850  73.453  1.00 29.05           C  
ATOM   3749  O   ILE A 505       6.075  43.588  73.819  1.00 25.33           O  
ATOM   3750  CB  ILE A 505       4.900  42.626  70.927  1.00 28.41           C  
ATOM   3751  CG1 ILE A 505       5.899  43.711  70.542  1.00 28.17           C  
ATOM   3752  CG2 ILE A 505       3.474  43.181  71.020  1.00 29.56           C  
ATOM   3753  CD1 ILE A 505       6.109  43.812  69.050  1.00 29.92           C  
ATOM   3754  N   ARG A 506       4.039  42.755  74.127  1.00 31.86           N  
ATOM   3755  CA  ARG A 506       3.747  43.527  75.305  1.00 32.78           C  
ATOM   3756  C   ARG A 506       4.604  43.104  76.464  1.00 33.49           C  
ATOM   3757  O   ARG A 506       4.960  43.870  77.300  1.00 33.12           O  
ATOM   3758  CB  ARG A 506       2.282  43.289  75.642  1.00 34.37           C  
ATOM   3759  CG  ARG A 506       1.871  43.448  77.087  1.00 36.31           C  
ATOM   3760  CD  ARG A 506       0.529  42.862  77.346  1.00 38.05           C  
ATOM   3761  NE  ARG A 506       0.434  41.595  76.711  1.00 40.17           N  
ATOM   3762  CZ  ARG A 506      -0.200  40.564  77.209  1.00 39.87           C  
ATOM   3763  NH1 ARG A 506      -0.798  40.646  78.378  1.00 39.20           N  
ATOM   3764  NH2 ARG A 506      -0.204  39.439  76.516  1.00 42.66           N  
ATOM   3765  N   LEU A 507       4.905  41.840  76.509  1.00 33.47           N  
ATOM   3766  CA  LEU A 507       5.613  41.260  77.627  1.00 30.22           C  
ATOM   3767  C   LEU A 507       7.112  41.414  77.435  1.00 29.76           C  
ATOM   3768  O   LEU A 507       7.588  41.962  76.437  1.00 32.16           O  
ATOM   3769  CB  LEU A 507       5.221  39.788  77.776  1.00 30.36           C  
ATOM   3770  CG  LEU A 507       3.716  39.584  77.919  1.00 30.78           C  
ATOM   3771  CD1 LEU A 507       3.290  38.109  77.861  1.00 28.95           C  
ATOM   3772  CD2 LEU A 507       3.273  40.263  79.210  1.00 30.56           C  
ATOM   3773  N   ALA A 508       7.864  40.922  78.418  1.00 28.24           N  
ATOM   3774  CA  ALA A 508       9.311  40.801  78.337  1.00 28.56           C  
ATOM   3775  C   ALA A 508       9.692  39.512  77.622  1.00 28.14           C  
ATOM   3776  O   ALA A 508       8.975  38.509  77.741  1.00 26.12           O  
ATOM   3777  CB  ALA A 508       9.908  40.816  79.736  1.00 28.81           C  
ATOM   3778  N   PRO A 509      10.801  39.510  76.876  1.00 27.12           N  
ATOM   3779  CA  PRO A 509      11.705  40.654  76.653  1.00 27.22           C  
ATOM   3780  C   PRO A 509      11.378  41.516  75.444  1.00 27.78           C  
ATOM   3781  O   PRO A 509      12.076  42.503  75.216  1.00 30.57           O  
ATOM   3782  CB  PRO A 509      13.072  39.970  76.434  1.00 26.21           C  
ATOM   3783  CG  PRO A 509      12.729  38.650  75.821  1.00 25.67           C  
ATOM   3784  CD  PRO A 509      11.381  38.245  76.385  1.00 25.59           C  
ATOM   3785  N   GLN A 510      10.442  41.122  74.638  1.00 29.47           N  
ATOM   3786  CA  GLN A 510      10.171  41.883  73.462  1.00 31.36           C  
ATOM   3787  C   GLN A 510       9.884  43.344  73.744  1.00 30.47           C  
ATOM   3788  O   GLN A 510      10.270  44.154  72.966  1.00 31.12           O  
ATOM   3789  CB  GLN A 510       9.109  41.208  72.626  1.00 31.74           C  
ATOM   3790  CG  GLN A 510       9.533  39.876  72.061  1.00 31.57           C  
ATOM   3791  CD  GLN A 510       8.405  39.099  71.470  1.00 32.03           C  
ATOM   3792  OE1 GLN A 510       8.111  38.031  71.917  1.00 29.81           O  
ATOM   3793  NE2 GLN A 510       7.759  39.656  70.472  1.00 32.97           N  
ATOM   3794  N   ASN A 511       9.267  43.651  74.877  1.00 28.77           N  
ATOM   3795  CA  ASN A 511       8.964  45.035  75.236  1.00 30.99           C  
ATOM   3796  C   ASN A 511      10.165  45.991  75.348  1.00 31.20           C  
ATOM   3797  O   ASN A 511       9.974  47.203  75.448  1.00 33.67           O  
ATOM   3798  CB  ASN A 511       8.147  45.079  76.531  1.00 32.51           C  
ATOM   3799  CG  ASN A 511       8.895  44.492  77.711  1.00 33.45           C  
ATOM   3800  OD1 ASN A 511      10.123  44.411  77.704  1.00 36.86           O  
ATOM   3801  ND2 ASN A 511       8.156  44.080  78.735  1.00 36.60           N  
ATOM   3802  N   GLU A 512      11.391  45.467  75.337  1.00 33.64           N  
ATOM   3803  CA  GLU A 512      12.551  46.322  75.448  1.00 36.57           C  
ATOM   3804  C   GLU A 512      13.584  46.017  74.387  1.00 33.77           C  
ATOM   3805  O   GLU A 512      14.719  46.359  74.517  1.00 33.29           O  
ATOM   3806  CB  GLU A 512      13.145  46.230  76.843  1.00 39.44           C  
ATOM   3807  CG  GLU A 512      13.834  47.484  77.291  1.00 45.90           C  
ATOM   3808  CD  GLU A 512      12.855  48.626  77.574  1.00 50.70           C  
ATOM   3809  OE1 GLU A 512      11.831  48.398  78.257  1.00 53.62           O  
ATOM   3810  OE2 GLU A 512      13.132  49.757  77.138  1.00 52.61           O  
ATOM   3811  N   TRP A 513      13.142  45.386  73.318  1.00 32.35           N  
ATOM   3812  CA  TRP A 513      13.968  45.033  72.185  1.00 30.32           C  
ATOM   3813  C   TRP A 513      14.091  46.296  71.383  1.00 28.41           C  
ATOM   3814  O   TRP A 513      13.147  46.931  71.096  1.00 24.50           O  
ATOM   3815  CB  TRP A 513      13.277  43.977  71.342  1.00 30.42           C  
ATOM   3816  CG  TRP A 513      13.439  42.559  71.728  1.00 30.17           C  
ATOM   3817  CD1 TRP A 513      14.076  42.062  72.799  1.00 30.40           C  
ATOM   3818  CD2 TRP A 513      12.928  41.446  71.019  1.00 29.96           C  
ATOM   3819  NE1 TRP A 513      14.023  40.708  72.796  1.00 31.04           N  
ATOM   3820  CE2 TRP A 513      13.313  40.301  71.708  1.00 30.28           C  
ATOM   3821  CE3 TRP A 513      12.186  41.298  69.865  1.00 29.47           C  
ATOM   3822  CZ2 TRP A 513      12.971  39.047  71.289  1.00 28.94           C  
ATOM   3823  CZ3 TRP A 513      11.866  40.055  69.434  1.00 29.21           C  
ATOM   3824  CH2 TRP A 513      12.234  38.954  70.140  1.00 29.06           C  
ATOM   3825  N   LYS A 514      15.297  46.589  71.040  1.00 29.82           N  
ATOM   3826  CA  LYS A 514      15.613  47.753  70.326  1.00 31.74           C  
ATOM   3827  C   LYS A 514      14.931  47.856  68.959  1.00 32.88           C  
ATOM   3828  O   LYS A 514      14.622  48.956  68.551  1.00 36.23           O  
ATOM   3829  CB  LYS A 514      17.115  47.802  70.255  1.00 33.76           C  
ATOM   3830  CG  LYS A 514      17.668  48.628  69.173  1.00 41.26           C  
ATOM   3831  CD  LYS A 514      19.076  49.113  69.532  1.00 46.63           C  
ATOM   3832  CE  LYS A 514      19.396  50.350  68.721  1.00 49.89           C  
ATOM   3833  NZ  LYS A 514      20.750  50.859  69.073  1.00 52.00           N  
ATOM   3834  N   VAL A 515      14.676  46.733  68.313  1.00 28.44           N  
ATOM   3835  CA  VAL A 515      14.084  46.747  67.009  1.00 27.25           C  
ATOM   3836  C   VAL A 515      12.585  47.026  67.082  1.00 25.53           C  
ATOM   3837  O   VAL A 515      11.968  47.426  66.087  1.00 24.86           O  
ATOM   3838  CB  VAL A 515      14.388  45.426  66.285  1.00 28.79           C  
ATOM   3839  CG1 VAL A 515      13.705  44.270  67.024  1.00 28.22           C  
ATOM   3840  CG2 VAL A 515      13.955  45.485  64.808  1.00 28.46           C  
ATOM   3841  N   ASN A 516      12.061  46.859  68.259  1.00 25.47           N  
ATOM   3842  CA  ASN A 516      10.682  47.064  68.469  1.00 27.14           C  
ATOM   3843  C   ASN A 516      10.344  48.477  68.802  1.00 26.16           C  
ATOM   3844  O   ASN A 516       9.201  48.811  68.864  1.00 27.61           O  
ATOM   3845  CB  ASN A 516      10.206  46.107  69.497  1.00 26.86           C  
ATOM   3846  CG  ASN A 516       9.872  44.786  68.939  1.00 25.73           C  
ATOM   3847  OD1 ASN A 516       9.720  44.632  67.798  1.00 27.73           O  
ATOM   3848  ND2 ASN A 516       9.714  43.856  69.755  1.00 25.48           N  
ATOM   3849  N   ASP A 517      11.360  49.295  68.948  1.00 26.01           N  
ATOM   3850  CA  ASP A 517      11.229  50.689  69.296  1.00 29.09           C  
ATOM   3851  C   ASP A 517      10.355  50.833  70.515  1.00 29.35           C  
ATOM   3852  O   ASP A 517       9.208  51.231  70.417  1.00 28.99           O  
ATOM   3853  CB  ASP A 517      10.750  51.560  68.173  1.00 30.59           C  
ATOM   3854  CG  ASP A 517      10.711  52.999  68.524  1.00 31.57           C  
ATOM   3855  OD1 ASP A 517      11.184  53.378  69.581  1.00 33.56           O  
ATOM   3856  OD2 ASP A 517      10.196  53.775  67.728  1.00 30.94           O  
ATOM   3857  N   PRO A 518      10.876  50.463  71.667  1.00 27.39           N  
ATOM   3858  CA  PRO A 518      10.159  50.494  72.932  1.00 28.50           C  
ATOM   3859  C   PRO A 518       9.368  51.746  73.293  1.00 29.21           C  
ATOM   3860  O   PRO A 518       8.372  51.587  73.888  1.00 26.92           O  
ATOM   3861  CB  PRO A 518      11.244  50.234  73.936  1.00 28.66           C  
ATOM   3862  CG  PRO A 518      12.232  49.500  73.198  1.00 27.91           C  
ATOM   3863  CD  PRO A 518      12.256  50.068  71.858  1.00 26.77           C  
ATOM   3864  N   SER A 519       9.780  52.936  72.897  1.00 29.61           N  
ATOM   3865  CA  SER A 519       9.018  54.130  73.159  1.00 29.69           C  
ATOM   3866  C   SER A 519       7.694  54.157  72.410  1.00 28.89           C  
ATOM   3867  O   SER A 519       6.682  54.405  72.962  1.00 26.06           O  
ATOM   3868  CB  SER A 519       9.821  55.318  72.741  1.00 31.59           C  
ATOM   3869  OG  SER A 519      10.628  55.750  73.781  1.00 34.82           O  
ATOM   3870  N   THR A 520       7.740  53.895  71.129  1.00 30.27           N  
ATOM   3871  CA  THR A 520       6.597  53.858  70.263  1.00 32.67           C  
ATOM   3872  C   THR A 520       5.673  52.714  70.559  1.00 33.91           C  
ATOM   3873  O   THR A 520       4.483  52.798  70.418  1.00 34.61           O  
ATOM   3874  CB  THR A 520       7.107  53.699  68.838  1.00 32.18           C  
ATOM   3875  OG1 THR A 520       7.858  54.860  68.508  1.00 32.24           O  
ATOM   3876  CG2 THR A 520       6.020  53.499  67.873  1.00 31.28           C  
ATOM   3877  N   LEU A 521       6.279  51.620  70.952  1.00 33.83           N  
ATOM   3878  CA  LEU A 521       5.563  50.445  71.193  1.00 36.44           C  
ATOM   3879  C   LEU A 521       4.602  50.627  72.339  1.00 38.59           C  
ATOM   3880  O   LEU A 521       3.564  49.994  72.405  1.00 43.51           O  
ATOM   3881  CB  LEU A 521       6.567  49.372  71.512  1.00 35.19           C  
ATOM   3882  CG  LEU A 521       6.008  48.114  72.133  1.00 34.74           C  
ATOM   3883  CD1 LEU A 521       5.162  47.332  71.144  1.00 34.78           C  
ATOM   3884  CD2 LEU A 521       7.189  47.315  72.607  1.00 36.39           C  
ATOM   3885  N   ARG A 522       5.050  51.417  73.319  1.00 37.78           N  
ATOM   3886  CA  ARG A 522       4.329  51.683  74.553  1.00 37.22           C  
ATOM   3887  C   ARG A 522       3.187  52.612  74.345  1.00 39.19           C  
ATOM   3888  O   ARG A 522       2.153  52.482  74.918  1.00 40.20           O  
ATOM   3889  CB  ARG A 522       5.245  52.281  75.597  1.00 37.56           C  
ATOM   3890  CG  ARG A 522       6.016  51.210  76.304  1.00 39.65           C  
ATOM   3891  CD  ARG A 522       6.831  51.758  77.455  1.00 38.41           C  
ATOM   3892  NE  ARG A 522       7.853  52.711  77.086  1.00 40.39           N  
ATOM   3893  CZ  ARG A 522       9.153  52.468  77.141  1.00 40.08           C  
ATOM   3894  NH1 ARG A 522       9.999  53.429  76.805  1.00 41.21           N  
ATOM   3895  NH2 ARG A 522       9.602  51.278  77.515  1.00 37.25           N  
ATOM   3896  N   GLU A 523       3.402  53.557  73.485  1.00 39.99           N  
ATOM   3897  CA  GLU A 523       2.410  54.465  73.100  1.00 41.79           C  
ATOM   3898  C   GLU A 523       1.262  53.737  72.484  1.00 41.94           C  
ATOM   3899  O   GLU A 523       0.129  53.936  72.849  1.00 46.09           O  
ATOM   3900  CB  GLU A 523       2.962  55.268  71.999  1.00 47.65           C  
ATOM   3901  CG  GLU A 523       3.480  56.616  72.422  1.00 49.98           C  
ATOM   3902  CD  GLU A 523       4.148  57.250  71.245  1.00 55.33           C  
ATOM   3903  OE1 GLU A 523       3.543  57.169  70.144  1.00 49.41           O  
ATOM   3904  OE2 GLU A 523       5.281  57.746  71.426  1.00 57.23           O  
ATOM   3905  N   VAL A 524       1.582  52.915  71.499  1.00 37.04           N  
ATOM   3906  CA  VAL A 524       0.606  52.147  70.764  1.00 35.11           C  
ATOM   3907  C   VAL A 524      -0.082  51.203  71.734  1.00 35.33           C  
ATOM   3908  O   VAL A 524      -1.215  50.879  71.612  1.00 34.82           O  
ATOM   3909  CB  VAL A 524       1.292  51.381  69.613  1.00 31.22           C  
ATOM   3910  CG1 VAL A 524       0.312  50.732  68.716  1.00 29.64           C  
ATOM   3911  CG2 VAL A 524       2.136  52.334  68.806  1.00 31.17           C  
ATOM   3912  N   LEU A 525       0.646  50.769  72.718  1.00 34.92           N  
ATOM   3913  CA  LEU A 525       0.099  49.863  73.651  1.00 35.82           C  
ATOM   3914  C   LEU A 525      -0.959  50.529  74.520  1.00 34.79           C  
ATOM   3915  O   LEU A 525      -2.034  50.026  74.622  1.00 33.06           O  
ATOM   3916  CB  LEU A 525       1.203  49.191  74.438  1.00 37.87           C  
ATOM   3917  CG  LEU A 525       1.803  48.027  73.664  1.00 39.08           C  
ATOM   3918  CD1 LEU A 525       2.628  47.156  74.582  1.00 39.78           C  
ATOM   3919  CD2 LEU A 525       0.790  47.196  72.928  1.00 39.50           C  
ATOM   3920  N   ALA A 526      -0.653  51.677  75.072  1.00 31.62           N  
ATOM   3921  CA  ALA A 526      -1.564  52.430  75.875  1.00 31.01           C  
ATOM   3922  C   ALA A 526      -2.869  52.723  75.192  1.00 30.74           C  
ATOM   3923  O   ALA A 526      -3.920  52.605  75.797  1.00 31.32           O  
ATOM   3924  CB  ALA A 526      -0.905  53.709  76.304  1.00 30.81           C  
ATOM   3925  N   ALA A 527      -2.771  53.151  73.951  1.00 29.43           N  
ATOM   3926  CA  ALA A 527      -3.905  53.460  73.147  1.00 29.17           C  
ATOM   3927  C   ALA A 527      -4.794  52.262  72.913  1.00 30.42           C  
ATOM   3928  O   ALA A 527      -5.988  52.366  72.915  1.00 34.58           O  
ATOM   3929  CB  ALA A 527      -3.429  53.991  71.833  1.00 28.98           C  
ATOM   3930  N   LEU A 528      -4.175  51.128  72.730  1.00 30.06           N  
ATOM   3931  CA  LEU A 528      -4.867  49.918  72.474  1.00 30.70           C  
ATOM   3932  C   LEU A 528      -5.498  49.409  73.718  1.00 32.82           C  
ATOM   3933  O   LEU A 528      -6.579  48.930  73.672  1.00 34.54           O  
ATOM   3934  CB  LEU A 528      -3.900  48.912  71.848  1.00 30.64           C  
ATOM   3935  CG  LEU A 528      -3.625  49.164  70.329  1.00 31.09           C  
ATOM   3936  CD1 LEU A 528      -2.609  48.223  69.690  1.00 29.66           C  
ATOM   3937  CD2 LEU A 528      -4.895  49.270  69.481  1.00 30.50           C  
ATOM   3938  N   GLU A 529      -4.827  49.558  74.844  1.00 35.49           N  
ATOM   3939  CA  GLU A 529      -5.335  49.145  76.118  1.00 36.22           C  
ATOM   3940  C   GLU A 529      -6.637  49.852  76.427  1.00 37.36           C  
ATOM   3941  O   GLU A 529      -7.560  49.254  76.954  1.00 35.60           O  
ATOM   3942  CB  GLU A 529      -4.312  49.474  77.188  1.00 36.92           C  
ATOM   3943  CG  GLU A 529      -3.341  48.364  77.462  1.00 40.50           C  
ATOM   3944  CD  GLU A 529      -1.973  48.882  77.912  1.00 46.00           C  
ATOM   3945  OE1 GLU A 529      -1.893  50.002  78.446  1.00 51.29           O  
ATOM   3946  OE2 GLU A 529      -0.960  48.172  77.727  1.00 45.10           O  
ATOM   3947  N   SER A 530      -6.695  51.132  76.104  1.00 36.80           N  
ATOM   3948  CA  SER A 530      -7.884  51.922  76.326  1.00 38.32           C  
ATOM   3949  C   SER A 530      -9.027  51.505  75.462  1.00 36.55           C  
ATOM   3950  O   SER A 530     -10.160  51.635  75.849  1.00 39.95           O  
ATOM   3951  CB  SER A 530      -7.654  53.390  75.980  1.00 39.38           C  
ATOM   3952  OG  SER A 530      -6.816  54.028  76.903  1.00 40.44           O  
ATOM   3953  N   VAL A 531      -8.737  51.044  74.270  1.00 33.50           N  
ATOM   3954  CA  VAL A 531      -9.781  50.676  73.367  1.00 35.37           C  
ATOM   3955  C   VAL A 531     -10.359  49.380  73.850  1.00 38.28           C  
ATOM   3956  O   VAL A 531     -11.534  49.154  73.734  1.00 39.85           O  
ATOM   3957  CB  VAL A 531      -9.225  50.499  71.967  1.00 33.26           C  
ATOM   3958  CG1 VAL A 531     -10.275  49.970  71.013  1.00 32.71           C  
ATOM   3959  CG2 VAL A 531      -8.634  51.800  71.490  1.00 32.25           C  
ATOM   3960  N   GLN A 532      -9.488  48.554  74.399  1.00 41.43           N  
ATOM   3961  CA  GLN A 532      -9.813  47.251  74.909  1.00 43.48           C  
ATOM   3962  C   GLN A 532     -10.726  47.265  76.095  1.00 44.39           C  
ATOM   3963  O   GLN A 532     -11.526  46.411  76.257  1.00 45.12           O  
ATOM   3964  CB  GLN A 532      -8.531  46.558  75.334  1.00 41.81           C  
ATOM   3965  CG  GLN A 532      -8.706  45.083  75.483  1.00 41.56           C  
ATOM   3966  CD  GLN A 532      -7.632  44.428  76.275  1.00 41.09           C  
ATOM   3967  OE1 GLN A 532      -6.806  45.076  76.915  1.00 37.20           O  
ATOM   3968  NE2 GLN A 532      -7.609  43.129  76.210  1.00 40.22           N  
ATOM   3969  N   GLN A 533     -10.547  48.267  76.950  1.00 48.05           N  
ATOM   3970  CA  GLN A 533     -11.336  48.394  78.169  1.00 50.52           C  
ATOM   3971  C   GLN A 533     -12.760  48.873  77.928  1.00 48.15           C  
ATOM   3972  O   GLN A 533     -13.698  48.388  78.562  1.00 49.77           O  
ATOM   3973  CB  GLN A 533     -10.634  49.328  79.160  1.00 53.99           C  
ATOM   3974  CG  GLN A 533     -11.125  49.195  80.592  1.00 67.23           C  
ATOM   3975  CD  GLN A 533     -10.536  50.249  81.509  1.00 78.62           C  
ATOM   3976  OE1 GLN A 533      -9.330  50.500  81.493  1.00 92.50           O  
ATOM   3977  NE2 GLN A 533     -11.385  50.874  82.317  1.00 79.58           N  
ATOM   3978  N   LYS A 534     -12.926  49.825  77.017  1.00 47.85           N  
ATOM   3979  CA  LYS A 534     -14.220  50.337  76.744  1.00 47.74           C  
ATOM   3980  C   LYS A 534     -15.005  49.275  76.018  1.00 48.85           C  
ATOM   3981  O   LYS A 534     -16.226  49.269  76.051  1.00 55.06           O  
ATOM   3982  CB  LYS A 534     -14.090  51.553  75.887  1.00 49.97           C  
ATOM   3983  CG  LYS A 534     -13.213  52.582  76.537  1.00 53.24           C  
ATOM   3984  CD  LYS A 534     -13.408  53.898  75.858  1.00 58.19           C  
ATOM   3985  CE  LYS A 534     -12.560  54.940  76.554  1.00 60.45           C  
ATOM   3986  NZ  LYS A 534     -12.023  55.886  75.553  1.00 61.86           N  
ATOM   3987  N   PHE A 535     -14.302  48.396  75.368  1.00 44.48           N  
ATOM   3988  CA  PHE A 535     -14.998  47.413  74.670  1.00 42.97           C
[truncated: 656,425 more chars]
