# Supplementary material for: Catalases in the pathogenesis of Sporothrix schenckii research
Source: PeerJ. 2022 Dec 7;10:e14478. doi: 10.7717/peerj.14478 (PMC9745942; doi:10.7717/peerj.14478)
Supplement: Supplemental Information 3 — Sequences and PDB files used in this study. [file peerj-10-14478-s003.zip › Raw data/Sequences/Neurospora sequences.txt]

>KHE81771.1 catalase 1 [Neurospora crassa] PDB1SY7
MQRLALHYPPLDPAAEPPTEHILQQSNPTMSNIISQAGQKAKEALTSAPSSKKVDDLKNEFKETDKSARL
TTDYGVKQTTADDWLRIVSDDKIGPSLLEDPFARERIMRFDHERIPERVVHARGSGAFGKFKVYESASDL
TMAPVLTDTSRETPVFVRFSTVLGSRGSADTVRDVRGFAVKFYTEEGNWDLVGNNIPVFFIQDAIKFPDV
IHAGKPEPHNEVPQAQSAHNNFWDFQFNHTEATHMFTWAMSDRAIPRSLRMMQGFGVNTYTLINAQGKRH
FVKFHWTPELGVHSLVWDEALKLAGQDPDFHRKDLWEAIENGAYPKWKFGIQAIAEEDEHKFDFDILDAT
KIWPEDLVPVRYIGEMELNRNPDEFFPQTEQIAFCTSHVVNGIGFSDDPLLQGRNFSYFDTQISRLGVNF
QELPINRPVCPVMNFNRDGAMRHTISRGTVNYYPNRFDACPPASLKEGGYLEYAEKVAGIKARARSAKFK
EHFSQAQLFYNSMSPIEKQHMINAFGFELDHCEDPVVYGRMVQRLADIDLGLAQTIAEMVGGEAPTTTNH
PNHGRKTINLSQTEFPPATPTIKSRRVAIIIADGYDNVAYDAAYAAISANQAIPLVIGPRRSKVTAANGS
TVQPHHHLEGFRSTMVDAIFIPGGAKAAETLSKNGRALHWIREAFGHLKAIGATGEAVDLVAKAIALPQV
TVSSEAEVHESYGVVTLKKVKPESFTDAVKIAKGAAGFLGEFFYAIAQHRNWDRELDGLHSMIAY

>KHE86651.1 peroxidase/catalase 2 [Neurospora crassa] PDB5WHS
MSECPVRKSNVGGGGTRNHDWWPAQLRLNILRQHTPVSNPLDKDFDYAAAFKSLDYEGLKKDLTKLMTDS
QDWWPADFGHYGGLFIRMAWHSAGTYRVTDGRGGGGEGQQRFAPLNSWPDNVSLDKARRLLWPIKQKYGN
KISWSDLLLLTGNVALESMGFKTFGFAGGRPDTWEADESVYWGAETTWLGNEDRYSEGQEGHEGHGVVQG
DESKKQHTDIHNRDLQSPLASSHMGLIYVNPEGPDGIPDPVASAKDIRVTFGRMAMNDEETVALIAGGHS
FGKTHGAGPTHHVGKEPEAAPIEHQGLGWANSFGQGKGPDTITSGLEVTWTPTPTKWGMGYLEYLYKFDW
EPTKSPAGANQWVAKNAEPTIPDAYDPNKKKLPTMLTTDIALRMDPAYDKICRDYLANPDKFADAFARAW
FKLLHRDMGPRTRWIGPEVPSEILPWEDYIPPVDYQIIDDNDIAALKKEILATGVAPKKLIFVAWSSASS
FRGSDKRGGANGARIRLAPQNEWKVNDPSTLREVLAALESVQQKFNDSSSGKKVSLADLIVLGGVAALEQ
ASGLVVPFTPGRNDATQEHTDVHSFTHLEPHADGFRSYGKGTKRVRTEQFLIDRASLLTLSAPELTALIG
GLRVLEANYDGSSYGVLTKTPGKLTNDYFVNLLDTNTAWKAADNEGEVFIGYDRKTHDKKWTATRADLIF
GAHAELRALAEVYAAVDGEEKFKRDFVAAWHKVMNLDRFDLKQEGRGQNAPKL

>AAK15807.1 Catalase-3 [Neurospora crassa] PDB4BIM
MRVNALLPLSGLIGTALAACPFADPSALGRRAEGGEVDARQRLKEVEVDDNGQFMTTDFGGNIEEQFSLK
AGGRGSTLLEDFIFRQKLQHFDHERIPERVVHARGAGAHGIFTSYGDWSNITAASFLGAKDKQTPVFVRF
STVAGSRGSADTARDVHGFATRFYTDEGNFDIVGNNIPVFFIQDAIRFPDLIHSVKPSPDNEVPQAATAH
DSAWDFFSSQPSALHTLFWAMSGNGIPRSYRHMDGFGIHTFRLVTEDGKSKLVKWHWKTKQGKAALVWEE
AQVLAGKNADFHRQDLWDAIESGNAPSWELAVQLIDEDKAQAYGFDLLDPTKFLPEEFAPLQVLGEMTLN
RNPMNYFAETEQISFQPGHIVRGVDFTEDPLLQGRLYSYLDTQLNRHRGPNFEQLPINRPVSGVHNNHRD
GQGQAWIHKNIHHYSPSYLNKGYPAQANQTVGRGFFTTPGRTASGVLNRELSATFDDHYTQPRLFFNSLT
PVEQQFVINAIRFEASHVTNEQVKKNVLEQLNKISNDVAKRVAVALGLEAPQPDPTYYHNNVTRGVSIFN
ESLPTIATLRVGVLSTTKGGSLDKAKALKEQLEKDGLKVTVIAEYLASGVDQTYSAADATAFDAVVVAEG
AERVFSGKGAMSPLFPAGRPSQILTDGYRWGKPVAAVGSAKKALQSIGVEEKEAGVYAGAQDEVIKGVEE
GLKVFKFLERFAVDGDDEE
