# Supplementary material for: Catalases in the pathogenesis of Sporothrix schenckii research
Source: PeerJ. 2022 Dec 7;10:e14478. doi: 10.7717/peerj.14478 (PMC9745942; doi:10.7717/peerj.14478)
Supplement: Supplemental Information 3 — Sequences and PDB files used in this study. [file peerj-10-14478-s003.zip › Raw data/Sequences/seqdump cat 1 782.txt]

>XP_016592737.1:29-373 catalase [Sporothrix schenckii 1099-18]
GYVLLQDTQLIETLAHFSRERIPERVVHAKAAGGYGEFEVTHDVSDLTSADFLSQVGKKTKVLLRVSTVGPERGSADTTR
DVHGWAMKLYTDEGNLDWVFNNTPVFFVRDPIKFPSLNRSHKRHPRTNMPDANMFWDFHVGNPEGIHQLMHLFSDRGTPQ
SIRMMNAYSGHTYTLHKADGTFKYIKVHIKTKLGVKNMDAAEATRVAGENPDHLVQDLFDAIEEGNFPQWDIFVQVMDPA
NAETYHVNPFDMTKVWPHKDYPLRPIGRLTLNKNPRNYFTDIEQAAFSPSNMVPGWGASADPMLQARMFAYPDAARYRLG
VNYQMLPTNKTVAPVYVPTERDGFM
>XP_040615055.1:29-373 catalase [Sporothrix brasiliensis 5110]
GYVLLQDTQLIETLAHFSRERIPERVVHAKAAGGYGEFEVTHDVSDLTSADFLSQVGKKTKVLLRVSTVGPERGSADTMR
DVHGWAMKLYTDEGNLDWVFNNTPVFFVRDPIKFPSLNRSHKRHPRTNMPDANMFWDFHVGNPEGIHQLMHLFSDRGTPQ
SIRMMNAYSGHTYTLHKADGTFKYIKVHIKSKLGVKNMDAAEATRVAGENPDHLVQDLFDAIEEGNFPQWDIFVQVMDPA
DAETYHVNPFDMTKVWPHKDYPLHPIGRLTLNKNPRNYFTDIEQAAFSPSNMVPGWGASADPMLQARMFAYPDAARYRLG
VNYQMLPTNKTVAPVYVPTERDGFM
>ACA61274.1:29-373 catalase [Sporothrix schenckii]
GYVLLQDTQLIETLAHFSRERIPERVVHAKAAGAYGEFEVTHDVSDLTSADFLSQVGKKTKVLLRVSTVGPERGSADTTR
DVHGWAMKLYTDEGNLDWVFNNTPVFFVRDPIKFPSLNRSHKRHPRTNVPDANMFWDFHVGNPEGIHQLMHLFSDRGTPQ
SIRMMNAYSGHTYTLHKADGTFKYIKVHIKTKLGVKNMDAAEATRVAGENPDHLVQDLFDAIEEGNFPQWDIFVQVMDPA
DAETYHVNPFDMTKVWPHNDYPLHPIGRLTLNKNPRNYFTDIEQAAFSPSNMVPGWGASADPMLQARMFAYPDAARYRLG
VNYQMLPTNKTVASVYVPTERDGFM
>OAA57508.1:30-374 Catalase-related subgroup [Sporothrix insectorum RCEF 264]
GLVLLQDTQLLETLAHFSRERIPERVVHAKAAGAYGEFEVTHDCTDLTSASFLKEVGKKTKVLLRISTVGPERGSSDTTR
DVHGWGMKLYTDEGNLDWVFNNTPVFFVRDPIKFPSLNRSHKRHPRTNMPDADMFWDFHVGSPETIHELLHLFSDRGTPA
SLRHMNAYSGHTYKFTKEDGTFKYIKVHIKTTIGVKNFDRATAVKVAGENPDHLVEDLFGAIERGNYPTWDVFVQVMDPK
EAETYRINIFDMTKVWPHKDFPLRQIGRLTLNQNPRNYFVDIEQAAFSPGNMVPGWAPSADPMLQARMFAYADAARYRLG
VNYQQLPTNHPVAPVYCPFQRDGLM
>KAF4339477.1:32-374 catalase [Fusarium beomiforme]
VLLQDTQLIETLAHFSRERIPERVVHAKAAGAYGEFEVTHDCTDLTSASFLSEVGKKTRCLVRISTVGPERGSADTTRDV
HGWAMKLYTDEGNLDWVFNNTPIFFVRDPIKFPSLNRSHKRHPRTNMPDADMFWDFHVGNPEGIHELMHLFSDRGTPASL
RTMNAYSGHTYKFTKEDGSFSYIKVHIKSQLGVKNLDAKTAAKIAGENPDYLVQDLFEAIEQGNYPKYNVYVQVMTPEQA
ENYEWNIFDMTKVWPHSDVPLRQIGVLTFNENPRNYFTDIEQAAFSPSTMVPGWAPSADPMLQARMFAYPDAARYRLGTN
YQQLPTNASIAPVYCPFQRDGFM
>XP_035345958.1:28-372 uncharacterized protein TRUGW13939_06923 [Talaromyces rugulosus]
GLVLLQDTQLIETLAHFSRERIPERVVHAKAAGAYGVFECTHDCTDITSASFLNTVGKKTEVLWRVSTVGPESGSADTTR
DVHGWAMKLYTDQGNLDWVFNNTPVFFVRDPIKFPSLNRSHKRNPRTHRPDANMFWDFHVGNPEGIHELMHLFSDRGTPA
SLRHMNAYSGHTYKFTKEDGSFKYIKVHIKSQLGVKNMSADESTRIAGENPDFLLQDVFDAIEQGNYPVWNVYVQVMDPK
EAETYKWNIFDMTKVWPHQDFPLRQIGKLTLNRNPQNYFTDIEQASFSPSTMVPGWAPSADPMLQARMFAYPDAARYRLG
TNYQMLPTNKARAPVYCPFQRDGFM
>XP_046107999.1:31-373 catalase-like domain-containing protein [Ilyonectria robusta]
VLLQDTQLVETLAHFARERIPERVVHAKAAGAYGEFEVTHDCSDITSASFLNAVGKKTKCLLRISTVGPERGSADTIRDV
HGWAMKLYTDEGNLDWVFNNTPVFFVRDPIKFPSLNRSHKRHPKTNTADADMFWDFHVGNPEGIHELMHLFSDRGTPASL
RTMNAYSGHTYKFTKEDGSFRYIKVHIKSQLGVRNMDRKTATKIAGENPDYLVQDLFEAIEKGDYPKWDVFVQIMTPEQA
ENYTWNIFDMTKVWPHGDFPLRQIGRLTLNQNPRNYFTDIEQAAFSPSTMVPGWAPSADPMLQARMFSYPDAARYRLGTN
YQQLPTNAAKSPVYCPFQRDGFM
>KAF5012199.1:29-373 hypothetical protein FDECE_1715 [Fusarium decemcellulare]
GLVLLQDTQLIETLAHFARERIPERVVHAKAAGAYGEFEVTDDCSDLTSASFLSSVGKKTKCLLRISTVGPERGSADTVR
DVHGWAMKLYTDEGNLDWVFNNTPVFFVRDPVKFPSLNRSHKRHPTTNMPDADMFWDFHVGNPEGIHELMHLFSDRGTPA
SLRTMNAYSGHTYKLTKEDGSFSYIKMHIKSQLGVKNLDRKTATKISGENPDYLVHDLFEAIDKGDYPKWDVFVQVMSPE
QAEDYKWNIFDMTKVWPHGDFPLRKIGELTLNENPRNYFTDIEQAAFSPSTMVPGWAPSADPMLQARMFSYPDAARYRLG
TNYQMLPTNAAKSPVYCPFQRDGFM
>GAD98054.1:29-373 catalase, putative, partial [Paecilomyces variotii No. 5]
GLVLMQDTQLIETLAHFSRERIPERVVHAKAAGAYGEFEVTHDCSDLTSASFLNTIGKKTGVLLRISTVGPERGSADTVR
DVHGWAMKLYTDEGNLDWVFNNTPVFFVRDPIKFPSLNRSHKRHPRTNSPSADMFWDFHTGNPEGIHQLMHLFSDRGTPA
SLRHMNAYSGHTYKFTKEDGSFKYIKVHIKTQLGVKNFDEETATKIAGENPDYLVDDLFDAIEKGDYPVWNVYVQVMEPE
QAESYKWNIFDMTKVWPHQDFPLRQIGRLTLNRNPRNYFTDIEQAAFSPSTMVPGWAPSADPMLQARMFAYPDAARYRLG
VNYQHLPTNHARVPIYCPFQRDGFM
>XP_046075706.1:28-372 putative catalase [Talaromyces proteolyticus]
GLVLLQDTQLIETLAHFSRERIPERVVHAKAAGAYGVFECTNDCTDITSASFLNKVGKKTDVLWRVSTVGPESGSADTTR
DVHGWAMKFYTDEGNLDWVFNNTPVFFVRDPIKFPSLNRSHKRHPRTHRPDANMFWDFHVGNPEGIHELIHLFSDRGTPA
SLRHMNAYSGHTYKFTKEDGSFKYIKVHIKSQIGVKNLSTEEATRIAGENPDFLLQDVFDAIESGNYPTWNVYVQVMDPK
EAETYKWNIFDMTKVWPHQDFPLRQIGKLTLNRNPQNYFTDIEQAAFSPSTMVPGWAPSADPMLQARMFAYPDAARYRLG
TNYQMLPTNKAQAPVYCPFQRDGLM
>KAF4436402.1:29-373 catalase [Fusarium austroafricanum]
GLVLLQDTQLIETLAHFARERIPERVVHAKAAGAYGVFEVTDDCSDLSSASFLRAVGKKTKCLLRISTVGPERGSADTVR
DVHGWAMKLYTDEGNLDWVFNNTPVFFVRDPIKFPSLNRSHKRHPTTNMPDADMFWDFHVGNPEGIHELMHLFSDRGTPA
SLRMMNAYSGHTYKLTKNDGSFSYIKMHIKSQLGVKNLDRKTAAKIAGENPDYLVQDLFEAIDKGEYPKWDVFVQVMSPD
QAQGYKWNIFDMTKVWPHGDFPLRKVGQLTLNENPRNYFTDVEQAAFSPSTMVPGWAPSADPMLQARMFSYPDAARYRLG
TNYQMLPTNSAKSPVYCPFQRDGFM
>OOF91488.1:28-372 hypothetical protein ASPCADRAFT_210875 [Aspergillus carbonarius ITEM 5010]
GLVLLQDTQLIETLAHFSRERIPERTVHAKAAGAYGVFECTHDCTDITSASFLNTVGKKTDVLLRVSTVGPESGSADTTR
DVHGWGMKLYTDQGNLDWVFNNTPVFFVRDPIKFPSLNRSHKRHPRTHRPDANMFWDFHTANPEGIHQIMHLFSDRGTPA
SLRHMNAYSGHTYKFTKEDGSFKYIKIHIKTQQGIKNFTRQEATKVAGENPDFLLEDLYDAIESGNYPVWNVYVQVMDPK
DAETYKWNIFDMTKVWPHQDYPLRPIGRLTVNRNPRNYFTDIEQAAFSPSNMVPGFAPSADPMLQARMFAYPDAARYRLG
TNYQMLPTNAAHVPVYCPYQRDGFM
>KAI1941111.1:28-372 catalase A [Ophidiomyces ophidiicola]
GLVLMQDTQLLETLAHFSRERIPERVVHAKAAGAYGIFEATDNCSDLTSASFLSAAGKQTAVLLRISTVGPERGSADTVR
DVHGWAMKLYTDEGNLDWVFNNTPVFFVRDPIKFPSLNRSHKRHPRTNVPDADMFWDFHVGNPEGVHQLMHLFSDRGTPA
SLRHINAYSGHTYKFTKEDGSFRYVKIHIKTTIGVKNFDRQTATKIAGENPDYLVEDLFHAIETGNYPQWDVFVQVMTPE
QAETYKWNIFDMTKVWPHADYPLRKIGRLTLNRNPRNYFTDIEQAAFSPSTMVPGIAPSADPMLQARMFAYPDAARYRLG
TNYQQLPTNRAHAPVYCPFQRDGFM
>KAI1928468.1:28-372 catalase A [Ophidiomyces ophidiicola]
GLVLMQDTQLLETLAHFSRERIPERVVHAKAAGAYGIFEATDNCSDLTSASFLSAAGKQTAVLLRISTVGPERGSADTVR
DVHGWAMKLYTDEGNLDWVFNNTPVFFVRDPIKFPSLNRSHKRHPRTNVPDADMFWDFHVGNPEGVHQLMHLFSDRGTPA
SLRHINAYSGHTYKFTKEDGSFRYVKIHIKTTIGVKNFDRQTATKIAGENPDYLVEDLFHAIETGNYPQWDVFVQVMTPE
QAETYKWNIFDMTKVWPHADYPLRKIGRLTLNRNPRNYFTDIEQAAFSPSTMVPGIAPSADPMLQARMFAYPDAARYRLG
TNYQQLPTNRAHAPVYCPFQRDGFM
>KAI1959102.1:28-372 catalase A [Ophidiomyces ophidiicola]
GLVLMQDTQLLETLAHFSRERIPERVVHAKAAGAYGIFEATDNCSDLTSASFLSAAGKQTAVLLRISTVGPERGSADTVR
DVHGWAMKLYTDEGNLDWVFNNTPVFFVRDPIKFPSLNRSHKRHPRTNVPDADMFWDFHVGNPEGVHQLMHLFSDRGTPA
SLRHINAYSGHTYKFTKEDGSFRYVKIHIKTTIGVKNFDRQTATKIAGENPDYLVEDLFHAIETGNYPQWDVFVQVMTPE
QAETYKWNIFDMTKVWPHADYPLRKIGRLTLNRNPRNYFTDIEQAAFSPSTMVPGIAPSADPMLQARMFAYPDAARYRLG
TNYQQLPTNRAHAPVYCPFQRDGFM
>XP_025463021.1:28-372 putative catalase [Aspergillus sclerotioniger CBS 115572]
GLVLLQDTQLIETLAHFSRERIPERTVHAKAAGAYGVFECTHDCTDITSASFLNTVGKKTDVLLRVSTVGPESGSADTTR
DVHGWGMKLYTDQGNLDWVFNNTPVFFVRDPIKFPSLNRSHKRHPRTHRPDANMFWDFHTANPEGIHQIMHLFSDRGTPA
SLRHMNAYSGHTYKFTKEDGSFKYIKIHIKTQQGIKNFTREEATKVAGENPDFLLEDLYDAIESGNYPVWNVYVQVMDPK
DAETYKWNIFDMTKVWPHQDYPLRQIGRLTVNRNPRNYFTDIEQAAFSPSNMVPGFAPSADPMLQARMFAYPDAARYRLG
TNYQMLPTNAAHVPVYCPYQRDGFM
>KAI1910085.1:28-372 catalase A [Ophidiomyces ophidiicola]
GLVLMQDTQLLETLAHFSRERIPERVVHAKAAGAYGIFEATDNCSDLTSASFLSAAGKQTAVLLRISTVGPERGSADTVR
DVHGWAMKLYTDEGNLDWVFNNTPVFFVRDPLKFPSLNRSHKRHPRTNVPDADMFWDFHVGNPEGVHQLMHLFSDRGTPA
SLRHMNAYSGHTYKFTKEDGSFRYVKIHIKTTIGVKNFDRQTATKIAGENPDYLVEDLFHAIETGSYPQWDVFVQVMTPE
QAETYKWNIFDMTKVWPHADFPLRKIGRLTLNRNPRNYFTDIEQAAFSPSTMVPGIAPSADPMLQARMFAYPDAARYRLG
TNYQQLPTNRAHAPVYCPFQRDGFM
>KAI1944393.1:28-372 catalase A [Ophidiomyces ophidiicola]
GLVLMQDTQLLETLAHFSRERIPERVVHAKAAGAYGIFEATDNCSDLTSASFLSAAGKQTAVLLRISTVGPERGSADTVR
DVHGWAMKLYTDEGNLDWVFNNTPVFFVRDPLKFPSLNRSHKRHPRTNVPDADMFWDFHVGNPEGVHQLMHLFSDRGTPA
SLRHMNAYSGHTYKFTKEDGSFRYVKIHIKTTIGVKNFDRQTATKIAGENPDYLVEDLFHAIETGSYPQWDVFVQVMTPE
QAETYKWNIFDMTKVWPHADFPLRKIGRLTLNRNPRNYFTDIEQAAFSPSTMVPGIAPSADPMLQARMFAYPDAARYRLG
TNYQQLPTNRAHAPVYCPFQRDGFM
>KAE8373801.1:30-374 catalase-domain-containing protein [Aspergillus bertholletiae]
GLSLLQDTQLIETLAHFSRERIPERVVHAKAAGAYGEFEATSDCSDITSASFLSKAGKKSPVLLRVSTVGPEAGSADTTR
DVHGWAMKMYTDEGNLDWVFNNTPIFFVRDPIKFPSLNRSHKRHPTTHRPDANMFWDFHVGNPEGIHELLHLFSDRGTPK
SIRSMNAYSGHTYKFTKEDGSFKYIKFHIKAAQGVKNMSSEEAVKIAGENPDYLIQDLYEAIEKGDYPVWNVYVQVMDPA
DAEKYRWNIFDMTKVWPHKDYPLRQIGKLTMNRNPRNYFTDIEQAAFSPSTMVPGIAPSADPMLQARMFAYPDAARYRLG
VNYQQLPTNAAKSPVYCPYQRDGAM
>KAI1919220.1:28-372 catalase A [Ophidiomyces ophidiicola]
GLVLMQDTQLLETLAHFSRERIPERVVHAKAAGAYGIFEATDNCSDLTSASFLSAAGKQTAVLLRISTVGPERGSADTVR
DVHGWAMKLYTDEGNLDWVFNNTPVFFVRDPLKFPSLNRSHKRHPRTNVPDADMFWDFHVGNPEGVHQLMHLFSDRGTPA
SLRHMNAYSGHTYKFTKEDGSFRYVKIHIKTTIGVKNFDRQTATKIAGESPDYLVEDLFHAIETGSYPQWDVFVQVMTPE
QAETYKWNIFDMTKVWPHADFPLRKIGRLTLNRNPRNYFTDIEQAAFSPSTMVPGIAPSADPMLQARMFAYPDAARYRLG
TNYQQLPTNRAHAPVYCPFQRDGFM
>ODQ72377.1:33-377 hypothetical protein LIPSTDRAFT_3778 [Lipomyces starkeyi NRRL Y-11557]
GLVLLQDTQLIETLAHFSRERIPERVVHAKAAGAFGVFEVTHNCTDITSASFLSSIGKKTEVLLRVSTVGPERGSADTVR
DVHGWAMKLYTDQGNLDWVFNNTPIFFIRDPIKFPSLNRSHKRHPRTNMTDANMFWDFHVGNPEGIHEIMHLFSDRGTPA
SIRHMNAYSGHTYKFTKEDGSFKYVKIHIKSHLGVANLTREAAVKLAGENPDYLVQDLYDAIESGSYPNYNVYVQVMDPR
EAETYKWNIFDMTKVWPHKDFPLRQIGRLTLTRNPRNYFVDIEQASFSPSTMVPGFAPSADPVLQARMFAYPDAARYRLG
VNYQQLPTNASRSPVYCPFERDGFM
>XP_046124169.1:29-373 catalase-like domain-containing protein [Fusarium solani]
GLVLLQDTQLLETLAHFARERIPERVVHAKAAGAYGELEVTDDCSDLTSASFLSAVGKKTKCLLRISTVGPERGSADTVR
DVHGWAMKLYTDDGNLDFVFNNTPVFFIRDPVKFPSLNRSHKRHPKTNMPDADMFWDFHVGNPEGIHELMHLFSDRGTPA
SLRTMNAYSGHTYKLTKDDGSFSYIKMHIKSQLGVKNLDRKTATKIAGENPDHLVHDLFEAIEKKDYPKWDVFVQVMSPE
QAENYKWNIFDMTKVWPHGDFPLRKIAQLTLNENPSNYFTDIEQAAFSPSTMVPGWAPSADPVLQARMFSYPDAARYRLG
TNYQMLPTNAAKSPVYCPFQRDGFM
>PYI09600.1:28-372 putative catalase [Aspergillus sclerotiicarbonarius CBS 121057]
GLVLLQDTQLIETLAHFSRERIPERTVHAKAAGAYGVFECTHDCTDITSASFLNTVGKKTDVLLRVSTVGPESGSADTTR
DVHGWGMKLYTDEGNLDWVFNNTPVFFVRDPIKFPSLNRSHKRHPRTHRPDPNMFWDFHTANPEGIHQIMHLFSDRGTPA
SLRHMNAYSGHTYKFTKEDGSFKYIKIHIKTQQGIKNFTREEATKMAGENPDFLLEDLFDAIESRNYPVWNVYVQVMDPK
DAETYKWNIFDMTKVWPHQDYPLRQIGRLTVNRNPRNYFTDIEQAAFSPSNMVPGFAPSADPMLQARMFAYPDAARYRLG
TNYQMLPTNAAHVPVYCPYQRDGFM
>KAI1977025.1:28-372 catalase A [Ophidiomyces ophidiicola]
GLVLMQDTQLLETLAHFSRERIPERVVHAKAAGAYGIFEATDNCSDLTSASFLSAAGKQTAVLLRISTVGPERGSADTVR
DVHGWAMKLYTDEGNLDWVFNNTPVFFVRDPLKFPSLNRSHKRHPRTNVPDADMFWDFHVGNPEGVHQLMHLFSDRGTLA
SLRHMNAYSGHTYKFTKEDGSFRYVKIHIKTTIGVKNFDRQTATKIAGENPDYLVEDLFHAIETGSYPQWDVFVQVMTPE
QAETYKWNIFDMTKVWPHADFPLRKIGRLTLNRNPRNYFTDIEQAAFSPSTMVPGIAPSADPMLQARMFAYPDAARYRLG
TNYQQLPTNRAHAPVYCPFQRDGFM
>KAE8323749.1:30-374 catalase-domain-containing protein [Aspergillus sergii]
GLSLLQDTQLIETLAHFSRERIPERVVHAKAVGAYGEFEATSDCSDITSASFLNKAGKKSPVLLRVSTVGPEAGSADTTR
DVHGWAMKIYTDEGNLDWVFNNTPVFFVRDPIKFPSLNRSHKRHPTTHLPDANMFWDFHVGNPEGIHELLHLFSDRGTPK
SIRHMNAYSGHTYKLTKEDGSFKYVKIHIKTALGVKNMTAEESVKIAGEDPDYLIRDMFQAIEKGDYPVWNVYVQVMDPA
DAEKYRWNIFDMTKVWSHKDYPLRQIGKLTMNRNPKNYFTDIEQAAFSPSTMVPGFAPSADPMLQARMFAYPDAARYRLG
VNYQQLPTNAAKAPVYCPYQRDGAM
>XP_025572395.1:28-372 putative catalase [Aspergillus ibericus CBS 121593]
GLVLLQDTQLIETLAHFSRERIPERTVHAKAAGAYGVFECTHDCTDITSASFLNTVGKKTDVLLRVSTVGPESGSADTTR
DVHGWGMKLYTDEGNLDWVFNNTPVFFVRDPIKFPSLNRSHKRHPRTHRPDPNMFWDFHTANPEGIHQLMHLFSDRGTPA
SLRHMNAYSGHTYKFTKEDGSFKYIKIHIKTQQGIKNFTREEATKIAGENPDFLLEDLYEAIESGNYPVWNVYVQVMDSK
DAETYKWNIFDMTKVWPHQDYPLRQIGRLTVNRNPRNYFTDIEQAAFSPSNMVPGFAPSADPMLQARMFAYPDAARYRLG
TNYQTLPTNAPHAPVYCPYQRDGFM
>KAE8350849.1:46-390 catalase-domain-containing protein [Aspergillus coremiiformis]
GLSLLQDTQLIETLAHFSRERIPERVVHAKAAGAYGEFEATSDCSDITSASFLSKPGKKSPVLLRVSTVGPEAGSADTTR
DVHGWAMKMYTDEGNLDWVFNNTPVFFVRDPIKFPSLNRSHKRHPTTHLPDANMFWDFHVGNPEGIHELLHLFSDRGTPR
SIRHMNAYSGHTYKFTKEDGSFKYVKIHIKTAQGIQNMTREESVKIAGETPDYLIQDMFEAIEKGNYPMWNVYVQVMDPA
DAEKYRWNIFDMTKVWSHKDYPLRQIGKLTMNRNPRNYFTDIEQAAFSPSNLVPGIAPSADPMLQARMFAYPDAARYRLG
VNYQQLPTNAAKAPVYCPYQRDGAM
>KAB8199845.1:30-374 catalase-domain-containing protein [Aspergillus parasiticus]
GLSLLQDTQLIETLAHFSRERIPERVVHAKAVGAYGEFEATSDCSDITSASFLSKAGKKSPVLLRVSTVGPEAGSADTTR
DVHGWAMKIYTDEGNLDWVFNNTPVFFVRDPIKFPSLNRSHKRHPTTHLPDANMFWDFHVGNPEGIHELLHLFSDRGTPK
SIRHMNAYSGHTYKLTKEDGSFKYVKIHIKTAQGVKNMTAEESVKIAGEDPDYLIRDMFQAIEKGDYPVWNVYVQVMDPA
DAEKYRWNIFDMTKVWSHKDYPLRQIGKLTMNRNPKNYFTDIEQAAFSPSTMVPGFAPSADPMLQARMFAYPDAARYRLG
VNYQQLPTNAAKAPVYCPYQRDGAM
>XP_041142832.1:30-374 uncharacterized protein G4B84_003118 [Aspergillus flavus NRRL3357]
GLSLLQDTQLIETLAHFSRERIPERVVHAKAAGAYGEFEATSDCSDITSASFLSKAGKKSPVLLRVSTVGPEAGSADTTR
DVHGWAMKIYTDEGNLDWVFNNTPVFFVRDPIKFPSLNRSHKRHPTTHLPDANMFWDFHVGNPEGIHELLHLFSDRGTPK
SIRHMNAYSGHTYKLTKEDGSFKYVKFHIKTAQGVKNMTAEESLKIAGEDPDYLIRDMFEAIEKGDYPVWNVYVQVMDPA
DAEKYRWNIFDMTKVWSHKDYPLRQIGKLTMNRNPKNYFTDIEQAAFSPSTMVPGIAPSADPMLQARMFAYPDAARYRLG
VNYQQLPTNAAKAPVYCPYQRDGAM
>XP_031946824.1:30-374 catalase-domain-containing protein [Aspergillus pseudonomiae]
GLSLLQDTQLIETLAHFSRERIPERVVHAKAVGAYGEFEATSDCSDITSASFLSKAGKKSPVLLRVSTVGPEAGSADTTR
DVHGWAMKMYTDEGNLDWVFNNTPVFFVRDPIKFPSLNRSHKRHPTTHLPDANMFWDFHVGNPEGIHELLHLFSDRGTPK
SIRNMNAYSGHTYKFTKEDGSFKYIKIHIKSAEGVKNMSSAEAVKIAGEDPDYLIRDMHDAIAKGNYPVWNVYVQVMDPA
DAENYRWNIFDMTKVWPHKDYPLRQIGKLTMNRNPKNYFTDIEQAAFSPSTMVPGIAPSADPMLQARMFAYPDAARYRLG
VNYQQLPTNAAKSPVYCPYQRDGAM
>PHH61801.1:32-376 hypothetical protein CDD81_7965 [Ophiocordyceps australis]
GLVLLQDTQLIETLAHFARERIPERVVHAKAAGAFGEFECTNDCTDITSASFLNTVGKKSKVMLRISTVGPERGSADTAR
DVHGWAMKIYTDEGNLDWVFNNTPTFFVRDPIKFPSMNRAHKRHPRTNWPDADMFWDFHVGNPEGIHELMHLFSDRGTPA
SLRHMNSYSGHTYKFTKEDGSFKYIKIHILTSIGVRNLDRQTATKLAGENPDFLVQDLYKAIERGDFPVWNVYVQVMEPS
EAEKYKWNIFDMTKVWPHKDYPLRQIGRLTMNKNPSNYFVDIEQAAFSPSNMVPGFAPSADPMLQARMFAYPDAARYRLG
VNYQQLPTNHPVVPVYSPFERDGFM
>KOC11428.1:53-397 catalase [Aspergillus flavus AF70]
GLSLLQDTQLIETLAHFSRERIPERVVHAKAAGAYGEFEATSDCSDITSASFLSKAGKKSPVLLRVSTVGPEAGSADTTR
DVHGWAMKIYTDEGNLDWVFNNTPVFFVRDPIKFPSLNRSHKRHPTTHLPDANMFWDFHVGNPEGIHELLHLFSDRGTPK
SIRHMNAYSGHTYKLTKEDGSFKYVKFHIKTAQGVKNMTAEESLKIAGEDPDYLIRDMFEAIEKGDYPVWNVYVQVMDPA
DAEKYRWNIFDMTKVWSHKDYPLRQIGKLTMNRNPKNYFTDIEQAAFSPSTMVPGIAPSADPMLQARMFAYPDAARYRLG
VNYQQLPTNAAKAPVYCPYQRDGAM
>KAE8339160.1:30-374 hypothetical protein BDV24DRAFT_136346 [Aspergillus arachidicola]
GLSLLQDTQLIETLAHFSRERIPERVVHAKAVGAYGEFEATSDCSDITSASFLSKAGKKSPVLLRVSTVGPEAGSADTTR
DVHGWAMKIYTDEGNLDWVFNNTPVFFVRDPIKFPSLNRSHKRHPTTHLPDANMFWDFHVGNPEGIHELLHLFSDRGTPK
SIRHMNAYSGHTYKLTKEDGSFKYIKIHIKTAQGVKNMTAEESVKIAGEDPDYLIRDMFEAIEKGDYPVWNVYVQVMDPA
DAEKYRWNIFDMTKVWSHKDYPLRQIGKLTMNRNPKNYFADIEQAAFSPSTMVPGFAPSADPMLQARMFAYPDAARYRLG
VNYQQLPTNAAKAPVYCPYQRDGAM
>KAH6876536.1:34-373 catalase-like domain-containing protein [Thelonectria olida]
QDTQLIETLAHFARERIPERVVHAKAAGAYGDFEVTDDCSDITSASFLKEIGKKTKCLLRISTVGPERGSADTVRDVHGW
AMKLYTDDGNLDWVFNNTPVFFVRDPIKFPSLNRSHKRHPKTNMPDADMFWDFHVGNPEGIHQLMVLFSDRGTPASLRTM
NAYSGHTYKFTKEDGSFRYIKVHIKSPLGFQTLDRKSATKLAGENPDYLVQDLFDAIDKGEYPKWDVFVQVMTPEQAENY
KWNIFDMTKVWPHGDFPLRQIGRLTLNKNPSNYFTDIEQAAFSPSTMIPGWAPSADPMLQARMFSYPDAARYRLGTNYQQ
LPTNAAKSPVYCPFQRDGFM
>KAB8220704.1:30-374 catalase-domain-containing protein [Aspergillus novoparasiticus]
GLSLLQDTQLIETLAHFSRERIPERVVHAKAVGAYGEFEATSDCSDITSASFLSKAGKKSPVLLRVSTVGPEAGSADTTR
DVHGWAMKIYTDEGNLDWVFNNTPVFFVRDPIKFPSLNRSHKRHPTTHLPDANMFWDFHVGNPEGIHELLHLFSDRGTPK
SIRHMNAYSGHTYKLTKEDGSFKYVKIHIKTAQGVKNMTAEESVKIAGEDPDYLIRDMFQAIEKGDYPVWNVYVQVMDPA
DAEKYRWNIFDMTKVWSHKDYPLRQIGKLTMNRNPKNYFADIEQAAFSPSTMVPGFAPSADPMLQARMFAYPDAARYRLG
VNYQQLPTNAAKAPVYCPYQRDGAM
>KAE8319946.1:30-374 catalase-domain-containing protein [Aspergillus transmontanensis]
GLSLLQDTQLIETLAHFSRERIPERVVHAKAAGAYGEFEATSDCSDITSASFLSKAGKKSPVLLRVSTVGPEAGSADTTR
DVHGWAMKIYTDEGNLDWVFNNTPVFFVRDPIKFPSLNRSHKRHPTTHLPDANMFWDFHVGNPEGIHELLHLFSDRGTPK
SIRHMNAYSGHTYKLTKEDGSFKYVKFHIKTAQGVKNMTAEESLKIAGEDPDYLIRDMFEAIEKGDYPVWNVYVQVMDPA
DAEKYRWNIFDMTKVWSHKDYPLRQIGKLTMNRNPKNYFTDIEQAAFSPSTLVPGIAPSADPMLQARMFAYPDAARYRLG
VNYQQLPTNAAKAPVYCPYQRDGAM
>KAB8273452.1:30-374 catalase-domain-containing protein [Aspergillus minisclerotigenes]
GLSLLQDTQLIETLAHFSRERIPERVVHAKAAGAYGEFEATSDCSDITSASFLSKAGKKSPVLLRVSTVGPEAGSADTTR
DVHGWAMKIYTDEGNLDWVFNNTPVFFVRDPIKFPSLNRSHKRHPTTHLPDANMFWDFHVGNPEGIHELLHLFSDRGTPK
SIRHMNAYSGHTYKLTKEDGSFKYVKFHIKTAQGVKNMTAEESLKIAGEDPDYLIRDMFEAIEKGDYPVWNVYVQVMDPA
DAEKYRWNIFDMTKVWSHKDYPLRQIGKLTMNRNPKNYFTDIEQAAFSPSTLVPGIAPSADPMLQARMFAYPDAARYRLG
VNYQQLPTNAAKAPVYCPYQRDGAM
>PNP49708.1:63-407 hypothetical protein THARTR1_09476 [Trichoderma harzianum]
GLVLLQDTQLIETLAHFNRERIPERVVHAKAAGAYGEFECTHDCTDITSASFLNTIGKKSDVLLRISTVGPERGSADTTR
DVHGWGMKIYTDEGNQDFVCNNIPVFFVRDPIKFPSLNRSHKRHPQTNLADSDMFWDFHLGNPEGIHALMHLFNDRGTPA
SLRNINAYSGHTYKFTKEDGSFKYIKLHLKAQDGVKNFTAATATKVAGENPDFLTQDLFEAIEQGNFPKWDVFVQVMDPK
EAETYKWNVFDMTKVWPHKDFPLRQIGRLTMNRNPQNYFTDIEQAAFSPSNIVPGIAPSADPILQARMFAYPDAARYRLG
VNYQQLPTNRSQAPVYAPYQRDGFM
>EIT76753.1:30-374 catalase [Aspergillus oryzae 3.042]
GLSLLQDTQLIETLAHFSRERIPERVVHAKAAGAYGEFEATSDCSDITSASFLSKAGKKSPVLLRVSTVGPEAGSADTTR
DVHGWAMKIYTDEGNLDWVFNNTPVFFVRDPIKFPSLNRSHKRHPTTHLPDANMFWDFHVGNPEGIHELLHLFSDRGTPK
SIRHMNAYSGHTYKLTKEDGSFKYVKFHIKTAQGVKNMTAEESLKIAGEDPDYLIRDMFEAIKKGDYPVWNVYVQVMDPA
DAEKYRWNIFDMTKVWSHKDYPLRQIGKLTMNRNPKNYFTDIEQAAFSPSTMVPGIAPSADPMLQARMFAYPDAARYRLG
VNYQQLPTNAAKAPVYCPYQRDGAM
>KAF3058778.1:31-375 Catalase [Trichoderma lentiforme]
GLVLLQDTQLIETLAHFNRERIPERVVHAKAAGAYGEFECTHDCTDITSASFLNTIGKKSDVLLRISTVGPERGSADTTR
DVHGWGMKIYTDEGNQDFVCNNIPVFFVRDPIKFPSLNRSHKRHPQTNLADSDMFWDFHLGNPEGIHALMHLFNDRGTPA
SLRNINAYSGHTYKFTKEDGSFKYIKLHLKAQDGVKNFTAATATKVAGENPDFLTQDLFEAIEQGNFPKWDVFVQVMDPK
EAETYKWNIFDMTKVWPHKDYPLRQIGRLTMNRNPQNYFTDIEQAAFSPSTMVPGIAPSADPILQARMFAYPDAARYRLG
VNYQQLPTNRSKAPVYTPYQRDGFM
>ODM19052.1:28-372 hypothetical protein SI65_05669 [Aspergillus cristatus]
GLVLLQDTQLIETLAHFSRERIPERVVHAKAAGAYGVFECTDGCTDITSASFLNMVGKKTDVLLRVSTVGPESGSADTVR
DVHGWAMKLYTDQGNQDWVFNNTPTFFVRDPIKFPSMNRSHKRHPRTHRPDPNMFWDFHTGNPEGIHQLMHLFSDRGTPA
SLRHMNAYSGHTYKFTKEDGSFKYIKVHIKTQQGIKNFTCEEAKKMAGENPDFLLQDLFDAIESGNYPVWNVYVQVMDPK
DAENYKWNIFDMTKVWPHQDYPLRQIGRLTMNRNPQNYFTDIEQAAFSPSNMVPGFAPSADPMLQARMFAYPDAARYRLG
TNYQMLPTNAPHAPVYCPFQRDGFM
>KKP04547.1:31-375 catalase [Trichoderma harzianum]
GLVLLQDTQLIETLAHFNRERIPERVVHAKAAGAYGEFECTHDCTDITSASFLNTIGKKSDVLLRISTVGPERGSADTTR
DVHGWGMKIYTDEGNQDFVCNNIPVFFVRDPIKFPSLNRSHKRHPQTNLADSDMFWDFHLGNPEGIHALMHLFNDRGTPA
SLRNINAYSGHTYKFTKEDGSFKYIKLHLKAQDGVKNFTAATATKVAGENPDFLTQDLFEAIEQGNFPKWDVFVQVMDPK
EAETYKWNIFDMTKVWPHKDYPLRQIGRLTMNRNPQNYFTDIEQAAFSPSTMVPGIAPSADPILQARMFAYPDAARYRLG
VNYQQLPTNRSKAPVYTPYQRDGFM
>RMJ15808.1:29-373 hypothetical protein CDV36_004513 [Fusarium kuroshium]
GLVLLQDTQLIETLANFARERIPERVVHAKAAGAYGEFEVTDDCSDLTSASFLSTAGKKTKCLLRISTVGPERGSADTVR
DVHGWAMKLYTDDGNLDLVFNNTPVFFIRDPIKFPSLNRSHKRHPRTNMPDADMFWDFHVGNPEGIHELMHLFSDRGTPA
SLRTVNAYSGHTYKFTKEDGSFNYIKMHIKSQLGVKSFDRKTATRIAGENPDYLVHDLFEAIEKENYPKWDVFVQVMSPG
QAENYKWNIFDMTKVWPHGDFPLRKIAQLTLNENPRNYFADIEQAAFSPSTMVPGWAPSVDPVLQARMFSYPDAARYRLG
TNYQMLPTNAAKSPVYCPFQRDGFM
>PTB74210.1:29-373 catalase-domain-containing protein [Trichoderma longibrachiatum ATCC 18648]
GLVLLQDTQLIETLAHFNRERIPERVVHAKGAGAYGEFECTHDCTDITSASFLSKVGKKSDVLLRISTVGPERGSADTAR
DVHGWGMKIYTDEGNQDFVCNNIPVFFVRDPIKFPSVNRSHKRHPQTNLNDSDMFWDFHLGNPEGIHALMHLFNDRGTPA
SLRNINAYSGHTYKFTKEDGSFKYIKLHIKSQTGVKNFTAEEATKTAGENPDFLTQDLFEAIERGDFPRWDVFVQVMDPK
EAEAYRWNIFDMTKVWPHKDFPLRPIGRLTLNRNPQNYFTDIEQAAFSPSNMVPGIAPSADPMLQARMFAYPDAARYRLG
VNYQHLPTNRSKAPVYAPFQRDGFM
>XP_040641867.1:28-372 putative catalase [Aspergillus ruber CBS 135680]
GLVLLQDTQLIETLAHFSRERIPERVVHAKAAGAYGVFECTDDCTDITSASFLNTVGKKTDVLLRVSTVGPESGSADTVR
DVHGWAMKLYTDQGNQDWVFNNTPTFFVRDPIKFPSMNRSHKRHPKTHRPDPNMFWDFHTGNPEGIHQLMHLFSDRGTPA
SLRHLNAYSGHTYKFTKEDGSFKYIKVHIKTQQGIKNFTREEATKMAGENPDFLLQDLFDAIESGNYPVWHVYVQVMDPK
DAENYKWNIFDMTKVWPHQDYPLRQIGRLTMNRNPQNYFTDIEQAAFSPSNMVPGFAPSADPMLQARMFAYPDAARYRLG
TNYQMLPTNAPHAPVYCPFQRDGFM
>XP_002480230.1:28-402 catalase, putative [Talaromyces stipitatus ATCC 10500]
GLVLMQDTQLIETLAHFSRERIPERVVHAKAAGAYGVFECTHDCTDITSASFLNTVGKKTEVLLRVSTVGPEAGSADTTR
DVHGWAMKLYTDEGNLDWVFNNTPVFFIRDPIKFPSLNRSHKRHPRTHRPDANMVRQRLKTWDQRGADEFFSSGTNRTLY
THIPLFSFHVGNPEGIHELIHLFSDRGTPASLRHINAYSGHTYKFTKEDGSFKYIKVHIKTQLGAKNMTAEESIRIAGEN
PDFLMQDMFDAIEKGDFPVWNVYVQVMDPKEAETCKVNIFDMTKVWPHKDFPLRQIGKLTLNRNPRNYFTDIEQAAFSPS
TMVPGWAPSADPILQARMFAYPDAARYRLGTNYQMLPTNAARAPVYCPFQRDGFM
>XP_024769784.1:31-375 hypothetical protein M431DRAFT_486085 [Trichoderma harzianum CBS 226.95]
GLVLLQDTQLIETLAHFNRERIPERVVHAKAAGAYGEFECTHDCTDITSASFLNTIGKKSDVLLRISTVGPERGSADTTR
DVHGWGMKIYTDEGNQDFVCNNIPVFFVRDPIKFPSLNRSHKRHPQTNLADSDMFWDFHLGNPEGIHALMHLFNDRGTPA
SLRNINAYSGHTYKFTKEDGSFKYIKLHLKAQDGVKNFTAATATKVAGENPDFLTQDLFEAIEQGNFPKWDVFVQVMDPK
EAETYKWNIFDMTKVWPHKDFPLRQIGRLTMNRNPQNYFTDIEQAAFSPSTMVPGIAPSADPILQARMFAYPDAARYRLG
VNYQQLPTNRSKAPVYTPYQRDGFM
>KAE8163605.1:30-374 catalase-domain-containing protein [Aspergillus tamarii]
GLSLLQDTQLIETLAHFSRERIPERVVHAKAAGAYGEFEATSDCSDITSASFLSKAGKKSPVLLRVSTVGPEAGSADTTR
DVHGWAMKMYTDEGNLDWVFNNTPVFFVRDPIKFPSLNRSHKRHPTTHLPDANMFWDFHVGNPEGIHELLHLFSDRGTPK
SIRHMNAYSGHTYKFTKEDGSFKYIKFHIKTAQGVKNMTAEESLKIAGEDPDYLIRDLFSAIEKGDYPVWNVYVQVMDPA
DAEKYRWNIFDMTKVWSHKDYPLRQIGKLTMNRNPKNYFTDIEQAAFSPSTMVPGIAPTADPILQARMFAYPDAARYRLG
VNYQQLPTNAAKAPVYCPYQRDGAM
>ETR99118.1:29-373 catalase-domain-containing protein [Trichoderma reesei RUT C-30]
GLVLLQDTQLIETLAHFNRERIPERVVHAKAAGAYGEFECTHDCTDITSASFLSNVGKKSDVLLRISTVGPERGSADTTR
DVHGWGMKIYTDEGNQDFVCNNIPVFFVRDPIKFPSLNRSHKRHPQTNLSDSDMFWDFHLGNPEGIHALMHLFNDRGTPA
SLRNINAYSGHTYKFTKEDGTFKYIKLHIKAQTGVKNFTADVATKTAGENPDYLTQDLFEAIEQGNFPKWDVFVQVMDPK
EAETYRWNIFDMTKVWPHRDFPLRQIGVLTLNRNPQNYFTDIEQAAFSPSTMVPGIAPSADPMLQARMFAYPDAARYRLG
VNYQQLPTNRSKAPVYTPFQRDGFM
>RTE83573.1:29-373 hypothetical protein BHE90_001815 [Fusarium euwallaceae]
GLVLLQDTQLIETLAHFARERIPERVVHAKAAGAYGEFEVTDDCSDLTLASFLSAAGKKTKCLLRISTVGPERGSADTVR
DVHGWAMKLYTDDGNLDLVFNNTPVFFIRDPIKFPSLNRSHKRHPKTNMPDADMFWDFHVGNPEGIHELMHLFSDRGTPA
SLRTMNAYSGHTYKFTKEDGSFSYIKMHIKSHLGVKNLDRQTATKIAGENPDYLVHDLFEAIEKKDYPKWDVFAQVMSPG
QAENYKWNIFDMTKVWPHGDFPLRKIAQLTLNENPRNYFADIEQAAFSPSTMVPGWAPSADPVLQARLFSYPDAARYRLG
TNYQMLPTNAAKSPVYCPFQRDGFM
>KAE8417633.1:30-374 catalase-domain-containing protein [Aspergillus pseudocaelatus]
GLSLLQDTQLIETLAHFSRERIPERVVHAKAVGAYGEFEATSDCSDITSASFLSKAGKKSPVLLRVSTVGPEAGSADTTR
DVHGWAMKTYTDEGNLDWVFNNTPVFFVRDPIKFPSLNRSHKRHPTTHLPDANMFWDFHVGNPEGIHELLHLFSDRGTPK
SIRHMNAYSGHTYKFTKEDGSFKYIKIHIKSAQGVKNMTAEESVKIAGEDPDYLIRDMYEAIEKGDYPVWNVYVQVMDPA
DAEKYRWNIFDMTKVWSHKDYPLRQIGKLTMNRNPRNYFADIEQAAFSPSTMVPGIAPSADPMLQARMFAYPDAARYRLG
VNYQQLPTNAAKAPVYCPYQRDGAM
>KAH0495442.1:29-373 hypothetical protein TgHK011_008995 [Trichoderma gracile]
GLVLLQDTQLIETLAHFNRERIPERVVHAKAAGAYGEFECTHDCTDITSASFLSQVGKKSDVLLRISTVGPERGSADTTR
DVHGWGMKIYTDEGNQDFVCNNIPVFFVRDPIKFPSLNRSHKRHPQTNLSDSDMFWDFHLGNPEGIHALMHLFNDRGTPA
SLRNINAYSGHTYKFTKEDGTFKYIKLHIKAQTGVKNFTADVATKTAGENPDFLTQDLFEAIEQGDFPKWDVFVQVVDPR
EAETYRWNIFDMTKVWPHKDYPLRQIGVLTLNRNPQNYFTDIEQAAFSPSTMVPGIAPSADPMLQARMFAYPDAARYRLG
VNYQQLPTNRSKAPVYMPFQRDGFM
>XP_031907733.1:30-374 catalase-domain-containing protein [Aspergillus pseudotamarii]
GLSLLQDTQLIETLAHFSRERIPERVVHAKAVGAYGEFEATSDCSDITSASFLSKAGKKSPVLLRVSTVGPEAGSADTTR
DVHGWAMKTYTDEGNLDWVFNNTPVFFVRDPIKFPSLNRSHKRHPTTHLPDANMFWDFHVGNPEGIHELLHLFSDRGTPK
SIRNMNAYSGHTYKFTKEDGSFKYIKIHIKSAQGVKNMTAEESVKIAGEDPDYLIRDMYEAIEKGDYPVWNVYVQVMDPA
DAEKYRWNIFDMTKVWSHKDYPLRQIGKLTMNRNPRNYFADIEQAAFSPSTMVPGIAPSADPMLQARMFAYPDAARYRLG
VNYQQLPTNAAKAPVYCPYQRDGAM
>KAH0523600.1:31-375 hypothetical protein TsFJ059_008583 [Trichoderma semiorbis]
GLVLLQDTQLIETLAHFNRERIPERVVHAKAAGAYGEFECTHDCTDITSASFLNSIGKKSDVLLRISTVGPERGSADTTR
DVHGWGMKIYTDEGNQDFVCNNIPVFFVRDPIKFPSLNRSHKRHPQTNLADSDMFWDFHLGNPEGIHALMHLFNDRGTPA
SLRNINAYSGHTYKFTKEDGSFKYIKLHLKAQDGVKNFTAATATKVAGENPDFLTQDLFEAIEQGNFPKWDVFVQVMDPK
EAETYKWNIFDMTKVWPHKDYPLRQIGVLTMNRNPQNYFTDIEQAAFSPSTMVPGIAPSADPILQARMFAYPDAARYRLG
VNYQQLPTNRSKAPVYTPYQRDGFM
>RFU72979.1:29-373 catalase, mono-functional, heme-containing [Trichoderma arundinaceum]
GLVLLQDTQLIETLAHFNRERIPERVVHAKAAGAYGEFECTHDCTDITSASFLNTVGKKSDVLLRISTVGPERGSADTTR
DVHGWGMKIYTDEGNQDFVCNNIPVFFVRDPIKFPSLNRSHKRHPQTNLADSDMFWDFHLGNPEGIHALMHLFNDRGTPK
SLRNINAYSGHTYKFTKEDGSFKYIKLHLKSQEGVKNFDAATAAKIAGENPDYHTQELFESIEKGNFPKWDVFVQVMDPK
EAETYKWNIFDMTKVWPHKDFPLRQIGRLTLNRNPQNYFTDIEQAAFSPSTMVPGIAPSADPILQARMFAYPDAARYRLG
VNYQQLPTNKAKSPVYAPYQRDGFM
>QYT04256.1:31-375 Catalase [Trichoderma simmonsii]
GLVLLQDTQLIETLAHFNRERIPERVVHAKAAGAYGEFECTHDCTDITSASFLNTIGKKSDVLLRISTVGPERGSADTTR
DVHGWGMKIYTDEGNQDFVCNNIPVFFVRDPIKFPSLNRSHKRHPQTNLADSDMFWDFHLGNPEGIHALMHLFNDRGTPA
SLRNINAYSGHTYKFTKEDGSFKYIKLHLKAQDGVKNFTAATATKVAGENPDFLTQDLFEAIEQGNFPKWDVFVQVMDPK
EAETYKWNIFDMTKVWPHKDYPLRQIGVLTMNRNPQNYFTDIEQAAFSPSTMVPGIAPSADPILQARMFAYPDAARYRLG
VNYQQLPTNRSQAPVYTPYQRDGFM
>XP_031921150.1:30-374 catalase-domain-containing protein [Aspergillus caelatus]
GLSLLQDTQLIETLAHFSRERIPERVVHAKAVGAYGEFEATSDCSDITSASFLSKAGKKSPVLLRVSTVGPEAGSADTTR
DVHGWAMKTYTDEGNLDWVFNNTPVFFVRDPIKFPSLNRSHKRHPTTHLPDANMFWDFHVGNPEGIHELLHLFSDRGTPK
SIRHMNAYSGHTYKFTKEDGSFKYIKIHIKSAQGVKNMTAEESVKIAGEDPDYLIRDMYEAIEKGDYPVWNVYVQVMDPA
DAEKYRWNIFDMTKVWSHKDYPLRQIGKLTMNRNPRNYFADIEQAAFSPSTMVPGIAPSADPMLQARMFAYPDAARYRLG
VNYQQLPTNAAKAPVYCPYQRDGAM
>RSL85553.1:29-373 hypothetical protein CEP51_003263 [Fusarium floridanum]
GLVLLQDTQLIETLAHFARERIPERVVHAKATGAYGEFEVTDDCSDLTSASFLSAAGKKTKCLLRISTVGPERGSADTVR
DVHGWAMKLYTDDGNLDLVFNNTPVFFIRDPIKFPSLNRSHKRHPKTNMPDADMFWDFHVGNPEGIHEPMHMFSDRGTPA
SLRTMNAYSGHTYKFTKEDGSFNYIKMHIKSQLGVKSFDRKTATRIAGENPDYLVHDLFEAIEKENYPKWDVFVQVMSPG
QAENYKWNIFDMTKVWPHGDFPLRKIAQLALNENPRNYFADIEQAAFSPSTMVPGWAPSADPVLQARMFSYPDAARYRLG
TNYQMLPTNAAKSPVYCPFQRDGFM
>RSM00434.1:29-373 hypothetical protein CEP52_009140 [Fusarium sp. AF-4]
GLVLLQDTQLIETLAHFARERIPERVVHAKAAGAYGEFEVTDDCSDLTSASFLSAAGKKTKCLLRISTVGPERGSADTVR
DVHGWAMKLYSDDGNLDLVFNNTPVFFIRDPVKFPSLNRSHKRHPKTNMPDADMFWDFHVGNPEGIHELMHLFSDRGTPA
SLRTMNAYSGHTYKFTKEDGSFSYIKMHIKSQLGVKSFDRKTATKIAGENPDYLVYDLFEAIKKEDYPKWDVFVQVMSPG
QAENYKWNIFDMTKVWPHGDFPLRKIAQLTLNGNPRNYFADIEQAAFSPSTMVPGWTPSADPVLQARMFSYPDAARYRLG
TNYQMLPTNAAKSPVYCPFQRDGFM
>OPB45111.1:31-375 catalase [Trichoderma guizhouense]
GLVLLQDTQLIETLAHFNRERIPERVVHAKAAGAYGEFECTHDCTDITSASFLNTIGKKSDVLLRISTVGPERGSADTTR
DVHGWGMKIYTDEGNQDFVCNNIPVFFVRDPIKFPSLNRSHKRHPQTNLADSDMFWDFHLGNPEGIHALMHLFNDRGTPA
SLRNINAYSGHTYKFTKEDGSFKYIKLHLKAQDGVKNFTAATATKVAGENPDFLTQDLFEAIEQGNFPKWDVFVQVMDPK
EAESYKWNIFDMTKVWPHKDYPLRQIGVLTMNRNPQNYFTDIEQAAFSPSTMVPGIAPSADPILQARMFAYPDAARYRLG
VNYQQLPTNRSKAPVYTPYQRDGFM
>XP_024751137.1:29-373 catalase-domain-containing protein [Trichoderma citrinoviride]
GLVLLQDTQLIETLAHFNRERIPERVVHAKAAGAYGEFECTHDCTDITSASFLSKVGKKSDVLLRISTVGPERGSADTTR
DVHGWGMKIYTDEGNQDFVCNNIPVFFVRDPIKFPSLNRSHKRHPQTNLSDSDMFWDFHLGNPEGIHALMHLFNDRGTPA
SLRNINAYSGHTYKFTKEDGSFKYVKLHIKAQAGVKNFTADVATKTAGENPDFLTQDLFEAIERGDLPKWDVFVQVMDPK
EAETYRWNIFDMTKVWPHKDYPLRQIGVLTLNRNPQNYFTDIEQAAFSPSNMVPGIAPSADPMLQARMFAYPDAARYRLG
VNYQQLPTNRSKAPVYSPFQRDGFM
>KAE8373891.1:30-374 catalase-domain-containing protein [Aspergillus bertholletiae]
GLVLLQDTQLIETLAHFSRERIPERVVHAKAAGAYGEFTVTDDCSDITSASFLNQVGKKTPVLWRVSTVGPEAGSADTSR
DVHGWAMKLYTDEGNLDWVFNNTPVFFVRDPIKFPSMNRSHKRHPQTHLPDPNMFWDFHVGNPEGVHELLHLFSDRGTPA
SLRHMNAYSGHTYKFTREDGSFKYVKIHIKTNQGVQNLTKEEAVRIAGENPDFLIKDMFEAIEKGDYPTWNVYVQVMDST
QAENYRWNIFDMTKVWPHQDFPLRQIGRLTLNRNPNNYFTDIEQAAFSPSNMVPGFAPSADPMLQARLFAYPDAARYRLG
TNYQQLPTNAAKAPVYCPFQRDGFM
>XP_031896563.1:30-374 catalase-domain-containing protein [Aspergillus alliaceus]
GLSLLQDTQLIETLAHFSRERIPERVVHAKAAGAYGEFEATSDCSDITSASFLSKAGKKSPVLLRVSTVGPEAGSADTTR
DVHGWAMKTYTDEGNLDWVFNNTPVFFVRDPIKFPSLNRSHKRHPTTHLPDPNMFWDFHVGNPEGIHELLHLFSDRGTPR
SIRHMNAYSGHTYKFTKEDGSFKYVKFHIKTAQGVQNMTREESIKIAGENPDYLIQDMFEAIERGDYPVWNIYVQVMDPA
EAEKYRWNIFDMTKVWSHKDFPLRQIGKLTLNRNPRNYFADIEQAAFSPSTMVPGIAPSADPMLQARMFAYPDAARYRLG
VNYQQLPTNAAKAPVYCPFQRDGAM
>KAH6981566.1:31-365 catalase-like domain-containing protein [Ilyonectria sp. MPI-CAGE-AT-0026]
VLLQDTQLVETLAHFARERIPERAYGEFEVTHDCSDITSASFLNAVGKKTKCLLRISTVGPERGSADTIRDVHGWAMKLY
TDEGNLDWVFNNTPVFFVRDPIKFPSLNRSHKRHPKTNRADADMFWDFHVGNPEGIHELMHLFSDRGTPASLRTMNAYSG
HTYKFTKEDGSFRYIKVHIKSQLGVQNMDRKTATKIAGENPDHLVQDLFEAIEKGDYPKWDVFVQIMTPEQAENYTWNIF
DMTKVWPHGDFPLRQIGRLTLNQNPRNYFTDIEQAAFSPSTMVPGWAPSADPMLQARMFSYPDAARYRLGTNYQQLPTNA
AKSPVYCPFQRDGFM
>KAE8386842.1:30-374 catalase-domain-containing protein [Aspergillus alliaceus]
GLSLLQDTQLIETLAHFSRERIPERVVHAKAAGAYGEFEATSDCSDITSAGFLSKAGKKSPVLLRVSTVGPEAGSADTTR
DVHGWAMKTYTDEGNLDWVFNNTPVFFVRDPIKFPSLNRSHKRHPTTHLPDPNMFWDFHVGNPEGIHELLHLFSDRGTPR
SIRHMNAYSGHTYKFTKEDGSFKYVKFHIKTAQGVQNMTREESIKIAGENPDYLIQDMFEAIERGDYPVWNIYVQVMDPA
EAEKYRWNIFDMTKVWSHKDFPLRQIGKLTLNRNPRNYFADIEQAAFSPSTMVPGIAPSADPMLQARMFAYPDAARYRLG
VNYQQLPTNAAKAPVYCPFQRDGAM
>KAB8226515.1:32-374 catalase-domain-containing protein [Aspergillus novoparasiticus]
VLLQDTQLIETLAHFSRERIPERVVHAKAAGAYGEFTVTDDCSDITSASFLNQVGKKTPVLWRVSTVGPEAGSADTSRDV
HGWAMKLYTDEGNLDWVFNNTPVFFVRDPIKFPSMNRSHKRHPQTHLPDPNMFWDFHVGNPEGFHELLHLFSDRGTPASL
RHMNAYSGHTYKFTKEDGSFKYVKIHIKTNQGVQNLTKEEAVRIAGENPDFLIKDMFEAIEKGDYPTWNVYVQVMDPAQA
ENYRWNIFDMTKVWSHHDFPLRQIGRLTLNRNPNNYFTDIEQAAFSPSNMVPGFAPSADPMLQARLFAYPDAARYRLGTN
YQQLPTNAAKAPVYCPFQRDGFM
>XP_013952953.1:29-373 hypothetical protein TRIVIDRAFT_88881 [Trichoderma virens Gv29-8]
GLVLLQDTQLIETLAHFNRERIPERVVHAKAAGAYGEFECTHDCTDITSASFLNTVGKKSDVLLRISTVGPERGSADTCR
DVHGWGMKIYTDEGNQDFVCNNIPVFFVRDPIKFPSLNRSHKRHPQTNLADSDMFWDFHLGNPEGIHALMHLFNDRGTPA
SLRNINAYSGHTYKFTKEDGSFKYIKLHLKAQDGVKNFTAEAATKIAGENPDFHTQDLFEAIEQGNFPKWDVFVQVMDPK
EAETYKWNIFDMTKVWPHKDFPLRQIGRLTLNRNPQNYFTDIEQAAFSPSTMVPGIAPSADPILQARMFAYPDAARYRLG
VNYQQLPTNRSKAPVYAPFQRDGFM
>KAF3403091.1:28-374 Catalase [Talaromyces pinophilus]
GLVLLQDTQLIETLAHFSRERIPERVVHAKAVGAYGEFECTHDCTDITSASFLNNVGKKTEVLLRISTVGPEAGSADTTR
DVHGWAMKLKTDEGNLDWVFNNTPVFFVRDPIKFPSLNRSHKRNPRTHRPDANMVTLDSFHVGNPEGIHELMHLFSDRGT
PASLRHMNAYSGHTYKFTKDDGSFKYIKIHIKTQLGVKNMTNDEAVRIAGENPDFYTQDMYEAIERGDYPVWNVYVQVMD
PKEAETYKWNIFDMTKVWPHKDFPLRQIGKLTLNRNPRNFFTDIEQAAFSPSNMVPGLAPSADPILQARMFAYPDAARYR
LGTNYQMLPTNAAKAPVYCPFQRDGFM
>KAE8150417.1:30-374 catalase-domain-containing protein [Aspergillus avenaceus]
GLALLQDTQLIETLAHFSRERIPERVVHAKAAGAYGEFEATDDCSDITSASFLNKAGKETPVLLRVSTVGPETGSADTAR
DVHGWAMKLYTDEGNLDWVFNNTPVFFIRDPIKFPSLNRSHKRHPRTHLPDPNMFWDFHVGNPEGIHELLHLFSDRGTPR
SLREMNAYSGHTYKFTKEDGSFKYVKIHIRTALGAKNMTREESIKVAGENPDFYIQDLFEAIEKGNYPVWNVYVQVMDPA
EAEKYRWNIFDMTKIWSHKDFPLRQIGTLTMNRNPQNYFADIEQAAFSPSTMVPGIAASADPVLQARLFAYPDAARYRLG
VNYQQLPTNAAKAPVYCPFQRDGKM
>PNP38020.1:30-374 hypothetical protein TGAMA5MH_10119 [Trichoderma gamsii]
GLVLLQDSQLIETLAHFNRERIPERVVHAKAAGAYGEFECTHDCSDITSASFLNTVGKKSDVLLRISTVGPERGSADTTR
DVHGWGMKIYTDEGNQDFVCNNIPVFFVRDPIKFPSLNRSHKRNPQTNLADSDMFWDFHLGNPEGIHALMHLFNDRGTPA
SLRHINAYSGHTYKFTKEDGSFKYVKLHLKAQGGTKNFDAQTATKVAGENPDFLTQDLFEAIEQGNYPRWDVFVQVMEPK
DAETYKWNVFDMTKVWPHKDYPLRQIGRLTMNRNPQNYFTDIEQAAFSPSTMVPGIAPSADPMLQARMFAYPDAARYRLG
VNYQQLPTNRAKVPVYAPYQRDGYM
>CEJ58870.1:34-375 Putative Catalase [Penicillium brasilianum]
LLSDTQLIETLAHFSRERIPERVVHAKAVGAYGEFEATADCSDITSASFLNKAGKKTPVLLRVSTVGPEAGSADTTRDVH
GWGMKLYTDEGNLDWVFNNTPVFFIRDPIKFPSMNRSHKRHPQTHLPDANMFWDFHVGNPEGIHQLLHLFSDRGTPRSIR
FLNSYSGHTYKFTKEDGSFKYIKIHIKTEQGVKNFTAEEATRIAGEDPDYMIRDMFEAIDRGDYPKWKVYVQVMDPADAE
KYRWNIFDMTKVWPHQDYPLRQIGVLTLNRNPSNYFADIEQAAFSPSTMVPGFAASADPVLQARLFAYPDAARYRLGVNY
QQLPTNAAKVPVYCPFQRDGKM
>XP_018665336.1:30-374 catalase [Trichoderma gamsii]
GLVLLQDSQLIETLAHFNRERIPERVVHAKAAGAYGEFECTHDCSDITSASFLNTVGKKSDVLLRISTVGPERGSADTTR
DVHGWGMKIYTDEGNQDFVCNNIPVFFVRDPIKFPSLNRSHKRNPQTNLADSDMFWDFHLGNPEGIHALMHLFNDRGTPA
SLRHINAYSGHTYKFTKEDGSFKYVKLHLKAQGGTKNFDAQTATKVAGENPDFLTQDLFEAIEQGNYPRWDVFVQVMEPK
DAETYKWNVFDMTKVWPHKDYPLRQIGQLTMNRNPQNYFTDIEQAAFSPSTMVPGIAPSADPMLQARMFAYPDAARYRLG
VNYQQLPTNRAKVPVYAPYQRDGYM
>OOQ85421.1:34-375 Catalase [Penicillium brasilianum]
LLSDTQLIETLAHFSRERIPERVVHAKAVGAYGEFEATADCSDITSASFLNKAGKKTPVLLRVSTVGPEAGSADTSRDVH
GWGMKLYTDEGNLDWVFNNTPVFFIRDPIKFPSMNRSHKRHPQTHLPDANMFWDFHVGNPEGIHQLLHLFSDRGTPRSIR
FLNSYSGHTYKFTKEDGSFKYIKIHIKTEQGVKNFTAEEATRIAGEDPDYMIRDMFEAIDRGDYPKWKVYVQVMDPADAE
KYRWNIFDMTKVWPHQDYPLRQIGVLTLNRNPSNYFADIEQAAFSPSTMVPGFAASADPVLQARLFAYPDAARYRLGVNY
QQLPTNAAKVPVYCPFQRDGKM
>XP_013943926.1:30-374 hypothetical protein TRIATDRAFT_283309 [Trichoderma atroviride IMI 206040]
GLVLLQDSQLIETLAHFNRERIPERVVHAKAAGAYGEFECTHDCSDITSASFLNTVGKKSDVLLRISTVGPERGSADTTR
DVHGWGMKIYTDEGNQDFVCNNIPVFFVRDPIKFPSLNRSHKRNPQTNLADSDMFWDFHLGNPEGIHALMHLFNDRGTPA
SLRHINAYSGHTYKFTKEDGSFKYVKLHLKAQGGTKNFDAQTATKVAGENPDFLTQDLFEAIEQGNYPKWDVFVQVMEPK
DAETYKWNVFDMTKVWPHKDYPLRQIGRLTMNRNPQNYFTDIEQAAFSPSTMVPGIAPSADPILQARMFAYPDAARYRLG
VNYQQLPTNRAKVPVYAPYQRDGYM
>UKZ71748.1:30-374 hypothetical protein TrAtP1_012696 [Trichoderma atroviride]
GLVLLQDSQLIETLAHFNRERIPERVVHAKAAGAYGEFECTHDCSDITSASFLNTVGKKSDVLLRISTVGPERGSADTTR
DVHGWGMKIYTDEGNQDFVCNNIPVFFVRDPIKFPSLNRSHKRNPQTNLADSDMFWDFHLGNPEGIHALMHLFNDRGTPA
SLRHINAYSGHTYKFTKEDGSFKYVKLHLKAQGGTKNFDAQTATKVAGENPDFLTQDLFEAIEQGNYPKWDVFVQVMEPK
DAETYKWNVFDMTKVWPHKDYPLRQIGRLTMNRNPQNYFTDIEQAAFSPSTMVPGIAPSADPILQARMFAYPDAARYRLG
VNYQQLPTNRAKVPVYAPYQRDGYM
>OQE20931.1:31-375 hypothetical protein PENFLA_c015G05379 [Penicillium flavigenum]
GLGLLQDTQLIETLAHFSRERIPERVVHAKAVGAYGEFEATADCSDLTSASFLNKAGKKTPVLLRVSTVGPESGSADTSR
DVHGWGMKLYTDEGNLDWVFNNTPVFFIRDPIKFPSMNRSHKRHPRTHLPDANMFWDFHVGNPEGIHQLLVLFSDRGTPQ
SVRFLNSYSGHTYKFTKEDGSFKYVKIHMKTQQGVKNFTREEATRIAGEDPDYMIRDMFEAIERKDYPSWDVFVQVMDPS
EAENYRWNIFDMTKVWPHEDFPLRKIGKLTLNRNPGNYFADIEQAAFSPSTMVPGFAASADPVLQARLFAYPDAARYRLG
VNYQQLPTNAAKAPVYSPFQRDGKM
>KAI3273012.1:32-376 hypothetical protein CBS147308_3072 [Penicillium roqueforti]
GLGLLQDTQLIETLAHFNRERIPERVVHAKAVGAYGEFEATEDCSNLTSASFLSKVGKKTPILLRVSTVGPESGSADTSR
DVHGWAMKMYTDEGNLDWVFNNTPVFFIRDPIKFPSVNRSHKRNPQTHLPDPNMFWDFHVGNPEGIHQLLILFSDRGTPR
SVRFLNSYSGHTYKFTKADGSFNYIKVHMKTRQGVRNFTQEEATRVAGEDPDYMIRDMFDAIERKDFPQWDVFVQVMSPS
EAETYRWNIFDMTKVWPKKDFPLRKIGKMTLNRNPDNYFTDIEQAAFSPSTMVPGFAASADPVLQARLFAYPDAARYRLG
VNYQQLPTNSAKVPVYCPFERDGAM
>KAI3078089.1:32-376 hypothetical protein CBS147339_4254 [Penicillium roqueforti]
GLGLLQDTQLIETLAHFNRERIPERVVHAKAVGAYGEFEATEDCSNLTSASFLSKVGKKTPILLRVSTVGPESGSADTSR
DVHGWAMKMYTDEGNLDWVFNNTPVFFIRDPIKFPSVNRSHKRNPQTHLPDPNMFWDFHVGNPEGIHQLLILFSDRGTPR
SVRFLNSYSGHTYKFTKADGSFNYIKVHMKTRQGVRNFTQEEATRVAGEDPDYMIRDMFDAIERKDFPQWDVFVQVMSPS
EAETYRWNIFDMTKVWPKKDFPLRKIGKMTLNRNPDNYFTDIEQAAFSPSTMVPGFAASADPVLQARLFAYPDAARYRLG
VNYQQLPTNSAKVPVYCPFERDGAM
>KAI2702724.1:32-376 hypothetical protein CBS147354_9724 [Penicillium roqueforti]
GLGLLQDTQLIETLAHFNRERIPERVVHAKAVGAYGEFEATEDCSNLTSASFLSKVGKKTPILLRVSTVGPESGSADTSR
DVHGWAMKMYTDEGNLDWVFNNTPVFFIRDPIKFPSVNRSHKRNPQTHLPDPNMFWDFHVGNPEGIHQLLILFSDRGTPR
SVRFLNSYSGHTYKFTKADGSFNYIKVHMKTRQGVRNFTQEEATRVAGEDPDYMIRDMFDAIERKDFPQWDVFVQVMSPS
EAETYRWNIFDMTKVWPKKDFPLRKIGKMTLNRNPDNYFTDIEQAAFSPSTMVPGFAASADPVLQARLFAYPDAARYRLG
VNYQQLPTNAAKVPVYCPFERDGAM
>KAI1833969.1:32-376 hypothetical protein CBS147337_4933 [Penicillium roqueforti]
GLGLLQDTQLIETLAHFNRERIPERVVHAKAVGAYGEFEATEDCSNLTSASFLSKVGKKTPILLRVSTVGPESGSADTSR
DVHGWAMKMYTDEGNLDWVFNNTPVFFIRDPIKFPSVNRSHKRNPQTHLPDPNMFWDFHVGNPEGIHQLLILFSDRGTPR
SVRFLNSYSGHTYKFTKADGSFNYIKVHMKTRQGVRNFTQEEATRVAGEDPDYMIRDMFDAIERKDFPQWDVFVQVMSPS
EAETYRWNIFDMTKVWPKKDFPLRKIGKMTLNRNPDNYFTDIEQAAFSPSTMVPGFAASADPVLQARLFAYPDAARYRLG
VNYQQLPTNAAKVPVYCPFERDGAM
>KAI3217010.1:32-376 hypothetical protein DTO027I6_2236 [Penicillium roqueforti]
GLGLLQDTQLIETLAHFNRERIPERVVHAKAVGAYGEFEATEDCSNLTSASFLSKVGKKTPILLRVSTVGPESGSADTSR
DVHGWAMKMYTDEGNLDWVFNNTPVFFIRDPIKFPSVNRSHKRNPQTHLPDPNMFWDFHVGNPEGIHQLLILFSDRGTPR
SVRFLNSYSGHTYKFTKADGSFNYIKVHMKTRQGVRNFTQEEATRVAGEDPDYMIRDMFDAIERKDFPQWDVFVQVMSPS
EAETYRWNIFDMTKVWPKKDFPLRKIGKMTLNRNPDNYFTDIEQAAFSPSTMVPGFAASADPVLQARLFAYPDAARYRLG
VNYQQLPTNAAKVPVYCPFERDGAM
>XP_038925426.1:32-376 uncharacterized protein LCP9604111_8514 [Penicillium roqueforti]
GLGLLQDTQLIETLAHFNRERIPERVVHAKAVGAYGEFEATEDCSNLTSASFLSKVGKKTPILLRVSTVGPESGSADTSR
DVHGWAMKMYTDEGNLDWVFNNTPVFFIRDPIKFPSVNRSHKRNPQTHLPDPNMFWDFHVGNPEGIHQLLILFSDRGTPR
SVRFLNSYSGHTYKFTKADGSFNYIKVHMKTRQGVRNFTQEEATRVAGEDPDYMIRDMFDAIERKDFPQWDVFVQVMSPS
EAETYRWNIFDMTKVWPKKDFPLRKIGKMTLNRNPDNYFTDIEQAAFSPSTMVPGFAASADPVLQARLFAYPDAARYRLG
VNYQQLPTNAAKVPVYCPFERDGAM
>OKO97657.1:37-375 Catalase [Penicillium subrubescens]
DTQLIETLAHFSRERIPERVVHAKAVGAYGEFEATADCSDITSASFLSKAGKKSPVLLRVSTVGPESGSADTARDVHGWA
MKIYTDEGNQDWVFNNTPIFFIRDPIKFPSVNRSHKRNPQTHLPDANMFWDFHVGNPEGIHQLLHLFSDRGTPASVRTMN
AYSGHTYKFTKEDGSFKYIKIHIKATAGVKNFTREEATRIAGQNPDFLIQDMFEAIEKGDYPTWNVYVQVMDPSEAERYR
WNIFDMTKVWPHKDFPLRQIGKLTLNRNPRNYFADIEQAAFSPSTMVPGFAPSADPILQARLFAYPDAARYRLGVNYQQL
PTNAAKVPVYCPFQRDGFM
>XP_016643772.1:31-375 Catalase [Scedosporium apiospermum]
GLVLLQSTQLIETLAHFARERIPERVVHAKAPGAYGEFVVTKDCSDITSASFLKEVGKKTKCMVRISTVGPERGSADTIR
DVHGWAMKLYTDEGNLDWVFNNTPVFFIRDPVKFPSLNRSHKRHPATNRPDDGMFWDFHVGNPESIHQLMHLFSDRGVPA
SLRHMHAFSGYTYKLIKEDGSFKYIKVHIKTQLGNKTFDASTAKKVAGDNPDHLVQDLYDAIERGAYPKWTIPFQVMDPK
DAENYRWNIFDMTKVWPHKDYPLREVGVLTLNENPKNYFVDIEQAAFSPSNIVPGWAPSADPMLQARMFAYPDAARYRLG
TNYQMLATNRARCPVYCPYQRDGFM
>XP_022405861.1:32-374 hypothetical protein ASPGLDRAFT_78419 [Aspergillus glaucus CBS 516.65]
ALLQDTQLIETLAHFSRERIPERVVHAKAAGAYGEFTVTHDCSDITSASFLNQVGKKTQVLWRVSTVGPEAGSADTSRDV
HGWAMKLYTDQGNLDWVFNNTPVFFVRDPIKFPSMNRSHKRHPQTHLPDPNMFWDFHVGNPEGFHELLHLFSDRGTPASL
RHINAYSGHTYKFTTEDGSFKYVKIHIKPNQGVQNLTKEESVRIAGENPDFLIQDMFEAIERGDYPTWGVYVQVMDPAQA
ENYRWNIFDMTKVWPHQDFPLRQIGKLTLNHNPNNYFTDIEQAAFSPSNMVPGVAPSADPMLQARLFAYPDAARYRLGTN
YQQLPTNAAKAPVYCPFQRDGLM
>KAH8123965.1:30-374 catalase-like domain-containing protein [Trichoderma asperelloides]
GLVLLQDSHLVETLAHFNRERIPERVVHAKAAGAYGEFECTHDCTDITSASFLNTVGKKSDVLLRISTVGPERGSADTVR
DVHGWGMKIYTDEGNQDFVCNNIPVFFVRDPIKFPSLNRSHKRNPQTNLADSDMFWDFHLGNPEGIHALMHLFNDRGTPA
SLRHINAYSGHTYKFTKEDGSFKYIKLHLKAQEGVKNFDAQTATKISGENPDFHTQDLFEAIEQGNYPKWDVFVQVMDPK
EAETYKWNIFDMTKVWPHKDYPLRQIGRLTMNRNPQNYFTDIEQAAFSPSTMVPGIAPSADPVLQARMFAYPDAARYRLG
VNYQQLPTNRAKVPVYAPFQRDGFM
>XP_024761023.1:30-374 hypothetical protein M441DRAFT_36716 [Trichoderma asperellum CBS 433.97]
GLVLLQDSHLVETLAHFNRERIPERVVHAKAAGAYGEFECTHDCTDITSASFLNTVGKKSDVLLRISTVGPERGSADTVR
DVHGWGMKIYTDEGNQDFVCNNIPVFFVRDPIKFPSLNRSHKRNPQTNLADSDMFWDFHLGNPEGIHALMHLFNDRGTPA
SLRHINAYSGHTYKFTKEDGSFKYIKLHLKAQEGVKNFDAQTATRISGENPDFHTQDLFEAIEQGNYPKWDVFVQVMDPK
EAETYKWNIFDMTKVWPHKDYPLRQIGRLTMNRNPQNYFTDIEQAAFSPSTMVPGIAPSADPILQARMFAYPDAARYRLG
VNYQQLPTNRAKVPVYAPFQRDGYM
>XP_006968008.1:20-368 uncharacterized protein TRIREDRAFT_67013, partial [Trichoderma reesei QM6a]
GLVLLQDTQLIETLAHFNRERIPERVVHAKAAGAYGEFECTHDCTDITSASFLSNVGKKSDVLLRISTVGPERGSADTTR
DVHGWGMKIYTDEGNQDFVCNNIPVFFVRDPIKFPSLNRSHKRHPQTNLSDSDMPNNCHYSFHLGNPEGIHALMHLFNDR
GTPASLRNINAYSGHTYKFTKEDGTFKYIKLHIKAQTGVKNFTADVATKTAGENPDYLTQDLFEAIEQGNFPKWDVFVQV
MDPKEAETYRWNIFDMTKVWPHRDFPLRQIGVLTLNRNPQNYFTDIEQAAFSPSTMVPGIAPSADPMLQARMFAYPDAAR
YRLGVNYQQLPTNRSKAPVYTPFQRDGFM
>XP_022489525.1:31-375 hypothetical protein PENARI_c006G10297 [Penicillium arizonense]
GLGLLQDTQLIETLAHFSRERIPERVVHAKAVGSYGEFEATRDCSDFTCASFLNKVGKKTPVLQRVSTVGPESGSADTSR
DVHGWSMKLYTDEGNLDWVFNNTPVFFIRDPIKFPSMNRSHKRHPQTHLPDANMFWDFHVGNPEGIHQLMVLFSDRGTPK
SVRYMNSYSGHTYKFTKADGSFKYAKIHVKTQQGIQNFSREEATKIAGENPDYMIQDMFEAIERGDYPVWNVYVQLMSPE
AAEKHETNIFDMTKVWPHKDFPLQQIGRLTMNRNPRNYFADIEQAAFSPSTMVPGFAASADPVLQARLFAYPDAARYRLG
VNYQQLPTNAAKAQVYCPFQRDGSM
>XP_016596813.1:31-375 Catalase, mono-functional, heme-containing [Penicillium expansum]
GLGLLQDTQLIETLAHFSRERIPERVVHAKAVGAYGEFEATADCSDLTSASFLNKIGKKTPVLLRVSTVGPESGSADTSR
DVHGWGMKLYTDEGNQDWVFNNTPVFFIRDPIKFPSMNRSHKRHPQTHLPDANMFWDFHVGNPEGIHQLLVLFSDRGTPR
SVRYLNSYSGHTYKFTKEDGSFKYIKIQMKTQQGIKNFTQEEATKIAGEDPDYMIRDMFEAIERKDYPSWDVFVQVMDPS
EAESYRWNIFDMTKVWPHKDFPLRKIGKMTLNRNPGNYFTDIEQASFSPSTMVPGFAASADPVLQARLFAYPDAARYRLG
VNYQQLPTNAAKVPVYCPFQRDGKM
>XP_028481631.1:30-374 catalase [Paecilomyces variotii]
GLVLMQDTQLLETLAHFNRERIPERVVHAKAAGAYGEFTCTHDCSDLTSASFLSQVGKKTPLLLRVSTVAQEAGSSDTAR
DVHGWAMKMYTDEGNLDWVFNNTPVFFVRDPLKFPSMNRSHKRHPQTHLPDPNMFWDFHVGNPEGIHQLMHLFSDRGTPA
SLRHMNAYSGHTYKFTTKDGNFKYIKIHIKTTIGVRNFTREESVKVGGENPDFFIQDLFEAIERGDYPVWNVYVQVMEPE
QAEKYRWNIFDMTKVWSHKDFPLRQIGKITLNRNPSNYFTDIEQAAFSPSTMVPGFAPSADPMLQARMFAYPDAARYRLG
VNYQQLPTNAAKAPVYCPFQRDGKM
>CRL19789.1:31-375 Catalase-like domain, haem-dependent [Penicillium camemberti]
GLGLLQDTQLIETLAHFSRERIPERVVHAKAVGAYGEFEATADCSDLTSASFLNKVGKKTPVLLRVSTVGPESGSADTSR
DVHGWGMKLYTDEGNQDWVFNNTPVFFIRDPIKFPSMNRSHKRHPQTHLPDANMFWDFHVGNPEGIHQLLVLFSDRGTPR
SVRFLNSYSGHTYKFTKEDGSFKYIKIQMKTQQGIKNFTQEEATKIAGEGPDYMIRDMFEAIERKDYPSWDVFVQVMDPS
EAENYRWNIFDMTKVWPHKDFPLRKIGKMTLNRNPGNYFTDIEQASFSPSTMVPGFAASADPVLQARLFAYPDAARYRLG
VNYQQLPTNAAKVPVYCPFQRDGKM
>XP_015404896.1:30-393 catalase [Aspergillus nomiae NRRL 13137]
GLSLLQDTQLIETLAHFSRERIPERVVHAKAVGAYGEFEATSDCSDITSASFLSKAGKKSPVLLRVSTVGPEAGSADTTR
DVHGWAMKMYTDEGNLDWVFNNTPVFFVRDPIKFPSLNRSHKRHPTTHLPDANMVSSPHNFLLASAHINSCIDTHSFHVG
NPEGIHELLHLFSDRGTPKSIRYMNAYSGHTYKFTKEDGSFKYIKIHIKSAEGVKNMSSAESVKIAGEDPDYLIRDMHDA
IAKGNYPVWNVYVQVMDPADAETYRWNIFDMTKVWPHKDYPLRQIGKLTMNRNPKNYFADIEQAAFSPSTMVPGIAPSAD
PMLQARMFAYPDAARYRLGVNYQQLPTNAAKAPVYCPYQRDGAM
>XP_023089943.1:30-398 unnamed protein product [Aspergillus oryzae RIB40]
GLSLLQDTQLIETLAHFSRERIPERVVHAKAAGAYGEFEATSDCSDITSASFLSKAGKKSPVLLRVSTVGPEAGSADTTR
DVHGWAMKIYTDEGNLDWVFNNTPVFFVRDPIKFPSLNRSHKRHPTTHLPDANMVSNARGCFSASVQLVQAYNNSCINTL
SFHVGNPEGIHELLHLFSDRGTPKSIRHMNAYSGHTYKLTKEDGSFKYVKFHIKTAQGVKNMTAEESLKIAGEDPDYLIR
DMFEAIEKGDYPVWNVYVQVMDPADAEKYRWNIFDMTKVWSHKDYPLRQIGKLTMNRNPKNYFTDIEQAAFSPSTMVPGI
APSADPMLQARMFAYPDAARYRLGVNYQQLPTNAAKAPVYCPYQRDGAM
>ODM20986.1:32-374 hypothetical protein SI65_04039 [Aspergillus cristatus]
VLLQDTQLIETLAHFARERIPERVVHAKAAGAYGEFTVSHDCSDITSASFLGEVGKKTQVLWRVSTVGPEAGSADTSRDI
HGWAMKLYTDEGNLDWVFNSTPVFFVRDPIKFPSMNRSHKRHPQTHLPDPNMFWDFHVGNPEGFHELLHLFSDRGTPATL
RHMNAYSGHTYKFTTTDGSFKYVKIHIKPNQGVQNLTKEESVRIAGENPDFLIQDMFEAIERGDYPTWNVYVQVMDPEQA
ENYRWNIFDMTKVWPHQDFPLRQIGKLTLNRNPNNYFTDIEQAAFSPSNMVPGVAPSADPMLQARLFAYPDAARYRLGTN
YQQLPTNAAKAPVYCPFQRDGSM
>OQD66244.1:31-375 hypothetical protein PENDEC_c067G03814 [Penicillium decumbens]
GLALLQDTQLIETLAHFSRERIPERVVHAKAIGSYGEFEVTQDCTDFTSASFLNQVGKKTPVLQRVSTVGPESGSADTSR
DVHGWAMKFYTDEGNLDWVFNNTPVFFIRDPIKFPSMNRSHKRHPRSHLPDSNMFWDFHVGNPEGIHQLLVLFSDRGTPR
SVRYMNSYSGHTYRFTKPDGTFKYAKIHVKSEQGIENFDREEATRLAGENPDYMIQDMFEAIERGDYPAWKVYVQLMSPE
EAEKYRWNIFDMTKVWPHRDFPLREIGRLTMNRNPNNYFADIEQAAFSPSTMVPGFAASADPVLQARLFAYPDAARYRLG
VNYQQIPTNAPKVQVYCPFERDGAM
>OQD67402.1:31-375 hypothetical protein PENDEC_c037G01746 [Penicillium decumbens]
GLGLLQDTQLIETLAHFSRERIPERVVHAKAIGAYGEFEAEADCSDITCASFLNKAGKKTPLLLRVSTVGPESGSADTSR
DVHGWAMKMYTDEGNLDWVFNNTPVFFVRDPIKFPSMNRSHKRHPRSHLPDPNMFWDFHVGNPEGIHQILILFSDRGTPR
SVRFLNAYSGHTYKFTKADGSFKYIKIHIKTRQGVQNLSRDEATRIAGADPDYMIRDMFHAIERKEYPSWDVFVQVMDPT
EAEKYRWNIFDMTKVWSHKDYPLRKIGKMTLNRNPNNYFADIEQAAFSPSTMVPGFAPSADPVLQARLFAYPDAARYRLG
VNYQQIPTNATKAPVYCPFERDGAM
>OQE23995.1:31-375 hypothetical protein PENFLA_c010G09731 [Penicillium flavigenum]
GLGLLQDTQLIETLAHFSRERIPERVVHAKAVGSYGEFEATRDCSDFTCASFLNKAGKKTSVLQRVSTVGPESGSADTSR
DVHGWSMKLYTDEGNLDWVFNNTPVFFIRDPIKFPSMNRSHKRHPQTHLPDASMFWDFHVGNPEGIHQLMILFSDRGTPK
SVRYMSSYSGHTYKFTKADGSFKYAKIHVKTQQGIQNFSSEEATKIAGENPDYMIQDMFEAIEKGEYPVWNVYVQLMSPE
EAEKYEWNIFDMTKVWSHKDFPLQQIGRLTMNRNPRNYFTDIEQAAFSPSTMVPGFAASADPVLQARLFAYPDAARYRLG
VNYQQLPTNAPKAQVYCPFQRDGKM
>XP_025471337.1:29-373 catalase [Aspergillus sclerotioniger CBS 115572]
GLLLMQDTQLIETLAHFARERIPERVVHAKAAGAYGEFTCTHDCSDITSASFLSEVGKTTPLLLRVSTVGPEAGSADTTR
DVHGWAMKLYTEEGNLDWVFNNTPVFFIRDPLKFPSLNRSHKRHPQTHLPDPNMFWDFHVGNPEGFHQLLHLFSDRGTPA
SLRHMNAYSGHTYKFTLKDGSFKYVKFHIKTTQGIKNLTKEESVRIAGENSDFLIQDLFEAIDRKDYSEWNVYVQVMTPE
QAETYRWNIFDMTKVWPHSDFPLRQIGTMKLNRNPRNYFTDIEQAAFSPSNMVPGIAPSADPVLQARMFSYPDAARYRLG
TNYQQLPTNAAKAPVYCPYQRDGHM
>XP_043138692.1:34-375 uncharacterized protein ACHE_60056S [Aspergillus chevalieri]
LLQDTQLIETLAHFSRERIPERVVHAKAVGSYGEFEATRDCSDFTCASFLNKVGKKTPVLQRVSTVGPESGSADTSRDVH
GWAMKLYTDEGNLDWVFNNTPVFFIRDPIKFPSMNRSHKRHPQTHLPDANMFWDFHVGNPEGIHQLLVLFSDRGTPKSVR
YMNSYSGHTYKFTKPDGSFKYAKIHVKTQQGIQNWSREEATRIAGENPDYMIQDMFEAIERGDYPVWNVYVQLMSPEEAE
KYKVNLFDMTKVWSHKDFPLLQIGRLTMNRNPRNYFADIEQAAFSPSTMIPGFAASADPVLQARLFAYPDAARYRLGVNY
QQLPTNAAKVQVYCPFQRDGKM
