# Supplementary material for: Catalases in the pathogenesis of Sporothrix schenckii research
Source: PeerJ. 2022 Dec 7;10:e14478. doi: 10.7717/peerj.14478 (PMC9745942; doi:10.7717/peerj.14478)
Supplement: Supplemental Information 3 — Sequences and PDB files used in this study. [file peerj-10-14478-s003.zip › Raw data/Sequences/seqdump cat 2 88329.txt]

>XP_040619674.1:1-510 catalase [Sporothrix brasiliensis 5110]
MAHPAVKTDGERGAAYKHIESTYHYDEKPTYTTTSGYPIDDPKKYQRVGQGPLLLQDFHLIDLLANFDRERIPERVVHAK
GAGAYGEFELTHDISDLTTIDMLTGPIGKKTPLLTRFSTVGGEKGSADTARDPRGFATKLYTQEGNWDWVFNNTPVFFLR
DPTNFPTFIHTQKRNPQTNLKDATMFWDYLSTHQESVHQVMTLFSDRGTPASFRKMHGYSGHTYKFTKPDGSFVYVQIHL
RSDQGVATFTNEEAGEKDGANPDWLTQDLFEAIARGDNPSWTTYLQVMTPEQAEKFRYNVFDLTKVWPQGEFPLRPFGRM
TLNRNVQNYFAEIEQAAFAPSNLVPGVEPSADPVLQSRLFSYTDTHRHRLGGNFHQIPVNTPLRSFNPIVRDGQMNVNGN
LGANPNYQSSYRPVTYKASGKGTVSHEKWTGEATWAVFGDVTDLDFEQPAALWKVLGKQPGQQDNFVHNVAGHLSGAKQD
TRERTYGMFARVDADLGKRIKEATEKEVSK
>EPE09626.1:1-517 peroxisomal catalase [Ophiostoma piceae UAMH 11346]
MPHQTTASDASAGGERGPAYARAQSTYQYDSQPVYTTTSGHPIDDPKKYQRAGAQGPLLLQDFHLIDLLANFDRERIPER
VVHAKGAGAYGEFELTHDLSDITSVAMLTGAVGKKTPLLTRFSTVGGEKGSSDTARDPRGFSTKFYTEEGNWDWVFNNTP
VFFLRDPTNFPTFIHTQKRNPQTNLKDATAFWDYLSTHQESAHQVMTLFSDRGTPASLRKMHGYSGHTYKFTKPESADGS
FVYVQIHMRSDQGVETLTQPEAAERDGANPDSLTQDLFEAIDRGEHPSWTTYVQVMTPAQAEKFRYNVFDLTKVWPQSEF
PLRPFGRVTLNRNVQNYFAEIEQAAFAPSNLVPGVEPSADPVLQSRLFSYADTHRHRLGSNFMQIPVNTPLHSFNPFVRD
GLMNVNGNHGANPNYESSYRQLTFKAKRGLPKTAHDDWVGESSWSVFGDVTDLDFEQPRKLWEVLGRQKGQQDNFVSNVS
GHLSGARKETRQRTYDMFTRVDKDLGRRIKEATEKAV
>XP_043028938.1:8-494 uncharacterized protein INS49_007029 [Diaporthe citri]
TYRYGEKPVYTTSNGCPVENPSSWQRLGQKPGPLLLQDFHLIDLLAHFDRERIPERVVHAKGAGAYGEFEVTHDISDICS
VDMLNGIGKKTPLVARFSTVGGEKGSADSARDPRGFSLKFYTQEGNWDWVFNNTPVFFLRDPTNFPLFIHTQKRNPQTNL
KDATMFWDYLSTHQEAVHQLMHLFSDRGTPYSYRHMNGYSGHTMKWTKPDGSFVYVQIHCKTDQGNKTFNNEEAGQMSAD
NPDWHTQDLFEAIERGEHPSWTVYAQVLTPEQAQGFRWNIFDLTKVWPQAEVPLRPVGRFTLNRNPQNYFAEIEQAAFAP
SHLVPGVEPSADPVLQSRLFSYPDTHRHRLGVNYQQIPVNRPLRAFNPYQRDGAMAVDGNYGANPNYPSTYQPLTYRAVN
PTSAHEEWQGKAVTAVFAGLNPDDYAQADGLWKVLGRTPGQQDNFVHNVSVHLCGARQDTRERTYGMFARVNTELGRRIR
EATEKEV
>XP_040719718.1:2-492 putative catalase [Pseudomassariella vexata]
VAEKKSESTFKYNEKPVYTTSNGAPVDHPSKWQRVGTHGPLLLQDFHLIDLLAHFDRERIPERVVHAKGAGAYGEFEVTD
DISDICTVNMLNGIGKKTPCITRFSTVGGEKGSPDSARDPRGFAIKFYTQEGNWDWVYNNTPVFFLRDPTNFPLFIHTQK
RNPQTNLKDATMFWDYLSTHPESIHQVMHLFSDRGTPYSYRFMNGYSGHAHKFIKPDGSFVYVQIHLKSDQGNKTFTDEE
AGKMASENPDFSTQDLFEAIQRGEFPSWTVYVQTMTPEQAEKFKYNVFDLTKVWPQKEFPLRRFGKMTLNRNVENYFAEI
EQVAFAPSHLVPGVEPSADPVLQSRLFSYPDTHRHRLGVNYQQIPVNAPLQAFNPFQRDGGMAVNGNYGANPNYPSSYRP
LTYKPVQATNPHEQWTGQAVSALFDEVKPVDYEQARDLWQVLGRTPGQQANYVNNVAGHLSAAQKDTRVRTYEMFSRVSP
ELGAAIRTAVE
>KAE8450202.1:9-492 peroxisomal catalase A [Helotiales sp. DMI_Dod_QoI]
STFKYSEKPVYTASNGCPVADPEAFQRVGSNGPLLLQDFHLIDLLAHFDRERIPERVVHAKGAGAYGEFVVTHDVTDLTS
IDMLSSVGKKTPCVARFSTVGGEKGSADTARDPRGFSIKFYTDEGNWDWVYNNTPVFFIRDPTKFPIFIHTQKRNPQTNL
KDATMFWDYLSTHQEAIHQVMTLFSDRGTPYSFRNMNGYSGHTYKWTKPDGTFNYVQVHLKTDQGIKNFTNEEAGKMASE
NPDWNTQDLFDAISKGDYPSWTVYVQVMSPEQAEKFRWNIFDLTKVWPQKEVPLRPFGKFTLNKNVENYFAEIEQVAFSP
SHLVPGVEPSADPVLQSRLFSYPDTHRHRLGTNYQQIPVNAPLRAFNPYQRDGSMAVNGNYGANPNYPSSYRSLTYKPVK
VTNDHEKWAGAAVTFLSEVTSEDYVQAKGLWDVLGKQPGQQDNFVGNVAGHLSAAKEDTRKRTYEMFGRVDKELGARIAS
ETEK
>KAI1094412.1:2-495 catalase-domain-containing protein [Rostrohypoxylon terebratum]
VAHEKAASTFRYSEKPVYTTSNGYPIDHPSAWQRVGTHGPLLLQDFHLIDLLAHFDRERIPERVVHAKGAGAYGEFEVTH
DISDITTIDMLNGVGKKTPLVARFSTVGGEKGSADSARDPRGFALKFYTQQGNWDWVYNNTPIFFLRDPSNFPLFIHTQK
RNPQTNLKDATMFWDYLSTHQESIHQVMHLFSDRGTPYSYRHMNGYSGHTHKWIKPDGSFVYVQVHLKTDQGSKTLTNEE
AGELASSNPDHATQDLFEAIQRGEYPSWTVYVQVLTPEQAEKFKWNIFDLTKVWPHGQVPLRPFGKMTLNKNVENYFAEI
EQVAFSPSHLVPGVEPSADPVLQSRLFSYPDTHRHRLGVNYQQIPVNAPLHAFNPFQRDGAMSVNGNYGANPNYPSSYRQ
LTYQSIKPTNPHEKWAGAAVSDLFDQVQPHDYEQANGLWEVLGKTPDQQKNFVHNVSVHLCGAHVDTRNRTYEMFSKVNP
DLGARIKTETEKQA
>KAH6694176.1:2-494 catalase [Plectosphaerella plurivora]
GADKKQPPSSYRYGEKPVYTTSSGNPVGNPSAWQRAGQDGPLLLQDFHLIDLLAHFDRERIPERVVHAKGAGAYGEFEVT
HDVTDLTSADMLSAVGKKTPCVARFSTVGGEKGSPDTARDPRGFAIKFYTDEGNWDWVYNNTPVFFLRDPVNFPLFIHTQ
KRNPQTNLKDATMFWDYLSHHHEAVHQLMHLFSDRGTPYSYRHMNGYSGHTHKWTKPDGSFVYVQVHLKTDQGNKTFTDA
EAGRLASENPDWSTQDLFEAIARGEHPSWTVYVQTLTPAQAEALRWNIFDLTKVWPQAEVPLRQFGRLTLNRNPENYFAE
IEQAAFSPSHLVPGVEPSADPVLQARLFSYPDTHRHRLGVNYQQIPVNAPLNAFNPFQRDGAMAVNGNYGANPNYPSSYK
PLTYKPVKAINAHEEWVGRAVEGVFAEVGRDDYEQAAGLWKVLGRTPGQQDNFVSNISGHLSGAQRETRERTYEMFSRVN
ADLGKRIREAAEK
>XP_045958533.1:9-496 peroxisomal catalase [Truncatella angustata]
STFKYDQQPVYTTSNGAPVDNPSKWQRVGTQGPLLLQDFHLIDLLAHFDRERIPERVVHAKGAGAYGEFEVTDDISDITT
VDMLNGVGKKTRCVARFSTVGGEKGSPDTARDPRGFSVKFYTEEGNWDWVYNNTPVFFLRDPTNFPLFIHTQKRNPQTNL
KDATMFWDYLSTHQECIHQVMQLFSDRGTPDGYRHMNGYSGHTHKFIKPDGSFVYVQIHLKTDQGIKTLTNDEAGKLASE
NPDYATQDLFEAIQRGEYPSWTVYVQVLTPEEAEKFKWNIFDLTKVWPQKEVPLRRFGKFTLNKNVENYFAEIEQVAFSP
SHLVPGVEPSADPVLQSRLFSYPDTHRHRLGVNYQQIPVNAPLKAFNPYQRDGAMAINGNYGANPNYPSSYRPLTHKPVQ
ATNPHEQWAGAAVTDLFGEIKPEDYEQATALWNVLGKQPGQQENFVNNVAGHLAAAHVDTRNRTYEMFSRVDSKLGAAIK
ESTEKNAS
>KAI0602862.1:9-497 putative catalase [Biscogniauxia sp. FL1348]
STFRYNEKPVYTTSNGHPVEHPSKWQRVGTQGPLLLQDFHLIDLLAHFDRERIPERVVHAKGAGAYGEFELTDDISDICS
IDMLTGVGKKTPCVVRFSTVGGEKGSADSARDPRGFAMKFYTQEGNWDWVYNNTPVFFLRDPTNFPLFIHTQKRNPQTNL
KDATMFWDYLSTHQESVHQVMHLFSDRGTPYSYRFMNGYSGHTHKFVKPDGSFVYVQIHLKTDQGNKTFNNEEATKMAAE
NPDFSTQDLFEAIQRGEYPSWTVYIQTLTPQQAEKFKWNIFDLTKVWPQKEVPLRRFGKMTLNRNVENYFAEIEQVAFSP
SHLVPGVEPSADPVLQSRLFSYPDTHRHRLGVNYQQIPVNAPLRAFNPFQRDGSMSVNGNYGANPNYPSSYRELTFKPVK
PTNPHENWAGVAVSDLFDELKPHDYEQANGLWQVLGRTPGQQDNFINNVAGHLSAAHPDTRARTYDMFSKVNPELGAAIK
AATEKNASK
>KAH8596976.1:9-494 peroxisomal catalase [Bisporella sp. PMI_857]
STFKYSEKPVYTASNGCPVESAEAYQRVGQNGPLLLQDFHLIDLLAHFDRERIPERVVHAKGAGAYGEFEVTHDISDITQ
IDMLSGIGKKTSAVARFSTVGGEKGSPDTARDPRGFSIKFYTDEGNWDWVYNNTPVFFLRDPTKFPLFIHTQKRNPQTNL
KDATMFWDYLSTHQEAVHQIMHLFSDRGTPYSYRHMNGYSGHTHKWTKPDGTFNYVQVHLKTDQGSKTFSNEEAGKLAGE
NPDWNTQDLFNAIEKGDYPSWTVYVQVLSPEQAEKFRWNIFDLTKVWPQKEVPLRPFGKFTLNRNVENYFAEIEQVAFSP
SHLVPGVEPSADPVLQSRLFSYPDTHRHRLGVNYQQIPVNAPLRAFNPFQRDGAMAVNGNYGANPNYPSSYRNLTYKPVK
ATNDHEKWAGAAVSYLSEVTDEDYVQAKGLWDVLGRTPGQQDNFVNNVAGHLSAAQGDTRKRTYEMFGKVDAALGRRIAE
QTEKQA
>PMD43569.1:9-492 putative catalase [Hyaloscypha variabilis F]
STFKYNEKPVYTTSNGCPVEDPEAYQRVGQNGPLLLQDFHLIDLLAHFDRERIPERVVHAKGAGAYGEFEVTHDISDITS
IDMLLGIGKKTRCITRFSTVGGEKGSPDTARDPRGFSVKYYTEEGNWDWVFNNTPVFFIRDPTKFPLFIHTQKRNPQTNL
KDATMFWDYLSTHQEATHQVMTLFSDRGTPYSYRHMNGYSGHTYKWTKPDGTFNYIQIHMKTDQGIKTFTNAEAGKMASE
NPDHNTQDLFDSIQKEDFPSWTCYVQVLSPAQAEKFRWNIFDLTKVWPQKEVPLRPFGRMTLNKNVENYFAEIEQVAFSP
SHLVPGVEPSADPVLQSRLFSYPDTQRHRLGVNYQQIPINAPIRAFNPYQRDGPMAVNGNYGANPNYPSSYRGLTYKHVK
PTNEHEKWAGAAVSYLSVVTDEDFVQAKGLWEVLGKQEGQQDNFIGNVAGHLSAAKEDTRKRTYEMFTRVDKELGARIEE
ETEK
>RDW70029.1:9-492 catalase-1 [Coleophoma crateriformis]
STFKYAEQPVYTTSNGCPVENAEEFQRIGNNGPLLLQDFHLIDLLAHFDRERIPERVVHAKGAGAYGEFEVTHDITDICS
VDMLKEVGKKTPAVVRFSTVGGEKGSPDTARDPRGFSVKFYTDEGNWDWVYNNTPVFFLRDPTKFPLFIHTQKRNPQTNL
KDATMFWDYLSTHQEAIHQVMHLFSDRGTPYSYRHMNGYSGHTHKFVKPDGTFNYVQIHLKTDQGSKTFTNEEAGKLAGE
NPDWNTQDLFEAIQNGDYPSWTVYVQVLSPEQAEKFRWNIFDLTKVWPQKEVPLRPFGKLTLNKNVENYFAEIEQVAFSP
SHLVPGVEPSADPVLQSRLFSYPDTHRHRLGVNYQQIPVNAPLRAFNPFQRDGAMAVNGNYGANPNYPSSYRKLTYKPAK
ATNQHEKWAGAAVSFLSEVTDEDFVQANGLWEVLGKQPGQQENYINNVAGHLSAAKEDTRRRTYDMFKRVNKTLGTRIEE
ETEK
>KAF4985834.1:9-494 hypothetical protein FDECE_16282 [Fusarium decemcellulare]
STYRYDEKPVYTTSNGNPVNNPEGWQRTGSMGPLLLQDFHLIDSLAHFDRERIPERVVHAKGAGAYGEFEVTHDISDITS
IAMLNGVGKKTKCVTRFSTVGGEKGSPDSARDPRGFATKFYTEEGNWDWVYNNTPIFFLRDPTLFPLFIHTQKRNPQTNL
KDATMFWDYLSTHQEAIHQVMHLFSDRGTPYSYRNMNGYSGHTHKWTKPDGSYVYTQVHLKTDQGSKTFTNEEAGKMASD
NPDWNTQDLFEAIEKGDYPSWTVYVQVLTPEQAEKFRWNIFDLTKVWPQSEVPLRPFGKLTLNKNVENYFAEIEQVAFSP
SHLVPGVEPSADPVLQSRLFSYPDTHRHRLGTNYQQIPVNSSLTAFNPFQRDGGMVVNGNYGRNANYPSSFRPLTYSSVK
PVQNTHEQWTGHAVHALFGELTDEDFVQANGLWNVLGRTPGQQDNFIGNVSGHLSGARKEVRDRTYAMFSRVDSGLGDAI
KEQTEK
>TVY38107.1:9-492 Catalase [Lachnellula occidentalis]
STFKYSEKPVYTTSNGCPVENPEAFQRVGSNGPLLLQDFHLIDLLAHFDRERIPERVVHAKGAGAYGEFEVTHDISDITS
IDMLSSVGKKTPCVARFSTVGGEKGSPDTARDPRGFSIKFYTEEGNWDWVYNNTPVFFLRDPTKFPLFIHTQKRNPQTNL
KDATMFWDYLSTHQEAVHQVMHLFSDRGTPYSYRHMNGYSGHTHKFTKTDGSFVYVQIHLKTDQGSKTFTNEEAGKMAAE
NPDWNTQDLFDSIQKGEYPSWTVYAQVLTPEQAEKFRWNIFDLTKVWPQKDVPLRPFGKFTLNKNVENYFAEIEQVAFSP
SHLVPGIEPSADPVLQSRLFSYPDTHRHRLGVNYQQIPVNAPLRAFNPYQRDGLMAVNGNYGANPNYPSSYRGMTYKPVK
PTNDHEKWAGAAVMDLSEVVPEDYVQAKGLWDVLGKQPDQQDHFVGNVSGHLSAAKEDTRKRTYEMFGRVDEELGKRIAE
ATEK
>KAI0024576.1:10-493 catalase-domain-containing protein [Xylariomycetidae sp. FL0641]
TYKYNERPVYTTSNGCPVDHPSKWQRVGANGPLLLQDFHLIDMLAHFDRERIPERVVHAKGAGAYGEFEVTDDISDICSV
DMLTGIGKKTPCVTRFSTVGGEKGSADSARDPRGFAIKFYTQEGNWDWVYNNTPIFFIRDPSNFPLFIHTQKRNPQTNLK
DATMFWDYLSTHQECIHQLMFLFSDRGTPASYRHMNGYSGHTHKFVKPDGSFVYTQIHLKTDQGHKTFTNEEANKMASDN
PDHQTQDLFENIQKGNYPTWTVYIQVLTPQQAEKFKWNIFDLTKVWPQGEVPLRRIGKLTLNRNVQNYFAEIEQVAFAPS
HLVPGVEPSADPVLQSRLFSYPDTHRHRLGANYQQIPVNAPIKAFNPYQRDGAMAVNGNYGANPNYPSSYRPLTYRPVKA
TNPHENWAGAAVTDVFDEVKPHDYEQANGLWKVLGRTPGQQENFVHNVSVHLCAAHKDTRARTYQMFSRVNPDLGAAIKA
ATEK
>KKK26461.1:9-494 catalase [Aspergillus rambellii]
TYRYNETPVYTTSNGCPVMDPEASQRVGKNGPLLLQDFHLIDLLAHFDRERIPERVVHAKGAGAFGEFEVTDDISDITTI
DMLKGVGKKTKMLTRFSTVGGEKGSPDSARDPRGFACKFYTEEGNWDWVFNNTPVFFLRDPSKFPIFIHTQKRNPQTNLK
DATMFWDYLSTHQEAVHQVMHLFSDRGTPYSYRHMNGYSGHTYKWIKPDGTFNYVQLHLKTDQGNKTFTNEEATRLQAEN
PDWHTEDLFNAIARGENPSWTCYVQVLSPEQAEKFRWNVFDLTKVWPQAEVPLRRFGRFTLNKNAQNYFAEIEQAAFSPS
HMVPGVEPSADPVLQSRLFSYPDTHRHRLGGNYEQIPVNCPLRAFNPTHRDGYMNVHGNYGANPNYPSTFRPIQHKPVKA
SQEHEKWAGAILTEQQPVTDEDYVQANGLWKVLGRQPGQQENFVNNIAVHLCGAHPKVRKATYGMFRRVNPDLGARIEKA
TEANVS
>KAF7546302.1:9-495 hypothetical protein G7046_g9336 [Stylonectria norvegica]
STYRYNEKPLYTTSNGAPVDNPSGWQRTGPVGPLLLQDFHLIDQLAHFDRERIPERVVHAKGAGAYGEFEVTHDISDLTS
ADMLNGVGKKTKAIARFSTVGGEKGSPDTARDPRGFSVKFYTEEGNWDWVYNNTPVFFLRDPTNFPLFIHTQKRNPQTNL
KDATMFWDYLSTHQEAIHQVMHLFSDRGTPYSYRHMNGYSGHTHKWTKPDGSFVYTQVHLKTDQGSKTFTNEEAGKMASE
NPDWNTQDLFEAIQKGDFPSWTVYVQVLTPEQAEKFRWNIFDLTKVWPQNEVPLRPFGKLTLNKNVENYFAEIEQVAFSP
SHLVPGIEPSVDPVLQSRLFSYPDTHRHRLGVNYQQIPVNAPLHPFNPFQRDGAMAVNGNYGANPNYPSSYRPLTYTKAK
PVTTHENWSGHAVHELFQEINDDDFVQAKGLWDVLGRTPGQQDNYVSNVAGHLSGAHVATRNRTYDMFSRVDPKLGAAIK
DQTEKAV
>XP_024721127.1:9-492 hypothetical protein M430DRAFT_58879 [Amorphotheca resinae ATCC 22711]
STFRYNEKPTYTTSNGCPVRHPEEFQRIGQNGPILLQDFHLIDLLAHFDRERIPERVVHAKGAGAYGEFEVTHDISDITT
IDMLKTVGKKTPAVARFSTVGGEKGSADSARDPRGFSVKFYTDEGNWDWVYNNTPVFFLREPGKFPLFIHTQKRNPQTNL
KDATMFWDYLSTHQEAIHQVMTLFSDRGTPYSYRHMNGYSGHTFKWIKKDGTFNYVQIHLKTDQGIKTLNNEEAGKLAGD
NPDWHTQDLFEAIQKGDYPSWTVYVQVLSPEQAEKFRWNIFDLTKVWPQKEVPLRPFGKLTLNKNPENYFAEIEQAAFSP
SHLVPGVEPSADPVLQSRLFSYPDTHRYRLGVNYQQIPVNAPLRAFNPFQRDGFMAVNGNYGANPNYPSSYRQLTYKPVR
ATNDHEKWVGAAVSYLSEVTAEDYVQAKGLWDVLGRQPGQQDNFVTNVSTHLAAAKEDTRKRTYEMFSNVDKELGKRIAE
ATEK
>XP_031867799.1:9-492 Catalase [Venustampulla echinocandica]
STFKYNEKPFYTTSNGCPINNPEAFQRVGQNGPLLLQDFHLIDLLAHFDRERIPERVVHAKGAGAYGEFEVTHDISDITS
VDMLNGVGKKTPCVVRFSTVGGEKGSADTARDPRGFAIKFYTEEGNWDWVYNNTPIFFIRDPTLFPLFIHTQKRNPQTNL
KDATMFWDYLSTHQEAVHQLMHLFSDRGTPYSYRHMNGYSGHTHKFVKADGSFVYIQIHLKTDQGNKTFTNEEAGKMASE
NPDWNTQDLFEAIQNGDHPSWTVYVQVLTQEQAEKFRWNIFDLTKVWPQKDVPLRPFGKMTLNKNVENYFAEIEQVAFSP
SHLVPGVEPSADPVLQSRLFSYPDTHRHRLGTNYQQIPVNAPLKAFNPYQRDGAMAVNGNYGANPNYPSSYRSLSYKPYK
TVNDHEKWAGAAVSFLSEVTPDDYVQAKGLWDVLGRTPGQQDNFVTNVSVHLCSAKEDTRKRTYEMFTKVDPGLGARIHD
ATEK
>KAI0190859.1:10-494 catalase [Astrocystis sublimbata]
STYRYNEKPVYTTSNGAPVENPSAWQRVGPMGPLLLQDFHLIDQLAHFDRERIPERVVHAKGAGAYGEFEVTHDISDLTT
IDMLLGVGKKTPLITRFSTVGGEKGSADTARDPRGFAVKFYTQEGNWDWVFNNTPIFFLRDPVNFPIFIHTQKRNPQTNL
KDATMFWDYLSTHQEAIHQIMHLFSDRGTPYSYRYMNGYSGHTYKWIKPDGSFLYTQIHLKTDQGNKAFTNEEATKMAAE
NPDWSTQDLFEAIKRREYPSWTVYVQTLTPAEAEKFKWNVFDLTKVWPQKDVPLRPFGKLTLNRNVENYFAEMEQVAFSP
SHVVPGVEPSADPVLQSRLFSYPDTQRHRLGVNYQQIPVNAPLQGFNPFQRDGAMAVNGNYGANPNYPSTTRPLTYKTAA
TAHEKWAGEVVTGLFGEVKPEDYEQATGLWKVLGRTEGQQANFVHNVAGHLSGAHHDVRRRTYEMFSRVAKELGEAVATE
TEKIV
>ROV98920.1:8-497 hypothetical protein VSDG_03736 [Valsa sordida]
TYRYNEQPVYTTSNGCPVENPSSWQRLGPKPGPLLLQDFHLIDLLAHFDRERIPERVVHAKGAGAYGEFEVTHDISDICA
VDMLNGVGKKTPMVARFSTVGGEKGSADSARDPRDRIGFALKFYTQEGNWDWVFNNTPVFFLRDPTNFPLFIHTQKRNPR
TNLKDATMFWDYLSTHQEAVHQVMHLFSDRGTPYSYRHMNGYSGHTMKFTKPDGSFVYVQIHCKTDQGNKTFNGEQAKKL
EAENPDWHTQDLFEAIQRGEYPSWTVYVQVLTPEQAQNFKWNVFDLTKVWPQGEVPLRPVGRFTLNRNHENYFAEIEQVA
FSPSHMVPGVEPSADPVLQSRLFSYPDTQRHRLGVNYQQIPVNQPLHAFNPFQRDGAMAVNGNYGANPNYPSTYRPLTYR
PVNPTAAHEEWTGKAVTAVFGELSQDDYAQANGLWEVLGRTQGQQENFVRNVSGHLCGAHVDTRERTYGMFGRVNPELGR
RIREATEKNV
>KAI1337955.1:9-493 catalase-domain-containing protein [Xylariaceae sp. FL0016]
STFKYNEKPVYTTSNGCPVDHPSQWQRVGTHGPLLLQDFHLIDMLAHFDRERIPERVVHAKGAGAYGEFELTDDISDICS
IDMLTGVGKKTPCITRFSTVGGEKGSPDSARDPRGFSIKFYTQEGNWDWVYNNTPVFFLRDPTNFPLFIHTQKRNPQTNL
KDATMFWDYLSTHQECIHQVMHLFSDRGTPYSHRFMNGYSGHTHKFVKPDGSFLYVQTHLKTDQGNKTMTNEEAGKMAGE
NPDFATQDLFEAIQKGEYPSWTVYIQTLTPEQAEKFKWNIFDLTKVWPQKEVPLRRFGKLTLNKNPENYFAEIEQVAFSP
SHLVPGVEPSADPVLQSRLFSYPDTHRHRLGVNYQQIPVNAPLKAFNPYQRDGLMAVNGNYGANPNYPSSYRPMTYQPVK
PTNSHEQWTGSAVSGLFDEMKPHDYEQANGLWQVLGRTPGQQENFISNVSGHLCAAHQDTRNRTYEMFSRVNPELGAAIK
AETEK
>KAI0007789.1:2-493 catalase-domain-containing protein [Xylariaceae sp. FL0662B]
AANEKPASTFKYNERPVYTTSNGCPVENPSKWQRIGTHGPLLLQDFHLIDLLAHFDRERIPERVVHAKGAGAYGEFEVTD
DISDICSVDMLTGVGKKTPCIARFSTVGGEKGSADSARDPRGFALKFYTQEGNWDWVYNNTPIFFLRDPTNFPLFIHTQK
RNPQTNLKDATMFWDYLSTHQESIHQVMHLFSDRGTPYSYRFMNGYSGHTHKFVKPDGSFVYVQIHLHTDQGSKTFTNAE
AAKMASDNPDFSTQDLFEAIQRGEYPSWTVYVQTLTPEQAEKFEWNIFDLTKVWPKRQVPLRRFGKLTLNRNVENYFAEI
EQVAFSPSHLVPGVEPSADPVLQSRLFSYPDTHRHRLGVNYQQIPVNAPLKAFNPFQRDGFMSVNGNYGANPNYPSSYRP
LTYQAVKPTNAHEEWTGRAVNDLFDEVKPRDYVQANGLWEILGRTPGQQDNFINNVAGHLCDAHVDTRSRTYEMFAQVNP
GLGAAIKAATEK
>PHH87847.1:9-495 hypothetical protein CDD83_8321 [Cordyceps sp. RAO-2017]
STFRYNEKPVYTTSNGAPIDNPEGWQRTGPMGPLLLQDFHLIDQLAHFDRERIPERVVHAKGAGAYGVFEVTHDVSDITS
VNMFDKVGKKTNCIARFSTVGGEKGSADSARDPRGFSVKFYTDEGNWDWVYNNTPIFFLRDPTKFPLFIHTQKRNPQTNL
KDATMFWDYLSTHQEAIHQVMHLFSDRGTPYSYRHMNGYSGHTHKWTKPDGSFVYTQVHLKTDQGSKTFTNAEAGKMASE
NPDWHTQDLFEAIQKGDYPSWTVYVQVLTPEQAEKLRWNIFDLTKVWPQKEVPLRPVGKLTLNKNAENYFAEIEQVAFSP
SHLVPGVEPSVDPVLQSRLFSYPDTHRHRLGVNYQQIPVNAPLKAFNPFQRDGAMAVNGNYGANPNYPSSYRQLTYKPVK
PTATHEKWSGSAVHALFQDVNDEDFVQAKGLWDVLGRTPGQQENFVGNVSGHLCAAHQDTRNRTYDMFARVDAGLGKAIK
EQTEKQA
>KIN06244.1:9-495 hypothetical protein OIDMADRAFT_101028 [Oidiodendron maius Zn]
STFKYAEQPVYTASNGAPIPHPEEFQRVGQNGPLLLQDFHLIDLLAHFDRERIPERVVHAKGAGAYGDFVVTHDISDITQ
VDMLTGVGKKTPAVVRFSTVGGEKGSADTARDPRGFAIKFYTQEGNWDWVYNNTPIFFLRDPTKFPLFIHTQKRNPQTNL
KDATMFWDYLSTHQEAIHQVMHLFSDRGTPYSYRHMNGYSGHTHKWTKPDGTINYVQIHLKTDQGSKTLTNAEAGKLASE
NPDWNTQDLFEAIQRGEHPSWTVYVQVLSPEQAEKFRWNIFDLTKVWPQKEVPLRPFGKLTLNKNVENYFAEIEQVAFSP
SHLVPGVEPSADPVLQSRLFSYPDTHRHRLGVNYQQIPVNAPLKAFNPFHRDGSMAVNGNYGANPNYPSSYRKLTYKPVK
VTNDHEKWAGAAVSFLSEVTSEDYVQAKGLWDVLGRQAGQQDNFIGNVSGHLKAAKDDTRKRTYDMFSKVDKDLGARIAA
ATEKLAS
>KAG9239909.1:9-494 putative catalase [Calycina marina]
STFKYSEKPVYTTSNGCPVENPEEYQRVGQNGPLLLQDFHLIDLLAHFDRERIPERVVHAKGAGAYGEFEVTHDISDITE
IDMLSNVGKKTSAIARFSTVGGEKGSPDTARDPRGFSVKFYTEEGNWDWVYNNTPVFFLRDPTKFPLFIHTQKRNPQTNL
KDATMFWDYLSTHQESIHQVMHLFSDRGTPYSYRHMNGYSGNTHKWTKPDGTFNYVQVHLKTDQGNKTFTNEEAGKMAAE
NPDWNTQDLFDSIQNKEYPSWTVCVQVLSPEQAEKFRWNIFDLTKVWPQKDVPLRPFGKLTLNKNVENYFAEIEQVAFSP
SHLVPGVEPSADPVLQSRLFSYPDTHRHRLGVNYQQIPVNAPLRAFNPYHRDGAMAVNGNYGANPNYPSSYRSMTYKPVK
ASQQHEKWAGAAVSYLFEVTPEDFVQAKALWDVLGRTPGQQDNFISNVAGHLGAAKKDTRERTYEMFSNVDKELGASIKK
ATESDA
>XP_013331976.1:9-490 Catalase [Rasamsonia emersonii CBS 393.64]
TYRYNEKPVYTTSNGCPVFDPEASQRVGPNGPLLLQDFHLIDLLAHFDRERIPERVVHAKGAGAYGEFEVTDDISDITVI
DMLKGVGKKTKLVTRFSTVGGEKGSADSARDPRGFAIKFYTEEGNWDWVFNNTPVFFLRDPAKFPLFIHTQKRNPQTNLK
DATMFWDYLSTHQESAHQVMHLFSDRGTPYSYRHMNGYSGHTYKWIKPDGSFNYVQIHVKTDQGNKTFTNEEAIELAGTN
PDWHTQDLFNAIERGEYPSWTCYVQVLSPEQAEKFRWNIFDLTKVWPQGEVPLRRFGKITLNKNPQNYFAEIEQVAFSPS
HMVPGVEPSADPVLQSRLFSYPDTHRHRLGVNYQQIPVNCPLKAFNPFQRDGAMNVNGNYGANPNYPSSFRPLTYRPVKA
SQEHEKWVGSVVTAQLPVTDEDFVQPNALWHVLGRQPGQQENFVKNVSTHLCNAHEKVRKKTYEMFYRINKDLGARIEKA
TE
>KAF2966985.1:10-494 hypothetical protein GQX73_g6602 [Xylaria multiplex]
TTYRYNEKPVYTTSNGAPVKNPSTWQRVGPSGPLLLQDFHLIDQLAHFDRERIPERVVHAKGAGAYGEFEVTHDISDITT
INMLLGVGKKTSLVTRFSTVGGEKGSADTARDPRGFAIKFYTQEGNWDWVFNNTPIFFLRDPVNFPIFIHTQKRNPQTNL
KDATMFWDYLSTHQESIHQVMHLFSDRGTPYSYRHMNGYSGHTYKWIKPDGSFVYTQIHLKTDQGNKTFTNEQATKMAAE
NPDWSTQDLFDAIERREFPSWTVYVQTLTPAEAEKFKWNVFDLTKVWPQKDVPLRPFGKLTLNRNAENYFAEMEQAAFSP
SHMIPGVEPSADPVLQARLFSYPDTHRHRLGVNYQQIPVNSPLHSFNPFQRDGAMAVNGNYGANPNYPSTSRPLTYKPEA
RGHETWAGEVVNDLFGEVKPEDYEQASGLWEVLGRTKGQQANFINNVAGHLSGARQDVRRRTYEMFSRVNKELGQAITAE
TEKIV
>KAB8300200.1:62-545 hypothetical protein EYC80_000421 [Monilinia laxa]
STFKYNEAPVYTTSNGCPVRHPEEFQRVGTNGPLLLQDFHLIDLLAHFDRERIPERVVHAKGAGAYGEFEVTHDISDITT
IDMLSQVGKKTPLVTRFSTVGGEKGSPDSARDPRGFSIKFYTEEGNWDWVYNNTPVFFLRDPTKFPLFIHTQKRNPQTNL
KDATMFWDYLSTHQEAVHQVMHLFSDRGTPYSYRHMNGYSGHTHKWFKPDGTFNYVQVHLKTDQGSKTFNNEEAGKMASE
NPDWHTQDLFDAIDKGDYPSWSVFVQVLSPEQAEKFRWNIFDLTKVWPQGEVPLRPFGKLTLNKNVENYFAEIEQVAFSP
SHLVPGVEPSADPVLQSRLFSYPDTHRHRLGVNYQQIPVNAPLRAFNPYHRDGAMAVNGNYGANPNYPSSYRKLTHKPVK
ATNDHEQWSGAALSFLSEVGPEDYVQAKGLWDVLGKQDGQQANFIGNVSGHLSAAKEDTRKRTYEMFSRVDKDLGAKIAE
ATEK
>KAF3012978.1:11-499 peroxisomal catalase A [Neopestalotiopsis sp. 37M]
TTYRYDEQPVYTTSNGCPVDHPSKWQRIGPAGPLLLQDFHLIDLLAHFDRERIPERVVHAKGAGAFGEFEVTDDISDICS
VDMLNGVGKKTKCVARFSTVGGEKGSADTARDPRGFSVKFYTEEGNWDWVYNNTPVFFLRDPTNFPLFIHTQKKDPQTNL
KDATAFWDYFVTHHEAIHQVMTLFSDRGTPYSYRHMNGYSGHTHKFVKPDGSFVYVQIHLKTDQGVKNFTNEEATKMAGE
NPDWNTQDLFEAIERGEHPSWTVYVQVLKPEEAEKFKWNIFDLTKVWPQSEVPLRRFGKLTLNKNPQNYFAEIEQVAFAP
SHLVPGVEPTADPVLQSRLFSYSDTHRHRLGVNYQQIPVNAPKHAFNPYQRDGLMAINGNYGANPNYPSSFRPMTYRPAK
AVNTPHEQWTGAVISDMFDEIKPHDYEQATGLWNVLGKQPGQQENFINNVAGHLAAARPETRKGTYDLFSRVDEKLGAAI
KEATEKNAS
>KAH6896985.1:11-499 peroxisomal catalase [Thelonectria olida]
STIRYNEKPVFTTSNGAPIQNPEAYQRVGNTGPLLLQDFHLIDMLSHFDRERIPERVVHAKGAGAYGEFEVTHDVSDITS
IDMLNSVGKKTKCVARFSTVGGEKGSPDSARDPRGFSIKFYTEEGNWDWVYNNTPVFFLRDPVKFPTFIHTQKRNPQTNL
KDATMFWDYLSTHQEAIHQVMQLFSDRGTPYSYRFMNGYSGHTHKWTKPDGSFVYTQVHLKTDQGIKTMTNAEAGKMASE
NPDFATQDLFEAIERGEYPSWTVYVQVLTPEQAEKFRWNIFDLTKVWPQKDVPLRPFGKFTLNKNAQNYFAEIEQAAFSP
SHLVPGVEPSVDPVLQSRLFSYPDTHRHRLGVNYQQIPVNAPLHAFNPFQRDGAMSIHQNYGSEPNYLSSFRSLSYKPTP
PSITHEQWSGRVVHELFQEVNDDDFVQATGLWKVLGRTPGQQDNFIGNVSGHLAAAHKDVRERTYAMFSRVDADLGAAIK
EQTEKNASE
>PFH59070.1:10-494 hypothetical protein XA68_12835 [Ophiocordyceps unilateralis]
STYRYDEKPVYTTSNGAPIESHDGWQRLGSIGPLLLQDFHLIDQLAHFDRERIPERVVHAKGAGAYGVFEVTHDVSDISS
IDMFSHIGQKTKCVARFSTVGGEKGSADSARDPRGFSVKFYTDRGNWDWVFNNTPVFFLRDPSNFSLFIHTQKRNPQTNL
KDATMFWDYLSSHQESVHQVMQLFSDRGTPYSYRHMNGYSGHAYKWTKPDGSFVYTQMHLKTDQGIKTFTNSEAGKMASE
NPDWHTQDLFESIEKDNFPSWTVYVQVMTPEQAEKFRFNIFDLTKVWPQKEFPLRPVGKLTLNKNVDNYFAEIEQVAFSP
SHMVPGVEPSADPVLQSRLFSYPDTHRHRLGVNYQQIPVNKPLKAFNPFQRDGAMAIDGNYGSNPNYPSSYRSLTYKPVK
PSVTHEKWSGAAVHALLQVVNDDDFVQAKGLWDVLGRTPGQQDNFIGNVAGHLCNARHDTRNRTYNMFNRVDAELGKSIK
EQTEK
>KAF7940991.1:86-569 hypothetical protein EAE99_000628 [Botrytis elliptica]
STFKYNEAPVYTTSNGCPVRHPEEFQRVGTNGPLLLQDFHLIDLLAHFDRERIPERVVHAKGAGAYGEFEVTHDISDITT
IDMLSQVGKKTPLVSRFSTVGGEKGSPDSARDPRGFSVKFYTEEGNWDWVYNNTPVFFLRDPTKFPLFIHTQKRNPQTNL
KDATMFWDYLSTHHEAVHQVMHLFSDRGTPYSYRHMNGYSGHTHKWFKADGTFNYVQVHLKTDQGSKTFTNEEAGKMASE
NPDWHTQDLFDAIEKGDYPSWSVFVQVLSPEQAEKFRWNIFDLTKVWPQGEVPLRPFGKMTLNKNVENYFAEIEQVAFSP
SHLVPGVEPSADPVLQSRLFSYPDTHRHRLGVNYQQIPVNAPLRAFNPFQRDGAMAVNGNYGANPNYPSSYRKLTQKPVK
ATNDHEQWSGAALSFLSEVGPEDYVQAKGLWDVLGKQEGQQDNFIGNVSGHLAAAKEDTRKRTYDMFSRVDPTLGAKIEE
ATEK
>TAQ88290.1:9-495 hypothetical protein B7494_g3374 [Chlorociboria aeruginascens]
STFKYSEKPFYTTSNGCPVADPEAFQRVGSNGPLLLQDFHLIDLLAHFDRERIPERVVHAKGAGAYGEFTVTHDISDITS
IDMLNAVGKKTPCVARFSTVGGEKGSPDSARDPRGFSIKFYTEEGNWDWVYNNTPVFFIRDPTKFPLFIHTQKRNPQTNL
KDATMFWDYLSTHQESIHQVMTLFSDRGTPYSYRHMNGYSGHTYKWTKPDGTFNYVQIHLKTDQGNKTFTNAEAGKLASE
NPDWNTQDLFDAIQRGEYPSWSVYVQVLSPEAAEKFRWNIFDLTKVWPQKEVPLRPFGKFTLNKNVENYFAEIEQVAFSP
SHLVPGVEPSADPVLQSRLFSYPDTHRHRLGVNYQQIPVNAPIRAFNPYQRDGSMAVNGNYGANPNYPSSYRSMSYKPVK
PTNEHEKWAGAAVSFLFELTAEDYVQAKGLWDVLGREPGQQDNFIGNVSGHLAAAKEDTRRRTYEMFRRVDPALGSKIEQ
ETERAAT
>KAI0155922.1:11-498 catalase-like domain-containing protein [Pestalotiopsis sp. NC0098]
STYRYDEQPVYTTSNGAPVDHPSKWQRIGPSGPLLLQDFHLIDLLSHFDRERIPERVVHAKGAGAYGEFEVTDDISDITT
VDMLNGVGKKTKCVARFSTVGGESGSADTARDPRGFSVKFYTEEGNWDWVYNNTPVFFLRDPTNFPLFIHTQKRNPRHHG
KDATAFWDYFVTHHEAIHQVMTLFSDRGTPYSYRHMNGYSGHTHKFIKPDGSFVYVQIHLKTDQGIKNFTNEEATKMAGE
NPDWNTQDLYEAIERGEHPSWTTYVQVLTPEQAEKFKWNIFDLTKVWPQSEVPLRRFGKFTLNKNVDNYFAEIEQVAFSP
SHLVPGVEPSADPVLQSRLFSYPDTHRHRLGVNYQQIPVNAPLRAFNPYQRDGAMAVNGNYGSNPNYPSSYRPLQYKPAR
ASTPHEQWAGSIVSEMFDEIKPHDYEQATALWNVLGKQEGQQANFIGNVAGHLAAARAETRQGTYELFSKVDAQLGAAIK
EATEKNAS
>RFU33938.1:9-492 hypothetical protein B7463_g2416, partial [Scytalidium lignicola]
STFRYNEKPVYTTSSGAPVQNPEAYQRVGTNGPLLLQDFHLLDLLAHFDRERIPERVVHAKGAGAYGVFEVTDDISDITT
IDMLNKVGKKTPCVCRFSTVGGEKGSADTARDPRGFSIKFYTEEGNWDWVFNNTPVFFLRDPTKFPTFIHTQKRNPQTNL
KDATMFWDYLSTHHEAVHQVMTLFSDRGTPYSYRHMNGYSGHTYKFVKADGTFNYVQIHLKTDQGVKTFNNEEAGKLASE
NPDWNTEDLFNAIQRGEHPSWTVYVQVLSPEQAEKFRWNVFDLTKVWPQGEVPLRRFGKFTLNKNVENYFAEIEQVAFSP
SHLVPGIEASADPVLQGRMFSYPDTHRYRLGVNYQQIPVNAPLKAFNPYQRDGSMAVNGNYGANPSYPSSYRQLSYKPVK
YTNDHEKWVGNAVTFLWEVTDEDYVQAKGLWDVLGRTPGQQDNFVHNVAVHLCSAKADTRQRTYAMFTKVDPNLGKRINT
ETEK
>KAH0596356.1:8-492 hypothetical protein MHUMG1_06217 [Metarhizium humberi]
STYRYNEKPIYTTSNGAPINNPEGWQRPGPMGPLLLQDFHLIDSLAHFDRERIPERVVHAKGAGAYGEFTVTHDVTDITS
VNMFNQIGKKTPCVARFSTVGGEKGSADSARDPRGFSVKFYTEEGNFDWVYNNTPIFFLRDPTKFPLFIHTQKRNPQTNL
KDATMFWDYLSTHQEAIHQVIHLFSDRGTPYSYRHMNGYSGHTHKWTKPDGSFVYTQVHLKTDQGSKTFTNEEAGKMASE
NPDWHTQDLFEAIKRGEHPSWTVYVQVLTPQQAEKFRWNIFDLTKVWPQKEVPLRPVGKLTLNRNADNYFAEIEQVAFSP
SHLVPGIEPSVDPVLQSRLFSYPDTHRHRLGTNYQQIPVNKPLNAFSPFQRDGGMVVNGNYGANPNYPSSYRSLTYKPVT
PSVTHEQWSGAAVHALFGDVTDEDFVQATGLWEVLGRTPGQQENFISNVAGHLSAAHVDTRKRTYEMFKRVDKGLGKAIG
EQTEK
>OQD75287.1:9-494 hypothetical protein PENDEC_c007G03719 [Penicillium decumbens]
TYRYNETPVYTASNGCPVMDPQAAQRVGPNGPLLLQDFHLIDLLAHFDRERIPERVVHAKGAGAYGEFEVTDDISDITTI
DMLKGVGKKTKLLARFSTVGGEKGSPDSARDPRGFAIKFYTEEGNWDWVFNNTPVFFLRDPAKFPIFIHTQKRNPQTNLK
DATMFWDYLSTHQEAVHQVMHLFSDRGTPYSYRHMNGYSGHTYKWLKPDGTFNYVQIHCKTNQGNKTFTNEEATKLSASN
PDWHTQDLFDAITRGENPSWTCYVQVLSPEQAEKFRWNIFDLTKVWPQSEVPLRRFGRFTLNKNPQNYFAEIEQAAFSPS
HMVPGVEPSADPVLQSRLFSYPDTHRHRLGGNYEQIPVNCPLRSFSPWHRDGAMNVRGNYGANPNYPSSFRPLAYKPVKA
SQEHEKWTGAVLAEQIPVTDEDFVQANGLWQVLGRTPGQQENFVKNVSGHLCGAHERVRKATYAMFRRVNKDLGDRIEAA
TEANVA
>ROW14449.1:6-494 hypothetical protein VPNG_03863 [Cytospora leucostoma]
QPTYRYNEQPVYTTSNGYPIKNPSSWQRIGTAPGPLLLQDFHLIDQLAHFSRERIPERVVHAKAAGAYGEFEVTHDVSDI
TSVAMFNGIGKKTPLVSRFSTVGGEKGSPDTARDPRGFSLKFYTEEGNWDWVFNNTPVFFLRDPVNFPIFIHTQKRNPQT
NLKDATAFWDYLSTHQEAVHQVMTLFSDRGTPYSLRHMHGYSGHTFKLTKPDGSFVYVQIHCRTDQGVKTFNNEEATKMA
AENPDWSTQDLFEAIQRGEYPSWTVYLQVLTPEQAQNFKWNIFDLTKVWPQKEVPLRPVGKFTLNRNPENYFAEIEQAAF
SPSHLVPGVEPSADPVLQSRLFSYPDAQRYRLGVNYQQIPVNQSKTTFNPYQRDGLMAVNGNYGSNPNYPSSYRKLTHQD
VNPTAAHEQWTGQAVTDVFGPLTPDDYVQPAGLWEVLGRTPGQQDNFVHNVAGHLCNAHVDTRERTYEMFGKVNTKLGQW
IREETEKNV
>UNI14411.1:9-495 Catalase [Purpureocillium takamizusanense]
STYRYDERPVYTTSNGAPVNNPSGWQRTGAMGPLLLQDFHLIDQLAHFDRERIPERVVHAKGAGAYGEFEVTHDITDITS
IDMFNKVGKKTKCVTRFSTVGGEKGSPDSARDPRGFSTKFYTDEGNWDWVYNNTPIFFIRDPTNFPIFIHTQKRNPQTNL
KDATMYWDYLSTHQESIHQVMQLFSDRGTPYSYRHINAYSGHTHKWTKPDGSFVYTQVHLKTDQGNKTMTNAEAGKMASE
NPDWHTQDLFEAIQKGDYPTWTVYVQVLTPEQAEKFRWNIFDLTKVWPQKEVPLRPIGKLTLNKNVENYFAEIEQVAFSP
SHLVPGVEPSADPVLQSRLFSYPDTHRHRLGTNYQQIPVNAPLHPFNPFQRDGAMAVNGNYGANPSYPSSYRKLTYTPAP
PVNTHDQWSGAAVHALFQEVNDDDYVQAKGLWDVLGRTPGQQDNFVGNVAGHLSAAHQDTRNRTYDMFSRVDAALGTAIR
EQTEKQV
>KAF7873121.1:9-492 hypothetical protein EAF03_002166 [Botrytis squamosa]
STFKYNEAPVYTTSNGCPVRHPEEFQRVGTNGPLLLQDFHLIDLLAHFDRERIPERVVHAKGAGAYGEFEVTHDISDITT
IDMLSQVGKKTPLVSRFSTVGGEKGSPDSARDPRGFSVKFYTEEGNWDWVYNNTPVFFLRDPTKFPLFIHTQKRNPQTNL
KDATMFWDYLSTHHEAVHQVMHLFSDRGTPYSYRHMNGYSGHTHKWFKADGTFNYVQVHLKTDQGSKTFTDEEAGKMASE
NPDWHTQDLFDAIEKGDYPSWSVFVQVLSPEQAEKFRWNIFDLTKVWPQGEVPLRPFGKMTLNKNVENYFAEIEQVAFSP
SHLVPGVEPSADPVLQSRLFSYPDTHRHRLGVNYQQIPVNAPLRAFNPFQRDGAMAVNGNYGANPNYPSSYRKLTQKPVK
ATNDHEQWSGAALSFLSEVGPEDYVQAKGLWDVLGKQEGQQDNFIGNVSGHLAAAKEDTRKRTYDMFSRVDPTLGAKIEE
ATEK
>KAI0128735.1:9-497 putative catalase [Xylariales sp. AK1849]
STFKYNEKPVYTTSNGAPVEHPSKWQRIGTQGPLLLQDFHLIDLLAHFDRERIPERVVHAKGAGAYGEFELTDDISDITT
IDMLSDVGKKTPAVVRFSTVGGEKGSPDSARDPRGFSMKFYTQEGNWDWVYNNTPVFFLRDPSNFPLFIHTQKRNPQTNL
KDATMFWDYLSTHPESFHQVLHLFSDRGTPYSYRFMNGYSGHTHKFIKKDGSFVYVQIHLKTDQGNKTFTNEEAGKTAAE
NPDFSTQDLFEAIQKGEYPSWTVYIQVLTPEKAEKFKWNIFDLTKVWPQGEVPLRRFGKLTLNRNVENYFAEIEQVAFSP
SHLVPGVEPSADPVLQSRLFSYPDTQRHRLGVNYQQIPVNAPLKAFNPFQRDGGMSVNGNYGANPNYPSSYRSLTYQHVQ
VTNPHEKWAGAAVSGLFDEVQPHDFEQANGLWNVLGRTPGQQENYVNNVAGHLSAAHVDTRKRTYEVFSKVDPGLGAAIK
AATEESAAK
>KAI0480194.1:11-496 putative catalase [Xylariaceae sp. FL0804]
STFKYDERPVYTTSNGCPVDHPSKWQRVGAQGPLLLQDFHLIDQLAHFDRERIPERVVHAKGAGAYGHFELTDDISDICS
VDMLTGRLGKRTPCAVRFSTVGGEKGSADSARDPRGFAIKFYTQEGNWDWVYNNTPIFFIRDPSNFPIFIHTQKRNPQTN
LKDATMFWDYLSTHPESVHQLMQLFSDRGTPYSYRFMNGYSGHTHKFVKPDGSFVYTQIHIKTDQGIKTFTGEEAARMAS
ENPDFATQDLFEAIQRGEYPTWTVYVQTLTPQQAEKFKWNIFDLTKVWPHKEVPLRRFGKLTLNRNVENYFAEIEQVAFS
PSHLVPGVEPSADPVLQSRLFSYPDTHRHRLGVNYQQIPVNAPLQAFNPYQRDGFMAVNGNYGANPNYPSSYRPMTYRPV
QPTNPHENWTGAAVSDLFDEVKPHDYEQANGLWRVLGRTPGQQENFVRNVAGHLGSAHKDTRARTYKMFSNVNPELGAAI
RTAIEK
>XP_008088903.1:10-495 catalase [Colletotrichum graminicola M1.001]
STYRYDEKPTYTTSNGAPVENPQAWQRIGPQGPLLLQDFHLIDLLAHFDRERIPERVVHAKGAGAYGEFEVTHDISDISS
INMLNQVGKKTKALVRFSTVGGEKGSADSARDPRGFSVKFYTEEGNWDWVYNNTPIFFIRDPVKFPVFIHTQKRHPQTNL
KDATMMFDYWSQNQECIHQLMHLFSDRGTPYSYRHMNGYSGHTHKWTKPDGSFVYVQIHLKTDQGNKTFTNAEAAKMASE
NPDWHTQDLFEAIERGEHPSWTVYVQTLTPEQAEKFKWNVFDLTKVWPQSEVPLRPFGKLTLNKNPENYFAEIEQAAFAP
SHLVPGVEPTADPVLQSRLFSYPDTHRHRLGVNYQQIPVNKPLNAFNPFQRDGAMAVNGNYGANPNYASSFRPLDYKPVK
AVNTPHEKWAGEVVTDLFGPVKPEDYEQALGLWRVLGRQPGQQENFVSNVSGALAGARPDVRARTYEMFARVTPELGAAI
KKETEK
>RCI09919.1:3-488 hypothetical protein L249_8396 [Ophiocordyceps polyrhachis-furcata BCC 54312]
SYRYNEKPVYTTSNGAPIESHQAWQRLGSHGPLLLQDFHLIDQLAHFDRERIPERVVHAKGAGAHGVFQLTHDVSDISSI
DMFSSVGKKTDCIVRFSTVGGEKGSPDSARDPRGFSVKFYTQQGIWDWVFNNTPVFFLRDPTLFSVFIHTQKRHPQTNLK
NATMFWDYLSTHPESAHQVMHLFSDRGTPYSYRHINGYSGHAYKLTKPDGSFVYVQMHLKTDQGIKNFTNDEAAAKASEN
PDWHTQDLFDSIEKGQFPSWTVHLQVMTPEQAEKFRFNILDLTKVWPQKEFPLRQIGKLTLNRNVDNYFAEVEQLAFSPS
HMVPGVEPSADPVLQSRLFSYPDTHRHRLGTNFRQIPVNRPLNAFNPFQRDGHMAVNGNYGANPNYPSSYRKLTYKPVKP
TVTHEKWSGEAVNALFGDVTDDDFVQAKGLWDVLGRTPGQQDNFISNVAGHLSAAQTDCRNRTYNMFTRVDAGLGKAIKE
QTEKLV
>XP_022581229.1:9-494 hypothetical protein ASPZODRAFT_2009375 [Penicilliopsis zonata CBS 506.65]
TYRYNETPVYTTSNGCPVMDPQASQRVGPNGPLLLQDFHLIDLLAHFDRERIPERVVHAKGAGAYGEFEVTDDISDITIV
DMLKEVGKKTKLFTRFSTVGGEKGSADSARDPRGFAIKFYTNEGNWDWVFNNTPVFFLRDPSKFPMFIHTQKRNPQTNLK
DATMFWDYLSTHHESVHQVMHLFSDRGTPYSYRHMNGYSGHTYKWIKPDGSFNYVQIHLKSDQGNKTFTNEEATRLAAEN
PDWHTQDLFDAIERGENPSWTCYVQTLSPEQAEKFRWNVFDLTKVWPQAEVPLRRFGKLTLNKNPQNYFAEVEQAAFSPS
HMVPGVEPSADPVLQSRLFSYPDTHRHRLGGNYQQIPVNCPLHAFNPFQRDGYMNVHGNYGANPNYPSTFRSLTYKPGQV
SQQHEKWAGAIVAEQLPVTADDYVQANGLWLVLGRQPGQQDNFVSNVSGHLAGAHERVRRQTYEMFRRVNPDLGARIQRA
TEENVN
>OJI86187.1:18-502 hypothetical protein ASPTUDRAFT_27259 [Aspergillus tubingensis CBS 134.48]
TYRYNEKPIYTTSNGCPVMDPQAAQRVGRNGPLLLQDFHLIDLLAHFDRERIPERVVHAKGAGAFGEFEVTDDISDITVI
DMLKGIGKKTKLFTRFSTVGGEKGSADSSRDPRGFAIKFYTEEGNWDWVFNNTPVFFLRDPAKFPIFIHTQKRNPQTNLK
DATMFWDYLSTHQEAVHQVMHLFSDRGTPYSYRHMNGYSGHTYKWIKPDGTFNYVQIHLKTDQGNKTFNNEEATRLAAEN
PDWHTQDLFDAISRGENPSWTCYVQVLSPEQAEKFRWSVFDLTKVWPQSEVPLRRFGKLTLNKNPENYFAEVEQAAFSPS
HMVPGVEPSADPVLQSRLFSYPDTQRHRLSGNYEQIPVNCPLRSFSPWHRDGYMNVHGNYGANPNYPSTFRPYNYQPVKA
SQEHEKWAGSVVVEQLPVTDEDYVQANGLWQVLGRQPGQQDNFVHNVSSHLCAAHERVRKATYGMFHRVNPDLGARIEKA
TEAKA
>XP_014168136.1:2-470 peroxisomal catalase [Grosmannia clavigera kw1407]
AANDKAPSTYRYDEKPVYTTSNGCPIDSPTKYQRISNGPLLLQDFHLIDLLAHFDRERVPERVVHAKGAGAFGEFELTHD
LSDITSIGMLTGAVGKKTPLVARFSTVGGEKGSADSARDPRGFSLKFYTDEGNWDWVFNNTPVFFLRDPTNFPEAAHQVM
HLFSDRGTPYSYRHMNGYSGHTYKFTKPDGSFVYVQVHAKTDQGSKTFDNETAGKLAGENPDWHTQDLFEAIERGEHPSW
TVYVQVLTPEQAEKFRWNIFDLTKVWPQGEVPLRPVGRFRLTRNPENYFAQIEQAAFSPSHMVPGVEPTADPVLQSRLFS
YPDTHRHRLGTNYQQIPVNRPLRAFNPFHRDGAMAVDGNYGANPNYESSYRALTYKPIVPTVAAHEKWVGAVSSAVFADV
SDEDFVQPNALWKVLGRTAGQQDNFVHNVAGHLSAAKKDTRERTYGMFSRIDADLGRRIKKETEAEANK
>XP_037151196.1:10-491 uncharacterized protein HO133_001729 [Letharia lupina]
TLRYEEKPVYTTSNGCPVNDPESSQRVGQNGPLLLQDFHLIDLLAHFDRERIPERVVHAKGAGAYGEFEVTHDISDLTSL
DMLNDVGKKTKCVARFSTVGGEKGSPDSARDPRGFSVKFYTEEGNWDWVFNNTPIFFLRDPSKFPIFIHTQKRNPQTNLK
DATMFWDYLSTHQESAHQVMHLFSDRGTPYSYRHMNGYSGHTYKLTKPDGTFNYVQIHCKTDLGSKTFTNAEAGNMAAEN
PDWHTQDLFNSIQDSDYPSWTCYLQVLSPEQAENFRWNIFDLTKVWPQKDVPLRPFGRFTLNRNPENYFAEIEQVAFSPS
HMVPGVEPSADPVLQSRLFSYPDTHRHRLGVNYQQIPVNQPLRAFNPYQRDGIMAVNGNYGANPNYPSTYRNMTYKPVKP
SQEHEKWAGAAVAQQLPVTEEDFVQPAMLWEVLGKQEGQQDNFIGNVAGHLSAAKPAVRQRTYEMFTKINKVLGKRIEEA
TD
>XP_033429960.1:9-494 peroxisomal catalase A [Aspergillus tanneri]
TYRYNETPVYTTSSGCPVMDPQAAQRVGRNGPLLLQDFHLIDLLSHFDRERIPERVVHAKGAGAYGEFEVTDDISDITVV
DMLKGIGKKTKMFTRFSTVGGEKGSPDSARDPRGFAIKFYTDEGNWDWVFNNTPVFFLRDPAKFPIFIHTQKRNPQTNLK
DATMFWDYLSTHQEAVHQIMHLFSDRGTPYSYRHMNGYSGHTYKWIKPDGTFNYVQIHCKTDQGNKTFNNEQATRLAAEN
PDWHTQDLFNAIERGENPSWTCYVQVLSPEQAEKFRWNVFDLTKVWPQSEVPLRRFGKFTLNKNPQNYFAEVEQAAFSPS
HMVPGVEPSADPVLQSRLFSYPDTQRHRLGGNYEQIPVNCPLRAFSPWHRDGVMNVNGNYGANPNYPSTFRPLRYQPVKA
SQEHEKWVGAVTAEQLPVTDEDYVQANGLWQVLGRQPGQQEAFIHNVSGHLCGAHERVRKATYGMFRRVNSDLGARLEKA
TEAKAT
>KAH8673758.1:9-492 catalase-like domain-containing protein [Xylariales sp. PMI_506]
ATYKYDEKPVYTTSNGAPVDSPFKWQRVGTHGPLLLQDFHLIDQLAHFDRERIPERVVHAKGAGAYGDFEVTDDISDIAT
ADMLNGVGKKTPCIVRFSTVGGEKGSSDSARDPRGFAIKFYTQEGNWDWVYNNTPVFFLRDPSKFPLFIHTQKRNPQTNL
KDATMFWDYLSQNQECIHQVMHLFSDRGTPYSYRFMNGYSGHTHKWIKPDGTFNYVQVHLKSDQGNRTLTAEEAAKMDSE
NPDFATQDLFTAIQKGENPSWTVYVQVLSPEQAEKFKWNVFDLTKVWPQSEVPLRRFGRLTLNKNAQNYFAEIEQVAFSP
SHLVPGVEPSADPVLQGRLFSYPDTHRHRLGVNYQQIPVNAPLNAFNPFQRDGSMAVNGNYGANPAYPSTYRPLTYKNVQ
ATNPHEKWAGAAVADLFDDVKPQDYEQANGLWKVLGRTPGQQENFIKNVSGHLSGAHLDARRRTYEMFSKVNPELGTAIK
DATE
>XP_030997254.1:10-504 uncharacterized protein E0L32_004241 [Thyridium curvatum]
STYRYNEKPVYTTSNGAPVEHPTKWQRVGNSAGGPLLLQDFHLIDLLAHFDRERIPERVVHAKGAGAFGEFEVTHDISDI
CSADLFQGIGKKTPLAVRFSTVGGEKGSPDSARDPRGNVHFHESFAIKFYTNEGNWDLVGNNTPTFFIRDPTNFPVFIHT
QKRNPQTNLKDATMFWDYLSTHQEAIHQVMILFSDRGTPYSYRHMNGYSSHTLKFTKADGSFVYVQVHYKTDQGIRNFNN
EEAGRMASENPDWHTEDLFEAIRRGEHPSWSVYVQVLTPEQAEKFRWNVFDLTKVWPQKDVPLRPVGRITLNRNPENYFA
EIEQLAFSPSHVVPGVEPSADPVLQSRLFSYPDTHRHRLGTNYQQIPVNRPLAAFNPFQRDGAMAVDGNYGAVPNYPSTY
RALRYRPAASVSHEEWMGKVTSALFGEVTPEDYVQAGALWAVLGRTPGQQEALVHNVAVHLCGAHEATRQRTYGMFDKVD
AALGRRIREETEKNV
>OTB20649.1:9-495 hypothetical protein K445DRAFT_51872 [Daldinia sp. EC12]
STFRYGEKPVYTTSNGFPIEHPSKWQRVGTHGPLLLQDFHLIDLLAHFDRERIPERVVHAKGAGAYGEFEVTDDISDISS
IDMLTGVGKKTPAVVRFSTVGGEKGSADSARDPRGFAIKFYTQQGNWDWVYNNTPIFFLRDPTNFPLFIHTQKRNPQTNL
KDATMFWDYLSTHQESIHQVMHLFSDRGTPYSYRFMNGYSSHTHKWTKPDGSFVYVQVHLKTDQGSKTLTNEEAGKLASD
NPDFATQDLFEAIQKGEYPSWTVYVQVLTPEQAEKFKWNIFDLTKVWPQAEVPLRRFGKLTLNKNVENYFAEIEQVAFSP
SHLVPGVEPSADPVLQSRLFSYPDTHRHRLGVNYQQIPVNAPLHAFNPFQRDGAMSVNGNYGANPNYPSSYRALTFQSIK
PTNPHEKWAGAAVSDLFDEIQPHDYEQAHGLWKVLGRTPGQQENFINNVAVHLKDAHKDTRDRTYDMFTKVNPELGSAIK
TATEKNV
>KAH7162653.1:11-495 peroxisomal catalase [Dactylonectria estremocensis]
TTLRYNEKPVYTTSNGAPIGNAEGWQRPGQMGPLLLQDFHLIDMLSHFDRERIPERVVHAKGAGAYGEFELTHDVSDLTS
ASMLNGVGKKTKAVVRFSTVGGEKGSPDSARDPRGFSMKFYTDEGNWDWVYNNTPVFFLRDPTKFPLFIHTQKRNPQTNL
KDATMFWDYLSTHQEVVHQVMHLFSDRGTPYSYRFMNGYSGHTHKWTKPDGSFVYTQVHLKTDQGSKTFTNAEAGKMASE
NPDFATQDLFEAIERGEFPTWTVYVQVLTPEQAEKFRWNIFDLTKVWPQKDVPLRPFGKLTLNQNVQNYFAEIEQVAFSP
SHLVPGIEPTVDPVLQSRLFSYPDTHRHRLGVNYQQIPVNAPLYAFNPFQRDGAMSTHGNYGKHDNYPSSYRPNTYKPVS
PAITQEYWAGAAVHALFQDVNDDDFVQAKGLWDVLGRTPGQQDNFIGNVSGHLSGAQSDTRERTYDMFSRVDADLGAAIK
EQTEK
>OAA33093.1:9-496 peroxisomal catalase [Moelleriella libera RCEF 2490]
TYRYDEKPVYTTSNGAPINNPEGWQRPGPMGPLLLQDFHLIDALAHFDRERIPERVVHAKGAGAHGEFVVTHDVTDLTSM
KMLSQVGKKTQLIARFSTVGGEKGSADSARDPRGFAIKFYTEEGNWDMVGNNTPVFFLRDPTKFPLFIHTQKRNPQTNLK
DATMFWDYLSTHQEAVHQVMILFSDRGTPYSYRHMNGYSSHTFKLTQPDGSFVYAQMHFKTDQGNKTFTDAEAAKMASEN
PDWHTQDLFEAIQRGDLPSWTMYLQVLTPQQAEKFRWNIFDLTKVWPQGEVPLRPVGKLTLNRNVDNYFAEIEQVAFSPS
HLVPGIEPSIDPVLQSRLFSYPDTHRHRLGTNYQTSIPVNKPLNAFNPFQRDGSTVVNGNYGANPNYPSSYRALTYQPVK
PTVTHESWSGAAVHDVFGDVTDDDFAQATALWEVLGRTPGQQDNFVSNVAGHLCAAHADTRQRTYEMFKRVDRQLGAAIQ
EQAEKQAS
>KZZ91951.1:2-497 catalase Cat [Ascosphaera apis ARSEF 7405]
GADDEKKSDSYRYNETPTFTTSNGCPIFDPEAAQRIGRNGPLLLQDFNLIDMLAHFDRERIPERVVHAKGAGAYGEFEVT
DDISDITTIDMLKTVGKKTKLISRFSTVGGEKGSPDSARDPRGFSLKFYTEEGNWDWVFNNTPVFFLRDPTKFPIFIHTQ
KRNPQTNLKDATMFWDYLSTHQESAHQVMTLFSDRGTPYSYRHMHGYSGHTYKWLKPDGGFNYVQIHLLTDQGIKTFNNE
EATKIAAENPDWHTQDLFDSIERGEYPSWTAYVQVLSPEQAEKFRWNVFDLTKVWPKSEVPLRRFGKFTLNKNPENYFAE
MEQAAFSPSHMVPGVEPSADPVLQSRLFSYPDTQRHRLGVNYQQIPVNCPLKAFNPYQRDGAMAVNGNYGKNPNYPSSFR
PLHFKPGAGISQQHEKWMGAVLSQQEAVTSEDFVQPRALWNVLGKTPGQQENFVSNVSGHLCDANEKVRNQTYGYFSNVD
KDLGRRIKEATEAIVS
>XP_015405948.1:32-518 catalase, partial [Aspergillus nomiae NRRL 13137]
TYRYNEKPTYTTSNGCPVFDPQASQRVGRNGPLLLQDFHLIDLLAHFDRERIPERVVHAKGAGAYGEFEVTDDISDITTI
DMLKTVGKKTKCFTRFSTVGGEKGSADSARDPRGFAIKFYTEEGNWDWVFNNTPVFFLRDPAKFPIFIHTQKRNPQTNLK
DATMFWDYLSTHHEAVHQVMHLFSDRGTPYSFRHMNGYSGHTYKWIKPDGTFNYVQIHLKTDQGNKTMNNEEAGRLASEN
PDWHTQDLFNAIERGENPSWTVYVQTLSPEQAEKFRWNVFDLTKVWPQGEVPLRRFGKFTLNKNPQNYFAEVEQAAFSPS
HMVPGVEPSADPVLQSRLFSYPDTHRHRLGGNYEQIPVNCPMRAFAPWQRDGYMNVHGNYGANPNYPSTFRPYEYKPVKA
SQEHEKWSGSVVTEQLPVTSEDYVQANGLWQVLGRQPGQQNALVHNVSVHLCNAHERVRKATYEMFSRVNKDLGARIEKA
TEKNATQ
>OXV06340.1:4-492 hypothetical protein Egran_05890 [Elaphomyces granulatus]
MPETYRYNEKPVYTTSNGCPVMDPESSQRVGENGPLLLQDFHLIDLLAHFDRERIPERVVHAKGAGAYGEFEVTDDIEDI
TVIDMLKGMGKKTKLVTRFSTVGGEKGSADSARDPRGFSTKFYTEKGNWDWVFNNTPVFFLRDPSKFPIFIHTQKRNPQT
NLKDATMFWDYLSTHQESAHQVMHLFSDRGTPYSYRHMNGYSGHTYKWIKPDGNFNYVQIHCKTDQGSKTFTNKEAVELS
GTNPDWHTRDLFEAIRKGEYPSWTCYVQVLSPEQAKKFRWNIFDLTKVWPQGQVPLRRFGKFTLNKNPENYFAEIEQAAF
SPSHMVPGVEPSADPVLQSRLFSYPDTHRHRLGVNYQQIPVNCPLHAFSPYQRDGFMTVNGNYGANPNYPSSFRQLAFSS
VKASQEHEKWVGAVVSKQIPVTDEDFVQPNGLWQVLGRRPGQQKNFVKNVSGHLSHANEQVRRKTYEMFYRINKDLGRRV
EKATEGNVN
>KKA29778.1:8-495 hypothetical protein TD95_005170 [Thielaviopsis punctulata]
TYRYDETPVFTTSNGCPVKTPEGYQRIGQSGPLLLQDFNLIDLLAHFDRERIPERVVHAKGSGAYGEFEVTDDISDITTI
DMLKTVGKKTPLIARFSTVGGEKGSADTVRDPRGFSLKFYTEQGNWDWVYNNTPVFFIRDPAKFPIFIHTQKRNPQTNLK
DSTMFWDYLSTHHECIHQILQLFSDRGTPYSYRHMNGYSGHTYKWHTPDGSFVYVQIHIKTDQGIKNFTNQEAVETAGSN
PDWHAQDLFESIKNGDYPSWTFYVQTLTPEQAEKFKWNIFDLTKVWPQKEVPLRRFGKMTLNRNPENYFAEIEQVAFSPA
HMVPGVEASADPVLQSRLFSYNDTHRHRLGVNYQQIPVNKPLNVFTPWQRDGFMTVNGNYGANPNYPSSYRKVEYKNVKV
VNSHEQWAGSVITDLFDETTEKDYEQANGLWEVLGKTKGQQENYVSNVAVHLCAAEKATRERTYDMFSRVNPKLGKLIKE
ATEKEAAK
>TDZ37126.1:9-492 Catalase [Colletotrichum spinosum]
STYRYDETPTYTTSNGAPVANPQHWQRPGPSGPLLLQDFHLIDLLAHFDRERIPERVVHAKGAGAYGEFEVTHDISDIAS
IDMLKEVGKKTKAVVRFSTVGGEKGSADSARDPRGFAIKFYTDEGNWDWVYNNTPIFFIRDPSLFPVFIHTQKRHPQTNL
KDATMMWDYWSTHQECVHQLMHLFSDRGTPYSYRHMNGYSGHTHKWTKPDGSFVYVQIHLKTDQGNKTFTNEEAAKLASE
NPDWHTQDLFESIQRGEHPSWTVYVQTLTPEQAEAFRWNVFDLTKVWPQSEVPLRPFGRLTLNRNPDNYFAEIEQVAFSP
SHLVPGVEPSADPVLQSRLFSYPDTHRHRLGVNYQQIPVNRPLNAFNPHQRDGAMSVDGNYGANPNYPSSFRPLNYKPVK
AAGAHEQWAGKVVEDLFGPVTAQDYEQAAGLWAVLGRQDGQQRNFVLNVSGALAGARADVRARVYDMFSKVDAGLGAAIE
TETE
>KAH0542160.1:8-493 peroxisomal catalase A [Glutinoglossum americanum]
STYRYDETPVYTSSSGCPVFDPEGSQRVGQNGPLLLQDFHLIDLLAHFDRERIPERVVHAKGAGAYGEFEVTHDITDICS
ADMFSEIGKKTKCITRFSTVGGEKGSADSARDPRGFAIKFYTNDGNWDWVFNNTPIFFLRDPSKFPLFIHTQKRNPQTNL
KDATMFWDYLSTHQEAVHQVMHLFSDRGTPYSYRHMNGYSGHTYKFTKPDGCFKYVQIHLKTDQGSKTFTNDEAGRMASE
NPDWHTQDLFDAIDRGEYPSWTVYIQVLDPAEAEKFRWNIFDLTKVWPQGEVPLRPIGKFTLNKNPENYFAEIEQAAFSP
SHMVPGAEPSADPVLQSRLFSYPDTHRHRLGTNYQQIPVNCPMRAFNPYQRDGFMAVNGNYGANPNYPSSFRPLVHKPVQ
PFQQREQWAGPSVNFQFAITDDDYVQPNGLWQVLGRTPGQQDNFVYNVASHLNAARPEVREKTYEMFTKVNGDLGARIRK
LTEEKA
>GKT52102.1:196-672 peroxisomal catalase [Colletotrichum liriopes]
STYRYNEKPTYTTSNGAPVENPQAWQRIGPQGPLLLQDFHLIDLLAHFDRERIPERVVHAKGAGAYGEFEVTHDISDISS
IDMLNQVGKKTKALVRFSTVGGEKGSADSARDPRGFSVKFYTDEGNWDWVYNNTPIFFLRDPVKFPVFIHTQKRHPQTNL
KDATMECIHQLMHLFSDRGTPYSYRHMNGYSGHTHKWTKPDGSFVYVQIHLKTDQGNKTFTNAEAAKMASENPDWHTQDL
FEAIERGEHPSWTVYVQTLTPEQAEKFKWNIFDLTKVWPQSEVPLRPFGKLTLNKNPENYFAEIEQAAFAPSHLVPGVEP
TADPVLQSRLFSYPDTHRHRLGVNYQQIPVNAPLNAFNPFQRDGAMAVNGNYGANPNYASTFRPLNYKPVKAVNTPHEKW
AGEVVTDLFGDVKPEDYEQALGLWKVLGRQEGQQKNFVSNVSGALAGAHPDVRARTYEMFSRVTPELGAAIKKETEK
>KAF7505851.1:227-709 peroxisomal catalase A [Endocarpon pusillum]
TFQYEQTPVYTTSNGCPVMDPESSQRIGQNGPLLLQDFHLIDLLAHFDRERIPERVVHAKGAGAYGEFEVTDDISDLTSI
DMLSEVGKKTKCIARFSTVGGEKGSPDSARDPRGFSVKFYTDEGNWDWVFNNTPIFFLRDPSKFPIFIHTQKRNPQTNLK
DATMFWDYLSTHQESAHQVMHLFSDRGTPYSYRHMNGYSGHTYKFTRPDGKFNYIQVHCKTDQGSKTFTNAEAGQMASEN
PDHHTQDLFDSIEKGDYPSWTCYVQVLSPEQAEKFRWNIFDLTKVWPQNDVPLRRFGKFALSRNPENYFAEIEQAAFSPS
HMVPGVEPSADPVLQSRLFSYPDTHRHRLGVNYQQIPVNQPLRAFNPYQRDGMMAVNGNYGANPSYPSSFRNMTYKPVKP
SQEHEKWAGAAVAQQLPVTDEDFVQPNGLWEVLGRQNGQQDNFVNNVAGHLCAAREPVRRRTYEMFRRINKGLGARIERE
TEK
>KAA6412901.1:10-486 Catalase [Lasallia pustulata]
TFRYEEKPIYTTSNGCPIMDPESSQRVGQNGPLLLQDFHLIDLLAHFDRERIPERVVHAKGAGAYGEFETSIDMLNGVGK
KTKLVARFSTVGGEKGSPDSARDPRGFSLKFYTEEGNWDWVFNNTPIFFLRDPSKFPIFIHTQKRNPQTNLKDATMFWDY
LSTHQESAHQVMHLFSDRGTPYSYRHMNGYSGHTYKFTKPDGTFNYVQIHCKTDQGSKTFTNEEAGKMASENPDWHTQDL
FNSIQDGEYPSWTCYVQVLSPEQAEKFRWNIFDLTKVWPQKEVPLRPFGKFKLNKNAENYFAEIEQVAFSPSHMVPGVEP
SADPVLQSRLFSYPDTHRHRLGVNYQQIPVNCPLRAFNPYQRDGIMAVNGNYGANPNYPSTFRGMTYKPVKPSQEHEKWA
GAAVAQQLPISDEDFVQPAGLWDVLGRQPGQQDNFVSNVAGHLCAAKEPVRHKTFEMFRKVDKELGTRIEKATEEQA
>XP_018162226.1:9-513 Catalase [Colletotrichum higginsianum IMI 349063]
STYRYNEKPTYTTSNGAPVENPQAWQRIGPQGPLLLQDFHLIDLLAHFDRERIPERVVHAKGAGAYGEFEVTHDISDICS
IDMLSKVGKKTKALARFSTVGGEKGSADSARDPRGFSVKFYTDEGNWDWVYNNTPIFFIRDPVKFPVFIHTQKRHPQTNL
KDATMVSLTTHPRRDSLLTRPDGETFDYWTKNQECIHQLMHLFSDRGTPYSYRHMNGYSGHTHKWTKPDGSFVYVQIHLK
TDQGNKTFTNEEAGKMASENPDWHTQDLFEAIEKGEHPSWTVYVQTLTPEQAQKFKWNVFDLTKVWPQSEVPLRPFGKLT
LNRNPENYFAEIEQAAFSPSHLVPGVEPTADPVLQSRLFSYPDTHRHRLGVNYQQIPVNAPLNAFNPFQRDGAMAVNGNY
GANPNYASTFRPLEYKPVKAVNTPHEKWAGEVVTDLFGPVKPEDYEQALGLWKVLGRQEGQQKNFVSNISGALAGAHPDV
RARTYDMFSRVTPDLGAAIKKETEK
>KFZ23246.1:9-497 hypothetical protein V502_02274 [Pseudogymnoascus sp. VKM F-4520 (FW-2644)]
STFKYDQQPIYTTSNGAPVQHPEAYQRAGGPNGPLLLQDFHLIDQLAHFDRERIPERVVHAKGAGAYGEFEVTHDISDIT
TIDMLKTVGKKTKALARFSTVGGEKGSADTARDPRGFSIKFYTEEGNWDWVYNNTPVFFIRDPTKFPLFIHTQKRNPQTN
LKDATMFWDYLSTHQEAIHQVMHLFSDRGTPYSYRHMNGYSGHTHKWHKPDGSFNYIQVHLKTDQGSKTLNNEEAGKLAS
ENPDWNTQDLFEAIQNGDYPSWSVYVQVLSPEQAEKLRWNVFDLTKVWPQGDVPLRPVGKFTLNKNVENYFAEIEQVAFS
PSHLVPGVEPSADPVLQSRLFSYPDTHRHRLGVNYQQIPVNAPLHAFNPFQRDGAMAVNGNYGANPNYPSSYRQLSYKQT
STVTSDAHKKWVAQVIMHLNEVTSEDYVQANALWDVLGRTPGQQDNYVHNIAVHLNAAREDTRKRTYEMFSKVNPVLGSR
IHKETEALV
>KAG8529989.1:534-1016 hypothetical protein KY384_005471 [Bacidia gigantensis]
TLRYGEKPMYTTSNGCPINDPESSQRVGQNGPLLLQDFHLIDLLAHFDRERIPERVVHAKGAGAYGEFELLDDISDLTSL
DMLNDVGKKTKCVARFSTVGGEKGSPDSARDPRGFSVKFYTEEGNWDWVFNNTPVFFLRDPTKFPIFIHTQKRNPQTNLK
DATMFWDYLSTHQESAHQVMHLFSDRGTPYSYRHMNGYSGHTYKLTKPDGTFHYVQIHCKTDQGSKTFNNTEAAKMATDN
PDWHTQDLFNSIEDNEYPSWTCYLQVLTPEQAEQFHWNIFDLTKVWPQKEVPLRRFGRFTLNRNVENYFAEMEQVAFSPS
HMVPGVEPSADPVLQSRLFSYPDTQRHRLGVNYQQIPVNQPLRAFNPYQRDGMMSVDGNYGANPNYPSTFRNMTYKPVKP
SQEHEKWAGAAVAQQLPVTEEDYIQPAILWEVLGRQKGQQDNFVGNVAGHLSGAKEPVRRKTYEMFRRIEEALGKRIERE
TER
>XP_001536955.1:8-494 catalase B [Histoplasma mississippiense (nom. inval.)]
NSYRYKDTPTYTDSNGCPVMDPESSQRVGENGPLLLQDFHLIDLLAHFDRERIPERVVHAKGAGAYGEFEVLDDISDITT
INMLKGVGKKTKLVTRFSTVGGEKGSADSARDPRGFSTKFYTEEGNWDWVFNNTPVFFLRDPSKFPLFIHTQKRNPQTNL
KDATMFWDYLSTHQEAIHQVMHLFSDRGTPYSYRHMNGYSGHTFKWLTPDGGFNYVQIHLKTDQGSKTLTNEEATKLAAE
NPDWHTEDLFRAIERGEYPSWTCYVQVLSPQQAEKFRWNIFDLTKVWPHSEVPLRRFGRLVLNKNPQNYFAEMEQAAFSP
SHLVPGVEPSADPVLQSRLFSYSDTHRHRLGVNYQQIPVNCPLRAFNPYQRDGAMAVNGNYGANPNYPSTFRRMNYMPVK
ASQEHEKWAGAVLAKQLPVTDEDFVQANGLWQVLGRQPGQQANFVKNVAGHLCNAEQKVRKATYGMFNRVNKDLGSSIES
STEALVA
>XP_040702337.1:7-495 uncharacterized protein ASPSYDRAFT_31196 [Aspergillus sydowii CBS 593.65]
QKTYRYNETPVYTTSNGCPVMDPQASQRVGSNGPLLLQDFHLIDLLASFDRERIPERVVHAKGAGAYGEFEVTDDISDIT
VIDMLKGVGKKTKNFVRFSTVGGEKGSPDSARDPRGFAVKFYTEEGNWDWVFNNTPVFFLRDPSKFPMFIHTQKRNPQTN
LKDATMFWDYLSTHQEAVHQVMHLFSDRGTPYSYRHMNGYSGHTYKWIKPDGTFNYVQLHLKTDQGNKTFTNAEAGRLSA
ENPDWHTQDLFSAIARGEHPSWTCYVQVLSPEQAQKFRWNIFDLTKVWPQSEVPLRRFGRFTLNKNPENYFAEVEQAAFS
PSHMVPGVEASADPVLQSRLFSYPDTHRHRLGTSNYQAIPVNCPLRSFTPFHRDGVMSVHGNHGANPNYPSTFRPLQYKP
VKASQEHEKWAGAVVTEQLPVTDEDYVQANGLWQVLGRQPGQQDNFVGNVAGHLCNAHPRVRQATYGMFRRVNPDLGARI
EKATEGKAT
>KAF0327223.1:9-493 catalase [Colletotrichum asianum]
STYRYNEKPTYTTSNGAPVQNPQHWQRPGPNGPLLLQDFHLIDLLAHFDRERIPERVVHAKGAGAYGEFEVTHDISDITS
INMLNQVGKKTKAVVRFSTVGGEKGSADSARDPRGFAIKFYTEEGNWDWVYNNTPIFFLRDPSLFPVFIHTQKRHPQTNL
TDANMAFDYWSTHHECVHQLMHLFSDRGTPYSYRHMNGYSGHTHKWTKPDGSFVYVQIHLKTDQGNKTFTAEEAGKMASE
NPDWHTKDLFDSIQKGDHPSWTVYVQTLTPEQAEKFKWNVFDLTKVWPQSEVPLRPFGKLTLNKNPENYFAEIEQVAFSP
SHLVPGVEPSADPVLQGRLFSYPDTHRHRLGVNYQQIPVNQPLNAFNPFQRDGAMAVNGNYGANPNYPSSFRPINYVPVK
AAGSHEQWTGKVVEDLFGPITADDYEQANALWKVLGRTPGQQENFVKNISGALSGAVPEVRSRTYEMFSKVNTELGGAIM
KATEK
>XP_018188309.1:6-489 catalase Cat [Xylona heveae TC161]
NKKPFYTTSNGCPVFDPEAAQRIGHNGPLLLQDFNLIDLLAHFDRERIPERVVHAKGAGAYGEFEVTDDISDICSIDMLN
GIGKKTQCIARFSTVGGEKGSADSARDPRGFAIKFKSEEGNWDWVFNNTPIFFLRDPTKFPIFIHTQKRNPQTNLKDATM
FWDYLSTHQESAHQVMHLFSDRGTPYSYRHMNGYSGHTYKFTKPDGTFNYVQIHCKTDQGNKTFNNEEATKIASENPDWH
TQDLFEAIEKGRHPSWTVYVQVLSPEQAEKFRWNVFDLTKVWPQKEVPLRRIGKLTLNKNPENYFAEIEQAAFSPSHLVP
GVEPSADPVLQSRLFSYPDTHRHRLGVNYQQIPVNCPLRAFNPYQRDGFMTINGNHGALPNYPSTVSLNMQYKPVKASQQ
HEKWVGAVTCEQLPVSDEDFVQPAALWEVLGRTPGQQENLVSNVAGHLSGAIQQVRQQTYGMFRRINNDLGARIEKLTEE
KVAQ
>XP_046067324.1:9-503 catalase Cat [Talaromyces proteolyticus]
TYRYKESPVYTASNGCPVRTFLTKVFDPESSQRIGSNGPLLLQDFHLIDLLAHFDRERIPERVVHAKGAGAYGEFEVTDD
ISDITTIDMLKGVGKKTKLVTRFSTVGGEKGSADSARDPRGFSVKFYTEEGNWDWVFNNTPIFFLRDPSKFPLFIHTQKR
NPQTNLKDADMFWDYLSTHQESAHQVMHLFSDRGTPYSYRHMNGYSGHTFKWIKPDGSFNYVQLHLKTDQGNKTFTDEEA
TALSSSNPDWHTQDLYEAIERREYPSWTCYVQVLSHEQAEKFRWNVFDLTKVWPQSEVPLRRFGKLTLTQNPQNYFAEIE
QAAFAPSHLVPGVEPSADPVLQSRLFSYPDTHRHRLGVNYQQIPVNCPLRAFNPYQRDGAMAVNGNYGANPNYPSSFRSL
KFQQPVKASQEHEKWAGAVVSQQIPVTDEDFVQPNGLWQVLGRTPGQQENLVKNIAGHLCNAKEKVRKQAYTMFYRINRD
LGERIEKSTEANASR
>KAF8250942.1:5-479 catalase-domain-containing protein [Wilcoxina mikolae CBS 423.85]
YTDSPVYTASNGCPVMNPQASQRVGENGPLLLQDFHLIDLLAHFDRERIPERVVHAKGAGAFGEFEVTDDITDLTSADMF
SKVGKKTRALARFSTVGGEKGSPDSARDPRGFAVKFYTEEGNYDWVFNNTPIFFLRDPSKFPVFIHTQKRNPQTNLKDAT
AFWDYLSQNQESVHQVMHLFSDRGTPYSYRHMNGYSGHTYKFTKPDGTFRYVQIHLKTDQGSKTLTNEEAASLASSNPDH
ATEDLFNAIERQEFPSWTVYVQVMTPEQAEKFKYSIFDLTKVWPQADFPLRRFGKLTLNKNPENYFAEIEQAAFSPSHLV
PGVEPSADPVLQSRLFSYPDTHRHRLGVNYQQIPANCPLRAFNPFQRDGAMQVNGNYGSNPNYQSSFRPITYKSGSNHES
HEKWVGSATNFAFRVFDHDYEQANSLWNVLGRTKGQQENFVHNVAVHLKGARLEVRERTYGMFTKVAKELGERIR
>XP_007804849.1:9-491 Catalase [Endocarpon pusillum Z07020]
TFQYEQTPVYTTSNGCPVMDPESSQRIGQNGPLLLQDFHLIDLLAHFDRERIPERVVHAKGAGAYGEFEVTDDISDLTSI
DMLSEVGKKTKCIARFSTVGGEKGSPDSARDPRGFSIKFYTDEGNWDWVFNNTPIFFLRDPSKFPIFIHTQKRNPQTNLK
DATMFWDYLSTHQESAHQVMHLFSDRGTPYSYRHMNGYSGHTYKFTRPDGKFNYIQVHCKTDQGSKTFTNAEAGQMASEN
PDHHTQDLFDSIEKGDYPSWTCYVQVLSPEQAEKFRWNIFDLTKVWPQNDVPLRRFGKFTLSKNPENYFAEIEQVAFSPS
HMVPGVEPSADPVLQSRLFSYPDTHRHRLGVNYQQIPVNQPLRAFNPYQRDGMMAVNGNYGANPSYPSSFRNMTYKPVKP
SQEHEKWAGAAVAQQLPVTDEDFVQPNGLWEVLGRQHGQQDNFVNNVAGHLCAAREPVRRRTYEMFRRINKGLGARIERE
TEK
>KFY97422.1:9-498 hypothetical protein V500_02076 [Pseudogymnoascus sp. VKM F-4518 (FW-2643)]
STFKYNQQPTYTTSNGAPVHHAEAYQRAGGPNGPLLLQDFHLIDQLAHFDRERIPERVVHAKGAGAYGEFEVTHDISDIT
VIDMLKTVGKKTKAVTRFSTVGGEKGSADSARDPRGFSMKFYTEEGNWDWVYNNTPIFFLRDPGKFPLFIHTQKRNPQTN
LKDATMFWDYLSTHQEAIHQVMHLFSDRGTPYSYRHMNGYSGHTHKWHKADGTFNYVQVHLKTNQGSKTFNNEEAGKLAS
ENPDWHTQDLFESIEKGEYPSWTVYVQVLSPEQAEKFRWNIFDLTKVWPQKDVPLRPFGKFTLNKNPENYFAEIEQVAFS
PSHLVPGVEPSADPVLQSRLFSYPDTHRHRLGVNYQQIPVNAPLHAFNPFQRDGAMAVNGNYGANPNYPSSYRTLTYKQH
SPITSDPHQKWSAQAVLHLNEVVADDYVQAKGLWDVLGRTEGQQANFIGNVSGHLSGAREDTRARTYEMFSRVDKALGDA
IKAATEKNAA
>OJD17049.1:2-464 hypothetical protein AJ78_02844 [Emergomyces pasteurianus Ep9510]
DPESSQRVGANGPLLLQDFHLIDLLAHFDRERIPERVVHAKGAGAYGEFEVLDDISDITTIDMLKGVGKKTKLLTRFSTV
GGEKGSADSARDPRGFSIKFYTEEGNWDWVFNNTPVFFLRDPSKFPIFIHTQKRNPQTNLKDATMFWDYLSTHQEAAHQV
MHLFSDRGTPYSYRHMNAYSGHTYKWIKPDGTFNYVQIHCKTDQGNKTFNNEEATKLAADNPDWHTEDLFRAIERGEYPS
WTCYVQVLSPEQAEKFRWNVFDLTKVWPQAEVPLRRFGRFTLNKNPQNYFAEIEQAAFSPSHMVPGVEPSADPVLQSRLF
SYPDTHRHRLGVNYQQIPVNCPLRAFNPYQRDGAMAVNGNYGANPNYPSTFRSVEFKPVKASQEHEKWAGAAVSRQIPVT
DEDFVQPNGLWNVLGRQPGQQENFVKNVAGHLCNAQERVRKATYGMFSRINPDLGKRIEKATE
>KAH6715430.1:9-475 putative catalase [Leptodontidium sp. MPI-SDFR-AT-0119]
STFKYNEKPVYTTSNGCPIDSPEAYQRVGNNGPLLLQDFHLIDLLAHFDRERIPERVVHAKGAGAYGDFTVTHDISDISS
IDMLSSIGKKTSCIARFSTVGGEKGSPDTARDPRGFSIKFYTEEGNWDWVYNNTPVFFIRDPTKFPLFIHTQKRNPQTNL
KDATMFWDYLSTHQEAIHQVMHLFSDRGTPYSYRHMNGYSGHTYKWTKPDGTFNYVQIHLKTENPDWNTQDLFDSISKGE
YPSWTAYVQVLSPEQAEKFRWNIFDLTKVWPQNEVPLRPFGKFTLNKNVENYFAEIEQVAFSPSHLVPGAEVSADPVLQS
RLFSYPDTQRHRLGVNYQQIPVNAPLRAFNPYQRDGTMAVNGNYGANPNYPSSYRDITYKPVKPTNGHEQWAGAAVSFLS
EVTSEDYVQAKGLWDVLGRQSGQQDNFVGNVAGHLSAAKEDTRRRTYEMFGRVDEVLGQRIAEETEK
>KFZ16679.1:9-498 hypothetical protein V501_02105 [Pseudogymnoascus sp. VKM F-4519 (FW-2642)]
STFKYNQQPTYTTSSGAPVHHAEAYQRAGGPNGPLLLQDFHLIDQLAHFDRERIPERVVHAKGAGAYGEFEVTHDISDIT
VVDMLKTVGKKTKAVTRFSTVGGEKGSADSARDPRGFSIKFYTEEGNWDWVYNNTPIFFLRDPGKFPLFIHTQKRNPQTN
LKDATMFWDYLSTHQEAIHQVMHLFSDRGTPYSYRHMNGYSGHTHKWHKADGTFNYVQVHLKTDQGSKTFNNAEAGKLAS
ENPDWHTQDLFESIEKGDYPSWTVYVQVLSPEQAEKFRWNVFDLTKVWPQKDVPLRPFGKFTLNKNPENYFAEIEQVAFS
PSHLVPGVEPSADPVLQSRLFSYPDTHRHRLGVNYQQIPVNAPLHAFNPFQRDGAMAVNGNYGANPNYPSSYRTLTYKQH
SPITNDPHQKWSAQAVMHLNEVVAEDYVQAKGLWDVLGRTEGQQANFIGNVSGHLSAAREDTRQRTYEMFSRVDKALGEA
IKAATEKNAA
>KFY41981.1:9-495 hypothetical protein V494_02673 [Pseudogymnoascus sp. VKM F-4513 (FW-928)]
STFKYNQQPTYTTSNGAPVHHAEAYQRAGGPNGPLLLQDFHLIDQLAHFDRERIPERVVHAKGAGAYGEFEVTHDISDIT
VVDMLKTVGKKTKAVTRFSTVGGEKGSADSARDPRGFSIKFYTEEGNWDWVYNNTPIFFLRDPGKFPLFIHTQKRNPQTN
LKDATMFWDYLSTHQEAIHQVMHLFSDRGTPYSYRHMNGYSGHTHKWHKADGTFNYVQVHLKTDQGSKTFNGEEAGKLAS
ENPDWHTQDLFESIEKGEYPSWTVYVQVLSPEQAEKFRWNVFDLTKVWPQKDVPLRPFGKFTLNKNPENYFAEIEQVAFS
PSHLVPGVEPSADPVLQSRLFSYPDTHRHRLGVNYQQIPVNAPLHAFNPFQRDGAMAVNGNYGANPNYPSSYRTLNYKQH
SPITSDPHQKWSAQAVMHLNEVVAEDYVQAKGLWDVLGRTPGQQDNFIGNVSGHLSAAREDTRQRTYEMFSRVDKALGDA
IKTATEK
>KAH0494204.1:29-490 hypothetical protein TgHK011_000832 [Trichoderma gracile]
QRPGTIGPLLLQDFHLIDALAHFDRERIPERVVHAKGAGAYGVFEVTHDVTDLTSINMFDTVGKKTNCVARFSTVGGEKG
SADTARDPRGFAIKFYTEEGNWDWVYNNTPVFFIRDPTNFPLFIHTQKRNPQTNLKDATMFWDYLSTHQESIHQVMTLFS
DRGTPYSYRHMNGYSGHTHKWTKPDGSFVYTQVHLKTDQGIKTFTGEEAAKMSAENPDWNTQDLFEAIQKGDFPSWTVYV
QVLTPEEAEKFRWNIFDLTKVWPQKDVPLRPIGKFTLNKNPENYFAEIEQLAFSPSHLVPGVEPSIDPVLQSRLFSYPDT
HRHRLGVNYQQIPVNAPLKAFNPFQRDGAMVVNGNYGANPNYPSSYRQLTYKPVKPTVTHESWSGNAVHELFQVVNDDDF
VQAKGLWDVLGRTPGQQDNFVSNVAGHLSAAHQDTRNRTYAMFMRVDPGLGVSIQESTEKLV
>PGH16634.1:9-494 hypothetical protein AJ80_05136 [Polytolypa hystricis UAMH7299]
TYRYNETPTYTTSSGCPVLDPEASQRVGKNGPLLLQDFHLIDLLAHFDRERIPERVVHAKGAGAYGEFEVTDDISDITII
DMLKGVGKKTKLVTRFSTVGGEKGSADSARDPRGFSTKFYTEEGNWDWVFNNTPIFFLRDPSKFPLFIHTQKRNPQTNLK
DATMFWDYLSTHQEAAHQVMHLFSDRGTPYSYRHMNGYSGHTYKWIKPDGTFNYVQIHAKTDQGSKTFDNDEAHKLTADN
PDWHTEDLFNSIEKGEFPSWTCYVQVLSPEQAEKFRWNVFDLTKVWPQGEVPLRRFGRFTLNKNPQNYFAEIEQAAFSPS
HQVPGVEASADPVLQSRLFSYPDTHRHRLGVNYQQIPVNCPLRAFNPYQRDGAMAVNGNYGANPNYPSTFRALNFKPVKA
SQEHEKWAGAVVAEQIPVTDEDYVQPNALWQVLGRQPGQQDNFVKNVSVHLCNAQETVRKRTYGMFTRINADLGARIEKA
TEEQLA
>GKT53728.1:9-534 LOW QUALITY PROTEIN: catalase [Colletotrichum tofieldiae]
STYRYNEKPTYTTSNGAPVENPQAWQRIGPQGPLLLQDFHLIDLLAHFDRERIPERVVHAKGAGAYGEFEVTHDISDISS
IDMLNQVGKKTKALVRFSTVGGEKGSADSARDPRGFSVKFYTEEGNWDWVYNNTPIFFIRDPVKFPVLQPAYYVPSEPWI
NVFIHTQKRHPQTNLKDATMVSLAANPSTDSLLTQPDVYIVLTPQSFDYWTKNQECIHQLMHLFSDRGTPYSYRHMNGYS
GHTHKWTKPDGSFVYVQVHLKTDQGNKTFTNEEAGKMASENPDWHTQDLFEAIERGEHPSWTVYVQTLTPEQAEKFKWNV
FDLTKVWPQSEVPLRPFGKLTLNKNPENYFAEIEQAAFSPSHLVPGVEPTADPVLQSRLFSYPDTHRHRLGVNYQQIPVN
TPLHAFNPFQRDGAMAVNGNYGANPNYASTFRPLTYKPVKAVNTPHEKWAGEVVTDLFGPVKPEDYEQALGLWKVLGRQE
GQQKNFIANVSGALAGAHPDVRARTYEMFSRVTPELGAAIMKETEK
>KAA8893242.1:6-486 catalase-like domain-containing protein [Sphaerosporella brunnea]
DAPPVYTASNGCPVMNPHAAQRVGENGPLLLQDFHLIDLLAHFDRERIPERVVHAKGAGAYGTFEVTDDVSDLTSAAMFN
GIGKKTRCLARFSTVGGEKGSADSARDPRGFAVKFYTEEGNYDWVFNNTPIFFLRDPAKFPVFIHTQKRNPQTNLKDATM
FWDYLSQNQEAIHQVMHLFSDRGTPRSFRHMNGYSGHTYKFTKPDGSFRYVQIHLKTDQGSQTLSNEEAAALASSNPDHA
TEDLFASIQRGEFPSWTVYVQVMTPEQAEKFKHSIFDLTKVWPQKEYPLRRFGKLTLNENPQNYFAEIEQAAFSPSHLVP
GVEPSADPVLQSRLFSYPDTHRHRLGVNYHQIPANCPLRAFNPVQRDGGMRVDGNHGAEPNYQSSFRPVTYANVKNHEGH
EKWVGHATNFAFRIKYPDDYEQATALWKVLARYNGQDAFVHNVAVHLCAARKEVRERTYDMFAKVDKDLGARIAKSTEDE
V
>PQE16595.1:9-470 peroxisomal catalase protein [Rutstroemia sp. NJR-2017a BBW]
STFQYNEAPVYTTSNGCPVRHPEEFQQIGNNGPLLLQDFHLIDLLAHFDRERIPERVVHAKGAGAYGEFEVTHDVSDIST
IDMLSKVGKKTPCVARFSTVGGEKGSADSARDPRGFSIKFYTEEGNWDWVYNNTPVFFLRDPTKFPLFIHTQKRNPQTNL
KDATMFWDYLSTHQEAVHQVMHLFSDRGTPYSYRHMNGYSGHTHKWQKPDGSFNYVQVHLKTDQGSKTFTNEEAGKMAAE
NPDWHTQDLFHSIETGDFPSWTVYVQVLSPEEAEKFRWNIFDLTKVWPQKEVPLRQIGKFTLNKNVENYFAEIEQVAFSP
SHLVPGVEPSADPVLQSRLFSYPDTHRHRLGVNYQQIPVNAPLKAFNPFQRDGAMAVNGNYGANPNYPSTYRKLTYKPVK
VVNDHEKWAGAAINSLPDVTSEDYVQANGLWEVLGKQEGQQDNFVNNVAGHLSAAKEGTRKR
>TVY73128.1:9-455 Catalase, partial [Lachnellula suecica]
STFKYSEKPFYTTSNGCPVENPEAFQRVGQNGPLLLQDFHLIDLLAHFDRERIPERVVHAKGAGAYGEFEVTHDITDITS
IDMLSSVGKKTPCVARFSTVGGEKGSPDTARDPRGFSIKFYTEEGNWDWVYNNTPVFFLRDPTKFPLFIHTQKRNPQTNL
KDATMFWDYLSTHQEAIHQVMHLFSDRGTPYSFRHMNGYSGHTHKFTKPDGSFVYVQIHLKTDQGSKTFTNEEAGKMAGE
NPDWNTQDLFDSIQKGDFPSWTVYVQVLTPEQAEKFRWNIFDLTKVWPQGEVPLRPFGKFTLNKNVENYFAEIEQVAFSP
SHLVPGVEPSADPVLQSRLFSYPDTHRHRLGVNYQQIPVNAPIRAFNPYQRDGAMAVNGNYGANPNYPSSYRGMAYKPVK
PTNSHEQWAGAAIMDLSEVTPEDFVQAKGLWDVLGKQEGQQENFVGN
>TKW53087.1:66-537 Peroxisomal catalase [Colletotrichum tanaceti]
STYRYNEKPTYTTSNGAPVENPQAWQRIGPQGPLLLQDFHLIDLLAHFDRERIPERVVHAKGAGAYGEFEVTHDISDICS
IDMLSKVGKKTKALARFSTVGGEKGSADSARDPRGFSVKFYTDEGNWDWVYNNTPIFFIRDPVKFPVFIHTQKRHPQTNL
KDATMLMHLFSDRGTPYSYRHMNGYSGHTHKWTKPDGSFVYVQIHLKTDQGNKTFTNQDAGKMASENPDWHTQDLFEAIE
RGEHPSWTVYVQTLTPEQAQRFKWNIFDLTKVWPQSEVPLRPFGKLTLNRNPENYFAEIEQAAFSPSHLVPGVEPTADPV
LQSRLFSYPDTHRHRLGVNYQQIPVNAPLHAFNPFQRDGAMAVNGNYGANPNYASTFRPLDYKPVKAVNTPHEKWAGEVV
TDLFGPVKPEDYEQALGLWKVLGRQEGQQENFVSNVSGALAGAHPDVRARAYDMFSRVTADLGAAIKRETEK
>CCX07842.1:4-486 Similar to Catalase; acc. no. P55306 [Pyronema omphalodes CBS 100304]
TKEFTDAPVYTTSNGCPVMNPQAAQRVGDNGPLLLQDFHLIDLLAHFDRERIPERVVHAKGAGAFGEFEVTDDISDLTSA
AMFSQVGKKTKALARFSTVGGEKGSPDSARDPRGFAVKFYTEEGNHDWVFNNTPIFFLRDPAKFPVFIHTQKRNPQTNLK
DATMFWDYLSQNQESVHQVMHLFSDRGTPFSYRHMHGYSGHTYKFTKPDGSFHYVQIHLKTDQGVKTLTNEEAGALASSN
PDHSTEDLFTAIEEGNFPSWTVYCQVMTPEQAEKFKFSIFDLTKTWPQKEFPLRRFGKLTLNKNPENYFAEIEQAAFSPS
HTVPGVEPSADPVLQSRLFSYPDTHRHRLGVNYQQIPANCPLAGVAFSPFQRDGFMQVNGNYGANPNYQSSFRPLTFKKV
VNHDPHEKWVGSATNFAFRMLDEDYEQPNALWNVLGRTQGQQENFVHNVSVHLKGARKEVRERTYGMFGKVDKALGERIQ
KAT
>RPB13544.1:9-489 catalase isozyme P [Morchella conica CCBAS932]
FKDCPVYTTSNGCPVMNPQASQRVGENGPLLLQDFHLIDLLAHFDRERIPERVVHAKGAGAYGEFEVTDDITDLTSADMF
NKVGKKTKALARFSTVGGEKGSADSARDPRGFSVKFYTEEGNYDWVFNNTPIFFLRDPAKFPVFIHTQKRHPQTNLKDAS
MFWDYLSNNQESIHQVMHLFSDRGTPYSYRHMNGYSGHTYKFTKPDGTFHYVQIHLKSDQGNKTFTNDQANEMASANPDH
HTQDLFEAIANGDFPSWTVYVQVMTPEQAEKFKYSIFDLTKTWSQREYPLRRFGKFTLNRNPENYFAEIEQAAFAPSHLV
PGVEPSADPVLQSRLFSYPDTHRHRLGVNYQQIPANRPLHAFNPFQRDGQMAIENYGANPNYQSSFRPITYAKVVPHEAH
EKWVGTATNFAFRVNDGDYEQANDLWNVLGRTEGAQKNFVHNVSVHLCAARKEVREKTYGMFDKVNKDLGEKIRTETEKN
V
>TGZ82257.1:10-488 putative catalase [Ascodesmis nigricans]
PVYTTSNGCPVFNPQASQRVGTSGPLLLQDFHLIDLLAHFDRERIPERVVHAKGAGAYGEFEVTDDISDLTSADMFSKVG
KKTKCLARFSTVGGEKGSPDSARDPRGFAVKFYTEEGNLDWVFNNTPIFFLRDPSKFPVFIHTQKRHPQTNLKDATMFWD
YLSNNQEAIHQVMHLFSDRGTPYSYRHMNGYSGHVYKFTKPDGSFHYVQIHLKTDQGSKTLNNDEAVSLASSNPDHATED
LFTSIEKGEYPSWTVYAQVMTPEQAENLPFSIFDLTKVWPQKEFPLRRFGKMTLNTNPQNYFAEIEQAAFSPSHVVPGWE
PSADPVLQSRLFSYPDTHRHRLGVNYQQIPANCPLRAFNPFQRDGAMVVNGNYGAEPNYQSSFRPITYKDVRPHERHEKW
VGSATNFAFRVDDGDYVQANALWGVLGRQPGQQDNFVSNVSGHLMGARKEVREKTYGMFDKVNPELGKRIREQTEKLVS
>RJE23884.1:2-467 hypothetical protein PHISCL_03796 [Aspergillus sclerotialis]
DPQAAQRVGPNGPLLLQDFHLIDLLAHFDRERIPERVVHAKGAGAYGQFEVTDDISDITTIDMLKGIGKKTNMFARFSTV
GGEKGSPDSARDPRGFALKFYTNEGNWDWVFNNTPIFFLRDPAKFPIFIHTQKRNPQTNLKDATMFWDYLSTHQESVHQL
MHLFSDRGTPYSYRNMNGYSGHTYKWIKPDGTFNYVQIHCKTDQGSKTFTNEEATKLASENPDWHTQDLFDAIERGENPS
WTCYVQTLSPEQAEIFRWNIFDLTKVWPQSEVPLRRFGKFTLNRNPQNYFAEVEQAAFSPSHMVPGVEPSADPVLQSRLF
SYPDTHRHRLGGNYEQVPINCPITSFSPFHRDGYMNVHGNYGANPNYPSTFRPLQYKPVKASQEHEKWVGSLIAEQFPVT
DEDYVQANGLWQVLGRQPGQQENFVKNVSVHLCNAHERVRKASYGMFHRVNPDLGTRIEQATEANV
>KAF9883335.1:13-492 peroxisomal catalase A [Aspergillus nanangensis]
DDVPMYTTSNGCPVKDPEASQRVGENGPLLLQDFNLLDILGHFDRERIPERVVHAKGAGAHGEFEVLDDISDITTIDMLK
GVGKKTKMFGRFSTVGGERGSADTARDPRGFSMKFYTEEGNWDWVFNNTPIFFLREATKFPIFIHSQKRCPQTNLKDATM
FWDYLSTHQESVHQLMHLFSDRGTPFSFRHMNGYSGHTYKWIKPDGNFNYVQIHCKTDQGSKTFNADEAAKLSASNPDWN
TEDLFRAIERGEHPYWTCYVQVMSPEQAESFRWNIFDLTKVWPQKEIPLRRFGRFTLNRNPANYFAEVEQVAFSPSHLVP
GVEPSADPVLQSRLFSYPDTQFHRLGVNYQQIPVNCPLRAFNPYHRDGFMAINGNYGATPNYPSSFHPMRYTSTNASQSH
EKWVGSVVTKQTPITDDDFVQANGLWNVLGRQPGQQENFVQNVASHLCNAKAPVRERTYQMFSRVNGDLGATIKTATEKQ
>RDA86744.1:6-455 hypothetical protein CP532_4166 [Ophiocordyceps camponoti-leonardi (nom. inval.)]
SYRYDEKPVYTLSNGERIPERVVHAKGAGARGVFEVTHDVSDITSIDMFSSVGKKTDCIARFSTVGGEKGSPDSARDPRG
FSVKFYTDQGIWDWVFNNTPVFFLRDPTLFSVFIHTQKRHPQTNLKNATMFWDYLSTHPESAHQVMQLFSDRGTPYSYRH
MNGYSGHAYKFTKPDGSFVYVQIHLKTDQGIKTFTNDEAAAKASENPDWHTQDLFEAIERGENPSWTVHVQVMTPEQAEK
FRFNILDLTKVWPQKEFPLRQIGKLTLNQNVENYFAEIEQVAFSPSHMVPGVEPSADPVLQSRLFSYPDTHRHRLGTNFR
QIPVNRPLNAFNPFQRDGHMAVNGNYGANPNYPSSYRNLTYKPVKPTVTHEKWSGEAVNALFGEVTDEDFVQAKGLWDVL
GRTPGQQENFISNVAGHLSAAQTDCRNRTYNMFGRVDAGLGKSIKEQTEK
>KKF95391.1:10-498 Peroxisomal catalase [Ceratocystis platani]
TFQYDKEPFYTTSNGCPVANPEAYQRVGARGPLLVQDFNLLDLLAHFDRERIPERVVHAKGSGAFGEFEVTDDISDITII
DALKTVGKKTPVAARFSTVGGERGSADTARDPRGFSLKFYTNEGNWDWVYNNTPVFFLRDPAKFPTFIHTQKRNPQTHLK
DANMFWDYLSTHQESIHQVMILFSDRGTPYSYRHMHGYSGHTYKWQKADGTFNYVQVHVRTNQGIKTLTNEEAGKLSGEN
PDRHAQDLFESIEKGDYPSWNVYVQTMSPEQAEKFKYSVFDLTKVWPQAEFPLRRFGKLTLNRNHENYHAEIEQMAYSPS
HMVPGIEPSADPVLQARLFAYPDTQRYRLGVNYQQIPVNRPLNAFNPWQRDGSMVVDGGYGRNPNYPSSYRKLQFNTNVK
VTNEHEVWTGAVTNELFQEVSDADFEQPAKLWEVIGRTEGQQQNLVNNVAAHLSAAQVDIRNRTYEMFGRVNESLGQQIR
DATEKKVTE
>OOQ83138.1:9-469 Catalase [Penicillium brasilianum]
TYRYNETPVYTASNGCPVMDPQAAQRVGSNGPLLLQDFHLIDLLAHFDRERIPERVVHAKGAGAYGEFEVTDDISDITVI
DMLKGVGKKTKMLTRFSTVGGEKGSPDSARDPRGFAMKFYTEEGNWDWVFNNTPVFFLRDPAKFPVFIHTQKRNPQTNLK
DATMFWDYLSTHQEAVHQVMHLFSDRGTPYSYRHMNGYSGHTYKWIKPDGTFNYVQIHCKTDQGNKTFTNEEATKLSAEN
PDWHTQDLFDAIARGENPSWTCYVQVLSPEQAEKFRWNVFDLTKVWPQSEPSRPLIWSPGVEPSADPVLQSRLFSYPDTH
RHRLGGNYEQIPVNCPLRSFSPWHRDGAMNVHGNYGANPNYPSTFRPLAYKPVKASQEHEKWTGAAVAEQIPVTDEDFVQ
ANGLWQVLGRQPGQQENFVKNISGHLCGAHERVRKATYGMFRRVDKDLGARIEAATEANVA
>XP_020117393.1:8-489 Catalase [Talaromyces atroroseus]
TYRYNETPTYTTSNGCPVFDPESSQRIGKNGPLLLQDFHLIDQLAHFDRERIPERVVHAKGAGAYGEFEVTDDISDITII
DMLKGVGKKTKLVNRFSTVGGEKGSADSARDPRGFSLKFYTEEGNWDWTFNNTPVFFLRDPSKFPIFIHTQKRNPQTNLK
DATMFWDYLSTHQESAHQVMHLFSDRGTPYSYRHMNGYSGHTFKWIKPDGTFNYVQIHCKTDQGNKTLTNEQAAELASSN
PDWHTQDLFDAIERKEYPSWTCYVQVLSPEQAEKFRWNIFDLTKVWPQSEVPLRRFGKFTLNKNPENYFAEIEQAAFSPS
HLVPGVEPSADPVLQARLFSYPDTHRHRLGVNYQQIPVNCPLHAFNPYQRDGAMAVNGNYGANANYPSTFKPLKYQPVRA
SQEHEKWAGAVTSEQIPVTSEDYVQANGLWQVLGRTPGQQENFVKNVSVHLCNAHERVRKQTYTLFTRINPDLGARIEKA
TE
>KAF8451326.1:9-501 catalase-like domain-containing protein [Terfezia claveryi]
YKDCPVYTTSSGCPVHNPHASQRVGPNGPLLLQDVHLIDLLSHFDRERIPERVVHAKGAGAYGEFEVTHDIADLTSAQFL
LGIGKKTRCLTRFSTVGGEKGSADSARDPRGFAVKFYTEEGNQDWVFNNTPIFFLRDPAKFPSFIHTQKRHPQTNLKDAT
MFWDYLVQNQESIHQIMHLFSDRGTPYSYRHMHGYSGHTYKFTKPDGSYTYVQIHLKTNQGIKTLTSSQAESLASSNPDH
ATQDLFSSIASGDFPSWTVCIQTMTPQQAASFPYSIFDLTKVWPQAEFPLRPIGKLTLNQNPTNYFSEIEQAAFSPSHLV
PGIEPSADPVLQSRLFSYPDTHRYRLGVNYHSIPANCPLHSFNPIHRDGSFAGVAPPHTHAHQNYHSEPNYPSSFRPISY
PPKEKVNPEAEFWEGKATPFVWELTDADFVQARDLWRVLGRQDGQQGNFVANVSGHLCAAKEGVRRRVYAMFGRVDGELA
KSIEEKTEERVRK
>KAG9370409.1:9-518 hypothetical protein KIY56_002152 [Pseudotulostoma volvatum]
TYRYGEAPVYTTSNGCPVRFPTLHKNAYHVNRQRNTAEQKLTELQVFDPESSQQVGEKGPLLLQDFHLIDLLAHFHRERI
PERVVHAKGAGAYGEFEVTDDISDITIIDMLKEVGKKTNLVVRFSTVGGEKGSADSARDPRGFSTKFYTEQGNWDWVFNN
TPIFFLRDPSKFPIFIHTQKRNPQTNLKDANMFWDYLSTHQESVHQIMHLFSDRGTPYSYRHMNGYSGHTYKWIKPDGTF
NYVQIHCKTDQGNKTLTNDEAAELSATNPDWHTQDLFEAIEKGDYPSWTCYVQVLSPETARKFRWNIFDLTKVWPQAEVP
LRRFGRFALKKNPENYFAEIEQAAFSPSHMVPGVEPSADPVLQSRLFSYPDAHRYRLGVNYQQIPVNCPLRAFNPYHRDG
GMAINGNYGTNPNYPSTFRSLSYLPVKPSQEHEKWEGAAVSKQIPVTDDDYVQPNALWQVLGRQPGQQENFVNNVSVHLC
NAHDKVRKRTYTMFYRVNPDLGARIEQATE
>KAG0157110.1:9-472 hypothetical protein PDIDSM_4294 [Penicillium digitatum]
TYRYNETPVYTASNGCPVMDPQAAQRIGPNGPLLMQDFHLIDLLAHFDRERIPERVVHAKGAGAYGEFEVTDDISDLTII
DMLKGVGKRTKMLTRFSTVGGEKGSPDSARDPRGFAMKFYTEEGNWDWVFNNTPVFFLRDPAKFPIFIHTQKRNPQTNLK
DATMFWDYLSTHHEAVHQVMHLFSDRGTPYSYRHMNGYSGHTYKWIKPDGTFHYVQIHCKTDQGNKTLTNDEAAQLSAEN
PDWHTQDLFEAIQRGEHPSWTCYVQVLSPEQAEKFRWNVFDLTKVWPQNEVPLRRFGRFTLNQNPQNYFAEIEQAAFSPS
HMVPGAEPSADPVLQSRLFSYPDTHRHRLGGNYEQIRQLPAESIQPFHRDGYMNPVKASQGHEKWSGAVIAEQYPVTSED
YVQANGLWQVLGRTPGQQENFVSNIAGHLCGADERVRKATYEMFRRVNADLGARIQSATEAQIN
>RPA77753.1:14-491 catalase [Ascobolus immersus RN42]
PVYTTSNGCPVFDPHASQRVGQNGPLLLQDFHLVDLLAHFDRERIPERVVHAKGAGAYGEFEVTDDISDLTCADFLSEVG
KKTKVLVRFSTVGGEKGSPDSARDPRGFAIKFYTEEGNLDWVFNNTPIFFLRDPSKFPIFIHTQKRNPQTNLKDATMFWD
YLSNNQEAIHQVMHLFSDRGTPYSYRHMNGYSGHTYKFVKADGSFVYVQIHLKTDQGNKTFNNEQAQELCATNPDHHTQD
LFESIEKGAYPSWTVYVQTMTQEQAEKFNYSVFDLTKVWPQKEFPLRRFGKMTLNKNPENYFAEIEQAAFSPSHIVPGWE
PSADPVLQSRLFSYPDTHRHRLGVNYQSIPANCPLKAHNPFQRDGAMAGLHKNNYGAEPNYTSSFAPLTYKKTATSPQHE
QWVGKATTFSWKVTENDYAQAEGLWNVLGKTKGQQENFVHNVAVHLRDAVPEVQERTFQMFERVNRDLGKRLRTETAK
>AAK94335.3:8-495 peroxisomal catalase [Paracoccidioides brasiliensis]
STYRYTETPTYTTSNGCPVMDPESSQRVGMKGPLLLQDFHLIDLAHFDRERIPERVVHAKGAGAYGEFEVLDDISDITVI
DMLLGVGKKTKCITRFSTVGGEKGSADSARDPRGFSTKFYTEQGNWDWVFNNTPVFFLRDPSKFPIFIHTQKRNPQNNLK
DATMFWDYLSTHQESANRSCMHLFSDRGTPILPTGTCNGILGHHITQWTKPDGTFNYVQIHCKTDQGNKTFNNEEATKMA
ADNPDWHTEDLFKAIERGEYPSWTCTFRSSAPSRLEIRWNVFDLTKVWPQAEVPLRRFGRFTLCENPQNYFAEIEQAAFS
PSHMVPGVEPSADPVLQSRLFSYPDTHRHRLGVNYQQIPVNCPLRAFNPYQRDGAMAINGNYGANPNYPSTFRPMEFKPV
KACQEHEQWAGAALSKQIPVTDEDFVQPNGLWQVLGRQPGQQENFVHNVSVHLCGAQEKVRKATYCMFSRINADLGARIE
KATERLVA
