# Supplementary material for: Catalases in the pathogenesis of Sporothrix schenckii research
Source: PeerJ. 2022 Dec 7;10:e14478. doi: 10.7717/peerj.14478 (PMC9745942; doi:10.7717/peerj.14478)
Supplement: Supplemental Information 3 — Sequences and PDB files used in this study. [file peerj-10-14478-s003.zip › Raw data/Sequences/seqdump cat 3 2737.txt]

>ACA61274.1:1-499 catalase [Sporothrix schenckii]
MSRQYTLAEGQPQPANNTSVQLRNGLGGGYVLLQDTQLIETLAHFSRERIPERVVHAKAAGAYGEFEVTHDVSDLTSADF
LSQVGKKTKVLLRVSTVGPERGSADTTRDVHGWAMKLYTDEGNLDWVFNNTPVFFVRDPIKFPSLNRSHKRHPRTNVPDA
NMFWDFHVGNPEGIHQLMHLFSDRGTPQSIRMMNAYSGHTYTLHKADGTFKYIKVHIKTKLGVKNMDAAEATRVAGENPD
HLVQDLFDAIEEGNFPQWDIFVQVMDPADAETYHVNPFDMTKVWPHNDYPLHPIGRLTLNKNPRNYFTDIEQAAFSPSNM
VPGWGASADPMLQARMFAYPDAARYRLGVNYQMLPTNKTVASVYVPTERDGFMNFGDNYGDDPNYVGSMLRPMTFKKNVV
ASAAVAEANAKHQKWALEMASHYTSEIGPKDFEQATALWHVLGREPGHQDRYVSNVADNVAEVTDEALRKEVYALYGKVD
KALGERIQAAVEAKRAAKK
>OAA57508.1:3-497 Catalase-related subgroup [Sporothrix insectorum RCEF 264]
TKDYTLAEGCPYAAADTSVQLRNGSGGGLVLLQDTQLLETLAHFSRERIPERVVHAKAAGAYGEFEVTHDCTDLTSASFL
KEVGKKTKVLLRISTVGPERGSSDTTRDVHGWGMKLYTDEGNLDWVFNNTPVFFVRDPIKFPSLNRSHKRHPRTNMPDAD
MFWDFHVGSPETIHELLHLFSDRGTPASLRHMNAYSGHTYKFTKEDGTFKYIKVHIKTTIGVKNFDRATAVKVAGENPDH
LVEDLFGAIERGNYPTWDVFVQVMDPKEAETYRINIFDMTKVWPHKDFPLRQIGRLTLNQNPRNYFVDIEQAAFSPGNMV
PGWAPSADPMLQARMFAYADAARYRLGVNYQQLPTNHPVAPVYCPFQRDGLMNFSDNYGSDPNYVGSMLRPTTFRAAALG
RSGGRSRVLSTLTEHEKWVGEVVTFTTEVGPEDYEQAAALWAVLGREPGHQDRLVGNVADNVAKVTNAALRMKVYELFSR
VNEDLGNRIRDATNS
>XP_046107999.1:1-494 catalase-like domain-containing protein [Ilyonectria robusta]
MSPIYTLAEGCPQPSNTTSTQLRNGGGGGLVLLQDTQLVETLAHFARERIPERVVHAKAAGAYGEFEVTHDCSDITSASF
LNAVGKKTKCLLRISTVGPERGSADTIRDVHGWAMKLYTDEGNLDWVFNNTPVFFVRDPIKFPSLNRSHKRHPKTNTADA
DMFWDFHVGNPEGIHELMHLFSDRGTPASLRTMNAYSGHTYKFTKEDGSFRYIKVHIKSQLGVRNMDRKTATKIAGENPD
YLVQDLFEAIEKGDYPKWDVFVQIMTPEQAENYTWNIFDMTKVWPHGDFPLRQIGRLTLNQNPRNYFTDIEQAAFSPSTM
VPGWAPSADPMLQARMFSYPDAARYRLGTNYQQLPTNAAKSPVYCPFQRDGFMNFGINYGDDPNYVGSMLKPVGFKTSTA
GRTVSSTITEHEKWVGEVTSYTSAVSSQDFEQATALWEVLGRDPGHQERFIDNVADNVAGVKNDNLRHVVYDLFAGVDKH
LGARIRDATESKRS
>KAF4339477.1:6-495 catalase [Fusarium beomiforme]
YTLAEGCPQPSNVTSTQLRNGGGGGLVLLQDTQLIETLAHFSRERIPERVVHAKAAGAYGEFEVTHDCTDLTSASFLSEV
GKKTRCLVRISTVGPERGSADTTRDVHGWAMKLYTDEGNLDWVFNNTPIFFVRDPIKFPSLNRSHKRHPRTNMPDADMFW
DFHVGNPEGIHELMHLFSDRGTPASLRTMNAYSGHTYKFTKEDGSFSYIKVHIKSQLGVKNLDAKTAAKIAGENPDYLVQ
DLFEAIEQGNYPKYNVYVQVMTPEQAENYEWNIFDMTKVWPHSDVPLRQIGVLTFNENPRNYFTDIEQAAFSPSTMVPGW
APSADPMLQARMFAYPDAARYRLGTNYQQLPTNASIAPVYCPFQRDGFMNFGTNYGDDPNYVGSTLKPTNFKTSTKGTKV
SSTITEHEKWVGEVTSFTSAVTPEDFEQAAVLWEVLGRDEGHQERYVDNVSDSIAAVKNEKLRHAVYGLFAAVNQDLGAR
IRKAVELKRA
>XP_046124169.1:1-494 catalase-like domain-containing protein [Fusarium solani]
MAPVYTLAEGCPQPSNATSVQLRNGSGGGLVLLQDTQLLETLAHFARERIPERVVHAKAAGAYGELEVTDDCSDLTSASF
LSAVGKKTKCLLRISTVGPERGSADTVRDVHGWAMKLYTDDGNLDFVFNNTPVFFIRDPVKFPSLNRSHKRHPKTNMPDA
DMFWDFHVGNPEGIHELMHLFSDRGTPASLRTMNAYSGHTYKLTKDDGSFSYIKMHIKSQLGVKNLDRKTATKIAGENPD
HLVHDLFEAIEKKDYPKWDVFVQVMSPEQAENYKWNIFDMTKVWPHGDFPLRKIAQLTLNENPSNYFTDIEQAAFSPSTM
VPGWAPSADPVLQARMFSYPDAARYRLGTNYQMLPTNAAKSPVYCPFQRDGFMNFGTNYGDDPNYIGSMLRPTTFRTTAV
GGTVSPTFTNHEKWVGEVSNFTTTVGPEDFEQATGLWKVLGRDKGHQERFIDNVADNIANVKNDKLRSMVYDLFSRVDSD
LGARIREAVGLIRS
>XP_035345958.1:4-493 uncharacterized protein TRUGW13939_06923 [Talaromyces rugulosus]
YTLAEGCPYARNDTSVQVRNGSGGGLVLLQDTQLIETLAHFSRERIPERVVHAKAAGAYGVFECTHDCTDITSASFLNTV
GKKTEVLWRVSTVGPESGSADTTRDVHGWAMKLYTDQGNLDWVFNNTPVFFVRDPIKFPSLNRSHKRNPRTHRPDANMFW
DFHVGNPEGIHELMHLFSDRGTPASLRHMNAYSGHTYKFTKEDGSFKYIKVHIKSQLGVKNMSADESTRIAGENPDFLLQ
DVFDAIEQGNYPVWNVYVQVMDPKEAETYKWNIFDMTKVWPHQDFPLRQIGKLTLNRNPQNYFTDIEQASFSPSTMVPGW
APSADPMLQARMFAYPDAARYRLGTNYQMLPTNKARAPVYCPFQRDGFMNFSTNYGEDPNYVGSSLRPTTFAVSATGKPL
GSTITEHEKWVGEISSFTSTVHQDDFEQARGLWKVLGREPGHQDRYISNVSGNIKNVTSKELREKVYYLYHCVDPQLGQR
IKTATEAQIA
>KAF4436402.1:1-490 catalase [Fusarium austroafricanum]
MASPYTLAEGCPQPSNATSAQVRNGSGGGLVLLQDTQLIETLAHFARERIPERVVHAKAAGAYGVFEVTDDCSDLSSASF
LRAVGKKTKCLLRISTVGPERGSADTVRDVHGWAMKLYTDEGNLDWVFNNTPVFFVRDPIKFPSLNRSHKRHPTTNMPDA
DMFWDFHVGNPEGIHELMHLFSDRGTPASLRMMNAYSGHTYKLTKNDGSFSYIKMHIKSQLGVKNLDRKTAAKIAGENPD
YLVQDLFEAIDKGEYPKWDVFVQVMSPDQAQGYKWNIFDMTKVWPHGDFPLRKVGQLTLNENPRNYFTDVEQAAFSPSTM
VPGWAPSADPMLQARMFSYPDAARYRLGTNYQMLPTNSAKSPVYCPFQRDGFMNFGTNYGDDPNYVGSMLKPTIFRTTAS
GKTVAPTLTDHEKWAGEVSNFTSTVGPEDFEQAAGLWKVLGKEKGHQERFIDNVAEHIANVRNDRLRSMVFDLFSYVDKD
LGARICEAVK
>KAH6876536.1:1-494 catalase-like domain-containing protein [Thelonectria olida]
MSPAYTLAEGCPQPSNTTSTQLRNGSGGGLLLLQDTQLIETLAHFARERIPERVVHAKAAGAYGDFEVTDDCSDITSASF
LKEIGKKTKCLLRISTVGPERGSADTVRDVHGWAMKLYTDDGNLDWVFNNTPVFFVRDPIKFPSLNRSHKRHPKTNMPDA
DMFWDFHVGNPEGIHQLMVLFSDRGTPASLRTMNAYSGHTYKFTKEDGSFRYIKVHIKSPLGFQTLDRKSATKLAGENPD
YLVQDLFDAIDKGEYPKWDVFVQVMTPEQAENYKWNIFDMTKVWPHGDFPLRQIGRLTLNKNPSNYFTDIEQAAFSPSTM
IPGWAPSADPMLQARMFSYPDAARYRLGTNYQQLPTNAAKSPVYCPFQRDGFMNFGANYGDEPNYVGSMLKPTTFKTSTM
GNRVSSTITEHEKWAGEVSNYTSAVGPDDFEQAAALWNVFGKESGQQERFIDNVADNVAGVKNDRLRSAVYDLFAGVNEQ
LGERIREAAESKRS
>OOF91488.1:3-489 hypothetical protein ASPCADRAFT_210875 [Aspergillus carbonarius ITEM 5010]
HYTLAEGCPYARNDTTVQLRNGSGGGLVLLQDTQLIETLAHFSRERIPERTVHAKAAGAYGVFECTHDCTDITSASFLNT
VGKKTDVLLRVSTVGPESGSADTTRDVHGWGMKLYTDQGNLDWVFNNTPVFFVRDPIKFPSLNRSHKRHPRTHRPDANMF
WDFHTANPEGIHQIMHLFSDRGTPASLRHMNAYSGHTYKFTKEDGSFKYIKIHIKTQQGIKNFTRQEATKVAGENPDFLL
EDLYDAIESGNYPVWNVYVQVMDPKDAETYKWNIFDMTKVWPHQDYPLRPIGRLTVNRNPRNYFTDIEQAAFSPSNMVPG
FAPSADPMLQARMFAYPDAARYRLGTNYQMLPTNAAHVPVYCPYQRDGFMNFTNNYGDDPNYIGSSLRPTSFATRANGPV
ASTITEHEKWVGEVSSFTTTISDVDFEQATGLWEVLGREEGHQDRFVENVALTVQKVTSKELRGMVYDLFRRVDPQLGAR
LEAEVEG
>KAH6981566.1:1-486 catalase-like domain-containing protein [Ilyonectria sp. MPI-CAGE-AT-0026]
MSPIYTLAEGCPQPSNTTSTQLRNGGGGGLVLLQDTQLVETLAHFARERIPERAYGEFEVTHDCSDITSASFLNAVGKKT
KCLLRISTVGPERGSADTIRDVHGWAMKLYTDEGNLDWVFNNTPVFFVRDPIKFPSLNRSHKRHPKTNRADADMFWDFHV
GNPEGIHELMHLFSDRGTPASLRTMNAYSGHTYKFTKEDGSFRYIKVHIKSQLGVQNMDRKTATKIAGENPDHLVQDLFE
AIEKGDYPKWDVFVQIMTPEQAENYTWNIFDMTKVWPHGDFPLRQIGRLTLNQNPRNYFTDIEQAAFSPSTMVPGWAPSA
DPMLQARMFSYPDAARYRLGTNYQQLPTNAAKSPVYCPFQRDGFMNFGINYGDDPNYVGSMLKPVGFKASTAGRTVSSTI
TEHEKWVGEVTSYTSAVSSQDFEQAMALWEVLGRDPGHQERFIDNVADNVAGVKNDNLRHVVYDLFAGVDKHLGARIRDA
TESKRS
>PHH61801.1:1-499 hypothetical protein CDD81_7965 [Ophiocordyceps australis]
MSSHYTLAEGCPFPSNATSVQLRENKGNRGGGLVLLQDTQLIETLAHFARERIPERVVHAKAAGAFGEFECTNDCTDITS
ASFLNTVGKKSKVMLRISTVGPERGSADTARDVHGWAMKIYTDEGNLDWVFNNTPTFFVRDPIKFPSMNRAHKRHPRTNW
PDADMFWDFHVGNPEGIHELMHLFSDRGTPASLRHMNSYSGHTYKFTKEDGSFKYIKIHILTSIGVRNLDRQTATKLAGE
NPDFLVQDLYKAIERGDFPVWNVYVQVMEPSEAEKYKWNIFDMTKVWPHKDYPLRQIGRLTMNKNPSNYFVDIEQAAFSP
SNMVPGFAPSADPMLQARMFAYPDAARYRLGVNYQQLPTNHPVVPVYSPFERDGFMNATPNYGGDPNYVGSMLKPTTFWD
HKQGARISTITEHEKWAGEVSTYTSEVGPEDFEQAKGLWAVLGRDPGHQDRFVGNLADNVSKVTNNELREKVFELFSRVD
EKLGARIRSETESMKAKSE
>ODQ72377.1:14-497 hypothetical protein LIPSTDRAFT_3778 [Lipomyces starkeyi NRRL Y-11557]
GCPYASNITSIQVRNGSGGGLVLLQDTQLIETLAHFSRERIPERVVHAKAAGAFGVFEVTHNCTDITSASFLSSIGKKTE
VLLRVSTVGPERGSADTVRDVHGWAMKLYTDQGNLDWVFNNTPIFFIRDPIKFPSLNRSHKRHPRTNMTDANMFWDFHVG
NPEGIHEIMHLFSDRGTPASIRHMNAYSGHTYKFTKEDGSFKYVKIHIKSHLGVANLTREAAVKLAGENPDYLVQDLYDA
IESGSYPNYNVYVQVMDPREAETYKWNIFDMTKVWPHKDFPLRQIGRLTLTRNPRNYFVDIEQASFSPSTMVPGFAPSAD
PVLQARMFAYPDAARYRLGVNYQQLPTNASRSPVYCPFERDGFMNFSENYGDDPNYVGSSLRPTTFATDSQGKGRIASTV
TEHEKWVGEACSFTTHITEEDFEQAAALWEVLGRESGHQERFIGNVADHLRGVTDSRLRNMVYDLFSHVNSVLGDSIQIA
TEAS
>XP_002480230.1:4-517 catalase, putative [Talaromyces stipitatus ATCC 10500]
YTLAEGCPYARNDTSVQLRNGSGGGLVLMQDTQLIETLAHFSRERIPERVVHAKAAGAYGVFECTHDCTDITSASFLNTV
GKKTEVLLRVSTVGPEAGSADTTRDVHGWAMKLYTDEGNLDWVFNNTPVFFIRDPIKFPSLNRSHKRHPRTHRPDANMVR
QRLKTWDQRGADEFFSSGTNRTLYTHIPLFSFHVGNPEGIHELIHLFSDRGTPASLRHINAYSGHTYKFTKEDGSFKYIK
VHIKTQLGAKNMTAEESIRIAGENPDFLMQDMFDAIEKGDFPVWNVYVQVMDPKEAETCKVNIFDMTKVWPHKDFPLRQI
GKLTLNRNPRNYFTDIEQAAFSPSTMVPGWAPSADPILQARMFAYPDAARYRLGTNYQMLPTNAARAPVYCPFQRDGFMN
FSTNYGDDPNYVGSSLKPTVFASKPSTTTITEHEKWVGEVSSFASTIQQDDFVQATELWKVLGREPGHQDRYIQNVSNSV
KNVISKELREKVYDLYRRVDPELGERLKKATEAQ
>ODM19052.1:4-492 hypothetical protein SI65_05669 [Aspergillus cristatus]
YTLAEGCPYARNDTSVQVRNRSDGGLVLLQDTQLIETLAHFSRERIPERVVHAKAAGAYGVFECTDGCTDITSASFLNMV
GKKTDVLLRVSTVGPESGSADTVRDVHGWAMKLYTDQGNQDWVFNNTPTFFVRDPIKFPSMNRSHKRHPRTHRPDPNMFW
DFHTGNPEGIHQLMHLFSDRGTPASLRHMNAYSGHTYKFTKEDGSFKYIKVHIKTQQGIKNFTCEEAKKMAGENPDFLLQ
DLFDAIESGNYPVWNVYVQVMDPKDAENYKWNIFDMTKVWPHQDYPLRQIGRLTMNRNPQNYFTDIEQAAFSPSNMVPGF
APSADPMLQARMFAYPDAARYRLGTNYQMLPTNAPHAPVYCPFQRDGFMNFSSNYGDDPNYVGSSLRPTKFATSSTTQTK
PVASTITEHEKWVGEVCSFTSTIDDADFEQAAGLWKVLGRDPGHQDRFIENAASTVEGLESKELRSKVYALFGRVDPKLG
ARLEAVTEA
>XP_013952953.1:1-492 hypothetical protein TRIVIDRAFT_88881 [Trichoderma virens Gv29-8]
MSSFYTGAEGCPYPTPATSVQVRNGSGGGLVLLQDTQLIETLAHFNRERIPERVVHAKAAGAYGEFECTHDCTDITSASF
LNTVGKKSDVLLRISTVGPERGSADTCRDVHGWGMKIYTDEGNQDFVCNNIPVFFVRDPIKFPSLNRSHKRHPQTNLADS
DMFWDFHLGNPEGIHALMHLFNDRGTPASLRNINAYSGHTYKFTKEDGSFKYIKLHLKAQDGVKNFTAEAATKIAGENPD
FHTQDLFEAIEQGNFPKWDVFVQVMDPKEAETYKWNIFDMTKVWPHKDFPLRQIGRLTLNRNPQNYFTDIEQAAFSPSTM
VPGIAPSADPILQARMFAYPDAARYRLGVNYQQLPTNRSKAPVYAPFQRDGFMNFTDNYGADPNYLNSSLKPTTFKAAGK
VSTTITEHEKWVGEVSSFTSQIGPEDFEQATALWHVLGQQEGHQERFVNNLAGHLSGAKNATIRSRVYEYFSYVDKDLAA
RLRQVTEAKVAA
>KAE8350849.1:20-510 catalase-domain-containing protein [Aspergillus coremiiformis]
RYYTLAEGCPYASNSTTVQLRNSSGGGLSLLQDTQLIETLAHFSRERIPERVVHAKAAGAYGEFEATSDCSDITSASFLS
KPGKKSPVLLRVSTVGPEAGSADTTRDVHGWAMKMYTDEGNLDWVFNNTPVFFVRDPIKFPSLNRSHKRHPTTHLPDANM
FWDFHVGNPEGIHELLHLFSDRGTPRSIRHMNAYSGHTYKFTKEDGSFKYVKIHIKTAQGIQNMTREESVKIAGETPDYL
IQDMFEAIEKGNYPMWNVYVQVMDPADAEKYRWNIFDMTKVWSHKDYPLRQIGKLTMNRNPRNYFTDIEQAAFSPSNLVP
GIAPSADPMLQARMFAYPDAARYRLGVNYQQLPTNAAKAPVYCPYQRDGAMRFDDNYGGDPNYVGSSLQPTKFYQDVKSS
GANQLSVLTEHEKWVGEVTNFQSYISDDDFVQPAGLWEVIGREPGHQERTIGNLAAHLKGVRSPQLRNAVYALFGKVNAD
LGERLKKVTEA
>KAH0495442.1:1-489 hypothetical protein TgHK011_008995 [Trichoderma gracile]
MTSFYTGAEGCPYPNPTTSVQLRNGSGGGLVLLQDTQLIETLAHFNRERIPERVVHAKAAGAYGEFECTHDCTDITSASF
LSQVGKKSDVLLRISTVGPERGSADTTRDVHGWGMKIYTDEGNQDFVCNNIPVFFVRDPIKFPSLNRSHKRHPQTNLSDS
DMFWDFHLGNPEGIHALMHLFNDRGTPASLRNINAYSGHTYKFTKEDGTFKYIKLHIKAQTGVKNFTADVATKTAGENPD
FLTQDLFEAIEQGDFPKWDVFVQVVDPREAETYRWNIFDMTKVWPHKDYPLRQIGVLTLNRNPQNYFTDIEQAAFSPSTM
VPGIAPSADPMLQARMFAYPDAARYRLGVNYQQLPTNRSKAPVYMPFQRDGFMNFSANYGADPNYVNSSLKPTPLKAGGG
TITEHEKWVGEVSSFTSRVGPEDFEQASALWRVLGGQEGHRERFVGNVAGHLAKAKSAMIRSRVYEYFSHVDKELGSRLR
EVTEAKVAA
>XP_018665336.1:1-493 catalase [Trichoderma gamsii]
MPSFYTSAEGCPYPDPTTSVQVRNGPGVGGLVLLQDSQLIETLAHFNRERIPERVVHAKAAGAYGEFECTHDCSDITSAS
FLNTVGKKSDVLLRISTVGPERGSADTTRDVHGWGMKIYTDEGNQDFVCNNIPVFFVRDPIKFPSLNRSHKRNPQTNLAD
SDMFWDFHLGNPEGIHALMHLFNDRGTPASLRHINAYSGHTYKFTKEDGSFKYVKLHLKAQGGTKNFDAQTATKVAGENP
DFLTQDLFEAIEQGNYPRWDVFVQVMEPKDAETYKWNVFDMTKVWPHKDYPLRQIGQLTMNRNPQNYFTDIEQAAFSPST
MVPGIAPSADPMLQARMFAYPDAARYRLGVNYQQLPTNRAKVPVYAPYQRDGYMNFSDNYGADPNYVNASLKPTTFKNAG
KVASTITEHEKWASEVSSFTSQMAPEDYEQATALWNVLGQQEGHQDRFISNLAGHLSGAKNATIRSRVYEYFSYVDKDLS
ARLRDATEAKVAA
>XP_016643772.1:1-495 Catalase [Scedosporium apiospermum]
MPRVYTLAEGCPQRNNTDTVQLREEHNKPGGLVLLQSTQLIETLAHFARERIPERVVHAKAPGAYGEFVVTKDCSDITSA
SFLKEVGKKTKCMVRISTVGPERGSADTIRDVHGWAMKLYTDEGNLDWVFNNTPVFFIRDPVKFPSLNRSHKRHPATNRP
DDGMFWDFHVGNPESIHQLMHLFSDRGVPASLRHMHAFSGYTYKLIKEDGSFKYIKVHIKTQLGNKTFDASTAKKVAGDN
PDHLVQDLYDAIERGAYPKWTIPFQVMDPKDAENYRWNIFDMTKVWPHKDYPLREVGVLTLNENPKNYFVDIEQAAFSPS
NIVPGWAPSADPMLQARMFAYPDAARYRLGTNYQMLATNRARCPVYCPYQRDGFMNFGDNYGDDPNYVGSMLRPVEFATG
KNGPISTTTHEHERWIGEVVSYSSKFGKDDFTRATMLWHVLLREPGQDKRFIDNVASSVAGVHSKELRQKVYGLFNGVEP
TLGERIEKATAQKLA
>OAA75117.1:1-470 Catalase-like domain, heme-dependent [Akanthomyces lecanii RCEF 1005]
MAEQYTLAEGCPFPSSSTSVQVRGQHGGGLVLMQDTQLLETLAHFSRERIPERVVHAKAAGAYGEFEVTHDCTDITSASF
LNKIGKKTKTLLRISTVGPERGSADTVRDVHGWGMKLYTDEGNLDWVFNNTPTFFVRDPIKFPSMNRSHKRHPKTNRPDA
DMFWDFHVGNPEGIHELMHLFSDRGTPASLRHMNAYSGHTYKFTKEDGSFKYIKVHIKTTIGVKNFDRQTAQRVAGENPD
HLVQDMFDAIAAGNLPQWNVYVQVMDPSEAEKYRWNIFDMTKPSNYFTDIEQAAFSPSNMVPGWAPSADPMLQARMFAYP
DAARYRLGTNYQMLPTNHAVAPVYCPFQRDGFMNFTRNYGDDPNYVNSLLKPTAYKPAPCPAAISTITEHEKWVGEVCTF
TSSLGPDDFAQATELWHVLGRDPGHQERFIGNLADNLAKVQHSQLRKLAIELFDGVDEDLGKRLRVAVDA
>CDM27669.1:7-497 Catalase immune-responsive domain [Penicillium roqueforti FM164]
YTLAEGCPFASNNTALLMRNRPGTGGLGLLQDTQLIETLAHFNRERIPERVVHAKAVGAYGEFEATEDCSNLTSASFLSK
VGKKTPILLRVSTVGPESGSADTSRDVHGWAMKMYTDEGNLDWVFNNTPVFFIRDPIKFPSVNRSHKRNPQTHLPDPNMF
WDFHVGNPEGIHQLLILFSDRGTPRSVRFLNSYSGHTYKFTKADGSFNYIKVHMKTRQGVRNFTQEEATRVAGEDPDYMI
RDMFDAIERKDFPQWDVFVQVMSPSEAETYRWNIFDMTKVWPKKDFPLRKIGKMTLNRNPDNYFTDIEQAAFSPSTMVPG
FAASADPVLQARLFAYPDAARYRLGVNYQQLPTNSAKVPVYCPFERDGAMRFDKNYGADPNYVGSTLQPTQFKTKENGVT
AQSLSVHTDHEKWAGEVSAYTSQITDDDFVQPAALWEILGREPGHQDRVIHNLAGNISGVTSPNLREGVYALFGRVNQEL
GAKLRKATEAK
>KAB8226515.1:4-494 catalase-domain-containing protein [Aspergillus novoparasiticus]
RYYTLAEGCPYASNATSVQLRNGGGGGLVLLQDTQLIETLAHFSRERIPERVVHAKAAGAYGEFTVTDDCSDITSASFLN
QVGKKTPVLWRVSTVGPEAGSADTSRDVHGWAMKLYTDEGNLDWVFNNTPVFFVRDPIKFPSMNRSHKRHPQTHLPDPNM
FWDFHVGNPEGFHELLHLFSDRGTPASLRHMNAYSGHTYKFTKEDGSFKYVKIHIKTNQGVQNLTKEEAVRIAGENPDFL
IKDMFEAIEKGDYPTWNVYVQVMDPAQAENYRWNIFDMTKVWSHHDFPLRQIGRLTLNRNPNNYFTDIEQAAFSPSNMVP
GFAPSADPMLQARLFAYPDAARYRLGTNYQQLPTNAAKAPVYCPFQRDGFMNFSDNYGADPNYVGSSLQPTKFYQEVKGV
GAKSLSVLTEHEKWVGEVTNFTTHVTDDDFVQPAALWNVIKKEPGHQDRFFGNVAVHLSQVKNQKLRHNAYALFSRISPD
LGAGVKKATEA
>XP_023089943.1:4-522 unnamed protein product [Aspergillus oryzae RIB40]
RYYTLAEGCPFASNSTTVQLRNNSGGGLSLLQDTQLIETLAHFSRERIPERVVHAKAAGAYGEFEATSDCSDITSASFLS
KAGKKSPVLLRVSTVGPEAGSADTTRDVHGWAMKIYTDEGNLDWVFNNTPVFFVRDPIKFPSLNRSHKRHPTTHLPDANM
VSNARGCFSASVQLVQAYNNSCINTLSFHVGNPEGIHELLHLFSDRGTPKSIRHMNAYSGHTYKLTKEDGSFKYVKFHIK
TAQGVKNMTAEESLKIAGEDPDYLIRDMFEAIEKGDYPVWNVYVQVMDPADAEKYRWNIFDMTKVWSHKDYPLRQIGKLT
MNRNPKNYFTDIEQAAFSPSTMVPGIAPSADPMLQARMFAYPDAARYRLGVNYQQLPTNAAKAPVYCPYQRDGAMRFDDN
YGGDPNYVGSSLQPTKFYQEVKNSGAARLSGLTEHEKWVGEVTNFQSHITDDDFVQPAALWEVIGREPGHQDRTIANLSG
HIKNVRSPQLRNAVYELFAKVNADLGERLKKATEAAVSA
>KAE8150417.1:4-494 catalase-domain-containing protein [Aspergillus avenaceus]
RYYTLSEGCPYASNSTSVQVRNRSGGGLALLQDTQLIETLAHFSRERIPERVVHAKAAGAYGEFEATDDCSDITSASFLN
KAGKETPVLLRVSTVGPETGSADTARDVHGWAMKLYTDEGNLDWVFNNTPVFFIRDPIKFPSLNRSHKRHPRTHLPDPNM
FWDFHVGNPEGIHELLHLFSDRGTPRSLREMNAYSGHTYKFTKEDGSFKYVKIHIRTALGAKNMTREESIKVAGENPDFY
IQDLFEAIEKGNYPVWNVYVQVMDPAEAEKYRWNIFDMTKIWSHKDFPLRQIGTLTMNRNPQNYFADIEQAAFSPSTMVP
GIAASADPVLQARLFAYPDAARYRLGVNYQQLPTNAAKAPVYCPFQRDGKMRYDNNYGSDPNYVGSSLKPTKFYQEVKTS
GTKRLSLLTEHEKWIGEVVTFQTHIADDDFVQPAALWDVIGRDPGHQERTIGNIAVHLKGVQSVQLRNEVYALFRKVNTK
LGEDLRKATEA
>OQE23995.1:5-500 hypothetical protein PENFLA_c010G09731 [Penicillium flavigenum]
KYYTLAEGCPFASNKTAVMMRDRQGGGLGLLQDTQLIETLAHFSRERIPERVVHAKAVGSYGEFEATRDCSDFTCASFLN
KAGKKTSVLQRVSTVGPESGSADTSRDVHGWSMKLYTDEGNLDWVFNNTPVFFIRDPIKFPSMNRSHKRHPQTHLPDASM
FWDFHVGNPEGIHQLMILFSDRGTPKSVRYMSSYSGHTYKFTKADGSFKYAKIHVKTQQGIQNFSSEEATKIAGENPDYM
IQDMFEAIEKGEYPVWNVYVQLMSPEEAEKYEWNIFDMTKVWSHKDFPLQQIGRLTMNRNPRNYFTDIEQAAFSPSTMVP
GFAASADPVLQARLFAYPDAARYRLGVNYQQLPTNAPKAQVYCPFQRDGKMRFDDNYGGDPNYVGSWIKPTKFYQDVKGS
NPGALSLHTDHEKWAGEVSAYTSEISDADFVQPAALWGVIGREPGHQDRLIDNLVSSVKGVKYPELRKSVYGLFSRVNKD
LGLRLQERTEAAIKAT
>OOQ85421.1:5-495 Catalase [Penicillium brasilianum]
RYYTLAEGCPFASSSTAVLMRGQQGGALGLLSDTQLIETLAHFSRERIPERVVHAKAVGAYGEFEATADCSDITSASFLN
KAGKKTPVLLRVSTVGPEAGSADTSRDVHGWGMKLYTDEGNLDWVFNNTPVFFIRDPIKFPSMNRSHKRHPQTHLPDANM
FWDFHVGNPEGIHQLLHLFSDRGTPRSIRFLNSYSGHTYKFTKEDGSFKYIKIHIKTEQGVKNFTAEEATRIAGEDPDYM
IRDMFEAIDRGDYPKWKVYVQVMDPADAEKYRWNIFDMTKVWPHQDYPLRQIGVLTLNRNPSNYFADIEQAAFSPSTMVP
GFAASADPVLQARLFAYPDAARYRLGVNYQQLPTNAAKVPVYCPFQRDGKMRFDGNYGGDPNYVNSSLKPTKFYPEVKGI
KPQAVSLHTEHEKWVGEVTTYTSHITDEDFIQPAALWKVLGREPGHQDRTIANIVSSLKGVKTASLRNAVYDLFSRVDKE
LGSKLKEATEA
>GAD92026.1:1-494 catalase [Paecilomyces variotii No. 5]
MEQYYTLAEGCPQASNASSVQLRNYGGRGGLVLMQDTQLIETLAHFSRERIPERVVHAKAAGAYGEFTVTHDCSDITSAS
FLNQIGKKTPLLLRISTVAQEAGSSDTARDVHGWAMKLYTDEGNLDWVFNNTPVFFIRDPIKFPSMNRSHKRNPQTHLPD
PNMFWDFHVGNPEGIHELMHLFSDRGTPASLRHMNAYSGHTYKFTTKDGNFKYVKIHIKTTIGVRNFTREESVKVGGENP
DFMIQDLYEAIERGEYPVYNVFVQVMEPEEAERYRWNIFDMTKVWSHKEFPLRQIGKITLNRNPHNYFTDIEQAAFSPST
MVPGFAPSADPMLQARMFAYPDAARYRVGVNYQQLPTNAAKAPVYCPFERDGAMNFSGNYGADPNYVGSSLKPTKFYQDV
KGLGPMAISTLTEHEKWVGEVTNFQTHVTDEDFEQATALWEVLGKEPGHQERFFGNVAAHLCQVKNARLRSDVYALFSRV
SPELGRGIKKETEA
>XP_035319496.1:1-467 catalase, partial [Geosmithia morbida]
MSPPYTLAEGCPQPTNSTNLQIRSGSSNGGQSLLSDVQLIETLAHFSRERIPERAYGEFEVTDDCSDITSASFLNKVGKK
TRCLLRVSTVGPERGSADTSRDVHGWAMKLYTDEGNLDWVFNNTPVFFIRDPVKFPSLNRSHKRHPATNTPDADMFWDFH
VGNQESIHELIHLFSDRGTPESIRKMNAYSGHTYKFTKEDGSFRYIKVHIKSQLGVHNLDRQTATRLAGENPDYLVEDLY
DAIDRGNLPKWDVFVQVMNPKDAESYRWNIFDMTKVWPHSDVPLRRIGRLTLNENQPKNYFTDIEQAAFSPGTMVPGWAA
SADPVLQARMFAYGDAARYRLGTNYQMLPTNHAKSPVYCPFQRDGLMNFGTNYGDEPSYVGSMLKPTSFKVDSAGNRVAS
TFTDHEEWAGYITSYVSEVGPEDFQQATALWHVLAKNPGEQDRFVDNLSSHVAGVKDDRLRGMVYGM
>XP_016596813.1:5-495 Catalase, mono-functional, heme-containing [Penicillium expansum]
KYYTLAEGCPFASNSTAVLMRNREGGGLGLLQDTQLIETLAHFSRERIPERVVHAKAVGAYGEFEATADCSDLTSASFLN
KIGKKTPVLLRVSTVGPESGSADTSRDVHGWGMKLYTDEGNQDWVFNNTPVFFIRDPIKFPSMNRSHKRHPQTHLPDANM
FWDFHVGNPEGIHQLLVLFSDRGTPRSVRYLNSYSGHTYKFTKEDGSFKYIKIQMKTQQGIKNFTQEEATKIAGEDPDYM
IRDMFEAIERKDYPSWDVFVQVMDPSEAESYRWNIFDMTKVWPHKDFPLRKIGKMTLNRNPGNYFTDIEQASFSPSTMVP
GFAASADPVLQARLFAYPDAARYRLGVNYQQLPTNAAKVPVYCPFQRDGKMRFDDNYGGDPNYVNSSLQPTKFYPEVKGV
NPESLSLHTEHEKWVGEVAAYSSRIKDDDFVQPSALWDVIGRDPGHQERTIDNLAGSISGVKSPRLRNEVYTLFSRVNQD
LGNKVKQATEA
>XP_028481631.1:1-497 catalase [Paecilomyces variotii]
MEQYYTLAEGCPYANNASSVQLRSSTGRGGLVLMQDTQLLETLAHFNRERIPERVVHAKAAGAYGEFTCTHDCSDLTSAS
FLSQVGKKTPLLLRVSTVAQEAGSSDTARDVHGWAMKMYTDEGNLDWVFNNTPVFFVRDPLKFPSMNRSHKRHPQTHLPD
PNMFWDFHVGNPEGIHQLMHLFSDRGTPASLRHMNAYSGHTYKFTTKDGNFKYIKIHIKTTIGVRNFTREESVKVGGENP
DFFIQDLFEAIERGDYPVWNVYVQVMEPEQAEKYRWNIFDMTKVWSHKDFPLRQIGKITLNRNPSNYFTDIEQAAFSPST
MVPGFAPSADPMLQARMFAYPDAARYRLGVNYQQLPTNAAKAPVYCPFQRDGKMNFSDNYGADPNYTGSSLKPTKFYQDI
KGLGPNSISTLTEHEKWVGEVTNFEMHMTDDDYEQPAALWEVIGREPGHQERFFGNVAAHLNQVHSDRLRNDVYSLFARV
NPELGAGIKKATEALRS
>OKO97657.1:4-495 Catalase [Penicillium subrubescens]
KYYTLAEGCPFASASTSVQVRRGQGVGGLGLLQDTQLIETLAHFSRERIPERVVHAKAVGAYGEFEATADCSDITSASFL
SKAGKKSPVLLRVSTVGPESGSADTARDVHGWAMKIYTDEGNQDWVFNNTPIFFIRDPIKFPSVNRSHKRNPQTHLPDAN
MFWDFHVGNPEGIHQLLHLFSDRGTPASVRTMNAYSGHTYKFTKEDGSFKYIKIHIKATAGVKNFTREEATRIAGQNPDF
LIQDMFEAIEKGDYPTWNVYVQVMDPSEAERYRWNIFDMTKVWPHKDFPLRQIGKLTLNRNPRNYFADIEQAAFSPSTMV
PGFAPSADPILQARLFAYPDAARYRLGVNYQQLPTNAAKVPVYCPFQRDGFMRFDDNYGADPNYVGSSLKPTKFYPEVKS
VQPKALSLLTEHEKWVGEVSSYESHVTDEDFVQPAALWEVIGREAGHQDRLIGNLAAHLKGVTSTKLRSEVYALFARVNK
DLGSRLQQATEA
>KAG2419906.1:1-495 peroxisomal catalase [Aspergillus terreus]
MAPYYTLAEGCPVPNDKSSVQLRDNSGGGLVLLQDTQLLESLAHFARERIPERVVHAKAAGAFGTFEVTHDCTDLTSASF
LNQVGKKTECVMRISTVGGETGSADTARDVHGFAMKLYTDQGNQDFVFNNTPVFFIRDPQKFPSLNHSHKRHPATNLPDA
TMFWDFHTGAQESIHQLMVLFSDRGTPASLRHMNGYSGHTYKLTREDGSFKYVKFHVKTTIGVKNLTREEATKLAGENPD
HLVQDMYEAIERGDHPVWNVFVQVMDPKQAENYKWNIFDMTKVWPHTDFPLRQIGRLTLNRNPKNYFVDIEQASFSPSTM
VPGIAPSADLMLQARMFSYPDAQRYRLGVNYQQLPVNSARAPVHCPFERSGAMNFGSNYGDEPNYVGSSLQPNTFAKASN
GAGPVSSTITEHEEWIGKVCSYASGVEDKDYEQAAGLWKVLGREEGHQDRFVGNVASNVRQIKHAQLRKRVYEMFSRVDR
DLGKRIEKETEANLA
>CAH0036115.1:1-502 unnamed protein product [Clonostachys rhizophaga]
MPSYYTLAEGCPQPRDDTSVQLRNGADGGGLVLLQDTQLIETLAHFSRERIPERVVHAKAAGAYGEFEVTHDCGDITSAS
FLNTVGKKTKCLVRISTVGPERGSADTVRDVHGWAMKLYTDEGNLDWVFNNTPVFFVRDPIKFPSLNRSHKRNPRTNTAD
ADMVSGFASHLTGSTVLTLPVLGLFTSGTNQSLIWASFHIGNPEGIHELMHLFSDRGTPASLRMMPAFSGHTYKFTKQDG
TFSYVKVHIKPQLGIKNFDRETATKVAGENPDHLVDDLYNAIAKGDYPKWNVYVQVLTPKQAEGYKWNIFDMTKVWPHKD
VPLRQIGVLTLNENPNNYFADIEQAAFSPSTMVPGWAPSADPMLQARMFAYPDAARYRLGTNYQMLPTNHAKVPVHCPYQ
RDGFMNFTNNYNDEPNYVGSQLKPMAFKVGSRDGGSLSTLTEHERWTGQVLSYTSNVTALDFEQATSLWDVIGREPGHQE
RFISNVAAHIAGVTDSRLRSAV
>OQD67402.1:5-495 hypothetical protein PENDEC_c037G01746 [Penicillium decumbens]
KYYTLAEGCPFASSSTSLLLRNGQGAGLGLLQDTQLIETLAHFSRERIPERVVHAKAIGAYGEFEAEADCSDITCASFLN
KAGKKTPLLLRVSTVGPESGSADTSRDVHGWAMKMYTDEGNLDWVFNNTPVFFVRDPIKFPSMNRSHKRHPRSHLPDPNM
FWDFHVGNPEGIHQILILFSDRGTPRSVRFLNAYSGHTYKFTKADGSFKYIKIHIKTRQGVQNLSRDEATRIAGADPDYM
IRDMFHAIERKEYPSWDVFVQVMDPTEAEKYRWNIFDMTKVWSHKDYPLRKIGKMTLNRNPNNYFADIEQAAFSPSTMVP
GFAPSADPVLQARLFAYPDAARYRLGVNYQQIPTNATKAPVYCPFERDGAMRVDGNYGGDPNYVNSSLQPTRFYQEVKGV
NPKALALHTEHEKWVGEITAYSSPITDDDFVQPAALWDVLGREPGHQERVIENLVGSIREVRSPDLRNKVYALFGRVNKD
LGARLKKETEA
>OQD66244.1:5-499 hypothetical protein PENDEC_c067G03814 [Penicillium decumbens]
RYYTLAEGCPYASNNTAVLMNGKQGGGLALLQDTQLIETLAHFSRERIPERVVHAKAIGSYGEFEVTQDCTDFTSASFLN
QVGKKTPVLQRVSTVGPESGSADTSRDVHGWAMKFYTDEGNLDWVFNNTPVFFIRDPIKFPSMNRSHKRHPRSHLPDSNM
FWDFHVGNPEGIHQLLVLFSDRGTPRSVRYMNSYSGHTYRFTKPDGTFKYAKIHVKSEQGIENFDREEATRLAGENPDYM
IQDMFEAIERGDYPAWKVYVQLMSPEEAEKYRWNIFDMTKVWPHRDFPLREIGRLTMNRNPNNYFADIEQAAFSPSTMVP
GFAASADPVLQARLFAYPDAARYRLGVNYQQIPTNAPKVQVYCPFERDGAMRMDGNYGGDPNYVGSSIQPTTFYQDVKKT
TPQALNLSGEHEKWVGEVSAFTSHITDEDFVQPAELWGVIGREEGHQERVIENLVGSLIGVKYPKLRKAIYGLFSRVNKD
LGSRVQKRTEEEIKA
>XP_040667442.1:5-494 uncharacterized protein ASPVEDRAFT_83210 [Aspergillus versicolor CBS 583.65]
RYYTLAEGCPFANNKTAVLMRGRQGGSLGLLQDTQLIETLAHFSRERIPERVVHAKAVGSYGEFECTRDCSDFTSASFLN
KAGKKTPVLQRVSTVGPESGSADTSRDVHGWAMKFYTDEGNLDWVFNNTPVFFIRDPIKFPSMNRSHKRHPQTHLPDANM
FWDFHVGNPEGIHQLLVLFSDRGTPRSVRYMNSYSGHTYKFTKPDGTFKYAKIHVKTQQGIENLSCKEATRIAGEDPDYM
IRDMFEAIERGEYPVWNVYVQLMSPEEAEKYKWNIFDMTKVWSHKDFPLQQIGRLTMNRNPRNYFADIEQAAFSPSTMVP
GFAASADPVLQARLFAYPDAARYRLGVNYQQLPTNAAKVQVYCPFQRDGAMRFDDNYGGDPNYVGSSIKPTKFYQDGKGV
SAASLALHTEHEKWAGDVAAFTSEIQDEDFVQPAQLWEVIGRQPGHQDRVIENLVGSIKGVKYPDLRKGVYDLFTRVNKD
LGATLQQRTE
>RSL38712.1:1-460 hypothetical protein CEP53_014635 [Fusarium sp. AF-6]
MAPVYTLAEGCPQPSNATSVQLRNGSGGGLVLLQDTQLIETLAHFARERIPERAYGEFEVTDDCSDLTSASFLSGVGKKT
KCLLRISTVGPERGSADTVRDVHGWAMKLYTDDGNLDLVFNNTPVFFIRDPVKFPFHVGNPEGIHELTHLFSDRGTPASL
RTMNAYSGHTYKFNKDDGSFSYIKMHIKSQLGVKNFDRKTATRIAGENPDYLVHDLFEAIEKENYPKWDVFVQVMSPEQA
ENYKWNIFDMTKVWPHGDFPLRKIAQLTLNENPRNYFADIEQAAFSPSTMVPGWAPSANPVLQARMFSYPDAARYRLGTN
YQMLPTNSAKSPVYCPFQRDGFMNFGTNYGDDPNYISSMLKPTTFRTTAAGETVSPTFTNHEKWVGEVSNFTTTVGPEDF
EQATGLWKVLGRERGHQERFIDNVADNVANFKNDKLRSMVYDLFSRVDSDLGLRIRKAVE
>XP_025538542.1:4-492 catalase [Aspergillus costaricaensis CBS 115574]
RYYTLAEGCPYASNASSVQLRSGNGGLLLMQDTQLIETLSHFARERIPERVVHAKAAGAYGEFTCTHDCSDITSASFLSE
IGKTTQLLLRVSTVGPEAGSADTLRDVHGWAMKLYTDEGNLDWVFNNTPVFFIRDPLKFPSLNRSHKRNPQSHLPDPNMF
WDFHAGNPEGFHQLLHLFSDRGTPASLRHINAYSGHTYKFTLKDGSFKYVKFHIKTTQGIKNLTKEESVRMAGENPDFLI
QDLFEAIERKDYPTWNVYVQVMSPEQAENYRWNIFDMTKVWPHSDFPLRQIGTMKLNRNPRNYFTDIEQAAFSPSNMVPG
VAPSADPMLQARMFSYPDAARYRVGTNYQQLPTNAAKTQVYCPYQRDGQMNFSDNYGADPNYVGSSLKPIKFYQDVKGQA
PQAVSTLTEHEKWVGQVSNFQYGLYEDDFVQARGLWKVIGKEEGHQERFFGNVAVHLGQVWSDKLRARVYELFSMVDPGL
GEGVKKATE
>KGO47157.1:4-518 Catalase, mono-functional, heme-containing [Penicillium expansum]
NKYYTLAEGCPVASNKTAVMIRDRKRQGGGLGLLQDTHLIETLAHFSRERIPERVVHAKAVGSYGEFEATRDCSDFTCAS
FLSKVGKKTSVLQRVSTVGAESGSADTSRDVHGWSMKLYTDEGNLDWVFNNTPVFFIRDPIKFPSMNRSHKRNPRTHLPD
ASMFWDFHIGNPEGIHQLMVLFSDRGTPKSPRYMNSYSGHTYKFTKADGSFKYAKIHVKTQQGIQNFTREEATKIAGENP
DYMIQDMFEAIERGDYPVWNVYVQLMTPEEAEKYEVNIFDMTKVWSHKDFPLQQIGRLTMNRNPQNYFADIEQAAFSPST
MVPGFAASADPGKSRQFLNFPPRISPKLTCDSVLQARLFAYPDAARYRLGVNYQQLPTNAAKVQVYCPFQRDGKMRFDHN
YGGDPSYVGSTIKPTNFYQDVKGSNPEALFLHTEHEKWAGEVSAYSSEITDADFVQPAALWELIGREPGHQDRLIDNLVL
SIKDVKYPDLRKAVYGLFSRVDKVLGSKLQERTEA
>RJE25285.1:4-494 Catalase [Aspergillus sclerotialis]
SSYYTLAEGCPYGNPGSSTQLRGTSGGGLGLFQDTQLFESLAHFSRERIPERVVHAKGAGAYGEFEATADCSDITSASFL
SKAGKKTPLLLRISTVAHNAGGADTVRDIRGWAMKLYTDEGNLDWVFNDTPIFFIRDPNKFPSMNRSHKRHPRTHRLDAN
MFWDFHVGNPEGIHQLVQLFSDRGTPKSLRHINAYSGHTYKFVKADGSFKYVKIHIRTNLGSHNMTRDEAARIAGENPDY
LLQDLYEAIEKGDYPTWNVYVQVMEPAEAETYRWNIFDMTKVWPHSDYPLRQIGRLTLNRNPRNYFTDIEQAAFSPSTMV
PGFAPSADPVLQARLFSYPDAARYRVGVNYQQLPTNAAKAPVYCPFERDGAMRFDDNYGEDPSYVGSSIKPTKLYQDEIG
NKMQSLSLLTGHEKWVGEVCFFESQMTDDDFVQPAALWKVIGREPGHQERFIGNVASSLKTVTYPEVRQKAYDLFSRVNK
DLGKRIQQVTE
>OQE31952.1:5-494 hypothetical protein PENSTE_c001G02881 [Penicillium steckii]
KYYTLAEGCPFANNSTAVLMRGRQGGGLGLLQDTQLIETLAHFSRERIPERVVHAKAVGCYGEFEATRDCSDFTSASFLN
KAGKITPVLQRVSTVGPESGSADTSRDVHGWAMKLYTDEGNLDWVFNNTPVFFIRDPIKFPSMNRSHKRHPQSHLPDANM
FWDFHVGNPEGIHQLLVLFSDRGTPKSVRFMNSYSGHTYKFTKDDGTFHYAKIHVKTKQGIQNFSRAEATKIAGENPDYM
IQDMFEAIERGDYPVWDVYVQLMTPETAEKYEWNIFDMTKVWSHKDFPLQQIGRLTMNRNPRNYFADIEQAAFSPSNMVP
GLAASADPVLQARLFAYPDAARYRLGVNYQQLPTNAAKVPVYCPFQRDGKMRFDDNYGGDPNYVGSSIKPTVFYQDVKKV
SPQTLSIHTEHEKWTGEVSAFTSEISDADFVQPAALWEVIGRDPGHQDRLIENLVGSVKGVKYPELRKAVYELFSRVNTD
LGMKLRDRTE
>XP_003236404.1:3-504 catalase [Trichophyton rubrum CBS 118892]
MDRYYTLAEGCPYGSSSTTVQLRDGRAGLSLLQDTQLIETLAHFSRERIPERVVHAKAAGAYGEFTVTADCSDITSASFL
SSVGKTTPVLWRVSTVGPESGSADTVRDVHGWAMKLYTDEGNLDWVFNNTPVFFIRDPIKFPSLNRSHKRNPRTHLPDAN
MVSWPSDFHNSSPEGFHQLLHLFSDRGTPASLRHMNAYSGHTYKLTTADGGFRYVKFHIKTDQGVRNFTREEAETMAGKN
PDFLIQDMFDAIERGEYPTWTVFAQVMEPAQAENYRWNIFDMTKVWPHKDFPLRELGKLTLNRNPNNYFTDIEQAAFSPS
TMVPGIAPSADPMLQARMFAYPDAARYRLGANYQQLPTNAAKSPVYCPFQRDGKMNFSDNYGADPNYVGSSLQPTKFYPQ
LKRMAPSTISTLTEHEKWMGEVCTFTSQVTDDDFVQPAALWEVIKREPGHEQRFYGNVAAHLSGVTCERLRSDIYAWFAR
ISPDLGAGVHQATEELIASSAQ
>OQE17607.1:4-498 hypothetical protein PENSTE_c020G03819 [Penicillium steckii]
NKYYTLAEGCPFANSKTSVLMRGKGGGSLGLLQDTQLIETLAHFSRERIPERVVHAKAVGCFGEFEAIRDCSDFTSASFF
SKAGKKTPVLQRVSTVGQESGSADTSRDVHGWAMKLYTDEGNLDWVFNNTGCQPVFFIRDPIKFPSMNRSHKRHPQTHLP
DPNMFWDFHVGNPEGIHQLMILFSDRGTPESVRHMNAYSGHTYKFTKANGSFNYAKIHLKTQQGIRNFTCEEAIRVSGEN
PDHMIQDMFEAIERGDYPVWDVFVQLMSPDEAERYEWNIFDMTKVWGHKDFPLQKIGHLTMNRNPQNYFADIEQAAFSPS
TMVPGFAASADPVLQARLFAYPDAARYRLGVNYQQLPTNSAKVQVYCPFERDGVMRFDGNYGGDPNYVGSSLQPTKFYQN
LKGISPAILSLHTEHEKWVGEVSAYTSEITDKDFIQPRNLWGVIGREPGHQDRLIDNLVSSVKGVKYPDLRKAVYDLFSR
VDQELGSKLQKRTEA
>XP_040666518.1:8-500 uncharacterized protein ASPVEDRAFT_885290 [Aspergillus versicolor CBS 583.65]
KYYTLAEGCPFASNATALELRSGNAALGLLQDTQLIETLAHFSRERIPERVVHAKAAGAYGEFTVTRDCTDITSASFLNR
VGKTTPVLWRVSTVGPEAGSADTTRDVHGWAMKLYTDEGNLDWVFNNTPVFFIRDPIKFPSVNRSHKRHPQTHLPDSDMH
SHCDSFHSGNPEGFHQLMHLFSDRGTPASLRHMNAYSGHTYKFTTADGGFKYIKVHVKTNQGVKNFTAEESQRIAGENPD
FLIQDMFEAIERGDYPTWTVYVQVMDPSEADNYRWNIFDMTKVWPHQDFPLREIGKLTLNRNPNNYFADIEQAAFSPSTM
VPGWAPSADLVLQARLFAYSDAARYRLGVNYQMLPTNAAKSPVYCPFQRDGKMNFSSNYGGDPNYVGSSLKPTCFYQDVK
GTGPKAHSLHTEHEKWVGEVVTFTSHITDDDFEQPAALWEVIKKEPGHEQRFYNNIAGHLSKVKNDRLRMEVYHWFGRIH
PELADGIRKATMA
>KAB8079413.1:4-489 catalase-like domain-containing protein [Aspergillus leporis]
RYYTLAEGCPFASNSTSIQLRNGSGGGLSLLQDTQLIETLAHFSRERIPERVVHAKAAGFLSKPGKKSPVLLRVSTVGPE
AGSADTTRDVHGWAMKTYTDEGNLDWVFNNTPVFFVRDPIKFPSLNRSHKRHPTTHLPDANMCSPAATILAPVFNFFSFH
VGNPEGIHELLHLFSDRGTPRSIRHMNAYSGHTYKFTKEDGSFKYVKIHIKTAQGIQNMTREESIKIAGENPDYLIQDMF
EAIEKGDYPVWNVYVQVMDPSEAEKYRWNIFDMTKVWSHKDFPLRQIGRLTMNRNPRNYFADIEQAAFSPSTLVPGIAPS
ADPMLQARMFAYPDAARYRLGVNYQQLPTNAAKAPVYCPYQRDGAMRFDDNYGGDPNYVGSSLQPTRFYQEVKGTGANRV
SVLTEHEKWVGEVTDFQTHITDNDFVQPAGLWEVIGKEPGHQERTVGNLAAHLKSVRSPQLRSEVYALFGKVNRDLGENL
RKVTEA
>GCB22957.1:163-662 catalase [Aspergillus awamori]
SEESTNDPGCPYASNASSVQLRSGNGGLLLMQDTQLIETLSHFARERIPERVVHAKAAGAYGEFTCTHDCSDITSASFLS
EIGKTTQLLLRISTVGPEAGSADTLRDVHGWAMKLYTDEGNLDWVFNNTPVFFIRDPLKFPSLNRSHKRNPQSHLPDPNM
FWDFHAGNPEGFHQLLHLFSDRGTPASLRHINAYSGHTYKFTLKDGSFKYVKFHIKTTQGIKNLTKEESVRLAGENPDFL
IQDLFEAIERKDYPTWNVYVQVMSPEQAENYRWNIFDMTKVWPHSDFPLRQIGTMKLNRNPRNYFTDIEQAAFSPSNLVP
GVAPSADPMLQARMFSYPDAARYRVGTNYQQLPTNAAKTQVYCPYQRDGQMNFSDNYGADPNYVGSSLKPIKFYQDVKGQ
APQAVSTLTEHEKWVGQVSNFQYGLYEDDFVQARGLWKVIGKEEGHQERFFGNVAVHLGQVWSGPLRERVYELFSRVDPG
LGEGVKKATEEVVKKRESSK
>PHH74302.1:2-437 hypothetical protein CDD82_5015 [Ophiocordyceps australis]
SSAFGEFEVTHDCTDITSASFLNKVGKKTKVMLRISTVGPERGSADTTRDVHGWAMKLYTDEGNLDWVFNNTPTFFIRDP
IKFPSMNRAHKRHPRTNWPDADMFWDFHVGNPEGIHELMHLFSDRGTPASLRHMNAYSGHTYKFTKQDGSFKYIKIHILT
SIGVKNLDRQTATKIAGENPDYLVQDLYNAIDRKDFPVWNIYVQVMDPSDAEKYKWNIFDMTKVWPHKDYPLRQIGRLTM
NKNPSNYFVDIEQSAFSPSNLVPGFAPSADPMLQARMFAYPDAARYRLGVNYQQLPTNHAVVPIYSPFQRDGFMNATPNY
GGDPNYVGSMLKPTTFLDSNQAARISTITEHQKWVGQVSTYTTEIAPEDFEQAKGLWDVLGRDPGHQDRFVGNVADNVSR
VTNNELRAKVFELFSRVDEKLGARIRTETESIKTKS
>GAD98054.1:1-386 catalase, putative, partial [Paecilomyces variotii No. 5]
MPGPYTLSEGCPYASNATSVQVRNGSGGGLVLMQDTQLIETLAHFSRERIPERVVHAKAAGAYGEFEVTHDCSDLTSASF
LNTIGKKTGVLLRISTVGPERGSADTVRDVHGWAMKLYTDEGNLDWVFNNTPVFFVRDPIKFPSLNRSHKRHPRTNSPSA
DMFWDFHTGNPEGIHQLMHLFSDRGTPASLRHMNAYSGHTYKFTKEDGSFKYIKVHIKTQLGVKNFDEETATKIAGENPD
YLVDDLFDAIEKGDYPVWNVYVQVMEPEQAESYKWNIFDMTKVWPHQDFPLRQIGRLTLNRNPRNYFTDIEQAAFSPSTM
VPGWAPSADPMLQARMFAYPDAARYRLGVNYQHLPTNHARVPIYCPFQRDGFMNFTDNYGDDPNYV
>OJJ66441.1:5-498 hypothetical protein ASPBRDRAFT_201066 [Aspergillus brasiliensis CBS 101740]
RYCTLAEGCPVANSKTAVLMRGQQGGALGLLQDTQLIETLAHFSRERIPERVVHAKAVGSYGEFEATRDCSDFTSASFLS
KAGKKTPVLQRVSTVGPESGSADTARDVHGWAMKFYTDEGNQDFVFNNTVNPPVFFIRDPIKFPSMNRSHKRHPQTHLPD
PNMFWDFHVGNPEGIHQLLILFSDRGTPKSVRYMNSYSGHTYKFTKPDGSFKYAKIHVKSQQGIENLSSRDATRIAGEDP
DYMIRDMFEAIERGDYPVWNIYVQLMSPEEAEKYRWNIFDMTKVWSHKEFPLQQIGRLTMNRNPRNYFADIEQAAFSPST
MVPGIAASADPVLQARLFAYPDAARYRLGVNYQQLPTNAAKVQVYCPFQRDGAMRFDENYGSDPNYVGSSIKPTRFYQEQ
KGGGASALAIHTEHEKWVGEVSAYTSEITDDDFVQPAALWDIIGREAGHQDRVIENLVGSIKGVKYPELRKAVYSLFGRV
NHDLRSKLEQRTEA
>RMJ24035.1:7-496 Catalase [Aspergillus sp. HF37]
RYYTLAEGCPYASGSTSVQLRNGSGGGLGLLQDTQLIESLAHFSRERIPERVVHAKAAGAYGEFEATSDCSDITSASFLS
LGKKTPVLTRISTVGRQAGSADTSRDIHGWAMKLYTDEGNQDWVFNNTPIFFLRDPAKFPSLNRAHKRHPQSHLPDTNMF
WDFHVGNPEGIHELLHYFSDRGTPASLRKMNAYSSHTYKFTKEDGSFRYFKIHIKPDLGAKNLTREEATKTAGENPDFLI
QDLFEAIENGEYPKWTVYAQVMEPDQAEGFRWNIFDLTKVWPHKEFPLREIGRVTLNRNPRNYFADIEQAAFSPSTMVRG
IAPSADPMLQARLFAYPDAARYRLGVNYQQLPTNAAKGPVYCPFQRDGRMRFDANYDSDPSYVGSSLKPMIFYHDVKGCK
PESVGAFTEHEKWAGEVCSFQSELSDDDFVQPAALWNTIGREPGHQERTIGNLAHHVRGVKYPELRSGVYALFSRVNANL
GQRLKEVTEA
>GAQ47372.1:119-623 catalase [Aspergillus niger]
LPPGCPYASNASSVQLRSGNGGLLLMQDTQLIETLSHFARERIPERVVHAKAAGYISSPLPLPTTKTLLTAQHSAYGEFT
CTHDCSDITSASFLSEIGKTTQLLLRVSTVGPEAGSADTLRDVHGWAMKLYTDEGNLDWVFNNTPVFFIRDPLKFPSLNR
SHKRNPQSHLPDPNMFWDFHAGNPEGFHQLLHLFSDRGTPASLRHINAYSGHTYKFTLKDGSFKYVKFHIKTTQGIKNLT
KEESVRMAGENPDFLIQDLFEAIERKDYPTWNVYVQVMSPEQAENYRWNIFDMTKVWPHSDFPLRQIGTMKLNRNPRNYF
TDIEQAAFSPSNMVPGVAPSADPMLQARMFSYPDAARYRVGTNYQQLPTNAAKTQVYCPYQRDGQMNFSDNYGADPNYVG
SSLKPIKFYQDVKGQAPQAVSTLTEHEKWVGQVSNFQYGLYEDDFVQARGLWKVIGKEEGHQERFFGNVAVHLGQVWSDK
LRARVYELFSMVDPGLGEGVKKATE
>XP_026614671.1:1-507 hypothetical protein CDV56_107726 [Aspergillus thermomutatus]
MPPHYTLAEGCPYPDASTSVQLRDGRGGGLSLLQDTQLIENLAHFSRERIPERVVHAKAAGARGVFKVTNDNSDITCADF
LNGVGKKTECLVRISTVGGESGSSDTLRDIHGFSIKFFTEQGNQDFVFNNTPVFFIRDPQKFPSLNRSHKRHPSSHLPDA
TMFWDFHTGSPESIHQLMVLFSDRGTPASLRQMHAYSGHTYKLTKEDGSFKYVKFHFRSKQGVKSFNREESEKINGSNPD
FLIQDMYEAIERGEYPSWDLCVQIMDPKDAESYKWNIFDMTKVWPHSDYPMRKLGQLTLNQNPRNYFADIEQAAFSPSTM
VPGIAPSADPMLQARMFAYPDAQRYRLGVNYQQLPTNRARTNVYCPFERDGAMTFYNYDGDTNYVGSSVSPAVFASSSSG
RGKVASTITEHEKWVGEVVSHISPVEEQDYEQARALWNVLGREDGHQDRLIGNVADKVRLVKEGVLRKRVYGMFVLHEML
SMADLIEMFGRVDAKLGKRLEEVTEKQ
>GFF98093.1:1-473 catalase [Aspergillus udagawae]
MDKYYTLAEGCPFASSETAVLMRGRGVGGVVHAKAVGAYGEFEATRDCSDFTSASFLNEAGKKTPLLLRVSTVGPEAGSA
DTARDVHGWAMKLYTDEGNQDWVFNNTPVFFIRDPIKFPSLNRSHKRHPQTHLPDADMFWDFHVGNPEGMHQLLHLFSDR
GTPKSVRHMNAYSGHTYKFTKPDGSFKYAKIHIKTQQGVQNFTAEEATKVAGENPDYLIQDMFEAIKRGDYPVWNVYVQL
MSAEEAENYRWNIFDMTKVWPHKDFPLQQIGRLTLNRNPRNYFADIEQAAFSPSTMVPGFAASADPVLQARLFAYPDAAR
YRLGVNYQQLPTNAAKAPVYCPFQRDGKMRFDDNYGGDPNYVGSSLQPTKYYQDVKGTSPQALSLHTDHEKWVGEVSAYV
SEITDEDFVQPAALWEVIGREPGHQQRLVDNVAAHLKGVKNPELRKAVYGLFRRIDESLGSMVQERTEAARNA
>KAF9894829.1:5-517 hypothetical protein FE257_004450 [Aspergillus nanangensis]
YTLAEGRPLPDDRSAVQVRNGSGGGLVLLQDTQLVEGLAHFARERIPERVVHAKAAGAFGTFEVTHDCTDITSASFLSKV
GKKTDLVARISAVTNETGYADTVRDVHGWAMKFYTDEGNQDFVFNNTPVFFIRDPQKFPSLNHSHKRHPATNLTDQTMFW
DFHTGSQESIHQLMVLFSDRGTPASLRHMNAYSGHTYKFTKDDGSFKYVKFHIKTTIGVKSLTREQAQYLAGENPDFLMQ
DMYEAIDRGDYPEYNVFVQVMDPKEAETYKWNIFDMTKVWPHEDYPLRQIGRLTFNRNVSRIPHRQEFVQANNIPRDEQP
KNYFVDVEQAAFSPSTMVPGIAASADQMLQARMFSYPDAQRHRLGTNYQQLPINAPHAPVHCPYSRSGAMNFSTNYGGEP
NYSGSSLHPTTFAKSRTEKTRPVTTTITEHEEWVGKAVSYASEVEKKDYEQAAGLWKVLGREEGHQERLVGNVADKVRWV
KIPELRKRVYEMFSRVDGDLGKRIEKETEGNLA
>XP_001270392.1:1-498 catalase [Aspergillus clavatus NRRL 1]
MPNHYTLAEGCPYSNAATSVQLRDGRGGGLSLLQDTQLIESLAHFSRERIPERVVHAKAAGAHGVFEVTDDNSDITSACF
LNGVGKKTECLVRISTVGGESGSSDTLRDVHGFAMKFFTEEGNQDFIFNNTPVFFIRDPLKFPSLNRSHKRHPASHLPDS
AMVRFFPYIGEQSFHTGSPESIHQLMVLFSDRGTPASLRKMNAYSGHTYKLTKEDGSFKYVKFHLKSKQGIQNFTREQSE
QINGSNPDYLIQDMYEAIERDEYPSWDVCVQVMDPKDAESYQWNIFDMTKVWPHKDYPLRKLGQMTLNQNPHNYFADIEQ
AAFSPSTMVPGIAPSADPMLQARMFAYPDAQRYRLGVNYQQLPTNRARSSVYCPFERDGAMNSHNYGGHTNYIGSSLSPT
VYATSSKGSGTVASTMTEHEKWVGEVVSYISPVVDADYEQTRGLWRVLGKEEGHQDRLIGNLADKTKNVKDVSLRKRVYE
MFARVDEGLGQRLQEETE
>XP_033574000.1:7-486 catalase-domain-containing protein [Mytilinidion resinicola]
YTLAEGRPVADPASAQHFGGQGIKGLVLLQDTQLIETLAHFSRERIPERVVHASAVGAFGEFEVTHDVTDITSAAFLSKI
GKKSKCLLRVSTVGPEAGGADTVRDVRGWGMKIYTEEGNQDFVFNDIPVFFIRDPIKFPSVNRSHKRHPRTHLGDWSMFW
DFHNTNQEGIHALMILFSDRGTPASIRNINSYSGHTYKLVKDDGSFKYVKFHFKTNQGIKNLTRSEATKLAGENPDAHLQ
DLHDSIEHGDFPSWTLYVQVMDPADAETYRWNIFDMTKVWPQKDYPLRPVGKLTLNENPSNYFRDIEQAAFSPSNMVPGI
APSADPMLQARMFAYPDAARYRLGVNYQTLPPNAAKSPVYSPYQRDGAMVFGSNYGGDPNYVRSTQKEVAFRKTATIAKG
NPHEKWVGEVSDFSSEVTDEDFVQARDLWKVLGRQEGQQENLVGNVAATLSQAVPEVQKETFAMFRRVDEELGRKIEAAT
>CAK96671.1:4-467 unnamed protein product [Aspergillus niger]
RYYTLAEGCPYASNASSVQLRSGNGGLLLMQDTQLIETLSHFARERIPERVVHAKAAGAYGEFTCTHDCSDITSASFLSE
IGKTTQLLLRISTVGPEAGSADTLRDVHGWAMKLYTDEGNLDWVFNNTPVFFIRDPLKFPSLNRSHKRNPQSHLPDPNMV
FYPPICFGISFHAGNPEGFHQLLHLFSDRGTPASLRHINAYSGHTYKFTLKDGSFKYVKFHIKTTQGVKNLTKEESVRLA
GENPDFLIQDLFEAIERKDYPTWNVYVQVMSPEQAENYRWNIFDMTKVWPHSDFPLRQIGTMKLNRNPRNYFTDIEQAAF
SPSNLVPGVAPSADPMLQARMFSYPDAARYRVGTNYQQLPTNAAKTQVYCPYQRDGQMNFSDNYGADPNYVGSSLKPIKF
YQDVKGQAPQAVSTLTEHEKWVGQARGLWKVIGKEEGHQERFFGNVAVHLGQVWSGPLRERVYG
>XP_002849217.1:4-490 catalase [Microsporum canis CBS 113480]
RYYTLAEGCPYASNATSVQLRDGRGGGLSLLQDTQLIETLAHFSWERIPERVVHAKAAGAYGGFTVTKDCSDITSASFLN
KVGKTTPVLWRVSTVGPESGSADTLRDVHGWAMKFYTDEGNLDWVFNNTSKGQPVFFVRDPMKFPSLNRSHKRHPRTHLP
NSDMEYLLVLTHADLGSFHNGSPESFHELLHLFSDRGTPASLRNMNAYGGHTYKLTTTDGAFKYVKFHIKTNQGVRNFTR
EEAEKMAGQNPDFLIHDMFDAIERKDYPSWTVFVQVMDPSQAENYRWNIFDMTKVWAHKDFPLRELGKLTLNRNPNNYFT
DIEQAAFSPSTMVPGIAPSADPMLQARMFAYPDAARYRLGVNYQQLPTNAAKCPVYSPLQRDGKMNFSDNYGADPNYVGS
SLQPTNFYPKLKGVGPNTISTQTEHEKWAGQISTFATQITDDDFVQPAALWEVIKKQPGHEQRFYGNVAAHLSKVTSDRL
RNDIYFL
>GFF56895.1:4-473 catalase [Aspergillus udagawae]
RPYTLREGCPYASDSTSVQLRSGNGGLVLMQDTQLIETLAHFARERIPERVVHAKAAGAYGEFTCTHDCSDITSANFLSQ
VGKKTPLLLRISTVGPKAGSADTLRDVHGWAMKLYTDEGNLDWVFNNSPVFFIRDPLKFPSLNRSHKRNPRSFLPDPNMF
WDFHVGNPEGFHEIMHMFSDRGTPASLRHMNAYSGHTYKFTLKDGSFKYVKIHIKTAQGIKNFTKEEASRIAGEDPDFLI
RDMFEAIERGEYPVWTVFVQVMSPEEAENYRWNIFDMTKPNNYFTDIEQAAFSPSTMVPGVAPSADPVLQARMFSYPDAA
RYRVGTNYQQLPTNAPKAPVYCPYQRDGAMNFSDNYDGEPNYVGSSLRPMTFYHDAKGTGPQCISTLTEHEKWTGEVSNF
HSRISDDDFVQPAELWKVIGKEPGHQERFFGNVAVHLSQVKSARLRQNVYEFFSRIDEDLAAGVKKATEA
>XP_018064934.1:27-501 catalase [Mollisia scopiformis]
YTLAEGCPQKDPASSFSINKPGGGSLLLLQDTQLIEKLAHFARERIPERVVHASAAGAFGEFEVTHDITDLTSAAFLSEV
GKKTPFLVRISTVGPERGSADTVRDVRGWAMKLKTDEGNQDWVFNDIPVFFVRDPIKFPSVNRSHKRHPRTHLPDSTMFW
DFHNNNQESIHALMCLFSDRGTPASLRNIDAFGGHTYKFTKTDGTFHYVKIHFKTNHGIKNFTDAEATRIAGENPNHNVQ
DLFENIEKGDFPSWTAYLQDMTPEQAESYKWNIFDMTKVWPHKDFPLRPFGKIVFNKNPQNYFADIEQASFSPSTMVPGI
EPSADPMLQARMFSYPDAARYRLGVNYQQLPTNCPVSPVYSPMQRDGAANFRGNYGPDPNYVRSSLRSMTYAAGNVSHDE
WAGKAASYSSEVTDDDFVQATALWAVLGTQPGQQENFVSNVAGHLKSAIPQVQEKTIEMFSRVDEGLGKLIAKAL
>PYI11675.1:1-478 catalase-domain-containing protein [Aspergillus sclerotiicarbonarius CBS 121057]
MQDTQLIETLAHFARERIPERHVHPPLPPGHAYGEFTCTHDCSDITSASFLGQVGKTTPLLLRISTVGPEAGSADTTRDV
HGWAMKLYTDEGNLDWVFNNTPVFFIRDPLKFPSLNRSHKRHPQTHLPDPNMFWEYVEPSLLAFHVGNPEGFHQLLHLFS
DRGTPASLRHMNAYSGHTYKFTLKVTKVTSQDGSFKYVKYHIKTTQGIKNLTKEESVRVAGENPDFLIQDLFEAIDRKDY
PEWTVYVQVMTPEQAETYRWNIFDMTKVWPHSDFPLRQIGTMKLNRNPRNYFTDIEQAAFSPSNMVPGTAPSADPVLQAR
MFSYPDAARYRLGTNYQQLPTNAAKAPVYCPYQRDGHMNFSDNYGADPNYVGSSLQPITYYPDLHGQGPQAVSTVTEHEK
WVGQVSNFQYGLYDDDFEQAAGLWKVIGKEAGHQERFFGNVAVHLSQVRSSKLREAVYALFGRVDQGLGEGVKQATEG
>XP_013290181.1:10-490 hypothetical protein Z517_01769 [Fonsecaea pedrosoi CBS 271.37]
YTLAEGAPLPRNDTSVQVRNKQGGGLVLLQDTQLIETLAHFSRERIPERVVHAKAAGARGYFQVTHDISDITDADFLNGI
GKKTEVLTRISTVGPEAGSADTIRDFHGWAIKFKTAEGNNDWVFNNQPVFFVRDPIKFPSLNRSHKRHPATHTSDADMFW
DFHVGSPESIHALMFLFSDRGTPASLRSINGYSGHTYKFTKKDGSYHYVKIHIHADGGIKNFTNDEAIKVAGESPDFLTN
DLFNEIEKGNFPSYTVSIQTIHPADVAMCPVNIFDMTKVLPHEQYPLRPVGKLVFDTNPTNYFAEIEQAAFTPSNIVPGI
EPSADPMLQARMFAYPDAARYRLGVNYQMLPTNAAKVPIYVPTERDGFMNFSTNYGPDPNYINSSIHPTGFHTAGVSEYK
PTEEFLSGPVVFTSDVTDDDFKQARALWTKVMAKQEGAQENFISNIAGNIAGVKRDWLREKVFELFRRVDESLGKRIEEA
V
>TID07076.1:6-504 Catalase [Colletotrichum higginsianum]
YTLAEGVPYADPTTAQHFGGNSIKGLMLLQDTQLIETLAHFSRERIPERVVHARAAGAFGEFEVTHDVSQHTSAKFLSGI
GTKSKVLLRVSTVGPERGSADTVRDVRGWGMKIFTEEGNQDWVFNDIVSRQPFFSLLKVKLIRQPVFFVRDPIKFPSLNR
SHKRNPRTNVTDATMFWDFHNNNQEGIHALMHLFSGRGTPKSIRHLNSYSGHTYKLTKDDGTFHYVKIHIKTNQGVQNLS
QDEAVRLAGENPDYHTADLYGAIEAGDFPSWTVFFQIMEPQDAEKYRWNIFDMTKVWPHSDYPLIPVGKLTLNKNPSNYF
ADIEQAAFSPSNMVRGFAPSADPMLQARMFAYNDAARYRLGVNYQQLPCNRAVSPVYCPYQRDGFMTFGDNYGADPNYVR
SDLKPVNYVGSHGASGYAIGGHEDWVGHVCGFTSEVVDDDFAQARAFWEVLGKQPGEQEALVHNVAQHMGGAAPAVHEKA
FGIFARVDQDLGERIRAAV
>CZR62778.1:13-487 probable catalase [Phialocephala subalpina]
YTLAEGCPQQDPASSFSINKPGGGGLLLLQDTQLIETLAHFARERIPERVVHAKAAGAFGEFEVTHDITDITSAAFLSEI
GKKTPFLVRISTVGPERGSADTVRDVRGWAMKLFTEEGNQDWVFNDIPVFFVRDPIKFPSVNRSHKRHPQTNLTDSTMFW
DFHNNNQEGIHALMCLFSDRGTPASLRNIDAFSGHTYKFTKKDGSFHYVKIHFKTDQGIKNFTEAEATKIAGENPDHNVQ
DLFENIAKGNFPSWTAYVQTMTAEEAEKYRWNIFDMTKVWPHKDHPLRLFGKLTFNRNPQNYFSDIEQAAFSPSTMVPGI
EPSADPMLQARMFSYPDAARYRLGVNYQMLPTNCPIGPVYSPMQRDGFANFRGNYGSDPNYVRSSFRSMTYAAGKASHDE
WAGKTAAYSSEVVDDDFVQATALWKVLGTQPGQQGNFVSNVAGLLGSAIPEVQEKTIEMFSRVDAELGKLIAEAL
>XP_040651228.1:468-934 Catalase, mono-functional, heme-containing [Penicillium griseofulvum]
GCPFASNRTVVTMRDRQGGGLGLLQDTQLIETLAHFSRERIPERVVHAKAVGYGEFEATRDCSDFTCASFLNRTGKKTSV
LQRVSTVGAESGSADTTRDVHGWSMKLYTDEGNLDWVFNNTPVFFIRDPIKFPSMNRSHKRHPQTHLPDANMFWDFHVGN
PEGIHQLMILFSDRGTPKSVRYMNSYSGNTYKFTKTDGSFKYAKIHVKTQQGIQNFTSEEATKIVGENPDYMIQDMVEAI
ERGDYPVWNVYVQLMSPEQAEKYETNIFDMTKPRNYFADIEQAAFSPSTMVPGFAASADPVLQARLFAYPDAARYRLGVN
YQQLPTNAAKAQVYSPFQRDGKMRLDDNYGGDPSYVGSSIKPTRFYQDVKGSKLRALFLHTDHEKWVGEVLAYTSEITDA
DFVQPAALWEIIGREPGHQDRLIDNLVSSVKGVKYTELRKAVYSLFSRVNKDLGLRLQERTEAALKA
>XP_007728082.1:7-491 catalase [Capronia coronata CBS 617.96]
KVYTLAEGAPLPRNDTSVQVLTKHGGGLVLLQDTQLIETLAHFSRERIPERVVHAKAAGARGYFQVTHDISDITDADFLN
GIGKKTEVLTRISTVGPESGSADTVRDIRGWAIKFKTNEGNNDWVFNNHPVFFVRDPIKFPSMNRSHKRHPATHSTDPDM
FWDYHVNAPESVHALMFIMGDRGTPASLRHINGYSGHTYKFTKKDGSFHYVKIHIHADGGVKNMPPEEATKLAGSDPDYL
TMDLYNAIEAGNYPSYTVYIQTIHPADVAKCPVNIFDITKTLPHAQYPLRPVGKLVFDKNPTNYFAEIEQAAFSPSTMVP
GIEASADPMLQARLFAYPDAARYRLGVNYQMLPTNAAKAPVYIPTERDGFMNFGSNYGADPNYLHSAIQPTSFRAPPAAS
EYKPTEDGLSGPVVFTYETTDDDFKQPRALWNKVLARQEGAQDRFVANVAGNVASVKREWLRERVFELFRRVDNSLGDRI
EEAVK
>KAH0430790.1:6-490 catalase [Colletotrichum camelliae]
YTLAEGVPYADPSTAQHFGSNGVKGLMLLQDTQLIETLAHFSRERIPERVVHARAVGAFGEFEVTHDVSKLTSAKFLNGI
GKKSKVLLRVSTVGPERGSVDTVRDVRGWGMKIFTEEGNQDWVFNDIPVFFIRDPNKFPSVNRSHKRHPATNCSDATMFW
DFHNNNQEGIHALMHLFCNRGTPRSIRHLNSYSGHTYKLTKDDGTFYYVKIHIKSNQGVENLTEEEAVKLAGEQPDYHTA
DLYDAIAKGAFPSWTVYFQVMEPKDAETYRWNIFDMTKVWPHADYPLIPVGRLTLNKNPANYFADIEQAAFSPSNMVRGF
APSADPMLQARMFAYNDAARYRLGVNYQQLPCNRAVSAVYCPYQRDGFMTFGDNYGADPNYVRSDLRPVNFVGQQGANGY
AIGGHEEWVGRVCGFTSQVTEDDFVQAREFWAVLGKQPGEQEALVSNVAGHLGSARKEVHEKAFDMFDRVSPELGGKIRK
AVQSR
>XP_008730409.1:10-488 hypothetical protein G647_07875 [Cladophialophora carrionii CBS 160.54]
YTLAEGKPLPSNDTSIQVRNKQGGGLVLLQDTQLIETLAHFSRERIPERVVHAKAIGARGYFQVTHDISDITDADFLNGI
GKKTEVLTRISTVGPESGSADTIRDFHGWAIKFKTAEGNNDWVFNNQPVFFVRDPIKFPSLNRSHKRHPATHSNDADMFW
DFHVGSPESVHALMFLFSDRGTPASLRNINGYSGHTYKFTKKDGSFHYVRIHIHADEGVKNLTNDEAVRLAGTSPDHLTL
DMFNAIEEGNYPSYTVSIQTIHPADVGLSPVNIFDMTKVLPHAQYPLRPVGKLVFDRNPINYFSEIEQAAFSPSTMVPGI
EPSADPMLQARMFAYPDAARYRLGVNYQMLPTNAAKVPVYIPTERDGFMNFSANYGAEPNYVNSSIHPTGFHDAARSEYK
PTEEVLTGPVVFTSEITDEDFKQPRALWNNVFSEEEQESFVNNISGNIAAVKRDWLREKVFDLFRRVDQSLGDRIEEAV
>XP_008079568.1:13-486 Heme-dependent catalase-like protein [Glarea lozoyensis ATCC 20868]
YTLAEGGPIGDPATVVRLNRSSGGGLVLLQDTQLIETLAHFARERIPERVVHAKAAGAFGTFTVTHDISSITSAKFLNGV
GKKTEVVVRISTVGPEKGSADTARDPRGWGIKFYTEEGNQDWVFNNTPIFFIRDPIKFPSLNRSHKRHPQTNLTDSTMFW
DFHNNNQEGTHELMHLFSDRGTPKSLRHTDAFSGHTYKFTTTDGNFHYVKIHLKTDQGIQNFKAEEATKMAGENPDHNTQ
DLFESISKGDFPTWTAYLQVMTPSQAETYRWNIFDMTKVWPHADFPLIPFGKLELNRNPSNYFSDIEQAAFSPSTMVPGI
APSADPMLQARMFSYPDAARYRLGVNYQLLPPNHAHSPVYSPYQRDGFANFGGNYGADPNYVRTSFRPVKVGRADTPHEE
WSGRVAAYTTEVKEVDFVQARGMWEVFGRTGQREAFVGNVAGHLRMAEEGVRKEAVAVWAKVDEDMAKQIEAAM
>KAE9371582.1:13-490 catalase [Chalara longipes BDJ]
YTLAEGQPQPNPGASFSITKSKGRGGLILLQDTQLIETLAHFARERIPERVVHAQAAGARGYFEVTHDISDLTSAAFLSK
LGTKTPALVRISTVGGERGSSDTVRDVRGWGIKLFTTEGNQDWVFNHIPVFFVRDPIKFPSLNRSHKRHPQTNLPDSTMF
WDFHNNNQEGIHALMHLFSDRGTPSSLRGINSFSGHTYKFTKEDGSFVYVKIHLRTDRGIKTFTSEEATKMGGLNPNHNL
QDLFEAIDKGDFPSWTVYVQVMTAEEAEKYRWNIFDMTKVWPHADYPLRPFGKLTLDKVPQNYFAEIEQAAFSPSNMVPG
IEPSADPMLQARMFSYPDAARYRLGVNYQQLPTNAALSDVYSPMQRDGFANFKGNYGPDPNDVGSTLRTMRYKGGRTSHD
EWIGKIADYSSEIVDDDFAQATALWEVFGKHPGQQKAFVSNVAENLKPALPAVQKETIKMFARVSADLARMIEEAFKA
>KAF1983343.1:10-511 catalase-domain-containing protein [Aulographum hederae CBS 113979]
YTLSEGRPLPSATTHLQVSATSNKTTGGLLTLNNTALIETLAHFSRERIPERVVHARAAGAFGEFEVTHDVSDLTDAAFL
TGVGKKSRTLLRVSTVGGESGSADCVRDVRGWASKIYTEEGNQDFVFNDMPMFFIRDPIKFPSVNRSHKRDPRTHLPSPA
MFWDFHTAHQEGIHALMFLFSDRGTPASIRHLNSYSGHTYKFTKADGSWRYVKFHFKTEDGIKTNTDAQATKLAGENPNA
LTQDLFEAIERKEYPTWKLYVQVMEPEDAETYRWNPFDMTKVWPHADYPLRPVGKLTLNENPQNYFTSIEQAAFSPSTMV
RGIAPSADPMLQARMFAYPDAARYRLGANYTMLPSNRPVSEVYSPYQRDGAMNFSANYGGDPNYFGATMRDVAFVASDSD
YDFQTEEKMSVEMQEKYVKHEQWAGRVAAFSSEVTDEDFVQAMAFWEVLGRQEGQQEHFIHNVSVHVAGVEVDGIRERVF
EMFGRVDKGLGRHVRNVVDGLR
>GAD93337.1:11-487 catalase [Paecilomyces variotii No. 5]
YTLAEGRPVADPRSHLQIGRRGGGGLLLLQDTQLIETLAHFPRERIPERVVHAKAAGALGEFEVTHDVSDITSAAFLNGI
GKKTPLLLRISTVGPEKGSADTVRDVRGWAMKLYTEEGNQDWVFNNTPVFFVRDPIKFPSLNRSHKRHPQTNLTDATMFW
DFHNNSPESIHEIMHVFSDRGTPATLRHMDAFSGHTYKFTKPDGSFKYVKIHIKSDLGNKTMTRQEAAKIAGEDPDYHTR
DLFNAIESGNYPTWTVYAQVMSPEEAENYRWNVFDITKVWPHSDYPLRPIGKITLNKNPENYFEQIEQAAFSPSTMVPGF
APSADPLLQARMFSYPDAARYRVGTNYQQLPTNAPRCPVYSPFQRDGFMSFRGNYGADPNYVGSTTLPLSTRKVEENYHD
HWVGEVTAFASEVTDDDFIQPKMLWDVMGKQPGQQENFVSNVAAHLSGAIPEVQKETIKLFDRVDPEIGRRIEKALK
>OLN97435.1:6-504 Catalase 1 [Colletotrichum chlorophyti]
YTLAEGKSSDFLQNPFTNNKAGVPYADPTTAQHFGGDSIKGLMLLQDTQLIETLAHFSRERIPERVVHARAVGAFGEFEV
THDVSRYTSAKFLNGIGKKSKVLLRVSTVGPERGSADTVRDVRGWGMKIFTEEGNQDWVFNDIPVFFVRDPIKFPSLNRS
HKRNPRSNLTDATMFWDFHNNNQEGIHALMHLFSGRGTPKTVRNLNAYSGHTYKLTKDDGSFYYVKIHVKSNQGVKSFTQ
DEAVKLAGENPDYHTADLFEAIDKGDFPSWNVYLQVMEPKDAETYRWNIFDMTKVWPHSDYPLIPVGKLTLNKNPSNYFA
DIEQAAFSPSNMVPGFAPSADPMLQARMFAYNDAARYRLGVNYQQLPCNRAISPVYCPYQRDGFMTFGDNYGGDPNYIRS
DLKAVTFVGKQGASGYAVGGHEQWVGQVCGFTSEVVDEDFVQARAFWDVLRTQPGEQEALVHNIAQHLGGADPLVHEKAF
GMFARVYPELGDKVKQAVQ
>KAH8602104.1:16-493 catalase [Bisporella sp. PMI_857]
YTLAEGCPVSDPTSALGIRQNGGGLLVLQDTQLIETLAHFSRERIPERVVHAKAAGAFGEFEVTHDISDITSADFLNGIG
KKTPLMARISTVGPEKGSADTARDPRGWGIKLYTQEGNNDWVFNNTPVFFIRDPIKFPSVNRAHKRHPQTNLPDSTMFWD
FHNNNHEGIHELMHLFSDRGTPASLRHTDAFSGHTYKFTKPDGSFKYVKIHLKADQGIKNFTGDEAERIAGTDPDHHVRD
LFEAIEREEYPTWTAYLQIMDPKSAETYRWNIFDMTKVWPHKDYPLIPFGRMTLNRNPQNYFADIEQAAFSPSTMVPGIS
PSADPILQARMFAYPDAARYRLGANYQQLPTNLPLSPVYSPYQRDGASVYRGNYGPDPNYVRSSLRPMHFVERDESRKHD
EWVGSVTAFSSEVSDEDFVQARGLWEVLGRQEGQQDSFVRNLATHLRGAIPEVQVETIKMFARVNEELARLLDVAVSA
>XP_016225093.1:10-496 hypothetical protein PV10_04729 [Exophiala mesophila]
YTLAEGTPLPRNDTSVQVRNKNGGGLVLLQDTQLIETLAHFSRERIPERVVHAKAAGARGYFEVTHDISDITDADFLNGI
GKRSELLTRISTVGAESGSADTVRDVHGWAIKIKTNEGNNDWVFNNQPVFFIRDPIKFPSVNRSHKRHPATHSTDADMFW
DFHVNAPESAHLLMFLFGDRGTPASLRNINGYSGHTYKWTKKDGSFHYVKIHIHADAGIKTITDEESIRLAGESPDYLTL
DLYNAIESGNFPSYTVSIQTIHPKDIASCPVNIFDMTKIWPHSLYPLRPVGKMVFDTNPRNYFAEIEQAAFSPSTMVPGI
EASADPMLQARMFAYPDAQRYRLGVNYQQLPTNAAKSPIYIPTERDGAFTYGLNYGDDPNYLNTAIEPISFHDTSASQYK
PTEESLHGPIVFTSEVTDEDFKQPRALWNDVLSKDEQDRFIHNISRNIAGVKRDWLREKVYELFRKVDKSLGDRIEEAVR
ALLEETK
>OCL08896.1:7-485 catalase-domain-containing protein [Glonium stellatum]
YTLAEGCPVTDPTATQHFGGQGVKGLVLLQDTQLIETLAHFARERIPERVVHASAAGAFGELEVTHDVSDITSAAFLNGV
GKKSKVLLRISTVGPEKGSADTVRDVRGWGMKVYTEEGNQDFVFNDIPVFFVRDPIKFPSLNRSHKRHPRTHLSDPTMFW
DFHNNNQEGIHAIMQLFSDRGTPASLRHINAYSGHTYKFTKDDGTSKYVKFHIKTNQGVQSLTKEQAAKIAGENPDYHVE
DLFTAIERGDFPSWTIYVQVMELSDAEAYRWNIFDMTKVWPHSDYPLRPVAKLTLNENPSNYFRDIEQAAFSPSNMVPGI
APSADPMLQARMFAYPDAARYRLGVNYQQLPPNSAKSPVYSPYQRDGFMTFNSNYGGDPNYVRSTQRLVAFRDKPNTNAQ
KLHNNWVGEVCDFSSEVIDDDFIQAKAFWEVLGSQSGQQDNLVGNVAAHLKGALPEVQKEAFKMFSQVDQDLGKKIKEA
>KAF6805923.1:6-490 Catalase 1 [Colletotrichum sojae]
YTLAEGVPYADATTAQHFGGNSIKGLMLLQDTQLIETLAHFSRERIPERVVHARAVGAFGEFEVTHDVSHFTSAKFLNGI
GKKSKVLLRVSTVGPERGSADTVRDVRGWGMKIFTEEGNQDWVFNSIPVFFIRDPIKFPSVNRSHKRNPATNVSDPTMFW
DFHNNNQEGIHALLHLFSGRGTPKSVRHINSYSGHTYKLTKDDGTFYYVKIHLKSNQGVQNLTQDEAVKLAGENPDAHTA
DLYDSIERGDFPSWNIFFQVMNPRDAEKYRWNIFDMTKVWPHADYPPIPVGKLTLNKNPLNYFADIEQAAFSPSNMVRGF
APSADPMLQARMFAYNDAARYRLGVNYQQLPCNRAISPVYSPYQRDGFMTFGDNYGGDPNYVRSDLKSVDFVGNQGASGY
ALGGHEEWVGRVCGFTSQVVEDDFVQARAFWNVLGQQPGEQEALVYNVAQHLGGARPEVHEKAFGIFSRVSPDLGEKIKN
TIQGR
>KAF3004438.1:4-474 hypothetical protein E8E15_001110 [Penicillium rubens]
NKYYTLAEGYPFPSNSTAVLMRSRQGTGGLGLLQDTQLIETLAHFNRERIPERVVHAKAVGAYGEFEATEDCSDVTCASF
LNKAGEKTPLLLRVSTVGPESGSADTSRDVHGWAMKMYTDEGNLDWVFNNTPVFFMRDPIKFPSVNRSHKRNPRTHLPDP
NMSVRFLNAYSGHTYKFTKTDCLFNYIKIHVKSRQGVRNFTGEEATKVAGEDPDYMIRDMYEAIARKDFPEWDVFVQVMS
PSEAENYRWNIFDMTKVWPHEDFPLRKIGTMKLNRNPNNYFTDIEQAAFSPSTMVPWFAASADRILQARLFAYPDAARYR
LGVNYQQLPTNAAKVPVYCPFERDGAMRFDGNYGADPNYVGSTLQPTRFKTEEKGVTPQSLDVHTDHEKWVGEVSAYTSQ
ITEDDFVQPAALWDVIGREPEHQDRVINNLAGNISWVESLELRRAVYALFSRVNKNLGIRLKKATEAKVGA
>KAF0317004.1:6-474 catalase [Colletotrichum asianum]
YTLAEGVPYADPSTAQHFGGNGVKGLMLLQDTQLIETLAHFSRERIPERVVHARAVGAFGEFEVTHDVSQFTSAKFLNEI
GKKSKVLLRVSTVGPERGSADTVRDVRGWGMKIFTEEGNQDWVFNDIPVFFIRDPIKFSSVNRSHKRHPATNCSDATMFW
DFHNNNQEGIHALMHLFCNRGTPRSIRHLNSYSGHTYKLTKDDGTFYYVKIHIKSNQGVENLTEKEAVKLAGEQPDYHTA
DLYDAIAKGDFPKGTVYFQVMDPKDAETYRWNIFDMTKVWPHADYPLIPVGKLTLNKNPANYFADIEQAAFSPSNMVRGF
APSADPMLQARVFAYNDAARYRLGVNYQQLPCNRAVSPVYCPYQRDGFMTFGDNYGAEPTYVRSDLRPVNFVGQQGANGY
AIGGHEEWVGRVCGFTSQVTEDDFVQARQFWSVLGKQPGEQEALVSNVAGHLGSARKEVHEKAFGKNVQ
>KAF7591386.1:4-454 hypothetical protein BBP40_001612 [Aspergillus hancockii]
RYYTLVEGCPFASNSTSVQLRNGSSGGLSLLQDTQLIETLAHFSREKIPERAYGEFEATDDCSDITSASFLSKPGKKSPV
LLRVSTVGPEAGSADTTRDVHGWAMKTYTDEGNLDWVFNNTPVVFVRDPIKFPSLNRSHKRHPTTHLPDANMFWDFHVGN
PEGIHELLHLFSDRGTPRSIRHMNAYSGHTYKFTKEDGLFKYVKIHIKTAQGIQNMTREESIKFAGENPDYLIQDMFEEI
EKGDYPVWNVYVQVMDPSEAEKYQWNIFDMTKVWSHKDFPLRQIGRLTMNRNPRNYFADIEQAAFSPSILVPGIAPSVDP
NAARYRLGVNYQQLPTNAAKAPVYCPCQRDGAMRFDDNYGGDPNYVGSSLQPTKFYQEVKSTGPNRLSVLTEHEKWVGEV
TNFQTHIVDDDFVQPAGLWEGVRSQLRNAVYELFGKVNKDLGEKLKKVTEA
>XP_013320697.1:10-499 hypothetical protein PV05_00354 [Exophiala xenobiotica]
YTLAEGAPLPRNDTAVQVRNKHGGGLVLLQDTQLIETLAHFARERIPERVVHAKAIGTRGYFQVTHDISDITDADFLNGI
GKKTEVVTRISTVGPESGSADTIRDVHGWAIKFKTNQGNNDWVFNNIPVFFVRDPIKFPSLNRSHKRHPATHSTDADMFW
DFHVNAPESVHALMFLFSDRGTPASLRNINAYSGHTYKFTKKDGSFHYVKIQIHADAGVKNHTAAEATRLAGTDPDSLTL
DMYNAIEAGDHPSYTVSIQTILPGPDVASCPVNIFDMTKVWPHAQYPLRPVGKLVLDRNPVNYFAEIEQAAFSPSTMVPG
IEPSADPMLQARMFAYPDAARYRLGVNYQMLPTNAAKSPVYIPTERDGSMNFGANYGADPNYLHSAIQPTNFVSQQDPSF
FSSEYKPTEEESVTGGNPVAFHSEVTDEDFKQPGALWNDVMGKQEGAQEAFISNISEHIAGVKRGWLREKVFELFRRVQP
SLGDRIADAV
>KAH6716616.1:13-490 catalase [Leptodontidium sp. MPI-SDFR-AT-0119]
YTLSEGAPTQDPASSYSISRPGGRGGLLLLQDTQLIETLAHFARERIPERVVHAKAAGAYGHFEVTHDVSDITSAAFLGA
VGTKSPALARISTVGPERGSADTARDPRGWGIKIYTTEGNQDWVFNNTPVFFIRDPIKFPSLNRTHKRHPQTNIPDSTMF
WDFHNNNQEGIHELMHLFSDRGTPASLRHTDAFSGHTYKFTKPDGSFVYVKIHLKSDQGIKNFTNEEAIKIAGEDPDHNV
RDLFDAIERKDYPTWTAYLQVMKPEEAETYRWNIFDMTKVWPHKDYPLRPFGKLTLDRNPQNYFADIEQAAFSPSTMVPG
IEASADPISVLQARMFSYPDAARYRLGVNYQQLPTNLPVSAVYAPMQRDGFANFRGNYGPDPNYVRSSLRPLNYGPAKVS
HDEWIGKISEFSSEITDEDFVQAKGMWDVFARYPGQQENFVHNVAVHLGLAIPEVQEKAIEVFARVDKDLGKRIKEAI
>KAF3913436.1:7-485 Catalase [Drechslerella brochopaga]
YTLAEGVPYSSAVTAQHFGSDNIKGLMLLQDTQLIETLAHFSRERIPERVVHAHAIGAWGEFEVTHDLSGLTDAKFLSGI
GKKSKTLLRVSTVGPERGGSDSVRDVRGWGMKIFTEEGNQDWVFNSIPVFFVRDPLKFPSLNRSHKRHPATNMLDPTMFW
DFHNNSQESIHALMHLFSDRGTPRSIRNINAYSGHTYKLMKQDGTFHYIKVHIKTDQGVENLPNEDAIKLAGQAPDYHAA
DLHDAIATGNYPSWTVYFQIMKSADAENYRWNIFDMTKVWPHSDYPLRPVGKLTLNRNPGNYFAEIEQAAFSPSNMVPGW
GPSADPMLQARMFAYNDAARYRLGVNYQQLPCNKAVSRVYCPYQRDGFMTFTDNYGGDPNYVGSDLKPIRFAGNAGTNVY
ITDDHEKWVGQVVGFTSKVVEDDFVQARAFWEVLGKQDGQREHLTYNVASHLSGAHPQVRAKALEMFGKVHPAAASMIK
>KAF3936104.1:8-497 Catalase [Dactylellina cionopaga]
YTLAEGVPYASATTAQHFGGNGIKGLMLLQDTQLIETLAHFSRERIPERVVHAAAVGAWGEFEVTHDISELTDAKFLNGI
GKKSKTLLRVSTVGPERGGADTIRDVRGWGMKIFTEEGNQDWVFNSIPVFFVRDPIKFPSLNRSHKRHPATNQGDPTMFW
DFHNNNQEGIHALMHLFSDRXXXGTPKSIRNINAYSNHTYKLTKDNGSFHYIKVHIETNQGVQSLTDAEAVKLAGEAPGH
HGADLYEAIAKGDYPSWTIFFQVMKPEQAETYRWNIFDMTKVWPHSDFPLIPVGKLTLNRNPTNYFADIEQAAFSPSNMV
PGWAPSADPMLQARMFAYNDAARYRLGVNYQQLPCNRAVSRVYCPFQRDGLMTFTDNYGSDPNYVGSDLKPIQFVGKVGA
NGYNIGGHEQWVGQVTGFTSQVVDEDFEQARAFWDMIGKQKGQQEHFAYNVACHLGGAIPQVQAKALDMFSKVYPVVAQN
IKAEIDNIKA
>XP_013255991.1:12-475 catalase [Exophiala aquamarina CBS 119918]
YTLAEGAPLPRNDTSVQVRNKQGGGLVLLQDTQLIETLAHFARERIPERVVHAKAAGARGYFEVTHDVSDITDADFLNGI
GKRSEVLTRISTVGPESGSADTIRDVHGWATKIKTNEGNNDWVFNNIPVFFVRDPIKFPSLNRSHKRHPATHSVDADMFW
DFHVGAPESVHALMFLFGDRGTPASLRHINGYSGHTYKWTKKDGSFHYVRIHYHADGGVKSLTPEQATKLAGTDPDALIL
DLYNAIEAGNGPSYTVSIQTVHPEDVARCPVNIFDMTKVLPHALYPLRPVGKLVFNQNPKNYFAEIEQAAFSPSTMVPGI
EPSADPMLQARMFSYPDAARYRLGVNYQQLPTNAAKVPIYIPTERDGLMTFGANYAADPNYVHSSIQPTSFHETAKSQYK
PTEDVLEGPLVFTSEITEEDFKQPRALWNDVLSKEEQDRFVSNVSDNIAAVKREWLREKVFGRF
>KAH7015813.1:11-494 catalase-like domain-containing protein [Ilyonectria destructans]
YTLAEGCPYADPTTAQRFSDGSPVKGLMLLQDTQLIETLAHFNRERIPERVVHAHAVGAWGEFELTHDISHLTDAQFLNG
IGTKSKALIRVSTVGPGRGSADTLRDVRGWALKLFTQEGNQDFVFNDIPVFFVRDPIKFPSLNRSHKRHPATNMTDSTMF
WDFHNNNQEGIHALMMLFSDRGTPKSVRYVNGYSGHTYKLTKKDGSFSYVKIHFKSNQGNDTVTDAEATRLAGQDPDNHT
ADLWNAIESGNFPTWTAYLQVMTPEQAETFRWNIFDMTKIWPHSEFPLVPFGKLTLSRNPGNYFADIEQAAFSPSTMVPG
IAPSADPVLQARMFAYPDAARYRLGVNYQHLPCNRPVCPVYNPYQRDGFMNATENYGADPNYVRSSLKPIKFQGTVGANG
NAAGGHQQWVAGAINSYTSELTDDDFAQPRAFWNLLAKQEGQQEHLVNNVAGHLGSADPITHKDALAMFARVDPELAERI
KNAL
>QFU19315.1:8-501 catalase B2, partial [Chaetomium cochliodes]
YTLAEGCPYGDASAAQRFSDGSPVKGLMLLQDTQLIETLAHFSRERIPERVVHANAVGAWGEFEVTHDISHLTCANFLTG
VGKKSKTLARISTVGPGAGAADTVRDVRGWALKIFTEEGNQDFVFNNIPVFFVRDPIKFPSMNRSHKRHPATNMTDATMF
WDFHSQNQEGIHALMLLFSDRGIPKSIRHVNSYSGHTYKLMKSDGSFQYVKFHFKSNQGNDTLTSAEADHLAGVDPDDHK
ADMYDAIESGNFPSWTLYIQTMPPQHAETYRWNVFDMTKVWPHSDFPLQPVGKLTFNKNPENYFADIEQAAFSPSTMVSG
IAPTADPMLQARMFAYPDAARYRLGTNYQQLPCNRPVAPVYCPYERDGLATINGNYGGDPNYVQSALKPVAFRSTPQRAE
AVSSTSATAPSDAKHNVWTAGAVADYASAVTDEDFVQARMFWENVLGKQEGQQERLVSNVAADIVKAKPAVWQATFYMFS
RVTPELGELIRDAV
>KAF3003895.1:11-491 hypothetical protein E8E15_000314 [Penicillium rubens]
HTLAEGRPIENPSAALQVRAPSGGGLVLLQDTQLLENLAHFNRERIPERTVHAHACGAFGEFEVTHDVSDITSADFLNGI
GKKTRCMTRISTVGPDGGAADTVRDVRGFAMKFYTNEGNNDWVFNDIPTFFVRDPIKFSSMNRSHKRNPQTNLPDPTMFW
DFHVNNQEGIHALMHLLSDRGIPASVRHLHAFSGHTYKFTKKDGSFTYVKIHFKTNQGIKSYTRQEAAEVVSKDPDHQTR
DLFTAIERGDYPSWNVYAQVMDPKDAVNYRWNIFDMTRVWPHKDYPLRPIGKMTLNENPKNFFEDIEQAAFSPSTMVPGI
APSADPMLQTRMFAYPDAARYRVGPNYQQLPCNAARSKVYQPYQRDGYMSHNGNYGGDPNYVNSSVVPVQTKDVPEEDKA
HDTWAGTVTAFSSTVTDDDFIQPRMFWQDTLANQPGQQDNFVGNAAAFISEVEFEDIRKKAYEMFSRVDLHLGQRIQKKV
E
>TEY67247.1:13-495 hypothetical protein BOTCAL_0128g00070 [Botryotinia calthae]
YTLAEGVPVADPTTSLQLNTFGLGGLVLLQDTQLIETLAHFSRERIPERVVHAQAAGAFGEFEVTHDISDLTSAAFLNGI
GKKTPCMVRISTVGGEKGYPDVVRDVRGYAMKFYTEEGNQDFVFNNTPIFFIRDPLKFPSLNRSHKRHPQTNAPDADMFW
DFHNNNPEGIHQLMYLFSDRGTPASLRHLNAYSGHTYKFTKQNGTFKYVRFHFHSDQGVRNNTAAAAEKLLGTNPDHHKL
DLFNAIERGEFPSWTASVQVMDPEDAESFRWNVFDMTKVWPHSEVPLRPFGKMTLNRNPNNFFTDIEQAAFSPSNMVPGI
APSADPVLQARLFSYPDAARYRLGTNYQQLQSNAPHCPVYTPYQRDGLSSINGNYGPDPNYVRSSFVPLAPVTRNAQAVH
NIQHELWSGKVTAFTSEAVDDDFVQPRYFWREVLGKQENQQENLVSNVAGELANVKHERVRREAIEIFRKVDEDLAKIIE
KKI
>XP_008719664.1:10-502 hypothetical protein HMPREF1541_07117 [Cyphellophora europaea CBS 101466]
KLYTLAEGLPQASESTIETLQTGSGGGYVLLTSTQLTENLAHFSRERIPERSVHAKAAGARGHFEVTDDVSDLTDADFLT
GVGKKTEVLARISTVGPARGSADTVRDFRGCAIKFKTSEGNNDWVFNNQPVFFVRDPVKFSSMNRSHKPDPMTNTMNSDM
FWDFHTNNQEGIHALMFLFGDRGIPSSVRHLNMYSGNTYTFTKADGSYRFVRIHILTNQGIKYLTNPEAAKLAGTNPDYH
LEDLFQAIRKGEFPSWNVCVQVINPEDIGSAPMSVFDMTKIWPHRQYPLRKIGVMTLDTNPKNWFAEIEQAAFSPSSMVR
GIAPSPDIMLQARMFAYPDASRYRIGVNYQFLPTNAAVSEVHCPIERDGFMNFTANYGDDPNYIGSAIKPLKFKSGKDAV
KLAEVKGSRTLDQTDNGAPISYTSEVTDKDFEQATALWNLLAKQDGAQQRFVNNVAAHIAGVQRKWLRDAAFAMFRRVDK
DLGDRIEKTTEGK
>KAF2101035.1:12-492 putative catalase [Rhizodiscina lignyota]
YTLAEGCPIADPTTAQRVGSQPVKGLLLLQDTQLIETLAHFSRERIPERVVHASAAGAWGEFEVTHDISHLTSAKFLNGI
GKKSNVLLRISTVGPERGSADCVRDVRGWGMKVFTEEGNQDWVFNSIPVFFVRDPIKFPSVNRSHKRHPATNVHDSTMFW
DFHVNNPESIHATMALFSDRGTPADLRHLNSYSGHSYKFTKEDGSFSYVRIHFKTDLGVKTLTNDEAVKLAGEEPSHHTA
DLYDAIERGEYPSWTMFIQVMSPAEAEKYRWNIFDMTKVWPHADYPLQPVGKLTLNRNPTNYFTDIEQAAFSPSTLVPGI
APSADPMLQARMFAYPDAARYRLGANYQQLPCNHPVSEVYSPYQRDGAFRYASNYGGDPNYVRASVKLVKYKGKLGANGQ
ADEAHDDWIGRVSAYSSEVTDEDYLQAAALWEVMAKDNSQDNFVYNVSQHLQSAAPHVQQGAFEMFSRVRPDLGKRIEQA
T
>KPM41697.1:12-503 Peroxisomal catalase [Neonectria ditissima]
YTLAEGCPYADPTTAQRFSSDSPIKGLMLLQDTQLIETLAHFNRERIPERVVHAHAVGAWGEFELTHDISHLTDAKFLNG
VGTKSKALIRVSTVGPGPGSADTLRDVRGWALKLFTEEGNQDFVFNDIPVFFIRDPIKFPSLNRSHKRHPATNITDSTMF
WDFHNNNQEGIHALMMLFSDRGTPKSVRHVNGYSGHTYKLTKKDGTFNYVKIQFKSNQGNETLTDADATTLAGQDPDNHT
ADLWNSIESGNFPSWTAYLQVMSPEQAEQYRWNIFDMTKIWPHADFPLIPFGKVTLNKNTVNSCHPQPGNYFADIEQAAF
SPSTMVPGIGPSADPVLQARMFAYPDAARYRLGVNYQHLPCNRPICPVYNPYQRDGFMNATENYGSDPNYVRSSLKPIAF
KGNVGASSFVADKHQQWLAGAVNSYTSEIADDDFVQARAFWDLLSKQEGQQEHLVSNVAGHLGSASPSMHQGALDMFARV
DPVLAQKIKSAL
>KAH6680332.1:10-517 catalase [Halenospora varia]
SPTYTLAEGAPIARPDTAVQIRQNGGGLLLLQDTQLIETLAHFARERIPERVVHAKAAGAFGTFEVTHDISDITSAKFLN
GVGKKTPALARISTVGGEKGSADTVRDVRGWAIKFYTEEGNQDWVFNNTPVFFIRDPIKFPSLNRSHKRLPQTNLQDATM
FWDYHNNNPEGLHQLMILFSDRGTPYSLRHTSAFSGHTYKFTTPTSYNYVKIHLLTNQGIKNLTSAEATKLAGEEPDHNT
KDLFESIEKGEYPSWTAYVQVMSKEQAEAYKWNIFDMTKVWPHADFPLRPFGKLTLDKNVLSPFPLPLTNSRFQTNKFSQ
PQNYFRDIEQAAFSPSTMVPGILPSADPILQARMFSYPDAARYRLGTNYQLLPSNHALSPVYSPYQRDGFANFSENYGPD
PNYVNSSLRPLAKPVHAFGNEDKNHDEWTGRVVAWSSEMEEIDFEQPRALWGVFGRTGQREAFVANVSDNLKDAIPRVRA
EAINIFSRVDEEMGRLIAERVEKALKAE
>KAH8907704.1:7-492 catalase-domain-containing protein [Coniochaeta sp. PMI_546]
YTLAEGCPYADATTAQRFSDGSPVKGLMLLQDTQLIETLAHFSRERIPERVVHASAVGAWGEFEVTHDISHLTSAKFLTG
IGKKSKTLSRISTVGPGAGSANTVRDVRGWALKIFTEEGNQDFVFNDIPVFFVRDPIKFPSLNRSHKRHPATNITDATMF
WDFHTQNQEGVHALMLLFSDRGTPKSVRHVNGYSGHTYKMTKPDGSFHYVKFHFKSNQGNDTLTDAEATRLAGEDPDNHT
ADLYNAIESGNFPSWTLYIQVMTPQQAETYRWNVFDMTKVWPHSDIPLQPVGKLTFNKNPQNYFADIEQAAFSPSTIVPG
LAPSADPMLQARMFAYPDAARYRLGVNYQQLPSNRPVAPVYCPYQRDGFTTVNGNYGGDPNYVRSALKPVTFHRSPRPAD
SAAAAESARHDVWAMGSVADYTSEVTDEDFVQARMFWEGVLGKQDGQRESLVSNIAAHLGKAEPVVWEATFDMFSRVAPE
LGEALR
>KAF3939036.1:8-493 Catalase [Dactylella cylindrospora]
YTLAEGVPYASAVTAQHFGGDNIKGLMLLQDTQLIETLAHFSRERIPERVVHAAAVGAWGEFEVTHDVSALTDAKFLDGI
GKKSKVLLRVSTVGPERGGSDTVRDVRGWGMKIFTEEGNQDWVFNSIPVFFVRDPLKFPSLNRSHKRHPATNLVDPTMFW
DFHNNNQEGIHALMALFSDRGTPKSVRHINAYSGHTYKLTKEDGTFHYVKIHIKSNQGVESLTNDEAIKLAGEAPGNHTA
DLWGAIAKGDYPTWTLFFQVMTPEQAETYRWNIFDMTKIWPHADFPLIPVGKLTLNRNPGNYFADIEQAAFSPSNMVSGI
APSADPMLQARMFAYNDAARYRLGVNYQQLPCNRAVSRVYCPFQRDGLMTFTDNYGSDPNYVGSDLKPIRFTGKVGASGY
AVGGHEEWIGKVVGFASEVVEDDFVQPRAFWDMLGKQEGQQENFVKNVAAHLGGAIPRVQEKALDMFSRVYPVIAEKISV
GIAKKK
>EKG21351.1:9-487 Catalase, partial [Macrophomina phaseolina MS6]
YTLAEGRPCDDPTASLHIRSRFGGGGLALLEDTQLIETLAHFARERIPERVVHAKAAGAWGEFEVTHDISDITSAAFLNG
IGKKTKALARISTVAGEKGSSDTVRDIRGWALKLFTEEGNQDFVFNDLPVFFIRDPIKFPSMNRSHKRHPQTNVPDADMF
WDFHNNNQEGIHCLTHLFGGRGVPASLRHVNAYSNHTYKLGKPDGSFKYVKMHFKPDSGVTNLSADEALRLAGEEPDYHV
KDLYDAINRGDYPVWTLYLQIMDPKDAETYRWNVFDMTKTWPHADYPLQPVGKLTLNRNPSNYFQDIEQAAFSPSTMVPG
VGPSADIMLQARMFSYPDAARYRLGPNYQQLPCNTPINRVYSPYQRDGPGTINGNYGADPDYVRSSFRPVRYGPKDVAHD
EWVGRVTAYSSEVTDNDFVQARDLWRIMGEEEGQQDNFLRNLSGHVGKASLSVQNETVKMFGKVDRDLGRRLEEMLKRR
>XP_013330413.1:10-488 Catalase [Rasamsonia emersonii CBS 393.64]
HYTLAEGRPVANPNTALQISRPAGGGLLLLQDTQLLETLAHFNRERIPERVVHAAAAGAYGEFEVTHDVSDITSADFLNG
IGKKTRVLARISTVGPEKGGADAVRDVRGFAVKFYTKEGNNDWVFNDIPVFFVRDPIKFPSMNRSHKRHPQTNCHDPNMF
WDFHAHNQEGIHALMHILSDRGTPASLRHIHGFSGHTYKFTKPDGSFKYVKIHLKSNQGIKTLNRHEAAKLNGENPNHHT
EDLFNAIERGDYPSWTVYVQVMDPKDAEKYRWNIFDLTRVWPHKDYPLRPIGKLTLNENPKNYFEDIEQAAFSPSTMVPG
IAPSADPILQARMFAYPDAARYRLGPNYQQLPPNAAKCPVYSPYQRDGFPSIKGNYGGDLNYVGSGVLPVSTRDIPENHH
DHWVGQVTAFSSEVTDEDFVQPRDLWQRVLAKQPGQQENLIDNVASFVAGAQPDIRKKTYEMFSRVDKDLGRRIAEQVK
>XP_007735476.1:8-498 catalase [Capronia epimyces CBS 606.96]
YTLAEGVPLPRNDTIDQLSTGSGGGFVLLTSTQLLENLAHFSRERIPERPVHAKAAGARGYYEVTDDVSDLTDADFLNGI
GKRTEVLMRISTVGPERGSADTVRDFRGFAVKFKTAQGNNDWVFNNQPVFFVRDPVKFPSLNRSHKRDPATNRSSANMFW
DFHVHSQESIHALMFLFGDRGLPLSVRHVNGYSGNTYKFTKADGSYVYVRIHLHTQQGIQYYTDAEGARLAGTEPDRHLQ
DLQDAITAGNYPSWNVYVQVIHPSDIANAPVDIFDMTKVWPKKQFPLRKMGRVVLDRNPKNWFAEIEQAAFSPSNMVPGI
APSPDPMLQARMFAYPDSARYRLGANYQFLPTNAAKSEVYCPIERDGSMNFTTNYGDDPNYIGTKLKPVSFIAETGTAQP
QTSSAVQTLDSVQVSAPAAVFTTAGDRDFEQPRALWKIMEQQEGAQSRFIDNLAAHVSGVTESWLREKVYAMFAKVDEKL
GERIRTTTETK
>KAG9238001.1:13-494 catalase [Amylocarpus encephaloides]
YTTAEGNPIGDPATALRINRSSGGGLLLLQDTQLIETLAHFARERIPERVVHAKAAGAFGTFTVTHDISSITSARFLNGI
GKKTELLARISTVGPERGSADTARDPRGWGIKFYTEEGNQDWVFNNTPIFFIRDPIKFPSLNRSHKRHPQTNIPDATMYW
DFHNNNQEGTHELMHLFSDRGTPDSLRHTDAFSGHTYKFTQPDGSFRYVKMHFKTDQGTRTFTNDEAIKMAGENPDYNVQ
DLFEAIERKEYPTWTASIQVMTPEQAETYRWNIFDMTKVWPHADFPLIPFGKMELNRNPQNYFSDIEQAAFSPSNMVPGI
GPTADPVLQARMFSYPDAARYRLGANYQQLPSQAPHCAVYSPYQRDGFSSINGNYGPDPNYVRGSLRPAHYGVADMAHDE
WAGKVAAYATEIEEDDFVQPRGMWEVFGRTGQQEAFVGNVAAHLRDAIPQVRRKALEAWAKVDVEIAKRIEAGMEAYGVK
TE
>KAH8816722.1:11-505 catalase [Xylogone sp. PMI_703]
YTLAEGGPLPRNDTVDQLTTGSGGGYVLLTSTQLIENLAHFSRERIPERTVHAKAAGARGYFEVTDDISDLTDAAFLNGI
GNKTEVLCRISTVGPERGSADTVRDFRGFAIKFKTTEGNNDWVFNNQPVFFVRDPVKFPSLNRSHKRHPGTNSSSADMFW
DFHINNPESIHALMFLFGDRGLPSSVRHVNAYSGNTYKFTKSDGSYHYIRIHFKTDQGIHYYTDSEGAHIAGTCPDKHLL
DLQEAISSGDSPSWTMYIQVIHPSDIVNAPVDIFDMTKVWPHKQYPLRKVGRMVLNKNPENWFAEIEQAAFSPSTMVRGI
EPSPDPMLQARMFAYPDAARYRLGVNYQFLPTNVAKSQVYCPTERDGRMNFTKNYGTDPNYVGSRLKPMKFVSSNNEATK
QQNSDAPDQAYITCPVAFASTVSSNDFDQARALWRVMSTQSGAQSRFVDNLSGNLADVKETWIREGAYELFAKVDESMAD
VVKKSTEAKIAEKQK
