# Supplementary material for: Catalases in the pathogenesis of Sporothrix schenckii research
Source: PeerJ. 2022 Dec 7;10:e14478. doi: 10.7717/peerj.14478 (PMC9745942; doi:10.7717/peerj.14478)
Supplement: Supplemental Information 3 — Sequences and PDB files used in this study. [file peerj-10-14478-s003.zip › Raw data/Sequences/seqs.txt]

>SPSK1099_06716-RA     ERT00986.1  CAT 3  paper BACA

>XP_016590782.1 catalase [Sporothrix schenckii 1099-18]
MTSANAKFDDLARNTHEISESATLTSDYGVHQANNDSWLRIVDNENGRSGPSLLEDPFAREKIHRFDHER
IPERVVHARGTGAFGTFRVLDNAVLKDLTTAPVLTDTTRETPIFVRFSTVLGSRGSADTVRDVRGFAIKF
YTPEGIWDLVGNNIPVFFIQDAIKFPDVIHAGKPEPHNEVPQAQSAHNNFWDFMFMHPEATHMFMWAMSD
RAIPRSYRMMQGFGVNTFTLVNAAGERSFVKFHSTPVLGVHSLVWDEALKLAGQDPDFHRKDLMEAIANG
VFPKWRFGVQVVAEADEHTFADFDILDATKVWPEDRVPVRYFAEFELNRNVDEFFTQTEQAAFCTSHVVP
GIGFSDDPLLQGRNFSYFDTQISRLGINWEELPINRPVCPVMNFNRDGALRHAITQGNVNYWPNRYHAHP
PASVDGKAAAANVYAEYAAKAAGIKARTLTPKFREHVRQAQLFYNSLSRVEKSHLTSALAFELDHCDDPV
VYTRIVQRLAQIDTPLAQAVGDMVGGEAKEAADKDKEGRASTNDGTIAPGLSQFDFLPEKPTVAGRRVAL
LVGDGFDAAAVDLVKKGLAAEQGVPLLIGTKRSAITEAGAGAGSALRSSPSVTPDHHLEGFRSTMVDAVF
VPGGKASIEALVQPKVKGRVLHWLREAFGHLKTIGATGEGIALVQEALHGVPSIQFAAVDAEAVGQLAQS
YGVVTAPAPSKDFAKAFFESIAQHRSFDREMDGLSTLVAY

 
> SPSK1099_02581-RA     ERS99939.1 (CAT 1  paper BACA)
>XP_016588329.1 catalase [Sporothrix schenckii 1099-18]
MAHPAVKTDGERGAAYKHIESTYHYDEKPTYTTTSGYPIDDPKKYQRVGQGPLLLQDFHLIDLLANFDRE
RIPERVVHAKGAGAYGEFELTHDISDLTTIDMLTGPIGKKTPLLTRFSTVGGEKGSADTARDPRGFATKL
YTQEGNWDWVFNNTPVFFLRDPTNFPTFIHTQKRNPQTNLKDATMFWDYLSTHQESVHQVMTLFSDRGTP
ASFRKMHGYSGHTYKFTKPDGSFVYVQIHLRSDQGVATFTNEEAGEKDGANPDWLTQDLFEAIARGDNPS
WTTYLQVMTPEQAEKFRYNVFDLTKVWPQAEFPLRPFGRMTLNRNVQNYFAEIEQAAFAPSNLVPGVEPS
ADPVLQSRLFSYTDTHRHRLGGNFHQIPVNTPLRSFNPIVRDGQMNVNGNLGANPNYQSSYRPVTYKASG
KGTVSHEKWTGEATWAVFGDVTDLDFEQPAALWKVLGKQPGQQDNFVHNVAGHLSGAKQDTRERTYGMFA
RVDADLGKRIKEATEKEVSK

> SPSK1099_11725-RA   ERS95255.1 CAT 2  Paper BACA

>XP_016592737.1 catalase [Sporothrix schenckii 1099-18]
MSRQYTLAEGQPQPANNTSVQLRNGLGGGYVLLQDTQLIETLAHFSRERIPERVVHAKAAGGYGEFEVTH
DVSDLTSADFLSQVGKKTKVLLRVSTVGPERGSADTTRDVHGWAMKLYTDEGNLDWVFNNTPVFFVRDPI
KFPSLNRSHKRHPRTNMPDANMFWDFHVGNPEGIHQLMHLFSDRGTPQSIRMMNAYSGHTYTLHKADGTF
KYIKVHIKTKLGVKNMDAAEATRVAGENPDHLVQDLFDAIEEGNFPQWDIFVQVMDPANAETYHVNPFDM
TKVWPHKDYPLRPIGRLTLNKNPRNYFTDIEQAAFSPSNMVPGWGASADPMLQARMFAYPDAARYRLGVN
YQMLPTNKTVAPVYVPTERDGFMNFGDNYGDDPNYVGSMLRPMTFKKNVVASAAVAEANAKHQKWALEMA
SHYTSEIGPKDFEQATALWHVLGREPGHQDRYVSNVADNVAEVTDEALRKEVYALYGKVDKTLGERIQAA
VEAKRAATKK

>KatG_E.coli
MSTSDDIHNT TATGKCPFHQ GGHDQSAGAG TTTRDWWPNQ LRVDLLNQHS NRSNPLGEDF
DYRKEFSKLD YYGLKKDLKA LLTESQPWWP ADWGSYAGLF IRMAWHGAGT YRSIDGRGGA
GRGQQRFAPL NSWPDNVSLD KARRLLWPIK QKYGQKISWA DLFILAGNVA LENSGFRTFG
FGAGREDVWE PDLDVNWGDE KAWLTHRHPE ALAKAPLGAT EMGLIYVNPE GPDHSGEPLS
AAAAIRATFG NMGMNDEETV ALIAGGHTLG KTHGAGPTSN VGPDPEAAPI EEQGLGWAST
YGSGVGADAI TSGLEVVWTQ TPTQWSNYFF ENLFKYEWVQ TRSPAGAIQF EAVDAPEIIP
DPFDPSKKRK PTMLVTDLTL RFDPEFEKIS RRFLNDPQAF NEAFARAWFK LTHRDMGPKS
RYIGPEVPKE DLIWQDPLPQ PIYNPTEQDI IDLKFAIADS GLSVSELVSV AWASASTFRG
GDKRGGANGA RLALMPQRDW DVNAAAVRAL PVLEKIQKES GKASLADIIV LAGVVGVEKA
ASAAGLSIHV PFAPGRVDAR QDQTDIEMFE LLEPIADGFR NYRARLDVST TESLLIDKAQ
QLTLTAPEMT ALVGGMRVLG ANFDGSKNGV FTDRVGVLSN DFFVNLLDMR YEWKATDESK
ELFEGRDRET GEVKFTASRA DLVFGSNSVL RAVAEVYASS DAHEKFVKDF VAAWVKVMNL
DRFDLL
