# Supplementary material for: Catalases in the pathogenesis of Sporothrix schenckii research
Source: PeerJ. 2022 Dec 7;10:e14478. doi: 10.7717/peerj.14478 (PMC9745942; doi:10.7717/peerj.14478)
Supplement: Supplemental Information 3 — Sequences and PDB files used in this study. [file peerj-10-14478-s003.zip › Raw data/Ss1Nc superposition.pdb]

load inline
select all
cartoon
select *A
color blue
select *B
color red
select ligand
wireframe 0.25
select solvent
spacefill 0.25
select all
exit
REMARK TM-align Version 20190822
REMARK Chain 1:A148262     Size= 740
REMARK Chain 2:B148262     Size= 712 (TM-score is normalized by  712, d0=  9.19)
REMARK Aligned length= 324, RMSD=  8.47, TM-score=0.27993, ID=0.068
ATOM      1  N   MET A   1      46.875  35.470  56.435
ATOM      2  H   MET A   1      46.493  34.885  55.705
ATOM      3  H2  MET A   1      46.144  36.083  56.768
ATOM      4  H3  MET A   1      47.634  36.022  56.062
ATOM      5  CA  MET A   1      47.347  34.634  57.556
ATOM      6  HA  MET A   1      48.106  33.930  57.215
ATOM      7  C   MET A   1      46.154  33.836  58.051
ATOM      8  CB  MET A   1      47.938  35.485  58.701
ATOM      9  HB2 MET A   1      47.193  36.204  59.042
ATOM     10  HB3 MET A   1      48.171  34.821  59.534
ATOM     11  O   MET A   1      45.444  34.304  58.927
ATOM     12  CG  MET A   1      49.211  36.255  58.341
ATOM     13  HG2 MET A   1      49.970  35.560  57.982
ATOM     14  HG3 MET A   1      48.982  36.967  57.548
ATOM     15  SD  MET A   1      49.878  37.160  59.763
ATOM     16  CE  MET A   1      50.381  38.719  58.990
ATOM     17  HE1 MET A   1      50.822  39.368  59.746
ATOM     18  HE2 MET A   1      51.119  38.523  58.212
ATOM     19  HE3 MET A   1      49.512  39.214  58.557
ATOM     20  N   THR A   2      45.849  32.699  57.431
ATOM     21  H   THR A   2      46.434  32.312  56.705
ATOM     22  CA  THR A   2      44.983  31.703  58.075
ATOM     23  HA  THR A   2      44.079  32.165  58.474
ATOM     24  C   THR A   2      45.803  31.136  59.228
ATOM     25  CB  THR A   2      44.589  30.602  57.071
ATOM     26  HB  THR A   2      44.192  29.736  57.602
ATOM     27  O   THR A   2      46.936  30.714  58.993
ATOM     28  CG2 THR A   2      43.539  31.115  56.084
ATOM     29 HG21 THR A   2      42.643  31.422  56.625
ATOM     30 HG22 THR A   2      43.928  31.957  55.513
ATOM     31 HG23 THR A   2      43.272  30.312  55.397
ATOM     32  OG1 THR A   2      45.710  30.229  56.297
ATOM     33  HG1 THR A   2      46.177  29.544  56.782
ATOM     34  N   SER A   3      45.313  31.192  60.469
ATOM     35  H   SER A   3      44.371  31.517  60.631
ATOM     36  CA  SER A   3      45.889  30.356  61.524
ATOM     37  HA  SER A   3      46.907  30.683  61.734
ATOM     38  C   SER A   3      45.931  28.927  60.974
ATOM     39  CB  SER A   3      45.066  30.452  62.821
ATOM     40  HB2 SER A   3      45.391  29.672  63.510
ATOM     41  HB3 SER A   3      45.250  31.420  63.287
ATOM     42  O   SER A   3      44.951  28.467  60.384
ATOM     43  OG  SER A   3      43.679  30.323  62.582
ATOM     44  HG  SER A   3      43.238  30.184  63.424
ATOM     45  N   ALA A   4      47.101  28.284  61.013
ATOM     46  H   ALA A   4      47.892  28.708  61.476
ATOM     47  CA  ALA A   4      47.266  26.945  60.458
ATOM     48  HA  ALA A   4      47.012  26.958  59.399
ATOM     49  C   ALA A   4      46.294  26.007  61.187
ATOM     50  CB  ALA A   4      48.731  26.515  60.594
ATOM     51  HB1 ALA A   4      49.375  27.203  60.047
ATOM     52  HB2 ALA A   4      48.848  25.516  60.174
ATOM     53  HB3 ALA A   4      49.022  26.491  61.644
ATOM     54  O   ALA A   4      46.446  25.733  62.376
ATOM     55  N   ASN A   5      45.236  25.598  60.494
ATOM     56  H   ASN A   5      45.172  25.864  59.523
ATOM     57  CA  ASN A   5      44.234  24.697  61.028
ATOM     58  HA  ASN A   5      44.221  24.751  62.117
ATOM     59  C   ASN A   5      44.650  23.292  60.607
ATOM     60  CB  ASN A   5      42.859  25.133  60.510
ATOM     61  HB2 ASN A   5      42.894  25.110  59.422
ATOM     62  HB3 ASN A   5      42.672  26.158  60.832
ATOM     63  O   ASN A   5      44.501  22.925  59.440
ATOM     64  CG  ASN A   5      41.721  24.240  60.980
ATOM     65  ND2 ASN A   5      40.601  24.813  61.354
ATOM     66 HD21 ASN A   5      40.525  25.820  61.381
ATOM     67 HD22 ASN A   5      39.843  24.208  61.634
ATOM     68  OD1 ASN A   5      41.823  23.023  61.021
ATOM     69  N   ALA A   6      45.147  22.511  61.568
ATOM     70  H   ALA A   6      45.312  22.925  62.474
ATOM     71  CA  ALA A   6      45.702  21.182  61.321
ATOM     72  HA  ALA A   6      46.609  21.291  60.726
ATOM     73  C   ALA A   6      44.747  20.259  60.547
ATOM     74  CB  ALA A   6      46.067  20.566  62.678
ATOM     75  HB1 ALA A   6      45.174  20.442  63.291
ATOM     76  HB2 ALA A   6      46.528  19.592  62.519
ATOM     77  HB3 ALA A   6      46.779  21.208  63.197
ATOM     78  O   ALA A   6      45.202  19.388  59.806
ATOM     79  N   LYS A   7      43.422  20.453  60.672
ATOM     80  H   LYS A   7      43.092  21.246  61.205
ATOM     81  CA  LYS A   7      42.463  19.663  59.904
ATOM     82  HA  LYS A   7      42.843  18.642  59.933
ATOM     83  C   LYS A   7      42.422  20.056  58.428
ATOM     84  CB  LYS A   7      41.060  19.702  60.542
ATOM     85  HB2 LYS A   7      40.664  20.716  60.495
ATOM     86  HB3 LYS A   7      41.140  19.414  61.590
ATOM     87  O   LYS A   7      42.291  19.181  57.579
ATOM     88  CG  LYS A   7      40.062  18.754  59.844
ATOM     89  HG2 LYS A   7      39.875  19.091  58.825
ATOM     90  HG3 LYS A   7      39.116  18.776  60.384
ATOM     91  CD  LYS A   7      40.607  17.318  59.821
ATOM     92  HD2 LYS A   7      40.837  17.012  60.842
ATOM     93  HD3 LYS A   7      41.526  17.285  59.236
ATOM     94  CE  LYS A   7      39.698  16.287  59.178
ATOM     95  HE2 LYS A   7      39.485  16.588  58.153
ATOM     96  HE3 LYS A   7      38.759  16.206  59.727
ATOM     97  NZ  LYS A   7      40.418  14.996  59.182
ATOM     98  HZ1 LYS A   7      41.303  15.061  58.698
ATOM     99  HZ2 LYS A   7      40.606  14.625  60.103
ATOM    100  HZ3 LYS A   7      39.905  14.296  58.665
ATOM    101  N   PHE A   8      42.548  21.336  58.093
ATOM    102  H   PHE A   8      42.754  22.011  58.815
ATOM    103  CA  PHE A   8      42.605  21.753  56.689
ATOM    104  HA  PHE A   8      41.856  21.188  56.134
ATOM    105  C   PHE A   8      43.934  21.389  56.034
ATOM    106  CB  PHE A   8      42.279  23.243  56.544
ATOM    107  HB2 PHE A   8      42.990  23.817  57.137
ATOM    108  HB3 PHE A   8      42.414  23.525  55.500
ATOM    109  O   PHE A   8      43.922  20.975  54.878
ATOM    110  CG  PHE A   8      40.859  23.607  56.944
ATOM    111  CD1 PHE A   8      39.768  22.829  56.510
ATOM    112  HD1 PHE A   8      39.916  21.988  55.847
ATOM    113  CD2 PHE A   8      40.620  24.741  57.738
ATOM    114  HD2 PHE A   8      41.432  25.404  57.996
ATOM    115  CE1 PHE A   8      38.467  23.131  56.941
ATOM    116  HE1 PHE A   8      37.636  22.517  56.623
ATOM    117  CE2 PHE A   8      39.322  25.037  58.185
ATOM    118  HE2 PHE A   8      39.146  25.893  58.820
ATOM    119  CZ  PHE A   8      38.252  24.213  57.808
ATOM    120  HZ  PHE A   8      37.255  24.440  58.155
ATOM    121  N   ASP A   9      45.039  21.437  56.779
ATOM    122  H   ASP A   9      45.004  21.876  57.688
ATOM    123  CA  ASP A   9      46.329  20.926  56.299
ATOM    124  HA  ASP A   9      46.589  21.432  55.370
ATOM    125  C   ASP A   9      46.248  19.414  56.011
ATOM    126  CB  ASP A   9      47.423  21.225  57.338
ATOM    127  HB2 ASP A   9      47.164  20.736  58.276
ATOM    128  HB3 ASP A   9      48.360  20.793  56.985
ATOM    129  O   ASP A   9      46.763  18.927  55.003
ATOM    130  CG  ASP A   9      47.657  22.721  57.601
ATOM    131  OD1 ASP A   9      47.339  23.548  56.717
ATOM    132  OD2 ASP A   9      48.164  23.032  58.702
ATOM    133  N   ASP A  10      45.537  18.663  56.860
ATOM    134  H   ASP A  10      45.208  19.097  57.710
ATOM    135  CA  ASP A  10      45.256  17.241  56.656
ATOM    136  HA  ASP A  10      46.202  16.723  56.500
ATOM    137  C   ASP A  10      44.383  16.972  55.416
ATOM    138  CB  ASP A  10      44.605  16.672  57.930
ATOM    139  HB2 ASP A  10      43.767  17.298  58.234
ATOM    140  HB3 ASP A  10      45.338  16.674  58.736
ATOM    141  O   ASP A  10      44.718  16.095  54.610
ATOM    142  CG  ASP A  10      44.102  15.251  57.716
ATOM    143  OD1 ASP A  10      44.924  14.405  57.316
ATOM    144  OD2 ASP A  10      42.893  14.974  57.863
ATOM    145  N   LEU A  11      43.280  17.713  55.261
ATOM    146  H   LEU A  11      43.073  18.395  55.978
ATOM    147  CA  LEU A  11      42.336  17.572  54.146
ATOM    148  HA  LEU A  11      42.061  16.522  54.050
ATOM    149  C   LEU A  11      42.955  17.974  52.804
ATOM    150  CB  LEU A  11      41.072  18.409  54.416
ATOM    151  HB2 LEU A  11      40.508  18.493  53.488
ATOM    152  HB3 LEU A  11      41.377  19.416  54.703
ATOM    153  O   LEU A  11      42.657  17.335  51.798
ATOM    154  CG  LEU A  11      40.128  17.840  55.493
ATOM    155  HG  LEU A  11      40.675  17.665  56.420
ATOM    156  CD1 LEU A  11      39.005  18.837  55.774
ATOM    157 HD11 LEU A  11      39.432  19.760  56.168
ATOM    158 HD12 LEU A  11      38.323  18.429  56.522
ATOM    159 HD13 LEU A  11      38.452  19.054  54.861
ATOM    160  CD2 LEU A  11      39.490  16.515  55.072
ATOM    161 HD21 LEU A  11      39.011  16.622  54.099
ATOM    162 HD22 LEU A  11      40.258  15.744  55.022
ATOM    163 HD23 LEU A  11      38.750  16.208  55.810
ATOM    164  N   ALA A  12      43.863  18.955  52.785
ATOM    165  H   ALA A  12      44.049  19.457  53.643
ATOM    166  CA  ALA A  12      44.530  19.426  51.570
ATOM    167  HA  ALA A  12      43.779  19.847  50.903
ATOM    168  C   ALA A  12      45.249  18.304  50.798
ATOM    169  CB  ALA A  12      45.513  20.537  51.961
ATOM    170  HB1 ALA A  12      46.008  20.917  51.067
ATOM    171  HB2 ALA A  12      44.976  21.357  52.438
ATOM    172  HB3 ALA A  12      46.264  20.152  52.649
ATOM    173  O   ALA A  12      45.394  18.389  49.583
ATOM    174  N   ARG A  13      45.640  17.213  51.472
ATOM    175  H   ARG A  13      45.466  17.207  52.468
ATOM    176  CA  ARG A  13      46.241  16.020  50.844
ATOM    177  HA  ARG A  13      47.063  16.336  50.202
ATOM    178  C   ARG A  13      45.279  15.244  49.938
ATOM    179  CB  ARG A  13      46.766  15.078  51.936
ATOM    180  HB2 ARG A  13      47.242  14.224  51.455
ATOM    181  HB3 ARG A  13      45.928  14.713  52.531
ATOM    182  O   ARG A  13      45.729  14.435  49.134
ATOM    183  CG  ARG A  13      47.785  15.763  52.856
ATOM    184  HG2 ARG A  13      48.564  16.213  52.241
ATOM    185  HG3 ARG A  13      47.307  16.551  53.438
ATOM    186  CD  ARG A  13      48.437  14.763  53.810
ATOM    187  HD2 ARG A  13      48.837  13.936  53.223
ATOM    188  HD3 ARG A  13      49.268  15.271  54.299
ATOM    189  NE  ARG A  13      47.517  14.257  54.848
ATOM    190  HE  ARG A  13      46.622  14.715  54.948
ATOM    191  NH1 ARG A  13      48.967  12.686  55.680
ATOM    192 HH11 ARG A  13      49.188  11.989  56.377
ATOM    193 HH12 ARG A  13      49.620  12.937  54.952
ATOM    194  NH2 ARG A  13      47.049  12.977  56.696
ATOM    195 HH21 ARG A  13      46.223  13.534  56.863
ATOM    196 HH22 ARG A  13      47.332  12.336  57.424
ATOM    197  CZ  ARG A  13      47.830  13.320  55.727
ATOM    198  N   ASN A  14      43.975  15.435  50.122
ATOM    199  H   ASN A  14      43.700  16.127  50.806
ATOM    200  CA  ASN A  14      42.900  14.729  49.428
ATOM    201  HA  ASN A  14      43.325  14.030  48.708
ATOM    202  C   ASN A  14      42.000  15.672  48.609
ATOM    203  CB  ASN A  14      42.099  13.944  50.485
ATOM    204  HB2 ASN A  14      41.210  13.523  50.016
ATOM    205  HB3 ASN A  14      41.773  14.621  51.275
ATOM    206  O   ASN A  14      41.110  15.195  47.910
ATOM    207  CG  ASN A  14      42.896  12.808  51.101
ATOM    208  ND2 ASN A  14      43.041  11.722  50.379
ATOM    209 HD21 ASN A  14      42.671  11.708  49.439
ATOM    210 HD22 ASN A  14      43.621  10.976  50.735
ATOM    211  OD1 ASN A  14      43.380  12.858  52.229
ATOM    212  N   THR A  15      42.209  16.986  48.700
ATOM    213  H   THR A  15      42.944  17.324  49.304
ATOM    214  CA  THR A  15      41.429  17.983  47.964
ATOM    215  HA  THR A  15      40.411  17.612  47.846
ATOM    216  C   THR A  15      42.024  18.207  46.578
ATOM    217  CB  THR A  15      41.342  19.305  48.741
ATOM    218  HB  THR A  15      42.342  19.706  48.903
ATOM    219  O   THR A  15      43.203  18.531  46.443
ATOM    220  CG2 THR A  15      40.487  20.355  48.031
ATOM    221 HG21 THR A  15      40.394  21.243  48.655
ATOM    222 HG22 THR A  15      40.960  20.652  47.095
ATOM    223 HG23 THR A  15      39.496  19.954  47.818
ATOM    224  OG1 THR A  15      40.719  19.091  49.987
ATOM    225  HG1 THR A  15      40.140  19.841  50.141
ATOM    226  N   HIS A  16      41.186  18.085  45.549
ATOM    227  H   HIS A  16      40.224  17.839  45.732
ATOM    228  CA  HIS A  16      41.538  18.384  44.164
ATOM    229  HA  HIS A  16      42.602  18.609  44.094
ATOM    230  C   HIS A  16      40.761  19.613  43.686
ATOM    231  CB  HIS A  16      41.258  17.157  43.286
ATOM    232  HB2 HIS A  16      40.201  16.900  43.353
ATOM    233  HB3 HIS A  16      41.475  17.409  42.249
ATOM    234  O   HIS A  16      39.546  19.686  43.855
ATOM    235  CG  HIS A  16      42.083  15.955  43.671
ATOM    236  CD2 HIS A  16      41.690  14.898  44.451
ATOM    237  HD2 HIS A  16      40.719  14.772  44.905
ATOM    238  ND1 HIS A  16      43.397  15.737  43.328
ATOM    239  HD1 HIS A  16      43.975  16.352  42.774
ATOM    240  CE1 HIS A  16      43.784  14.576  43.879
ATOM    241  HE1 HIS A  16      44.769  14.142  43.788
ATOM    242  NE2 HIS A  16      42.777  14.024  44.572
ATOM    243  N   GLU A  17      41.457  20.573  43.079
ATOM    244  H   GLU A  17      42.454  20.465  42.956
ATOM    245  CA  GLU A  17      40.838  21.764  42.497
ATOM    246  HA  GLU A  17      39.913  21.978  43.032
ATOM    247  C   GLU A  17      40.491  21.517  41.024
ATOM    248  CB  GLU A  17      41.760  22.976  42.690
ATOM    249  HB2 GLU A  17      42.015  23.043  43.747
ATOM    250  HB3 GLU A  17      42.676  22.825  42.118
ATOM    251  O   GLU A  17      41.334  21.090  40.229
ATOM    252  CG  GLU A  17      41.094  24.293  42.258
ATOM    253  HG2 GLU A  17      40.880  24.243  41.191
ATOM    254  HG3 GLU A  17      40.148  24.393  42.791
ATOM    255  CD  GLU A  17      41.964  25.533  42.531
ATOM    256  OE1 GLU A  17      41.474  26.651  42.258
ATOM    257  OE2 GLU A  17      43.111  25.369  43.009
ATOM    258  N   ILE A  18      39.244  21.804  40.651
ATOM    259  H   ILE A  18      38.613  22.191  41.338
ATOM    260  CA  ILE A  18      38.811  21.788  39.253
ATOM    261  HA  ILE A  18      39.260  20.929  38.754
ATOM    262  C   ILE A  18      39.334  23.064  38.589
ATOM    263  CB  ILE A  18      37.274  21.658  39.145
ATOM    264  HB  ILE A  18      36.819  22.508  39.654
ATOM    265  O   ILE A  18      39.020  24.165  39.034
ATOM    266  CG1 ILE A  18      36.787  20.358  39.828
ATOM    267 HG12 ILE A  18      37.137  20.337  40.861
ATOM    268 HG13 ILE A  18      37.212  19.495  39.315
ATOM    269  CG2 ILE A  18      36.843  21.691  37.665
ATOM    270 HG21 ILE A  18      37.276  20.847  37.126
ATOM    271 HG22 ILE A  18      37.161  22.621  37.192
ATOM    272 HG23 ILE A  18      35.757  21.650  37.584
ATOM    273  CD1 ILE A  18      35.261  20.204  39.878
ATOM    274 HD11 ILE A  18      35.008  19.341  40.494
ATOM    275 HD12 ILE A  18      34.811  21.095  40.315
ATOM    276 HD13 ILE A  18      34.858  20.042  38.877
ATOM    277  N   SER A  19      40.109  22.930  37.512
ATOM    278  H   SER A  19      40.310  22.005  37.160
ATOM    279  CA  SER A  19      40.644  24.075  36.766
ATOM    280  HA  SER A  19      40.000  24.937  36.938
ATOM    281  C   SER A  19      40.666  23.815  35.263
ATOM    282  CB  SER A  19      42.050  24.440  37.264
ATOM    283  HB2 SER A  19      42.057  24.480  38.353
ATOM    284  HB3 SER A  19      42.306  25.430  36.887
ATOM    285  O   SER A  19      40.750  22.669  34.827
ATOM    286  OG  SER A  19      43.025  23.516  36.805
ATOM    287  HG  SER A  19      42.975  22.755  37.387
ATOM    288  N   GLU A  20      40.675  24.888  34.468
ATOM    289  H   GLU A  20      40.540  25.803  34.875
ATOM    290  CA  GLU A  20      40.830  24.810  33.006
ATOM    291  HA  GLU A  20      40.057  24.162  32.591
ATOM    292  C   GLU A  20      42.187  24.227  32.576
ATOM    293  CB  GLU A  20      40.681  26.213  32.395
ATOM    294  HB2 GLU A  20      40.877  26.142  31.325
ATOM    295  HB3 GLU A  20      41.429  26.870  32.838
ATOM    296  O   GLU A  20      42.332  23.735  31.460
ATOM    297  CG  GLU A  20      39.283  26.823  32.589
ATOM    298  HG2 GLU A  20      39.099  26.953  33.656
ATOM    299  HG3 GLU A  20      38.545  26.121  32.201
ATOM    300  CD  GLU A  20      39.117  28.180  31.881
ATOM    301  OE1 GLU A  20      37.957  28.638  31.792
ATOM    302  OE2 GLU A  20      40.139  28.762  31.447
ATOM    303  N   SER A  21      43.192  24.267  33.457
ATOM    304  H   SER A  21      42.997  24.656  34.369
ATOM    305  CA  SER A  21      44.530  23.728  33.184
ATOM    306  HA  SER A  21      44.770  23.930  32.140
ATOM    307  C   SER A  21      44.635  22.209  33.370
ATOM    308  CB  SER A  21      45.565  24.461  34.040
ATOM    309  HB2 SER A  21      46.562  24.197  33.687
ATOM    310  HB3 SER A  21      45.435  25.536  33.912
ATOM    311  O   SER A  21      45.588  21.596  32.888
ATOM    312  OG  SER A  21      45.477  24.141  35.418
ATOM    313  HG  SER A  21      44.566  24.047  35.711
ATOM    314  N   ALA A  22      43.665  21.593  34.052
ATOM    315  H   ALA A  22      42.853  22.127  34.327
ATOM    316  CA  ALA A  22      43.620  20.156  34.284
ATOM    317  HA  ALA A  22      44.636  19.763  34.259
ATOM    318  C   ALA A  22      42.807  19.458  33.182
ATOM    319  CB  ALA A  22      43.062  19.896  35.688
ATOM    320  HB1 ALA A  22      42.039  20.264  35.751
ATOM    321  HB2 ALA A  22      43.676  20.404  36.431
ATOM    322  HB3 ALA A  22      43.067  18.825  35.893
ATOM    323  O   ALA A  22      41.674  19.830  32.888
ATOM    324  N   THR A  23      43.378  18.420  32.566
ATOM    325  H   THR A  23      44.280  18.106  32.894
ATOM    326  CA  THR A  23      42.696  17.629  31.527
ATOM    327  HA  THR A  23      41.969  18.261  31.015
ATOM    328  C   THR A  23      41.953  16.450  32.152
ATOM    329  CB  THR A  23      43.699  17.135  30.479
ATOM    330  HB  THR A  23      44.421  16.474  30.962
ATOM    331  O   THR A  23      42.520  15.757  32.991
ATOM    332  CG2 THR A  23      43.048  16.404  29.304
ATOM    333 HG21 THR A  23      42.299  17.043  28.836
ATOM    334 HG22 THR A  23      43.812  16.154  28.569
ATOM    335 HG23 THR A  23      42.579  15.480  29.641
ATOM    336  OG1 THR A  23      44.392  18.233  29.936
ATOM    337  HG1 THR A  23      44.401  18.934  30.593
ATOM    338  N   LEU A  24      40.719  16.187  31.706
ATOM    339  H   LEU A  24      40.317  16.809  31.019
ATOM    340  CA  LEU A  24      39.914  15.036  32.133
ATOM    341  HA  LEU A  24      39.688  15.158  33.193
ATOM    342  C   LEU A  24      40.670  13.707  31.949
ATOM    343  CB  LEU A  24      38.596  15.032  31.330
ATOM    344  HB2 LEU A  24      38.072  15.971  31.506
ATOM    345  HB3 LEU A  24      38.849  14.982  30.272
ATOM    346  O   LEU A  24      41.252  13.458  30.889
ATOM    347  CG  LEU A  24      37.644  13.863  31.654
ATOM    348  HG  LEU A  24      38.167  12.914  31.534
ATOM    349  CD1 LEU A  24      37.082  13.949  33.073
ATOM    350 HD11 LEU A  24      37.887  13.859  33.803
ATOM    351 HD12 LEU A  24      36.562  14.895  33.222
ATOM    352 HD13 LEU A  24      36.392  13.123  33.243
ATOM    353  CD2 LEU A  24      36.471  13.866  30.677
ATOM    354 HD21 LEU A  24      36.847  13.808  29.655
ATOM    355 HD22 LEU A  24      35.882  14.775  30.797
ATOM    356 HD23 LEU A  24      35.853  12.989  30.868
ATOM    357  N   THR A  25      40.604  12.835  32.956
ATOM    358  H   THR A  25      40.119  13.094  33.802
ATOM    359  CA  THR A  25      41.190  11.487  32.939
ATOM    360  HA  THR A  25      41.493  11.262  31.916
ATOM    361  C   THR A  25      40.181  10.423  33.364
ATOM    362  CB  THR A  25      42.433  11.383  33.840
ATOM    363  HB  THR A  25      42.795  10.356  33.815
ATOM    364  O   THR A  25      39.182  10.737  34.006
ATOM    365  CG2 THR A  25      43.574  12.292  33.389
ATOM    366 HG21 THR A  25      43.910  11.985  32.397
ATOM    367 HG22 THR A  25      44.408  12.191  34.083
ATOM    368 HG23 THR A  25      43.251  13.332  33.373
ATOM    369  OG1 THR A  25      42.128  11.707  35.176
ATOM    370  HG1 THR A  25      41.613  10.988  35.551
ATOM    371  N   SER A  26      40.447   9.156  33.036
ATOM    372  H   SER A  26      41.260   8.967  32.467
ATOM    373  CA  SER A  26      39.843   8.008  33.733
ATOM    374  HA  SER A  26      38.758   8.107  33.734
ATOM    375  C   SER A  26      40.289   7.919  35.196
ATOM    376  CB  SER A  26      40.210   6.706  33.018
ATOM    377  HB2 SER A  26      39.750   5.867  33.540
ATOM    378  HB3 SER A  26      39.807   6.736  32.006
ATOM    379  O   SER A  26      41.255   8.580  35.593
ATOM    380  OG  SER A  26      41.616   6.496  32.976
ATOM    381  HG  SER A  26      41.749   5.546  32.995
ATOM    382  N   ASP A  27      39.656   7.038  35.975
ATOM    383  H   ASP A  27      38.843   6.570  35.598
ATOM    384  CA  ASP A  27      40.039   6.755  37.370
ATOM    385  HA  ASP A  27      40.001   7.680  37.947
ATOM    386  C   ASP A  27      41.475   6.204  37.486
ATOM    387  CB  ASP A  27      39.059   5.744  37.998
ATOM    388  HB2 ASP A  27      39.519   5.340  38.899
ATOM    389  HB3 ASP A  27      38.911   4.910  37.311
ATOM    390  O   ASP A  27      42.145   6.377  38.504
ATOM    391  CG  ASP A  27      37.698   6.320  38.413
ATOM    392  OD1 ASP A  27      37.538   7.559  38.442
ATOM    393  OD2 ASP A  27      36.830   5.504  38.800
ATOM    394  N   TYR A  28      41.978   5.569  36.424
ATOM    395  H   TYR A  28      41.357   5.450  35.637
ATOM    396  CA  TYR A  28      43.360   5.087  36.315
ATOM    397  HA  TYR A  28      43.754   4.982  37.325
ATOM    398  C   TYR A  28      44.311   6.079  35.613
ATOM    399  CB  TYR A  28      43.369   3.682  35.701
ATOM    400  HB2 TYR A  28      44.390   3.299  35.705
ATOM    401  HB3 TYR A  28      42.781   3.022  36.339
ATOM    402  O   TYR A  28      45.433   5.714  35.263
ATOM    403  CG  TYR A  28      42.815   3.605  34.292
ATOM    404  CD1 TYR A  28      41.428   3.482  34.088
ATOM    405  HD1 TYR A  28      40.750   3.445  34.928
ATOM    406  CD2 TYR A  28      43.683   3.648  33.187
ATOM    407  HD2 TYR A  28      44.748   3.740  33.345
ATOM    408  CE1 TYR A  28      40.902   3.423  32.785
ATOM    409  HE1 TYR A  28      39.833   3.356  32.654
ATOM    410  CE2 TYR A  28      43.161   3.549  31.883
ATOM    411  HE2 TYR A  28      43.814   3.529  31.024
ATOM    412  OH  TYR A  28      41.282   3.419  30.411
ATOM    413  HH  TYR A  28      40.322   3.448  30.402
ATOM    414  CZ  TYR A  28      41.771   3.457  31.676
ATOM    415  N   GLY A  29      43.887   7.334  35.421
ATOM    416  H   GLY A  29      42.949   7.563  35.715
ATOM    417  CA  GLY A  29      44.756   8.453  35.040
ATOM    418  HA2 GLY A  29      45.723   8.336  35.529
ATOM    419  HA3 GLY A  29      44.303   9.371  35.416
ATOM    420  C   GLY A  29      45.011   8.647  33.540
ATOM    421  O   GLY A  29      45.927   9.386  33.184
ATOM    422  N   VAL A  30      44.239   8.021  32.643
ATOM    423  H   VAL A  30      43.468   7.461  32.978
ATOM    424  CA  VAL A  30      44.406   8.199  31.185
ATOM    425  HA  VAL A  30      45.447   8.458  30.988
ATOM    426  C   VAL A  30      43.557   9.352  30.674
ATOM    427  CB  VAL A  30      44.121   6.900  30.408
ATOM    428  HB  VAL A  30      43.151   6.492  30.696
ATOM    429  O   VAL A  30      42.350   9.379  30.899
ATOM    430  CG1 VAL A  30      44.134   7.105  28.886
ATOM    431 HG11 VAL A  30      43.298   7.738  28.585
ATOM    432 HG12 VAL A  30      44.024   6.145  28.382
ATOM    433 HG13 VAL A  30      45.069   7.570  28.573
ATOM    434  CG2 VAL A  30      45.221   5.883  30.731
ATOM    435 HG21 VAL A  30      46.200   6.313  30.522
ATOM    436 HG22 VAL A  30      45.179   5.614  31.786
ATOM    437 HG23 VAL A  30      45.102   4.990  30.117
ATOM    438  N   HIS A  31      44.176  10.288  29.950
ATOM    439  H   HIS A  31      45.179  10.228  29.841
ATOM    440  CA  HIS A  31      43.487  11.429  29.345
ATOM    441  HA  HIS A  31      43.009  11.991  30.148
ATOM    442  C   HIS A  31      42.396  11.002  28.356
ATOM    443  CB  HIS A  31      44.497  12.351  28.654
ATOM    444  HB2 HIS A  31      45.057  11.784  27.911
ATOM    445  HB3 HIS A  31      43.952  13.141  28.136
ATOM    446  O   HIS A  31      42.623  10.147  27.498
ATOM    447  CG  HIS A  31      45.450  13.005  29.615
ATOM    448  CD2 HIS A  31      46.813  12.884  29.633
ATOM    449  HD2 HIS A  31      47.408  12.299  28.947
ATOM    450  ND1 HIS A  31      45.102  13.833  30.658
ATOM    451  HD1 HIS A  31      44.164  14.058  30.958
ATOM    452  CE1 HIS A  31      46.229  14.201  31.287
ATOM    453  HE1 HIS A  31      46.270  14.826  32.167
ATOM    454  NE2 HIS A  31      47.300  13.650  30.695
ATOM    455  N   GLN A  32      41.229  11.645  28.445
ATOM    456  H   GLN A  32      41.124  12.354  29.157
ATOM    457  CA  GLN A  32      40.076  11.368  27.586
ATOM    458  HA  GLN A  32      40.257  10.450  27.026
ATOM    459  C   GLN A  32      39.855  12.504  26.580
ATOM    460  CB  GLN A  32      38.819  11.142  28.434
ATOM    461  HB2 GLN A  32      38.599  12.046  29.002
ATOM    462  HB3 GLN A  32      37.985  10.951  27.757
ATOM    463  O   GLN A  32      39.765  13.668  26.961
ATOM    464  CG  GLN A  32      38.948   9.963  29.411
ATOM    465  HG2 GLN A  32      39.732  10.180  30.139
ATOM    466  HG3 GLN A  32      39.227   9.061  28.867
ATOM    467  CD  GLN A  32      37.647   9.692  30.162
ATOM    468  NE2 GLN A  32      37.708   9.139  31.352
ATOM    469 HE21 GLN A  32      38.591   8.951  31.805
ATOM    470 HE22 GLN A  32      36.833   8.978  31.829
ATOM    471  OE1 GLN A  32      36.557   9.983  29.699
ATOM    472  N   ALA A  33      39.733  12.165  25.293
ATOM    473  H   ALA A  33      39.857  11.195  25.040
ATOM    474  CA  ALA A  33      39.495  13.144  24.227
ATOM    475  HA  ALA A  33      39.946  14.094  24.510
ATOM    476  C   ALA A  33      38.001  13.424  23.965
ATOM    477  CB  ALA A  33      40.201  12.649  22.959
ATOM    478  HB1 ALA A  33      41.265  12.517  23.155
ATOM    479  HB2 ALA A  33      40.080  13.388  22.166
ATOM    480  HB3 ALA A  33      39.771  11.703  22.631
ATOM    481  O   ALA A  33      37.657  14.484  23.452
ATOM    482  N   ASN A  34      37.113  12.479  24.289
ATOM    483  H   ASN A  34      37.445  11.637  24.738
ATOM    484  CA  ASN A  34      35.663  12.602  24.128
ATOM    485  HA  ASN A  34      35.377  13.652  24.197
ATOM    486  C   ASN A  34      34.969  11.829  25.259
ATOM    487  CB  ASN A  34      35.273  12.073  22.731
ATOM    488  HB2 ASN A  34      35.544  11.020  22.654
ATOM    489  HB3 ASN A  34      35.835  12.632  21.983
ATOM    490  O   ASN A  34      35.206  10.634  25.409
ATOM    491  CG  ASN A  34      33.791  12.200  22.408
ATOM    492  ND2 ASN A  34      33.437  12.153  21.145
ATOM    493 HD21 ASN A  34      32.452  12.265  20.952
ATOM    494 HD22 ASN A  34      34.135  12.053  20.422
ATOM    495  OD1 ASN A  34      32.926  12.334  23.258
ATOM    496  N   ASN A  35      34.132  12.513  26.040
ATOM    497  H   ASN A  35      33.983  13.491  25.833
ATOM    498  CA  ASN A  35      33.399  11.956  27.189
ATOM    499  HA  ASN A  35      33.686  10.916  27.335
ATOM    500  C   ASN A  35      31.867  11.967  26.981
ATOM    501  CB  ASN A  35      33.843  12.753  28.424
ATOM    502  HB2 ASN A  35      33.565  13.798  28.286
ATOM    503  HB3 ASN A  35      34.928  12.690  28.510
ATOM    504  O   ASN A  35      31.099  11.596  27.875
ATOM    505  CG  ASN A  35      33.257  12.258  29.737
ATOM    506  ND2 ASN A  35      32.969  13.151  30.654
ATOM    507 HD21 ASN A  35      33.184  14.119  30.461
ATOM    508 HD22 ASN A  35      32.886  12.812  31.602
ATOM    509  OD1 ASN A  35      33.007  11.091  29.986
ATOM    510  N   ASP A  36      31.417  12.396  25.801
ATOM    511  H   ASP A  36      32.090  12.667  25.099
ATOM    512  CA  ASP A  36      29.998  12.555  25.472
ATOM    513  HA  ASP A  36      29.402  12.563  26.384
ATOM    514  C   ASP A  36      29.479  11.410  24.596
ATOM    515  CB  ASP A  36      29.795  13.905  24.770
ATOM    516  HB2 ASP A  36      28.746  14.002  24.490
ATOM    517  HB3 ASP A  36      30.390  13.924  23.858
ATOM    518  O   ASP A  36      28.277  11.156  24.533
ATOM    519  CG  ASP A  36      30.168  15.096  25.660
ATOM    520  OD1 ASP A  36      29.900  15.024  26.881
ATOM    521  OD2 ASP A  36      30.732  16.060  25.101
ATOM    522  N   SER A  37      30.375  10.701  23.902
ATOM    523  H   SER A  37      31.349  10.945  24.007
ATOM    524  CA  SER A  37      30.021   9.657  22.938
ATOM    525  HA  SER A  37      28.939   9.535  22.902
ATOM    526  C   SER A  37      30.638   8.310  23.296
ATOM    527  CB  SER A  37      30.477  10.070  21.539
ATOM    528  HB2 SER A  37      31.558  10.206  21.537
ATOM    529  HB3 SER A  37      30.221   9.288  20.823
ATOM    530  O   SER A  37      31.850   8.144  23.224
ATOM    531  OG  SER A  37      29.846  11.277  21.161
ATOM    532  HG  SER A  37      29.796  11.832  21.942
ATOM    533  N   TRP A  38      29.789   7.318  23.584
ATOM    534  H   TRP A  38      28.820   7.554  23.742
ATOM    535  CA  TRP A  38      30.207   5.912  23.651
ATOM    536  HA  TRP A  38      30.992   5.807  24.400
ATOM    537  C   TRP A  38      30.767   5.475  22.290
ATOM    538  CB  TRP A  38      29.003   5.044  24.064
ATOM    539  HB2 TRP A  38      28.487   5.563  24.872
ATOM    540  HB3 TRP A  38      28.309   4.973  23.227
ATOM    541  O   TRP A  38      30.093   5.685  21.266
ATOM    542  CG  TRP A  38      29.277   3.651  24.552
ATOM    543  CD1 TRP A  38      30.179   2.770  24.060
ATOM    544  HD1 TRP A  38      30.862   2.936  23.239
ATOM    545  CD2 TRP A  38      28.677   2.969  25.696
ATOM    546  CE2 TRP A  38      29.292   1.689  25.842
ATOM    547  CE3 TRP A  38      27.712   3.328  26.663
ATOM    548  HE3 TRP A  38      27.246   4.301  26.613
ATOM    549  NE1 TRP A  38      30.168   1.609  24.792
ATOM    550  HE1 TRP A  38      30.819   0.856  24.619
ATOM    551  CH2 TRP A  38      28.034   1.211  27.844
ATOM    552  HH2 TRP A  38      27.799   0.567  28.678
ATOM    553  CZ2 TRP A  38      28.988   0.817  26.892
ATOM    554  HZ2 TRP A  38      29.500  -0.130  26.979
ATOM    555  CZ3 TRP A  38      27.396   2.459  27.724
ATOM    556  HZ3 TRP A  38      26.679   2.762  28.472
ATOM    557  N   LEU A  39      31.950   4.848  22.288
ATOM    558  H   LEU A  39      32.426   4.737  23.173
ATOM    559  CA  LEU A  39      32.565   4.207  21.126
ATOM    560  HA  LEU A  39      32.938   4.992  20.469
ATOM    561  C   LEU A  39      31.549   3.345  20.369
ATOM    562  CB  LEU A  39      33.742   3.334  21.589
ATOM    563  HB2 LEU A  39      33.319   2.559  22.228
ATOM    564  HB3 LEU A  39      34.431   3.935  22.182
ATOM    565  O   LEU A  39      30.845   2.507  20.935
ATOM    566  CG  LEU A  39      34.521   2.622  20.470
ATOM    567  HG  LEU A  39      33.823   2.057  19.854
ATOM    568  CD1 LEU A  39      35.262   3.615  19.574
ATOM    569 HD11 LEU A  39      35.842   3.066  18.832
ATOM    570 HD12 LEU A  39      35.937   4.222  20.177
ATOM    571 HD13 LEU A  39      34.556   4.259  19.051
ATOM    572  CD2 LEU A  39      35.527   1.643  21.072
ATOM    573 HD21 LEU A  39      35.008   0.913  21.694
ATOM    574 HD22 LEU A  39      36.045   1.104  20.279
ATOM    575 HD23 LEU A  39      36.254   2.177  21.685
ATOM    576  N   ARG A  40      31.472   3.552  19.061
ATOM    577  H   ARG A  40      32.119   4.201  18.634
ATOM    578  CA  ARG A  40      30.498   2.893  18.195
ATOM    579  HA  ARG A  40      30.320   1.879  18.554
ATOM    580  C   ARG A  40      31.023   2.792  16.780
ATOM    581  CB  ARG A  40      29.161   3.646  18.262
ATOM    582  HB2 ARG A  40      28.858   3.702  19.307
ATOM    583  HB3 ARG A  40      28.398   3.080  17.726
ATOM    584  O   ARG A  40      31.946   3.505  16.392
ATOM    585  CG  ARG A  40      29.243   5.053  17.650
ATOM    586  HG2 ARG A  40      30.100   5.596  18.047
ATOM    587  HG3 ARG A  40      29.351   4.939  16.573
ATOM    588  CD  ARG A  40      27.979   5.865  17.915
ATOM    589  HD2 ARG A  40      27.140   5.345  17.454
ATOM    590  HD3 ARG A  40      28.086   6.844  17.448
ATOM    591  NE  ARG A  40      27.773   6.032  19.363
ATOM    592  HE  ARG A  40      28.607   6.090  19.929
ATOM    593  NH1 ARG A  40      25.487   5.767  19.406
ATOM    594 HH11 ARG A  40      25.484   5.650  18.403
ATOM    595 HH12 ARG A  40      24.635   5.665  19.941
ATOM    596  NH2 ARG A  40      26.640   6.016  21.307
ATOM    597 HH21 ARG A  40      25.786   5.912  21.839
ATOM    598 HH22 ARG A  40      27.539   6.053  21.765
ATOM    599  CZ  ARG A  40      26.630   5.940  20.012
ATOM    600  N   ILE A  41      30.361   1.960  15.990
ATOM    601  H   ILE A  41      29.608   1.422  16.394
ATOM    602  CA  ILE A  41      30.559   1.950  14.543
ATOM    603  HA  ILE A  41      31.629   1.966  14.335
ATOM    604  C   ILE A  41      29.945   3.228  13.962
ATOM    605  CB  ILE A  41      29.965   0.667  13.930
ATOM    606  HB  ILE A  41      28.885   0.692  14.075
ATOM    607  O   ILE A  41      28.752   3.478  14.148
ATOM    608  CG1 ILE A  41      30.480  -0.622  14.613
ATOM    609 HG12 ILE A  41      30.122  -0.644  15.643
ATOM    610 HG13 ILE A  41      30.037  -1.483  14.111
ATOM    611  CG2 ILE A  41      30.229   0.618  12.417
ATOM    612 HG21 ILE A  41      31.296   0.698  12.211
ATOM    613 HG22 ILE A  41      29.856  -0.319  12.003
ATOM    614 HG23 ILE A  41      29.715   1.439  11.916
ATOM    615  CD1 ILE A  41      32.005  -0.800  14.621
ATOM    616 HD11 ILE A  41      32.254  -1.737  15.123
ATOM    617 HD12 ILE A  41      32.390  -0.842  13.602
ATOM    618 HD13 ILE A  41      32.485   0.016  15.159
ATOM    619  N   VAL A  42      30.744   4.039  13.268
ATOM    620  H   VAL A  42      31.717   3.792  13.159
ATOM    621  CA  VAL A  42      30.285   5.257  12.587
ATOM    622  HA  VAL A  42      29.196   5.276  12.582
ATOM    623  C   VAL A  42      30.751   5.234  11.140
ATOM    624  CB  VAL A  42      30.769   6.552  13.274
ATOM    625  HB  VAL A  42      31.850   6.639  13.170
ATOM    626  O   VAL A  42      31.910   4.944  10.857
ATOM    627  CG1 VAL A  42      30.105   7.780  12.645
ATOM    628 HG11 VAL A  42      30.430   7.898  11.611
ATOM    629 HG12 VAL A  42      30.398   8.681  13.185
ATOM    630 HG13 VAL A  42      29.019   7.688  12.670
ATOM    631  CG2 VAL A  42      30.423   6.589  14.763
ATOM    632 HG21 VAL A  42      29.349   6.456  14.892
ATOM    633 HG22 VAL A  42      30.975   5.804  15.279
ATOM    634 HG23 VAL A  42      30.725   7.545  15.191
ATOM    635  N   ASP A  43      29.840   5.580  10.240
ATOM    636  H   ASP A  43      28.905   5.789  10.560
ATOM    637  CA  ASP A  43      30.111   5.858   8.836
ATOM    638  HA  ASP A  43      31.178   5.776   8.624
ATOM    639  C   ASP A  43      29.680   7.303   8.567
ATOM    640  CB  ASP A  43      29.392   4.804   7.992
ATOM    641  HB2 ASP A  43      29.818   3.827   8.218
ATOM    642  HB3 ASP A  43      28.343   4.785   8.287
ATOM    643  O   ASP A  43      28.521   7.589   8.248
ATOM    644  CG  ASP A  43      29.467   5.030   6.485
ATOM    645  OD1 ASP A  43      30.044   6.044   6.036
ATOM    646  OD2 ASP A  43      28.867   4.192   5.774
ATOM    647  N   ASN A  44      30.621   8.224   8.794
ATOM    648  H   ASN A  44      31.535   7.903   9.079
ATOM    649  CA  ASN A  44      30.402   9.661   8.629
ATOM    650  HA  ASN A  44      29.535   9.964   9.217
ATOM    651  C   ASN A  44      30.099  10.031   7.173
ATOM    652  CB  ASN A  44      31.646  10.425   9.120
ATOM    653  HB2 ASN A  44      32.544   9.969   8.704
ATOM    654  HB3 ASN A  44      31.594  11.451   8.755
ATOM    655  O   ASN A  44      29.376  10.995   6.936
ATOM    656  CG  ASN A  44      31.755  10.509  10.631
ATOM    657  ND2 ASN A  44      32.954  10.570  11.160
ATOM    658 HD21 ASN A  44      33.776  10.555  10.575
ATOM    659 HD22 ASN A  44      32.989  10.642  12.167
ATOM    660  OD1 ASN A  44      30.779  10.548  11.358
ATOM    661  N   GLU A  45      30.625   9.273   6.208
ATOM    662  H   GLU A  45      31.108   8.421   6.454
ATOM    663  CA  GLU A  45      30.432   9.543   4.781
ATOM    664  HA  GLU A  45      30.645  10.593   4.580
ATOM    665  C   GLU A  45      28.979   9.294   4.359
ATOM    666  CB  GLU A  45      31.395   8.687   3.944
ATOM    667  HB2 GLU A  45      31.222   7.632   4.159
ATOM    668  HB3 GLU A  45      31.179   8.866   2.891
ATOM    669  O   GLU A  45      28.420  10.074   3.590
ATOM    670  CG  GLU A  45      32.872   9.030   4.207
ATOM    671  HG2 GLU A  45      33.009  10.100   4.044
ATOM    672  HG3 GLU A  45      33.106   8.819   5.250
ATOM    673  CD  GLU A  45      33.854   8.255   3.311
ATOM    674  OE1 GLU A  45      35.059   8.589   3.377
ATOM    675  OE2 GLU A  45      33.416   7.348   2.566
ATOM    676  N   ASN A  46      28.340   8.255   4.910
ATOM    677  H   ASN A  46      28.888   7.616   5.469
ATOM    678  CA  ASN A  46      26.945   7.916   4.610
ATOM    679  HA  ASN A  46      26.642   8.463   3.718
ATOM    680  C   ASN A  46      25.945   8.328   5.704
ATOM    681  CB  ASN A  46      26.850   6.423   4.270
ATOM    682  HB2 ASN A  46      27.144   5.838   5.142
ATOM    683  HB3 ASN A  46      25.821   6.171   4.018
ATOM    684  O   ASN A  46      24.766   7.975   5.618
ATOM    685  CG  ASN A  46      27.711   6.065   3.073
ATOM    686  ND2 ASN A  46      28.666   5.184   3.222
ATOM    687 HD21 ASN A  46      29.366   5.163   2.495
ATOM    688 HD22 ASN A  46      28.907   4.892   4.159
ATOM    689  OD1 ASN A  46      27.497   6.544   1.974
ATOM    690  N   GLY A  47      26.392   9.034   6.747
ATOM    691  H   GLY A  47      27.375   9.265   6.770
ATOM    692  CA  GLY A  47      25.545   9.466   7.862
ATOM    693  HA2 GLY A  47      26.154  10.046   8.555
ATOM    694  HA3 GLY A  47      24.746  10.103   7.481
ATOM    695  C   GLY A  47      24.910   8.308   8.645
ATOM    696  O   GLY A  47      23.772   8.428   9.100
ATOM    697  N   ARG A  48      25.602   7.166   8.777
ATOM    698  H   ARG A  48      26.558   7.170   8.449
ATOM    699  CA  ARG A  48      25.097   5.975   9.486
ATOM    700  HA  ARG A  48      24.039   6.123   9.699
ATOM    701  C   ARG A  48      25.797   5.791  10.830
ATOM    702  CB  ARG A  48      25.225   4.712   8.619
ATOM    703  HB2 ARG A  48      26.271   4.572   8.346
ATOM    704  HB3 ARG A  48      24.913   3.849   9.206
ATOM    705  O   ARG A  48      27.005   5.980  10.951
ATOM    706  CG  ARG A  48      24.385   4.761   7.339
ATOM    707  HG2 ARG A  48      23.327   4.780   7.600
ATOM    708  HG3 ARG A  48      24.629   5.655   6.765
ATOM    709  CD  ARG A  48      24.692   3.531   6.481
ATOM    710  HD2 ARG A  48      25.738   3.581   6.181
ATOM    711  HD3 ARG A  48      24.538   2.632   7.078
ATOM    712  NE  ARG A  48      23.826   3.480   5.290
ATOM    713  HE  ARG A  48      23.059   4.138   5.268
ATOM    714  NH1 ARG A  48      25.045   1.925   4.129
ATOM    715 HH11 ARG A  48      25.774   2.019   4.821
ATOM    716 HH12 ARG A  48      25.239   1.421   3.276
ATOM    717  NH2 ARG A  48      23.163   2.742   3.243
ATOM    718 HH21 ARG A  48      22.395   3.398   3.267
ATOM    719 HH22 ARG A  48      23.345   2.195   2.413
ATOM    720  CZ  ARG A  48      24.013   2.716   4.231
ATOM    721  N   SER A  49      25.037   5.348  11.829
ATOM    722  H   SER A  49      24.066   5.142  11.643
ATOM    723  CA  SER A  49      25.563   4.925  13.130
ATOM    724  HA  SER A  49      26.653   4.932  13.093
ATOM    725  C   SER A  49      25.141   3.489  13.435
ATOM    726  CB  SER A  49      25.160   5.896  14.246
ATOM    727  HB2 SER A  49      25.574   6.881  14.030
ATOM    728  HB3 SER A  49      25.585   5.544  15.186
ATOM    729  O   SER A  49      24.023   3.077  13.125
ATOM    730  OG  SER A  49      23.758   6.001  14.388
ATOM    731  HG  SER A  49      23.407   6.496  13.645
ATOM    732  N   GLY A  50      26.070   2.716  13.989
ATOM    733  H   GLY A  50      26.974   3.126  14.172
ATOM    734  CA  GLY A  50      25.866   1.346  14.441
ATOM    735  HA2 GLY A  50      24.943   0.941  14.025
ATOM    736  HA3 GLY A  50      26.693   0.739  14.074
ATOM    737  C   GLY A  50      25.790   1.237  15.969
ATOM    738  O   GLY A  50      25.644   2.251  16.660
ATOM    739  N   PRO A  51      25.876   0.009  16.511
ATOM    740  CA  PRO A  51      25.760  -0.226  17.945
ATOM    741  HA  PRO A  51      24.836   0.217  18.318
ATOM    742  C   PRO A  51      26.941   0.373  18.720
ATOM    743  CB  PRO A  51      25.691  -1.749  18.099
ATOM    744  HB2 PRO A  51      26.109  -2.090  19.047
ATOM    745  HB3 PRO A  51      24.657  -2.079  18.001
ATOM    746  O   PRO A  51      28.056   0.475  18.200
ATOM    747  CG  PRO A  51      26.502  -2.255  16.907
ATOM    748  HG2 PRO A  51      27.566  -2.209  17.139
ATOM    749  HG3 PRO A  51      26.215  -3.267  16.620
ATOM    750  CD  PRO A  51      26.170  -1.239  15.813
ATOM    751  HD2 PRO A  51      27.022  -1.134  15.142
ATOM    752  HD3 PRO A  51      25.288  -1.564  15.262
ATOM    753  N   SER A  52      26.692   0.718  19.984
ATOM    754  H   SER A  52      25.747   0.645  20.337
ATOM    755  CA  SER A  52      27.750   0.986  20.962
ATOM    756  HA  SER A  52      28.411   1.762  20.576
ATOM    757  C   SER A  52      28.567  -0.283  21.215
ATOM    758  CB  SER A  52      27.163   1.462  22.293
ATOM    759  HB2 SER A  52      27.981   1.660  22.986
ATOM    760  HB3 SER A  52      26.540   0.674  22.714
ATOM    761  O   SER A  52      28.004  -1.377  21.310
ATOM    762  OG  SER A  52      26.388   2.640  22.142
ATOM    763  HG  SER A  52      26.171   2.927  23.033
ATOM    764  N   LEU A  53      29.885  -0.148  21.340
ATOM    765  H   LEU A  53      30.285   0.779  21.287
ATOM    766  CA  LEU A  53      30.795  -1.273  21.543
ATOM    767  HA  LEU A  53      30.320  -2.183  21.179
ATOM    768  C   LEU A  53      31.075  -1.464  23.037
ATOM    769  CB  LEU A  53      32.087  -1.073  20.727
ATOM    770  HB2 LEU A  53      32.695  -1.971  20.833
ATOM    771  HB3 LEU A  53      32.642  -0.234  21.146
ATOM    772  O   LEU A  53      31.597  -0.574  23.703
ATOM    773  CG  LEU A  53      31.882  -0.819  19.223
ATOM    774  HG  LEU A  53      31.348   0.122  19.091
ATOM    775  CD1 LEU A  53      33.221  -0.698  18.505
ATOM    776 HD11 LEU A  53      33.714  -1.669  18.469
ATOM    777 HD12 LEU A  53      33.075  -0.329  17.490
ATOM    778 HD13 LEU A  53      33.883  -0.017  19.042
ATOM    779  CD2 LEU A  53      31.084  -1.934  18.543
ATOM    780 HD21 LEU A  53      31.556  -2.896  18.739
ATOM    781 HD22 LEU A  53      30.059  -1.940  18.913
ATOM    782 HD23 LEU A  53      31.061  -1.763  17.466
ATOM    783  N   LEU A  54      30.760  -2.646  23.572
ATOM    784  H   LEU A  54      30.302  -3.327  22.983
ATOM    785  CA  LEU A  54      30.986  -2.984  24.987
ATOM    786  HA  LEU A  54      30.524  -2.203  25.591
ATOM    787  C   LEU A  54      32.481  -3.025  25.370
ATOM    788  CB  LEU A  54      30.293  -4.332  25.272
ATOM    789  HB2 LEU A  54      30.805  -5.104  24.699
ATOM    790  HB3 LEU A  54      29.265  -4.276  24.915
ATOM    791  O   LEU A  54      32.825  -3.048  26.551
ATOM    792  CG  LEU A  54      30.263  -4.762  26.755
ATOM    793  HG  LEU A  54      31.275  -4.834  27.154
ATOM    794  CD1 LEU A  54      29.449  -3.795  27.618
ATOM    795 HD11 LEU A  54      29.410  -4.160  28.644
ATOM    796 HD12 LEU A  54      28.434  -3.707  27.231
ATOM    797 HD13 LEU A  54      29.917  -2.811  27.626
ATOM    798  CD2 LEU A  54      29.645  -6.153  26.873
ATOM    799 HD21 LEU A  54      30.229  -6.866  26.291
ATOM    800 HD22 LEU A  54      28.619  -6.140  26.505
ATOM    801 HD23 LEU A  54      29.647  -6.468  27.916
ATOM    802  N   GLU A  55      33.378  -3.046  24.386
ATOM    803  H   GLU A  55      33.059  -2.998  23.429
ATOM    804  CA  GLU A  55      34.818  -2.968  24.624
ATOM    805  HA  GLU A  55      35.074  -3.674  25.414
ATOM    806  C   GLU A  55      35.278  -1.594  25.123
ATOM    807  CB  GLU A  55      35.586  -3.408  23.370
ATOM    808  HB2 GLU A  55      36.625  -3.585  23.647
ATOM    809  HB3 GLU A  55      35.162  -4.350  23.022
ATOM    810  O   GLU A  55      36.380  -1.517  25.649
ATOM    811  CG  GLU A  55      35.544  -2.379  22.231
ATOM    812  HG2 GLU A  55      34.507  -2.081  22.072
ATOM    813  HG3 GLU A  55      36.104  -1.491  22.527
ATOM    814  CD  GLU A  55      36.128  -2.926  20.921
ATOM    815  OE1 GLU A  55      35.721  -2.406  19.860
ATOM    816  OE2 GLU A  55      36.943  -3.874  20.979
ATOM    817  N   ASP A  56      34.446  -0.547  25.012
ATOM    818  H   ASP A  56      33.545  -0.691  24.578
ATOM    819  CA  ASP A  56      34.744   0.806  25.495
ATOM    820  HA  ASP A  56      35.658   1.150  25.010
ATOM    821  C   ASP A  56      34.911   0.832  27.025
ATOM    822  CB  ASP A  56      33.621   1.759  25.077
ATOM    823  HB2 ASP A  56      32.715   1.509  25.628
ATOM    824  HB3 ASP A  56      33.410   1.586  24.021
ATOM    825  O   ASP A  56      33.918   0.746  27.764
ATOM    826  CG  ASP A  56      33.951   3.242  25.310
ATOM    827  OD1 ASP A  56      34.841   3.540  26.143
ATOM    828  OD2 ASP A  56      33.274   4.077  24.668
ATOM    829  N   PRO A  57      36.147   0.958  27.537
ATOM    830  CA  PRO A  57      36.377   0.954  28.969
ATOM    831  HA  PRO A  57      35.805   0.157  29.443
ATOM    832  C   PRO A  57      35.977   2.286  29.614
ATOM    833  CB  PRO A  57      37.869   0.659  29.116
ATOM    834  HB2 PRO A  57      38.281   1.063  30.041
ATOM    835  HB3 PRO A  57      38.031  -0.418  29.067
ATOM    836  O   PRO A  57      35.570   2.273  30.771
ATOM    837  CG  PRO A  57      38.482   1.321  27.882
ATOM    838  HG2 PRO A  57      38.655   2.378  28.080
ATOM    839  HG3 PRO A  57      39.411   0.834  27.583
ATOM    840  CD  PRO A  57      37.400   1.171  26.816
ATOM    841  HD2 PRO A  57      37.348   2.079  26.214
ATOM    842  HD3 PRO A  57      37.649   0.323  26.177
ATOM    843  N   PHE A  58      36.050   3.414  28.897
ATOM    844  H   PHE A  58      36.208   3.353  27.900
ATOM    845  CA  PHE A  58      35.722   4.732  29.449
ATOM    846  HA  PHE A  58      36.197   4.846  30.423
ATOM    847  C   PHE A  58      34.218   4.868  29.671
ATOM    848  CB  PHE A  58      36.220   5.845  28.517
ATOM    849  HB2 PHE A  58      35.733   5.738  27.548
ATOM    850  HB3 PHE A  58      35.903   6.804  28.931
ATOM    851  O   PHE A  58      33.780   5.287  30.745
ATOM    852  CG  PHE A  58      37.720   5.909  28.323
ATOM    853  CD1 PHE A  58      38.576   6.026  29.436
ATOM    854  HD1 PHE A  58      38.164   6.063  30.434
ATOM    855  CD2 PHE A  58      38.262   5.898  27.024
ATOM    856  HD2 PHE A  58      37.606   5.817  26.169
ATOM    857  CE1 PHE A  58      39.967   6.124  29.247
ATOM    858  HE1 PHE A  58      40.632   6.225  30.091
ATOM    859  CE2 PHE A  58      39.652   6.002  26.837
ATOM    860  HE2 PHE A  58      40.063   6.000  25.839
ATOM    861  CZ  PHE A  58      40.503   6.112  27.949
ATOM    862  HZ  PHE A  58      41.570   6.192  27.807
ATOM    863  N   ALA A  59      33.415   4.441  28.691
ATOM    864  H   ALA A  59      33.828   4.146  27.817
ATOM    865  CA  ALA A  59      31.966   4.428  28.843
ATOM    866  HA  ALA A  59      31.633   5.435  29.094
ATOM    867  C   ALA A  59      31.532   3.501  29.988
ATOM    868  CB  ALA A  59      31.328   4.022  27.517
ATOM    869  HB1 ALA A  59      30.244   4.062  27.625
ATOM    870  HB2 ALA A  59      31.630   3.011  27.244
ATOM    871  HB3 ALA A  59      31.633   4.713  26.731
ATOM    872  O   ALA A  59      30.702   3.880  30.815
ATOM    873  N   ARG A  60      32.128   2.305  30.084
ATOM    874  H   ARG A  60      32.810   2.059  29.381
ATOM    875  CA  ARG A  60      31.841   1.361  31.170
ATOM    876  HA  ARG A  60      30.763   1.205  31.233
ATOM    877  C   ARG A  60      32.250   1.888  32.537
ATOM    878  CB  ARG A  60      32.532   0.031  30.898
ATOM    879  HB2 ARG A  60      32.546  -0.545  31.824
ATOM    880  HB3 ARG A  60      33.561   0.209  30.586
ATOM    881  O   ARG A  60      31.458   1.768  33.460
ATOM    882  CG  ARG A  60      31.783  -0.766  29.824
ATOM    883  HG2 ARG A  60      31.651  -0.157  28.930
ATOM    884  HG3 ARG A  60      30.801  -1.047  30.202
ATOM    885  CD  ARG A  60      32.562  -2.022  29.450
ATOM    886  HD2 ARG A  60      31.953  -2.597  28.752
ATOM    887  HD3 ARG A  60      33.482  -1.720  28.949
ATOM    888  NE  ARG A  60      32.867  -2.854  30.627
ATOM    889  HE  ARG A  60      32.493  -2.547  31.514
ATOM    890  NH1 ARG A  60      34.220  -4.331  29.532
ATOM    891 HH11 ARG A  60      34.885  -5.090  29.532
ATOM    892 HH12 ARG A  60      34.003  -3.835  28.679
ATOM    893  NH2 ARG A  60      33.917  -4.509  31.757
ATOM    894 HH21 ARG A  60      33.515  -4.140  32.607
ATOM    895 HH22 ARG A  60      34.560  -5.288  31.787
ATOM    896  CZ  ARG A  60      33.668  -3.897  30.633
ATOM    897  N   GLU A  61      33.439   2.473  32.675
ATOM    898  H   GLU A  61      34.052   2.525  31.875
ATOM    899  CA  GLU A  61      33.912   3.064  33.934
ATOM    900  HA  GLU A  61      33.982   2.285  34.693
ATOM    901  C   GLU A  61      32.928   4.117  34.451
ATOM    902  CB  GLU A  61      35.315   3.658  33.725
ATOM    903  HB2 GLU A  61      35.270   4.422  32.950
ATOM    904  HB3 GLU A  61      35.980   2.864  33.385
ATOM    905  O   GLU A  61      32.472   4.016  35.588
ATOM    906  CG  GLU A  61      35.913   4.273  34.998
ATOM    907  HG2 GLU A  61      35.980   3.503  35.767
ATOM    908  HG3 GLU A  61      35.261   5.066  35.364
ATOM    909  CD  GLU A  61      37.305   4.851  34.706
ATOM    910  OE1 GLU A  61      37.394   6.030  34.296
ATOM    911  OE2 GLU A  61      38.303   4.104  34.821
ATOM    912  N   LYS A  62      32.513   5.063  33.601
ATOM    913  H   LYS A  62      32.929   5.086  32.681
ATOM    914  CA  LYS A  62      31.554   6.116  33.967
ATOM    915  HA  LYS A  62      31.977   6.690  34.791
ATOM    916  C   LYS A  62      30.219   5.548  34.465
ATOM    917  CB  LYS A  62      31.382   7.035  32.751
ATOM    918  HB2 LYS A  62      32.377   7.310  32.400
ATOM    919  HB3 LYS A  62      30.888   6.485  31.951
ATOM    920  O   LYS A  62      29.696   6.022  35.472
ATOM    921  CG  LYS A  62      30.600   8.326  33.042
ATOM    922  HG2 LYS A  62      29.566   8.092  33.295
ATOM    923  HG3 LYS A  62      31.067   8.854  33.874
ATOM    924  CD  LYS A  62      30.646   9.206  31.785
ATOM    925  HD2 LYS A  62      31.690   9.347  31.508
ATOM    926  HD3 LYS A  62      30.148   8.682  30.968
ATOM    927  CE  LYS A  62      30.004  10.584  31.966
ATOM    928  HE2 LYS A  62      28.937  10.465  32.155
ATOM    929  HE3 LYS A  62      30.457  11.063  32.834
ATOM    930  NZ  LYS A  62      30.239  11.408  30.748
ATOM    931  HZ1 LYS A  62      31.221  11.415  30.510
ATOM    932  HZ2 LYS A  62      29.933  12.366  30.843
ATOM    933  HZ3 LYS A  62      29.810  11.017  29.921
ATOM    934  N   ILE A  63      29.694   4.514  33.797
ATOM    935  H   ILE A  63      30.190   4.178  32.983
ATOM    936  CA  ILE A  63      28.460   3.828  34.212
ATOM    937  HA  ILE A  63      27.713   4.581  34.464
ATOM    938  C   ILE A  63      28.675   3.023  35.501
ATOM    939  CB  ILE A  63      27.897   2.965  33.061
ATOM    940  HB  ILE A  63      28.673   2.267  32.749
ATOM    941  O   ILE A  63      27.886   3.153  36.425
ATOM    942  CG1 ILE A  63      27.506   3.807  31.821
ATOM    943 HG12 ILE A  63      27.175   3.131  31.033
ATOM    944 HG13 ILE A  63      28.387   4.329  31.446
ATOM    945  CG2 ILE A  63      26.687   2.131  33.519
ATOM    946 HG21 ILE A  63      25.950   2.759  34.022
ATOM    947 HG22 ILE A  63      26.217   1.634  32.670
ATOM    948 HG23 ILE A  63      26.998   1.364  34.227
ATOM    949  CD1 ILE A  63      26.417   4.866  32.040
ATOM    950 HD11 ILE A  63      26.216   5.370  31.095
ATOM    951 HD12 ILE A  63      26.749   5.610  32.764
ATOM    952 HD13 ILE A  63      25.496   4.402  32.390
ATOM    953  N   HIS A  64      29.771   2.269  35.630
ATOM    954  H   HIS A  64      30.414   2.211  34.852
ATOM    955  CA  HIS A  64      30.093   1.531  36.854
ATOM    956  HA  HIS A  64      29.273   0.850  37.079
ATOM    957  C   HIS A  64      30.233   2.464  38.063
ATOM    958  CB  HIS A  64      31.388   0.719  36.660
ATOM    959  HB2 HIS A  64      31.668   0.286  37.620
ATOM    960  HB3 HIS A  64      32.189   1.392  36.352
ATOM    961  O   HIS A  64      29.752   2.150  39.147
ATOM    962  CG  HIS A  64      31.286  -0.411  35.663
ATOM    963  CD2 HIS A  64      32.309  -0.961  34.935
ATOM    964  HD2 HIS A  64      33.340  -0.642  34.970
ATOM    965  ND1 HIS A  64      30.142  -1.092  35.323
ATOM    966  HD1 HIS A  64      29.214  -0.897  35.671
ATOM    967  CE1 HIS A  64      30.467  -2.024  34.414
ATOM    968  HE1 HIS A  64      29.758  -2.702  33.962
ATOM    969  NE2 HIS A  64      31.785  -1.994  34.135
ATOM    970  N   ARG A  65      30.859   3.634  37.907
ATOM    971  H   ARG A  65      31.268   3.852  37.011
ATOM    972  CA  ARG A  65      30.945   4.610  39.000
ATOM    973  HA  ARG A  65      31.307   4.104  39.895
ATOM    974  C   ARG A  65      29.564   5.115  39.405
ATOM    975  CB  ARG A  65      31.905   5.751  38.628
ATOM    976  HB2 ARG A  65      31.827   6.537  39.380
ATOM    977  HB3 ARG A  65      31.602   6.176  37.672
ATOM    978  O   ARG A  65      29.293   5.146  40.599
ATOM    979  CG  ARG A  65      33.377   5.303  38.529
ATOM    980  HG2 ARG A  65      33.987   6.153  38.224
ATOM    981  HG3 ARG A  65      33.479   4.537  37.760
ATOM    982  CD  ARG A  65      33.943   4.725  39.830
ATOM    983  HD2 ARG A  65      34.942   4.340  39.624
ATOM    984  HD3 ARG A  65      33.332   3.884  40.158
ATOM    985  NE  ARG A  65      34.030   5.753  40.880
ATOM    986  HE  ARG A  65      34.088   6.704  40.546
ATOM    987  NH1 ARG A  65      34.453   4.344  42.631
ATOM    988 HH11 ARG A  65      34.631   4.189  43.613
ATOM    989 HH12 ARG A  65      34.502   3.595  41.954
ATOM    990  NH2 ARG A  65      34.296   6.545  42.992
ATOM    991 HH21 ARG A  65      34.200   7.481  42.624
ATOM    992 HH22 ARG A  65      34.503   6.395  43.969
ATOM    993  CZ  ARG A  65      34.256   5.544  42.159
ATOM    994  N   PHE A  66      28.696   5.429  38.444
ATOM    995  H   PHE A  66      28.988   5.348  37.480
ATOM    996  CA  PHE A  66      27.315   5.831  38.718
ATOM    997  HA  PHE A  66      27.325   6.672  39.412
ATOM    998  C   PHE A  66      26.491   4.718  39.389
ATOM    999  CB  PHE A  66      26.664   6.301  37.412
ATOM   1000  HB2 PHE A  66      26.745   5.512  36.664
ATOM   1001  HB3 PHE A  66      27.207   7.167  37.037
ATOM   1002  O   PHE A  66      25.828   4.977  40.385
ATOM   1003  CG  PHE A  66      25.205   6.670  37.576
ATOM   1004  CD1 PHE A  66      24.200   5.773  37.168
ATOM   1005  HD1 PHE A  66      24.465   4.817  36.739
ATOM   1006  CD2 PHE A  66      24.851   7.883  38.198
ATOM   1007  HD2 PHE A  66      25.619   8.550  38.559
ATOM   1008  CE1 PHE A  66      22.847   6.097  37.362
ATOM   1009  HE1 PHE A  66      22.085   5.389  37.069
ATOM   1010  CE2 PHE A  66      23.497   8.205  38.394
ATOM   1011  HE2 PHE A  66      23.233   9.120  38.902
ATOM   1012  CZ  PHE A  66      22.494   7.314  37.972
ATOM   1013  HZ  PHE A  66      21.454   7.549  38.144
ATOM   1014  N   ASP A  67      26.578   3.471  38.924
ATOM   1015  H   ASP A  67      27.065   3.317  38.053
ATOM   1016  CA  ASP A  67      25.805   2.349  39.481
ATOM   1017  HA  ASP A  67      24.751   2.626  39.510
ATOM   1018  C   ASP A  67      26.224   1.991  40.925
ATOM   1019  CB  ASP A  67      25.954   1.118  38.566
ATOM   1020  HB2 ASP A  67      27.014   0.899  38.441
ATOM   1021  HB3 ASP A  67      25.499   0.262  39.065
ATOM   1022  O   ASP A  67      25.445   1.408  41.681
ATOM   1023  CG  ASP A  67      25.303   1.244  37.179
ATOM   1024  OD1 ASP A  67      24.467   2.155  36.975
ATOM   1025  OD2 ASP A  67      25.635   0.388  36.325
ATOM   1026  N   HIS A  68      27.450   2.351  41.327
ATOM   1027  H   HIS A  68      28.034   2.810  40.642
ATOM   1028  CA  HIS A  68      28.059   1.986  42.613
ATOM   1029  HA  HIS A  68      27.340   1.392  43.177
ATOM   1030  C   HIS A  68      28.396   3.193  43.521
ATOM   1031  CB  HIS A  68      29.276   1.083  42.344
ATOM   1032  HB2 HIS A  68      29.787   0.888  43.286
ATOM   1033  HB3 HIS A  68      29.979   1.611  41.697
ATOM   1034  O   HIS A  68      29.146   3.053  44.488
ATOM   1035  CG  HIS A  68      28.937  -0.259  41.729
ATOM   1036  CD2 HIS A  68      28.912  -0.603  40.401
ATOM   1037  HD2 HIS A  68      29.098   0.042  39.556
ATOM   1038  ND1 HIS A  68      28.614  -1.395  42.432
ATOM   1039  HD1 HIS A  68      28.473  -1.446  43.430
ATOM   1040  CE1 HIS A  68      28.408  -2.390  41.552
ATOM   1041  HE1 HIS A  68      28.112  -3.395  41.811
ATOM   1042  NE2 HIS A  68      28.601  -1.961  40.300
ATOM   1043  N   GLU A  69      27.860   4.387  43.252
ATOM   1044  H   GLU A  69      27.303   4.470  42.413
ATOM   1045  CA  GLU A  69      28.228   5.628  43.963
ATOM   1046  HA  GLU A  69      29.310   5.628  44.095
ATOM   1047  C   GLU A  69      27.608   5.786  45.370
ATOM   1048  CB  GLU A  69      27.873   6.852  43.098
ATOM   1049  HB2 GLU A  69      28.371   6.793  42.129
ATOM   1050  HB3 GLU A  69      28.237   7.749  43.601
ATOM   1051  O   GLU A  69      27.940   6.730  46.099
ATOM   1052  CG  GLU A  69      26.359   6.977  42.888
ATOM   1053  HG2 GLU A  69      25.920   7.039  43.884
ATOM   1054  HG3 GLU A  69      25.950   6.069  42.446
ATOM   1055  CD  GLU A  69      25.914   8.217  42.105
ATOM   1056  OE1 GLU A  69      24.692   8.508  42.168
ATOM   1057  OE2 GLU A  69      26.767   9.079  41.794
ATOM   1058  N   ARG A  70      26.638   4.944  45.751
ATOM   1059  H   ARG A  70      26.441   4.160  45.148
ATOM   1060  CA  ARG A  70      25.866   5.100  46.998
ATOM   1061  HA  ARG A  70      26.109   6.071  47.430
ATOM   1062  C   ARG A  70      26.288   4.088  48.060
ATOM   1063  CB  ARG A  70      24.346   5.062  46.726
ATOM   1064  HB2 ARG A  70      24.091   4.083  46.321
ATOM   1065  HB3 ARG A  70      23.814   5.174  47.671
ATOM   1066  O   ARG A  70      26.395   2.898  47.797
ATOM   1067  CG  ARG A  70      23.840   6.139  45.744
ATOM   1068  HG2 ARG A  70      22.772   5.990  45.580
ATOM   1069  HG3 ARG A  70      24.325   5.987  44.780
ATOM   1070  CD  ARG A  70      24.058   7.580  46.251
ATOM   1071  HD2 ARG A  70      23.163   7.881  46.795
ATOM   1072  HD3 ARG A  70      24.886   7.606  46.960
ATOM   1073  NE  ARG A  70      24.315   8.555  45.169
ATOM   1074  HE  ARG A  70      23.702   8.542  44.367
ATOM   1075  NH1 ARG A  70      26.480   9.189  45.708
ATOM   1076 HH11 ARG A  70      27.280   9.736  45.425
ATOM   1077 HH12 ARG A  70      26.695   8.282  46.098
ATOM   1078  NH2 ARG A  70      25.398  10.222  44.076
ATOM   1079 HH21 ARG A  70      26.296  10.521  43.723
ATOM   1080 HH22 ARG A  70      24.822   9.968  43.286
ATOM   1081  CZ  ARG A  70      25.388   9.317  45.004
ATOM   1082  N   ILE A  71      26.477   4.592  49.280
ATOM   1083  H   ILE A  71      26.325   5.582  49.404
ATOM   1084  CA  ILE A  71      26.641   3.793  50.503
ATOM   1085  HA  ILE A  71      27.028   2.814  50.225
ATOM   1086  C   ILE A  71      25.278   3.588  51.186
ATOM   1087  CB  ILE A  71      27.657   4.450  51.466
ATOM   1088  HB  ILE A  71      27.737   3.808  52.345
ATOM   1089  O   ILE A  71      24.358   4.370  50.917
ATOM   1090  CG1 ILE A  71      27.203   5.847  51.953
ATOM   1091 HG12 ILE A  71      27.170   6.539  51.112
ATOM   1092 HG13 ILE A  71      26.200   5.777  52.374
ATOM   1093  CG2 ILE A  71      29.044   4.486  50.804
ATOM   1094 HG21 ILE A  71      29.299   3.492  50.438
ATOM   1095 HG22 ILE A  71      29.802   4.775  51.532
ATOM   1096 HG23 ILE A  71      29.053   5.183  49.965
ATOM   1097  CD1 ILE A  71      28.104   6.438  53.042
ATOM   1098 HD11 ILE A  71      29.088   6.671  52.637
ATOM   1099 HD12 ILE A  71      27.657   7.357  53.420
ATOM   1100 HD13 ILE A  71      28.198   5.729  53.865
ATOM   1101  N   PRO A  72      25.132   2.603  52.093
ATOM   1102  CA  PRO A  72      23.908   2.449  52.872
ATOM   1103  HA  PRO A  72      23.101   2.206  52.182
ATOM   1104  C   PRO A  72      23.541   3.730  53.641
ATOM   1105  CB  PRO A  72      24.140   1.243  53.790
ATOM   1106  HB2 PRO A  72      23.228   0.661  53.922
ATOM   1107  HB3 PRO A  72      24.526   1.569  54.755
ATOM   1108  O   PRO A  72      24.387   4.379  54.272
ATOM   1109  CG  PRO A  72      25.207   0.434  53.054
ATOM   1110  HG2 PRO A  72      25.794  -0.187  53.730
ATOM   1111  HG3 PRO A  72      24.728  -0.186  52.296
ATOM   1112  CD  PRO A  72      26.055   1.512  52.378
ATOM   1113  HD2 PRO A  72      26.832   1.856  53.061
ATOM   1114  HD3 PRO A  72      26.502   1.113  51.468
ATOM   1115  N   GLU A  73      22.259   4.093  53.591
ATOM   1116  H   GLU A  73      21.613   3.523  53.064
ATOM   1117  CA  GLU A  73      21.718   5.221  54.350
ATOM   1118  HA  GLU A  73      22.323   6.096  54.115
ATOM   1119  C   GLU A  73      21.831   4.961  55.866
ATOM   1120  CB  GLU A  73      20.270   5.507  53.901
ATOM   1121  HB2 GLU A  73      20.258   5.635  52.819
ATOM   1122  HB3 GLU A  73      19.636   4.658  54.160
ATOM   1123  O   GLU A  73      21.801   3.819  56.328
ATOM   1124  CG  GLU A  73      19.709   6.777  54.555
ATOM   1125  HG2 GLU A  73      19.636   6.611  55.630
ATOM   1126  HG3 GLU A  73      20.413   7.593  54.397
ATOM   1127  CD  GLU A  73      18.327   7.201  54.039
ATOM   1128  OE1 GLU A  73      17.352   7.144  54.815
ATOM   1129  OE2 GLU A  73      18.268   7.760  52.923
ATOM   1130  N   ARG A  74      21.972   6.025  56.669
ATOM   1131  H   ARG A  74      21.871   6.939  56.253
ATOM   1132  CA  ARG A  74      21.881   5.896  58.131
ATOM   1133  HA  ARG A  74      22.542   5.094  58.460
ATOM   1134  C   ARG A  74      20.453   5.508  58.524
ATOM   1135  CB  ARG A  74      22.265   7.199  58.849
ATOM   1136  HB2 ARG A  74      22.208   6.997  59.919
ATOM   1137  HB3 ARG A  74      21.546   7.978  58.594
ATOM   1138  O   ARG A  74      19.513   6.163  58.094
ATOM   1139  CG  ARG A  74      23.680   7.699  58.571
ATOM   1140  HG2 ARG A  74      23.809   7.829  57.497
ATOM   1141  HG3 ARG A  74      24.382   6.956  58.948
ATOM   1142  CD  ARG A  74      23.934   9.038  59.283
ATOM   1143  HD2 ARG A  74      23.732   8.911  60.347
ATOM   1144  HD3 ARG A  74      23.233   9.778  58.899
ATOM   1145  NE  ARG A  74      25.323   9.520  59.104
ATOM   1146  HE  ARG A  74      25.947   9.426  59.892
ATOM   1147  NH1 ARG A  74      25.116  10.193  56.929
ATOM   1148 HH11 ARG A  74      25.459  10.533  56.041
ATOM   1149 HH12 ARG A  74      24.167   9.849  56.901
ATOM   1150  NH2 ARG A  74      27.095  10.371  57.951
ATOM   1151 HH21 ARG A  74      27.493  10.628  57.059
ATOM   1152 HH22 ARG A  74      27.728  10.365  58.738
ATOM   1153  CZ  ARG A  74      25.841  10.030  58.000
ATOM   1154  N   VAL A  75      20.293   4.522  59.409
ATOM   1155  H   VAL A  75      21.103   3.978  59.668
ATOM   1156  CA  VAL A  75      18.969   4.096  59.916
ATOM   1157  HA  VAL A  75      18.372   3.732  59.079
ATOM   1158  C   VAL A  75      18.200   5.268  60.548
ATOM   1159  CB  VAL A  75      19.138   2.950  60.936
ATOM   1160  HB  VAL A  75      19.760   3.300  61.761
ATOM   1161  O   VAL A  75      17.000   5.433  60.332
ATOM   1162  CG1 VAL A  75      17.797   2.481  61.512
ATOM   1163 HG11 VAL A  75      17.955   1.639  62.187
ATOM   1164 HG12 VAL A  75      17.318   3.278  62.080
ATOM   1165 HG13 VAL A  75      17.132   2.166  60.707
ATOM   1166  CG2 VAL A  75      19.826   1.736  60.295
ATOM   1167 HG21 VAL A  75      19.905   0.930  61.025
ATOM   1168 HG22 VAL A  75      20.831   1.989  59.960
ATOM   1169 HG23 VAL A  75      19.243   1.385  59.444
ATOM   1170  N   VAL A  76      18.918   6.117  61.283
ATOM   1171  H   VAL A  76      19.907   5.931  61.369
ATOM   1172  CA  VAL A  76      18.453   7.391  61.848
ATOM   1173  HA  VAL A  76      17.496   7.665  61.403
ATOM   1174  C   VAL A  76      19.451   8.490  61.509
ATOM   1175  CB  VAL A  76      18.265   7.305  63.373
ATOM   1176  HB  VAL A  76      18.071   8.309  63.749
ATOM   1177  O   VAL A  76      20.617   8.210  61.235
ATOM   1178  CG1 VAL A  76      17.063   6.431  63.728
ATOM   1179 HG11 VAL A  76      16.947   6.414  64.811
ATOM   1180 HG12 VAL A  76      17.205   5.411  63.369
ATOM   1181 HG13 VAL A  76      16.160   6.848  63.283
ATOM   1182  CG2 VAL A  76      19.501   6.754  64.100
ATOM   1183 HG21 VAL A  76      20.414   7.217  63.724
ATOM   1184 HG22 VAL A  76      19.414   6.971  65.165
ATOM   1185 HG23 VAL A  76      19.574   5.675  63.961
ATOM   1186  N   HIS A  77      19.031   9.751  61.544
ATOM   1187  H   HIS A  77      18.068   9.932  61.787
ATOM   1188  CA  HIS A  77      19.897  10.883  61.209
ATOM   1189  HA  HIS A  77      19.271  11.773  61.274
ATOM   1190  C   HIS A  77      20.390  10.918  59.755
ATOM   1191  CB  HIS A  77      21.024  11.057  62.244
ATOM   1192  HB2 HIS A  77      21.721  10.220  62.186
ATOM   1193  HB3 HIS A  77      21.590  11.954  61.997
ATOM   1194  O   HIS A  77      21.464  11.466  59.477
ATOM   1195  CG  HIS A  77      20.561  11.201  63.667
ATOM   1196  CD2 HIS A  77      20.564  10.236  64.634
ATOM   1197  HD2 HIS A  77      20.867   9.207  64.504
ATOM   1198  ND1 HIS A  77      20.196  12.377  64.272
ATOM   1199  HD1 HIS A  77      20.070  13.259  63.796
ATOM   1200  CE1 HIS A  77      20.022  12.136  65.584
ATOM   1201  HE1 HIS A  77      19.729  12.864  66.325
ATOM   1202  NE2 HIS A  77      20.210  10.835  65.843
ATOM   1203  N   ALA A  78      19.627  10.351  58.815
ATOM   1204  H   ALA A  78      18.762   9.912  59.097
ATOM   1205  CA  ALA A  78      19.968  10.321  57.392
ATOM   1206  HA  ALA A  78      20.954   9.873  57.265
ATOM   1207  C   ALA A  78      20.004  11.728  56.774
ATOM   1208  CB  ALA A  78      18.944   9.441  56.679
ATOM   1209  HB1 ALA A  78      19.182   9.391  55.616
ATOM   1210  HB2 ALA A  78      17.940   9.849  56.797
ATOM   1211  HB3 ALA A  78      18.957   8.432  57.093
ATOM   1212  O   ALA A  78      20.971  12.105  56.108
ATOM   1213  N   ARG A  79      18.980  12.535  57.057
ATOM   1214  H   ARG A  79      18.213  12.146  57.589
ATOM   1215  CA  ARG A  79      18.867  13.930  56.632
ATOM   1216  HA  ARG A  79      19.217  14.023  55.603
ATOM   1217  C   ARG A  79      19.711  14.831  57.536
ATOM   1218  CB  ARG A  79      17.375  14.279  56.693
ATOM   1219  HB2 ARG A  79      16.803  13.544  56.126
ATOM   1220  HB3 ARG A  79      17.053  14.190  57.732
ATOM   1221  O   ARG A  79      19.269  15.236  58.606
ATOM   1222  CG  ARG A  79      17.013  15.674  56.192
ATOM   1223  HG2 ARG A  79      17.731  16.412  56.553
ATOM   1224  HG3 ARG A  79      16.029  15.939  56.578
ATOM   1225  CD  ARG A  79      16.949  15.679  54.672
ATOM   1226  HD2 ARG A  79      17.907  15.350  54.268
ATOM   1227  HD3 ARG A  79      16.170  14.991  54.342
ATOM   1228  NE  ARG A  79      16.646  17.030  54.218
ATOM   1229  HE  ARG A  79      16.265  17.672  54.899
ATOM   1230  NH1 ARG A  79      17.514  16.918  52.102
ATOM   1231 HH11 ARG A  79      17.543  17.419  51.225
ATOM   1232 HH12 ARG A  79      17.460  15.910  52.132
ATOM   1233  NH2 ARG A  79      16.589  18.786  52.853
ATOM   1234 HH21 ARG A  79      15.966  19.270  53.483
ATOM   1235 HH22 ARG A  79      16.809  19.210  51.962
ATOM   1236  CZ  ARG A  79      16.895  17.555  53.051
ATOM   1237  N   GLY A  80      20.932  15.153  57.114
ATOM   1238  H   GLY A  80      21.275  14.754  56.252
ATOM   1239  CA  GLY A  80      21.818  16.033  57.881
ATOM   1240  HA2 GLY A  80      22.440  15.437  58.550
ATOM   1241  HA3 GLY A  80      21.212  16.707  58.487
ATOM   1242  C   GLY A  80      22.725  16.911  57.034
ATOM   1243  O   GLY A  80      22.881  16.666  55.847
ATOM   1244  N   THR A  81      23.317  17.924  57.660
ATOM   1245  H   THR A  81      23.163  18.004  58.655
ATOM   1246  CA  THR A  81      24.307  18.846  57.082
ATOM   1247  HA  THR A  81      24.756  18.387  56.201
ATOM   1248  C   THR A  81      25.409  19.110  58.108
ATOM   1249  CB  THR A  81      23.656  20.158  56.626
ATOM   1250  HB  THR A  81      22.775  19.925  56.028
ATOM   1251  O   THR A  81      25.191  18.890  59.300
ATOM   1252  CG2 THR A  81      23.246  21.064  57.787
ATOM   1253 HG21 THR A  81      22.673  21.912  57.413
ATOM   1254 HG22 THR A  81      24.125  21.437  58.312
ATOM   1255 HG23 THR A  81      22.629  20.501  58.488
ATOM   1256  OG1 THR A  81      24.572  20.855  55.817
ATOM   1257  HG1 THR A  81      24.241  21.741  55.653
ATOM   1258  N   GLY A  82      26.577  19.585  57.688
ATOM   1259  H   GLY A  82      26.700  19.837  56.718
ATOM   1260  CA  GLY A  82      27.631  19.956  58.625
ATOM   1261  HA2 GLY A  82      27.169  20.271  59.560
ATOM   1262  HA3 GLY A  82      28.272  19.099  58.830
ATOM   1263  C   GLY A  82      28.488  21.117  58.151
ATOM   1264  O   GLY A  82      28.462  21.493  56.981
ATOM   1265  N   ALA A  83      29.232  21.692  59.090
ATOM   1266  H   ALA A  83      29.208  21.303  60.021
ATOM   1267  CA  ALA A  83      30.160  22.784  58.840
ATOM   1268  HA  ALA A  83      30.513  22.724  57.810
ATOM   1269  C   ALA A  83      31.386  22.671  59.753
ATOM   1270  CB  ALA A  83      29.435  24.123  59.017
ATOM   1271  HB1 ALA A  83      28.624  24.203  58.293
ATOM   1272  HB2 ALA A  83      29.030  24.199  60.026
ATOM   1273  HB3 ALA A  83      30.134  24.942  58.851
ATOM   1274  O   ALA A  83      31.326  22.109  60.853
ATOM   1275  N   PHE A  84      32.503  23.216  59.280
ATOM   1276  H   PHE A  84      32.451  23.750  58.425
ATOM   1277  CA  PHE A  84      33.732  23.316  60.053
ATOM   1278  HA  PHE A  84      33.819  22.440  60.696
ATOM   1279  C   PHE A  84      33.718  24.554  60.944
ATOM   1280  CB  PHE A  84      34.946  23.343  59.128
ATOM   1281  HB2 PHE A  84      34.844  24.188  58.446
ATOM   1282  HB3 PHE A  84      35.837  23.507  59.733
ATOM   1283  O   PHE A  84      33.068  25.563  60.651
ATOM   1284  CG  PHE A  84      35.147  22.082  58.324
ATOM   1285  CD1 PHE A  84      35.833  20.990  58.889
ATOM   1286  HD1 PHE A  84      36.205  21.052  59.902
ATOM   1287  CD2 PHE A  84      34.662  22.006  57.007
ATOM   1288  HD2 PHE A  84      34.142  22.842  56.564
ATOM   1289  CE1 PHE A  84      36.037  19.822  58.133
ATOM   1290  HE1 PHE A  84      36.567  18.984  58.561
ATOM   1291  CE2 PHE A  84      34.873  20.841  56.254
ATOM   1292  HE2 PHE A  84      34.522  20.794  55.233
ATOM   1293  CZ  PHE A  84      35.558  19.751  56.813
ATOM   1294  HZ  PHE A  84      35.724  18.865  56.218
ATOM   1295  N   GLY A  85      34.484  24.476  62.024
ATOM   1296  H   GLY A  85      34.987  23.620  62.209
ATOM   1297  CA  GLY A  85      34.597  25.557  62.980
ATOM   1298  HA2 GLY A  85      33.715  25.525  63.620
ATOM   1299  HA3 GLY A  85      34.620  26.520  62.468
ATOM   1300  C   GLY A  85      35.821  25.464  63.868
ATOM   1301  O   GLY A  85      36.761  24.699  63.627
ATOM   1302  N   THR A  86      35.790  26.252  64.933
ATOM   1303  H   THR A  86      34.984  26.849  65.051
ATOM   1304  CA  THR A  86      36.851  26.324  65.934
ATOM   1305  HA  THR A  86      37.488  25.443  65.857
ATOM   1306  C   THR A  86      36.251  26.348  67.331
ATOM   1307  CB  THR A  86      37.717  27.564  65.692
ATOM   1308  HB  THR A  86      37.122  28.465  65.847
ATOM   1309  O   THR A  86      35.325  27.113  67.592
ATOM   1310  CG2 THR A  86      38.928  27.599  66.613
ATOM   1311 HG21 THR A  86      39.479  26.662  66.534
ATOM   1312 HG22 THR A  86      39.570  28.428  66.317
ATOM   1313 HG23 THR A  86      38.616  27.753  67.646
ATOM   1314  OG1 THR A  86      38.189  27.553  64.362
ATOM   1315  HG1 THR A  86      38.081  26.657  64.035
ATOM   1316  N   PHE A  87      36.796  25.521  68.220
ATOM   1317  H   PHE A  87      37.544  24.917  67.910
ATOM   1318  CA  PHE A  87      36.476  25.478  69.643
ATOM   1319  HA  PHE A  87      35.556  26.030  69.830
ATOM   1320  C   PHE A  87      37.594  26.129  70.465
ATOM   1321  CB  PHE A  87      36.245  24.020  70.048
ATOM   1322  HB2 PHE A  87      35.382  23.641  69.501
ATOM   1323  HB3 PHE A  87      37.108  23.421  69.758
ATOM   1324  O   PHE A  87      38.777  25.908  70.181
ATOM   1325  CG  PHE A  87      36.000  23.833  71.529
ATOM   1326  CD1 PHE A  87      37.083  23.670  72.411
ATOM   1327  HD1 PHE A  87      38.099  23.683  72.045
ATOM   1328  CD2 PHE A  87      34.687  23.835  72.033
ATOM   1329  HD2 PHE A  87      33.843  23.943  71.366
ATOM   1330  CE1 PHE A  87      36.843  23.526  73.786
ATOM   1331  HE1 PHE A  87      37.674  23.468  74.473
ATOM   1332  CE2 PHE A  87      34.453  23.643  73.402
ATOM   1333  HE2 PHE A  87      33.439  23.619  73.775
ATOM   1334  CZ  PHE A  87      35.533  23.481  74.282
ATOM   1335  HZ  PHE A  87      35.359  23.346  75.340
ATOM   1336  N   ARG A  88      37.224  26.918  71.481
ATOM   1337  H   ARG A  88      36.236  27.030  71.658
ATOM   1338  CA  ARG A  88      38.151  27.662  72.348
ATOM   1339  HA  ARG A  88      39.152  27.239  72.273
ATOM   1340  C   ARG A  88      37.715  27.595  73.806
ATOM   1341  CB  ARG A  88      38.206  29.138  71.926
ATOM   1342  HB2 ARG A  88      37.220  29.584  72.052
ATOM   1343  HB3 ARG A  88      38.902  29.660  72.583
ATOM   1344  O   ARG A  88      36.565  27.895  74.117
ATOM   1345  CG  ARG A  88      38.656  29.331  70.476
ATOM   1346  HG2 ARG A  88      39.629  28.861  70.336
ATOM   1347  HG3 ARG A  88      37.932  28.870  69.803
ATOM   1348  CD  ARG A  88      38.742  30.823  70.156
ATOM   1349  HD2 ARG A  88      39.537  31.267  70.755
ATOM   1350  HD3 ARG A  88      37.805  31.309  70.427
ATOM   1351  NE  ARG A  88      39.034  31.039  68.735
ATOM   1352  HE  ARG A  88      40.005  31.110  68.470
ATOM   1353  NH1 ARG A  88      36.900  31.213  67.885
ATOM   1354 HH11 ARG A  88      36.292  31.350  67.091
ATOM   1355 HH12 ARG A  88      36.520  31.218  68.821
ATOM   1356  NH2 ARG A  88      38.691  31.274  66.531
ATOM   1357 HH21 ARG A  88      39.699  31.281  66.473
ATOM   1358 HH22 ARG A  88      38.109  31.383  65.713
ATOM   1359  CZ  ARG A  88      38.196  31.172  67.729
ATOM   1360  N   VAL A  89      38.649  27.277  74.699
ATOM   1361  H   VAL A  89      39.586  27.093  74.371
ATOM   1362  CA  VAL A  89      38.453  27.415  76.149
ATOM   1363  HA  VAL A  89      37.421  27.168  76.399
ATOM   1364  C   VAL A  89      38.704  28.872  76.533
ATOM   1365  CB  VAL A  89      39.367  26.456  76.934
ATOM   1366  HB  VAL A  89      40.409  26.695  76.719
ATOM   1367  O   VAL A  89      39.773  29.409  76.259
ATOM   1368  CG1 VAL A  89      39.142  26.572  78.446
ATOM   1369 HG11 VAL A  89      39.390  27.573  78.799
ATOM   1370 HG12 VAL A  89      38.097  26.373  78.679
ATOM   1371 HG13 VAL A  89      39.773  25.854  78.972
ATOM   1372  CG2 VAL A  89      39.110  24.997  76.537
ATOM   1373 HG21 VAL A  89      39.323  24.851  75.479
ATOM   1374 HG22 VAL A  89      39.786  24.348  77.095
ATOM   1375 HG23 VAL A  89      38.078  24.719  76.748
ATOM   1376  N   LEU A  90      37.716  29.513  77.154
ATOM   1377  H   LEU A  90      36.895  28.985  77.414
ATOM   1378  CA  LEU A  90      37.773  30.916  77.574
ATOM   1379  HA  LEU A  90      38.513  31.450  76.979
ATOM   1380  C   LEU A  90      38.201  31.054  79.040
ATOM   1381  CB  LEU A  90      36.395  31.569  77.360
ATOM   1382  HB2 LEU A  90      36.463  32.609  77.680
ATOM   1383  HB3 LEU A  90      35.673  31.073  78.008
ATOM   1384  O   LEU A  90      38.936  31.973  79.386
ATOM   1385  CG  LEU A  90      35.854  31.535  75.918
ATOM   1386  HG  LEU A  90      35.713  30.502  75.601
ATOM   1387  CD1 LEU A  90      34.494  32.232  75.888
ATOM   1388 HD11 LEU A  90      33.798  31.713  76.548
ATOM   1389 HD12 LEU A  90      34.593  33.269  76.207
ATOM   1390 HD13 LEU A  90      34.087  32.214  74.878
ATOM   1391  CD2 LEU A  90      36.790  32.230  74.927
ATOM   1392 HD21 LEU A  90      36.323  32.259  73.942
ATOM   1393 HD22 LEU A  90      37.725  31.677  74.849
ATOM   1394 HD23 LEU A  90      36.992  33.251  75.256
ATOM   1395  N   ASP A  91      37.757  30.126  79.889
ATOM   1396  H   ASP A  91      37.137  29.412  79.535
ATOM   1397  CA  ASP A  91      38.071  30.093  81.314
ATOM   1398  HA  ASP A  91      38.974  30.671  81.506
ATOM   1399  C   ASP A  91      38.322  28.652  81.764
ATOM   1400  CB  ASP A  91      36.926  30.736  82.116
ATOM   1401  HB2 ASP A  91      35.997  30.202  81.915
ATOM   1402  HB3 ASP A  91      36.802  31.769  81.793
ATOM   1403  O   ASP A  91      37.403  27.846  81.875
ATOM   1404  CG  ASP A  91      37.197  30.722  83.627
ATOM   1405  OD1 ASP A  91      38.335  30.373  84.025
ATOM   1406  OD2 ASP A  91      36.265  31.044  84.393
ATOM   1407  N   ASN A  92      39.571  28.300  82.061
ATOM   1408  H   ASN A  92      40.292  29.007  82.065
ATOM   1409  CA  ASN A  92      39.872  26.955  82.541
ATOM   1410  HA  ASN A  92      39.214  26.261  82.017
ATOM   1411  C   ASN A  92      39.586  26.744  84.033
ATOM   1412  CB  ASN A  92      41.295  26.565  82.153
ATOM   1413  HB2 ASN A  92      41.427  25.501  82.351
ATOM   1414  HB3 ASN A  92      41.405  26.714  81.079
ATOM   1415  O   ASN A  92      39.638  25.601  84.487
ATOM   1416  CG  ASN A  92      42.404  27.305  82.874
ATOM   1417  ND2 ASN A  92      43.622  27.002  82.505
ATOM   1418 HD21 ASN A  92      43.740  26.355  81.737
ATOM   1419 HD22 ASN A  92      44.385  27.523  82.914
ATOM   1420  OD1 ASN A  92      42.218  28.127  83.759
ATOM   1421  N   ALA A  93      39.254  27.786  84.807
ATOM   1422  H   ALA A  93      39.138  28.699  84.391
ATOM   1423  CA  ALA A  93      38.997  27.659  86.241
ATOM   1424  HA  ALA A  93      39.880  27.225  86.710
ATOM   1425  C   ALA A  93      37.814  26.727  86.544
ATOM   1426  CB  ALA A  93      38.764  29.052  86.833
ATOM   1427  HB1 ALA A  93      38.670  28.982  87.917
ATOM   1428  HB2 ALA A  93      37.847  29.479  86.429
ATOM   1429  HB3 ALA A  93      39.596  29.710  86.580
ATOM   1430  O   ALA A  93      37.782  26.103  87.602
ATOM   1431  N   VAL A  94      36.877  26.586  85.601
ATOM   1432  H   VAL A  94      36.953  27.171  84.781
ATOM   1433  CA  VAL A  94      35.714  25.699  85.726
ATOM   1434  HA  VAL A  94      35.226  25.909  86.678
ATOM   1435  C   VAL A  94      36.104  24.218  85.737
ATOM   1436  CB  VAL A  94      34.708  25.992  84.592
ATOM   1437  HB  VAL A  94      35.201  25.825  83.634
ATOM   1438  O   VAL A  94      35.465  23.443  86.455
ATOM   1439  CG1 VAL A  94      33.468  25.092  84.663
ATOM   1440 HG11 VAL A  94      32.773  25.365  83.868
ATOM   1441 HG12 VAL A  94      32.983  25.206  85.632
ATOM   1442 HG13 VAL A  94      33.741  24.046  84.514
ATOM   1443  CG2 VAL A  94      34.228  27.450  84.664
ATOM   1444 HG21 VAL A  94      33.447  27.636  83.927
ATOM   1445 HG22 VAL A  94      35.049  28.134  84.446
ATOM   1446 HG23 VAL A  94      33.835  27.675  85.656
ATOM   1447  N   LEU A  95      37.125  23.822  84.962
ATOM   1448  H   LEU A  95      37.635  24.537  84.463
ATOM   1449  CA  LEU A  95      37.435  22.415  84.667
ATOM   1450  HA  LEU A  95      36.807  21.781  85.292
ATOM   1451  C   LEU A  95      38.863  21.959  84.992
ATOM   1452  CB  LEU A  95      37.112  22.120  83.189
ATOM   1453  HB2 LEU A  95      37.572  21.169  82.922
ATOM   1454  HB3 LEU A  95      37.569  22.883  82.559
ATOM   1455  O   LEU A  95      39.087  20.751  85.053
ATOM   1456  CG  LEU A  95      35.615  22.016  82.850
ATOM   1457  HG  LEU A  95      35.144  22.997  82.926
ATOM   1458  CD1 LEU A  95      35.470  21.510  81.424
ATOM   1459 HD11 LEU A  95      36.046  22.161  80.766
ATOM   1460 HD12 LEU A  95      34.422  21.534  81.128
ATOM   1461 HD13 LEU A  95      35.847  20.490  81.350
ATOM   1462  CD2 LEU A  95      34.885  21.021  83.753
ATOM   1463 HD21 LEU A  95      35.551  20.198  84.014
ATOM   1464 HD22 LEU A  95      34.550  21.529  84.657
ATOM   1465 HD23 LEU A  95      34.026  20.592  83.236
ATOM   1466  N   LYS A  96      39.821  22.863  85.237
ATOM   1467  H   LYS A  96      39.586  23.841  85.146
ATOM   1468  CA  LYS A  96      41.236  22.511  85.480
ATOM   1469  HA  LYS A  96      41.627  22.022  84.587
ATOM   1470  C   LYS A  96      41.448  21.498  86.616
ATOM   1471  CB  LYS A  96      42.063  23.787  85.723
ATOM   1472  HB2 LYS A  96      43.117  23.513  85.771
ATOM   1473  HB3 LYS A  96      41.932  24.474  84.887
ATOM   1474  O   LYS A  96      42.361  20.685  86.539
ATOM   1475  CG  LYS A  96      41.670  24.476  87.038
ATOM   1476  HG2 LYS A  96      41.863  23.791  87.862
ATOM   1477  HG3 LYS A  96      40.608  24.721  87.025
ATOM   1478  CD  LYS A  96      42.468  25.742  87.317
ATOM   1479  HD2 LYS A  96      42.237  26.496  86.564
ATOM   1480  HD3 LYS A  96      43.533  25.511  87.310
ATOM   1481  CE  LYS A  96      42.031  26.203  88.709
ATOM   1482  HE2 LYS A  96      40.955  26.370  88.697
ATOM   1483  HE3 LYS A  96      42.208  25.395  89.419
ATOM   1484  NZ  LYS A  96      42.746  27.428  89.120
ATOM   1485  HZ1 LYS A  96      42.074  28.107  89.448
ATOM   1486  HZ2 LYS A  96      43.257  27.806  88.336
ATOM   1487  HZ3 LYS A  96      43.378  27.194  89.873
ATOM   1488  N   ASP A  97      40.588  21.529  87.636
ATOM   1489  H   ASP A  97      39.898  22.266  87.641
ATOM   1490  CA  ASP A  97      40.658  20.647  88.810
ATOM   1491  HA  ASP A  97      41.676  20.270  88.905
ATOM   1492  C   ASP A  97      39.743  19.411  88.677
ATOM   1493  CB  ASP A  97      40.360  21.463  90.085
ATOM   1494  HB2 ASP A  97      39.343  21.850  90.024
ATOM   1495  HB3 ASP A  97      40.420  20.803  90.950
ATOM   1496  O   ASP A  97      39.682  18.576  89.576
ATOM   1497  CG  ASP A  97      41.341  22.629  90.302
ATOM   1498  OD1 ASP A  97      42.563  22.432  90.124
ATOM   1499  OD2 ASP A  97      40.876  23.758  90.585
ATOM   1500  N   LEU A  98      39.031  19.277  87.549
ATOM   1501  H   LEU A  98      39.170  19.974  86.830
ATOM   1502  CA  LEU A  98      38.065  18.205  87.279
ATOM   1503  HA  LEU A  98      37.949  17.580  88.165
ATOM   1504  C   LEU A  98      38.506  17.265  86.158
ATOM   1505  CB  LEU A  98      36.704  18.825  86.929
ATOM   1506  HB2 LEU A  98      36.832  19.491  86.076
ATOM   1507  HB3 LEU A  98      36.027  18.025  86.627
ATOM   1508  O   LEU A  98      38.076  16.116  86.130
ATOM   1509  CG  LEU A  98      36.052  19.604  88.083
ATOM   1510  HG  LEU A  98      36.718  20.394  88.429
ATOM   1511  CD1 LEU A  98      34.766  20.251  87.581
ATOM   1512 HD11 LEU A  98      35.019  20.998  86.828
ATOM   1513 HD12 LEU A  98      34.268  20.722  88.429
ATOM   1514 HD13 LEU A  98      34.131  19.484  87.137
ATOM   1515  CD2 LEU A  98      35.684  18.704  89.262
ATOM   1516 HD21 LEU A  98      35.054  17.877  88.934
ATOM   1517 HD22 LEU A  98      35.160  19.275  90.028
ATOM   1518 HD23 LEU A  98      36.588  18.299  89.719
ATOM   1519  N   THR A  99      39.346  17.725  85.230
ATOM   1520  H   THR A  99      39.659  18.684  85.280
ATOM   1521  CA  THR A  99      39.794  16.916  84.094
ATOM   1522  HA  THR A  99      39.712  15.866  84.375
ATOM   1523  C   THR A  99      41.248  17.176  83.729
ATOM   1524  CB  THR A  99      38.882  17.102  82.875
ATOM   1525  HB  THR A  99      37.850  16.933  83.180
ATOM   1526  O   THR A  99      41.746  18.295  83.819
ATOM   1527  CG2 THR A  99      38.959  18.484  82.235
ATOM   1528 HG21 THR A  99      39.911  18.602  81.714
ATOM   1529 HG22 THR A  99      38.868  19.256  82.999
ATOM   1530 HG23 THR A  99      38.142  18.595  81.522
ATOM   1531  OG1 THR A  99      39.225  16.166  81.881
ATOM   1532  HG1 THR A  99      38.726  15.358  82.027
ATOM   1533  N   THR A 100      41.918  16.125  83.267
ATOM   1534  H   THR A 100      41.453  15.229  83.278
ATOM   1535  CA  THR A 100      43.238  16.204  82.624
ATOM   1536  HA  THR A 100      43.775  17.064  83.021
ATOM   1537  C   THR A 100      43.153  16.428  81.115
ATOM   1538  CB  THR A 100      44.073  14.954  82.932
ATOM   1539  HB  THR A 100      44.975  14.943  82.321
ATOM   1540  O   THR A 100      44.193  16.570  80.482
ATOM   1541  CG2 THR A 100      44.471  14.923  84.403
ATOM   1542 HG21 THR A 100      45.160  15.741  84.611
ATOM   1543 HG22 THR A 100      43.586  15.025  85.030
ATOM   1544 HG23 THR A 100      44.956  13.971  84.626
ATOM   1545  OG1 THR A 100      43.332  13.778  82.703
ATOM   1546  HG1 THR A 100      42.815  13.603  83.492
ATOM   1547  N   ALA A 101      41.947  16.499  80.536
ATOM   1548  H   ALA A 101      41.124  16.396  81.112
ATOM   1549  CA  ALA A 101      41.738  16.672  79.104
ATOM   1550  HA  ALA A 101      42.339  15.932  78.574
ATOM   1551  C   ALA A 101      42.144  18.085  78.656
ATOM   1552  CB  ALA A 101      40.264  16.385  78.783
ATOM   1553  HB1 ALA A 101      40.110  16.392  77.705
ATOM   1554  HB2 ALA A 101      39.994  15.402  79.169
ATOM   1555  HB3 ALA A 101      39.620  17.131  79.248
ATOM   1556  O   ALA A 101      41.421  19.045  78.954
ATOM   1557  N   PRO A 102      43.234  18.257  77.880
ATOM   1558  CA  PRO A 102      43.671  19.588  77.477
ATOM   1559  HA  PRO A 102      43.859  20.183  78.371
ATOM   1560  C   PRO A 102      42.614  20.295  76.626
ATOM   1561  CB  PRO A 102      45.006  19.381  76.745
ATOM   1562  HB2 PRO A 102      44.850  19.251  75.673
ATOM   1563  HB3 PRO A 102      45.702  20.199  76.933
ATOM   1564  O   PRO A 102      42.562  21.522  76.588
ATOM   1565  CG  PRO A 102      45.518  18.059  77.307
ATOM   1566  HG2 PRO A 102      46.221  17.569  76.634
ATOM   1567  HG3 PRO A 102      45.965  18.216  78.290
ATOM   1568  CD  PRO A 102      44.220  17.272  77.446
ATOM   1569  HD2 PRO A 102      43.929  16.872  76.474
ATOM   1570  HD3 PRO A 102      44.358  16.447  78.145
ATOM   1571  N   VAL A 103      41.762  19.547  75.897
ATOM   1572  H   VAL A 103      41.830  18.542  75.964
ATOM   1573  CA  VAL A 103      40.713  20.131  75.024
ATOM   1574  HA  VAL A 103      41.155  20.879  74.366
ATOM   1575  C   VAL A 103      39.690  20.918  75.828
ATOM   1576  CB  VAL A 103      40.088  19.064  74.099
ATOM   1577  HB  VAL A 103      40.913  18.521  73.635
ATOM   1578  O   VAL A 103      39.033  21.790  75.282
ATOM   1579  CG1 VAL A 103      39.230  18.049  74.854
ATOM   1580 HG11 VAL A 103      38.967  17.229  74.186
ATOM   1581 HG12 VAL A 103      38.307  18.519  75.196
ATOM   1582 HG13 VAL A 103      39.774  17.639  75.705
ATOM   1583  CG2 VAL A 103      39.257  19.677  72.965
ATOM   1584 HG21 VAL A 103      38.943  18.895  72.275
ATOM   1585 HG22 VAL A 103      38.369  20.170  73.360
ATOM   1586 HG23 VAL A 103      39.857  20.406  72.419
ATOM   1587  N   LEU A 104      39.616  20.676  77.137
ATOM   1588  H   LEU A 104      40.227  19.972  77.527
ATOM   1589  CA  LEU A 104      38.711  21.342  78.060
ATOM   1590  HA  LEU A 104      37.978  21.922  77.498
ATOM   1591  C   LEU A 104      39.406  22.346  78.997
ATOM   1592  CB  LEU A 104      37.978  20.247  78.851
ATOM   1593  HB2 LEU A 104      37.302  20.737  79.552
ATOM   1594  HB3 LEU A 104      38.710  19.687  79.432
ATOM   1595  O   LEU A 104      38.716  23.044  79.736
ATOM   1596  CG  LEU A 104      37.161  19.252  78.005
ATOM   1597  HG  LEU A 104      37.835  18.655  77.390
ATOM   1598  CD1 LEU A 104      36.390  18.293  78.915
ATOM   1599 HD11 LEU A 104      37.092  17.725  79.525
ATOM   1600 HD12 LEU A 104      35.712  18.849  79.563
ATOM   1601 HD13 LEU A 104      35.814  17.594  78.310
ATOM   1602  CD2 LEU A 104      36.155  19.967  77.109
ATOM   1603 HD21 LEU A 104      35.561  20.651  77.714
ATOM   1604 HD22 LEU A 104      36.669  20.515  76.318
ATOM   1605 HD23 LEU A 104      35.496  19.230  76.648
ATOM   1606  N   THR A 105      40.744  22.425  79.000
ATOM   1607  H   THR A 105      41.261  21.826  78.373
ATOM   1608  CA  THR A 105      41.510  23.198  80.004
ATOM   1609  HA  THR A 105      40.827  23.850  80.548
ATOM   1610  C   THR A 105      42.589  24.122  79.432
ATOM   1611  CB  THR A 105      42.157  22.259  81.036
ATOM   1612  HB  THR A 105      42.726  22.855  81.751
ATOM   1613  O   THR A 105      43.008  25.058  80.119
ATOM   1614  CG2 THR A 105      41.134  21.427  81.807
ATOM   1615 HG21 THR A 105      41.640  20.826  82.563
ATOM   1616 HG22 THR A 105      40.420  22.087  82.297
ATOM   1617 HG23 THR A 105      40.596  20.764  81.129
ATOM   1618  OG1 THR A 105      43.021  21.350  80.404
ATOM   1619  HG1 THR A 105      42.713  20.469  80.633
ATOM   1620  N   ASP A 106      43.036  23.913  78.193
ATOM   1621  H   ASP A 106      42.684  23.127  77.666
ATOM   1622  CA  ASP A 106      44.046  24.754  77.548
ATOM   1623  HA  ASP A 106      44.749  25.106  78.302
ATOM   1624  C   ASP A 106      43.404  25.985  76.888
ATOM   1625  CB  ASP A 106      44.856  23.915  76.550
ATOM   1626  HB2 ASP A 106      45.280  23.058  77.074
ATOM   1627  HB3 ASP A 106      44.192  23.540  75.770
ATOM   1628  O   ASP A 106      42.797  25.893  75.820
ATOM   1629  CG  ASP A 106      45.998  24.696  75.888
ATOM   1630  OD1 ASP A 106      46.196  25.895  76.212
ATOM   1631  OD2 ASP A 106      46.659  24.085  75.025
ATOM   1632  N   THR A 107      43.563  27.151  77.519
ATOM   1633  H   THR A 107      44.093  27.165  78.378
ATOM   1634  CA  THR A 107      43.057  28.445  77.025
ATOM   1635  HA  THR A 107      42.048  28.308  76.634
ATOM   1636  C   THR A 107      43.885  29.035  75.884
ATOM   1637  CB  THR A 107      42.994  29.484  78.155
ATOM   1638  HB  THR A 107      42.716  30.454  77.743
ATOM   1639  O   THR A 107      43.491  30.039  75.295
ATOM   1640  CG2 THR A 107      41.984  29.118  79.237
ATOM   1641 HG21 THR A 107      40.986  29.121  78.799
ATOM   1642 HG22 THR A 107      42.212  28.130  79.637
ATOM   1643 HG23 THR A 107      42.008  29.856  80.038
ATOM   1644  OG1 THR A 107      44.245  29.598  78.801
ATOM   1645  HG1 THR A 107      44.184  30.369  79.371
ATOM   1646  N   THR A 108      45.040  28.449  75.560
ATOM   1647  H   THR A 108      45.312  27.604  76.043
ATOM   1648  CA  THR A 108      45.941  28.967  74.520
ATOM   1649  HA  THR A 108      45.757  30.034  74.402
ATOM   1650  C   THR A 108      45.693  28.349  73.145
ATOM   1651  CB  THR A 108      47.415  28.822  74.926
ATOM   1652  HB  THR A 108      48.011  29.389  74.212
ATOM   1653  O   THR A 108      46.241  28.822  72.149
ATOM   1654  CG2 THR A 108      47.699  29.387  76.320
ATOM   1655 HG21 THR A 108      48.777  29.436  76.472
ATOM   1656 HG22 THR A 108      47.263  28.742  77.083
ATOM   1657 HG23 THR A 108      47.276  30.388  76.407
ATOM   1658  OG1 THR A 108      47.866  27.488  74.899
ATOM   1659  HG1 THR A 108      47.271  26.920  75.393
ATOM   1660  N   ARG A 109      44.851  27.311  73.073
ATOM   1661  H   ARG A 109      44.413  27.007  73.932
ATOM   1662  CA  ARG A 109      44.630  26.511  71.868
ATOM   1663  HA  ARG A 109      45.405  26.769  71.145
ATOM   1664  C   ARG A 109      43.282  26.782  71.205
ATOM   1665  CB  ARG A 109      44.817  25.035  72.231
ATOM   1666  HB2 ARG A 109      44.134  24.786  73.043
ATOM   1667  HB3 ARG A 109      45.839  24.893  72.585
ATOM   1668  O   ARG A 109      42.231  26.787  71.840
ATOM   1669  CG  ARG A 109      44.566  24.105  71.033
ATOM   1670  HG2 ARG A 109      43.512  24.135  70.754
ATOM   1671  HG3 ARG A 109      45.164  24.433  70.184
ATOM   1672  CD  ARG A 109      44.935  22.661  71.356
ATOM   1673  HD2 ARG A 109      44.716  22.042  70.487
ATOM   1674  HD3 ARG A 109      46.002  22.611  71.573
ATOM   1675  NE  ARG A 109      44.182  22.178  72.513
ATOM   1676  HE  ARG A 109      43.670  22.865  73.049
ATOM   1677  NH1 ARG A 109      44.881  19.971  72.487
ATOM   1678 HH11 ARG A 109      44.871  19.040  72.878
ATOM   1679 HH12 ARG A 109      45.564  20.169  71.770
ATOM   1680  NH2 ARG A 109      43.513  20.689  74.011
ATOM   1681 HH21 ARG A 109      43.538  19.731  74.331
ATOM   1682 HH22 ARG A 109      43.129  21.426  74.587
ATOM   1683  CZ  ARG A 109      44.197  20.957  72.981
ATOM   1684  N   GLU A 110      43.319  26.861  69.879
ATOM   1685  H   GLU A 110      44.225  26.865  69.433
ATOM   1686  CA  GLU A 110      42.155  26.742  69.002
ATOM   1687  HA  GLU A 110      41.242  26.980  69.549
ATOM   1688  C   GLU A 110      42.051  25.304  68.482
ATOM   1689  CB  GLU A 110      42.298  27.728  67.835
ATOM   1690  HB2 GLU A 110      41.522  27.505  67.103
ATOM   1691  HB3 GLU A 110      43.262  27.582  67.348
ATOM   1692  O   GLU A 110      42.942  24.828  67.778
ATOM   1693  CG  GLU A 110      42.177  29.192  68.278
ATOM   1694  HG2 GLU A 110      43.080  29.480  68.816
ATOM   1695  HG3 GLU A 110      41.335  29.278  68.965
ATOM   1696  CD  GLU A 110      41.951  30.156  67.103
ATOM   1697  OE1 GLU A 110      41.344  31.224  67.349
ATOM   1698  OE2 GLU A 110      42.288  29.832  65.944
ATOM   1699  N   THR A 111      40.979  24.591  68.828
ATOM   1700  H   THR A 111      40.255  25.037  69.373
ATOM   1701  CA  THR A 111      40.772  23.208  68.373
ATOM   1702  HA  THR A 111      41.738  22.760  68.136
ATOM   1703  C   THR A 111      39.886  23.202  67.128
ATOM   1704  CB  THR A 111      40.173  22.336  69.484
ATOM   1705  HB  THR A 111      39.206  22.738  69.787
ATOM   1706  O   THR A 111      38.749  23.681  67.207
ATOM   1707  CG2 THR A 111      40.003  20.876  69.066
ATOM   1708 HG21 THR A 111      39.256  20.795  68.276
ATOM   1709 HG22 THR A 111      40.952  20.470  68.717
ATOM   1710 HG23 THR A 111      39.655  20.301  69.924
ATOM   1711  OG1 THR A 111      41.041  22.350  70.594
ATOM   1712  HG1 THR A 111      41.046  23.247  70.935
ATOM   1713  N   PRO A 112      40.343  22.665  65.980
ATOM   1714  CA  PRO A 112      39.478  22.482  64.824
ATOM   1715  HA  PRO A 112      39.091  23.453  64.517
ATOM   1716  C   PRO A 112      38.323  21.541  65.160
ATOM   1717  CB  PRO A 112      40.362  21.908  63.715
ATOM   1718  HB2 PRO A 112      40.292  20.821  63.692
ATOM   1719  HB3 PRO A 112      40.086  22.316  62.742
ATOM   1720  O   PRO A 112      38.530  20.493  65.779
ATOM   1721  CG  PRO A 112      41.777  22.304  64.137
ATOM   1722  HG2 PRO A 112      41.986  23.326  63.819
ATOM   1723  HG3 PRO A 112      42.526  21.616  63.743
ATOM   1724  CD  PRO A 112      41.701  22.254  65.659
ATOM   1725  HD2 PRO A 112      41.865  21.235  66.009
ATOM   1726  HD3 PRO A 112      42.444  22.928  66.088
ATOM   1727  N   ILE A 113      37.119  21.889  64.709
ATOM   1728  H   ILE A 113      37.013  22.765  64.218
ATOM   1729  CA  ILE A 113      35.935  21.045  64.878
ATOM   1730  HA  ILE A 113      36.281  20.048  65.153
ATOM   1731  C   ILE A 113      35.164  20.873  63.572
ATOM   1732  CB  ILE A 113      35.011  21.538  66.016
ATOM   1733  HB  ILE A 113      34.179  20.837  66.083
ATOM   1734  O   ILE A 113      35.234  21.707  62.668
ATOM   1735  CG1 ILE A 113      34.436  22.937  65.725
ATOM   1736 HG12 ILE A 113      35.241  23.671  65.792
ATOM   1737 HG13 ILE A 113      34.017  22.964  64.719
ATOM   1738  CG2 ILE A 113      35.735  21.512  67.370
ATOM   1739 HG21 ILE A 113      36.488  22.299  67.419
ATOM   1740 HG22 ILE A 113      35.019  21.642  68.181
ATOM   1741 HG23 ILE A 113      36.223  20.548  67.509
ATOM   1742  CD1 ILE A 113      33.327  23.353  66.689
ATOM   1743 HD11 ILE A 113      33.737  23.513  67.687
ATOM   1744 HD12 ILE A 113      32.559  22.581  66.737
ATOM   1745 HD13 ILE A 113      32.875  24.278  66.330
ATOM   1746  N   PHE A 114      34.386  19.799  63.504
ATOM   1747  H   PHE A 114      34.424  19.147  64.274
ATOM   1748  CA  PHE A 114      33.310  19.632  62.533
ATOM   1749  HA  PHE A 114      33.165  20.560  61.980
ATOM   1750  C   PHE A 114      32.012  19.324  63.277
ATOM   1751  CB  PHE A 114      33.676  18.535  61.530
ATOM   1752  HB2 PHE A 114      34.603  18.816  61.030
ATOM   1753  HB3 PHE A 114      33.853  17.602  62.064
ATOM   1754  O   PHE A 114      31.982  18.419  64.113
ATOM   1755  CG  PHE A 114      32.620  18.315  60.469
ATOM   1756  CD1 PHE A 114      31.731  17.227  60.561
ATOM   1757  HD1 PHE A 114      31.817  16.536  61.387
ATOM   1758  CD2 PHE A 114      32.522  19.207  59.385
ATOM   1759  HD2 PHE A 114      33.198  20.045  59.306
ATOM   1760  CE1 PHE A 114      30.756  17.027  59.568
ATOM   1761  HE1 PHE A 114      30.093  16.177  59.621
ATOM   1762  CE2 PHE A 114      31.548  19.006  58.394
ATOM   1763  HE2 PHE A 114      31.487  19.684  57.556
ATOM   1764  CZ  PHE A 114      30.669  17.914  58.481
ATOM   1765  HZ  PHE A 114      29.945  17.748  57.696
ATOM   1766  N   VAL A 115      30.950  20.074  62.985
ATOM   1767  H   VAL A 115      31.033  20.778  62.266
ATOM   1768  CA  VAL A 115      29.635  19.883  63.608
ATOM   1769  HA  VAL A 115      29.719  19.106  64.367
ATOM   1770  C   VAL A 115      28.644  19.404  62.561
ATOM   1771  CB  VAL A 115      29.138  21.150  64.328
ATOM   1772  HB  VAL A 115      29.031  21.965  63.612
ATOM   1773  O   VAL A 115      28.518  20.026  61.508
ATOM   1774  CG1 VAL A 115      27.792  20.913  65.026
ATOM   1775 HG11 VAL A 115      27.865  20.077  65.721
ATOM   1776 HG12 VAL A 115      27.015  20.704  64.291
ATOM   1777 HG13 VAL A 115      27.501  21.807  65.579
ATOM   1778  CG2 VAL A 115      30.147  21.554  65.408
ATOM   1779 HG21 VAL A 115      31.086  21.862  64.948
ATOM   1780 HG22 VAL A 115      29.757  22.374  66.009
ATOM   1781 HG23 VAL A 115      30.334  20.697  66.054
ATOM   1782  N   ARG A 116      27.932  18.311  62.858
ATOM   1783  H   ARG A 116      28.090  17.893  63.763
ATOM   1784  CA  ARG A 116      26.862  17.763  62.016
ATOM   1785  HA  ARG A 116      26.812  18.353  61.101
ATOM   1786  C   ARG A 116      25.512  17.886  62.715
ATOM   1787  CB  ARG A 116      27.186  16.316  61.617
ATOM   1788  HB2 ARG A 116      27.195  15.694  62.511
ATOM   1789  HB3 ARG A 116      28.177  16.294  61.165
ATOM   1790  O   ARG A 116      25.323  17.365  63.816
ATOM   1791  CG  ARG A 116      26.175  15.747  60.605
ATOM   1792  HG2 ARG A 116      25.169  15.794  61.020
ATOM   1793  HG3 ARG A 116      26.210  16.341  59.692
ATOM   1794  CD  ARG A 116      26.503  14.286  60.272
ATOM   1795  HD2 ARG A 116      27.513  14.246  59.864
ATOM   1796  HD3 ARG A 116      26.483  13.691  61.184
ATOM   1797  NE  ARG A 116      25.577  13.729  59.268
ATOM   1798  HE  ARG A 116      25.861  13.833  58.305
ATOM   1799  NH1 ARG A 116      23.946  12.879  60.671
ATOM   1800 HH11 ARG A 116      23.029  12.461  60.749
ATOM   1801 HH12 ARG A 116      24.413  13.242  61.490
ATOM   1802  NH2 ARG A 116      23.708  12.708  58.478
ATOM   1803 HH21 ARG A 116      24.003  12.845  57.521
ATOM   1804 HH22 ARG A 116      22.814  12.276  58.663
ATOM   1805  CZ  ARG A 116      24.426  13.114  59.483
ATOM   1806  N   PHE A 117      24.564  18.495  62.012
ATOM   1807  H   PHE A 117      24.817  18.840  61.097
ATOM   1808  CA  PHE A 117      23.157  18.589  62.384
ATOM   1809  HA  PHE A 117      23.062  18.320  63.435
ATOM   1810  C   PHE A 117      22.307  17.636  61.548
ATOM   1811  CB  PHE A 117      22.667  20.026  62.225
ATOM   1812  HB2 PHE A 117      22.650  20.282  61.165
ATOM   1813  HB3 PHE A 117      21.645  20.088  62.600
ATOM   1814  O   PHE A 117      22.662  17.323  60.411
ATOM   1815  CG  PHE A 117      23.509  21.034  62.969
ATOM   1816  CD1 PHE A 117      23.477  21.069  64.373
ATOM   1817  HD1 PHE A 117      22.871  20.364  64.923
ATOM   1818  CD2 PHE A 117      24.351  21.914  62.264
ATOM   1819  HD2 PHE A 117      24.403  21.867  61.186
ATOM   1820  CE1 PHE A 117      24.242  22.020  65.060
ATOM   1821  HE1 PHE A 117      24.214  22.052  66.140
ATOM   1822  CE2 PHE A 117      25.127  22.858  62.959
ATOM   1823  HE2 PHE A 117      25.771  23.535  62.419
ATOM   1824  CZ  PHE A 117      25.060  22.923  64.361
ATOM   1825  HZ  PHE A 117      25.647  23.647  64.905
ATOM   1826  N   SER A 118      21.184  17.159  62.084
ATOM   1827  H   SER A 118      20.922  17.450  63.015
ATOM   1828  CA  SER A 118      20.263  16.274  61.346
ATOM   1829  HA  SER A 118      20.142  16.660  60.334
ATOM   1830  C   SER A 118      18.877  16.221  61.975
ATOM   1831  CB  SER A 118      20.846  14.854  61.283
ATOM   1832  HB2 SER A 118      21.697  14.851  60.602
ATOM   1833  HB3 SER A 118      20.104  14.150  60.906
ATOM   1834  O   SER A 118      18.768  16.512  63.158
ATOM   1835  OG  SER A 118      21.295  14.456  62.564
ATOM   1836  HG  SER A 118      21.588  15.253  63.013
ATOM   1837  N   THR A 119      17.839  15.837  61.231
ATOM   1838  H   THR A 119      18.003  15.594  60.265
ATOM   1839  CA  THR A 119      16.607  15.270  61.831
ATOM   1840  HA  THR A 119      16.333  15.829  62.725
ATOM   1841  C   THR A 119      16.875  13.821  62.269
ATOM   1842  CB  THR A 119      15.424  15.352  60.854
ATOM   1843  HB  THR A 119      14.535  14.928  61.322
ATOM   1844  O   THR A 119      17.968  13.327  62.012
ATOM   1845  CG2 THR A 119      15.110  16.789  60.436
ATOM   1846 HG21 THR A 119      15.954  17.231  59.905
ATOM   1847 HG22 THR A 119      14.238  16.793  59.780
ATOM   1848 HG23 THR A 119      14.879  17.377  61.323
ATOM   1849  OG1 THR A 119      15.706  14.643  59.678
ATOM   1850  HG1 THR A 119      14.861  14.427  59.277
ATOM   1851  N   VAL A 120      15.963  13.124  62.955
ATOM   1852  H   VAL A 120      15.049  13.523  63.111
ATOM   1853  CA  VAL A 120      16.182  11.740  63.432
ATOM   1854  HA  VAL A 120      17.244  11.502  63.378
ATOM   1855  C   VAL A 120      15.463  10.716  62.564
ATOM   1856  CB  VAL A 120      15.768  11.561  64.908
ATOM   1857  HB  VAL A 120      14.705  11.765  65.028
ATOM   1858  O   VAL A 120      16.109   9.788  62.068
ATOM   1859  CG1 VAL A 120      16.046  10.139  65.418
ATOM   1860 HG11 VAL A 120      17.108   9.911  65.331
ATOM   1861 HG12 VAL A 120      15.464   9.409  64.854
ATOM   1862 HG13 VAL A 120      15.748  10.062  66.462
ATOM   1863  CG2 VAL A 120      16.564  12.520  65.788
ATOM   1864 HG21 VAL A 120      17.614  12.498  65.493
ATOM   1865 HG22 VAL A 120      16.184  13.529  65.635
ATOM   1866 HG23 VAL A 120      16.470  12.246  66.839
ATOM   1867  N   LEU A 121      14.149  10.870  62.392
ATOM   1868  H   LEU A 121      13.719  11.702  62.772
ATOM   1869  CA  LEU A 121      13.263   9.836  61.848
ATOM   1870  HA  LEU A 121      13.624   8.856  62.159
ATOM   1871  C   LEU A 121      13.238   9.823  60.318
ATOM   1872  CB  LEU A 121      11.845  10.044  62.418
ATOM   1873  HB2 LEU A 121      11.523  11.059  62.185
ATOM   1874  HB3 LEU A 121      11.160   9.358  61.921
ATOM   1875  O   LEU A 121      13.118   8.757  59.712
ATOM   1876  CG  LEU A 121      11.721   9.830  63.940
ATOM   1877  HG  LEU A 121      12.428  10.475  64.460
ATOM   1878  CD1 LEU A 121      10.313  10.201  64.398
ATOM   1879 HD11 LEU A 121      10.124  11.254  64.190
ATOM   1880 HD12 LEU A 121       9.566   9.602  63.878
ATOM   1881 HD13 LEU A 121      10.212  10.043  65.472
ATOM   1882  CD2 LEU A 121      12.009   8.376  64.336
ATOM   1883 HD21 LEU A 121      11.803   8.243  65.397
ATOM   1884 HD22 LEU A 121      11.365   7.705  63.769
ATOM   1885 HD23 LEU A 121      13.056   8.131  64.156
ATOM   1886  N   GLY A 122      13.388  10.985  59.682
ATOM   1887  H   GLY A 122      13.492  11.814  60.250
ATOM   1888  CA  GLY A 122      13.315  11.113  58.226
ATOM   1889  HA2 GLY A 122      13.316  12.170  57.958
ATOM   1890  HA3 GLY A 122      12.373  10.677  57.892
ATOM   1891  C   GLY A 122      14.458  10.428  57.469
ATOM   1892  O   GLY A 122      15.608  10.414  57.916
ATOM   1893  N   SER A 123      14.134   9.881  56.294
ATOM   1894  H   SER A 123      13.166   9.904  56.007
ATOM   1895  CA  SER A 123      15.127   9.422  55.308
ATOM   1896  HA  SER A 123      15.825   8.749  55.805
ATOM   1897  C   SER A 123      15.932  10.589  54.721
ATOM   1898  CB  SER A 123      14.441   8.646  54.179
ATOM   1899  HB2 SER A 123      15.191   8.285  53.476
ATOM   1900  HB3 SER A 123      13.918   7.785  54.596
ATOM   1901  O   SER A 123      15.581  11.756  54.905
ATOM   1902  OG  SER A 123      13.520   9.488  53.504
ATOM   1903  HG  SER A 123      12.639   9.164  53.703
ATOM   1904  N   ARG A 124      17.010  10.322  53.967
ATOM   1905  H   ARG A 124      17.244   9.354  53.802
ATOM   1906  CA  ARG A 124      17.897  11.375  53.415
ATOM   1907  HA  ARG A 124      18.353  11.907  54.250
ATOM   1908  C   ARG A 124      17.158  12.435  52.578
ATOM   1909  CB  ARG A 124      19.000  10.679  52.601
ATOM   1910  HB2 ARG A 124      19.528   9.987  53.257
ATOM   1911  HB3 ARG A 124      18.536  10.108  51.797
ATOM   1912  O   ARG A 124      17.626  13.576  52.491
ATOM   1913  CG  ARG A 124      20.036  11.630  51.991
ATOM   1914  HG2 ARG A 124      19.545  12.295  51.281
ATOM   1915  HG3 ARG A 124      20.503  12.219  52.780
ATOM   1916  CD  ARG A 124      21.104  10.828  51.244
ATOM   1917  HD2 ARG A 124      20.605  10.134  50.568
ATOM   1918  HD3 ARG A 124      21.687  10.256  51.966
ATOM   1919  NE  ARG A 124      21.989  11.723  50.473
ATOM   1920  HE  ARG A 124      21.909  12.710  50.667
ATOM   1921  NH1 ARG A 124      23.045  10.101  49.241
ATOM   1922 HH11 ARG A 124      23.704   9.833  48.525
ATOM   1923 HH12 ARG A 124      22.541   9.401  49.768
ATOM   1924  NH2 ARG A 124      23.530  12.248  48.878
ATOM   1925 HH21 ARG A 124      24.149  11.961  48.135
ATOM   1926 HH22 ARG A 124      23.384  13.232  49.057
ATOM   1927  CZ  ARG A 124      22.848  11.354  49.540
ATOM   1928  N   GLY A 125      16.031  12.064  51.971
ATOM   1929  H   GLY A 125      15.713  11.120  52.141
ATOM   1930  CA  GLY A 125      15.187  12.926  51.137
ATOM   1931  HA2 GLY A 125      14.721  12.311  50.367
ATOM   1932  HA3 GLY A 125      15.806  13.671  50.638
ATOM   1933  C   GLY A 125      14.061  13.672  51.864
ATOM   1934  O   GLY A 125      13.315  14.382  51.197
ATOM   1935  N   SER A 126      13.903  13.528  53.186
ATOM   1936  H   SER A 126      14.535  12.934  53.705
ATOM   1937  CA  SER A 126      12.845  14.222  53.945
ATOM   1938  HA  SER A 126      11.897  14.040  53.439
ATOM   1939  C   SER A 126      13.046  15.747  53.997
ATOM   1940  CB  SER A 126      12.737  13.630  55.357
ATOM   1941  HB2 SER A 126      11.801  13.956  55.808
ATOM   1942  HB3 SER A 126      12.725  12.542  55.289
ATOM   1943  O   SER A 126      14.085  16.255  53.590
ATOM   1944  OG  SER A 126      13.810  14.036  56.187
ATOM   1945  HG  SER A 126      13.654  14.940  56.472
ATOM   1946  N   ALA A 127      12.083  16.502  54.533
ATOM   1947  H   ALA A 127      11.229  16.069  54.856
ATOM   1948  CA  ALA A 127      12.236  17.946  54.743
ATOM   1949  HA  ALA A 127      12.829  18.352  53.923
ATOM   1950  C   ALA A 127      12.982  18.279  56.053
ATOM   1951  CB  ALA A 127      10.860  18.612  54.667
ATOM   1952  HB1 ALA A 127      10.201  18.212  55.437
ATOM   1953  HB2 ALA A 127      10.967  19.687  54.812
ATOM   1954  HB3 ALA A 127      10.413  18.437  53.688
ATOM   1955  O   ALA A 127      12.926  17.522  57.022
ATOM   1956  N   ASP A 128      13.669  19.426  56.094
ATOM   1957  H   ASP A 128      13.729  19.963  55.242
ATOM   1958  CA  ASP A 128      14.458  19.886  57.248
ATOM   1959  HA  ASP A 128      14.996  19.035  57.668
ATOM   1960  C   ASP A 128      13.595  20.476  58.389
ATOM   1961  CB  ASP A 128      15.494  20.939  56.786
ATOM   1962  HB2 ASP A 128      15.847  21.461  57.675
ATOM   1963  HB3 ASP A 128      14.994  21.679  56.161
ATOM   1964  O   ASP A 128      14.079  20.566  59.523
ATOM   1965  CG  ASP A 128      16.747  20.418  56.051
ATOM   1966  OD1 ASP A 128      16.994  19.189  55.983
ATOM   1967  OD2 ASP A 128      17.534  21.257  55.551
ATOM   1968  N   THR A 129      12.353  20.905  58.117
ATOM   1969  H   THR A 129      12.023  20.832  57.166
ATOM   1970  CA  THR A 129      11.475  21.651  59.053
ATOM   1971  HA  THR A 129      12.082  22.026  59.877
ATOM   1972  C   THR A 129      10.376  20.810  59.707
ATOM   1973  CB  THR A 129      10.841  22.888  58.392
ATOM   1974  HB  THR A 129      10.192  23.396  59.105
ATOM   1975  O   THR A 129       9.572  21.356  60.456
ATOM   1976  CG2 THR A 129      11.903  23.879  57.920
ATOM   1977 HG21 THR A 129      11.415  24.786  57.563
ATOM   1978 HG22 THR A 129      12.489  23.446  57.110
ATOM   1979 HG23 THR A 129      12.558  24.145  58.751
ATOM   1980  OG1 THR A 129      10.086  22.492  57.274
ATOM   1981  HG1 THR A 129       9.169  22.708  57.455
ATOM   1982  N   VAL A 130      10.352  19.493  59.483
ATOM   1983  H   VAL A 130      11.041  19.091  58.863
ATOM   1984  CA  VAL A 130       9.417  18.581  60.171
ATOM   1985  HA  VAL A 130       8.401  18.908  59.950
ATOM   1986  C   VAL A 130       9.588  18.644  61.694
ATOM   1987  CB  VAL A 130       9.556  17.124  59.685
ATOM   1988  HB  VAL A 130       8.843  16.513  60.238
ATOM   1989  O   VAL A 130      10.693  18.918  62.185
ATOM   1990  CG1 VAL A 130       9.216  17.011  58.194
ATOM   1991 HG11 VAL A 130       9.966  17.527  57.595
ATOM   1992 HG12 VAL A 130       8.232  17.442  58.008
ATOM   1993 HG13 VAL A 130       9.187  15.958  57.914
ATOM   1994  CG2 VAL A 130      10.964  16.552  59.907
ATOM   1995 HG21 VAL A 130      10.978  15.508  59.595
ATOM   1996 HG22 VAL A 130      11.707  17.111  59.339
ATOM   1997 HG23 VAL A 130      11.218  16.583  60.967
ATOM   1998  N   ARG A 131       8.513  18.368  62.443
ATOM   1999  H   ARG A 131       7.655  18.105  61.981
ATOM   2000  CA  ARG A 131       8.574  18.203  63.899
ATOM   2001  HA  ARG A 131       9.092  19.056  64.337
ATOM   2002  C   ARG A 131       9.372  16.945  64.219
ATOM   2003  CB  ARG A 131       7.153  18.145  64.481
ATOM   2004  HB2 ARG A 131       6.658  19.091  64.262
ATOM   2005  HB3 ARG A 131       6.587  17.342  64.008
ATOM   2006  O   ARG A 131       8.914  15.839  63.978
ATOM   2007  CG  ARG A 131       7.166  17.916  66.001
ATOM   2008  HG2 ARG A 131       7.847  18.631  66.464
ATOM   2009  HG3 ARG A 131       7.527  16.910  66.214
ATOM   2010  CD  ARG A 131       5.769  18.056  66.619
ATOM   2011  HD2 ARG A 131       5.098  17.349  66.129
ATOM   2012  HD3 ARG A 131       5.811  17.781  67.673
ATOM   2013  NE  ARG A 131       5.219  19.422  66.476
ATOM   2014  HE  ARG A 131       4.427  19.510  65.857
ATOM   2015  NH1 ARG A 131       6.608  20.451  67.976
ATOM   2016 HH11 ARG A 131       6.969  19.542  68.227
ATOM   2017 HH12 ARG A 131       6.844  21.225  68.579
ATOM   2018  NH2 ARG A 131       5.035  21.648  66.922
ATOM   2019 HH21 ARG A 131       5.285  22.437  67.500
ATOM   2020 HH22 ARG A 131       4.231  21.693  66.313
ATOM   2021  CZ  ARG A 131       5.621  20.501  67.123
ATOM   2022  N   ASP A 132      10.594  17.129  64.704
ATOM   2023  H   ASP A 132      10.879  18.068  64.940
ATOM   2024  CA  ASP A 132      11.502  16.022  65.014
ATOM   2025  HA  ASP A 132      10.936  15.241  65.521
ATOM   2026  C   ASP A 132      12.610  16.507  65.960
ATOM   2027  CB  ASP A 132      12.075  15.433  63.700
ATOM   2028  HB2 ASP A 132      11.275  15.343  62.967
ATOM   2029  HB3 ASP A 132      12.821  16.113  63.288
ATOM   2030  O   ASP A 132      12.914  17.702  66.053
ATOM   2031  CG  ASP A 132      12.710  14.044  63.833
ATOM   2032  OD1 ASP A 132      12.756  13.488  64.949
ATOM   2033  OD2 ASP A 132      13.243  13.553  62.809
ATOM   2034  N   VAL A 133      13.284  15.589  66.632
ATOM   2035  H   VAL A 133      13.083  14.625  66.407
ATOM   2036  CA  VAL A 133      14.515  15.908  67.354
ATOM   2037  HA  VAL A 133      14.321  16.761  68.004
ATOM   2038  C   VAL A 133      15.590  16.312  66.339
ATOM   2039  CB  VAL A 133      14.946  14.725  68.238
ATOM   2040  HB  VAL A 133      15.210  13.883  67.599
ATOM   2041  O   VAL A 133      15.608  15.840  65.197
ATOM   2042  CG1 VAL A 133      16.166  15.068  69.102
ATOM   2043 HG11 VAL A 133      16.375  14.245  69.785
ATOM   2044 HG12 VAL A 133      17.045  15.208  68.472
ATOM   2045 HG13 VAL A 133      15.979  15.974  69.677
ATOM   2046  CG2 VAL A 133      13.801  14.242  69.137
ATOM   2047 HG21 VAL A 133      14.172  13.507  69.851
ATOM   2048 HG22 VAL A 133      13.335  15.078  69.661
ATOM   2049 HG23 VAL A 133      13.038  13.756  68.529
ATOM   2050  N   ARG A 134      16.503  17.211  66.722
ATOM   2051  H   ARG A 134      16.437  17.601  67.652
ATOM   2052  CA  ARG A 134      17.696  17.503  65.925
ATOM   2053  HA  ARG A 134      17.556  17.033  64.951
ATOM   2054  C   ARG A 134      18.925  16.853  66.540
ATOM   2055  CB  ARG A 134      17.883  19.007  65.673
ATOM   2056  HB2 ARG A 134      18.073  19.509  66.622
ATOM   2057  HB3 ARG A 134      18.767  19.140  65.049
ATOM   2058  O   ARG A 134      19.289  17.171  67.668
ATOM   2059  CG  ARG A 134      16.697  19.700  64.982
ATOM   2060  HG2 ARG A 134      17.004  20.720  64.747
ATOM   2061  HG3 ARG A 134      15.850  19.741  65.665
ATOM   2062  CD  ARG A 134      16.263  19.010  63.680
ATOM   2063  HD2 ARG A 134      15.860  18.025  63.916
ATOM   2064  HD3 ARG A 134      17.136  18.855  63.045
ATOM   2065  NE  ARG A 134      15.250  19.794  62.940
ATOM   2066  HE  ARG A 134      15.560  20.594  62.408
ATOM   2067  NH1 ARG A 134      13.357  18.625  63.566
ATOM   2068 HH11 ARG A 134      13.760  18.228  64.403
ATOM   2069 HH12 ARG A 134      12.356  18.533  63.467
ATOM   2070  NH2 ARG A 134      13.169  20.189  62.087
ATOM   2071 HH21 ARG A 134      13.540  20.595  61.240
ATOM   2072 HH22 ARG A 134      12.193  19.928  62.109
ATOM   2073  CZ  ARG A 134      13.952  19.537  62.881
ATOM   2074  N   GLY A 135      19.592  15.983  65.783
ATOM   2075  H   GLY A 135      19.231  15.814  64.856
ATOM   2076  CA  GLY A 135      20.925  15.499  66.135
ATOM   2077  HA2 GLY A 135      21.250  14.731  65.432
ATOM   2078  HA3 GLY A 135      20.901  15.063  67.133
ATOM   2079  C   GLY A 135      21.934  16.646  66.110
ATOM   2080  O   GLY A 135      21.891  17.477  65.202
ATOM   2081  N   PHE A 136      22.834  16.674  67.089
ATOM   2082  H   PHE A 136      22.775  15.952  67.793
ATOM   2083  CA  PHE A 136      23.861  17.697  67.290
ATOM   2084  HA  PHE A 136      24.012  18.254  66.365
ATOM   2085  C   PHE A 136      25.170  16.990  67.661
ATOM   2086  CB  PHE A 136      23.378  18.676  68.382
ATOM   2087  HB2 PHE A 136      23.443  18.204  69.362
ATOM   2088  HB3 PHE A 136      22.319  18.867  68.204
ATOM   2089  O   PHE A 136      25.408  16.680  68.827
ATOM   2090  CG  PHE A 136      24.081  20.026  68.439
ATOM   2091  CD1 PHE A 136      25.488  20.143  68.406
ATOM   2092  HD1 PHE A 136      26.120  19.268  68.368
ATOM   2093  CD2 PHE A 136      23.300  21.193  68.553
ATOM   2094  HD2 PHE A 136      22.225  21.122  68.633
ATOM   2095  CE1 PHE A 136      26.094  21.412  68.421
ATOM   2096  HE1 PHE A 136      27.169  21.500  68.368
ATOM   2097  CE2 PHE A 136      23.906  22.459  68.595
ATOM   2098  HE2 PHE A 136      23.294  23.345  68.684
ATOM   2099  CZ  PHE A 136      25.302  22.571  68.502
ATOM   2100  HZ  PHE A 136      25.754  23.552  68.492
ATOM   2101  N   ALA A 137      26.011  16.688  66.672
ATOM   2102  H   ALA A 137      25.783  16.971  65.729
ATOM   2103  CA  ALA A 137      27.259  15.952  66.884
ATOM   2104  HA  ALA A 137      27.334  15.651  67.928
ATOM   2105  C   ALA A 137      28.479  16.826  66.576
ATOM   2106  CB  ALA A 137      27.230  14.671  66.046
ATOM   2107  HB1 ALA A 137      26.330  14.099  66.277
ATOM   2108  HB2 ALA A 137      28.105  14.065  66.281
ATOM   2109  HB3 ALA A 137      27.240  14.919  64.985
ATOM   2110  O   ALA A 137      28.545  17.430  65.507
ATOM   2111  N   ILE A 138      29.444  16.873  67.497
ATOM   2112  H   ILE A 138      29.318  16.340  68.345
ATOM   2113  CA  ILE A 138      30.685  17.650  67.385
ATOM   2114  HA  ILE A 138      30.677  18.207  66.448
ATOM   2115  C   ILE A 138      31.869  16.685  67.363
ATOM   2116  CB  ILE A 138      30.832  18.666  68.545
ATOM   2117  HB  ILE A 138      31.021  18.107  69.462
ATOM   2118  O   ILE A 138      32.008  15.865  68.266
ATOM   2119  CG1 ILE A 138      29.539  19.488  68.778
ATOM   2120 HG12 ILE A 138      29.261  20.018  67.867
ATOM   2121 HG13 ILE A 138      28.727  18.806  69.027
ATOM   2122  CG2 ILE A 138      32.061  19.562  68.283
ATOM   2123 HG21 ILE A 138      32.972  18.962  68.253
ATOM   2124 HG22 ILE A 138      31.967  20.098  67.338
ATOM   2125 HG23 ILE A 138      32.189  20.287  69.087
ATOM   2126  CD1 ILE A 138      29.629  20.496  69.932
ATOM   2127 HD11 ILE A 138      30.267  21.335  69.656
ATOM   2128 HD12 ILE A 138      28.635  20.880  70.159
ATOM   2129 HD13 ILE A 138      30.027  20.009  70.823
ATOM   2130  N   LYS A 139      32.728  16.803  66.350
ATOM   2131  H   LYS A 139      32.518  17.487  65.638
ATOM   2132  CA  LYS A 139      34.011  16.098  66.245
ATOM   2133  HA  LYS A 139      34.068  15.313  66.999
ATOM   2134  C   LYS A 139      35.132  17.089  66.506
ATOM   2135  CB  LYS A 139      34.124  15.432  64.865
ATOM   2136  HB2 LYS A 139      33.331  14.687  64.794
ATOM   2137  HB3 LYS A 139      33.972  16.178  64.084
ATOM   2138  O   LYS A 139      35.228  18.090  65.797
ATOM   2139  CG  LYS A 139      35.480  14.742  64.640
ATOM   2140  HG2 LYS A 139      36.265  15.498  64.605
ATOM   2141  HG3 LYS A 139      35.695  14.080  65.478
ATOM   2142  CD  LYS A 139      35.537  13.938  63.330
ATOM   2143  HD2 LYS A 139      36.533  13.505  63.227
ATOM   2144  HD3 LYS A 139      35.390  14.628  62.499
ATOM   2145  CE  LYS A 139      34.490  12.826  63.189
ATOM   2146  HE2 LYS A 139      33.492  13.261  63.264
ATOM   2147  HE3 LYS A 139      34.582  12.385  62.197
ATOM   2148  NZ  LYS A 139      34.638  11.765  64.208
ATOM   2149  HZ1 LYS A 139      34.442  12.112  65.137
ATOM   2150  HZ2 LYS A 139      33.965  11.030  64.046
ATOM   2151  HZ3 LYS A 139      35.565  11.363  64.220
ATOM   2152  N   PHE A 140      35.972  16.800  67.489
ATOM   2153  H   PHE A 140      35.803  15.956  68.018
ATOM   2154  CA  PHE A 140      37.134  17.596  67.868
ATOM   2155  HA  PHE A 140      37.057  18.591  67.431
ATOM   2156  C   PHE A 140      38.404  16.936  67.331
ATOM   2157  CB  PHE A 140      37.189  17.745  69.395
ATOM   2158  HB2 PHE A 140      37.309  16.754  69.831
ATOM   2159  HB3 PHE A 140      38.080  18.317  69.653
ATOM   2160  O   PHE A 140      38.716  15.795  67.673
ATOM   2161  CG  PHE A 140      35.981  18.407  70.034
ATOM   2162  CD1 PHE A 140      36.024  19.769  70.381
ATOM   2163  HD1 PHE A 140      36.909  20.355  70.182
ATOM   2164  CD2 PHE A 140      34.825  17.659  70.330
ATOM   2165  HD2 PHE A 140      34.779  16.603  70.105
ATOM   2166  CE1 PHE A 140      34.920  20.367  71.010
ATOM   2167  HE1 PHE A 140      34.965  21.406  71.302
ATOM   2168  CE2 PHE A 140      33.723  18.259  70.958
ATOM   2169  HE2 PHE A 140      32.856  17.663  71.204
ATOM   2170  CZ  PHE A 140      33.769  19.617  71.302
ATOM   2171  HZ  PHE A 140      32.934  20.079  71.808
ATOM   2172  N   TYR A 141      39.150  17.662  66.498
ATOM   2173  H   TYR A 141      38.856  18.600  66.265
ATOM   2174  CA  TYR A 141      40.425  17.194  65.956
ATOM   2175  HA  TYR A 141      40.425  16.104  65.921
ATOM   2176  C   TYR A 141      41.559  17.637  66.880
ATOM   2177  CB  TYR A 141      40.611  17.701  64.523
ATOM   2178  HB2 TYR A 141      41.547  17.300  64.135
ATOM   2179  HB3 TYR A 141      40.708  18.786  64.541
ATOM   2180  O   TYR A 141      42.087  18.741  66.740
ATOM   2181  CG  TYR A 141      39.493  17.324  63.573
ATOM   2182  CD1 TYR A 141      39.441  16.041  62.999
ATOM   2183  HD1 TYR A 141      40.214  15.318  63.220
ATOM   2184  CD2 TYR A 141      38.493  18.266  63.270
ATOM   2185  HD2 TYR A 141      38.532  19.252  63.708
ATOM   2186  CE1 TYR A 141      38.382  15.701  62.133
ATOM   2187  HE1 TYR A 141      38.325  14.717  61.695
ATOM   2188  CE2 TYR A 141      37.442  17.939  62.402
ATOM   2189  HE2 TYR A 141      36.687  18.676  62.172
ATOM   2190  OH  TYR A 141      36.397  16.375  60.949
ATOM   2191  HH  TYR A 141      35.778  17.099  60.840
ATOM   2192  CZ  TYR A 141      37.389  16.658  61.828
ATOM   2193  N   THR A 142      41.915  16.790  67.846
ATOM   2194  H   THR A 142      41.458  15.892  67.918
ATOM   2195  CA  THR A 142      42.901  17.132  68.880
ATOM   2196  HA  THR A 142      43.066  18.208  68.834
ATOM   2197  C   THR A 142      44.251  16.436  68.637
ATOM   2198  CB  THR A 142      42.378  16.864  70.304
ATOM   2199  HB  THR A 142      42.946  17.497  70.988
ATOM   2200  O   THR A 142      44.300  15.388  67.985
ATOM   2201  CG2 THR A 142      40.897  17.187  70.506
ATOM   2202 HG21 THR A 142      40.273  16.505  69.928
ATOM   2203 HG22 THR A 142      40.702  18.217  70.202
ATOM   2204 HG23 THR A 142      40.652  17.074  71.561
ATOM   2205  OG1 THR A 142      42.572  15.531  70.684
ATOM   2206  HG1 THR A 142      42.125  14.958  70.056
ATOM   2207  N   PRO A 143      45.366  16.972  69.168
ATOM   2208  CA  PRO A 143      46.646  16.266  69.242
ATOM   2209  HA  PRO A 143      46.993  16.057  68.230
ATOM   2210  C   PRO A 143      46.578  14.951  70.032
ATOM   2211  CB  PRO A 143      47.611  17.241  69.927
ATOM   2212  HB2 PRO A 143      47.639  17.051  71.001
ATOM   2213  HB3 PRO A 143      48.615  17.175  69.507
ATOM   2214  O   PRO A 143      47.376  14.051  69.780
ATOM   2215  CG  PRO A 143      46.988  18.613  69.687
ATOM   2216  HG2 PRO A 143      47.271  19.328  70.459
ATOM   2217  HG3 PRO A 143      47.267  18.976  68.698
ATOM   2218  CD  PRO A 143      45.496  18.306  69.718
ATOM   2219  HD2 PRO A 143      44.954  19.051  69.135
ATOM   2220  HD3 PRO A 143      45.139  18.278  70.747
ATOM   2221  N   GLU A 144      45.633  14.832  70.967
ATOM   2222  H   GLU A 144      45.026  15.617  71.156
ATOM   2223  CA  GLU A 144      45.433  13.653  71.815
ATOM   2224  HA  GLU A 144      46.403  13.204  72.029
ATOM   2225  C   GLU A 144      44.586  12.552  71.141
ATOM   2226  CB  GLU A 144      44.812  14.092  73.155
ATOM   2227  HB2 GLU A 144      43.805  14.476  72.990
ATOM   2228  HB3 GLU A 144      44.718  13.204  73.780
ATOM   2229  O   GLU A 144      44.443  11.463  71.692
ATOM   2230  CG  GLU A 144      45.637  15.126  73.955
ATOM   2231  HG2 GLU A 144      46.681  14.812  73.953
ATOM   2232  HG3 GLU A 144      45.294  15.088  74.989
ATOM   2233  CD  GLU A 144      45.535  16.596  73.483
ATOM   2234  OE1 GLU A 144      46.418  17.407  73.826
ATOM   2235  OE2 GLU A 144      44.569  16.998  72.795
ATOM   2236  N   GLY A 145      44.034  12.815  69.951
ATOM   2237  H   GLY A 145      44.169  13.743  69.575
ATOM   2238  CA  GLY A 145      43.114  11.928  69.238
ATOM   2239  HA2 GLY A 145      42.850  11.080  69.868
ATOM   2240  HA3 GLY A 145      43.604  11.542  68.343
ATOM   2241  C   GLY A 145      41.819  12.628  68.821
ATOM   2242  O   GLY A 145      41.675  13.847  68.923
ATOM   2243  N   ILE A 146      40.853  11.858  68.324
ATOM   2244  H   ILE A 146      40.976  10.855  68.341
ATOM   2245  CA  ILE A 146      39.504  12.372  68.074
ATOM   2246  HA  ILE A 146      39.561  13.423  67.793
ATOM   2247  C   ILE A 146      38.701  12.290  69.369
ATOM   2248  CB  ILE A 146      38.823  11.610  66.919
ATOM   2249  HB  ILE A 146      38.859  10.545  67.145
ATOM   2250  O   ILE A 146      38.636  11.231  69.988
ATOM   2251  CG1 ILE A 146      39.549  11.822  65.571
ATOM   2252 HG12 ILE A 146      40.582  11.487  65.673
ATOM   2253 HG13 ILE A 146      39.077  11.188  64.822
ATOM   2254  CG2 ILE A 146      37.340  11.999  66.786
ATOM   2255 HG21 ILE A 146      37.229  13.082  66.789
ATOM   2256 HG22 ILE A 146      36.926  11.580  65.869
ATOM   2257 HG23 ILE A 146      36.771  11.594  67.624
ATOM   2258  CD1 ILE A 146      39.568  13.259  65.038
ATOM   2259 HD11 ILE A 146      40.182  13.888  65.681
ATOM   2260 HD12 ILE A 146      38.559  13.667  64.975
ATOM   2261 HD13 ILE A 146      39.995  13.247  64.035
ATOM   2262  N   TRP A 147      38.045  13.388  69.737
ATOM   2263  H   TRP A 147      38.148  14.218  69.171
ATOM   2264  CA  TRP A 147      36.929  13.349  70.679
ATOM   2265  HA  TRP A 147      36.850  12.352  71.112
ATOM   2266  C   TRP A 147      35.640  13.620  69.909
ATOM   2267  CB  TRP A 147      37.164  14.328  71.837
ATOM   2268  HB2 TRP A 147      37.404  15.310  71.429
ATOM   2269  HB3 TRP A 147      38.037  13.993  72.397
ATOM   2270  O   TRP A 147      35.565  14.599  69.170
ATOM   2271  CG  TRP A 147      36.035  14.494  72.809
ATOM   2272  CD1 TRP A 147      35.205  13.519  73.244
ATOM   2273  HD1 TRP A 147      35.244  12.483  72.941
ATOM   2274  CD2 TRP A 147      35.577  15.713  73.471
ATOM   2275  CE2 TRP A 147      34.447  15.390  74.283
ATOM   2276  CE3 TRP A 147      35.990  17.062  73.455
ATOM   2277  HE3 TRP A 147      36.827  17.351  72.836
ATOM   2278  NE1 TRP A 147      34.265  14.039  74.103
ATOM   2279  HE1 TRP A 147      33.513  13.488  74.490
ATOM   2280  CH2 TRP A 147      34.186  17.684  74.983
ATOM   2281  HH2 TRP A 147      33.651  18.441  75.536
ATOM   2282  CZ2 TRP A 147      33.759  16.349  75.037
ATOM   2283  HZ2 TRP A 147      32.907  16.066  75.638
ATOM   2284  CZ3 TRP A 147      35.300  18.037  74.198
ATOM   2285  HZ3 TRP A 147      35.614  19.069  74.143
ATOM   2286  N   ASP A 148      34.636  12.761  70.060
ATOM   2287  H   ASP A 148      34.761  11.966  70.669
ATOM   2288  CA  ASP A 148      33.301  12.986  69.511
ATOM   2289  HA  ASP A 148      33.303  13.882  68.889
ATOM   2290  C   ASP A 148      32.303  13.210  70.655
ATOM   2291  CB  ASP A 148      32.864  11.817  68.618
ATOM   2292  HB2 ASP A 148      33.000  10.898  69.189
ATOM   2293  HB3 ASP A 148      31.802  11.924  68.397
ATOM   2294  O   ASP A 148      32.077  12.336  71.493
ATOM   2295  CG  ASP A 148      33.609  11.696  67.285
ATOM   2296  OD1 ASP A 148      33.957  12.727  66.676
ATOM   2297  OD2 ASP A 148      33.724  10.578  66.728
ATOM   2298  N   LEU A 149      31.644  14.370  70.662
ATOM   2299  H   LEU A 149      31.862  15.036  69.935
ATOM   2300  CA  LEU A 149      30.492  14.635  71.519
ATOM   2301  HA  LEU A 149      30.460  13.881  72.306
ATOM   2302  C   LEU A 149      29.224  14.512  70.682
ATOM   2303  CB  LEU A 149      30.633  16.003  72.198
ATOM   2304  HB2 LEU A 149      31.563  16.022  72.766
ATOM   2305  HB3 LEU A 149      30.688  16.769  71.424
ATOM   2306  O   LEU A 149      28.884  15.400  69.898
ATOM   2307  CG  LEU A 149      29.458  16.334  73.137
ATOM   2308  HG  LEU A 149      28.522  16.318  72.577
ATOM   2309  CD1 LEU A 149      29.342  15.362  74.315
ATOM   2310 HD11 LEU A 149      28.564  15.703  74.998
ATOM   2311 HD12 LEU A 149      29.071  14.365  73.964
ATOM   2312 HD13 LEU A 149      30.290  15.309  74.851
ATOM   2313  CD2 LEU A 149      29.648  17.739  73.695
ATOM   2314 HD21 LEU A 149      30.541  17.765  74.319
ATOM   2315 HD22 LEU A 149      28.776  18.022  74.285
ATOM   2316 HD23 LEU A 149      29.759  18.446  72.873
ATOM   2317  N   VAL A 150      28.525  13.394  70.842
ATOM   2318  H   VAL A 150      28.875  12.702  71.491
ATOM   2319  CA  VAL A 150      27.302  13.110  70.092
ATOM   2320  HA  VAL A 150      27.270  13.753  69.212
ATOM   2321  C   VAL A 150      26.082  13.417  70.945
ATOM   2322  CB  VAL A 150      27.264  11.666  69.593
ATOM   2323  HB  VAL A 150      27.110  10.991  70.436
ATOM   2324  O   VAL A 150      25.914  12.846  72.023
ATOM   2325  CG1 VAL A 150      26.095  11.507  68.623
ATOM   2326 HG11 VAL A 150      26.269  12.085  67.715
ATOM   2327 HG12 VAL A 150      26.017  10.449  68.377
ATOM   2328 HG13 VAL A 150      25.150  11.813  69.072
ATOM   2329  CG2 VAL A 150      28.555  11.259  68.874
ATOM   2330 HG21 VAL A 150      28.436  10.281  68.408
ATOM   2331 HG22 VAL A 150      29.379  11.199  69.584
ATOM   2332 HG23 VAL A 150      28.793  12.007  68.118
ATOM   2333  N   GLY A 151      25.197  14.259  70.433
ATOM   2334  H   GLY A 151      25.405  14.732  69.565
ATOM   2335  CA  GLY A 151      24.083  14.796  71.190
ATOM   2336  HA2 GLY A 151      23.822  14.157  72.034
ATOM   2337  HA3 GLY A 151      24.434  15.758  71.567
ATOM   2338  C   GLY A 151      22.831  15.072  70.372
ATOM   2339  O   GLY A 151      22.758  14.756  69.184
ATOM   2340  N   ASN A 152      21.865  15.708  71.030
ATOM   2341  H   ASN A 152      22.064  15.987  71.980
ATOM   2342  CA  ASN A 152      20.624  16.211  70.445
ATOM   2343  HA  ASN A 152      20.699  16.195  69.358
ATOM   2344  C   ASN A 152      20.391  17.663  70.877
ATOM   2345  CB  ASN A 152      19.450  15.317  70.882
ATOM   2346  HB2 ASN A 152      19.478  15.190  71.965
ATOM   2347  HB3 ASN A 152      18.507  15.799  70.629
ATOM   2348  O   ASN A 152      21.015  18.150  71.816
ATOM   2349  CG  ASN A 152      19.440  13.958  70.208
ATOM   2350  ND2 ASN A 152      18.937  12.953  70.882
ATOM   2351 HD21 ASN A 152      18.915  12.064  70.403
ATOM   2352 HD22 ASN A 152      18.568  13.097  71.811
ATOM   2353  OD1 ASN A 152      19.838  13.783  69.069
ATOM   2354  N   ASN A 153      19.444  18.347  70.243
ATOM   2355  H   ASN A 153      18.998  17.929  69.439
ATOM   2356  CA  ASN A 153      18.971  19.659  70.688
ATOM   2357  HA  ASN A 153      19.840  20.218  71.033
ATOM   2358  C   ASN A 153      18.006  19.609  71.892
ATOM   2359  CB  ASN A 153      18.365  20.406  69.496
ATOM   2360  HB2 ASN A 153      18.300  21.461  69.761
ATOM   2361  HB3 ASN A 153      19.017  20.320  68.626
ATOM   2362  O   ASN A 153      17.505  20.647  72.321
ATOM   2363  CG  ASN A 153      16.976  19.907  69.143
ATOM   2364  ND2 ASN A 153      16.076  20.814  68.866
ATOM   2365 HD21 ASN A 153      15.112  20.542  68.736
ATOM   2366 HD22 ASN A 153      16.297  21.797  68.945
ATOM   2367  OD1 ASN A 153      16.699  18.717  69.105
ATOM   2368  N   ILE A 154      17.751  18.412  72.428
ATOM   2369  H   ILE A 154      18.238  17.619  72.037
ATOM   2370  CA  ILE A 154      16.905  18.136  73.595
ATOM   2371  HA  ILE A 154      16.555  19.083  74.007
ATOM   2372  C   ILE A 154      17.766  17.411  74.647
ATOM   2373  CB  ILE A 154      15.667  17.316  73.163
ATOM   2374  HB  ILE A 154      16.012  16.450  72.598
ATOM   2375  O   ILE A 154      18.538  16.526  74.270
ATOM   2376  CG1 ILE A 154      14.751  18.172  72.255
ATOM   2377 HG12 ILE A 154      14.297  18.972  72.841
ATOM   2378 HG13 ILE A 154      15.346  18.637  71.469
ATOM   2379  CG2 ILE A 154      14.865  16.805  74.371
ATOM   2380 HG21 ILE A 154      15.461  16.122  74.975
ATOM   2381 HG22 ILE A 154      14.506  17.637  74.977
ATOM   2382 HG23 ILE A 154      13.995  16.242  74.033
ATOM   2383  CD1 ILE A 154      13.646  17.377  71.554
ATOM   2384 HD11 ILE A 154      12.905  17.009  72.264
ATOM   2385 HD12 ILE A 154      14.102  16.533  71.034
ATOM   2386 HD13 ILE A 154      13.144  18.015  70.828
ATOM   2387  N   PRO A 155      17.672  17.766  75.945
ATOM   2388  CA  PRO A 155      18.581  17.264  76.984
ATOM   2389  HA  PRO A 155      19.599  17.235  76.597
ATOM   2390  C   PRO A 155      18.252  15.860  77.514
ATOM   2391  CB  PRO A 155      18.506  18.307  78.103
ATOM   2392  HB2 PRO A 155      19.200  19.121  77.894
ATOM   2393  HB3 PRO A 155      18.715  17.885  79.086
ATOM   2394  O   PRO A 155      19.017  15.324  78.316
ATOM   2395  CG  PRO A 155      17.076  18.831  77.997
ATOM   2396  HG2 PRO A 155      16.385  18.132  78.469
ATOM   2397  HG3 PRO A 155      16.973  19.826  78.429
ATOM   2398  CD  PRO A 155      16.840  18.839  76.492
ATOM   2399  HD2 PRO A 155      17.163  19.796  76.083
ATOM   2400  HD3 PRO A 155      15.780  18.686  76.291
ATOM   2401  N   VAL A 156      17.130  15.272  77.094
ATOM   2402  H   VAL A 156      16.585  15.743  76.386
ATOM   2403  CA  VAL A 156      16.648  13.951  77.527
ATOM   2404  HA  VAL A 156      17.438  13.465  78.102
ATOM   2405  C   VAL A 156      16.372  13.038  76.335
ATOM   2406  CB  VAL A 156      15.419  14.063  78.455
ATOM   2407  HB  VAL A 156      15.119  13.058  78.752
ATOM   2408  O   VAL A 156      16.368  13.478  75.183
ATOM   2409  CG1 VAL A 156      15.790  14.824  79.727
ATOM   2410 HG11 VAL A 156      16.691  14.387  80.157
ATOM   2411 HG12 VAL A 156      14.977  14.751  80.449
ATOM   2412 HG13 VAL A 156      15.977  15.872  79.491
ATOM   2413  CG2 VAL A 156      14.207  14.746  77.813
ATOM   2414 HG21 VAL A 156      13.877  14.170  76.949
ATOM   2415 HG22 VAL A 156      13.386  14.784  78.529
ATOM   2416 HG23 VAL A 156      14.451  15.762  77.502
ATOM   2417  N   PHE A 157      16.165  11.752  76.605
ATOM   2418  H   PHE A 157      16.253  11.452  77.566
ATOM   2419  CA  PHE A 157      15.844  10.738  75.604
ATOM   2420  HA  PHE A 157      15.674  11.241  74.652
ATOM   2421  C   PHE A 157      14.543   9.991  75.931
ATOM   2422  CB  PHE A 157      17.049   9.799  75.452
ATOM   2423  HB2 PHE A 157      17.969  10.367  75.592
ATOM   2424  HB3 PHE A 157      17.016   9.039  76.232
ATOM   2425  O   PHE A 157      14.025  10.091  77.040
ATOM   2426  CG  PHE A 157      17.122   9.155  74.084
ATOM   2427  CD1 PHE A 157      16.947   7.769  73.938
ATOM   2428  HD1 PHE A 157      16.818   7.149  74.813
ATOM   2429  CD2 PHE A 157      17.325   9.962  72.950
ATOM   2430  HD2 PHE A 157      17.458  11.028  73.064
ATOM   2431  CE1 PHE A 157      16.940   7.195  72.655
ATOM   2432  HE1 PHE A 157      16.779   6.134  72.539
ATOM   2433  CE2 PHE A 157      17.316   9.389  71.667
ATOM   2434  HE2 PHE A 157      17.433  10.011  70.791
ATOM   2435  CZ  PHE A 157      17.108   8.009  71.521
ATOM   2436  HZ  PHE A 157      17.046   7.575  70.534
ATOM   2437  N   PHE A 158      14.009   9.237  74.964
ATOM   2438  H   PHE A 158      14.476   9.206  74.069
ATOM   2439  CA  PHE A 158      12.731   8.517  75.099
ATOM   2440  HA  PHE A 158      11.976   9.183  75.516
ATOM   2441  C   PHE A 158      12.797   7.298  76.026
ATOM   2442  CB  PHE A 158      12.266   8.054  73.709
ATOM   2443  HB2 PHE A 158      13.068   7.490  73.232
ATOM   2444  HB3 PHE A 158      11.426   7.371  73.836
ATOM   2445  O   PHE A 158      11.775   6.854  76.536
ATOM   2446  CG  PHE A 158      11.813   9.165  72.784
ATOM   2447  CD1 PHE A 158      10.480   9.613  72.838
ATOM   2448  HD1 PHE A 158       9.783   9.166  73.530
ATOM   2449  CD2 PHE A 158      12.710   9.747  71.867
ATOM   2450  HD2 PHE A 158      13.728   9.394  71.803
ATOM   2451  CE1 PHE A 158      10.043  10.637  71.981
ATOM   2452  HE1 PHE A 158       9.013  10.964  72.018
ATOM   2453  CE2 PHE A 158      12.272  10.775  71.012
ATOM   2454  HE2 PHE A 158      12.949  11.210  70.292
ATOM   2455  CZ  PHE A 158      10.939  11.222  71.070
ATOM   2456  HZ  PHE A 158      10.597  11.999  70.402
ATOM   2457  N   ILE A 159      13.986   6.722  76.202
ATOM   2458  H   ILE A 159      14.801   7.203  75.849
ATOM   2459  CA  ILE A 159      14.197   5.432  76.861
ATOM   2460  HA  ILE A 159      13.323   5.202  77.470
ATOM   2461  C   ILE A 159      15.393   5.502  77.810
ATOM   2462  CB  ILE A 159      14.364   4.289  75.827
ATOM   2463  HB  ILE A 159      14.596   3.375  76.372
ATOM   2464  O   ILE A 159      16.316   6.291  77.607
ATOM   2465  CG1 ILE A 159      15.530   4.578  74.855
ATOM   2466 HG12 ILE A 159      16.443   4.741  75.428
ATOM   2467 HG13 ILE A 159      15.302   5.481  74.290
ATOM   2468  CG2 ILE A 159      13.043   4.052  75.072
ATOM   2469 HG21 ILE A 159      12.819   4.892  74.414
ATOM   2470 HG22 ILE A 159      12.225   3.940  75.784
ATOM   2471 HG23 ILE A 159      13.102   3.143  74.473
ATOM   2472  CD1 ILE A 159      15.816   3.470  73.843
ATOM   2473 HD11 ILE A 159      15.975   2.521  74.355
ATOM   2474 HD12 ILE A 159      16.716   3.722  73.281
ATOM   2475 HD13 ILE A 159      14.982   3.375  73.149
ATOM   2476  N   GLN A 160      15.374   4.643  78.828
ATOM   2477  H   GLN A 160      14.545   4.079  78.951
ATOM   2478  CA  GLN A 160      16.415   4.556  79.860
ATOM   2479  HA  GLN A 160      16.855   5.540  80.021
ATOM   2480  C   GLN A 160      17.554   3.600  79.490
ATOM   2481  CB  GLN A 160      15.763   4.087  81.169
ATOM   2482  HB2 GLN A 160      16.535   3.961  81.928
ATOM   2483  HB3 GLN A 160      15.278   3.124  81.005
ATOM   2484  O   GLN A 160      18.673   3.771  79.960
ATOM   2485  CG  GLN A 160      14.735   5.104  81.675
ATOM   2486  HG2 GLN A 160      15.265   6.030  81.901
ATOM   2487  HG3 GLN A 160      13.994   5.317  80.904
ATOM   2488  CD  GLN A 160      13.984   4.643  82.909
ATOM   2489  NE2 GLN A 160      13.823   5.489  83.899
ATOM   2490 HE21 GLN A 160      13.325   5.144  84.707
ATOM   2491 HE22 GLN A 160      14.299   6.379  83.919
ATOM   2492  OE1 GLN A 160      13.518   3.517  82.997
ATOM   2493  N   ASP A 161      17.270   2.590  78.665
ATOM   2494  H   ASP A 161      16.349   2.557  78.252
ATOM   2495  CA  ASP A 161      18.191   1.508  78.316
ATOM   2496  HA  ASP A 161      19.196   1.759  78.652
ATOM   2497  C   ASP A 161      18.230   1.332  76.796
ATOM   2498  CB  ASP A 161      17.754   0.222  79.041
ATOM   2499  HB2 ASP A 161      17.600   0.459  80.094
ATOM   2500  HB3 ASP A 161      16.799  -0.112  78.634
ATOM   2501  O   ASP A 161      17.187   1.276  76.137
ATOM   2502  CG  ASP A 161      18.766  -0.928  78.947
ATOM   2503  OD1 ASP A 161      19.329  -1.137  77.847
ATOM   2504  OD2 ASP A 161      18.908  -1.646  79.960
ATOM   2505  N   ALA A 162      19.438   1.236  76.240
ATOM   2506  H   ALA A 162      20.236   1.164  76.855
ATOM   2507  CA  ALA A 162      19.667   1.132  74.806
ATOM   2508  HA  ALA A 162      19.241   2.011  74.323
ATOM   2509  C   ALA A 162      19.026  -0.104  74.156
ATOM   2510  CB  ALA A 162      21.175   1.128  74.580
ATOM   2511  HB1 ALA A 162      21.385   1.084  73.511
ATOM   2512  HB2 ALA A 162      21.622   2.032  74.993
ATOM   2513  HB3 ALA A 162      21.609   0.256  75.071
ATOM   2514  O   ALA A 162      18.788  -0.084  72.949
ATOM   2515  N   ILE A 163      18.704  -1.162  74.913
ATOM   2516  H   ILE A 163      18.928  -1.139  75.898
ATOM   2517  CA  ILE A 163      18.045  -2.351  74.351
ATOM   2518  HA  ILE A 163      18.682  -2.715  73.544
ATOM   2519  C   ILE A 163      16.681  -2.037  73.714
ATOM   2520  CB  ILE A 163      17.943  -3.468  75.411
ATOM   2521  HB  ILE A 163      18.918  -3.549  75.892
ATOM   2522  O   ILE A 163      16.291  -2.722  72.775
ATOM   2523  CG1 ILE A 163      17.639  -4.822  74.730
ATOM   2524 HG12 ILE A 163      18.344  -4.969  73.911
ATOM   2525 HG13 ILE A 163      16.633  -4.808  74.309
ATOM   2526  CG2 ILE A 163      16.902  -3.139  76.498
ATOM   2527 HG21 ILE A 163      17.027  -3.810  77.348
ATOM   2528 HG22 ILE A 163      15.891  -3.233  76.102
ATOM   2529 HG23 ILE A 163      17.051  -2.121  76.861
ATOM   2530  CD1 ILE A 163      17.749  -6.031  75.666
ATOM   2531 HD11 ILE A 163      18.734  -6.049  76.131
ATOM   2532 HD12 ILE A 163      16.980  -5.981  76.438
ATOM   2533 HD13 ILE A 163      17.609  -6.945  75.089
ATOM   2534  N   LYS A 164      15.989  -0.985  74.179
ATOM   2535  H   LYS A 164      16.407  -0.449  74.926
ATOM   2536  CA  LYS A 164      14.701  -0.517  73.629
ATOM   2537  HA  LYS A 164      14.126  -1.370  73.270
ATOM   2538  C   LYS A 164      14.855   0.408  72.415
ATOM   2539  CB  LYS A 164      13.894   0.186  74.733
ATOM   2540  HB2 LYS A 164      14.521   0.937  75.217
ATOM   2541  HB3 LYS A 164      13.044   0.696  74.278
ATOM   2542  O   LYS A 164      13.856   0.853  71.853
ATOM   2543  CG  LYS A 164      13.340  -0.773  75.790
ATOM   2544  HG2 LYS A 164      14.150  -1.343  76.245
ATOM   2545  HG3 LYS A 164      12.641  -1.461  75.312
ATOM   2546  CD  LYS A 164      12.614   0.030  76.876
ATOM   2547  HD2 LYS A 164      11.912   0.724  76.413
ATOM   2548  HD3 LYS A 164      13.348   0.603  77.441
ATOM   2549  CE  LYS A 164      11.839  -0.900  77.813
ATOM   2550  HE2 LYS A 164      11.006  -1.316  77.247
ATOM   2551  HE3 LYS A 164      12.488  -1.717  78.127
ATOM   2552  NZ  LYS A 164      11.334  -0.155  78.990
ATOM   2553  HZ1 LYS A 164      12.076   0.131  79.612
ATOM   2554  HZ2 LYS A 164      10.602  -0.637  79.491
ATOM   2555  HZ3 LYS A 164      10.957   0.739  78.709
ATOM   2556  N   PHE A 165      16.085   0.746  72.013
ATOM   2557  H   PHE A 165      16.881   0.337  72.480
ATOM   2558  CA  PHE A 165      16.322   1.668  70.899
ATOM   2559  HA  PHE A 165      15.821   2.607  71.136
ATOM   2560  C   PHE A 165      15.712   1.180  69.572
ATOM   2561  CB  PHE A 165      17.813   2.003  70.772
ATOM   2562  HB2 PHE A 165      18.168   2.393  71.727
ATOM   2563  HB3 PHE A 165      18.387   1.102  70.559
ATOM   2564  O   PHE A 165      15.065   1.985  68.905
ATOM   2565  CG  PHE A 165      18.103   3.028  69.695
ATOM   2566  CD1 PHE A 165      18.422   2.609  68.389
ATOM   2567  HD1 PHE A 165      18.464   1.556  68.154
ATOM   2568  CD2 PHE A 165      18.034   4.402  69.989
ATOM   2569  HD2 PHE A 165      17.786   4.726  70.988
ATOM   2570  CE1 PHE A 165      18.673   3.558  67.384
ATOM   2571  HE1 PHE A 165      18.907   3.232  66.381
ATOM   2572  CE2 PHE A 165      18.294   5.351  68.984
ATOM   2573  HE2 PHE A 165      18.255   6.407  69.202
ATOM   2574  CZ  PHE A 165      18.607   4.929  67.683
ATOM   2575  HZ  PHE A 165      18.790   5.659  66.909
ATOM   2576  N   PRO A 166      15.833  -0.106  69.183
ATOM   2577  CA  PRO A 166      15.161  -0.599  67.984
ATOM   2578  HA  PRO A 166      15.545  -0.061  67.117
ATOM   2579  C   PRO A 166      13.642  -0.411  68.043
ATOM   2580  CB  PRO A 166      15.545  -2.079  67.868
ATOM   2581  HB2 PRO A 166      15.661  -2.382  66.828
ATOM   2582  HB3 PRO A 166      14.801  -2.703  68.363
ATOM   2583  O   PRO A 166      13.048  -0.003  67.051
ATOM   2584  CG  PRO A 166      16.862  -2.164  68.637
ATOM   2585  HG2 PRO A 166      17.049  -3.170  69.013
ATOM   2586  HG3 PRO A 166      17.683  -1.825  68.005
ATOM   2587  CD  PRO A 166      16.636  -1.171  69.769
ATOM   2588  HD2 PRO A 166      16.061  -1.651  70.559
ATOM   2589  HD3 PRO A 166      17.594  -0.819  70.156
ATOM   2590  N   ASP A 167      13.024  -0.638  69.206
ATOM   2591  H   ASP A 167      13.563  -0.956  69.999
ATOM   2592  CA  ASP A 167      11.571  -0.551  69.372
ATOM   2593  HA  ASP A 167      11.096  -1.148  68.593
ATOM   2594  C   ASP A 167      11.057   0.887  69.227
ATOM   2595  CB  ASP A 167      11.155  -1.141  70.727
ATOM   2596  HB2 ASP A 167      10.067  -1.119  70.794
ATOM   2597  HB3 ASP A 167      11.559  -0.522  71.527
ATOM   2598  O   ASP A 167      10.098   1.116  68.493
ATOM   2599  CG  ASP A 167      11.618  -2.585  70.924
ATOM   2600  OD1 ASP A 167      11.320  -3.423  70.043
ATOM   2601  OD2 ASP A 167      12.292  -2.832  71.950
ATOM   2602  N   VAL A 168      11.718   1.875  69.850
ATOM   2603  H   VAL A 168      12.495   1.632  70.446
ATOM   2604  CA  VAL A 168      11.303   3.287  69.710
ATOM   2605  HA  VAL A 168      10.231   3.326  69.900
ATOM   2606  C   VAL A 168      11.505   3.802  68.281
ATOM   2607  CB  VAL A 168      11.976   4.202  70.753
ATOM   2608  HB  VAL A 168      11.813   3.763  71.738
ATOM   2609  O   VAL A 168      10.681   4.565  67.781
ATOM   2610  CG1 VAL A 168      13.487   4.360  70.574
ATOM   2611 HG11 VAL A 168      13.938   3.369  70.629
ATOM   2612 HG12 VAL A 168      13.723   4.823  69.617
ATOM   2613 HG13 VAL A 168      13.891   4.973  71.380
ATOM   2614  CG2 VAL A 168      11.348   5.599  70.767
ATOM   2615 HG21 VAL A 168      11.750   6.178  71.598
ATOM   2616 HG22 VAL A 168      11.551   6.123  69.834
ATOM   2617 HG23 VAL A 168      10.269   5.509  70.894
ATOM   2618  N   ILE A 169      12.565   3.362  67.588
ATOM   2619  H   ILE A 169      13.203   2.719  68.033
ATOM   2620  CA  ILE A 169      12.782   3.741  66.187
ATOM   2621  HA  ILE A 169      12.573   4.806  66.088
ATOM   2622  C   ILE A 169      11.771   3.057  65.267
ATOM   2623  CB  ILE A 169      14.246   3.505  65.757
ATOM   2624  HB  ILE A 169      14.496   2.460  65.944
ATOM   2625  O   ILE A 169      11.232   3.724  64.394
ATOM   2626  CG1 ILE A 169      15.244   4.381  66.554
ATOM   2627 HG12 ILE A 169      16.234   4.265  66.114
ATOM   2628 HG13 ILE A 169      15.307   4.016  67.579
ATOM   2629  CG2 ILE A 169      14.441   3.765  64.250
ATOM   2630 HG21 ILE A 169      13.882   3.029  63.670
ATOM   2631 HG22 ILE A 169      15.495   3.666  63.987
ATOM   2632 HG23 ILE A 169      14.089   4.763  63.988
ATOM   2633  CD1 ILE A 169      14.917   5.879  66.634
ATOM   2634 HD11 ILE A 169      14.733   6.289  65.641
ATOM   2635 HD12 ILE A 169      14.037   6.039  67.257
ATOM   2636 HD13 ILE A 169      15.756   6.406  67.087
ATOM   2637  N   HIS A 170      11.456   1.772  65.461
ATOM   2638  H   HIS A 170      11.925   1.246  66.185
ATOM   2639  CA  HIS A 170      10.389   1.112  64.701
ATOM   2640  HA  HIS A 170      10.594   1.207  63.634
ATOM   2641  C   HIS A 170       9.023   1.763  64.937
ATOM   2642  CB  HIS A 170      10.315  -0.376  65.065
ATOM   2643  HB2 HIS A 170       9.410  -0.791  64.623
ATOM   2644  HB3 HIS A 170      10.227  -0.473  66.146
ATOM   2645  O   HIS A 170       8.252   1.892  63.992
ATOM   2646  CG  HIS A 170      11.470  -1.221  64.591
ATOM   2647  CD2 HIS A 170      12.323  -0.979  63.546
ATOM   2648  HD2 HIS A 170      12.304  -0.114  62.899
ATOM   2649  ND1 HIS A 170      11.825  -2.436  65.126
ATOM   2650  HD1 HIS A 170      11.422  -2.850  65.955
ATOM   2651  CE1 HIS A 170      12.865  -2.913  64.423
ATOM   2652  HE1 HIS A 170      13.374  -3.842  64.630
ATOM   2653  NE2 HIS A 170      13.208  -2.060  63.446
ATOM   2654  N   ALA A 171       8.737   2.201  66.166
ATOM   2655  H   ALA A 171       9.379   2.000  66.920
ATOM   2656  CA  ALA A 171       7.486   2.869  66.500
ATOM   2657  HA  ALA A 171       6.658   2.262  66.135
ATOM   2658  C   ALA A 171       7.346   4.255  65.849
ATOM   2659  CB  ALA A 171       7.376   2.957  68.024
ATOM   2660  HB1 ALA A 171       6.428   3.424  68.291
ATOM   2661  HB2 ALA A 171       7.413   1.957  68.458
ATOM   2662  HB3 ALA A 171       8.191   3.558  68.429
ATOM   2663  O   ALA A 171       6.233   4.624  65.501
ATOM   2664  N   GLY A 172       8.439   5.016  65.688
ATOM   2665  H   GLY A 172       9.311   4.675  66.066
ATOM   2666  CA  GLY A 172       8.415   6.354  65.069
ATOM   2667  HA2 GLY A 172       9.136   6.990  65.583
ATOM   2668  HA3 GLY A 172       7.426   6.796  65.190
ATOM   2669  C   GLY A 172       8.734   6.405  63.572
ATOM   2670  O   GLY A 172       8.608   7.457  62.952
ATOM   2671  N   LYS A 173       9.212   5.309  62.982
ATOM   2672  H   LYS A 173       9.288   4.473  63.544
ATOM   2673  CA  LYS A 173       9.372   5.181  61.527
ATOM   2674  HA  LYS A 173       9.729   6.134  61.137
ATOM   2675  C   LYS A 173       8.004   4.935  60.865
ATOM   2676  CB  LYS A 173      10.388   4.065  61.229
ATOM   2677  HB2 LYS A 173      10.260   3.681  60.217
ATOM   2678  HB3 LYS A 173      10.191   3.227  61.899
ATOM   2679  O   LYS A 173       7.062   4.550  61.558
ATOM   2680  CG  LYS A 173      11.845   4.515  61.408
ATOM   2681  HG2 LYS A 173      12.465   3.619  61.448
ATOM   2682  HG3 LYS A 173      11.957   5.048  62.352
ATOM   2683  CD  LYS A 173      12.361   5.414  60.277
ATOM   2684  HD2 LYS A 173      11.837   6.370  60.294
ATOM   2685  HD3 LYS A 173      12.192   4.924  59.319
ATOM   2686  CE  LYS A 173      13.862   5.634  60.496
ATOM   2687  HE2 LYS A 173      14.346   4.662  60.586
ATOM   2688  HE3 LYS A 173      14.000   6.164  61.438
ATOM   2689  NZ  LYS A 173      14.490   6.395  59.392
ATOM   2690  HZ1 LYS A 173      14.115   7.334  59.373
ATOM   2691  HZ2 LYS A 173      15.489   6.426  59.538
ATOM   2692  HZ3 LYS A 173      14.309   5.954  58.502
ATOM   2693  N   PRO A 174       7.902   5.117  59.530
ATOM   2694  CA  PRO A 174       6.657   4.865  58.815
ATOM   2695  HA  PRO A 174       5.919   5.603  59.128
ATOM   2696  C   PRO A 174       6.119   3.459  59.085
ATOM   2697  CB  PRO A 174       6.974   5.056  57.334
ATOM   2698  HB2 PRO A 174       7.152   4.094  56.853
ATOM   2699  HB3 PRO A 174       6.169   5.607  56.848
ATOM   2700  O   PRO A 174       6.891   2.508  59.240
ATOM   2701  CG  PRO A 174       8.257   5.874  57.297
ATOM   2702  HG2 PRO A 174       8.871   5.620  56.432
ATOM   2703  HG3 PRO A 174       8.017   6.937  57.291
ATOM   2704  CD  PRO A 174       8.951   5.529  58.605
ATOM   2705  HD2 PRO A 174       9.495   6.398  58.975
ATOM   2706  HD3 PRO A 174       9.631   4.695  58.428
ATOM   2707  N   GLU A 175       4.797   3.315  59.123
ATOM   2708  H   GLU A 175       4.193   4.101  58.928
ATOM   2709  CA  GLU A 175       4.180   2.049  59.486
ATOM   2710  HA  GLU A 175       4.598   1.768  60.452
ATOM   2711  C   GLU A 175       4.517   0.953  58.461
ATOM   2712  CB  GLU A 175       2.666   2.198  59.653
ATOM   2713  HB2 GLU A 175       2.255   1.226  59.927
ATOM   2714  HB3 GLU A 175       2.223   2.506  58.706
ATOM   2715  O   GLU A 175       4.470   1.179  57.250
ATOM   2716  CG  GLU A 175       2.306   3.211  60.744
ATOM   2717  HG2 GLU A 175       2.610   4.214  60.443
ATOM   2718  HG3 GLU A 175       2.850   2.960  61.654
ATOM   2719  CD  GLU A 175       0.803   3.192  61.006
ATOM   2720  OE1 GLU A 175       0.449   2.844  62.156
ATOM   2721  OE2 GLU A 175       0.042   3.455  60.053
ATOM   2722  N   PRO A 176       4.828  -0.277  58.906
ATOM   2723  CA  PRO A 176       5.421  -1.288  58.030
ATOM   2724  HA  PRO A 176       6.301  -0.871  57.539
ATOM   2725  C   PRO A 176       4.479  -1.803  56.932
ATOM   2726  CB  PRO A 176       5.857  -2.415  58.974
ATOM   2727  HB2 PRO A 176       5.776  -3.399  58.514
ATOM   2728  HB3 PRO A 176       6.882  -2.235  59.298
ATOM   2729  O   PRO A 176       4.932  -2.461  56.000
ATOM   2730  CG  PRO A 176       4.916  -2.271  60.171
ATOM   2731  HG2 PRO A 176       3.954  -2.732  59.946
ATOM   2732  HG3 PRO A 176       5.345  -2.693  61.080
ATOM   2733  CD  PRO A 176       4.750  -0.758  60.276
ATOM   2734  HD2 PRO A 176       3.793  -0.512  60.737
ATOM   2735  HD3 PRO A 176       5.571  -0.335  60.856
ATOM   2736  N   HIS A 177       3.172  -1.554  57.043
ATOM   2737  H   HIS A 177       2.867  -0.929  57.776
ATOM   2738  CA  HIS A 177       2.178  -2.059  56.096
ATOM   2739  HA  HIS A 177       2.518  -3.026  55.724
ATOM   2740  C   HIS A 177       1.992  -1.159  54.864
ATOM   2741  CB  HIS A 177       0.856  -2.290  56.840
ATOM   2742  HB2 HIS A 177       1.047  -2.834  57.765
ATOM   2743  HB3 HIS A 177       0.226  -2.923  56.216
ATOM   2744  O   HIS A 177       1.520  -1.638  53.832
ATOM   2745  CG  HIS A 177       0.085  -1.032  57.157
ATOM   2746  CD2 HIS A 177      -0.994  -0.572  56.454
ATOM   2747  HD2 HIS A 177      -1.420  -1.033  55.575
ATOM   2748  ND1 HIS A 177       0.281  -0.158  58.209
ATOM   2749  HD1 HIS A 177       0.957  -0.212  58.957
ATOM   2750  CE1 HIS A 177      -0.665   0.796  58.140
ATOM   2751  HE1 HIS A 177      -0.786   1.610  58.840
ATOM   2752  NE2 HIS A 177      -1.466   0.575  57.083
ATOM   2753  N   ASN A 178       2.335   0.127  54.969
ATOM   2754  H   ASN A 178       2.687   0.466  55.853
ATOM   2755  CA  ASN A 178       2.074   1.131  53.935
ATOM   2756  HA  ASN A 178       1.978   0.632  52.971
ATOM   2757  C   ASN A 178       3.212   2.157  53.759
ATOM   2758  CB  ASN A 178       0.726   1.809  54.260
ATOM   2759  HB2 ASN A 178       0.477   2.507  53.462
ATOM   2760  HB3 ASN A 178      -0.061   1.055  54.311
ATOM   2761  O   ASN A 178       3.137   2.972  52.845
ATOM   2762  CG  ASN A 178       0.743   2.587  55.568
ATOM   2763  ND2 ASN A 178      -0.372   3.113  56.007
ATOM   2764 HD21 ASN A 178      -1.263   2.774  55.672
ATOM   2765 HD22 ASN A 178      -0.306   3.541  56.919
ATOM   2766  OD1 ASN A 178       1.770   2.753  56.201
ATOM   2767  N   GLU A 179       4.250   2.107  54.602
ATOM   2768  H   GLU A 179       4.185   1.486  55.397
ATOM   2769  CA  GLU A 179       5.400   3.015  54.605
ATOM   2770  HA  GLU A 179       5.961   2.762  55.504
ATOM   2771  C   GLU A 179       5.016   4.502  54.761
ATOM   2772  CB  GLU A 179       6.320   2.709  53.408
ATOM   2773  HB2 GLU A 179       5.946   3.237  52.531
ATOM   2774  HB3 GLU A 179       6.287   1.639  53.202
ATOM   2775  O   GLU A 179       5.701   5.398  54.260
ATOM   2776  CG  GLU A 179       7.789   3.087  53.663
ATOM   2777  HG2 GLU A 179       7.860   4.135  53.953
ATOM   2778  HG3 GLU A 179       8.156   2.494  54.499
ATOM   2779  CD  GLU A 179       8.700   2.857  52.443
ATOM   2780  OE1 GLU A 179       9.927   3.056  52.611
ATOM   2781  OE2 GLU A 179       8.199   2.496  51.353
ATOM   2782  N   VAL A 180       3.935   4.795  55.497
ATOM   2783  H   VAL A 180       3.394   4.038  55.888
ATOM   2784  CA  VAL A 180       3.530   6.167  55.846
ATOM   2785  HA  VAL A 180       4.367   6.826  55.615
ATOM   2786  C   VAL A 180       3.260   6.322  57.353
ATOM   2787  CB  VAL A 180       2.337   6.653  54.993
ATOM   2788  HB  VAL A 180       2.080   7.665  55.308
ATOM   2789  O   VAL A 180       2.966   5.330  58.015
ATOM   2790  CG1 VAL A 180       2.701   6.723  53.503
ATOM   2791 HG11 VAL A 180       3.591   7.337  53.371
ATOM   2792 HG12 VAL A 180       1.875   7.158  52.940
ATOM   2793 HG13 VAL A 180       2.908   5.724  53.117
ATOM   2794  CG2 VAL A 180       1.073   5.814  55.125
ATOM   2795 HG21 VAL A 180       0.868   5.601  56.175
ATOM   2796 HG22 VAL A 180       1.209   4.886  54.570
ATOM   2797 HG23 VAL A 180       0.225   6.354  54.703
ATOM   2798  N   PRO A 181       3.372   7.543  57.914
ATOM   2799  CA  PRO A 181       3.895   8.764  57.295
ATOM   2800  HA  PRO A 181       3.555   8.861  56.264
ATOM   2801  C   PRO A 181       5.434   8.832  57.307
ATOM   2802  CB  PRO A 181       3.264   9.893  58.108
ATOM   2803  HB2 PRO A 181       3.842  10.816  58.053
ATOM   2804  HB3 PRO A 181       2.245  10.068  57.762
ATOM   2805  O   PRO A 181       6.103   8.277  58.172
ATOM   2806  CG  PRO A 181       3.221   9.309  59.523
ATOM   2807  HG2 PRO A 181       4.198   9.413  59.995
ATOM   2808  HG3 PRO A 181       2.449   9.776  60.134
ATOM   2809  CD  PRO A 181       2.934   7.827  59.277
ATOM   2810  HD2 PRO A 181       1.863   7.639  59.360
ATOM   2811  HD3 PRO A 181       3.473   7.211  59.996
ATOM   2812  N   GLN A 182       6.020   9.558  56.347
ATOM   2813  H   GLN A 182       5.430  10.017  55.668
ATOM   2814  CA  GLN A 182       7.465   9.826  56.314
ATOM   2815  HA  GLN A 182       7.984   8.948  56.698
ATOM   2816  C   GLN A 182       7.825  11.010  57.220
ATOM   2817  CB  GLN A 182       7.934  10.039  54.862
ATOM   2818  HB2 GLN A 182       7.720   9.136  54.290
ATOM   2819  HB3 GLN A 182       7.355  10.854  54.427
ATOM   2820  O   GLN A 182       7.243  12.088  57.091
ATOM   2821  CG  GLN A 182       9.430  10.379  54.708
ATOM   2822  HG2 GLN A 182       9.667  11.286  55.263
ATOM   2823  HG3 GLN A 182       9.620  10.589  53.655
ATOM   2824  CD  GLN A 182      10.361   9.259  55.162
ATOM   2825  NE2 GLN A 182      10.978   8.529  54.260
ATOM   2826 HE21 GLN A 182      11.324   7.655  54.629
ATOM   2827 HE22 GLN A 182      10.618   8.543  53.317
ATOM   2828  OE1 GLN A 182      10.581   9.027  56.335
ATOM   2829  N   ALA A 183       8.858  10.821  58.050
ATOM   2830  H   ALA A 183       9.275   9.902  58.061
ATOM   2831  CA  ALA A 183       9.450  11.842  58.919
ATOM   2832  HA  ALA A 183      10.165  11.325  59.559
ATOM   2833  C   ALA A 183       8.459  12.524  59.889
ATOM   2834  CB  ALA A 183      10.247  12.828  58.049
ATOM   2835  HB1 ALA A 183      10.901  13.424  58.684
ATOM   2836  HB2 ALA A 183      10.851  12.283  57.323
ATOM   2837  HB3 ALA A 183       9.561  13.489  57.519
ATOM   2838  O   ALA A 183       8.606  13.714  60.168
ATOM   2839  N   GLN A 184       7.445  11.791  60.361
ATOM   2840  H   GLN A 184       7.395  10.808  60.135
ATOM   2841  CA  GLN A 184       6.373  12.294  61.227
ATOM   2842  HA  GLN A 184       6.701  13.193  61.751
ATOM   2843  C   GLN A 184       5.994  11.241  62.273
ATOM   2844  CB  GLN A 184       5.139  12.626  60.376
ATOM   2845  HB2 GLN A 184       4.283  12.796  61.031
ATOM   2846  HB3 GLN A 184       4.918  11.766  59.743
ATOM   2847  O   GLN A 184       5.960  10.058  61.953
ATOM   2848  CG  GLN A 184       5.327  13.867  59.497
ATOM   2849  HG2 GLN A 184       5.351  14.756  60.126
ATOM   2850  HG3 GLN A 184       6.270  13.810  58.952
ATOM   2851  CD  GLN A 184       4.202  14.007  58.485
ATOM   2852  NE2 GLN A 184       4.450  13.694  57.232
ATOM   2853 HE21 GLN A 184       3.658  13.760  56.609
ATOM   2854 HE22 GLN A 184       5.346  13.294  56.992
ATOM   2855  OE1 GLN A 184       3.092  14.391  58.789
ATOM   2856  N   SER A 185       5.673  11.686  63.489
ATOM   2857  H   SER A 185       5.750  12.672  63.693
ATOM   2858  CA  SER A 185       5.221  10.854  64.616
ATOM   2859  HA  SER A 185       5.603   9.839  64.494
ATOM   2860  C   SER A 185       3.696  10.736  64.741
ATOM   2861  CB  SER A 185       5.796  11.428  65.914
ATOM   2862  HB2 SER A 185       5.289  10.977  66.767
ATOM   2863  HB3 SER A 185       6.858  11.187  65.970
ATOM   2864  O   SER A 185       3.201  10.053  65.637
ATOM   2865  OG  SER A 185       5.640  12.834  65.988
ATOM   2866  HG  SER A 185       4.705  13.055  65.967
ATOM   2867  N   ALA A 186       2.949  11.397  63.852
ATOM   2868  H   ALA A 186       3.433  11.990  63.193
ATOM   2869  CA  ALA A 186       1.497  11.539  63.911
ATOM   2870  HA  ALA A 186       1.203  11.670  64.953
ATOM   2871  C   ALA A 186       0.791  10.275  63.387
ATOM   2872  CB  ALA A 186       1.125  12.829  63.161
ATOM   2873  HB1 ALA A 186       0.073  13.062  63.323
ATOM   2874  HB2 ALA A 186       1.304  12.710  62.092
ATOM   2875  HB3 ALA A 186       1.719  13.664  63.533
ATOM   2876  O   ALA A 186       0.183  10.286  62.318
ATOM   2877  N   HIS A 187       0.970   9.153  64.087
ATOM   2878  H   HIS A 187       1.550   9.203  64.913
ATOM   2879  CA  HIS A 187       0.352   7.864  63.775
ATOM   2880  HA  HIS A 187      -0.679   8.045  63.469
ATOM   2881  C   HIS A 187       0.319   6.937  65.003
ATOM   2882  CB  HIS A 187       1.093   7.198  62.602
ATOM   2883  HB2 HIS A 187       0.568   6.284  62.324
ATOM   2884  HB3 HIS A 187       1.059   7.858  61.735
ATOM   2885  O   HIS A 187       1.045   7.136  65.985
ATOM   2886  CG  HIS A 187       2.532   6.859  62.894
ATOM   2887  CD2 HIS A 187       3.609   7.701  62.811
ATOM   2888  HD2 HIS A 187       3.578   8.747  62.543
ATOM   2889  ND1 HIS A 187       3.010   5.618  63.234
ATOM   2890  HD1 HIS A 187       2.473   4.763  63.200
ATOM   2891  CE1 HIS A 187       4.348   5.709  63.341
ATOM   2892  HE1 HIS A 187       5.020   4.877  63.489
ATOM   2893  NE2 HIS A 187       4.756   6.963  63.108
ATOM   2894  N   ASN A 188      -0.504   5.886  64.935
ATOM   2895  H   ASN A 188      -1.065   5.781  64.102
ATOM   2896  CA  ASN A 188      -0.819   5.021  66.076
ATOM   2897  HA  ASN A 188      -1.330   5.618  66.832
ATOM   2898  C   ASN A 188       0.408   4.390  66.745
ATOM   2899  CB  ASN A 188      -1.752   3.900  65.612
ATOM   2900  HB2 ASN A 188      -1.852   3.155  66.402
ATOM   2901  HB3 ASN A 188      -1.315   3.406  64.744
ATOM   2902  O   ASN A 188       0.515   4.426  67.968
ATOM   2903  CG  ASN A 188      -3.148   4.367  65.271
ATOM   2904  ND2 ASN A 188      -3.766   3.637  64.389
ATOM   2905 HD21 ASN A 188      -3.296   2.884  63.904
ATOM   2906 HD22 ASN A 188      -4.679   3.918  64.065
ATOM   2907  OD1 ASN A 188      -3.668   5.343  65.788
ATOM   2908  N   ASN A 189       1.335   3.811  65.969
ATOM   2909  H   ASN A 189       1.137   3.741  64.982
ATOM   2910  CA  ASN A 189       2.464   3.056  66.532
ATOM   2911  HA  ASN A 189       2.068   2.256  67.156
ATOM   2912  C   ASN A 189       3.367   3.909  67.434
ATOM   2913  CB  ASN A 189       3.298   2.435  65.399
ATOM   2914  HB2 ASN A 189       4.214   2.020  65.819
ATOM   2915  HB3 ASN A 189       3.581   3.209  64.685
ATOM   2916  O   ASN A 189       3.799   3.433  68.489
ATOM   2917  CG  ASN A 189       2.591   1.310  64.671
ATOM   2918  ND2 ASN A 189       3.067   0.953  63.504
ATOM   2919 HD21 ASN A 189       2.404   0.410  62.969
ATOM   2920 HD22 ASN A 189       3.781   1.523  63.076
ATOM   2921  OD1 ASN A 189       1.632   0.720  65.131
ATOM   2922  N   PHE A 190       3.637   5.161  67.051
ATOM   2923  H   PHE A 190       3.243   5.517  66.192
ATOM   2924  CA  PHE A 190       4.467   6.052  67.855
ATOM   2925  HA  PHE A 190       5.422   5.565  68.057
ATOM   2926  C   PHE A 190       3.794   6.335  69.199
ATOM   2927  CB  PHE A 190       4.741   7.352  67.093
ATOM   2928  HB2 PHE A 190       5.237   7.120  66.151
ATOM   2929  HB3 PHE A 190       3.791   7.827  66.850
ATOM   2930  O   PHE A 190       4.397   6.150  70.258
ATOM   2931  CG  PHE A 190       5.602   8.325  67.877
ATOM   2932  CD1 PHE A 190       5.009   9.370  68.608
ATOM   2933  HD1 PHE A 190       3.936   9.496  68.596
ATOM   2934  CD2 PHE A 190       7.000   8.170  67.896
ATOM   2935  HD2 PHE A 190       7.453   7.344  67.369
ATOM   2936  CE1 PHE A 190       5.813  10.282  69.315
ATOM   2937  HE1 PHE A 190       5.346  11.097  69.847
ATOM   2938  CE2 PHE A 190       7.808   9.090  68.588
ATOM   2939  HE2 PHE A 190       8.882   8.979  68.579
ATOM   2940  CZ  PHE A 190       7.213  10.148  69.296
ATOM   2941  HZ  PHE A 190       7.828  10.863  69.823
ATOM   2942  N   TRP A 191       2.520   6.724  69.165
ATOM   2943  H   TRP A 191       2.071   6.835  68.266
ATOM   2944  CA  TRP A 191       1.774   7.094  70.363
ATOM   2945  HA  TRP A 191       2.419   7.723  70.978
ATOM   2946  C   TRP A 191       1.399   5.895  71.243
ATOM   2947  CB  TRP A 191       0.578   7.950  69.950
ATOM   2948  HB2 TRP A 191      -0.105   8.039  70.794
ATOM   2949  HB3 TRP A 191       0.044   7.461  69.134
ATOM   2950  O   TRP A 191       1.409   6.024  72.468
ATOM   2951  CG  TRP A 191       0.972   9.331  69.528
ATOM   2952  CD1 TRP A 191       1.013   9.798  68.260
ATOM   2953  HD1 TRP A 191       0.748   9.234  67.377
ATOM   2954  CD2 TRP A 191       1.453  10.424  70.368
ATOM   2955  CE2 TRP A 191       1.744  11.542  69.532
ATOM   2956  CE3 TRP A 191       1.695  10.570  71.752
ATOM   2957  HE3 TRP A 191       1.510   9.729  72.403
ATOM   2958  NE1 TRP A 191       1.478  11.097  68.257
ATOM   2959  HE1 TRP A 191       1.655  11.617  67.409
ATOM   2960  CH2 TRP A 191       2.457  12.864  71.430
ATOM   2961  HH2 TRP A 191       2.859  13.780  71.834
ATOM   2962  CZ2 TRP A 191       2.235  12.749  70.047
ATOM   2963  HZ2 TRP A 191       2.454  13.568  69.378
ATOM   2964  CZ3 TRP A 191       2.184  11.779  72.282
ATOM   2965  HZ3 TRP A 191       2.363  11.873  73.343
ATOM   2966  N   ASP A 192       1.174   4.706  70.680
ATOM   2967  H   ASP A 192       1.119   4.637  69.674
ATOM   2968  CA  ASP A 192       1.011   3.487  71.480
ATOM   2969  HA  ASP A 192       0.238   3.675  72.225
ATOM   2970  C   ASP A 192       2.308   3.156  72.237
ATOM   2971  CB  ASP A 192       0.541   2.308  70.614
ATOM   2972  HB2 ASP A 192      -0.308   2.625  70.008
ATOM   2973  HB3 ASP A 192       1.345   2.010  69.941
ATOM   2974  O   ASP A 192       2.273   2.909  73.447
ATOM   2975  CG  ASP A 192       0.099   1.108  71.475
ATOM   2976  OD1 ASP A 192      -0.679   1.306  72.448
ATOM   2977  OD2 ASP A 192       0.551  -0.022  71.188
ATOM   2978  N   PHE A 193       3.477   3.274  71.587
ATOM   2979  H   PHE A 193       3.467   3.494  70.601
ATOM   2980  CA  PHE A 193       4.761   3.129  72.277
ATOM   2981  HA  PHE A 193       4.785   2.135  72.724
ATOM   2982  C   PHE A 193       4.909   4.146  73.414
ATOM   2983  CB  PHE A 193       5.939   3.232  71.296
ATOM   2984  HB2 PHE A 193       5.942   4.217  70.828
ATOM   2985  HB3 PHE A 193       5.788   2.498  70.506
ATOM   2986  O   PHE A 193       5.282   3.747  74.521
ATOM   2987  CG  PHE A 193       7.302   2.999  71.937
ATOM   2988  CD1 PHE A 193       7.920   4.001  72.713
ATOM   2989  HD1 PHE A 193       7.417   4.941  72.886
ATOM   2990  CD2 PHE A 193       7.949   1.760  71.784
ATOM   2991  HD2 PHE A 193       7.496   0.982  71.187
ATOM   2992  CE1 PHE A 193       9.167   3.781  73.319
ATOM   2993  HE1 PHE A 193       9.619   4.554  73.922
ATOM   2994  CE2 PHE A 193       9.189   1.531  72.408
ATOM   2995  HE2 PHE A 193       9.670   0.568  72.311
ATOM   2996  CZ  PHE A 193       9.801   2.538  73.170
ATOM   2997  HZ  PHE A 193      10.749   2.349  73.651
ATOM   2998  N   MET A 194       4.595   5.429  73.169
ATOM   2999  H   MET A 194       4.309   5.674  72.231
ATOM   3000  CA  MET A 194       4.694   6.493  74.180
ATOM   3001  HA  MET A 194       5.726   6.551  74.528
ATOM   3002  C   MET A 194       3.835   6.209  75.417
ATOM   3003  CB  MET A 194       4.279   7.863  73.605
ATOM   3004  HB2 MET A 194       4.233   8.573  74.430
ATOM   3005  HB3 MET A 194       3.277   7.794  73.180
ATOM   3006  O   MET A 194       4.225   6.548  76.535
ATOM   3007  CG  MET A 194       5.219   8.461  72.551
ATOM   3008  HG2 MET A 194       4.927   9.499  72.391
ATOM   3009  HG3 MET A 194       5.076   7.949  71.600
ATOM   3010  SD  MET A 194       6.980   8.428  72.984
ATOM   3011  CE  MET A 194       7.563   7.276  71.714
ATOM   3012  HE1 MET A 194       7.645   7.804  70.764
ATOM   3013  HE2 MET A 194       6.844   6.467  71.583
ATOM   3014  HE3 MET A 194       8.540   6.880  71.990
ATOM   3015  N   PHE A 195       2.676   5.568  75.250
ATOM   3016  H   PHE A 195       2.366   5.352  74.314
ATOM   3017  CA  PHE A 195       1.859   5.160  76.389
ATOM   3018  HA  PHE A 195       1.836   5.979  77.108
ATOM   3019  C   PHE A 195       2.424   3.930  77.112
ATOM   3020  CB  PHE A 195       0.427   4.892  75.936
ATOM   3021  HB2 PHE A 195       0.008   5.789  75.480
ATOM   3022  HB3 PHE A 195       0.422   4.108  75.178
ATOM   3023  O   PHE A 195       2.498   3.919  78.348
ATOM   3024  CG  PHE A 195      -0.444   4.477  77.101
ATOM   3025  CD1 PHE A 195      -0.747   3.119  77.307
ATOM   3026  HD1 PHE A 195      -0.351   2.373  76.634
ATOM   3027  CD2 PHE A 195      -0.931   5.449  77.995
ATOM   3028  HD2 PHE A 195      -0.708   6.492  77.827
ATOM   3029  CE1 PHE A 195      -1.587   2.740  78.369
ATOM   3030  HE1 PHE A 195      -1.834   1.698  78.508
ATOM   3031  CE2 PHE A 195      -1.778   5.072  79.051
ATOM   3032  HE2 PHE A 195      -2.200   5.830  79.694
ATOM   3033  CZ  PHE A 195      -2.114   3.719  79.232
ATOM   3034  HZ  PHE A 195      -2.786   3.436  80.029
ATOM   3035  N   MET A 196       2.791   2.897  76.344
ATOM   3036  H   MET A 196       2.692   3.005  75.344
ATOM   3037  CA  MET A 196       3.238   1.591  76.841
ATOM   3038  HA  MET A 196       2.521   1.234  77.580
ATOM   3039  C   MET A 196       4.601   1.657  77.546
ATOM   3040  CB  MET A 196       3.269   0.594  75.668
ATOM   3041  HB2 MET A 196       3.764  -0.323  75.984
ATOM   3042  HB3 MET A 196       3.849   1.022  74.850
ATOM   3043  O   MET A 196       4.880   0.827  78.414
ATOM   3044  CG  MET A 196       1.858   0.249  75.156
ATOM   3045  HG2 MET A 196       1.329   1.173  74.918
ATOM   3046  HG3 MET A 196       1.951  -0.308  74.224
ATOM   3047  SD  MET A 196       0.816  -0.706  76.302
ATOM   3048  CE  MET A 196       1.634  -2.316  76.166
ATOM   3049  HE1 MET A 196       2.648  -2.251  76.560
ATOM   3050  HE2 MET A 196       1.072  -3.059  76.732
ATOM   3051  HE3 MET A 196       1.672  -2.612  75.118
ATOM   3052  N   HIS A 197       5.412   2.667  77.229
ATOM   3053  H   HIS A 197       5.134   3.268  76.465
ATOM   3054  CA  HIS A 197       6.711   2.944  77.837
ATOM   3055  HA  HIS A 197       7.006   2.111  78.475
ATOM   3056  C   HIS A 197       6.638   4.221  78.688
ATOM   3057  CB  HIS A 197       7.772   3.022  76.736
ATOM   3058  HB2 HIS A 197       7.490   3.767  75.993
ATOM   3059  HB3 HIS A 197       8.722   3.326  77.174
ATOM   3060  O   HIS A 197       6.924   5.310  78.188
ATOM   3061  CG  HIS A 197       7.950   1.687  76.073
ATOM   3062  CD2 HIS A 197       8.817   0.710  76.458
ATOM   3063  HD2 HIS A 197       9.517   0.800  77.276
ATOM   3064  ND1 HIS A 197       7.208   1.189  75.032
ATOM   3065  HD1 HIS A 197       6.553   1.727  74.484
ATOM   3066  CE1 HIS A 197       7.636  -0.062  74.785
ATOM   3067  HE1 HIS A 197       7.273  -0.689  73.984
ATOM   3068  NE2 HIS A 197       8.616  -0.408  75.643
ATOM   3069  N   PRO A 198       6.235   4.128  79.975
ATOM   3070  CA  PRO A 198       6.020   5.296  80.829
ATOM   3071  HA  PRO A 198       5.189   5.883  80.438
ATOM   3072  C   PRO A 198       7.238   6.219  80.924
ATOM   3073  CB  PRO A 198       5.666   4.731  82.212
ATOM   3074  HB2 PRO A 198       4.586   4.645  82.330
ATOM   3075  HB3 PRO A 198       6.077   5.336  83.021
ATOM   3076  O   PRO A 198       7.060   7.423  81.080
ATOM   3077  CG  PRO A 198       6.257   3.326  82.199
ATOM   3078  HG2 PRO A 198       7.320   3.370  82.437
ATOM   3079  HG3 PRO A 198       5.737   2.656  82.884
ATOM   3080  CD  PRO A 198       6.075   2.904  80.746
ATOM   3081  HD2 PRO A 198       5.074   2.501  80.588
ATOM   3082  HD3 PRO A 198       6.829   2.157  80.499
ATOM   3083  N   GLU A 199       8.457   5.698  80.804
ATOM   3084  H   GLU A 199       8.550   4.704  80.648
ATOM   3085  CA  GLU A 199       9.687   6.486  80.824
ATOM   3086  HA  GLU A 199       9.698   7.063  81.748
ATOM   3087  C   GLU A 199       9.786   7.531  79.699
ATOM   3088  CB  GLU A 199      10.906   5.546  80.843
ATOM   3089  HB2 GLU A 199      10.838   4.871  81.696
ATOM   3090  HB3 GLU A 199      11.785   6.169  81.009
ATOM   3091  O   GLU A 199      10.473   8.538  79.869
ATOM   3092  CG  GLU A 199      11.139   4.717  79.566
ATOM   3093  HG2 GLU A 199      10.849   5.286  78.683
ATOM   3094  HG3 GLU A 199      12.212   4.543  79.489
ATOM   3095  CD  GLU A 199      10.440   3.348  79.545
ATOM   3096  OE1 GLU A 199      11.007   2.428  78.909
ATOM   3097  OE2 GLU A 199       9.362   3.162  80.152
ATOM   3098  N   ALA A 200       9.043   7.358  78.602
ATOM   3099  H   ALA A 200       8.475   6.526  78.522
ATOM   3100  CA  ALA A 200       9.001   8.301  77.488
ATOM   3101  HA  ALA A 200      10.021   8.621  77.274
ATOM   3102  C   ALA A 200       8.181   9.571  77.790
ATOM   3103  CB  ALA A 200       8.465   7.561  76.259
ATOM   3104  HB1 ALA A 200       9.048   6.659  76.079
ATOM   3105  HB2 ALA A 200       7.419   7.291  76.407
ATOM   3106  HB3 ALA A 200       8.545   8.211  75.387
ATOM   3107  O   ALA A 200       8.236  10.529  77.015
ATOM   3108  N   THR A 201       7.453   9.603  78.917
ATOM   3109  H   THR A 201       7.472   8.776  79.497
ATOM   3110  CA  THR A 201       6.495  10.670  79.263
ATOM   3111  HA  THR A 201       5.700  10.654  78.517
ATOM   3112  C   THR A 201       7.109  12.063  79.221
ATOM   3113  CB  THR A 201       5.839  10.428  80.632
ATOM   3114  HB  THR A 201       6.616  10.414  81.397
ATOM   3115  O   THR A 201       6.523  12.996  78.683
ATOM   3116  CG2 THR A 201       4.788  11.472  81.002
ATOM   3117 HG21 THR A 201       4.013  11.497  80.236
ATOM   3118 HG22 THR A 201       5.241  12.459  81.087
ATOM   3119 HG23 THR A 201       4.345  11.217  81.965
ATOM   3120  OG1 THR A 201       5.166   9.190  80.645
ATOM   3121  HG1 THR A 201       5.845   8.526  80.783
ATOM   3122  N   HIS A 202       8.320  12.212  79.753
ATOM   3123  H   HIS A 202       8.774  11.406  80.158
ATOM   3124  CA  HIS A 202       9.019  13.491  79.726
ATOM   3125  HA  HIS A 202       8.343  14.269  80.080
ATOM   3126  C   HIS A 202       9.445  13.870  78.302
ATOM   3127  CB  HIS A 202      10.206  13.392  80.686
ATOM   3128  HB2 HIS A 202      10.886  12.615  80.335
ATOM   3129  HB3 HIS A 202       9.836  13.090  81.667
ATOM   3130  O   HIS A 202       9.239  15.003  77.875
ATOM   3131  CG  HIS A 202      10.994  14.660  80.873
ATOM   3132  CD2 HIS A 202      10.576  15.955  80.702
ATOM   3133  HD2 HIS A 202       9.607  16.280  80.358
ATOM   3134  ND1 HIS A 202      12.280  14.707  81.350
ATOM   3135  HD1 HIS A 202      12.866  13.909  81.550
ATOM   3136  CE1 HIS A 202      12.627  15.994  81.487
ATOM   3137  HE1 HIS A 202      13.570  16.340  81.886
ATOM   3138  NE2 HIS A 202      11.628  16.793  81.088
ATOM   3139  N   MET A 203       9.999  12.922  77.545
ATOM   3140  H   MET A 203      10.032  11.976  77.899
ATOM   3141  CA  MET A 203      10.566  13.187  76.224
ATOM   3142  HA  MET A 203      11.240  14.039  76.311
ATOM   3143  C   MET A 203       9.512  13.557  75.176
ATOM   3144  CB  MET A 203      11.383  11.973  75.776
ATOM   3145  HB2 MET A 203      10.728  11.104  75.704
ATOM   3146  HB3 MET A 203      12.153  11.774  76.521
ATOM   3147  O   MET A 203       9.772  14.441  74.360
ATOM   3148  CG  MET A 203      12.053  12.203  74.418
ATOM   3149  HG2 MET A 203      11.284  12.358  73.662
ATOM   3150  HG3 MET A 203      12.604  11.302  74.146
ATOM   3151  SD  MET A 203      13.203  13.591  74.354
ATOM   3152  CE  MET A 203      13.505  13.654  72.575
ATOM   3153  HE1 MET A 203      12.569  13.848  72.053
ATOM   3154  HE2 MET A 203      13.919  12.701  72.245
ATOM   3155  HE3 MET A 203      14.217  14.450  72.358
ATOM   3156  N   PHE A 204       8.319  12.949  75.186
ATOM   3157  H   PHE A 204       8.122  12.214  75.851
ATOM   3158  CA  PHE A 204       7.300  13.353  74.212
ATOM   3159  HA  PHE A 204       7.778  13.354  73.232
ATOM   3160  C   PHE A 204       6.827  14.793  74.448
ATOM   3161  CB  PHE A 204       6.150  12.341  74.108
ATOM   3162  HB2 PHE A 204       5.575  12.584  73.214
ATOM   3163  HB3 PHE A 204       6.580  11.353  73.943
ATOM   3164  O   PHE A 204       6.510  15.485  73.486
ATOM   3165  CG  PHE A 204       5.172  12.278  75.267
ATOM   3166  CD1 PHE A 204       4.990  11.067  75.958
ATOM   3167  HD1 PHE A 204       5.578  10.200  75.697
ATOM   3168  CD2 PHE A 204       4.352  13.380  75.584
ATOM   3169  HD2 PHE A 204       4.393  14.291  75.004
ATOM   3170  CE1 PHE A 204       4.007  10.968  76.960
ATOM   3171  HE1 PHE A 204       3.846  10.023  77.456
ATOM   3172  CE2 PHE A 204       3.432  13.301  76.638
ATOM   3173  HE2 PHE A 204       2.804  14.147  76.874
ATOM   3174  CZ  PHE A 204       3.268  12.100  77.338
ATOM   3175  HZ  PHE A 204       2.534  12.038  78.128
ATOM   3176  N   MET A 205       6.858  15.300  75.689
ATOM   3177  H   MET A 205       7.102  14.694  76.459
ATOM   3178  CA  MET A 205       6.552  16.711  75.962
ATOM   3179  HA  MET A 205       5.584  16.951  75.522
ATOM   3180  C   MET A 205       7.584  17.634  75.303
ATOM   3181  CB  MET A 205       6.476  16.978  77.474
ATOM   3182  HB2 MET A 205       7.430  16.739  77.944
ATOM   3183  HB3 MET A 205       6.283  18.039  77.628
ATOM   3184  O   MET A 205       7.218  18.644  74.705
ATOM   3185  CG  MET A 205       5.365  16.179  78.162
ATOM   3186  HG2 MET A 205       5.521  15.117  77.971
ATOM   3187  HG3 MET A 205       5.435  16.337  79.239
ATOM   3188  SD  MET A 205       3.687  16.600  77.624
ATOM   3189  CE  MET A 205       3.458  18.172  78.487
ATOM   3190  HE1 MET A 205       4.171  18.913  78.127
ATOM   3191  HE2 MET A 205       3.606  18.024  79.556
ATOM   3192  HE3 MET A 205       2.444  18.539  78.320
ATOM   3193  N   TRP A 206       8.868  17.255  75.323
ATOM   3194  H   TRP A 206       9.116  16.418  75.831
ATOM   3195  CA  TRP A 206       9.912  17.962  74.576
ATOM   3196  HA  TRP A 206       9.881  19.017  74.847
ATOM   3197  C   TRP A 206       9.699  17.880  73.060
ATOM   3198  CB  TRP A 206      11.299  17.422  74.942
ATOM   3199  HB2 TRP A 206      11.315  16.333  74.881
ATOM   3200  HB3 TRP A 206      12.006  17.797  74.203
ATOM   3201  O   TRP A 206       9.824  18.899  72.381
ATOM   3202  CG  TRP A 206      11.813  17.848  76.275
ATOM   3203  CD1 TRP A 206      11.666  17.189  77.442
ATOM   3204  HD1 TRP A 206      11.148  16.249  77.561
ATOM   3205  CD2 TRP A 206      12.580  19.042  76.595
ATOM   3206  CE2 TRP A 206      12.864  19.043  77.990
ATOM   3207  CE3 TRP A 206      13.076  20.115  75.831
ATOM   3208  HE3 TRP A 206      12.867  20.140  74.771
ATOM   3209  NE1 TRP A 206      12.257  17.903  78.461
ATOM   3210  HE1 TRP A 206      12.169  17.643  79.433
ATOM   3211  CH2 TRP A 206      14.080  21.124  77.822
ATOM   3212  HH2 TRP A 206      14.634  21.928  78.282
ATOM   3213  CZ2 TRP A 206      13.609  20.057  78.604
ATOM   3214  HZ2 TRP A 206      13.803  20.019  79.665
ATOM   3215  CZ3 TRP A 206      13.813  21.144  76.441
ATOM   3216  HZ3 TRP A 206      14.168  21.971  75.843
ATOM   3217  N   ALA A 207       9.342  16.708  72.527
ATOM   3218  H   ALA A 207       9.273  15.907  73.138
ATOM   3219  CA  ALA A 207       9.078  16.516  71.097
ATOM   3220  HA  ALA A 207       9.946  16.865  70.537
ATOM   3221  C   ALA A 207       7.859  17.321  70.594
ATOM   3222  CB  ALA A 207       8.911  15.016  70.832
ATOM   3223  HB1 ALA A 207       9.778  14.470  71.205
ATOM   3224  HB2 ALA A 207       8.010  14.647  71.325
ATOM   3225  HB3 ALA A 207       8.815  14.844  69.760
ATOM   3226  O   ALA A 207       7.844  17.792  69.455
ATOM   3227  N   MET A 208       6.850  17.521  71.447
ATOM   3228  H   MET A 208       6.863  17.026  72.327
ATOM   3229  CA  MET A 208       5.660  18.321  71.130
ATOM   3230  HA  MET A 208       5.457  18.242  70.062
ATOM   3231  C   MET A 208       5.840  19.817  71.386
ATOM   3232  CB  MET A 208       4.445  17.767  71.884
ATOM   3233  HB2 MET A 208       4.637  17.776  72.957
ATOM   3234  HB3 MET A 208       3.580  18.398  71.681
ATOM   3235  O   MET A 208       5.065  20.628  70.886
ATOM   3236  CG  MET A 208       4.117  16.342  71.434
ATOM   3237  HG2 MET A 208       3.195  16.038  71.930
ATOM   3238  HG3 MET A 208       4.905  15.656  71.743
ATOM   3239  SD  MET A 208       3.880  16.169  69.654
ATOM   3240  CE  MET A 208       5.234  15.052  69.188
ATOM   3241  HE1 MET A 208       5.167  14.836  68.123
ATOM   3242  HE2 MET A 208       5.144  14.118  69.742
ATOM   3243  HE3 MET A 208       6.196  15.519  69.400
ATOM   3244  N   SER A 209       6.889  20.208  72.107
ATOM   3245  H   SER A 209       7.469  19.499  72.533
ATOM   3246  CA  SER A 209       7.248  21.616  72.265
ATOM   3247  HA  SER A 209       6.340  22.171  72.499
ATOM   3248  C   SER A 209       7.835  22.212  70.978
ATOM   3249  CB  SER A 209       8.208  21.790  73.446
ATOM   3250  HB2 SER A 209       7.879  21.175  74.283
ATOM   3251  HB3 SER A 209       8.190  22.832  73.763
ATOM   3252  O   SER A 209       8.224  21.511  70.039
ATOM   3253  OG  SER A 209       9.534  21.454  73.085
ATOM   3254  HG  SER A 209       9.550  20.539  72.796
ATOM   3255  N   ASP A 210       7.984  23.532  70.959
ATOM   3256  H   ASP A 210       7.544  24.081  71.684
ATOM   3257  CA  ASP A 210       8.633  24.263  69.866
ATOM   3258  HA  ASP A 210       8.081  24.096  68.940
ATOM   3259  C   ASP A 210      10.089  23.833  69.618
ATOM   3260  CB  ASP A 210       8.578  25.754  70.203
ATOM   3261  HB2 ASP A 210       9.236  26.287  69.517
ATOM   3262  HB3 ASP A 210       8.952  25.913  71.214
ATOM   3263  O   ASP A 210      10.610  23.994  68.515
ATOM   3264  CG  ASP A 210       7.193  26.372  70.061
ATOM   3265  OD1 ASP A 210       6.267  25.684  69.585
ATOM   3266  OD2 ASP A 210       7.077  27.555  70.451
ATOM   3267  N   ARG A 211      10.740  23.190  70.601
ATOM   3268  H   ARG A 211      10.225  23.001  71.449
ATOM   3269  CA  ARG A 211      12.118  22.685  70.477
ATOM   3270  HA  ARG A 211      12.774  23.528  70.260
ATOM   3271  C   ARG A 211      12.293  21.706  69.310
ATOM   3272  CB  ARG A 211      12.553  22.003  71.786
ATOM   3273  HB2 ARG A 211      11.929  21.124  71.947
ATOM   3274  HB3 ARG A 211      13.578  21.651  71.676
ATOM   3275  O   ARG A 211      13.408  21.565  68.811
ATOM   3276  CG  ARG A 211      12.476  22.886  73.041
ATOM   3277  HG2 ARG A 211      12.720  22.265  73.904
ATOM   3278  HG3 ARG A 211      11.461  23.258  73.181
ATOM   3279  CD  ARG A 211      13.437  24.077  73.013
ATOM   3280  HD2 ARG A 211      13.105  24.777  72.247
ATOM   3281  HD3 ARG A 211      14.436  23.732  72.747
ATOM   3282  NE  ARG A 211      13.440  24.763  74.322
ATOM   3283  HE  ARG A 211      12.635  25.330  74.542
ATOM   3284  NH1 ARG A 211      15.440  23.984  75.121
ATOM   3285 HH11 ARG A 211      16.255  24.240  75.661
ATOM   3286 HH12 ARG A 211      15.560  23.433  74.283
ATOM   3287  NH2 ARG A 211      14.262  25.376  76.360
ATOM   3288 HH21 ARG A 211      13.363  25.730  76.656
ATOM   3289 HH22 ARG A 211      14.973  25.297  77.073
ATOM   3290  CZ  ARG A 211      14.369  24.704  75.259
ATOM   3291  N   ALA A 212      11.229  21.042  68.864
ATOM   3292  H   ALA A 212      10.344  21.198  69.327
ATOM   3293  CA  ALA A 212      11.261  20.107  67.737
ATOM   3294  HA  ALA A 212      12.245  19.639  67.698
ATOM   3295  C   ALA A 212      11.033  20.762  66.356
ATOM   3296  CB  ALA A 212      10.250  19.004  68.037
ATOM   3297  HB1 ALA A 212       9.254  19.441  68.099
ATOM   3298  HB2 ALA A 212      10.270  18.248  67.251
ATOM   3299  HB3 ALA A 212      10.494  18.529  68.986
ATOM   3300  O   ALA A 212      11.118  20.081  65.332
ATOM   3301  N   ILE A 213      10.781  22.075  66.310
ATOM   3302  H   ILE A 213      10.711  22.576  67.184
ATOM   3303  CA  ILE A 213      10.637  22.882  65.085
ATOM   3304  HA  ILE A 213      11.005  22.302  64.238
ATOM   3305  C   ILE A 213      11.530  24.140  65.142
ATOM   3306  CB  ILE A 213       9.150  23.200  64.791
ATOM   3307  HB  ILE A 213       9.119  23.912  63.967
ATOM   3308  O   ILE A 213      11.040  25.266  65.020
ATOM   3309  CG1 ILE A 213       8.418  23.823  66.004
ATOM   3310 HG12 ILE A 213       9.011  24.644  66.408
ATOM   3311 HG13 ILE A 213       8.302  23.075  66.789
ATOM   3312  CG2 ILE A 213       8.431  21.928  64.304
ATOM   3313 HG21 ILE A 213       7.439  22.178  63.927
ATOM   3314 HG22 ILE A 213       8.991  21.471  63.488
ATOM   3315 HG23 ILE A 213       8.333  21.212  65.120
ATOM   3316  CD1 ILE A 213       7.036  24.388  65.659
ATOM   3317 HD11 ILE A 213       6.637  24.914  66.526
ATOM   3318 HD12 ILE A 213       7.117  25.085  64.826
ATOM   3319 HD13 ILE A 213       6.351  23.585  65.388
ATOM   3320  N   PRO A 214      12.856  23.987  65.336
ATOM   3321  CA  PRO A 214      13.759  25.131  65.463
ATOM   3322  HA  PRO A 214      13.487  25.720  66.340
ATOM   3323  C   PRO A 214      13.706  26.018  64.215
ATOM   3324  CB  PRO A 214      15.152  24.532  65.667
ATOM   3325  HB2 PRO A 214      15.941  25.158  65.251
ATOM   3326  HB3 PRO A 214      15.321  24.368  66.732
ATOM   3327  O   PRO A 214      13.512  25.525  63.110
ATOM   3328  CG  PRO A 214      15.060  23.183  64.956
ATOM   3329  HG2 PRO A 214      15.202  23.315  63.884
ATOM   3330  HG3 PRO A 214      15.780  22.476  65.366
ATOM   3331  CD  PRO A 214      13.622  22.749  65.243
ATOM   3332  HD2 PRO A 214      13.255  22.107  64.442
ATOM   3333  HD3 PRO A 214      13.582  22.225  66.197
ATOM   3334  N   ARG A 215      13.941  27.326  64.369
ATOM   3335  H   ARG A 215      14.079  27.669  65.309
ATOM   3336  CA  ARG A 215      14.024  28.277  63.242
ATOM   3337  HA  ARG A 215      13.170  28.121  62.583
ATOM   3338  C   ARG A 215      15.258  28.035  62.378
ATOM   3339  CB  ARG A 215      13.977  29.712  63.805
ATOM   3340  HB2 ARG A 215      14.696  29.793  64.620
ATOM   3341  HB3 ARG A 215      12.985  29.893  64.219
ATOM   3342  O   ARG A 215      15.258  28.323  61.180
ATOM   3343  CG  ARG A 215      14.305  30.826  62.794
ATOM   3344  HG2 ARG A 215      15.342  30.718  62.477
ATOM   3345  HG3 ARG A 215      14.230  31.786  63.303
ATOM   3346  CD  ARG A 215      13.387  30.853  61.560
ATOM   3347  HD2 ARG A 215      13.342  29.868  61.095
ATOM   3348  HD3 ARG A 215      12.379  31.123  61.873
ATOM   3349  NE  ARG A 215      13.866  31.836  60.573
ATOM   3350  HE  ARG A 215      13.475  32.766  60.621
ATOM   3351  NH1 ARG A 215      15.607  30.639  59.614
ATOM   3352 HH11 ARG A 215      16.456  30.644  59.065
ATOM   3353 HH12 ARG A 215      15.355  29.808  60.129
ATOM   3354  NH2 ARG A 215      15.280  32.738  59.041
ATOM   3355 HH21 ARG A 215      14.920  33.649  59.288
ATOM   3356 HH22 ARG A 215      16.179  32.681  58.585
ATOM   3357  CZ  ARG A 215      14.892  31.722  59.749
ATOM   3358  N   SER A 216      16.346  27.611  63.006
ATOM   3359  H   SER A 216      16.262  27.405  63.991
ATOM   3360  CA  SER A 216      17.634  27.368  62.370
ATOM   3361  HA  SER A 216      17.485  26.881  61.406
ATOM   3362  C   SER A 216      18.473  26.466  63.264
ATOM   3363  CB  SER A 216      18.369  28.699  62.159
ATOM   3364  HB2 SER A 216      18.436  29.229  63.109
ATOM   3365  HB3 SER A 216      17.818  29.315  61.449
ATOM   3366  O   SER A 216      18.398  26.569  64.490
ATOM   3367  OG  SER A 216      19.673  28.464  61.669
ATOM   3368  HG  SER A 216      19.731  28.855  60.794
ATOM   3369  N   TYR A 217      19.359  25.663  62.668
ATOM   3370  H   TYR A 217      19.386  25.626  61.659
ATOM   3371  CA  TYR A 217      20.403  24.972  63.428
ATOM   3372  HA  TYR A 217      19.925  24.302  64.143
ATOM   3373  C   TYR A 217      21.256  25.942  64.258
ATOM   3374  CB  TYR A 217      21.296  24.157  62.479
ATOM   3375  HB2 TYR A 217      22.099  23.717  63.068
ATOM   3376  HB3 TYR A 217      21.755  24.838  61.762
ATOM   3377  O   TYR A 217      21.744  25.558  65.310
ATOM   3378  CG  TYR A 217      20.611  23.025  61.728
ATOM   3379  CD1 TYR A 217      19.693  22.183  62.388
ATOM   3380  HD1 TYR A 217      19.434  22.356  63.422
ATOM   3381  CD2 TYR A 217      20.920  22.789  60.373
ATOM   3382  HD2 TYR A 217      21.611  23.436  59.853
ATOM   3383  CE1 TYR A 217      19.098  21.104  61.711
ATOM   3384  HE1 TYR A 217      18.404  20.459  62.230
ATOM   3385  CE2 TYR A 217      20.318  21.714  59.690
ATOM   3386  HE2 TYR A 217      20.521  21.540  58.644
ATOM   3387  OH  TYR A 217      18.848  19.825  59.695
ATOM   3388  HH  TYR A 217      18.206  19.343  60.223
ATOM   3389  CZ  TYR A 217      19.413  20.865  60.359
ATOM   3390  N   ARG A 218      21.382  27.207  63.836
ATOM   3391  H   ARG A 218      20.885  27.459  62.994
ATOM   3392  CA  ARG A 218      22.138  28.275  64.515
ATOM   3393  HA  ARG A 218      23.101  27.883  64.844
ATOM   3394  C   ARG A 218      21.455  28.825  65.779
ATOM   3395  CB  ARG A 218      22.376  29.416  63.509
ATOM   3396  HB2 ARG A 218      22.988  30.179  63.989
ATOM   3397  HB3 ARG A 218      21.418  29.871  63.257
ATOM   3398  O   ARG A 218      22.072  29.600  66.502
ATOM   3399  CG  ARG A 218      23.072  28.952  62.214
ATOM   3400  HG2 ARG A 218      23.996  28.437  62.474
ATOM   3401  HG3 ARG A 218      22.441  28.242  61.679
ATOM   3402  CD  ARG A 218      23.387  30.116  61.264
ATOM   3403  HD2 ARG A 218      23.987  29.732  60.440
ATOM   3404  HD3 ARG A 218      23.981  30.864  61.790
ATOM   3405  NE  ARG A 218      22.157  30.715  60.708
ATOM   3406  HE  ARG A 218      21.504  30.099  60.245
ATOM   3407  NH1 ARG A 218      22.591  32.941  61.107
ATOM   3408 HH11 ARG A 218      22.291  33.903  61.049
ATOM   3409 HH12 ARG A 218      23.524  32.711  61.418
ATOM   3410  NH2 ARG A 218      20.669  32.311  60.129
ATOM   3411 HH21 ARG A 218      20.372  33.268  60.001
ATOM   3412 HH22 ARG A 218      20.119  31.575  59.711
ATOM   3413  CZ  ARG A 218      21.816  31.989  60.658
ATOM   3414  N   MET A 219      20.190  28.467  66.014
ATOM   3415  H   MET A 219      19.771  27.794  65.387
ATOM   3416  CA  MET A 219      19.313  29.019  67.061
ATOM   3417  HA  MET A 219      19.903  29.644  67.732
ATOM   3418  C   MET A 219      18.691  27.914  67.927
ATOM   3419  CB  MET A 219      18.217  29.896  66.437
ATOM   3420  HB2 MET A 219      17.576  30.287  67.227
ATOM   3421  HB3 MET A 219      17.609  29.281  65.773
ATOM   3422  O   MET A 219      17.560  28.026  68.392
ATOM   3423  CG  MET A 219      18.757  31.090  65.653
ATOM   3424  HG2 MET A 219      19.499  30.745  64.931
ATOM   3425  HG3 MET A 219      19.239  31.781  66.344
ATOM   3426  SD  MET A 219      17.457  31.962  64.743
ATOM   3427  CE  MET A 219      18.486  33.137  63.828
ATOM   3428  HE1 MET A 219      19.222  32.595  63.234
ATOM   3429  HE2 MET A 219      17.861  33.734  63.164
ATOM   3430  HE3 MET A 219      18.998  33.796  64.529
ATOM   3431  N   MET A 220      19.411  26.808  68.113
ATOM   3432  H   MET A 220      20.331  26.758  67.699
ATOM   3433  CA  MET A 220      19.009  25.722  69.002
ATOM   3434  HA  MET A 220      18.170  26.058  69.611
ATOM   3435  C   MET A 220      20.143  25.372  69.961
ATOM   3436  CB  MET A 220      18.518  24.508  68.196
ATOM   3437  HB2 MET A 220      17.751  24.838  67.495
ATOM   3438  HB3 MET A 220      18.067  23.788  68.878
ATOM   3439  O   MET A 220      21.326  25.524  69.634
ATOM   3440  CG  MET A 220      19.637  23.810  67.418
ATOM   3441  HG2 MET A 220      20.144  24.553  66.802
ATOM   3442  HG3 MET A 220      20.358  23.401  68.125
ATOM   3443  SD  MET A 220      19.070  22.472  66.340
ATOM   3444  CE  MET A 220      20.689  21.892  65.776
ATOM   3445  HE1 MET A 220      21.264  21.538  66.631
ATOM   3446  HE2 MET A 220      20.558  21.071  65.072
ATOM   3447  HE3 MET A 220      21.230  22.707  65.297
ATOM   3448  N   GLN A 221      19.771  24.895  71.146
ATOM   3449  H   GLN A 221      18.785  24.784  71.340
ATOM   3450  CA  GLN A 221      20.717  24.288  72.076
ATOM   3451  HA  GLN A 221      21.580  24.945  72.178
ATOM   3452  C   GLN A 221      21.238  22.952  71.530
ATOM   3453  CB  GLN A 221      20.070  24.124  73.460
ATOM   3454  HB2 GLN A 221      20.720  23.521  74.093
ATOM   3455  HB3 GLN A 221      19.113  23.614  73.354
ATOM   3456  O   GLN A 221      20.665  22.373  70.608
ATOM   3457  CG  GLN A 221      19.869  25.479  74.145
ATOM   3458  HG2 GLN A 221      20.841  25.939  74.325
ATOM   3459  HG3 GLN A 221      19.299  26.136  73.485
ATOM   3460  CD  GLN A 221      19.120  25.358  75.463
ATOM   3461  NE2 GLN A 221      19.796  25.491  76.579
ATOM   3462 HE21 GLN A 221      19.253  25.566  77.428
ATOM   3463 HE22 GLN A 221      20.775  25.739  76.573
ATOM   3464  OE1 GLN A 221      17.921  25.117  75.499
ATOM   3465  N   GLY A 222      22.328  22.467  72.117
ATOM   3466  H   GLY A 222      22.748  23.021  72.848
ATOM   3467  CA  GLY A 222      22.871  21.129  71.902
ATOM   3468  HA2 GLY A 222      23.743  21.186  71.249
ATOM   3469  HA3 GLY A 222      22.126  20.486  71.434
ATOM   3470  C   GLY A 222      23.305  20.515  73.227
ATOM   3471  O   GLY A 222      23.896  21.200  74.059
ATOM   3472  N   PHE A 223      23.030  19.233  73.431
ATOM   3473  H   PHE A 223      22.490  18.740  72.734
ATOM   3474  CA  PHE A 223      23.288  18.526  74.683
ATOM   3475  HA  PHE A 223      23.954  19.115  75.315
ATOM   3476  C   PHE A 223      23.932  17.175  74.410
ATOM   3477  CB  PHE A 223      21.972  18.305  75.437
ATOM   3478  HB2 PHE A 223      22.189  17.812  76.385
ATOM   3479  HB3 PHE A 223      21.341  17.629  74.859
ATOM   3480  O   PHE A 223      23.487  16.460  73.518
ATOM   3481  CG  PHE A 223      21.190  19.567  75.722
ATOM   3482  CD1 PHE A 223      21.454  20.320  76.880
ATOM   3483  HD1 PHE A 223      22.225  20.012  77.571
ATOM   3484  CD2 PHE A 223      20.180  19.977  74.833
ATOM   3485  HD2 PHE A 223      19.980  19.398  73.942
ATOM   3486  CE1 PHE A 223      20.683  21.463  77.157
ATOM   3487  HE1 PHE A 223      20.845  22.029  78.062
ATOM   3488  CE2 PHE A 223      19.416  21.122  75.111
ATOM   3489  HE2 PHE A 223      18.624  21.424  74.442
ATOM   3490  CZ  PHE A 223      19.662  21.858  76.280
ATOM   3491  HZ  PHE A 223      19.055  22.720  76.517
ATOM   3492  N   GLY A 224      24.901  16.767  75.234
ATOM   3493  H   GLY A 224      25.220  17.406  75.948
ATOM   3494  CA  GLY A 224      25.442  15.398  75.196
ATOM   3495  HA2 GLY A 224      25.815  15.184  74.195
ATOM   3496  HA3 GLY A 224      26.273  15.327  75.897
ATOM   3497  C   GLY A 224      24.417  14.310  75.567
ATOM   3498  O   GLY A 224      24.636  13.135  75.265
ATOM   3499  N   VAL A 225      23.285  14.709  76.172
ATOM   3500  H   VAL A 225      23.199  15.702  76.331
ATOM   3501  CA  VAL A 225      22.176  13.883  76.697
ATOM   3502  HA  VAL A 225      21.411  14.566  77.069
ATOM   3503  C   VAL A 225      22.579  13.028  77.902
ATOM   3504  CB  VAL A 225      21.503  13.047  75.582
ATOM   3505  HB  VAL A 225      22.221  12.334  75.174
ATOM   3506  O   VAL A 225      22.024  13.181  78.993
ATOM   3507  CG1 VAL A 225      20.311  12.241  76.105
ATOM   3508 HG11 VAL A 225      19.847  11.696  75.282
ATOM   3509 HG12 VAL A 225      20.634  11.517  76.853
ATOM   3510 HG13 VAL A 225      19.575  12.909  76.552
ATOM   3511  CG2 VAL A 225      21.006  13.931  74.430
ATOM   3512 HG21 VAL A 225      21.842  14.440  73.952
ATOM   3513 HG22 VAL A 225      20.303  14.671  74.810
ATOM   3514 HG23 VAL A 225      20.507  13.317  73.680
ATOM   3515  N   ASN A 226      23.563  12.153  77.710
ATOM   3516  H   ASN A 226      24.026  12.151  76.813
ATOM   3517  CA  ASN A 226      24.021  11.216  78.725
ATOM   3518  HA  ASN A 226      23.155  10.816  79.252
ATOM   3519  C   ASN A 226      24.925  11.863  79.769
ATOM   3520  CB  ASN A 226      24.759  10.053  78.059
ATOM   3521  HB2 ASN A 226      25.586  10.431  77.456
ATOM   3522  HB3 ASN A 226      25.166   9.412  78.840
ATOM   3523  O   ASN A 226      25.550  12.902  79.540
ATOM   3524  CG  ASN A 226      23.847   9.217  77.197
ATOM   3525  ND2 ASN A 226      22.893   8.526  77.751
ATOM   3526 HD21 ASN A 226      22.350   7.884  77.191
ATOM   3527 HD22 ASN A 226      22.853   8.454  78.758
ATOM   3528  OD1 ASN A 226      23.980   9.175  75.994
ATOM   3529  N   THR A 227      25.040  11.172  80.895
ATOM   3530  H   THR A 227      24.489  10.331  80.999
ATOM   3531  CA  THR A 227      26.016  11.487  81.934
ATOM   3532  HA  THR A 227      26.135  12.568  81.999
ATOM   3533  C   THR A 227      27.368  10.875  81.570
ATOM   3534  CB  THR A 227      25.484  11.002  83.284
ATOM   3535  HB  THR A 227      25.255   9.937  83.241
ATOM   3536  O   THR A 227      27.505   9.661  81.458
ATOM   3537  CG2 THR A 227      26.466  11.281  84.416
ATOM   3538 HG21 THR A 227      26.012  11.020  85.372
ATOM   3539 HG22 THR A 227      27.359  10.672  84.275
ATOM   3540 HG23 THR A 227      26.743  12.335  84.411
ATOM   3541  OG1 THR A 227      24.306  11.738  83.525
ATOM   3542  HG1 THR A 227      23.762  11.272  84.165
ATOM   3543  N   PHE A 228      28.388  11.705  81.392
ATOM   3544  H   PHE A 228      28.218  12.691  81.528
ATOM   3545  CA  PHE A 228      29.779  11.285  81.202
ATOM   3546  HA  PHE A 228      29.822  10.235  80.914
ATOM   3547  C   PHE A 228      30.552  11.432  82.514
ATOM   3548  CB  PHE A 228      30.403  12.105  80.064
ATOM   3549  HB2 PHE A 228      30.279  13.166  80.281
ATOM   3550  HB3 PHE A 228      31.474  11.907  80.009
ATOM   3551  O   PHE A 228      29.996  11.847  83.534
ATOM   3552  CG  PHE A 228      29.804  11.822  78.705
ATOM   3553  CD1 PHE A 228      30.408  10.882  77.851
ATOM   3554  HD1 PHE A 228      31.304  10.365  78.161
ATOM   3555  CD2 PHE A 228      28.639  12.498  78.296
ATOM   3556  HD2 PHE A 228      28.161  13.205  78.958
ATOM   3557  CE1 PHE A 228      29.850  10.622  76.588
ATOM   3558  HE1 PHE A 228      30.321   9.908  75.928
ATOM   3559  CE2 PHE A 228      28.074  12.228  77.038
ATOM   3560  HE2 PHE A 228      27.164  12.728  76.738
ATOM   3561  CZ  PHE A 228      28.680  11.292  76.184
ATOM   3562  HZ  PHE A 228      28.244  11.081  75.218
ATOM   3563  N   THR A 229      31.843  11.111  82.499
ATOM   3564  H   THR A 229      32.264  10.764  81.649
ATOM   3565  CA  THR A 229      32.731  11.353  83.640
ATOM   3566  HA  THR A 229      32.192  11.956  84.370
ATOM   3567  C   THR A 229      33.949  12.179  83.238
ATOM   3568  CB  THR A 229      33.123  10.052  84.357
ATOM   3569  HB  THR A 229      33.789  10.297  85.185
ATOM   3570  O   THR A 229      34.402  12.137  82.095
ATOM   3571  CG2 THR A 229      31.900   9.324  84.915
ATOM   3572 HG21 THR A 229      31.180   9.120  84.123
ATOM   3573 HG22 THR A 229      31.427   9.946  85.674
ATOM   3574 HG23 THR A 229      32.192   8.375  85.365
ATOM   3575  OG1 THR A 229      33.778   9.146  83.504
ATOM   3576  HG1 THR A 229      33.292   8.320  83.534
ATOM   3577  N   LEU A 230      34.472  12.950  84.188
ATOM   3578  H   LEU A 230      34.019  12.954  85.092
ATOM   3579  CA  LEU A 230      35.766  13.620  84.105
ATOM   3580  HA  LEU A 230      36.228  13.403  83.142
ATOM   3581  C   LEU A 230      36.684  13.067  85.194
ATOM   3582  CB  LEU A 230      35.605  15.142  84.249
ATOM   3583  HB2 LEU A 230      36.602  15.581  84.211
ATOM   3584  HB3 LEU A 230      35.184  15.354  85.231
ATOM   3585  O   LEU A 230      36.208  12.744  86.284
ATOM   3586  CG  LEU A 230      34.742  15.828  83.181
ATOM   3587  HG  LEU A 230      33.735  15.416  83.240
ATOM   3588  CD1 LEU A 230      34.659  17.329  83.468
ATOM   3589 HD11 LEU A 230      34.223  17.488  84.454
ATOM   3590 HD12 LEU A 230      35.655  17.771  83.440
ATOM   3591 HD13 LEU A 230      34.030  17.813  82.722
ATOM   3592  CD2 LEU A 230      35.283  15.646  81.760
ATOM   3593 HD21 LEU A 230      34.662  16.199  81.055
ATOM   3594 HD22 LEU A 230      35.253  14.592  81.485
ATOM   3595 HD23 LEU A 230      36.310  16.004  81.693
ATOM   3596  N   VAL A 231      37.980  12.954  84.892
ATOM   3597  H   VAL A 231      38.278  13.232  83.967
ATOM   3598  CA  VAL A 231      39.002  12.498  85.845
ATOM   3599  HA  VAL A 231      38.548  12.442  86.835
ATOM   3600  C   VAL A 231      40.140  13.508  85.920
ATOM   3601  CB  VAL A 231      39.526  11.087  85.516
ATOM   3602  HB  VAL A 231      40.032  11.106  84.550
ATOM   3603  O   VAL A 231      40.783  13.821  84.908
ATOM   3604  CG1 VAL A 231      40.519  10.601  86.581
ATOM   3605 HG11 VAL A 231      40.841   9.586  86.353
ATOM   3606 HG12 VAL A 231      40.044  10.613  87.563
ATOM   3607 HG13 VAL A 231      41.400  11.241  86.600
ATOM   3608  CG2 VAL A 231      38.386  10.061  85.448
ATOM   3609 HG21 VAL A 231      37.700  10.311  84.639
ATOM   3610 HG22 VAL A 231      38.793   9.068  85.255
ATOM   3611 HG23 VAL A 231      37.841  10.051  86.391
ATOM   3612  N   ASN A 232      40.391  14.012  87.127
ATOM   3613  H   ASN A 232      39.837  13.683  87.904
ATOM   3614  CA  ASN A 232      41.408  15.029  87.378
ATOM   3615  HA  ASN A 232      41.453  15.672  86.500
ATOM   3616  C   ASN A 232      42.817  14.433  87.557
ATOM   3617  CB  ASN A 232      40.944  15.917  88.547
ATOM   3618  HB2 ASN A 232      39.891  16.161  88.405
ATOM   3619  HB3 ASN A 232      41.500  16.854  88.529
ATOM   3620  O   ASN A 232      43.037  13.224  87.467
ATOM   3621  CG  ASN A 232      41.090  15.321  89.938
ATOM   3622  ND2 ASN A 232      40.608  16.038  90.920
ATOM   3623 HD21 ASN A 232      40.585  15.669  91.861
ATOM   3624 HD22 ASN A 232      40.133  16.908  90.721
ATOM   3625  OD1 ASN A 232      41.690  14.274  90.137
ATOM   3626  N   ALA A 233      43.801  15.297  87.821
ATOM   3627  H   ALA A 233      43.580  16.280  87.897
ATOM   3628  CA  ALA A 233      45.195  14.880  87.957
ATOM   3629  HA  ALA A 233      45.424  14.259  87.091
ATOM   3630  C   ALA A 233      45.487  14.017  89.202
ATOM   3631  CB  ALA A 233      46.082  16.129  87.909
ATOM   3632  HB1 ALA A 233      45.872  16.770  88.765
ATOM   3633  HB2 ALA A 233      47.132  15.833  87.931
ATOM   3634  HB3 ALA A 233      45.893  16.684  86.989
ATOM   3635  O   ALA A 233      46.507  13.325  89.233
ATOM   3636  N   ALA A 234      44.608  14.045  90.209
ATOM   3637  H   ALA A 234      43.753  14.572  90.091
ATOM   3638  CA  ALA A 234      44.673  13.203  91.402
ATOM   3639  HA  ALA A 234      45.719  12.999  91.631
ATOM   3640  C   ALA A 234      43.993  11.833  91.206
ATOM   3641  CB  ALA A 234      44.079  13.987  92.580
ATOM   3642  HB1 ALA A 234      44.154  13.394  93.492
ATOM   3643  HB2 ALA A 234      43.027  14.205  92.400
ATOM   3644  HB3 ALA A 234      44.618  14.924  92.720
ATOM   3645  O   ALA A 234      44.083  10.980  92.087
ATOM   3646  N   GLY A 235      43.356  11.598  90.054
ATOM   3647  H   GLY A 235      43.285  12.347  89.379
ATOM   3648  CA  GLY A 235      42.594  10.378  89.780
ATOM   3649  HA2 GLY A 235      42.502  10.258  88.701
ATOM   3650  HA3 GLY A 235      43.123   9.515  90.184
ATOM   3651  C   GLY A 235      41.183  10.390  90.372
ATOM   3652  O   GLY A 235      40.555   9.338  90.446
ATOM   3653  N   GLU A 236      40.682  11.551  90.794
ATOM   3654  H   GLU A 236      41.223  12.395  90.666
ATOM   3655  CA  GLU A 236      39.332  11.709  91.334
ATOM   3656  HA  GLU A 236      39.065  10.816  91.898
ATOM   3657  C   GLU A 236      38.332  11.882  90.189
ATOM   3658  CB  GLU A 236      39.262  12.911  92.286
ATOM   3659  HB2 GLU A 236      39.448  13.809  91.696
ATOM   3660  HB3 GLU A 236      38.254  12.981  92.695
ATOM   3661  O   GLU A 236      38.595  12.610  89.223
ATOM   3662  CG  GLU A 236      40.265  12.825  93.451
ATOM   3663  HG2 GLU A 236      41.256  12.572  93.074
ATOM   3664  HG3 GLU A 236      39.951  12.022  94.119
ATOM   3665  CD  GLU A 236      40.395  14.141  94.233
ATOM   3666  OE1 GLU A 236      40.720  14.066  95.439
ATOM   3667  OE2 GLU A 236      40.246  15.217  93.607
ATOM   3668  N   ARG A 237      37.181  11.209  90.292
ATOM   3669  H   ARG A 237      37.007  10.670  91.129
ATOM   3670  CA  ARG A 237      36.134  11.210  89.271
ATOM   3671  HA  ARG A 237      36.577  11.542  88.332
ATOM   3672  C   ARG A 237      35.020  12.198  89.619
ATOM   3673  CB  ARG A 237      35.649   9.764  89.080
ATOM   3674  HB2 ARG A 237      35.240   9.400  90.022
ATOM   3675  HB3 ARG A 237      36.516   9.156  88.826
ATOM   3676  O   ARG A 237      34.698  12.442  90.779
ATOM   3677  CG  ARG A 237      34.598   9.577  87.980
ATOM   3678  HG2 ARG A 237      34.995   9.993  87.053
ATOM   3679  HG3 ARG A 237      33.679  10.102  88.241
ATOM   3680  CD  ARG A 237      34.282   8.092  87.754
ATOM   3681  HD2 ARG A 237      33.686   8.010  86.845
ATOM   3682  HD3 ARG A 237      35.219   7.560  87.585
ATOM   3683  NE  ARG A 237      33.552   7.473  88.882
ATOM   3684  HE  ARG A 237      33.768   7.785  89.817
ATOM   3685  NH1 ARG A 237      32.459   5.788  87.749
ATOM   3686 HH11 ARG A 237      32.936   6.040  86.895
ATOM   3687 HH12 ARG A 237      31.780   5.040  87.766
ATOM   3688  NH2 ARG A 237      32.075   6.092  89.914
ATOM   3689 HH21 ARG A 237      31.268   5.484  89.901
ATOM   3690 HH22 ARG A 237      32.393   6.495  90.783
ATOM   3691  CZ  ARG A 237      32.699   6.462  88.838
ATOM   3692  N   SER A 238      34.400  12.777  88.599
ATOM   3693  H   SER A 238      34.786  12.633  87.677
ATOM   3694  CA  SER A 238      33.153  13.544  88.715
ATOM   3695  HA  SER A 238      32.624  13.255  89.624
ATOM   3696  C   SER A 238      32.236  13.243  87.535
ATOM   3697  CB  SER A 238      33.448  15.042  88.787
ATOM   3698  HB2 SER A 238      32.512  15.599  88.751
ATOM   3699  HB3 SER A 238      34.070  15.334  87.941
ATOM   3700  O   SER A 238      32.714  12.952  86.439
ATOM   3701  OG  SER A 238      34.111  15.350  89.996
ATOM   3702  HG  SER A 238      34.622  14.586  90.274
ATOM   3703  N   PHE A 239      30.926  13.320  87.746
ATOM   3704  H   PHE A 239      30.595  13.628  88.649
ATOM   3705  CA  PHE A 239      29.924  13.164  86.693
ATOM   3706  HA  PHE A 239      30.285  12.441  85.961
ATOM   3707  C   PHE A 239      29.690  14.492  85.979
ATOM   3708  CB  PHE A 239      28.626  12.621  87.289
ATOM   3709  HB2 PHE A 239      27.870  12.569  86.505
ATOM   3710  HB3 PHE A 239      28.265  13.312  88.051
ATOM   3711  O   PHE A 239      29.688  15.550  86.611
ATOM   3712  CG  PHE A 239      28.774  11.245  87.890
ATOM   3713  CD1 PHE A 239      28.805  10.118  87.047
ATOM   3714  HD1 PHE A 239      28.725  10.240  85.977
ATOM   3715  CD2 PHE A 239      28.899  11.088  89.283
ATOM   3716  HD2 PHE A 239      28.878  11.946  89.939
ATOM   3717  CE1 PHE A 239      28.935   8.832  87.595
ATOM   3718  HE1 PHE A 239      28.932   7.958  86.960
ATOM   3719  CE2 PHE A 239      29.045   9.798  89.822
ATOM   3720  HE2 PHE A 239      29.137   9.650  90.888
ATOM   3721  CZ  PHE A 239      29.053   8.675  88.983
ATOM   3722  HZ  PHE A 239      29.136   7.687  89.412
ATOM   3723  N   VAL A 240      29.477  14.443  84.663
ATOM   3724  H   VAL A 240      29.485  13.544  84.203
ATOM   3725  CA  VAL A 240      29.320  15.640  83.833
ATOM   3726  HA  VAL A 240      29.006  16.451  84.491
ATOM   3727  C   VAL A 240      28.228  15.481  82.774
ATOM   3728  CB  VAL A 240      30.681  16.050  83.228
ATOM   3729  HB  VAL A 240      31.417  16.071  84.032
ATOM   3730  O   VAL A 240      28.119  14.432  82.140
ATOM   3731  CG1 VAL A 240      31.193  15.103  82.141
ATOM   3732 HG11 VAL A 240      30.489  15.080  81.309
ATOM   3733 HG12 VAL A 240      32.148  15.454  81.748
ATOM   3734 HG13 VAL A 240      31.324  14.102  82.552
ATOM   3735  CG2 VAL A 240      30.636  17.450  82.624
ATOM   3736 HG21 VAL A 240      29.976  17.479  81.758
ATOM   3737 HG22 VAL A 240      31.638  17.749  82.316
ATOM   3738 HG23 VAL A 240      30.279  18.145  83.384
ATOM   3739  N   LYS A 241      27.465  16.551  82.528
ATOM   3740  H   LYS A 241      27.590  17.354  83.129
ATOM   3741  CA  LYS A 241      26.650  16.730  81.315
ATOM   3742  HA  LYS A 241      26.780  15.861  80.669
ATOM   3743  C   LYS A 241      27.143  17.948  80.537
ATOM   3744  CB  LYS A 241      25.149  16.843  81.648
ATOM   3745  HB2 LYS A 241      24.991  17.584  82.431
ATOM   3746  HB3 LYS A 241      24.629  17.186  80.754
ATOM   3747  O   LYS A 241      27.439  18.983  81.131
ATOM   3748  CG  LYS A 241      24.541  15.497  82.076
ATOM   3749  HG2 LYS A 241      24.891  15.237  83.075
ATOM   3750  HG3 LYS A 241      24.874  14.726  81.382
ATOM   3751  CD  LYS A 241      23.003  15.530  82.056
ATOM   3752  HD2 LYS A 241      22.674  15.840  81.063
ATOM   3753  HD3 LYS A 241      22.638  16.246  82.792
ATOM   3754  CE  LYS A 241      22.444  14.131  82.360
ATOM   3755  HE2 LYS A 241      23.073  13.395  81.859
ATOM   3756  HE3 LYS A 241      22.532  13.943  83.430
ATOM   3757  NZ  LYS A 241      21.039  13.952  81.904
ATOM   3758  HZ1 LYS A 241      20.689  13.042  82.166
ATOM   3759  HZ2 LYS A 241      20.988  13.998  80.897
ATOM   3760  HZ3 LYS A 241      20.400  14.626  82.304
ATOM   3761  N   PHE A 242      27.234  17.827  79.211
ATOM   3762  H   PHE A 242      26.940  16.951  78.801
ATOM   3763  CA  PHE A 242      27.719  18.883  78.311
ATOM   3764  HA  PHE A 242      28.319  19.592  78.881
ATOM   3765  C   PHE A 242      26.563  19.650  77.664
ATOM   3766  CB  PHE A 242      28.615  18.282  77.223
ATOM   3767  HB2 PHE A 242      28.038  17.559  76.648
ATOM   3768  HB3 PHE A 242      28.907  19.081  76.542
ATOM   3769  O   PHE A 242      25.631  19.034  77.142
ATOM   3770  CG  PHE A 242      29.876  17.621  77.736
ATOM   3771  CD1 PHE A 242      30.990  18.408  78.080
ATOM   3772  HD1 PHE A 242      30.939  19.484  77.998
ATOM   3773  CD2 PHE A 242      29.945  16.219  77.857
ATOM   3774  HD2 PHE A 242      29.098  15.604  77.593
ATOM   3775  CE1 PHE A 242      32.172  17.797  78.538
ATOM   3776  HE1 PHE A 242      33.028  18.401  78.800
ATOM   3777  CE2 PHE A 242      31.127  15.610  78.313
ATOM   3778  HE2 PHE A 242      31.183  14.535  78.394
ATOM   3779  CZ  PHE A 242      32.239  16.398  78.652
ATOM   3780  HZ  PHE A 242      33.148  15.927  78.997
ATOM   3781  N   HIS A 243      26.653  20.981  77.677
ATOM   3782  H   HIS A 243      27.468  21.399  78.102
ATOM   3783  CA  HIS A 243      25.625  21.913  77.210
ATOM   3784  HA  HIS A 243      24.826  21.365  76.712
ATOM   3785  C   HIS A 243      26.226  22.908  76.209
ATOM   3786  CB  HIS A 243      25.013  22.668  78.410
ATOM   3787  HB2 HIS A 243      25.814  23.110  79.001
ATOM   3788  HB3 HIS A 243      24.399  23.483  78.026
ATOM   3789  O   HIS A 243      27.290  23.478  76.443
ATOM   3790  CG  HIS A 243      24.147  21.824  79.315
ATOM   3791  CD2 HIS A 243      24.497  20.655  79.935
ATOM   3792  HD2 HIS A 243      25.462  20.172  79.903
ATOM   3793  ND1 HIS A 243      22.858  22.108  79.716
ATOM   3794  HD1 HIS A 243      22.348  22.969  79.575
ATOM   3795  CE1 HIS A 243      22.436  21.110  80.512
ATOM   3796  HE1 HIS A 243      21.482  21.079  81.019
ATOM   3797  NE2 HIS A 243      23.400  20.190  80.650
ATOM   3798  N   SER A 244      25.524  23.141  75.103
ATOM   3799  H   SER A 244      24.684  22.600  74.960
ATOM   3800  CA  SER A 244      25.832  24.154  74.091
ATOM   3801  HA  SER A 244      26.708  24.727  74.394
ATOM   3802  C   SER A 244      24.637  25.090  73.949
ATOM   3803  CB  SER A 244      26.138  23.507  72.736
ATOM   3804  HB2 SER A 244      25.251  22.996  72.362
ATOM   3805  HB3 SER A 244      26.427  24.277  72.021
ATOM   3806  O   SER A 244      23.554  24.646  73.571
ATOM   3807  OG  SER A 244      27.186  22.572  72.866
ATOM   3808  HG  SER A 244      26.926  21.949  73.548
ATOM   3809  N   THR A 245      24.823  26.382  74.211
ATOM   3810  H   THR A 245      25.740  26.677  74.517
ATOM   3811  CA  THR A 245      23.748  27.386  74.166
ATOM   3812  HA  THR A 245      22.812  26.882  73.923
ATOM   3813  C   THR A 245      24.051  28.429  73.090
ATOM   3814  CB  THR A 245      23.538  28.019  75.546
ATOM   3815  HB  THR A 245      24.476  28.442  75.906
ATOM   3816  O   THR A 245      25.100  29.073  73.171
ATOM   3817  CG2 THR A 245      22.450  29.092  75.558
ATOM   3818 HG21 THR A 245      21.520  28.682  75.165
ATOM   3819 HG22 THR A 245      22.749  29.948  74.952
ATOM   3820 HG23 THR A 245      22.274  29.420  76.583
ATOM   3821  OG1 THR A 245      23.108  27.003  76.419
ATOM   3822  HG1 THR A 245      23.345  27.242  77.319
ATOM   3823  N   PRO A 246      23.181  28.599  72.073
ATOM   3824  CA  PRO A 246      23.447  29.474  70.934
ATOM   3825  HA  PRO A 246      24.392  29.200  70.464
ATOM   3826  C   PRO A 246      23.504  30.939  71.372
ATOM   3827  CB  PRO A 246      22.303  29.229  69.942
ATOM   3828  HB2 PRO A 246      22.559  28.409  69.272
ATOM   3829  HB3 PRO A 246      22.054  30.120  69.367
ATOM   3830  O   PRO A 246      22.644  31.407  72.114
ATOM   3831  CG  PRO A 246      21.150  28.810  70.850
ATOM   3832  HG2 PRO A 246      20.692  29.692  71.297
ATOM   3833  HG3 PRO A 246      20.401  28.219  70.322
ATOM   3834  CD  PRO A 246      21.857  28.005  71.936
ATOM   3835  HD2 PRO A 246      21.969  26.971  71.615
ATOM   3836  HD3 PRO A 246      21.290  28.064  72.866
ATOM   3837  N   VAL A 247      24.484  31.689  70.870
ATOM   3838  H   VAL A 247      25.163  31.246  70.268
ATOM   3839  CA  VAL A 247      24.611  33.135  71.141
ATOM   3840  HA  VAL A 247      24.537  33.303  72.215
ATOM   3841  C   VAL A 247      23.466  33.927  70.498
ATOM   3842  CB  VAL A 247      25.984  33.646  70.665
ATOM   3843  HB  VAL A 247      26.113  33.383  69.615
ATOM   3844  O   VAL A 247      23.036  34.939  71.042
ATOM   3845  CG1 VAL A 247      26.144  35.165  70.800
ATOM   3846 HG11 VAL A 247      25.457  35.682  70.129
ATOM   3847 HG12 VAL A 247      27.160  35.459  70.534
ATOM   3848 HG13 VAL A 247      25.940  35.472  71.826
ATOM   3849  CG2 VAL A 247      27.112  32.992  71.479
ATOM   3850 HG21 VAL A 247      28.081  33.356  71.138
ATOM   3851 HG22 VAL A 247      27.093  31.908  71.365
ATOM   3852 HG23 VAL A 247      26.998  33.240  72.535
ATOM   3853  N   LEU A 248      22.924  33.436  69.377
ATOM   3854  H   LEU A 248      23.303  32.575  69.009
ATOM   3855  CA  LEU A 248      21.746  34.011  68.713
ATOM   3856  HA  LEU A 248      21.850  35.096  68.694
ATOM   3857  C   LEU A 248      20.426  33.742  69.457
ATOM   3858  CB  LEU A 248      21.663  33.486  67.266
ATOM   3859  HB2 LEU A 248      20.736  33.846  66.819
ATOM   3860  HB3 LEU A 248      21.610  32.398  67.298
ATOM   3861  O   LEU A 248      19.383  34.213  69.014
ATOM   3862  CG  LEU A 248      22.822  33.907  66.346
ATOM   3863  HG  LEU A 248      23.764  33.536  66.753
ATOM   3864  CD1 LEU A 248      22.621  33.283  64.963
ATOM   3865 HD11 LEU A 248      23.471  33.525  64.327
ATOM   3866 HD12 LEU A 248      21.706  33.670  64.513
ATOM   3867 HD13 LEU A 248      22.544  32.200  65.067
ATOM   3868  CD2 LEU A 248      22.918  35.424  66.173
ATOM   3869 HD21 LEU A 248      23.707  35.669  65.461
ATOM   3870 HD22 LEU A 248      23.162  35.899  67.123
ATOM   3871 HD23 LEU A 248      21.972  35.824  65.806
ATOM   3872  N   GLY A 249      20.474  32.996  70.563
ATOM   3873  H   GLY A 249      21.375  32.686  70.898
ATOM   3874  CA  GLY A 249      19.315  32.579  71.337
ATOM   3875  HA2 GLY A 249      19.663  32.307  72.334
ATOM   3876  HA3 GLY A 249      18.610  33.404  71.438
ATOM   3877  C   GLY A 249      18.564  31.385  70.748
ATOM   3878  O   GLY A 249      18.821  30.944  69.623
ATOM   3879  N   VAL A 250      17.656  30.830  71.548
ATOM   3880  H   VAL A 250      17.511  31.249  72.456
ATOM   3881  CA  VAL A 250      16.796  29.710  71.163
ATOM   3882  HA  VAL A 250      17.334  29.115  70.425
ATOM   3883  C   VAL A 250      15.530  30.248  70.517
ATOM   3884  CB  VAL A 250      16.483  28.771  72.337
ATOM   3885  HB  VAL A 250      15.959  29.317  73.122
ATOM   3886  O   VAL A 250      14.749  30.959  71.144
ATOM   3887  CG1 VAL A 250      15.633  27.571  71.892
ATOM   3888 HG11 VAL A 250      15.449  26.917  72.745
ATOM   3889 HG12 VAL A 250      14.671  27.912  71.512
ATOM   3890 HG13 VAL A 250      16.143  27.015  71.106
ATOM   3891  CG2 VAL A 250      17.788  28.196  72.892
ATOM   3892 HG21 VAL A 250      18.452  28.999  73.213
ATOM   3893 HG22 VAL A 250      17.560  27.570  73.755
ATOM   3894 HG23 VAL A 250      18.289  27.615  72.119
ATOM   3895  N   HIS A 251      15.334  29.898  69.249
ATOM   3896  H   HIS A 251      15.999  29.275  68.812
ATOM   3897  CA  HIS A 251      14.199  30.357  68.462
ATOM   3898  HA  HIS A 251      13.409  30.693  69.135
ATOM   3899  C   HIS A 251      13.629  29.235  67.604
ATOM   3900  CB  HIS A 251      14.618  31.532  67.577
ATOM   3901  HB2 HIS A 251      15.454  31.226  66.947
ATOM   3902  HB3 HIS A 251      13.789  31.787  66.917
ATOM   3903  O   HIS A 251      14.363  28.468  66.976
ATOM   3904  CG  HIS A 251      15.002  32.770  68.343
ATOM   3905  CD2 HIS A 251      16.245  33.335  68.412
ATOM   3906  HD2 HIS A 251      17.147  32.960  67.950
ATOM   3907  ND1 HIS A 251      14.162  33.542  69.111
ATOM   3908  HD1 HIS A 251      13.228  33.294  69.406
ATOM   3909  CE1 HIS A 251      14.869  34.572  69.600
ATOM   3910  HE1 HIS A 251      14.486  35.330  70.267
ATOM   3911  NE2 HIS A 251      16.132  34.513  69.156
ATOM   3912  N   SER A 252      12.306  29.223  67.503
ATOM   3913  H   SER A 252      11.772  29.863  68.072
ATOM   3914  CA  SER A 252      11.544  28.205  66.783
ATOM   3915  HA  SER A 252      12.222  27.516  66.280
ATOM   3916  C   SER A 252      10.657  28.836  65.709
ATOM   3917  CB  SER A 252      10.758  27.363  67.786
ATOM   3918  HB2 SER A 252       9.972  27.973  68.232
ATOM   3919  HB3 SER A 252      10.304  26.512  67.279
ATOM   3920  O   SER A 252      10.421  30.051  65.713
ATOM   3921  OG  SER A 252      11.643  26.905  68.802
ATOM   3922  HG  SER A 252      11.408  27.344  69.622
ATOM   3923  N   LEU A 253      10.228  28.016  64.753
ATOM   3924  H   LEU A 253      10.448  27.036  64.852
ATOM   3925  CA  LEU A 253       9.140  28.339  63.828
ATOM   3926  HA  LEU A 253       9.243  29.361  63.464
ATOM   3927  C   LEU A 253       7.800  28.229  64.568
ATOM   3928  CB  LEU A 253       9.173  27.357  62.640
ATOM   3929  HB2 LEU A 253       8.339  27.575  61.972
ATOM   3930  HB3 LEU A 253       9.025  26.353  63.037
ATOM   3931  O   LEU A 253       7.721  27.577  65.607
ATOM   3932  CG  LEU A 253      10.476  27.369  61.827
ATOM   3933  HG  LEU A 253      11.318  27.233  62.506
ATOM   3934  CD1 LEU A 253      10.505  26.210  60.836
ATOM   3935 HD11 LEU A 253      10.437  25.269  61.381
ATOM   3936 HD12 LEU A 253      11.439  26.221  60.276
ATOM   3937 HD13 LEU A 253       9.658  26.293  60.154
ATOM   3938  CD2 LEU A 253      10.657  28.673  61.046
ATOM   3939 HD21 LEU A 253       9.816  28.810  60.366
ATOM   3940 HD22 LEU A 253      11.573  28.625  60.457
ATOM   3941 HD23 LEU A 253      10.694  29.519  61.732
ATOM   3942  N   VAL A 254       6.743  28.816  64.007
ATOM   3943  H   VAL A 254       6.873  29.314  63.138
ATOM   3944  CA  VAL A 254       5.367  28.441  64.384
ATOM   3945  HA  VAL A 254       5.367  28.092  65.416
ATOM   3946  C   VAL A 254       4.894  27.267  63.525
ATOM   3947  CB  VAL A 254       4.393  29.629  64.334
ATOM   3948  HB  VAL A 254       3.408  29.269  64.628
ATOM   3949  O   VAL A 254       5.447  27.016  62.453
ATOM   3950  CG1 VAL A 254       4.809  30.721  65.326
ATOM   3951 HG11 VAL A 254       4.873  30.295  66.328
ATOM   3952 HG12 VAL A 254       4.051  31.504  65.344
ATOM   3953 HG13 VAL A 254       5.771  31.152  65.051
ATOM   3954  CG2 VAL A 254       4.269  30.241  62.934
ATOM   3955 HG21 VAL A 254       5.214  30.684  62.619
ATOM   3956 HG22 VAL A 254       3.963  29.482  62.215
ATOM   3957 HG23 VAL A 254       3.498  31.010  62.964
ATOM   3958  N   TRP A 255       3.876  26.531  63.975
ATOM   3959  H   TRP A 255       3.452  26.771  64.860
ATOM   3960  CA  TRP A 255       3.521  25.251  63.350
ATOM   3961  HA  TRP A 255       4.414  24.625  63.384
ATOM   3962  C   TRP A 255       3.142  25.356  61.864
ATOM   3963  CB  TRP A 255       2.418  24.562  64.160
ATOM   3964  HB2 TRP A 255       1.546  25.215  64.198
ATOM   3965  HB3 TRP A 255       2.770  24.415  65.181
ATOM   3966  O   TRP A 255       3.716  24.649  61.036
ATOM   3967  CG  TRP A 255       1.999  23.232  63.614
ATOM   3968  CD1 TRP A 255       0.723  22.835  63.394
ATOM   3969  HD1 TRP A 255      -0.156  23.426  63.602
ATOM   3970  CD2 TRP A 255       2.846  22.116  63.189
ATOM   3971  CE2 TRP A 255       1.999  21.071  62.719
ATOM   3972  CE3 TRP A 255       4.241  21.873  63.151
ATOM   3973  HE3 TRP A 255       4.929  22.630  63.500
ATOM   3974  NE1 TRP A 255       0.720  21.550  62.888
ATOM   3975  HE1 TRP A 255      -0.116  21.017  62.696
ATOM   3976  CH2 TRP A 255       3.894  19.661  62.184
ATOM   3977  HH2 TRP A 255       4.285  18.728  61.807
ATOM   3978  CZ2 TRP A 255       2.508  19.865  62.228
ATOM   3979  HZ2 TRP A 255       1.835  19.096  61.878
ATOM   3980  CZ3 TRP A 255       4.759  20.669  62.641
ATOM   3981  HZ3 TRP A 255       5.827  20.518  62.594
ATOM   3982  N   ASP A 256       2.248  26.285  61.507
ATOM   3983  H   ASP A 256       1.791  26.822  62.230
ATOM   3984  CA  ASP A 256       1.841  26.500  60.109
ATOM   3985  HA  ASP A 256       1.427  25.574  59.710
ATOM   3986  C   ASP A 256       3.032  26.899  59.215
ATOM   3987  CB  ASP A 256       0.740  27.572  60.062
ATOM   3988  HB2 ASP A 256       1.124  28.501  60.483
ATOM   3989  HB3 ASP A 256      -0.102  27.245  60.674
ATOM   3990  O   ASP A 256       3.159  26.438  58.079
ATOM   3991  CG  ASP A 256       0.251  27.821  58.630
ATOM   3992  OD1 ASP A 256       0.611  28.879  58.057
ATOM   3993  OD2 ASP A 256      -0.451  26.957  58.073
ATOM   3994  N   GLU A 257       3.963  27.696  59.746
ATOM   3995  H   GLU A 257       3.858  27.966  60.714
ATOM   3996  CA  GLU A 257       5.190  28.078  59.044
ATOM   3997  HA  GLU A 257       4.920  28.508  58.080
ATOM   3998  C   GLU A 257       6.078  26.857  58.772
ATOM   3999  CB  GLU A 257       5.938  29.143  59.866
ATOM   4000  HB2 GLU A 257       5.256  29.964  60.086
ATOM   4001  HB3 GLU A 257       6.263  28.709  60.812
ATOM   4002  O   GLU A 257       6.548  26.680  57.647
ATOM   4003  CG  GLU A 257       7.169  29.709  59.147
ATOM   4004  HG2 GLU A 257       7.872  28.899  58.949
ATOM   4005  HG3 GLU A 257       6.855  30.126  58.190
ATOM   4006  CD  GLU A 257       7.889  30.797  59.963
ATOM   4007  OE1 GLU A 257       8.628  31.598  59.346
ATOM   4008  OE2 GLU A 257       7.747  30.881  61.207
ATOM   4009  N   ALA A 258       6.279  25.993  59.770
ATOM   4010  H   ALA A 258       5.829  26.176  60.656
ATOM   4011  CA  ALA A 258       7.082  24.779  59.642
ATOM   4012  HA  ALA A 258       8.076  25.057  59.289
ATOM   4013  C   ALA A 258       6.500  23.797  58.610
ATOM   4014  CB  ALA A 258       7.218  24.138  61.029
ATOM   4015  HB1 ALA A 258       6.244  23.799  61.382
ATOM   4016  HB2 ALA A 258       7.619  24.863  61.737
ATOM   4017  HB3 ALA A 258       7.891  23.283  60.976
ATOM   4018  O   ALA A 258       7.247  23.281  57.768
ATOM   4019  N   LEU A 259       5.175  23.599  58.637
ATOM   4020  H   LEU A 259       4.650  24.051  59.373
ATOM   4021  CA  LEU A 259       4.434  22.774  57.680
ATOM   4022  HA  LEU A 259       4.838  21.762  57.686
ATOM   4023  C   LEU A 259       4.573  23.297  56.248
ATOM   4024  CB  LEU A 259       2.943  22.751  58.072
ATOM   4025  HB2 LEU A 259       2.363  22.459  57.197
ATOM   4026  HB3 LEU A 259       2.632  23.760  58.340
ATOM   4027  O   LEU A 259       4.935  22.550  55.337
ATOM   4028  CG  LEU A 259       2.569  21.797  59.217
ATOM   4029  HG  LEU A 259       3.146  22.038  60.111
ATOM   4030  CD1 LEU A 259       1.078  21.971  59.511
ATOM   4031 HD11 LEU A 259       0.495  21.860  58.597
ATOM   4032 HD12 LEU A 259       0.748  21.214  60.223
ATOM   4033 HD13 LEU A 259       0.904  22.958  59.938
ATOM   4034  CD2 LEU A 259       2.824  20.339  58.822
ATOM   4035 HD21 LEU A 259       3.895  20.138  58.790
ATOM   4036 HD22 LEU A 259       2.380  19.669  59.558
ATOM   4037 HD23 LEU A 259       2.375  20.126  57.852
ATOM   4038  N   LYS A 260       4.331  24.595  56.034
ATOM   4039  H   LYS A 260       4.016  25.157  56.812
ATOM   4040  CA  LYS A 260       4.430  25.203  54.702
ATOM   4041  HA  LYS A 260       3.861  24.596  53.999
ATOM   4042  C   LYS A 260       5.869  25.218  54.188
ATOM   4043  CB  LYS A 260       3.826  26.610  54.738
ATOM   4044  HB2 LYS A 260       4.254  27.161  55.575
ATOM   4045  HB3 LYS A 260       4.087  27.127  53.815
ATOM   4046  O   LYS A 260       6.085  24.924  53.011
ATOM   4047  CG  LYS A 260       2.292  26.591  54.861
ATOM   4048  HG2 LYS A 260       1.861  26.137  53.968
ATOM   4049  HG3 LYS A 260       1.984  26.018  55.735
ATOM   4050  CD  LYS A 260       1.792  28.029  54.998
ATOM   4051  HD2 LYS A 260       2.155  28.605  54.147
ATOM   4052  HD3 LYS A 260       2.212  28.449  55.913
ATOM   4053  CE  LYS A 260       0.264  28.142  55.055
ATOM   4054  HE2 LYS A 260      -0.117  27.440  55.798
ATOM   4055  HE3 LYS A 260      -0.161  27.898  54.082
ATOM   4056  NZ  LYS A 260      -0.117  29.512  55.459
ATOM   4057  HZ1 LYS A 260      -1.097  29.718  55.329
ATOM   4058  HZ2 LYS A 260       0.048  29.571  56.454
ATOM   4059  HZ3 LYS A 260       0.446  30.200  54.978
ATOM   4060  N   LEU A 261       6.858  25.498  55.045
ATOM   4061  H   LEU A 261       6.616  25.745  55.993
ATOM   4062  CA  LEU A 261       8.277  25.432  54.673
ATOM   4063  HA  LEU A 261       8.444  26.098  53.825
ATOM   4064  C   LEU A 261       8.683  24.041  54.198
ATOM   4065  CB  LEU A 261       9.187  25.847  55.843
ATOM   4066  HB2 LEU A 261      10.181  25.434  55.672
ATOM   4067  HB3 LEU A 261       8.804  25.411  56.766
ATOM   4068  O   LEU A 261       9.406  23.946  53.211
ATOM   4069  CG  LEU A 261       9.339  27.363  56.013
ATOM   4070  HG  LEU A 261       8.343  27.791  56.131
ATOM   4071  CD1 LEU A 261      10.140  27.684  57.270
ATOM   4072 HD11 LEU A 261      11.143  27.264  57.199
ATOM   4073 HD12 LEU A 261      10.203  28.764  57.401
ATOM   4074 HD13 LEU A 261       9.623  27.265  58.134
ATOM   4075  CD2 LEU A 261      10.061  27.999  54.818
ATOM   4076 HD21 LEU A 261       9.424  27.986  53.933
ATOM   4077 HD22 LEU A 261      10.982  27.455  54.609
ATOM   4078 HD23 LEU A 261      10.307  29.036  55.047
ATOM   4079  N   ALA A 262       8.177  22.975  54.825
ATOM   4080  H   ALA A 262       7.578  23.113  55.627
ATOM   4081  CA  ALA A 262       8.531  21.608  54.448
ATOM   4082  HA  ALA A 262       9.609  21.497  54.563
ATOM   4083  C   ALA A 262       8.191  21.295  52.980
ATOM   4084  CB  ALA A 262       7.831  20.635  55.405
ATOM   4085  HB1 ALA A 262       8.121  19.612  55.165
ATOM   4086  HB2 ALA A 262       6.749  20.719  55.305
ATOM   4087  HB3 ALA A 262       8.109  20.849  56.437
ATOM   4088  O   ALA A 262       8.920  20.549  52.329
ATOM   4089  N   GLY A 263       7.116  21.892  52.448
ATOM   4090  H   GLY A 263       6.551  22.465  53.058
ATOM   4091  CA  GLY A 263       6.735  21.774  51.038
ATOM   4092  HA2 GLY A 263       5.650  21.863  50.969
ATOM   4093  HA3 GLY A 263       7.017  20.791  50.662
ATOM   4094  C   GLY A 263       7.350  22.834  50.116
ATOM   4095  O   GLY A 263       7.559  22.568  48.934
ATOM   4096  N   GLN A 264       7.629  24.038  50.622
ATOM   4097  H   GLN A 264       7.431  24.199  51.599
ATOM   4098  CA  GLN A 264       8.122  25.160  49.811
ATOM   4099  HA  GLN A 264       7.706  25.083  48.806
ATOM   4100  C   GLN A 264       9.650  25.170  49.653
ATOM   4101  CB  GLN A 264       7.637  26.476  50.431
ATOM   4102  HB2 GLN A 264       8.117  27.305  49.912
ATOM   4103  HB3 GLN A 264       7.947  26.501  51.476
ATOM   4104  O   GLN A 264      10.147  25.553  48.595
ATOM   4105  CG  GLN A 264       6.111  26.673  50.334
ATOM   4106  HG2 GLN A 264       5.588  25.787  50.695
ATOM   4107  HG3 GLN A 264       5.837  26.818  49.289
ATOM   4108  CD  GLN A 264       5.634  27.874  51.143
ATOM   4109  NE2 GLN A 264       4.359  28.189  51.162
ATOM   4110 HE21 GLN A 264       3.669  27.543  50.806
ATOM   4111 HE22 GLN A 264       4.097  28.953  51.769
ATOM   4112  OE1 GLN A 264       6.407  28.595  51.738
ATOM   4113  N   ASP A 265      10.388  24.763  50.687
ATOM   4114  H   ASP A 265       9.911  24.469  51.528
ATOM   4115  CA  ASP A 265      11.839  24.569  50.669
ATOM   4116  HA  ASP A 265      12.137  24.286  49.659
ATOM   4117  C   ASP A 265      12.244  23.443  51.645
ATOM   4118  CB  ASP A 265      12.575  25.882  50.986
ATOM   4119  HB2 ASP A 265      12.333  26.221  51.994
ATOM   4120  HB3 ASP A 265      12.245  26.637  50.274
ATOM   4121  O   ASP A 265      12.584  23.707  52.802
ATOM   4122  CG  ASP A 265      14.095  25.760  50.823
ATOM   4123  OD1 ASP A 265      14.586  24.715  50.329
ATOM   4124  OD2 ASP A 265      14.805  26.756  51.073
ATOM   4125  N   PRO A 266      12.249  22.169  51.206
ATOM   4126  CA  PRO A 266      12.608  21.045  52.076
ATOM   4127  HA  PRO A 266      11.953  21.042  52.946
ATOM   4128  C   PRO A 266      14.067  21.098  52.572
ATOM   4129  CB  PRO A 266      12.332  19.792  51.235
ATOM   4130  HB2 PRO A 266      13.025  18.980  51.457
ATOM   4131  HB3 PRO A 266      11.306  19.465  51.404
ATOM   4132  O   PRO A 266      14.414  20.409  53.533
ATOM   4133  CG  PRO A 266      12.476  20.281  49.794
ATOM   4134  HG2 PRO A 266      13.530  20.304  49.518
ATOM   4135  HG3 PRO A 266      11.908  19.663  49.097
ATOM   4136  CD  PRO A 266      11.933  21.704  49.863
ATOM   4137  HD2 PRO A 266      12.411  22.310  49.095
ATOM   4138  HD3 PRO A 266      10.851  21.699  49.728
ATOM   4139  N   ASP A 267      14.924  21.916  51.953
ATOM   4140  H   ASP A 267      14.549  22.505  51.223
ATOM   4141  CA  ASP A 267      16.340  22.130  52.282
ATOM   4142  HA  ASP A 267      16.703  21.306  52.896
ATOM   4143  C   ASP A 267      16.576  23.404  53.120
ATOM   4144  CB  ASP A 267      17.158  22.160  50.979
ATOM   4145  HB2 ASP A 267      16.786  22.984  50.369
ATOM   4146  HB3 ASP A 267      18.202  22.380  51.206
ATOM   4147  O   ASP A 267      17.675  23.963  53.134
ATOM   4148  CG  ASP A 267      17.116  20.870  50.153
ATOM   4149  OD1 ASP A 267      17.591  19.819  50.650
ATOM   4150  OD2 ASP A 267      16.679  20.949  48.991
ATOM   4151  N   PHE A 268      15.550  23.902  53.809
ATOM   4152  H   PHE A 268      14.640  23.490  53.664
ATOM   4153  CA  PHE A 268      15.601  25.201  54.474
ATOM   4154  HA  PHE A 268      15.722  25.969  53.709
ATOM   4155  C   PHE A 268      16.754  25.363  55.483
ATOM   4156  CB  PHE A 268      14.257  25.411  55.160
ATOM   4157  HB2 PHE A 268      14.101  24.624  55.899
ATOM   4158  HB3 PHE A 268      13.461  25.335  54.421
ATOM   4159  O   PHE A 268      17.508  26.334  55.410
ATOM   4160  CG  PHE A 268      14.122  26.752  55.823
ATOM   4161  CD1 PHE A 268      14.232  26.874  57.220
ATOM   4162  HD1 PHE A 268      14.434  26.001  57.823
ATOM   4163  CD2 PHE A 268      13.811  27.868  55.035
ATOM   4164  HD2 PHE A 268      13.715  27.765  53.964
ATOM   4165  CE1 PHE A 268      13.999  28.110  57.839
ATOM   4166  HE1 PHE A 268      14.028  28.183  58.916
ATOM   4167  CE2 PHE A 268      13.524  29.084  55.660
ATOM   4168  HE2 PHE A 268      13.203  29.914  55.048
ATOM   4169  CZ  PHE A 268      13.614  29.211  57.060
ATOM   4170  HZ  PHE A 268      13.336  30.137  57.542
ATOM   4171  N   HIS A 269      16.927  24.428  56.428
ATOM   4172  H   HIS A 269      16.348  23.601  56.401
ATOM   4173  CA  HIS A 269      17.914  24.589  57.506
ATOM   4174  HA  HIS A 269      17.821  25.599  57.907
ATOM   4175  C   HIS A 269      19.359  24.465  57.024
ATOM   4176  CB  HIS A 269      17.671  23.590  58.643
ATOM   4177  HB2 HIS A 269      18.505  23.674  59.339
ATOM   4178  HB3 HIS A 269      17.667  22.573  58.250
ATOM   4179  O   HIS A 269      20.230  25.192  57.506
ATOM   4180  CG  HIS A 269      16.434  23.846  59.456
ATOM   4181  CD2 HIS A 269      15.943  25.076  59.795
ATOM   4182  HD2 HIS A 269      16.339  26.035  59.498
ATOM   4183  ND1 HIS A 269      15.640  22.904  60.074
ATOM   4184  HD1 HIS A 269      15.612  21.916  59.871
ATOM   4185  CE1 HIS A 269      14.690  23.559  60.764
ATOM   4186  HE1 HIS A 269      13.876  23.108  61.311
ATOM   4187  NE2 HIS A 269      14.836  24.877  60.604
ATOM   4188  N   ARG A 270      19.637  23.565  56.071
ATOM   4189  H   ARG A 270      18.889  22.975  55.732
ATOM   4190  CA  ARG A 270      20.985  23.459  55.492
ATOM   4191  HA  ARG A 270      21.702  23.445  56.313
ATOM   4192  C   ARG A 270      21.360  24.695  54.680
ATOM   4193  CB  ARG A 270      21.149  22.167  54.684
ATOM   4194  HB2 ARG A 270      22.195  22.049  54.401
ATOM   4195  HB3 ARG A 270      20.868  21.330  55.323
ATOM   4196  O   ARG A 270      22.493  25.149  54.805
ATOM   4197  CG  ARG A 270      20.290  22.177  53.410
ATOM   4198  HG2 ARG A 270      20.668  22.913  52.699
ATOM   4199  HG3 ARG A 270      19.268  22.417  53.701
ATOM   4200  CD  ARG A 270      20.233  20.832  52.721
ATOM   4201  HD2 ARG A 270      21.251  20.488  52.537
ATOM   4202  HD3 ARG A 270      19.713  20.927  51.769
ATOM   4203  NE  ARG A 270      19.509  19.905  53.588
ATOM   4204  HE  ARG A 270      18.899  20.297  54.290
ATOM   4205  NH1 ARG A 270      20.267  18.003  52.598
ATOM   4206 HH11 ARG A 270      20.344  16.996  52.594
ATOM   4207 HH12 ARG A 270      20.386  18.545  51.755
ATOM   4208  NH2 ARG A 270      19.310  17.951  54.647
ATOM   4209 HH21 ARG A 270      18.670  18.424  55.269
ATOM   4210 HH22 ARG A 270      19.385  16.944  54.681
ATOM   4211  CZ  ARG A 270      19.700  18.616  53.603
ATOM   4212  N   LYS A 271      20.419  25.258  53.911
ATOM   4213  H   LYS A 271      19.503  24.834  53.869
ATOM   4214  CA  LYS A 271      20.643  26.505  53.170
ATOM   4215  HA  LYS A 271      21.547  26.423  52.569
ATOM   4216  C   LYS A 271      20.877  27.662  54.131
ATOM   4217  CB  LYS A 271      19.462  26.802  52.242
ATOM   4218  HB2 LYS A 271      18.532  26.710  52.803
ATOM   4219  HB3 LYS A 271      19.542  27.831  51.891
ATOM   4220  O   LYS A 271      21.871  28.357  53.977
ATOM   4221  CG  LYS A 271      19.432  25.879  51.016
ATOM   4222  HG2 LYS A 271      19.455  24.835  51.329
ATOM   4223  HG3 LYS A 271      20.293  26.084  50.381
ATOM   4224  CD  LYS A 271      18.138  26.152  50.248
ATOM   4225  HD2 LYS A 271      18.108  27.196  49.935
ATOM   4226  HD3 LYS A 271      17.305  25.972  50.928
ATOM   4227  CE  LYS A 271      17.984  25.242  49.032
ATOM   4228  HE2 LYS A 271      18.671  25.561  48.248
ATOM   4229  HE3 LYS A 271      18.232  24.223  49.327
ATOM   4230  NZ  LYS A 271      16.579  25.288  48.571
ATOM   4231  HZ1 LYS A 271      15.970  25.028  49.334
ATOM   4232  HZ2 LYS A 271      16.388  24.630  47.828
ATOM   4233  HZ3 LYS A 271      16.288  26.226  48.338
ATOM   4234  N   ASP A 272      20.055  27.793  55.177
ATOM   4235  H   ASP A 272      19.238  27.202  55.219
ATOM   4236  CA  ASP A 272      20.222  28.830  56.207
ATOM   4237  HA  ASP A 272      20.123  29.806  55.731
ATOM   4238  C   ASP A 272      21.616  28.786  56.859
ATOM   4239  CB  ASP A 272      19.107  28.694  57.261
ATOM   4240  HB2 ASP A 272      19.161  27.705  57.715
ATOM   4241  HB3 ASP A 272      18.141  28.779  56.763
ATOM   4242  O   ASP A 272      22.259  29.826  56.994
ATOM   4243  CG  ASP A 272      19.181  29.750  58.375
ATOM   4244  OD1 ASP A 272      18.441  30.758  58.328
ATOM   4245  OD2 ASP A 272      19.919  29.547  59.370
ATOM   4246  N   LEU A 273      22.124  27.597  57.214
ATOM   4247  H   LEU A 273      21.547  26.775  57.103
ATOM   4248  CA  LEU A 273      23.479  27.453  57.759
ATOM   4249  HA  LEU A 273      23.570  28.134  58.606
ATOM   4250  C   LEU A 273      24.555  27.855  56.738
ATOM   4251  CB  LEU A 273      23.682  26.008  58.256
ATOM   4252  HB2 LEU A 273      23.512  25.329  57.419
ATOM   4253  HB3 LEU A 273      22.934  25.793  59.018
ATOM   4254  O   LEU A 273      25.457  28.626  57.071
ATOM   4255  CG  LEU A 273      25.087  25.727  58.833
ATOM   4256  HG  LEU A 273      25.846  25.928  58.077
ATOM   4257  CD1 LEU A 273      25.385  26.574  60.073
ATOM   4258 HD11 LEU A 273      24.613  26.422  60.828
ATOM   4259 HD12 LEU A 273      26.354  26.289  60.483
ATOM   4260 HD13 LEU A 273      25.436  27.627  59.795
ATOM   4261  CD2 LEU A 273      25.195  24.254  59.225
ATOM   4262 HD21 LEU A 273      26.185  24.052  59.634
ATOM   4263 HD22 LEU A 273      24.435  24.005  59.966
ATOM   4264 HD23 LEU A 273      25.061  23.637  58.336
ATOM   4265  N   MET A 274      24.457  27.344  55.507
ATOM   4266  H   MET A 274      23.668  26.753  55.289
ATOM   4267  CA  MET A 274      25.453  27.590  54.461
ATOM   4268  HA  MET A 274      26.433  27.325  54.856
ATOM   4269  C   MET A 274      25.517  29.063  54.054
ATOM   4270  CB  MET A 274      25.161  26.724  53.228
ATOM   4271  HB2 MET A 274      24.112  26.828  52.949
ATOM   4272  HB3 MET A 274      25.771  27.086  52.401
ATOM   4273  O   MET A 274      26.609  29.621  53.941
ATOM   4274  CG  MET A 274      25.486  25.245  53.454
ATOM   4275  HG2 MET A 274      26.554  25.143  53.647
ATOM   4276  HG3 MET A 274      24.955  24.897  54.340
ATOM   4277  SD  MET A 274      25.036  24.161  52.066
ATOM   4278  CE  MET A 274      26.207  24.734  50.803
ATOM   4279  HE1 MET A 274      25.993  25.769  50.535
ATOM   4280  HE2 MET A 274      27.226  24.659  51.184
ATOM   4281  HE3 MET A 274      26.113  24.112  49.913
ATOM   4282  N   GLU A 275      24.361  29.695  53.863
ATOM   4283  H   GLU A 275      23.505  29.169  53.969
ATOM   4284  CA  GLU A 275      24.232  31.108  53.506
ATOM   4285  HA  GLU A 275      24.834  31.324  52.624
ATOM   4286  C   GLU A 275      24.724  32.013  54.637
ATOM   4287  CB  GLU A 275      22.763  31.439  53.195
ATOM   4288  HB2 GLU A 275      22.653  32.522  53.137
ATOM   4289  HB3 GLU A 275      22.142  31.078  54.015
ATOM   4290  O   GLU A 275      25.411  32.998  54.373
ATOM   4291  CG  GLU A 275      22.280  30.837  51.866
ATOM   4292  HG2 GLU A 275      22.823  31.323  51.055
ATOM   4293  HG3 GLU A 275      22.529  29.777  51.836
ATOM   4294  CD  GLU A 275      20.764  31.000  51.633
ATOM   4295  OE1 GLU A 275      20.298  30.476  50.596
ATOM   4296  OE2 GLU A 275      20.065  31.623  52.473
ATOM   4297  N   ALA A 276      24.429  31.685  55.898
ATOM   4298  H   ALA A 276      23.836  30.887  56.075
ATOM   4299  CA  ALA A 276      24.921  32.460  57.034
ATOM   4300  HA  ALA A 276      24.590  33.493  56.923
ATOM   4301  C   ALA A 276      26.454  32.473  57.090
ATOM   4302  CB  ALA A 276      24.318  31.892  58.316
ATOM   4303  HB1 ALA A 276      23.232  31.963  58.258
ATOM   4304  HB2 ALA A 276      24.677  32.466  59.171
ATOM   4305  HB3 ALA A 276      24.606  30.848  58.433
ATOM   4306  O   ALA A 276      27.053  33.541  57.215
ATOM   4307  N   ILE A 277      27.092  31.309  56.924
ATOM   4308  H   ILE A 277      26.541  30.471  56.815
ATOM   4309  CA  ILE A 277      28.557  31.202  56.891
ATOM   4310  HA  ILE A 277      28.957  31.708  57.769
ATOM   4311  C   ILE A 277      29.129  31.936  55.671
ATOM   4312  CB  ILE A 277      28.985  29.718  56.954
ATOM   4313  HB  ILE A 277      28.434  29.165  56.195
ATOM   4314  O   ILE A 277      30.088  32.691  55.813
ATOM   4315  CG1 ILE A 277      28.641  29.135  58.347
ATOM   4316 HG12 ILE A 277      29.257  29.620  59.104
ATOM   4317 HG13 ILE A 277      27.599  29.350  58.583
ATOM   4318  CG2 ILE A 277      30.492  29.561  56.671
ATOM   4319 HG21 ILE A 277      30.733  29.896  55.663
ATOM   4320 HG22 ILE A 277      30.774  28.510  56.736
ATOM   4321 HG23 ILE A 277      31.072  30.138  57.390
ATOM   4322  CD1 ILE A 277      28.823  27.618  58.460
ATOM   4323 HD11 ILE A 277      28.462  27.286  59.435
ATOM   4324 HD12 ILE A 277      28.249  27.114  57.683
ATOM   4325 HD13 ILE A 277      29.876  27.347  58.379
ATOM   4326  N   ALA A 278      28.527  31.778  54.488
ATOM   4327  H   ALA A 278      27.729  31.164  54.424
ATOM   4328  CA  ALA A 278      28.974  32.465  53.272
ATOM   4329  HA  ALA A 278      30.019  32.214  53.094
ATOM   4330  C   ALA A 278      28.890  33.999  53.386
ATOM   4331  CB  ALA A 278      28.143  31.950  52.092
ATOM   4332  HB1 ALA A 278      28.488  32.419  51.171
ATOM   4333  HB2 ALA A 278      27.091  32.196  52.241
ATOM   4334  HB3 ALA A 278      28.251  30.868  52.003
ATOM   4335  O   ALA A 278      29.732  34.704  52.834
ATOM   4336  N   ASN A 279      27.915  34.512  54.142
ATOM   4337  H   ASN A 279      27.226  33.874  54.514
ATOM   4338  CA  ASN A 279      27.733  35.940  54.409
ATOM   4339  HA  ASN A 279      28.108  36.501  53.553
ATOM   4340  C   ASN A 279      28.538  36.455  55.621
ATOM   4341  CB  ASN A 279      26.226  36.223  54.533
ATOM   4342  HB2 ASN A 279      25.787  35.553  55.272
ATOM   4343  HB3 ASN A 279      26.075  37.247  54.875
ATOM   4344  O   ASN A 279      28.364  37.604  56.024
ATOM   4345  CG  ASN A 279      25.499  36.096  53.206
ATOM   4346  ND2 ASN A 279      24.368  35.434  53.176
ATOM   4347 HD21 ASN A 279      23.942  35.333  52.266
ATOM   4348 HD22 ASN A 279      24.162  34.808  53.941
ATOM   4349  OD1 ASN A 279      25.920  36.604  52.181
ATOM   4350  N   GLY A 280      29.402  35.633  56.230
ATOM   4351  H   GLY A 280      29.515  34.697  55.870
ATOM   4352  CA  GLY A 280      30.217  36.027  57.388
ATOM   4353  HA2 GLY A 280      30.997  35.280  57.532
ATOM   4354  HA3 GLY A 280      30.693  36.986  57.181
ATOM   4355  C   GLY A 280      29.441  36.155  58.704
ATOM   4356  O   GLY A 280      29.956  36.709  59.676
ATOM   4357  N   VAL A 281      28.208  35.645  58.764
ATOM   4358  H   VAL A 281      27.867  35.153  57.949
ATOM   4359  CA  VAL A 281      27.366  35.615  59.969
ATOM   4360  HA  VAL A 281      27.707  36.398  60.646
ATOM   4361  C   VAL A 281      27.570  34.278  60.682
ATOM   4362  CB  VAL A 281      25.886  35.909  59.654
ATOM   4363  HB  VAL A 281      25.433  35.060  59.143
ATOM   4364  O   VAL A 281      26.699  33.401  60.692
ATOM   4365  CG1 VAL A 281      25.118  36.177  60.956
ATOM   4366 HG11 VAL A 281      25.533  37.050  61.462
ATOM   4367 HG12 VAL A 281      25.177  35.318  61.624
ATOM   4368 HG13 VAL A 281      24.071  36.371  60.727
ATOM   4369  CG2 VAL A 281      25.726  37.140  58.751
ATOM   4370 HG21 VAL A 281      26.095  36.917  57.749
ATOM   4371 HG22 VAL A 281      26.302  37.974  59.154
ATOM   4372 HG23 VAL A 281      24.677  37.425  58.674
ATOM   4373  N   PHE A 282      28.768  34.098  61.235
ATOM   4374  H   PHE A 282      29.447  34.840  61.151
ATOM   4375  CA  PHE A 282      29.199  32.834  61.831
ATOM   4376  HA  PHE A 282      29.030  32.047  61.096
ATOM   4377  C   PHE A 282      28.403  32.503  63.101
ATOM   4378  CB  PHE A 282      30.704  32.883  62.118
ATOM   4379  HB2 PHE A 282      30.888  33.634  62.886
ATOM   4380  HB3 PHE A 282      31.007  31.918  62.523
ATOM   4381  O   PHE A 282      28.423  33.283  64.058
ATOM   4382  CG  PHE A 282      31.583  33.182  60.917
ATOM   4383  CD1 PHE A 282      31.274  32.665  59.642
ATOM   4384  HD1 PHE A 282      30.416  32.026  59.499
ATOM   4385  CD2 PHE A 282      32.736  33.971  61.083
ATOM   4386  HD2 PHE A 282      33.001  34.340  62.063
ATOM   4387  CE1 PHE A 282      32.102  32.947  58.545
ATOM   4388  HE1 PHE A 282      31.877  32.536  57.572
ATOM   4389  CE2 PHE A 282      33.559  34.259  59.982
ATOM   4390  HE2 PHE A 282      34.446  34.862  60.118
ATOM   4391  CZ  PHE A 282      33.240  33.750  58.711
ATOM   4392  HZ  PHE A 282      33.879  33.958  57.866
ATOM   4393  N   PRO A 283      27.690  31.362  63.150
ATOM   4394  CA  PRO A 283      26.976  30.963  64.352
ATOM   4395  HA  PRO A 283      26.364  31.792  64.709
ATOM   4396  C   PRO A 283      27.945  30.547  65.461
ATOM   4397  CB  PRO A 283      26.068  29.825  63.913
ATOM   4398  HB2 PRO A 283      25.155  30.266  63.514
ATOM   4399  HB3 PRO A 283      25.832  29.142  64.730
ATOM   4400  O   PRO A 283      28.941  29.863  65.209
ATOM   4401  CG  PRO A 283      26.858  29.168  62.784
ATOM   4402  HG2 PRO A 283      26.228  28.595  62.103
ATOM   4403  HG3 PRO A 283      27.634  28.536  63.219
ATOM   4404  CD  PRO A 283      27.489  30.374  62.095
ATOM   4405  HD2 PRO A 283      28.423  30.079  61.618
ATOM   4406  HD3 PRO A 283      26.802  30.775  61.349
ATOM   4407  N   LYS A 284      27.612  30.941  66.693
ATOM   4408  H   LYS A 284      26.750  31.456  66.807
ATOM   4409  CA  LYS A 284      28.395  30.678  67.903
ATOM   4410  HA  LYS A 284      29.195  29.979  67.659
ATOM   4411  C   LYS A 284      27.540  30.050  68.991
ATOM   4412  CB  LYS A 284      29.024  31.966  68.451
ATOM   4413  HB2 LYS A 284      29.605  31.716  69.338
ATOM   4414  HB3 LYS A 284      28.227  32.650  68.745
ATOM   4415  O   LYS A 284      26.365  30.395  69.133
ATOM   4416  CG  LYS A 284      29.934  32.682  67.455
ATOM   4417  HG2 LYS A 284      30.694  31.988  67.096
ATOM   4418  HG3 LYS A 284      29.342  33.042  66.614
ATOM   4419  CD  LYS A 284      30.616  33.868  68.145
ATOM   4420  HD2 LYS A 284      31.338  33.485  68.866
ATOM   4421  HD3 LYS A 284      29.876  34.465  68.678
ATOM   4422  CE  LYS A 284      31.293  34.751  67.098
ATOM   4423  HE2 LYS A 284      31.285  34.223  66.145
ATOM   4424  HE3 LYS A 284      30.714  35.665  66.967
ATOM   4425  NZ  LYS A 284      32.693  35.054  67.456
ATOM   4426  HZ1 LYS A 284      33.248  34.595  66.749
ATOM   4427  HZ2 LYS A 284      32.893  36.044  67.444
ATOM   4428  HZ3 LYS A 284      32.944  34.635  68.340
ATOM   4429  N   TRP A 285      28.161  29.212  69.814
ATOM   4430  H   TRP A 285      29.126  28.986  69.616
ATOM   4431  CA  TRP A 285      27.562  28.636  71.013
ATOM   4432  HA  TRP A 285      26.624  29.145  71.236
ATOM   4433  C   TRP A 285      28.493  28.808  72.205
ATOM   4434  CB  TRP A 285      27.261  27.149  70.809
ATOM   4435  HB2 TRP A 285      26.974  26.717  71.769
ATOM   4436  HB3 TRP A 285      28.184  26.664  70.493
ATOM   4437  O   TRP A 285      29.687  28.527  72.108
ATOM   4438  CG  TRP A 285      26.191  26.828  69.815
ATOM   4439  CD1 TRP A 285      24.935  26.420  70.107
ATOM   4440  HD1 TRP A 285      24.543  26.276  71.103
ATOM   4441  CD2 TRP A 285      26.275  26.856  68.358
ATOM   4442  CE2 TRP A 285      25.015  26.446  67.833
ATOM   4443  CE3 TRP A 285      27.293  27.164  67.426
ATOM   4444  HE3 TRP A 285      28.269  27.455  67.785
ATOM   4445  NE1 TRP A 285      24.227  26.212  68.941
ATOM   4446  HE1 TRP A 285      23.261  25.919  68.929
ATOM   4447  CH2 TRP A 285      25.821  26.636  65.555
ATOM   4448  HH2 TRP A 285      25.658  26.537  64.492
ATOM   4449  CZ2 TRP A 285      24.797  26.319  66.458
ATOM   4450  HZ2 TRP A 285      23.846  25.948  66.105
ATOM   4451  CZ3 TRP A 285      27.062  27.077  66.043
ATOM   4452  HZ3 TRP A 285      27.849  27.351  65.356
ATOM   4453  N   ARG A 286      27.923  29.196  73.348
ATOM   4454  H   ARG A 286      26.926  29.356  73.335
ATOM   4455  CA  ARG A 286      28.573  29.048  74.653
ATOM   4456  HA  ARG A 286      29.609  29.382  74.584
ATOM   4457  C   ARG A 286      28.566  27.567  75.013
ATOM   4458  CB  ARG A 286      27.848  29.872  75.730
ATOM   4459  HB2 ARG A 286      26.840  29.478  75.852
ATOM   4460  HB3 ARG A 286      28.382  29.747  76.673
ATOM   4461  O   ARG A 286      27.513  26.933  74.950
ATOM   4462  CG  ARG A 286      27.779  31.377  75.414
ATOM   4463  HG2 ARG A 286      28.791  31.759  75.287
ATOM   4464  HG3 ARG A 286      27.232  31.533  74.484
ATOM   4465  CD  ARG A 286      27.085  32.177  76.528
ATOM   4466  HD2 ARG A 286      27.102  33.233  76.258
ATOM   4467  HD3 ARG A 286      27.645  32.056  77.456
ATOM   4468  NE  ARG A 286      25.689  31.746  76.736
ATOM   4469  HE  ARG A 286      25.395  30.910  76.251
ATOM   4470  NH1 ARG A 286      25.015  33.422  78.186
ATOM   4471 HH11 ARG A 286      25.706  34.088  77.870
ATOM   4472 HH12 ARG A 286      24.293  33.839  78.755
ATOM   4473  NH2 ARG A 286      23.644  31.740  77.725
ATOM   4474 HH21 ARG A 286      23.401  30.889  77.237
ATOM   4475 HH22 ARG A 286      22.959  32.193  78.313
ATOM   4476  CZ  ARG A 286      24.805  32.307  77.545
ATOM   4477  N   PHE A 287      29.711  27.031  75.401
ATOM   4478  H   PHE A 287      30.523  27.630  75.464
ATOM   4479  CA  PHE A 287      29.887  25.641  75.796
ATOM   4480  HA  PHE A 287      28.975  25.087  75.568
ATOM   4481  C   PHE A 287      30.131  25.551  77.304
ATOM   4482  CB  PHE A 287      31.010  25.014  74.971
ATOM   4483  HB2 PHE A 287      30.843  25.243  73.919
ATOM   4484  HB3 PHE A 287      31.961  25.467  75.253
ATOM   4485  O   PHE A 287      30.964  26.270  77.867
ATOM   4486  CG  PHE A 287      31.094  23.509  75.117
ATOM   4487  CD1 PHE A 287      32.017  22.917  75.998
ATOM   4488  HD1 PHE A 287      32.668  23.539  76.595
ATOM   4489  CD2 PHE A 287      30.245  22.694  74.348
ATOM   4490  HD2 PHE A 287      29.531  23.149  73.678
ATOM   4491  CE1 PHE A 287      32.106  21.516  76.087
ATOM   4492  HE1 PHE A 287      32.826  21.054  76.746
ATOM   4493  CE2 PHE A 287      30.326  21.296  74.443
ATOM   4494  HE2 PHE A 287      29.674  20.680  73.841
ATOM   4495  CZ  PHE A 287      31.263  20.706  75.307
ATOM   4496  HZ  PHE A 287      31.339  19.631  75.374
ATOM   4497  N   GLY A 288      29.363  24.698  77.970
ATOM   4498  H   GLY A 288      28.719  24.119  77.451
ATOM   4499  CA  GLY A 288      29.337  24.596  79.420
ATOM   4500  HA2 GLY A 288      30.299  24.909  79.826
ATOM   4501  HA3 GLY A 288      28.565  25.256  79.816
ATOM   4502  C   GLY A 288      29.065  23.189  79.916
ATOM   4503  O   GLY A 288      28.743  22.279  79.148
ATOM   4504  N   VAL A 289      29.211  23.022  81.227
ATOM   4505  H   VAL A 289      29.510  23.812  81.781
ATOM   4506  CA  VAL A 289      29.006  21.746  81.910
ATOM   4507  HA  VAL A 289      28.458  21.083  81.241
ATOM   4508  C   VAL A 289      28.169  21.898  83.169
ATOM   4509  CB  VAL A 289      30.335  21.060  82.264
ATOM   4510  HB  VAL A 289      30.106  20.245  82.951
ATOM   4511  O   VAL A 289      28.340  22.851  83.930
ATOM   4512  CG1 VAL A 289      31.001  20.454  81.025
ATOM   4513 HG11 VAL A 289      31.165  21.217  80.263
ATOM   4514 HG12 VAL A 289      31.954  20.001  81.296
ATOM   4515 HG13 VAL A 289      30.349  19.686  80.610
ATOM   4516  CG2 VAL A 289      31.321  21.988  82.985
ATOM   4517 HG21 VAL A 289      30.821  22.562  83.766
ATOM   4518 HG22 VAL A 289      31.784  22.679  82.280
ATOM   4519 HG23 VAL A 289      32.088  21.382  83.465
ATOM   4520  N   GLN A 290      27.327  20.907  83.431
ATOM   4521  H   GLN A 290      27.232  20.174  82.743
ATOM   4522  CA  GLN A 290      26.840  20.613  84.776
ATOM   4523  HA  GLN A 290      26.872  21.508  85.397
ATOM   4524  C   GLN A 290      27.745  19.544  85.384
ATOM   4525  CB  GLN A 290      25.399  20.116  84.719
ATOM   4526  HB2 GLN A 290      25.352  19.220  84.099
ATOM   4527  HB3 GLN A 290      25.086  19.854  85.730
ATOM   4528  O   GLN A 290      28.140  18.615  84.679
ATOM   4529  CG  GLN A 290      24.420  21.161  84.182
ATOM   4530  HG2 GLN A 290      24.478  22.065  84.787
ATOM   4531  HG3 GLN A 290      24.683  21.407  83.152
ATOM   4532  CD  GLN A 290      22.998  20.617  84.184
ATOM   4533  NE2 GLN A 290      22.074  21.262  84.847
ATOM   4534 HE21 GLN A 290      21.142  20.871  84.858
ATOM   4535 HE22 GLN A 290      22.325  22.013  85.472
ATOM   4536  OE1 GLN A 290      22.711  19.576  83.620
ATOM   4537  N   VAL A 291      28.089  19.665  86.667
ATOM   4538  H   VAL A 291      27.654  20.383  87.229
ATOM   4539  CA  VAL A 291      28.999  18.726  87.341
ATOM   4540  HA  VAL A 291      29.095  17.831  86.726
ATOM   4541  C   VAL A 291      28.418  18.290  88.675
ATOM   4542  CB  VAL A 291      30.412  19.316  87.513
ATOM   4543  HB  VAL A 291      30.345  20.250  88.071
ATOM   4544  O   VAL A 291      28.005  19.130  89.469
ATOM   4545  CG1 VAL A 291      31.358  18.368  88.262
ATOM   4546 HG11 VAL A 291      30.994  18.181  89.272
ATOM   4547 HG12 VAL A 291      31.433  17.419  87.730
ATOM   4548 HG13 VAL A 291      32.350  18.810  88.354
ATOM   4549  CG2 VAL A 291      31.035  19.603  86.136
ATOM   4550 HG21 VAL A 291      30.481  20.385  85.618
ATOM   4551 HG22 VAL A 291      32.081  19.894  86.227
ATOM   4552 HG23 VAL A 291      30.998  18.694  85.536
ATOM   4553  N   VAL A 292      28.442  16.981  88.918
ATOM   4554  H   VAL A 292      28.828  16.378  88.206
ATOM   4555  CA  VAL A 292      28.085  16.350  90.193
ATOM   4556  HA  VAL A 292      27.843  17.116  90.930
ATOM   4557  C   VAL A 292      29.309  15.582  90.686
ATOM   4558  CB  VAL A 292      26.844  15.447  90.026
ATOM   4559  HB  VAL A 292      27.035  14.716  89.240
ATOM   4560  O   VAL A 292      29.889  14.789  89.940
ATOM   4561  CG1 VAL A 292      26.491  14.690  91.309
ATOM   4562 HG11 VAL A 292      27.296  14.005  91.577
ATOM   4563 HG12 VAL A 292      26.317  15.387  92.129
ATOM   4564 HG13 VAL A 292      25.595  14.089  91.149
ATOM   4565  CG2 VAL A 292      25.612  16.268  89.620
ATOM   4566 HG21 VAL A 292      25.787  16.762  88.664
ATOM   4567 HG22 VAL A 292      25.395  17.021  90.378
ATOM   4568 HG23 VAL A 292      24.750  15.611  89.506
ATOM   4569  N   ALA A 293      29.738  15.836  91.922
ATOM   4570  H   ALA A 293      29.201  16.445  92.522
ATOM   4571  CA  ALA A 293      30.843  15.094  92.525
ATOM   4572  HA  ALA A 293      31.716  15.170  91.877
ATOM   4573  C   ALA A 293      30.477  13.608  92.662
ATOM   4574  CB  ALA A 293      31.187  15.719  93.882
ATOM   4575  HB1 ALA A 293      31.563  16.732  93.738
ATOM   4576  HB2 ALA A 293      31.951  15.123  94.382
ATOM   4577  HB3 ALA A 293      30.300  15.753  94.513
ATOM   4578  O   ALA A 293      29.317  13.267  92.872
ATOM   4579  N   GLU A 294      31.461  12.711  92.584
ATOM   4580  H   GLU A 294      32.405  13.013  92.390
ATOM   4581  CA  GLU A 294      31.203  11.268  92.687
ATOM   4582  HA  GLU A 294      30.527  10.975  91.883
ATOM   4583  C   GLU A 294      30.515  10.880  94.008
ATOM   4584  CB  GLU A 294      32.528  10.526  92.493
ATOM   4585  HB2 GLU A 294      32.906  10.777  91.502
ATOM   4586  HB3 GLU A 294      33.239  10.873  93.243
ATOM   4587  O   GLU A 294      29.602  10.060  94.013
ATOM   4588  CG  GLU A 294      32.411   8.998  92.574
ATOM   4589  HG2 GLU A 294      32.110   8.706  93.580
ATOM   4590  HG3 GLU A 294      31.647   8.667  91.870
ATOM   4591  CD  GLU A 294      33.742   8.315  92.235
ATOM   4592  OE1 GLU A 294      33.721   7.170  91.725
ATOM   4593  OE2 GLU A 294      34.810   8.931  92.397
ATOM   4594  N   ALA A 295      30.874  11.528  95.122
ATOM   4595  H   ALA A 295      31.603  12.224  95.056
ATOM   4596  CA  ALA A 295      30.230  11.308  96.419
ATOM   4597  HA  ALA A 295      30.289  10.247  96.658
ATOM   4598  C   ALA A 295      28.734  11.690  96.439
ATOM   4599  CB  ALA A 295      31.011  12.096  97.477
ATOM   4600  HB1 ALA A 295      30.948  13.163  97.264
ATOM   4601  HB2 ALA A 295      30.580  11.909  98.460
ATOM   4602  HB3 ALA A 295      32.056  11.784  97.479
ATOM   4603  O   ALA A 295      27.984  11.186  97.277
ATOM   4604  N   ASP A 296      28.299  12.544  95.507
ATOM   4605  H   ASP A 296      28.943  12.855  94.793
ATOM   4606  CA  ASP A 296      26.938  13.068  95.438
ATOM   4607  HA  ASP A 296      26.497  12.953  96.428
ATOM   4608  C   ASP A 296      26.034  12.296  94.462
ATOM   4609  CB  ASP A 296      26.958  14.575  95.137
ATOM   4610  HB2 ASP A 296      25.937  14.924  94.986
ATOM   4611  HB3 ASP A 296      27.510  14.748  94.213
ATOM   4612  O   ASP A 296      24.855  12.635  94.335
ATOM   4613  CG  ASP A 296      27.571  15.412  96.265
ATOM   4614  OD1 ASP A 296      27.415  15.029  97.448
ATOM   4615  OD2 ASP A 296      28.177  16.453  95.927
ATOM   4616  N   GLU A 297      26.536  11.229  93.823
ATOM   4617  H   GLU A 297      27.510  11.013  93.979
ATOM   4618  CA  GLU A 297      25.824  10.417  92.816
ATOM   4619  HA  GLU A 297      25.773  10.973  91.880
ATOM   4620  C   GLU A 297      24.393  10.051  93.237
ATOM   4621  CB  GLU A 297      26.621   9.120  92.584
ATOM   4622  HB2 GLU A 297      26.606   8.520  93.493
ATOM   4623  HB3 GLU A 297      27.657   9.390  92.375
ATOM   4624  O   GLU A 297      23.445  10.113  92.454
ATOM   4625  CG  GLU A 297      26.074   8.280  91.417
ATOM   4626  HG2 GLU A 297      25.033   8.028  91.619
ATOM   4627  HG3 GLU A 297      26.094   8.887  90.511
ATOM   4628  CD  GLU A 297      26.857   6.983  91.157
ATOM   4629  OE1 GLU A 297      26.242   6.069  90.565
ATOM   4630  OE2 GLU A 297      28.052   6.903  91.522
ATOM   4631  N   HIS A 298      24.215   9.693  94.508
ATOM   4632  H   HIS A 298      25.040   9.672  95.092
ATOM   4633  CA  HIS A 298      22.951   9.183  95.030
ATOM   4634  HA  HIS A 298      22.308   8.949  94.182
ATOM   4635  C   HIS A 298      22.164  10.193  95.876
ATOM   4636  CB  HIS A 298      23.211   7.865  95.760
ATOM   4637  HB2 HIS A 298      22.264   7.453  96.110
ATOM   4638  HB3 HIS A 298      23.834   8.064  96.632
ATOM   4639  O   HIS A 298      21.148   9.816  96.469
ATOM   4640  CG  HIS A 298      23.882   6.815  94.908
ATOM   4641  CD2 HIS A 298      24.874   5.973  95.329
ATOM   4642  HD2 HIS A 298      25.316   5.952  96.315
ATOM   4643  ND1 HIS A 298      23.639   6.518  93.580
ATOM   4644  HD1 HIS A 298      23.160   7.089  92.900
ATOM   4645  CE1 HIS A 298      24.468   5.520  93.222
ATOM   4646  HE1 HIS A 298      24.594   5.146  92.216
ATOM   4647  NE2 HIS A 298      25.208   5.132  94.272
ATOM   4648  N   THR A 299      22.579  11.462  95.921
ATOM   4649  H   THR A 299      23.386  11.720  95.373
ATOM   4650  CA  THR A 299      21.953  12.500  96.769
ATOM   4651  HA  THR A 299      21.748  12.072  97.749
ATOM   4652  C   THR A 299      20.617  13.015  96.228
ATOM   4653  CB  THR A 299      22.895  13.691  96.979
ATOM   4654  HB  THR A 299      22.379  14.436  97.584
ATOM   4655  O   THR A 299      19.773  13.477  96.996
ATOM   4656  CG2 THR A 299      24.164  13.284  97.724
ATOM   4657 HG21 THR A 299      24.867  14.117  97.730
ATOM   4658 HG22 THR A 299      24.630  12.415  97.258
ATOM   4659 HG23 THR A 299      23.916  13.034  98.755
ATOM   4660  OG1 THR A 299      23.209  14.283  95.743
ATOM   4661  HG1 THR A 299      23.926  13.803  95.323
ATOM   4662  N   PHE A 300      20.371  12.881  94.924
ATOM   4663  H   PHE A 300      21.132  12.578  94.331
ATOM   4664  CA  PHE A 300      19.101  13.238  94.293
ATOM   4665  HA  PHE A 300      18.798  14.217  94.663
ATOM   4666  C   PHE A 300      18.023  12.221  94.687
ATOM   4667  CB  PHE A 300      19.290  13.357  92.773
ATOM   4668  HB2 PHE A 300      18.328  13.587  92.314
ATOM   4669  HB3 PHE A 300      19.623  12.401  92.370
ATOM   4670  O   PHE A 300      18.077  11.056  94.295
ATOM   4671  CG  PHE A 300      20.293  14.431  92.388
ATOM   4672  CD1 PHE A 300      19.856  15.732  92.077
ATOM   4673  HD1 PHE A 300      18.797  15.942  92.023
ATOM   4674  CD2 PHE A 300      21.671  14.142  92.387
ATOM   4675  HD2 PHE A 300      22.029  13.147  92.602
ATOM   4676  CE1 PHE A 300      20.789  16.750  91.806
ATOM   4677  HE1 PHE A 300      20.456  17.747  91.559
ATOM   4678  CE2 PHE A 300      22.603  15.159  92.122
ATOM   4679  HE2 PHE A 300      23.659  14.940  92.155
ATOM   4680  CZ  PHE A 300      22.165  16.462  91.840
ATOM   4681  HZ  PHE A 300      22.891  17.237  91.652
ATOM   4682  N   ALA A 301      17.068  12.630  95.526
ATOM   4683  H   ALA A 301      17.110  13.574  95.883
ATOM   4684  CA  ALA A 301      16.041  11.732  96.063
ATOM   4685  HA  ALA A 301      16.522  10.818  96.411
ATOM   4686  C   ALA A 301      14.985  11.325  95.020
ATOM   4687  CB  ALA A 301      15.390  12.424  97.267
ATOM   4688  HB1 ALA A 301      14.656  11.757  97.717
ATOM   4689  HB2 ALA A 301      16.149  12.669  98.010
ATOM   4690  HB3 ALA A 301      14.890  13.338  96.946
ATOM   4691  O   ALA A 301      14.344  10.286  95.159
ATOM   4692  N   ASP A 302      14.801  12.157  93.999
ATOM   4693  H   ASP A 302      15.369  12.992  93.960
ATOM   4694  CA  ASP A 302      13.682  12.142  93.061
ATOM   4695  HA  ASP A 302      12.889  11.519  93.475
ATOM   4696  C   ASP A 302      14.007  11.532  91.690
ATOM   4697  CB  ASP A 302      13.129  13.578  92.962
ATOM   4698  HB2 ASP A 302      12.322  13.590  92.229
ATOM   4699  HB3 ASP A 302      12.689  13.836  93.925
ATOM   4700  O   ASP A 302      13.088  11.137  90.978
ATOM   4701  CG  ASP A 302      14.161  14.672  92.610
ATOM   4702  OD1 ASP A 302      15.265  14.725  93.217
ATOM   4703  OD2 ASP A 302      13.838  15.530  91.768
ATOM   4704  N   PHE A 303      15.287  11.399  91.334
ATOM   4705  H   PHE A 303      16.007  11.728  91.962
ATOM   4706  CA  PHE A 303      15.730  10.750  90.099
ATOM   4707  HA  PHE A 303      15.075   9.904  89.894
ATOM   4708  C   PHE A 303      17.158  10.204  90.227
ATOM   4709  CB  PHE A 303      15.613  11.734  88.922
ATOM   4710  HB2 PHE A 303      14.580  12.069  88.835
ATOM   4711  HB3 PHE A 303      15.847  11.189  88.006
ATOM   4712  O   PHE A 303      17.881  10.519  91.174
ATOM   4713  CG  PHE A 303      16.517  12.950  89.001
ATOM   4714  CD1 PHE A 303      16.108  14.087  89.716
ATOM   4715  HD1 PHE A 303      15.135  14.101  90.186
ATOM   4716  CD2 PHE A 303      17.769  12.950  88.361
ATOM   4717  HD2 PHE A 303      18.087  12.088  87.792
ATOM   4718  CE1 PHE A 303      16.947  15.208  89.815
ATOM   4719  HE1 PHE A 303      16.615  16.075  90.367
ATOM   4720  CE2 PHE A 303      18.617  14.064  88.468
ATOM   4721  HE2 PHE A 303      19.593  14.043  88.005
ATOM   4722  CZ  PHE A 303      18.208  15.197  89.192
ATOM   4723  HZ  PHE A 303      18.865  16.049  89.272
ATOM   4724  N   ASP A 304      17.558   9.366  89.271
ATOM   4725  H   ASP A 304      16.933   9.176  88.502
ATOM   4726  CA  ASP A 304      18.930   8.880  89.127
ATOM   4727  HA  ASP A 304      19.441   8.945  90.086
ATOM   4728  C   ASP A 304      19.695   9.745  88.114
ATOM   4729  CB  ASP A 304      18.901   7.406  88.706
ATOM   4730  HB2 ASP A 304      18.668   7.326  87.644
ATOM   4731  HB3 ASP A 304      18.120   6.885  89.260
ATOM   4732  O   ASP A 304      19.176  10.036  87.035
ATOM   4733  CG  ASP A 304      20.242   6.741  88.991
ATOM   4734  OD1 ASP A 304      21.237   7.203  88.396
ATOM   4735  OD2 ASP A 304      20.248   5.831  89.856
ATOM   4736  N   ILE A 305      20.923  10.166  88.433
ATOM   4737  H   ILE A 305      21.365   9.809  89.268
ATOM   4738  CA  ILE A 305      21.704  11.018  87.527
ATOM   4739  HA  ILE A 305      21.047  11.827  87.206
ATOM   4740  C   ILE A 305      22.131  10.288  86.246
ATOM   4741  CB  ILE A 305      22.914  11.664  88.232
ATOM   4742  HB  ILE A 305      23.365  12.343  87.510
ATOM   4743  O   ILE A 305      22.504  10.953  85.280
ATOM   4744  CG1 ILE A 305      24.002  10.646  88.635
ATOM   4745 HG12 ILE A 305      23.673  10.065  89.497
ATOM   4746 HG13 ILE A 305      24.189   9.955  87.813
ATOM   4747  CG2 ILE A 305      22.458  12.523  89.422
ATOM   4748 HG21 ILE A 305      21.658  13.197  89.115
ATOM   4749 HG22 ILE A 305      23.287  13.129  89.788
ATOM   4750 HG23 ILE A 305      22.103  11.889  90.234
ATOM   4751  CD1 ILE A 305      25.336  11.329  88.952
ATOM   4752 HD11 ILE A 305      25.255  11.923  89.864
ATOM   4753 HD12 ILE A 305      25.632  11.974  88.125
ATOM   4754 HD13 ILE A 305      26.107  10.570  89.088
ATOM   4755  N   LEU A 306      22.071   8.953  86.230
ATOM   4756  H   LEU A 306      21.783   8.481  87.075
ATOM   4757  CA  LEU A 306      22.373   8.089  85.088
ATOM   4758  HA  LEU A 306      23.084   8.591  84.433
ATOM   4759  C   LEU A 306      21.134   7.783  84.224
ATOM   4760  CB  LEU A 306      23.025   6.797  85.618
ATOM   4761  HB2 LEU A 306      22.275   6.232  86.173
ATOM   4762  HB3 LEU A 306      23.324   6.187  84.765
ATOM   4763  O   LEU A 306      21.238   7.070  83.228
ATOM   4764  CG  LEU A 306      24.253   6.988  86.528
ATOM   4765  HG  LEU A 306      23.953   7.470  87.459
ATOM   4766  CD1 LEU A 306      24.853   5.624  86.862
ATOM   4767 HD11 LEU A 306      25.688   5.748  87.552
ATOM   4768 HD12 LEU A 306      24.099   5.013  87.358
ATOM   4769 HD13 LEU A 306      25.188   5.122  85.955
ATOM   4770  CD2 LEU A 306      25.335   7.837  85.862
ATOM   4771 HD21 LEU A 306      25.598   7.390  84.903
ATOM   4772 HD22 LEU A 306      26.210   7.880  86.512
ATOM   4773 HD23 LEU A 306      24.969   8.851  85.706
ATOM   4774  N   ASP A 307      19.958   8.308  84.587
ATOM   4775  H   ASP A 307      19.921   8.875  85.421
ATOM   4776  CA  ASP A 307      18.732   8.183  83.800
ATOM   4777  HA  ASP A 307      18.719   7.200  83.331
ATOM   4778  C   ASP A 307      18.701   9.236  82.675
ATOM   4779  CB  ASP A 307      17.509   8.253  84.737
ATOM   4780  HB2 ASP A 307      17.482   9.230  85.220
ATOM   4781  HB3 ASP A 307      17.613   7.492  85.511
ATOM   4782  O   ASP A 307      18.443  10.421  82.898
ATOM   4783  CG  ASP A 307      16.172   8.029  84.024
ATOM   4784  OD1 ASP A 307      16.129   8.036  82.777
ATOM   4785  OD2 ASP A 307      15.119   7.899  84.694
ATOM   4786  N   ALA A 308      18.922   8.797  81.434
ATOM   4787  H   ALA A 308      19.219   7.839  81.317
ATOM   4788  CA  ALA A 308      18.900   9.661  80.252
ATOM   4789  HA  ALA A 308      19.585  10.488  80.429
ATOM   4790  C   ALA A 308      17.518  10.282  79.941
ATOM   4791  CB  ALA A 308      19.432   8.856  79.063
ATOM   4792  HB1 ALA A 308      20.419   8.461  79.299
ATOM   4793  HB2 ALA A 308      18.757   8.028  78.840
ATOM   4794  HB3 ALA A 308      19.506   9.506  78.191
ATOM   4795  O   ALA A 308      17.429  11.195  79.122
ATOM   4796  N   THR A 309      16.437   9.839  80.593
ATOM   4797  H   THR A 309      16.557   9.098  81.269
ATOM   4798  CA  THR A 309      15.103  10.469  80.500
ATOM   4799  HA  THR A 309      14.968  10.835  79.482
ATOM   4800  C   THR A 309      14.960  11.684  81.425
ATOM   4801  CB  THR A 309      13.960   9.466  80.747
ATOM   4802  HB  THR A 309      13.023   9.938  80.450
ATOM   4803  O   THR A 309      13.905  12.326  81.460
ATOM   4804  CG2 THR A 309      14.131   8.185  79.930
ATOM   4805 HG21 THR A 309      13.233   7.574  80.026
ATOM   4806 HG22 THR A 309      15.002   7.624  80.268
ATOM   4807 HG23 THR A 309      14.262   8.431  78.876
ATOM   4808  OG1 THR A 309      13.863   9.110  82.113
ATOM   4809  HG1 THR A 309      14.680   8.656  82.330
ATOM   4810  N   LYS A 310      16.013  12.014  82.190
ATOM   4811  H   LYS A 310      16.838  11.433  82.136
ATOM   4812  CA  LYS A 310      16.007  13.048  83.226
ATOM   4813  HA  LYS A 310      15.007  13.483  83.259
ATOM   4814  C   LYS A 310      16.975  14.191  82.917
ATOM   4815  CB  LYS A 310      16.296  12.414  84.601
ATOM   4816  HB2 LYS A 310      16.256  13.184  85.371
ATOM   4817  HB3 LYS A 310      17.311  12.017  84.600
ATOM   4818  O   LYS A 310      18.132  13.983  82.532
ATOM   4819  CG  LYS A 310      15.332  11.273  84.979
ATOM   4820  HG2 LYS A 310      15.704  10.790  85.884
ATOM   4821  HG3 LYS A 310      15.334  10.525  84.186
ATOM   4822  CD  LYS A 310      13.890  11.741  85.213
ATOM   4823  HD2 LYS A 310      13.473  12.128  84.283
ATOM   4824  HD3 LYS A 310      13.913  12.547  85.948
ATOM   4825  CE  LYS A 310      12.966  10.653  85.769
ATOM   4826  HE2 LYS A 310      13.347  10.321  86.736
ATOM   4827  HE3 LYS A 310      11.984  11.090  85.945
ATOM   4828  NZ  LYS A 310      12.826   9.487  84.871
ATOM   4829  HZ1 LYS A 310      13.679   8.947  84.865
ATOM   4830  HZ2 LYS A 310      12.096   8.885  85.227
ATOM   4831  HZ3 LYS A 310      12.669   9.744  83.907
ATOM   4832  N   VAL A 311      16.517  15.421  83.139
ATOM   4833  H   VAL A 311      15.582  15.499  83.512
ATOM   4834  CA  VAL A 311      17.396  16.591  83.252
ATOM   4835  HA  VAL A 311      18.217  16.482  82.543
ATOM   4836  C   VAL A 311      18.003  16.645  84.650
ATOM   4837  CB  VAL A 311      16.688  17.921  82.920
ATOM   4838  HB  VAL A 311      17.417  18.721  83.047
ATOM   4839  O   VAL A 311      17.424  16.126  85.606
ATOM   4840  CG1 VAL A 311      16.237  17.950  81.459
ATOM   4841 HG11 VAL A 311      17.082  17.709  80.813
ATOM   4842 HG12 VAL A 311      15.435  17.231  81.293
ATOM   4843 HG13 VAL A 311      15.876  18.946  81.209
ATOM   4844  CG2 VAL A 311      15.489  18.238  83.819
ATOM   4845 HG21 VAL A 311      15.782  18.224  84.869
ATOM   4846 HG22 VAL A 311      14.686  17.518  83.658
ATOM   4847 HG23 VAL A 311      15.112  19.233  83.584
ATOM   4848  N   TRP A 312      19.155  17.301  84.776
ATOM   4849  H   TRP A 312      19.579  17.717  83.958
ATOM   4850  CA  TRP A 312      19.617  17.812  86.063
ATOM   4851  HA  TRP A 312      19.206  17.218  86.879
ATOM   4852  C   TRP A 312      19.123  19.261  86.163
ATOM   4853  CB  TRP A 312      21.140  17.719  86.165
ATOM   4854  HB2 TRP A 312      21.579  18.351  85.393
ATOM   4855  HB3 TRP A 312      21.442  18.132  87.127
ATOM   4856  O   TRP A 312      19.576  20.084  85.367
ATOM   4857  CG  TRP A 312      21.761  16.360  86.036
ATOM   4858  CD1 TRP A 312      21.124  15.165  85.976
ATOM   4859  HD1 TRP A 312      20.053  15.029  86.009
ATOM   4860  CD2 TRP A 312      23.182  16.053  85.952
ATOM   4861  CE2 TRP A 312      23.340  14.642  85.876
ATOM   4862  CE3 TRP A 312      24.355  16.835  85.935
ATOM   4863  HE3 TRP A 312      24.247  17.908  85.986
ATOM   4864  NE1 TRP A 312      22.054  14.148  85.869
ATOM   4865  HE1 TRP A 312      21.823  13.168  85.795
ATOM   4866  CH2 TRP A 312      25.751  14.843  85.804
ATOM   4867  HH2 TRP A 312      26.731  14.392  85.748
ATOM   4868  CZ2 TRP A 312      24.600  14.038  85.813
ATOM   4869  HZ2 TRP A 312      24.684  12.962  85.764
ATOM   4870  CZ3 TRP A 312      25.628  16.240  85.858
ATOM   4871  HZ3 TRP A 312      26.517  16.855  85.852
ATOM   4872  N   PRO A 313      18.169  19.580  87.056
ATOM   4873  CA  PRO A 313      17.627  20.935  87.154
ATOM   4874  HA  PRO A 313      17.094  21.167  86.232
ATOM   4875  C   PRO A 313      18.735  21.977  87.377
ATOM   4876  CB  PRO A 313      16.623  20.875  88.309
ATOM   4877  HB2 PRO A 313      15.798  21.573  88.165
ATOM   4878  HB3 PRO A 313      17.131  21.064  89.255
ATOM   4879  O   PRO A 313      19.600  21.783  88.235
ATOM   4880  CG  PRO A 313      16.152  19.425  88.294
ATOM   4881  HG2 PRO A 313      15.410  19.286  87.507
ATOM   4882  HG3 PRO A 313      15.757  19.114  89.261
ATOM   4883  CD  PRO A 313      17.434  18.679  87.936
ATOM   4884  HD2 PRO A 313      18.020  18.496  88.837
ATOM   4885  HD3 PRO A 313      17.180  17.738  87.450
ATOM   4886  N   GLU A 314      18.743  23.058  86.587
ATOM   4887  H   GLU A 314      18.010  23.173  85.901
ATOM   4888  CA  GLU A 314      19.838  24.047  86.586
ATOM   4889  HA  GLU A 314      20.783  23.510  86.505
ATOM   4890  C   GLU A 314      19.923  24.865  87.888
ATOM   4891  CB  GLU A 314      19.734  24.996  85.375
ATOM   4892  HB2 GLU A 314      20.506  25.754  85.500
ATOM   4893  HB3 GLU A 314      18.763  25.493  85.379
ATOM   4894  O   GLU A 314      20.981  25.389  88.225
ATOM   4895  CG  GLU A 314      19.950  24.298  84.016
ATOM   4896  HG2 GLU A 314      20.812  23.637  84.109
ATOM   4897  HG3 GLU A 314      19.079  23.682  83.797
ATOM   4898  CD  GLU A 314      20.219  25.263  82.839
ATOM   4899  OE1 GLU A 314      20.173  24.794  81.675
ATOM   4900  OE2 GLU A 314      20.581  26.437  83.081
ATOM   4901  N   ASP A 315      18.840  24.935  88.659
ATOM   4902  H   ASP A 315      18.025  24.401  88.389
ATOM   4903  CA  ASP A 315      18.796  25.531  89.998
ATOM   4904  HA  ASP A 315      19.308  26.493  89.969
ATOM   4905  C   ASP A 315      19.503  24.675  91.066
ATOM   4906  CB  ASP A 315      17.326  25.781  90.378
ATOM   4907  HB2 ASP A 315      16.879  26.438  89.631
ATOM   4908  HB3 ASP A 315      17.304  26.308  91.331
ATOM   4909  O   ASP A 315      19.984  25.200  92.072
ATOM   4910  CG  ASP A 315      16.474  24.507  90.492
ATOM   4911  OD1 ASP A 315      16.812  23.495  89.834
ATOM   4912  OD2 ASP A 315      15.486  24.542  91.250
ATOM   4913  N   ARG A 316      19.600  23.360  90.841
ATOM   4914  H   ARG A 316      19.108  23.015  90.029
ATOM   4915  CA  ARG A 316      20.299  22.408  91.720
ATOM   4916  HA  ARG A 316      20.402  22.848  92.711
ATOM   4917  C   ARG A 316      21.717  22.117  91.240
ATOM   4918  CB  ARG A 316      19.480  21.114  91.828
ATOM   4919  HB2 ARG A 316      20.053  20.388  92.406
ATOM   4920  HB3 ARG A 316      19.320  20.709  90.829
ATOM   4921  O   ARG A 316      22.614  21.950  92.063
ATOM   4922  CG  ARG A 316      18.121  21.341  92.508
ATOM   4923  HG2 ARG A 316      18.273  21.695  93.528
ATOM   4924  HG3 ARG A 316      17.563  22.105  91.966
ATOM   4925  CD  ARG A 316      17.265  20.069  92.527
ATOM   4926  HD2 ARG A 316      17.158  19.708  91.504
ATOM   4927  HD3 ARG A 316      16.275  20.339  92.895
ATOM   4928  NE  ARG A 316      17.835  19.007  93.385
ATOM   4929  HE  ARG A 316      18.689  19.232  93.874
ATOM   4930  NH1 ARG A 316      16.224  17.401  92.991
ATOM   4931 HH11 ARG A 316      15.860  16.463  93.078
ATOM   4932 HH12 ARG A 316      15.707  18.030  92.394
ATOM   4933  NH2 ARG A 316      17.904  16.942  94.356
ATOM   4934 HH21 ARG A 316      18.804  17.140  94.770
ATOM   4935 HH22 ARG A 316      17.458  16.039  94.432
ATOM   4936  CZ  ARG A 316      17.320  17.802  93.574
ATOM   4937  N   VAL A 317      21.919  22.042  89.925
ATOM   4938  H   VAL A 317      21.115  22.167  89.326
ATOM   4939  CA  VAL A 317      23.219  21.790  89.291
ATOM   4940  HA  VAL A 317      24.003  21.929  90.036
ATOM   4941  C   VAL A 317      23.421  22.811  88.165
ATOM   4942  CB  VAL A 317      23.350  20.339  88.778
ATOM   4943  HB  VAL A 317      22.754  20.198  87.877
ATOM   4944  O   VAL A 317      23.060  22.544  87.021
ATOM   4945  CG1 VAL A 317      24.824  20.052  88.463
ATOM   4946 HG11 VAL A 317      24.920  19.057  88.028
ATOM   4947 HG12 VAL A 317      25.415  20.092  89.377
ATOM   4948 HG13 VAL A 317      25.209  20.793  87.763
ATOM   4949  CG2 VAL A 317      22.895  19.295  89.804
ATOM   4950 HG21 VAL A 317      23.424  19.444  90.745
ATOM   4951 HG22 VAL A 317      21.821  19.383  89.970
ATOM   4952 HG23 VAL A 317      23.099  18.295  89.423
ATOM   4953  N   PRO A 318      23.977  23.999  88.440
ATOM   4954  CA  PRO A 318      24.054  25.066  87.448
ATOM   4955  HA  PRO A 318      23.067  25.238  87.019
ATOM   4956  C   PRO A 318      25.008  24.728  86.300
ATOM   4957  CB  PRO A 318      24.476  26.315  88.224
ATOM   4958  HB2 PRO A 318      25.104  26.980  87.630
ATOM   4959  HB3 PRO A 318      23.585  26.842  88.567
ATOM   4960  O   PRO A 318      26.054  24.099  86.495
ATOM   4961  CG  PRO A 318      25.225  25.750  89.430
ATOM   4962  HG2 PRO A 318      26.257  25.536  89.152
ATOM   4963  HG3 PRO A 318      25.190  26.429  90.283
ATOM   4964  CD  PRO A 318      24.495  24.442  89.721
ATOM   4965  HD2 PRO A 318      25.188  23.718  90.149
ATOM   4966  HD3 PRO A 318      23.664  24.624  90.403
ATOM   4967  N   VAL A 319      24.672  25.199  85.096
ATOM   4968  H   VAL A 319      23.796  25.691  84.993
ATOM   4969  CA  VAL A 319      25.574  25.130  83.941
ATOM   4970  HA  VAL A 319      26.005  24.129  83.906
ATOM   4971  C   VAL A 319      26.699  26.146  84.126
ATOM   4972  CB  VAL A 319      24.846  25.375  82.604
ATOM   4973  HB  VAL A 319      24.450  26.390  82.587
ATOM   4974  O   VAL A 319      26.468  27.351  84.219
ATOM   4975  CG1 VAL A 319      25.813  25.195  81.422
ATOM   4976 HG11 VAL A 319      26.270  24.206  81.457
ATOM   4977 HG12 VAL A 319      26.588  25.962  81.446
ATOM   4978 HG13 VAL A 319      25.264  25.300  80.486
ATOM   4979  CG2 VAL A 319      23.684  24.400  82.393
ATOM   4980 HG21 VAL A 319      23.135  24.672  81.492
ATOM   4981 HG22 VAL A 319      24.049  23.377  82.293
ATOM   4982 HG23 VAL A 319      22.982  24.454  83.225
ATOM   4983  N   ARG A 320      27.942  25.667  84.136
ATOM   4984  H   ARG A 320      28.056  24.664  84.100
ATOM   4985  CA  ARG A 320      29.143  26.509  84.175
ATOM   4986  HA  ARG A 320      28.870  27.519  84.479
ATOM   4987  C   ARG A 320      29.733  26.598  82.771
ATOM   4988  CB  ARG A 320      30.127  25.960  85.218
ATOM   4989  HB2 ARG A 320      30.410  24.944  84.944
ATOM   4990  HB3 ARG A 320      31.017  26.590  85.211
ATOM   4991  O   ARG A 320      30.339  25.638  82.293
ATOM   4992  CG  ARG A 320      29.530  25.965  86.638
ATOM   4993  HG2 ARG A 320      28.643  25.332  86.676
ATOM   4994  HG3 ARG A 320      29.233  26.982  86.892
ATOM   4995  CD  ARG A 320      30.532  25.473  87.690
ATOM   4996  HD2 ARG A 320      31.433  26.081  87.618
ATOM   4997  HD3 ARG A 320      30.093  25.620  88.678
ATOM   4998  NE  ARG A 320      30.850  24.043  87.515
ATOM   4999  HE  ARG A 320      30.138  23.481  87.070
ATOM   5000  NH1 ARG A 320      32.971  24.049  88.420
ATOM   5001 HH11 ARG A 320      32.850  25.007  88.717
ATOM   5002 HH12 ARG A 320      33.886  23.622  88.439
ATOM   5003  NH2 ARG A 320      32.184  22.208  87.479
ATOM   5004 HH21 ARG A 320      31.458  21.683  87.013
ATOM   5005 HH22 ARG A 320      33.090  21.790  87.632
ATOM   5006  CZ  ARG A 320      31.989  23.444  87.815
ATOM   5007  N   TYR A 321      29.510  27.724  82.095
ATOM   5008  H   TYR A 321      28.976  28.452  82.548
ATOM   5009  CA  TYR A 321      30.076  28.008  80.773
ATOM   5010  HA  TYR A 321      30.011  27.108  80.159
ATOM   5011  C   TYR A 321      31.551  28.389  80.893
ATOM   5012  CB  TYR A 321      29.284  29.109  80.061
ATOM   5013  HB2 TYR A 321      29.780  29.340  79.119
ATOM   5014  HB3 TYR A 321      29.302  30.014  80.668
ATOM   5015  O   TYR A 321      31.908  29.209  81.732
ATOM   5016  CG  TYR A 321      27.847  28.733  79.759
ATOM   5017  CD1 TYR A 321      27.548  27.948  78.630
ATOM   5018  HD1 TYR A 321      28.345  27.614  77.983
ATOM   5019  CD2 TYR A 321      26.813  29.147  80.621
ATOM   5020  HD2 TYR A 321      27.038  29.735  81.499
ATOM   5021  CE1 TYR A 321      26.214  27.595  78.346
ATOM   5022  HE1 TYR A 321      25.982  26.982  77.488
ATOM   5023  CE2 TYR A 321      25.483  28.778  80.355
ATOM   5024  HE2 TYR A 321      24.696  29.077  81.034
ATOM   5025  OH  TYR A 321      23.893  27.658  78.960
ATOM   5026  HH  TYR A 321      23.326  27.817  79.718
ATOM   5027  CZ  TYR A 321      25.180  28.008  79.215
ATOM   5028  N   PHE A 322      32.393  27.786  80.060
ATOM   5029  H   PHE A 322      32.017  27.118  79.403
ATOM   5030  CA  PHE A 322      33.853  27.909  80.169
ATOM   5031  HA  PHE A 322      34.108  28.829  80.695
ATOM   5032  C   PHE A 322      34.556  27.964  78.805
ATOM   5033  CB  PHE A 322      34.350  26.725  81.008
ATOM   5034  HB2 PHE A 322      33.732  26.643  81.902
ATOM   5035  HB3 PHE A 322      35.369  26.925  81.339
ATOM   5036  O   PHE A 322      35.746  28.266  78.719
ATOM   5037  CG  PHE A 322      34.346  25.399  80.292
ATOM   5038  CD1 PHE A 322      33.176  24.626  80.281
ATOM   5039  HD1 PHE A 322      32.308  24.954  80.832
ATOM   5040  CD2 PHE A 322      35.485  24.967  79.591
ATOM   5041  HD2 PHE A 322      36.392  25.552  79.636
ATOM   5042  CE1 PHE A 322      33.124  23.454  79.515
ATOM   5043  HE1 PHE A 322      32.205  22.889  79.455
ATOM   5044  CE2 PHE A 322      35.437  23.792  78.827
ATOM   5045  HE2 PHE A 322      36.311  23.468  78.280
ATOM   5046  CZ  PHE A 322      34.249  23.042  78.786
ATOM   5047  HZ  PHE A 322      34.190  22.148  78.183
ATOM   5048  N   ALA A 323      33.828  27.673  77.729
ATOM   5049  H   ALA A 323      32.846  27.468  77.844
ATOM   5050  CA  ALA A 323      34.336  27.615  76.371
ATOM   5051  HA  ALA A 323      35.210  28.256  76.269
ATOM   5052  C   ALA A 323      33.281  28.121  75.381
ATOM   5053  CB  ALA A 323      34.751  26.164  76.096
ATOM   5054  HB1 ALA A 323      35.590  25.893  76.736
ATOM   5055  HB2 ALA A 323      35.050  26.050  75.054
ATOM   5056  HB3 ALA A 323      33.922  25.488  76.311
ATOM   5057  O   ALA A 323      32.125  28.358  75.736
ATOM   5058  N   GLU A 324      33.672  28.257  74.122
ATOM   5059  H   GLU A 324      34.640  28.077  73.898
ATOM   5060  CA  GLU A 324      32.764  28.519  73.011
ATOM   5061  HA  GLU A 324      31.779  28.135  73.273
ATOM   5062  C   GLU A 324      33.211  27.776  71.754
ATOM   5063  CB  GLU A 324      32.622  30.031  72.755
ATOM   5064  HB2 GLU A 324      31.852  30.179  71.996
ATOM   5065  HB3 GLU A 324      32.280  30.510  73.673
ATOM   5066  O   GLU A 324      34.370  27.369  71.621
ATOM   5067  CG  GLU A 324      33.913  30.716  72.271
ATOM   5068  HG2 GLU A 324      34.664  30.668  73.059
ATOM   5069  HG3 GLU A 324      34.302  30.174  71.409
ATOM   5070  CD  GLU A 324      33.688  32.181  71.861
ATOM   5071  OE1 GLU A 324      34.396  32.632  70.926
ATOM   5072  OE2 GLU A 324      32.792  32.839  72.435
ATOM   5073  N   PHE A 325      32.297  27.636  70.800
ATOM   5074  H   PHE A 325      31.361  27.976  70.966
ATOM   5075  CA  PHE A 325      32.671  27.297  69.435
ATOM   5076  HA  PHE A 325      33.722  27.555  69.310
ATOM   5077  C   PHE A 325      31.911  28.120  68.407
ATOM   5078  CB  PHE A 325      32.534  25.800  69.166
ATOM   5079  HB2 PHE A 325      32.899  25.621  68.155
ATOM   5080  HB3 PHE A 325      33.198  25.263  69.844
ATOM   5081  O   PHE A 325      30.767  28.523  68.620
ATOM   5082  CG  PHE A 325      31.132  25.240  69.289
ATOM   5083  CD1 PHE A 325      30.664  24.798  70.539
ATOM   5084  HD1 PHE A 325      31.296  24.872  71.412
ATOM   5085  CD2 PHE A 325      30.301  25.148  68.154
ATOM   5086  HD2 PHE A 325      30.654  25.496  67.195
ATOM   5087  CE1 PHE A 325      29.372  24.263  70.655
ATOM   5088  HE1 PHE A 325      29.010  23.925  71.614
ATOM   5089  CE2 PHE A 325      29.009  24.607  68.272
ATOM   5090  HE2 PHE A 325      28.368  24.541  67.405
ATOM   5091  CZ  PHE A 325      28.547  24.167  69.524
ATOM   5092  HZ  PHE A 325      27.555  23.757  69.634
ATOM   5093  N   GLU A 326      32.570  28.336  67.275
ATOM   5094  H   GLU A 326      33.500  27.951  67.200
ATOM   5095  CA  GLU A 326      32.077  29.091  66.126
ATOM   5096  HA  GLU A 326      31.028  29.351  66.271
ATOM   5097  C   GLU A 326      32.216  28.238  64.864
ATOM   5098  CB  GLU A 326      32.896  30.385  66.011
ATOM   5099  HB2 GLU A 326      33.947  30.123  65.900
ATOM   5100  HB3 GLU A 326      32.791  30.958  66.933
ATOM   5101  O   GLU A 326      33.284  27.669  64.632
ATOM   5102  CG  GLU A 326      32.482  31.268  64.826
ATOM   5103  HG2 GLU A 326      31.466  31.633  64.974
ATOM   5104  HG3 GLU A 326      32.504  30.682  63.908
ATOM   5105  CD  GLU A 326      33.458  32.438  64.689
ATOM   5106  OE1 GLU A 326      34.450  32.285  63.943
ATOM   5107  OE2 GLU A 326      33.263  33.458  65.393
ATOM   5108  N   LEU A 327      31.166  28.159  64.040
ATOM   5109  H   LEU A 327      30.345  28.702  64.266
ATOM   5110  CA  LEU A 327      31.244  27.538  62.711
ATOM   5111  HA  LEU A 327      32.091  26.853  62.686
ATOM   5112  C   LEU A 327      31.501  28.617  61.664
ATOM   5113  CB  LEU A 327      29.987  26.719  62.370
ATOM   5114  HB2 LEU A 327      29.160  27.407  62.191
ATOM   5115  HB3 LEU A 327      30.172  26.184  61.439
ATOM   5116  O   LEU A 327      30.722  29.557  61.536
ATOM   5117  CG  LEU A 327      29.573  25.707  63.448
ATOM   5118  HG  LEU A 327      29.386  26.235  64.383
ATOM   5119  CD1 LEU A 327      28.286  24.986  63.046
ATOM   5120 HD11 LEU A 327      27.510  25.716  62.816
ATOM   5121 HD12 LEU A 327      27.950  24.365  63.875
ATOM   5122 HD13 LEU A 327      28.466  24.352  62.177
ATOM   5123  CD2 LEU A 327      30.661  24.673  63.709
ATOM   5124 HD21 LEU A 327      31.564  25.162  64.075
ATOM   5125 HD22 LEU A 327      30.883  24.111  62.802
ATOM   5126 HD23 LEU A 327      30.311  24.002  64.494
ATOM   5127  N   ASN A 328      32.589  28.483  60.916
ATOM   5128  H   ASN A 328      33.162  27.661  61.045
ATOM   5129  CA  ASN A 328      33.106  29.556  60.065
ATOM   5130  HA  ASN A 328      32.311  30.281  59.891
ATOM   5131  C   ASN A 328      33.524  29.100  58.664
ATOM   5132  CB  ASN A 328      34.223  30.289  60.823
ATOM   5133  HB2 ASN A 328      33.792  30.742  61.716
ATOM   5134  HB3 ASN A 328      34.610  31.101  60.207
ATOM   5135  O   ASN A 328      34.018  29.910  57.878
ATOM   5136  CG  ASN A 328      35.384  29.405  61.240
ATOM   5137  ND2 ASN A 328      36.123  29.849  62.229
ATOM   5138 HD21 ASN A 328      35.830  30.692  62.702
ATOM   5139 HD22 ASN A 328      36.864  29.255  62.573
ATOM   5140  OD1 ASN A 328      35.622  28.320  60.725
ATOM   5141  N   ARG A 329      33.302  27.827  58.310
ATOM   5142  H   ARG A 329      32.949  27.185  59.006
ATOM   5143  CA  ARG A 329      33.567  27.334  56.958
ATOM   5144  HA  ARG A 329      33.423  28.166  56.268
ATOM   5145  C   ARG A 329      32.593  26.236  56.537
ATOM   5146  CB  ARG A 329      35.046  26.927  56.870
ATOM   5147  HB2 ARG A 329      35.279  26.194  57.643
ATOM   5148  HB3 ARG A 329      35.658  27.811  57.052
ATOM   5149  O   ARG A 329      32.386  25.255  57.249
ATOM   5150  CG  ARG A 329      35.405  26.353  55.498
ATOM   5151  HG2 ARG A 329      34.975  26.970  54.710
ATOM   5152  HG3 ARG A 329      34.998  25.343  55.440
ATOM   5153  CD  ARG A 329      36.912  26.265  55.288
ATOM   5154  HD2 ARG A 329      37.351  25.735  56.133
ATOM   5155  HD3 ARG A 329      37.328  27.271  55.249
ATOM   5156  NE  ARG A 329      37.217  25.549  54.039
ATOM   5157  HE  ARG A 329      36.450  25.341  53.415
ATOM   5158  NH1 ARG A 329      39.469  25.257  54.363
ATOM   5159 HH11 ARG A 329      40.346  24.890  54.021
ATOM   5160 HH12 ARG A 329      39.358  25.536  55.327
ATOM   5161  NH2 ARG A 329      38.495  24.555  52.462
ATOM   5162 HH21 ARG A 329      39.352  24.131  52.138
ATOM   5163 HH22 ARG A 329      37.670  24.319  51.930
ATOM   5164  CZ  ARG A 329      38.395  25.128  53.627
ATOM   5165  N   ASN A 330      32.028  26.410  55.346
ATOM   5166  H   ASN A 330      32.280  27.232  54.817
ATOM   5167  CA  ASN A 330      31.214  25.399  54.678
ATOM   5168  HA  ASN A 330      30.503  24.985  55.395
ATOM   5169  C   ASN A 330      32.077  24.233  54.181
ATOM   5170  CB  ASN A 330      30.433  26.063  53.529
ATOM   5171  HB2 ASN A 330      31.115  26.648  52.911
ATOM   5172  HB3 ASN A 330      29.989  25.294  52.895
ATOM   5173  O   ASN A 330      33.287  24.372  54.012
ATOM   5174  CG  ASN A 330      29.302  26.934  54.038
ATOM   5175  ND2 ASN A 330      29.017  28.037  53.385
ATOM   5176 HD21 ASN A 330      28.238  28.587  53.718
ATOM   5177 HD22 ASN A 330      29.523  28.289  52.549
ATOM   5178  OD1 ASN A 330      28.660  26.619  55.021
ATOM   5179  N   VAL A 331      31.440  23.090  53.934
ATOM   5180  H   VAL A 331      30.441  23.043  54.076
ATOM   5181  CA  VAL A 331      32.087  21.963  53.255
ATOM   5182  HA  VAL A 331      33.048  21.785  53.739
ATOM   5183  C   VAL A 331      32.387  22.297  51.792
ATOM   5184  CB  VAL A 331      31.258  20.669  53.371
ATOM   5185  HB  VAL A 331      31.758  19.884  52.803
ATOM   5186  O   VAL A 331      31.599  22.985  51.145
ATOM   5187  CG1 VAL A 331      31.191  20.229  54.838
ATOM   5188 HG11 VAL A 331      32.201  20.158  55.242
ATOM   5189 HG12 VAL A 331      30.729  19.245  54.910
ATOM   5190 HG13 VAL A 331      30.614  20.941  55.427
ATOM   5191  CG2 VAL A 331      29.828  20.784  52.823
ATOM   5192 HG21 VAL A 331      29.261  21.531  53.378
ATOM   5193 HG22 VAL A 331      29.325  19.822  52.914
ATOM   5194 HG23 VAL A 331      29.857  21.062  51.769
ATOM   5195  N   ASP A 332      33.506  21.791  51.277
ATOM   5196  H   ASP A 332      34.095  21.234  51.882
ATOM   5197  CA  ASP A 332      33.887  21.927  49.866
ATOM   5198  HA  ASP A 332      33.624  22.927  49.522
ATOM   5199  C   ASP A 332      33.118  20.905  48.998
ATOM   5200  CB  ASP A 332      35.410  21.754  49.696
ATOM   5201  HB2 ASP A 332      35.653  20.703  49.856
ATOM   5202  HB3 ASP A 332      35.669  21.991  48.664
ATOM   5203  O   ASP A 332      32.667  21.220  47.900
ATOM   5204  CG  ASP A 332      36.295  22.606  50.627
ATOM   5205  OD1 ASP A 332      36.171  23.851  50.698
ATOM   5206  OD2 ASP A 332      37.154  22.004  51.312
ATOM   5207  N   GLU A 333      32.906  19.688  49.519
ATOM   5208  H   GLU A 333      33.296  19.498  50.430
ATOM   5209  CA  GLU A 333      32.129  18.623  48.874
ATOM   5210  HA  GLU A 333      31.476  19.072  48.126
ATOM   5211  C   GLU A 333      31.265  17.880  49.904
ATOM   5212  CB  GLU A 333      33.060  17.639  48.151
ATOM   5213  HB2 GLU A 333      33.655  17.126  48.907
ATOM   5214  HB3 GLU A 333      33.735  18.188  47.495
ATOM   5215  O   GLU A 333      31.741  17.382  50.926
ATOM   5216  CG  GLU A 333      32.264  16.620  47.311
ATOM   5217  HG2 GLU A 333      31.868  17.125  46.431
ATOM   5218  HG3 GLU A 333      31.412  16.259  47.887
ATOM   5219  CD  GLU A 333      33.069  15.386  46.883
ATOM   5220  OE1 GLU A 333      32.422  14.485  46.306
ATOM   5221  OE2 GLU A 333      34.255  15.265  47.267
ATOM   5222  N   PHE A 334      29.965  17.764  49.627
ATOM   5223  H   PHE A 334      29.617  18.189  48.780
ATOM   5224  CA  PHE A 334      29.013  17.231  50.600
ATOM   5225  HA  PHE A 334      29.150  17.773  51.536
ATOM   5226  C   PHE A 334      29.214  15.739  50.907
ATOM   5227  CB  PHE A 334      27.594  17.500  50.094
ATOM   5228  HB2 PHE A 334      27.519  18.547  49.799
ATOM   5229  HB3 PHE A 334      27.404  16.897  49.206
ATOM   5230  O   PHE A 334      29.115  15.331  52.064
ATOM   5231  CG  PHE A 334      26.525  17.217  51.127
ATOM   5232  CD1 PHE A 334      26.015  15.913  51.283
ATOM   5233  HD1 PHE A 334      26.396  15.106  50.674
ATOM   5234  CD2 PHE A 334      26.051  18.261  51.944
ATOM   5235  HD2 PHE A 334      26.455  19.257  51.845
ATOM   5236  CE1 PHE A 334      25.017  15.658  52.236
ATOM   5237  HE1 PHE A 334      24.632  14.659  52.369
ATOM   5238  CE2 PHE A 334      25.043  18.010  52.888
ATOM   5239  HE2 PHE A 334      24.673  18.812  53.509
ATOM   5240  CZ  PHE A 334      24.521  16.712  53.018
ATOM   5241  HZ  PHE A 334      23.726  16.514  53.722
ATOM   5242  N   PHE A 335      29.474  14.895  49.905
ATOM   5243  H   PHE A 335      29.651  15.259  48.980
ATOM   5244  CA  PHE A 335      29.530  13.447  50.132
ATOM   5245  HA  PHE A 335      28.616  13.158  50.650
ATOM   5246  C   PHE A 335      30.711  13.063  51.037
ATOM   5247  CB  PHE A 335      29.558  12.701  48.794
ATOM   5248  HB2 PHE A 335      30.425  13.027  48.219
ATOM   5249  HB3 PHE A 335      28.669  12.966  48.222
ATOM   5250  O   PHE A 335      30.521  12.454  52.091
ATOM   5251  CG  PHE A 335      29.595  11.190  48.946
ATOM   5252  CD1 PHE A 335      30.776  10.481  48.659
ATOM   5253  HD1 PHE A 335      31.656  11.007  48.317
ATOM   5254  CD2 PHE A 335      28.451  10.492  49.375
ATOM   5255  HD2 PHE A 335      27.544  11.033  49.605
ATOM   5256  CE1 PHE A 335      30.804   9.081  48.782
ATOM   5257  HE1 PHE A 335      31.703   8.541  48.523
ATOM   5258  CE2 PHE A 335      28.484   9.092  49.512
ATOM   5259  HE2 PHE A 335      27.606   8.558  49.845
ATOM   5260  CZ  PHE A 335      29.660   8.386  49.209
ATOM   5261  HZ  PHE A 335      29.681   7.309  49.285
ATOM   5262  N   THR A 336      31.916  13.489  50.669
ATOM   5263  H   THR A 336      32.010  14.032  49.823
ATOM   5264  CA  THR A 336      33.167  13.147  51.358
ATOM   5265  HA  THR A 336      33.179  12.077  51.567
ATOM   5266  C   THR A 336      33.337  13.855  52.705
ATOM   5267  CB  THR A 336      34.361  13.455  50.438
ATOM   5268  HB  THR A 336      35.292  13.322  50.989
ATOM   5269  O   THR A 336      33.945  13.285  53.611
ATOM   5270  CG2 THR A 336      34.375  12.541  49.216
ATOM   5271 HG21 THR A 336      34.398  11.499  49.533
ATOM   5272 HG22 THR A 336      33.500  12.719  48.593
ATOM   5273 HG23 THR A 336      35.265  12.752  48.622
ATOM   5274  OG1 THR A 336      34.263  14.785  49.988
ATOM   5275  HG1 THR A 336      34.458  14.823  49.048
ATOM   5276  N   GLN A 337      32.771  15.055  52.888
ATOM   5277  H   GLN A 337      32.395  15.528  52.078
ATOM   5278  CA  GLN A 337      32.912  15.819  54.138
ATOM   5279  HA  GLN A 337      33.715  15.381  54.731
ATOM   5280  C   GLN A 337      31.672  15.786  55.047
ATOM   5281  CB  GLN A 337      33.338  17.262  53.838
ATOM   5282  HB2 GLN A 337      32.549  17.752  53.265
ATOM   5283  HB3 GLN A 337      33.437  17.794  54.784
ATOM   5284  O   GLN A 337      31.804  16.021  56.241
ATOM   5285  CG  GLN A 337      34.679  17.377  53.080
ATOM   5286  HG2 GLN A 337      34.600  16.881  52.112
ATOM   5287  HG3 GLN A 337      35.459  16.882  53.658
ATOM   5288  CD  GLN A 337      35.094  18.828  52.835
ATOM   5289  NE2 GLN A 337      36.310  19.101  52.411
ATOM   5290 HE21 GLN A 337      36.936  18.361  52.130
ATOM   5291 HE22 GLN A 337      36.524  20.063  52.188
ATOM   5292  OE1 GLN A 337      34.326  19.754  53.020
ATOM   5293  N   THR A 338      30.471  15.477  54.541
ATOM   5294  H   THR A 338      30.398  15.314  53.546
ATOM   5295  CA  THR A 338      29.243  15.394  55.363
ATOM   5296  HA  THR A 338      29.479  15.650  56.395
ATOM   5297  C   THR A 338      28.647  13.989  55.402
ATOM   5298  CB  THR A 338      28.174  16.398  54.900
ATOM   5299  HB  THR A 338      27.857  16.180  53.879
ATOM   5300  O   THR A 338      28.354  13.478  56.484
ATOM   5301  CG2 THR A 338      26.935  16.395  55.790
ATOM   5302 HG21 THR A 338      26.256  17.162  55.419
ATOM   5303 HG22 THR A 338      27.215  16.613  56.821
ATOM   5304 HG23 THR A 338      26.424  15.433  55.733
ATOM   5305  OG1 THR A 338      28.681  17.704  54.957
ATOM   5306  HG1 THR A 338      29.478  17.734  54.422
ATOM   5307  N   GLU A 339      28.455  13.335  54.253
ATOM   5308  H   GLU A 339      28.736  13.770  53.386
ATOM   5309  CA  GLU A 339      27.803  12.016  54.221
ATOM   5310  HA  GLU A 339      26.945  12.082  54.890
ATOM   5311  C   GLU A 339      28.699  10.904  54.781
ATOM   5312  CB  GLU A 339      27.279  11.698  52.808
ATOM   5313  HB2 GLU A 339      26.584  12.480  52.507
ATOM   5314  HB3 GLU A 339      28.120  11.711  52.113
ATOM   5315  O   GLU A 339      28.206  10.021  55.489
ATOM   5316  CG  GLU A 339      26.591  10.329  52.637
ATOM   5317  HG2 GLU A 339      27.352   9.553  52.716
ATOM   5318  HG3 GLU A 339      26.179  10.280  51.629
ATOM   5319  CD  GLU A 339      25.469  10.047  53.646
ATOM   5320  OE1 GLU A 339      25.128   8.861  53.847
ATOM   5321  OE2 GLU A 339      24.993  10.996  54.311
ATOM   5322  N   GLN A 340      30.010  10.994  54.552
ATOM   5323  H   GLN A 340      30.319  11.695  53.895
ATOM   5324  CA  GLN A 340      31.024  10.088  55.100
ATOM   5325  HA  GLN A 340      30.604   9.083  55.162
ATOM   5326  C   GLN A 340      31.487  10.445  56.523
ATOM   5327  CB  GLN A 340      32.217  10.044  54.139
ATOM   5328  HB2 GLN A 340      32.534  11.061  53.906
ATOM   5329  HB3 GLN A 340      33.047   9.536  54.632
ATOM   5330  O   GLN A 340      32.194   9.654  57.148
ATOM   5331  CG  GLN A 340      31.886   9.291  52.843
ATOM   5332  HG2 GLN A 340      31.114   9.820  52.286
ATOM   5333  HG3 GLN A 340      31.510   8.299  53.093
ATOM   5334  CD  GLN A 340      33.106   9.127  51.942
ATOM   5335  NE2 GLN A 340      33.050   8.246  50.970
ATOM   5336 HE21 GLN A 340      32.211   7.709  50.808
ATOM   5337 HE22 GLN A 340      33.888   8.159  50.412
ATOM   5338  OE1 GLN A 340      34.132   9.769  52.087
ATOM   5339  N   ALA A 341      31.074  11.596  57.067
ATOM   5340  H   ALA A 341      30.483  12.214  56.529
ATOM   5341  CA  ALA A 341      31.374  11.949  58.450
ATOM   5342  HA  ALA A 341      32.453  11.890  58.588
ATOM   5343  C   ALA A 341      30.710  10.949  59.415
ATOM   5344  CB  ALA A 341      30.948  13.393  58.735
ATOM   5345  HB1 ALA A 341      31.408  14.067  58.012
ATOM   5346  HB2 ALA A 341      31.274  13.678  59.734
ATOM   5347  HB3 ALA A 341      29.864  13.484  58.670
ATOM   5348  O   ALA A 341      29.490  10.725  59.381
ATOM   5349  N   ALA A 342      31.521  10.360  60.284
ATOM   5350  H   ALA A 342      32.506  10.579  60.239
ATOM   5351  CA  ALA A 342      31.135   9.350  61.252
ATOM   5352  HA  ALA A 342      30.052   9.231  61.258
ATOM   5353  C   ALA A 342      31.566   9.786  62.656
ATOM   5354  CB  ALA A 342      31.750   8.017  60.827
ATOM   5355  HB1 ALA A 342      32.802   8.161  60.579
ATOM   5356  HB2 ALA A 342      31.685   7.298  61.644
ATOM   5357  HB3 ALA A 342      31.230   7.631  59.951
ATOM   5358  O   ALA A 342      32.673  10.280  62.868
ATOM   5359  N   PHE A 343      30.661   9.617  63.614
ATOM   5360  H   PHE A 343      29.822   9.095  63.405
ATOM   5361  CA  PHE A 343      30.849  10.015  65.004
ATOM   5362  HA  PHE A 343      31.861  10.389  65.158
ATOM   5363  C   PHE A 343      30.647   8.798  65.891
ATOM   5364  CB  PHE A 343      29.860  11.122  65.393
ATOM   5365  HB2 PHE A 343      30.059  11.376  66.434
ATOM   5366  HB3 PHE A 343      28.843  10.732  65.335
ATOM   5367  O   PHE A 343      29.777   7.975  65.592
ATOM   5368  CG  PHE A 343      29.939  12.394  64.574
ATOM   5369  CD1 PHE A 343      30.592  13.528  65.093
ATOM   5370  HD1 PHE A 343      31.063  13.495  66.064
ATOM   5371  CD2 PHE A 343      29.338  12.456  63.300
ATOM   5372  HD2 PHE A 343      28.842  11.586  62.897
ATOM   5373  CE1 PHE A 343      30.613  14.721  64.350
ATOM   5374  HE1 PHE A 343      31.079  15.607  64.756
ATOM   5375  CE2 PHE A 343      29.406  13.636  62.542
ATOM   5376  HE2 PHE A 343      28.983  13.668  61.549
ATOM   5377  CZ  PHE A 343      30.029  14.775  63.077
ATOM   5378  HZ  PHE A 343      30.057  15.699  62.519
ATOM   5379  N   CYS A 344      31.403   8.700  66.981
ATOM   5380  H   CYS A 344      32.162   9.352  67.124
ATOM   5381  CA  CYS A 344      31.251   7.615  67.938
ATOM   5382  HA  CYS A 344      30.249   7.194  67.849
ATOM   5383  C   CYS A 344      31.412   8.104  69.375
ATOM   5384  CB  CYS A 344      32.268   6.526  67.599
ATOM   5385  HB2 CYS A 344      32.288   6.337  66.525
ATOM   5386  HB3 CYS A 344      33.265   6.819  67.928
ATOM   5387  O   CYS A 344      32.442   8.666  69.713
ATOM   5388  SG  CYS A 344      31.737   5.035  68.463
ATOM   5389  HG  CYS A 344      31.479   4.299  67.378
ATOM   5390  N   THR A 345      30.434   7.859  70.253
ATOM   5391  H   THR A 345      29.633   7.303  69.987
ATOM   5392  CA  THR A 345      30.532   8.302  71.657
ATOM   5393  HA  THR A 345      30.719   9.376  71.671
ATOM   5394  C   THR A 345      31.701   7.663  72.406
ATOM   5395  CB  THR A 345      29.241   8.027  72.441
ATOM   5396  HB  THR A 345      29.400   8.261  73.494
ATOM   5397  O   THR A 345      32.150   8.235  73.391
ATOM   5398  CG2 THR A 345      28.068   8.863  71.939
ATOM   5399 HG21 THR A 345      28.316   9.918  72.050
ATOM   5400 HG22 THR A 345      27.857   8.632  70.895
ATOM   5401 HG23 THR A 345      27.191   8.642  72.548
ATOM   5402  OG1 THR A 345      28.854   6.684  72.321
ATOM   5403  HG1 THR A 345      29.202   6.250  73.103
ATOM   5404  N   SER A 346      32.223   6.522  71.935
ATOM   5405  H   SER A 346      31.844   6.117  71.091
ATOM   5406  CA  SER A 346      33.410   5.881  72.509
ATOM   5407  HA  SER A 346      33.316   5.938  73.593
ATOM   5408  C   SER A 346      34.732   6.566  72.128
ATOM   5409  CB  SER A 346      33.442   4.392  72.165
ATOM   5410  HB2 SER A 346      32.517   3.929  72.510
ATOM   5411  HB3 SER A 346      34.284   3.917  72.668
ATOM   5412  O   SER A 346      35.765   6.261  72.721
ATOM   5413  OG  SER A 346      33.562   4.211  70.775
ATOM   5414  HG  SER A 346      33.075   3.423  70.523
ATOM   5415  N   HIS A 347      34.719   7.519  71.188
ATOM   5416  H   HIS A 347      33.841   7.762  70.750
ATOM   5417  CA  HIS A 347      35.877   8.348  70.865
ATOM   5418  HA  HIS A 347      36.779   7.735  70.867
ATOM   5419  C   HIS A 347      36.048   9.437  71.918
ATOM   5420  CB  HIS A 347      35.724   8.965  69.474
ATOM   5421  HB2 HIS A 347      36.542   9.670  69.324
ATOM   5422  HB3 HIS A 347      34.794   9.530  69.419
ATOM   5423  O   HIS A 347      35.446  10.507  71.825
ATOM   5424  CG  HIS A 347      35.771   7.986  68.340
ATOM   5425  CD2 HIS A 347      35.984   6.633  68.403
ATOM   5426  HD2 HIS A 347      36.095   6.036  69.296
ATOM   5427  ND1 HIS A 347      35.733   8.337  67.017
ATOM   5428  HD1 HIS A 347      35.476   9.251  66.673
ATOM   5429  CE1 HIS A 347      36.026   7.239  66.302
ATOM   5430  HE1 HIS A 347      36.221   7.207  65.240
ATOM   5431  NE2 HIS A 347      36.100   6.167  67.098
ATOM   5432  N   VAL A 348      36.876   9.157  72.919
ATOM   5433  H   VAL A 348      37.313   8.247  72.926
ATOM   5434  CA  VAL A 348      37.225  10.071  74.010
ATOM   5435  HA  VAL A 348      36.833  11.062  73.783
ATOM   5436  C   VAL A 348      38.738  10.220  74.121
ATOM   5437  CB  VAL A 348      36.610   9.625  75.352
ATOM   5438  HB  VAL A 348      36.989  10.281  76.135
ATOM   5439  O   VAL A 348      39.502   9.341  73.729
ATOM   5440  CG1 VAL A 348      35.083   9.774  75.331
ATOM   5441 HG11 VAL A 348      34.647   9.126  74.570
ATOM   5442 HG12 VAL A 348      34.676   9.505  76.306
ATOM   5443 HG13 VAL A 348      34.816  10.807  75.110
ATOM   5444  CG2 VAL A 348      36.974   8.184  75.719
ATOM   5445 HG21 VAL A 348      36.540   7.483  75.006
ATOM   5446 HG22 VAL A 348      36.599   7.955  76.717
ATOM   5447 HG23 VAL A 348      38.056   8.056  75.701
ATOM   5448  N   VAL A 349      39.167  11.348  74.679
ATOM   5449  H   VAL A 349      38.476  11.994  75.032
ATOM   5450  CA  VAL A 349      40.575  11.658  74.963
ATOM   5451  HA  VAL A 349      41.202  10.926  74.454
ATOM   5452  C   VAL A 349      40.854  11.525  76.467
ATOM   5453  CB  VAL A 349      40.952  13.045  74.403
ATOM   5454  HB  VAL A 349      41.977  13.285  74.687
ATOM   5455  O   VAL A 349      39.904  11.498  77.259
ATOM   5456  CG1 VAL A 349      40.914  13.033  72.870
ATOM   5457 HG11 VAL A 349      41.646  12.319  72.494
ATOM   5458 HG12 VAL A 349      41.167  14.022  72.485
ATOM   5459 HG13 VAL A 349      39.928  12.745  72.505
ATOM   5460  CG2 VAL A 349      40.065  14.172  74.949
ATOM   5461 HG21 VAL A 349      40.102  14.180  76.038
ATOM   5462 HG22 VAL A 349      39.034  14.046  74.621
ATOM   5463 HG23 VAL A 349      40.437  15.129  74.581
ATOM   5464  N   PRO A 350      42.130  11.433  76.899
ATOM   5465  CA  PRO A 350      42.476  11.320  78.317
ATOM   5466  HA  PRO A 350      42.175  10.334  78.668
ATOM   5467  C   PRO A 350      41.796  12.398  79.172
ATOM   5468  CB  PRO A 350      44.002  11.434  78.379
ATOM   5469  HB2 PRO A 350      44.418  10.831  79.186
ATOM   5470  HB3 PRO A 350      44.300  12.476  78.492
ATOM   5471  O   PRO A 350      41.738  13.559  78.774
ATOM   5472  CG  PRO A 350      44.443  10.934  77.006
ATOM   5473  HG2 PRO A 350      45.414  11.337  76.718
ATOM   5474  HG3 PRO A 350      44.447   9.844  76.987
ATOM   5475  CD  PRO A 350      43.339  11.426  76.085
ATOM   5476  HD2 PRO A 350      43.251  10.769  75.219
ATOM   5477  HD3 PRO A 350      43.580  12.442  75.773
ATOM   5478  N   GLY A 351      41.272  12.011  80.338
ATOM   5479  H   GLY A 351      41.358  11.038  80.595
ATOM   5480  CA  GLY A 351      40.550  12.902  81.256
ATOM   5481  HA2 GLY A 351      40.943  13.913  81.153
ATOM   5482  HA3 GLY A 351      40.736  12.572  82.278
ATOM   5483  C   GLY A 351      39.031  12.966  81.051
ATOM   5484  O   GLY A 351      38.350  13.544  81.903
ATOM   5485  N   ILE A 352      38.498  12.357  79.985
ATOM   5486  H   ILE A 352      39.124  11.935  79.314
ATOM   5487  CA  ILE A 352      37.060  12.159  79.743
ATOM   5488  HA  ILE A 352      36.492  12.615  80.555
ATOM   5489  C   ILE A 352      36.765  10.654  79.744
ATOM   5490  CB  ILE A 352      36.607  12.817  78.416
ATOM   5491  HB  ILE A 352      37.120  12.315  77.595
ATOM   5492  O   ILE A 352      37.477   9.873  79.116
ATOM   5493  CG1 ILE A 352      36.991  14.314  78.373
ATOM   5494 HG12 ILE A 352      38.069  14.403  78.507
ATOM   5495 HG13 ILE A 352      36.502  14.844  79.191
ATOM   5496  CG2 ILE A 352      35.088  12.637  78.215
ATOM   5497 HG21 ILE A 352      34.826  11.579  78.178
ATOM   5498 HG22 ILE A 352      34.774  13.074  77.266
ATOM   5499 HG23 ILE A 352      34.542  13.112  79.030
ATOM   5500  CD1 ILE A 352      36.661  15.016  77.051
ATOM   5501 HD11 ILE A 352      37.008  14.415  76.210
ATOM   5502 HD12 ILE A 352      35.586  15.177  76.970
ATOM   5503 HD13 ILE A 352      37.160  15.984  77.019
ATOM   5504  N   GLY A 353      35.710  10.239  80.436
ATOM   5505  H   GLY A 353      35.150  10.926  80.921
ATOM   5506  CA  GLY A 353      35.311   8.842  80.550
ATOM   5507  HA2 GLY A 353      35.753   8.252  79.747
ATOM   5508  HA3 GLY A 353      35.676   8.452  81.500
ATOM   5509  C   GLY A 353      33.801   8.641  80.493
ATOM   5510  O   GLY A 353      33.019   9.559  80.229
ATOM   5511  N   PHE A 354      33.393   7.404  80.761
ATOM   5512  H   PHE A 354      34.085   6.710  81.002
ATOM   5513  CA  PHE A 354      31.997   6.982  80.731
ATOM   5514  HA  PHE A 354      31.396   7.772  80.279
ATOM   5515  C   PHE A 354      31.462   6.767  82.148
ATOM   5516  CB  PHE A 354      31.864   5.744  79.830
ATOM   5517  HB2 PHE A 354      32.327   4.893  80.327
ATOM   5518  HB3 PHE A 354      30.807   5.516  79.691
ATOM   5519  O   PHE A 354      32.217   6.430  83.064
ATOM   5520  CG  PHE A 354      32.508   5.947  78.469
ATOM   5521  CD1 PHE A 354      32.010   6.942  77.607
ATOM   5522  HD1 PHE A 354      31.146   7.526  77.885
ATOM   5523  CD2 PHE A 354      33.662   5.225  78.107
ATOM   5524  HD2 PHE A 354      34.065   4.471  78.768
ATOM   5525  CE1 PHE A 354      32.673   7.226  76.406
ATOM   5526  HE1 PHE A 354      32.312   8.023  75.771
ATOM   5527  CE2 PHE A 354      34.324   5.510  76.899
ATOM   5528  HE2 PHE A 354      35.227   4.979  76.635
ATOM   5529  CZ  PHE A 354      33.835   6.520  76.059
ATOM   5530  HZ  PHE A 354      34.376   6.779  75.160
ATOM   5531  N   SER A 355      30.166   7.001  82.329
ATOM   5532  H   SER A 355      29.606   7.246  81.524
ATOM   5533  CA  SER A 355      29.415   6.556  83.506
ATOM   5534  HA  SER A 355      30.092   6.391  84.345
ATOM   5535  C   SER A 355      28.704   5.233  83.202
ATOM   5536  CB  SER A 355      28.405   7.632  83.912
ATOM   5537  HB2 SER A 355      28.028   7.402  84.910
ATOM   5538  HB3 SER A 355      28.877   8.614  83.931
ATOM   5539  O   SER A 355      28.746   4.755  82.066
ATOM   5540  OG  SER A 355      27.323   7.624  83.008
ATOM   5541  HG  SER A 355      27.400   8.361  82.398
ATOM   5542  N   ASP A 356      27.999   4.672  84.184
ATOM   5543  H   ASP A 356      27.997   5.092  85.102
ATOM   5544  CA  ASP A 356      27.161   3.479  84.004
ATOM   5545  HA  ASP A 356      27.619   2.856  83.234
ATOM   5546  C   ASP A 356      25.745   3.802  83.475
ATOM   5547  CB  ASP A 356      27.166   2.645  85.297
ATOM   5548  HB2 ASP A 356      26.500   1.790  85.178
ATOM   5549  HB3 ASP A 356      26.791   3.255  86.119
ATOM   5550  O   ASP A 356      24.831   2.993  83.614
ATOM   5551  CG  ASP A 356      28.559   2.105  85.641
ATOM   5552  OD1 ASP A 356      29.256   1.631  84.714
ATOM   5553  OD2 ASP A 356      28.934   2.161  86.833
ATOM   5554  N   ASP A 357      25.553   4.976  82.854
ATOM   5555  H   ASP A 357      26.332   5.618  82.801
ATOM   5556  CA  ASP A 357      24.335   5.335  82.114
ATOM   5557  HA  ASP A 357      23.511   5.446  82.819
ATOM   5558  C   ASP A 357      23.987   4.230  81.086
ATOM   5559  CB  ASP A 357      24.532   6.725  81.485
ATOM   5560  HB2 ASP A 357      25.449   6.727  80.896
ATOM   5561  HB3 ASP A 357      24.670   7.439  82.297
ATOM   5562  O   ASP A 357      24.749   4.014  80.131
ATOM   5563  CG  ASP A 357      23.383   7.231  80.603
ATOM   5564  OD1 ASP A 357      22.752   6.431  79.875
ATOM   5565  OD2 ASP A 357      23.240   8.475  80.502
ATOM   5566  N   PRO A 358      22.857   3.507  81.255
ATOM   5567  CA  PRO A 358      22.550   2.336  80.433
ATOM   5568  HA  PRO A 358      23.375   1.628  80.524
ATOM   5569  C   PRO A 358      22.348   2.669  78.950
ATOM   5570  CB  PRO A 358      21.286   1.716  81.041
ATOM   5571  HB2 PRO A 358      20.402   2.061  80.508
ATOM   5572  HB3 PRO A 358      21.327   0.626  81.024
ATOM   5573  O   PRO A 358      22.632   1.843  78.077
ATOM   5574  CG  PRO A 358      21.245   2.252  82.469
ATOM   5575  HG2 PRO A 358      21.854   1.620  83.115
ATOM   5576  HG3 PRO A 358      20.225   2.324  82.847
ATOM   5577  CD  PRO A 358      21.895   3.623  82.346
ATOM   5578  HD2 PRO A 358      22.365   3.870  83.298
ATOM   5579  HD3 PRO A 358      21.146   4.373  82.089
ATOM   5580  N   LEU A 359      21.892   3.886  78.637
ATOM   5581  H   LEU A 359      21.781   4.564  79.378
ATOM   5582  CA  LEU A 359      21.780   4.348  77.261
ATOM   5583  HA  LEU A 359      21.351   3.538  76.671
ATOM   5584  C   LEU A 359      23.170   4.654  76.686
ATOM   5585  CB  LEU A 359      20.818   5.547  77.201
ATOM   5586  HB2 LEU A 359      21.211   6.346  77.830
ATOM   5587  HB3 LEU A 359      19.857   5.249  77.618
ATOM   5588  O   LEU A 359      23.471   4.215  75.575
ATOM   5589  CG  LEU A 359      20.600   6.092  75.778
ATOM   5590  HG  LEU A 359      21.563   6.332  75.327
ATOM   5591  CD1 LEU A 359      19.872   5.089  74.878
ATOM   5592 HD11 LEU A 359      19.644   5.550  73.917
ATOM   5593 HD12 LEU A 359      18.944   4.773  75.354
ATOM   5594 HD13 LEU A 359      20.505   4.220  74.704
ATOM   5595  CD2 LEU A 359      19.785   7.379  75.829
ATOM   5596 HD21 LEU A 359      20.321   8.133  76.406
ATOM   5597 HD22 LEU A 359      19.630   7.762  74.820
ATOM   5598 HD23 LEU A 359      18.823   7.188  76.304
ATOM   5599  N   LEU A 360      24.034   5.356  77.430
ATOM   5600  H   LEU A 360      23.735   5.642  78.350
ATOM   5601  CA  LEU A 360      25.404   5.668  76.993
ATOM   5602  HA  LEU A 360      25.342   6.265  76.083
ATOM   5603  C   LEU A 360      26.211   4.406  76.684
ATOM   5604  CB  LEU A 360      26.128   6.479  78.077
ATOM   5605  HB2 LEU A 360      25.527   7.357  78.315
ATOM   5606  HB3 LEU A 360      26.187   5.867  78.978
ATOM   5607  O   LEU A 360      26.877   4.338  75.651
ATOM   5608  CG  LEU A 360      27.564   6.916  77.719
ATOM   5609  HG  LEU A 360      28.196   6.034  77.621
ATOM   5610  CD1 LEU A 360      27.647   7.718  76.418
ATOM   5611 HD11 LEU A 360      26.997   8.592  76.471
ATOM   5612 HD12 LEU A 360      27.362   7.092  75.572
ATOM   5613 HD13 LEU A 360      28.677   8.037  76.257
ATOM   5614  CD2 LEU A 360      28.123   7.770  78.856
ATOM   5615 HD21 LEU A 360      27.518   8.669  78.977
ATOM   5616 HD22 LEU A 360      29.148   8.070  78.637
ATOM   5617 HD23 LEU A 360      28.100   7.201  79.785
ATOM   5618  N   GLN A 361      26.122   3.394  77.549
ATOM   5619  H   GLN A 361      25.576   3.532  78.387
ATOM   5620  CA  GLN A 361      26.831   2.126  77.369
ATOM   5621  HA  GLN A 361      27.901   2.328  77.310
ATOM   5622  C   GLN A 361      26.448   1.441  76.050
ATOM   5623  CB  GLN A 361      26.562   1.216  78.580
ATOM   5624  HB2 GLN A 361      25.487   1.154  78.756
ATOM   5625  HB3 GLN A 361      26.924   0.211  78.359
ATOM   5626  O   GLN A 361      27.321   0.998  75.301
ATOM   5627  CG  GLN A 361      27.253   1.720  79.859
ATOM   5628  HG2 GLN A 361      26.991   1.068  80.693
ATOM   5629  HG3 GLN A 361      26.900   2.722  80.102
ATOM   5630  CD  GLN A 361      28.774   1.753  79.736
ATOM   5631  NE2 GLN A 361      29.443   2.723  80.311
ATOM   5632 HE21 GLN A 361      28.978   3.378  80.923
ATOM   5633 HE22 GLN A 361      30.447   2.622  80.331
ATOM   5634  OE1 GLN A 361      29.399   0.924  79.095
ATOM   5635  N   GLY A 362      25.160   1.426  75.695
ATOM   5636  H   GLY A 362      24.473   1.799  76.334
ATOM   5637  CA  GLY A 362      24.729   0.909  74.394
ATOM   5638  HA2 GLY A 362      25.154  -0.083  74.242
ATOM   5639  HA3 GLY A 362      23.643   0.818  74.390
ATOM   5640  C   GLY A 362      25.138   1.795  73.213
ATOM   5641  O   GLY A 362      25.520   1.274  72.162
ATOM   5642  N   ARG A 363      25.127   3.128  73.376
ATOM   5643  H   ARG A 363      24.807   3.490  74.263
ATOM   5644  CA  ARG A 363      25.593   4.078  72.345
ATOM   5645  HA  ARG A 363      25.053   3.884  71.419
ATOM   5646  C   ARG A 363      27.077   3.879  72.018
ATOM   5647  CB  ARG A 363      25.334   5.531  72.782
ATOM   5648  HB2 ARG A 363      25.763   5.692  73.771
ATOM   5649  HB3 ARG A 363      25.853   6.192  72.088
ATOM   5650  O   ARG A 363      27.429   3.850  70.840
ATOM   5651  CG  ARG A 363      23.844   5.923  72.804
ATOM   5652  HG2 ARG A 363      23.432   5.861  71.796
ATOM   5653  HG3 ARG A 363      23.278   5.227  73.421
ATOM   5654  CD  ARG A 363      23.650   7.346  73.351
ATOM   5655  HD2 ARG A 363      22.587   7.520  73.519
ATOM   5656  HD3 ARG A 363      24.171   7.424  74.305
ATOM   5657  NE  ARG A 363      24.164   8.352  72.401
ATOM   5658  HE  ARG A 363      24.549   7.990  71.540
ATOM   5659  NH1 ARG A 363      23.936  10.316  73.626
ATOM   5660 HH11 ARG A 363      23.717   9.788  74.459
ATOM   5661 HH12 ARG A 363      24.161  11.295  73.735
ATOM   5662  NH2 ARG A 363      24.735  10.377  71.595
ATOM   5663 HH21 ARG A 363      24.950   9.967  70.697
ATOM   5664 HH22 ARG A 363      24.954  11.343  71.790
ATOM   5665  CZ  ARG A 363      24.266   9.661  72.561
ATOM   5666  N   ASN A 364      27.916   3.658  73.031
ATOM   5667  H   ASN A 364      27.546   3.728  73.968
ATOM   5668  CA  ASN A 364      29.357   3.426  72.870
ATOM   5669  HA  ASN A 364      29.813   4.294  72.395
ATOM   5670  C   ASN A 364      29.675   2.237  71.953
ATOM   5671  CB  ASN A 364      29.983   3.225  74.262
ATOM   5672  HB2 ASN A 364      29.395   2.508  74.837
ATOM   5673  HB3 ASN A 364      30.987   2.817  74.147
ATOM   5674  O   ASN A 364      30.655   2.284  71.213
ATOM   5675  CG  ASN A 364      30.114   4.510  75.055
ATOM   5676  ND2 ASN A 364      30.445   4.409  76.318
ATOM   5677 HD21 ASN A 364      30.667   5.271  76.795
ATOM   5678 HD22 ASN A 364      30.565   3.506  76.752
ATOM   5679  OD1 ASN A 364      29.961   5.608  74.539
ATOM   5680  N   PHE A 365      28.834   1.202  71.975
ATOM   5681  H   PHE A 365      28.077   1.218  72.643
ATOM   5682  CA  PHE A 365      28.917   0.073  71.050
ATOM   5683  HA  PHE A 365      29.964  -0.173  70.871
ATOM   5684  C   PHE A 365      28.300   0.404  69.678
ATOM   5685  CB  PHE A 365      28.245  -1.141  71.713
ATOM   5686  HB2 PHE A 365      27.306  -0.825  72.171
ATOM   5687  HB3 PHE A 365      28.888  -1.507  72.513
ATOM   5688  O   PHE A 365      28.964   0.314  68.644
ATOM   5689  CG  PHE A 365      27.954  -2.277  70.754
ATOM   5690  CD1 PHE A 365      26.632  -2.531  70.342
ATOM   5691  HD1 PHE A 365      25.816  -1.947  70.742
ATOM   5692  CD2 PHE A 365      29.014  -3.027  70.213
ATOM   5693  HD2 PHE A 365      30.032  -2.818  70.506
ATOM   5694  CE1 PHE A 365      26.373  -3.522  69.379
ATOM   5695  HE1 PHE A 365      25.365  -3.696  69.034
ATOM   5696  CE2 PHE A 365      28.753  -4.017  69.250
ATOM   5697  HE2 PHE A 365      29.568  -4.566  68.799
ATOM   5698  CZ  PHE A 365      27.435  -4.259  68.827
ATOM   5699  HZ  PHE A 365      27.243  -4.985  68.051
ATOM   5700  N   SER A 366      27.027   0.810  69.666
ATOM   5701  H   SER A 366      26.565   0.923  70.557
ATOM   5702  CA  SER A 366      26.204   0.857  68.450
ATOM   5703  HA  SER A 366      26.215  -0.131  67.992
ATOM   5704  C   SER A 366      26.704   1.854  67.398
ATOM   5705  CB  SER A 366      24.764   1.188  68.854
ATOM   5706  HB2 SER A 366      24.747   2.134  69.396
ATOM   5707  HB3 SER A 366      24.388   0.405  69.512
ATOM   5708  O   SER A 366      26.583   1.600  66.196
ATOM   5709  OG  SER A 366      23.921   1.293  67.726
ATOM   5710  HG  SER A 366      24.061   0.529  67.160
ATOM   5711  N   TYR A 367      27.291   2.976  67.824
ATOM   5712  H   TYR A 367      27.403   3.124  68.816
ATOM   5713  CA  TYR A 367      27.747   4.008  66.894
ATOM   5714  HA  TYR A 367      26.941   4.229  66.195
ATOM   5715  C   TYR A 367      28.939   3.557  66.058
ATOM   5716  CB  TYR A 367      28.089   5.298  67.639
ATOM   5717  HB2 TYR A 367      28.580   5.068  68.584
ATOM   5718  HB3 TYR A 367      28.797   5.856  67.026
ATOM   5719  O   TYR A 367      28.990   3.893  64.883
ATOM   5720  CG  TYR A 367      26.891   6.186  67.889
ATOM   5721  CD1 TYR A 367      26.774   7.407  67.201
ATOM   5722  HD1 TYR A 367      27.531   7.705  66.491
ATOM   5723  CD2 TYR A 367      25.863   5.774  68.757
ATOM   5724  HD2 TYR A 367      25.920   4.809  69.240
ATOM   5725  CE1 TYR A 367      25.648   8.219  67.407
ATOM   5726  HE1 TYR A 367      25.521   9.127  66.835
ATOM   5727  CE2 TYR A 367      24.753   6.600  68.994
ATOM   5728  HE2 TYR A 367      23.965   6.269  69.654
ATOM   5729  OH  TYR A 367      23.631   8.685  68.609
ATOM   5730  HH  TYR A 367      22.905   8.253  69.065
ATOM   5731  CZ  TYR A 367      24.663   7.844  68.341
ATOM   5732  N   PHE A 368      29.878   2.792  66.617
ATOM   5733  H   PHE A 368      29.758   2.476  67.569
ATOM   5734  CA  PHE A 368      30.968   2.229  65.820
ATOM   5735  HA  PHE A 368      31.409   3.017  65.210
ATOM   5736  C   PHE A 368      30.423   1.156  64.864
ATOM   5737  CB  PHE A 368      32.056   1.682  66.754
ATOM   5738  HB2 PHE A 368      32.276   2.420  67.525
ATOM   5739  HB3 PHE A 368      31.686   0.790  67.259
ATOM   5740  O   PHE A 368      30.700   1.187  63.665
ATOM   5741  CG  PHE A 368      33.349   1.354  66.037
ATOM   5742  CD1 PHE A 368      33.516   0.096  65.433
ATOM   5743  HD1 PHE A 368      32.727  -0.638  65.505
ATOM   5744  CD2 PHE A 368      34.387   2.303  65.968
ATOM   5745  HD2 PHE A 368      34.289   3.259  66.461
ATOM   5746  CE1 PHE A 368      34.705  -0.204  64.746
ATOM   5747  HE1 PHE A 368      34.840  -1.175  64.293
ATOM   5748  CE2 PHE A 368      35.571   2.008  65.272
ATOM   5749  HE2 PHE A 368      36.366   2.738  65.229
ATOM   5750  CZ  PHE A 368      35.729   0.754  64.655
ATOM   5751  HZ  PHE A 368      36.644   0.530  64.127
ATOM   5752  N   ASP A 369      29.571   0.266  65.382
ATOM   5753  H   ASP A 369      29.372   0.316  66.372
ATOM   5754  CA  ASP A 369      29.005  -0.876  64.655
ATOM   5755  HA  ASP A 369      29.819  -1.529  64.341
ATOM   5756  C   ASP A 369      28.224  -0.464  63.390
ATOM   5757  CB  ASP A 369      28.125  -1.662  65.638
ATOM   5758  HB2 ASP A 369      28.687  -1.847  66.553
ATOM   5759  HB3 ASP A 369      27.247  -1.069  65.897
ATOM   5760  O   ASP A 369      28.456  -0.987  62.296
ATOM   5761  CG  ASP A 369      27.695  -3.008  65.059
ATOM   5762  OD1 ASP A 369      28.599  -3.842  64.828
ATOM   5763  OD2 ASP A 369      26.473  -3.183  64.860
ATOM   5764  N   THR A 370      27.370   0.566  63.481
ATOM   5765  H   THR A 370      27.200   0.962  64.393
ATOM   5766  CA  THR A 370      26.614   1.051  62.312
ATOM   5767  HA  THR A 370      26.126   0.183  61.867
ATOM   5768  C   THR A 370      27.517   1.647  61.221
ATOM   5769  CB  THR A 370      25.505   2.033  62.728
ATOM   5770  HB  THR A 370      24.948   1.592  63.555
ATOM   5771  O   THR A 370      27.213   1.524  60.031
ATOM   5772  CG2 THR A 370      26.007   3.410  63.160
ATOM   5773 HG21 THR A 370      25.163   4.005  63.511
ATOM   5774 HG22 THR A 370      26.489   3.925  62.329
ATOM   5775 HG23 THR A 370      26.712   3.291  63.983
ATOM   5776  OG1 THR A 370      24.607   2.245  61.660
ATOM   5777  HG1 THR A 370      24.203   1.398  61.458
ATOM   5778  N   GLN A 371      28.660   2.247  61.583
ATOM   5779  H   GLN A 371      28.938   2.227  62.555
ATOM   5780  CA  GLN A 371      29.590   2.806  60.595
ATOM   5781  HA  GLN A 371      29.005   3.317  59.831
ATOM   5782  C   GLN A 371      30.373   1.719  59.870
ATOM   5783  CB  GLN A 371      30.559   3.828  61.204
ATOM   5784  HB2 GLN A 371      31.179   4.250  60.412
ATOM   5785  HB3 GLN A 371      31.215   3.319  61.910
ATOM   5786  O   GLN A 371      30.644   1.896  58.687
ATOM   5787  CG  GLN A 371      29.851   4.967  61.939
ATOM   5788  HG2 GLN A 371      29.238   4.518  62.720
ATOM   5789  HG3 GLN A 371      30.592   5.593  62.436
ATOM   5790  CD  GLN A 371      28.896   5.841  61.136
ATOM   5791  NE2 GLN A 371      28.150   6.667  61.839
ATOM   5792 HE21 GLN A 371      27.404   7.151  61.360
ATOM   5793 HE22 GLN A 371      28.212   6.610  62.845
ATOM   5794  OE1 GLN A 371      28.743   5.804  59.920
ATOM   5795  N   ILE A 372      30.654   0.571  60.505
ATOM   5796  H   ILE A 372      30.420   0.486  61.484
ATOM   5797  CA  ILE A 372      31.256  -0.582  59.813
ATOM   5798  HA  ILE A 372      32.231  -0.283  59.428
ATOM   5799  C   ILE A 372      30.384  -0.989  58.621
ATOM   5800  CB  ILE A 372      31.450  -1.791  60.760
ATOM   5801  HB  ILE A 372      30.475  -2.088  61.146
ATOM   5802  O   ILE A 372      30.894  -1.177  57.517
ATOM   5803  CG1 ILE A 372      32.360  -1.450  61.958
ATOM   5804 HG12 ILE A 372      31.988  -0.553  62.453
ATOM   5805 HG13 ILE A 372      33.373  -1.243  61.611
ATOM   5806  CG2 ILE A 372      32.030  -2.986  59.972
ATOM   5807 HG21 ILE A 372      32.959  -2.695  59.482
ATOM   5808 HG22 ILE A 372      32.219  -3.831  60.633
ATOM   5809 HG23 ILE A 372      31.318  -3.333  59.223
ATOM   5810  CD1 ILE A 372      32.392  -2.569  63.009
ATOM   5811 HD11 ILE A 372      31.379  -2.902  63.236
ATOM   5812 HD12 ILE A 372      32.978  -3.417  62.656
ATOM   5813 HD13 ILE A 372      32.850  -2.207  63.929
ATOM   5814  N   SER A 373      29.066  -1.061  58.823
ATOM   5815  H   SER A 373      28.725  -0.900  59.761
ATOM   5816  CA  SER A 373      28.114  -1.428  57.767
ATOM   5817  HA  SER A 373      28.429  -2.371  57.321
ATOM   5818  C   SER A 373      28.038  -0.391  56.640
ATOM   5819  CB  SER A 373      26.719  -1.627  58.364
ATOM   5820  HB2 SER A 373      26.022  -1.864  57.560
ATOM   5821  HB3 SER A 373      26.386  -0.712  58.856
ATOM   5822  O   SER A 373      27.813  -0.751  55.487
ATOM   5823  OG  SER A 373      26.717  -2.696  59.289
ATOM   5824  HG  SER A 373      27.115  -2.427  60.121
ATOM   5825  N   ARG A 374      28.222   0.900  56.952
ATOM   5826  H   ARG A 374      28.405   1.123  57.920
ATOM   5827  CA  ARG A 374      28.107   1.996  55.973
ATOM   5828  HA  ARG A 374      27.404   1.703  55.195
ATOM   5829  C   ARG A 374      29.408   2.318  55.237
ATOM   5830  CB  ARG A 374      27.569   3.258  56.663
ATOM   5831  HB2 ARG A 374      28.171   3.484  57.542
ATOM   5832  HB3 ARG A 374      27.656   4.087  55.962
ATOM   5833  O   ARG A 374      29.365   2.660  54.060
ATOM   5834  CG  ARG A 374      26.095   3.106  57.068
ATOM   5835  HG2 ARG A 374      25.508   2.857  56.185
ATOM   5836  HG3 ARG A 374      25.993   2.294  57.789
ATOM   5837  CD  ARG A 374      25.519   4.384  57.683
ATOM   5838  HD2 ARG A 374      24.482   4.184  57.947
ATOM   5839  HD3 ARG A 374      26.062   4.603  58.603
ATOM   5840  NE  ARG A 374      25.560   5.514  56.729
ATOM   5841  HE  ARG A 374      25.127   5.346  55.833
ATOM   5842  NH1 ARG A 374      26.906   6.924  57.949
ATOM   5843 HH11 ARG A 374      27.142   6.166  58.575
ATOM   5844 HH12 ARG A 374      27.565   7.688  57.906
ATOM   5845  NH2 ARG A 374      26.245   7.557  55.945
ATOM   5846 HH21 ARG A 374      26.881   8.341  55.977
ATOM   5847 HH22 ARG A 374      25.683   7.506  55.108
ATOM   5848  CZ  ARG A 374      26.223   6.646  56.874
ATOM   5849  N   LEU A 375      30.537   2.276  55.937
ATOM   5850  H   LEU A 375      30.466   1.986  56.902
ATOM   5851  CA  LEU A 375      31.820   2.848  55.512
ATOM   5852  HA  LEU A 375      31.750   3.178  54.475
ATOM   5853  C   LEU A 375      32.980   1.838  55.556
ATOM   5854  CB  LEU A 375      32.133   4.067  56.404
ATOM   5855  HB2 LEU A 375      33.110   4.461  56.120
ATOM   5856  HB3 LEU A 375      32.205   3.716  57.433
ATOM   5857  O   LEU A 375      34.069   2.154  55.087
ATOM   5858  CG  LEU A 375      31.117   5.223  56.366
ATOM   5859  HG  LEU A 375      30.130   4.855  56.648
ATOM   5860  CD1 LEU A 375      31.519   6.300  57.374
ATOM   5861 HD11 LEU A 375      32.490   6.719  57.111
ATOM   5862 HD12 LEU A 375      30.776   7.097  57.387
ATOM   5863 HD13 LEU A 375      31.580   5.858  58.368
ATOM   5864  CD2 LEU A 375      31.020   5.876  54.987
ATOM   5865 HD21 LEU A 375      30.659   5.149  54.259
ATOM   5866 HD22 LEU A 375      30.321   6.710  55.024
ATOM   5867 HD23 LEU A 375      32.002   6.235  54.677
ATOM   5868  N   GLY A 376      32.765   0.631  56.088
ATOM   5869  H   GLY A 376      31.853   0.425  56.467
ATOM   5870  CA  GLY A 376      33.814  -0.370  56.294
ATOM   5871  HA2 GLY A 376      33.350  -1.355  56.322
ATOM   5872  HA3 GLY A 376      34.515  -0.346  55.460
ATOM   5873  C   GLY A 376      34.597  -0.167  57.595
ATOM   5874  O   GLY A 376      34.468   0.846  58.273
ATOM   5875  N   ILE A 377      35.423  -1.152  57.966
ATOM   5876  H   ILE A 377      35.493  -1.967  57.374
ATOM   5877  CA  ILE A 377      36.135  -1.164  59.259
ATOM   5878  HA  ILE A 377      35.391  -0.948  60.027
ATOM   5879  C   ILE A 377      37.209  -0.069  59.387
ATOM   5880  CB  ILE A 377      36.703  -2.578  59.528
ATOM   5881  HB  ILE A 377      35.898  -3.291  59.352
ATOM   5882  O   ILE A 377      37.480   0.381  60.493
ATOM   5883  CG1 ILE A 377      37.195  -2.802  60.975
ATOM   5884 HG12 ILE A 377      38.015  -2.119  61.202
ATOM   5885 HG13 ILE A 377      37.579  -3.818  61.058
ATOM   5886  CG2 ILE A 377      37.847  -2.929  58.559
ATOM   5887 HG21 ILE A 377      38.124  -3.975  58.690
ATOM   5888 HG22 ILE A 377      38.722  -2.315  58.771
ATOM   5889 HG23 ILE A 377      37.544  -2.768  57.524
ATOM   5890  CD1 ILE A 377      36.099  -2.631  62.032
ATOM   5891 HD11 ILE A 377      35.244  -3.261  61.785
ATOM   5892 HD12 ILE A 377      36.489  -2.926  63.006
ATOM   5893 HD13 ILE A 377      35.786  -1.588  62.087
ATOM   5894  N   ASN A 378      37.781   0.398  58.271
ATOM   5895  H   ASN A 378      37.494   0.003  57.387
ATOM   5896  CA  ASN A 378      38.814   1.443  58.239
ATOM   5897  HA  ASN A 378      39.307   1.475  59.211
ATOM   5898  C   ASN A 378      38.236   2.853  58.014
ATOM   5899  CB  ASN A 378      39.885   1.084  57.195
ATOM   5900  HB2 ASN A 378      40.630   1.879  57.149
ATOM   5901  HB3 ASN A 378      39.425   1.012  56.209
ATOM   5902  O   ASN A 378      38.912   3.728  57.477
ATOM   5903  CG  ASN A 378      40.636  -0.186  57.525
ATOM   5904  ND2 ASN A 378      40.618  -1.148  56.638
ATOM   5905 HD21 ASN A 378      41.228  -1.933  56.818
ATOM   5906 HD22 ASN A 378      40.099  -1.026  55.779
ATOM   5907  OD1 ASN A 378      41.235  -0.340  58.575
ATOM   5908  N   TRP A 379      36.979   3.098  58.391
ATOM   5909  H   TRP A 379      36.454   2.357  58.836
ATOM   5910  CA  TRP A 379      36.294   4.378  58.163
ATOM   5911  HA  TRP A 379      36.246   4.554  57.088
ATOM   5912  C   TRP A 379      37.003   5.593  58.791
ATOM   5913  CB  TRP A 379      34.866   4.254  58.694
ATOM   5914  HB2 TRP A 379      34.319   5.158  58.431
ATOM   5915  HB3 TRP A 379      34.379   3.419  58.189
ATOM   5916  O   TRP A 379      36.799   6.722  58.341
ATOM   5917  CG  TRP A 379      34.754   4.052  60.175
ATOM   5918  CD1 TRP A 379      34.632   2.871  60.825
ATOM   5919  HD1 TRP A 379      34.606   1.897  60.358
ATOM   5920  CD2 TRP A 379      34.760   5.071  61.216
ATOM   5921  CE2 TRP A 379      34.584   4.432  62.478
ATOM   5922  CE3 TRP A 379      34.874   6.478  61.213
ATOM   5923  HE3 TRP A 379      35.036   6.985  60.274
ATOM   5924  NE1 TRP A 379      34.561   3.088  62.186
ATOM   5925  HE1 TRP A 379      34.526   2.354  62.878
ATOM   5926  CH2 TRP A 379      34.461   6.560  63.606
ATOM   5927  HH2 TRP A 379      34.253   7.134  64.497
ATOM   5928  CZ2 TRP A 379      34.445   5.160  63.663
ATOM   5929  HZ2 TRP A 379      34.302   4.653  64.606
ATOM   5930  CZ3 TRP A 379      34.727   7.220  62.397
ATOM   5931  HZ3 TRP A 379      34.767   8.298  62.372
ATOM   5932  N   GLU A 380      37.853   5.374  59.799
ATOM   5933  H   GLU A 380      37.910   4.434  60.166
ATOM   5934  CA  GLU A 380      38.723   6.386  60.414
ATOM   5935  HA  GLU A 380      38.126   7.245  60.718
ATOM   5936  C   GLU A 380      39.818   6.893  59.463
ATOM   5937  CB  GLU A 380      39.396   5.795  61.659
ATOM   5938  HB2 GLU A 380      39.964   4.918  61.353
ATOM   5939  HB3 GLU A 380      40.088   6.532  62.068
ATOM   5940  O   GLU A 380      40.377   7.960  59.687
ATOM   5941  CG  GLU A 380      38.400   5.405  62.761
ATOM   5942  HG2 GLU A 380      37.852   6.298  63.064
ATOM   5943  HG3 GLU A 380      37.686   4.685  62.362
ATOM   5944  CD  GLU A 380      39.098   4.779  63.978
ATOM   5945  OE1 GLU A 380      38.483   4.814  65.061
ATOM   5946  OE2 GLU A 380      40.228   4.258  63.822
ATOM   5947  N   GLU A 381      40.132   6.175  58.384
ATOM   5948  H   GLU A 381      39.672   5.288  58.237
ATOM   5949  CA  GLU A 381      41.103   6.622  57.377
ATOM   5950  HA  GLU A 381      41.900   7.167  57.881
ATOM   5951  C   GLU A 381      40.493   7.594  56.358
ATOM   5952  CB  GLU A 381      41.736   5.417  56.670
ATOM   5953  HB2 GLU A 381      40.966   4.824  56.175
ATOM   5954  HB3 GLU A 381      42.424   5.791  55.912
ATOM   5955  O   GLU A 381      41.236   8.308  55.672
ATOM   5956  CG  GLU A 381      42.517   4.539  57.659
ATOM   5957  HG2 GLU A 381      41.828   4.123  58.395
ATOM   5958  HG3 GLU A 381      43.240   5.161  58.186
ATOM   5959  CD  GLU A 381      43.266   3.395  56.976
ATOM   5960  OE1 GLU A 381      43.457   2.341  57.616
ATOM   5961  OE2 GLU A 381      43.757   3.562  55.840
ATOM   5962  N   LEU A 382      39.155   7.658  56.279
ATOM   5963  H   LEU A 382      38.618   7.092  56.919
ATOM   5964  CA  LEU A 382      38.455   8.617  55.428
ATOM   5965  HA  LEU A 382      38.776   8.426  54.404
ATOM   5966  C   LEU A 382      38.843  10.046  55.837
ATOM   5967  CB  LEU A 382      36.928   8.439  55.509
ATOM   5968  HB2 LEU A 382      36.450   9.252  54.962
ATOM   5969  HB3 LEU A 382      36.627   8.529  56.553
ATOM   5970  O   LEU A 382      38.833  10.350  57.034
ATOM   5971  CG  LEU A 382      36.414   7.106  54.940
ATOM   5972  HG  LEU A 382      36.945   6.276  55.404
ATOM   5973  CD1 LEU A 382      34.925   6.953  55.244
ATOM   5974 HD11 LEU A 382      34.767   6.992  56.322
ATOM   5975 HD12 LEU A 382      34.581   5.986  54.877
ATOM   5976 HD13 LEU A 382      34.361   7.747  54.757
ATOM   5977  CD2 LEU A 382      36.591   7.031  53.421
ATOM   5978 HD21 LEU A 382      37.651   7.014  53.165
ATOM   5979 HD22 LEU A 382      36.110   7.882  52.940
ATOM   5980 HD23 LEU A 382      36.146   6.109  53.048
ATOM   5981  N   PRO A 383      39.134  10.952  54.881
ATOM   5982  CA  PRO A 383      39.725  12.251  55.187
ATOM   5983  HA  PRO A 383      40.738  12.084  55.553
ATOM   5984  C   PRO A 383      38.965  13.053  56.238
ATOM   5985  CB  PRO A 383      39.798  13.001  53.857
ATOM   5986  HB2 PRO A 383      38.863  13.525  53.659
ATOM   5987  HB3 PRO A 383      40.641  13.692  53.827
ATOM   5988  O   PRO A 383      39.602  13.638  57.098
ATOM   5989  CG  PRO A 383      39.970  11.870  52.851
ATOM   5990  HG2 PRO A 383      39.632  12.155  51.855
ATOM   5991  HG3 PRO A 383      41.013  11.554  52.830
ATOM   5992  CD  PRO A 383      39.123  10.746  53.437
ATOM   5993  HD2 PRO A 383      39.566   9.791  53.152
ATOM   5994  HD3 PRO A 383      38.101  10.816  53.067
ATOM   5995  N   ILE A 384      37.630  13.053  56.249
ATOM   5996  H   ILE A 384      37.131  12.556  55.525
ATOM   5997  CA  ILE A 384      36.863  13.771  57.277
ATOM   5998  HA  ILE A 384      37.287  14.773  57.345
ATOM   5999  C   ILE A 384      36.994  13.151  58.680
ATOM   6000  CB  ILE A 384      35.395  13.918  56.831
ATOM   6001  HB  ILE A 384      35.398  14.362  55.836
ATOM   6002  O   ILE A 384      37.029  13.880  59.661
ATOM   6003  CG1 ILE A 384      34.594  14.854  57.759
ATOM   6004 HG12 ILE A 384      34.642  14.506  58.791
ATOM   6005 HG13 ILE A 384      33.547  14.818  57.462
ATOM   6006  CG2 ILE A 384      34.673  12.563  56.721
ATOM   6007 HG21 ILE A 384      35.205  11.893  56.044
ATOM   6008 HG22 ILE A 384      33.677  12.723  56.311
ATOM   6009 HG23 ILE A 384      34.578  12.096  57.701
ATOM   6010  CD1 ILE A 384      35.053  16.317  57.694
ATOM   6011 HD11 ILE A 384      35.027  16.661  56.661
ATOM   6012 HD12 ILE A 384      36.062  16.422  58.093
ATOM   6013 HD13 ILE A 384      34.376  16.931  58.289
ATOM   6014  N   ASN A 385      37.136  11.830  58.800
ATOM   6015  H   ASN A 385      37.237  11.278  57.961
ATOM   6016  CA  ASN A 385      37.197  11.133  60.091
ATOM   6017  HA  ASN A 385      36.631  11.699  60.831
ATOM   6018  C   ASN A 385      38.626  11.009  60.639
ATOM   6019  CB  ASN A 385      36.533   9.758  59.934
ATOM   6020  HB2 ASN A 385      37.095   9.178  59.202
ATOM   6021  HB3 ASN A 385      36.568   9.224  60.884
ATOM   6022  O   ASN A 385      38.803  10.803  61.839
ATOM   6023  CG  ASN A 385      35.084   9.866  59.502
ATOM   6024  ND2 ASN A 385      34.666   9.025  58.586
ATOM   6025 HD21 ASN A 385      33.736   9.142  58.207
ATOM   6026 HD22 ASN A 385      35.290   8.299  58.267
ATOM   6027  OD1 ASN A 385      34.333  10.719  59.956
ATOM   6028  N   ARG A 386      39.629  11.170  59.770
ATOM   6029  H   ARG A 386      39.374  11.226  58.794
ATOM   6030  CA  ARG A 386      41.047  10.988  60.082
ATOM   6031  HA  ARG A 386      41.162   9.955  60.411
ATOM   6032  C   ARG A 386      41.534  11.898  61.220
ATOM   6033  CB  ARG A 386      41.851  11.137  58.783
ATOM   6034  HB2 ARG A 386      41.386  10.511  58.022
ATOM   6035  HB3 ARG A 386      41.815  12.173  58.446
ATOM   6036  O   ARG A 386      41.326  13.118  61.135
ATOM   6037  CG  ARG A 386      43.311  10.692  58.939
ATOM   6038  HG2 ARG A 386      43.340   9.731  59.454
ATOM   6039  HG3 ARG A 386      43.861  11.426  59.530
ATOM   6040  CD  ARG A 386      43.985  10.524  57.573
ATOM   6041  HD2 ARG A 386      44.994  10.140  57.730
ATOM   6042  HD3 ARG A 386      43.422   9.783  57.007
ATOM   6043  NE  ARG A 386      44.060  11.794  56.824
ATOM   6044  HE  ARG A 386      44.086  12.654  57.352
ATOM   6045  NH1 ARG A 386      43.979  10.969  54.672
ATOM   6046 HH11 ARG A 386      43.724  10.055  55.019
ATOM   6047 HH12 ARG A 386      43.860  11.208  53.698
ATOM   6048  NH2 ARG A 386      44.127  13.143  54.998
ATOM   6049 HH21 ARG A 386      43.973  13.290  54.011
ATOM   6050 HH22 ARG A 386      44.162  13.933  55.628
ATOM   6051  CZ  ARG A 386      44.059  11.956  55.513
ATOM   6052  N   PRO A 387      42.211  11.346  62.250
ATOM   6053  CA  PRO A 387      42.901  12.135  63.268
ATOM   6054  HA  PRO A 387      42.166  12.743  63.797
ATOM   6055  C   PRO A 387      43.973  13.043  62.658
ATOM   6056  CB  PRO A 387      43.519  11.130  64.249
ATOM   6057  HB2 PRO A 387      43.459  11.484  65.278
ATOM   6058  HB3 PRO A 387      44.555  10.928  63.979
ATOM   6059  O   PRO A 387      44.608  12.697  61.664
ATOM   6060  CG  PRO A 387      42.697   9.859  64.045
ATOM   6061  HG2 PRO A 387      43.270   8.962  64.279
ATOM   6062  HG3 PRO A 387      41.792   9.895  64.652
ATOM   6063  CD  PRO A 387      42.323   9.926  62.569
ATOM   6064  HD2 PRO A 387      41.380   9.400  62.414
ATOM   6065  HD3 PRO A 387      43.112   9.476  61.966
ATOM   6066  N   VAL A 388      44.203  14.198  63.284
ATOM   6067  H   VAL A 388      43.651  14.425  64.099
ATOM   6068  CA  VAL A 388      45.289  15.125  62.900
ATOM   6069  HA  VAL A 388      45.445  15.046  61.825
ATOM   6070  C   VAL A 388      46.633  14.755  63.538
ATOM   6071  CB  VAL A 388      44.915  16.590  63.192
ATOM   6072  HB  VAL A 388      45.769  17.222  62.953
ATOM   6073  O   VAL A 388      47.667  15.312  63.174
ATOM   6074  CG1 VAL A 388      43.754  17.033  62.292
ATOM   6075 HG11 VAL A 388      42.880  16.400  62.449
ATOM   6076 HG12 VAL A 388      43.496  18.070  62.508
ATOM   6077 HG13 VAL A 388      44.061  16.960  61.249
ATOM   6078  CG2 VAL A 388      44.547  16.826  64.664
ATOM   6079 HG21 VAL A 388      45.377  16.538  65.309
ATOM   6080 HG22 VAL A 388      43.664  16.253  64.948
ATOM   6081 HG23 VAL A 388      44.342  17.884  64.826
ATOM   6082  N   CYS A 389      46.635  13.802  64.473
ATOM   6083  H   CYS A 389      45.758  13.361  64.709
ATOM   6084  CA  CYS A 389      47.829  13.214  65.064
ATOM   6085  HA  CYS A 389      48.646  13.924  64.933
ATOM   6086  C   CYS A 389      48.221  11.896  64.358
ATOM   6087  CB  CYS A 389      47.606  13.051  66.576
ATOM   6088  HB2 CYS A 389      47.427  14.029  67.022
ATOM   6089  HB3 CYS A 389      48.491  12.620  67.043
ATOM   6090  O   CYS A 389      47.380  11.255  63.718
ATOM   6091  SG  CYS A 389      46.177  11.986  66.923
ATOM   6092  HG  CYS A 389      46.206  12.135  68.252
ATOM   6093  N   PRO A 390      49.494  11.463  64.443
ATOM   6094  CA  PRO A 390      49.923  10.189  63.866
ATOM   6095  HA  PRO A 390      49.727  10.215  62.794
ATOM   6096  C   PRO A 390      49.202   8.985  64.491
ATOM   6097  CB  PRO A 390      51.437  10.115  64.101
ATOM   6098  HB2 PRO A 390      51.951   9.646  63.261
ATOM   6099  HB3 PRO A 390      51.653   9.574  65.023
ATOM   6100  O   PRO A 390      49.170   8.840  65.711
ATOM   6101  CG  PRO A 390      51.851  11.575  64.273
ATOM   6102  HG2 PRO A 390      52.756  11.674  64.872
ATOM   6103  HG3 PRO A 390      51.984  12.038  63.295
ATOM   6104  CD  PRO A 390      50.641  12.190  64.970
ATOM   6105  HD2 PRO A 390      50.597  13.256  64.746
ATOM   6106  HD3 PRO A 390      50.708  12.028  66.046
ATOM   6107  N   VAL A 391      48.704   8.070  63.654
ATOM   6108  H   VAL A 391      48.738   8.259  62.662
ATOM   6109  CA  VAL A 391      48.095   6.802  64.089
ATOM   6110  HA  VAL A 391      47.832   6.875  65.144
ATOM   6111  C   VAL A 391      49.109   5.668  63.924
ATOM   6112  CB  VAL A 391      46.787   6.515  63.321
ATOM   6113  HB  VAL A 391      47.004   6.420  62.258
ATOM   6114  O   VAL A 391      49.391   5.243  62.806
ATOM   6115  CG1 VAL A 391      46.135   5.213  63.810
ATOM   6116 HG11 VAL A 391      46.784   4.361  63.605
ATOM   6117 HG12 VAL A 391      45.930   5.273  64.878
ATOM   6118 HG13 VAL A 391      45.194   5.055  63.282
ATOM   6119  CG2 VAL A 391      45.770   7.649  63.506
ATOM   6120 HG21 VAL A 391      45.555   7.791  64.565
ATOM   6121 HG22 VAL A 391      44.845   7.405  62.985
ATOM   6122 HG23 VAL A 391      46.156   8.583  63.098
ATOM   6123  N   MET A 392      49.655   5.167  65.038
ATOM   6124  H   MET A 392      49.390   5.581  65.921
ATOM   6125  CA  MET A 392      50.675   4.110  65.049
ATOM   6126  HA  MET A 392      50.863   3.775  64.028
ATOM   6127  C   MET A 392      50.188   2.890  65.844
ATOM   6128  CB  MET A 392      52.009   4.648  65.600
ATOM   6129  HB2 MET A 392      52.750   3.849  65.559
ATOM   6130  HB3 MET A 392      51.878   4.933  66.645
ATOM   6131  O   MET A 392      50.305   2.849  67.066
ATOM   6132  CG  MET A 392      52.558   5.869  64.843
ATOM   6133  HG2 MET A 392      53.507   6.156  65.296
ATOM   6134  HG3 MET A 392      51.867   6.698  64.997
ATOM   6135  SD  MET A 392      52.812   5.690  63.052
ATOM   6136  CE  MET A 392      54.217   4.561  62.981
ATOM   6137  HE1 MET A 392      54.468   4.369  61.937
ATOM   6138  HE2 MET A 392      55.073   5.021  63.472
ATOM   6139  HE3 MET A 392      53.938   3.621  63.456
ATOM   6140  N   ASN A 393      49.638   1.889  65.150
ATOM   6141  H   ASN A 393      49.567   1.982  64.147
ATOM   6142  CA  ASN A 393      49.139   0.646  65.747
ATOM   6143  HA  ASN A 393      49.649   0.496  66.698
ATOM   6144  C   ASN A 393      49.468  -0.597  64.888
ATOM   6145  CB  ASN A 393      47.633   0.815  66.061
ATOM   6146  HB2 ASN A 393      47.268  -0.041  66.628
ATOM   6147  HB3 ASN A 393      47.511   1.692  66.696
ATOM   6148  O   ASN A 393      50.071  -0.521  63.808
ATOM   6149  CG  ASN A 393      46.745   0.972  64.836
ATOM   6150  ND2 ASN A 393      45.718   1.785  64.915
ATOM   6151 HD21 ASN A 393      45.505   2.280  65.768
ATOM   6152 HD22 ASN A 393      45.125   1.885  64.104
ATOM   6153  OD1 ASN A 393      46.959   0.350  63.807
ATOM   6154  N   PHE A 394      49.080  -1.771  65.390
ATOM   6155  H   PHE A 394      48.597  -1.776  66.277
ATOM   6156  CA  PHE A 394      49.291  -3.061  64.727
ATOM   6157  HA  PHE A 394      50.070  -2.940  63.974
ATOM   6158  C   PHE A 394      48.075  -3.572  63.946
ATOM   6159  CB  PHE A 394      49.815  -4.078  65.748
ATOM   6160  HB2 PHE A 394      49.100  -4.166  66.566
ATOM   6161  HB3 PHE A 394      49.884  -5.057  65.273
ATOM   6162  O   PHE A 394      48.135  -4.678  63.415
ATOM   6163  CG  PHE A 394      51.184  -3.723  66.288
ATOM   6164  CD1 PHE A 394      52.295  -3.717  65.425
ATOM   6165  HD1 PHE A 394      52.161  -3.957  64.381
ATOM   6166  CD2 PHE A 394      51.337  -3.320  67.626
ATOM   6167  HD2 PHE A 394      50.484  -3.274  68.287
ATOM   6168  CE1 PHE A 394      53.568  -3.370  65.903
ATOM   6169  HE1 PHE A 394      54.422  -3.369  65.242
ATOM   6170  CE2 PHE A 394      52.598  -2.906  68.085
ATOM   6171  HE2 PHE A 394      52.713  -2.498  69.079
ATOM   6172  CZ  PHE A 394      53.712  -2.966  67.237
ATOM   6173  HZ  PHE A 394      54.678  -2.648  67.602
ATOM   6174  N   ASN A 395      47.008  -2.777  63.817
ATOM   6175  H   ASN A 395      47.040  -1.839  64.191
ATOM   6176  CA  ASN A 395      45.849  -3.143  63.004
ATOM   6177  HA  ASN A 395      45.528  -4.141  63.304
ATOM   6178  C   ASN A 395      46.262  -3.209  61.520
ATOM   6179  CB  ASN A 395      44.681  -2.172  63.276
ATOM   6180  HB2 ASN A 395      44.977  -1.161  62.995
ATOM   6181  HB3 ASN A 395      43.830  -2.452  62.655
ATOM   6182  O   ASN A 395      47.110  -2.432  61.057
ATOM   6183  CG  ASN A 395      44.211  -2.164  64.726
ATOM   6184  ND2 ASN A 395      43.417  -1.194  65.113
ATOM   6185 HD21 ASN A 395      43.048  -0.523  64.454
ATOM   6186 HD22 ASN A 395      43.068  -1.241  66.061
ATOM   6187  OD1 ASN A 395      44.560  -3.011  65.532
ATOM   6188  N   ARG A 396      45.717  -4.179  60.782
ATOM   6189  H   ARG A 396      44.975  -4.732  61.187
ATOM   6190  CA  ARG A 396      46.051  -4.479  59.379
ATOM   6191  HA  ARG A 396      46.463  -3.590  58.902
ATOM   6192  C   ARG A 396      44.786  -4.832  58.598
ATOM   6193  CB  ARG A 396      47.060  -5.648  59.297
ATOM   6194  HB2 ARG A 396      47.217  -5.912  58.251
ATOM   6195  HB3 ARG A 396      46.619  -6.518  59.784
ATOM   6196  O   ARG A 396      43.786  -5.221  59.194
ATOM   6197  CG  ARG A 396      48.436  -5.387  59.935
ATOM   6198  HG2 ARG A 396      48.307  -5.127  60.986
ATOM   6199  HG3 ARG A 396      49.013  -6.310  59.888
ATOM   6200  CD  ARG A 396      49.226  -4.278  59.225
ATOM   6201  HD2 ARG A 396      49.369  -4.569  58.185
ATOM   6202  HD3 ARG A 396      48.645  -3.356  59.229
ATOM   6203  NE  ARG A 396      50.546  -4.059  59.854
ATOM   6204  HE  ARG A 396      51.290  -4.672  59.554
ATOM   6205  NH1 ARG A 396      49.998  -2.234  61.162
ATOM   6206 HH11 ARG A 396      49.026  -2.323  60.906
ATOM   6207 HH12 ARG A 396      50.225  -1.545  61.864
ATOM   6208  NH2 ARG A 396      52.071  -3.057  61.213
ATOM   6209 HH21 ARG A 396      52.786  -3.715  60.936
ATOM   6210 HH22 ARG A 396      52.289  -2.313  61.861
ATOM   6211  CZ  ARG A 396      50.859  -3.117  60.729
ATOM   6212  N   ASP A 397      44.890  -4.748  57.274
ATOM   6213  H   ASP A 397      45.799  -4.548  56.882
ATOM   6214  CA  ASP A 397      43.866  -5.171  56.314
ATOM   6215  HA  ASP A 397      44.200  -4.854  55.327
ATOM   6216  C   ASP A 397      42.501  -4.491  56.533
ATOM   6217  CB  ASP A 397      43.813  -6.714  56.276
ATOM   6218  HB2 ASP A 397      43.209  -7.030  55.425
ATOM   6219  HB3 ASP A 397      43.336  -7.080  57.185
ATOM   6220  O   ASP A 397      42.435  -3.330  56.937
ATOM   6221  CG  ASP A 397      45.200  -7.352  56.143
ATOM   6222  OD1 ASP A 397      46.047  -6.769  55.427
ATOM   6223  OD2 ASP A 397      45.423  -8.398  56.789
ATOM   6224  N   GLY A 398      41.410  -5.188  56.205
ATOM   6225  H   GLY A 398      41.545  -6.137  55.885
ATOM   6226  CA  GLY A 398      40.052  -4.651  56.232
ATOM   6227  HA2 GLY A 398      39.351  -5.473  56.370
ATOM   6228  HA3 GLY A 398      39.950  -3.974  57.080
ATOM   6229  C   GLY A 398      39.679  -3.884  54.961
ATOM   6230  O   GLY A 398      40.531  -3.412  54.206
ATOM   6231  N   ALA A 399      38.374  -3.771  54.702
ATOM   6232  H   ALA A 399      37.709  -4.149  55.359
ATOM   6233  CA  ALA A 399      37.872  -3.002  53.566
ATOM   6234  HA  ALA A 399      38.275  -3.441  52.652
ATOM   6235  C   ALA A 399      38.346  -1.540  53.649
ATOM   6236  CB  ALA A 399      36.344  -3.108  53.521
ATOM   6237  HB1 ALA A 399      35.964  -2.564  52.657
ATOM   6238  HB2 ALA A 399      35.913  -2.676  54.423
ATOM   6239  HB3 ALA A 399      36.043  -4.154  53.439
ATOM   6240  O   ALA A 399      38.338  -0.952  54.731
ATOM   6241  N   LEU A 400      38.752  -0.974  52.507
ATOM   6242  H   LEU A 400      38.727  -1.536  51.667
ATOM   6243  CA  LEU A 400      39.211   0.418  52.371
ATOM   6244  HA  LEU A 400      39.573   0.537  51.350
ATOM   6245  C   LEU A 400      40.430   0.785  53.243
ATOM   6246  CB  LEU A 400      38.027   1.393  52.542
ATOM   6247  HB2 LEU A 400      37.687   1.352  53.577
ATOM   6248  HB3 LEU A 400      38.385   2.407  52.363
ATOM   6249  O   LEU A 400      40.538   1.901  53.737
ATOM   6250  CG  LEU A 400      36.824   1.139  51.618
ATOM   6251  HG  LEU A 400      36.444   0.129  51.771
ATOM   6252  CD1 LEU A 400      35.705   2.119  51.952
ATOM   6253 HD11 LEU A 400      34.829   1.914  51.337
ATOM   6254 HD12 LEU A 400      35.429   2.006  53.001
ATOM   6255 HD13 LEU A 400      36.039   3.143  51.787
ATOM   6256  CD2 LEU A 400      37.186   1.313  50.140
ATOM   6257 HD21 LEU A 400      36.290   1.206  49.529
ATOM   6258 HD22 LEU A 400      37.614   2.302  49.980
ATOM   6259 HD23 LEU A 400      37.906   0.553  49.835
ATOM   6260  N   ARG A 401      41.371  -0.147  53.432
ATOM   6261  H   ARG A 401      41.218  -1.076  53.066
ATOM   6262  CA  ARG A 401      42.678   0.161  54.034
ATOM   6263  HA  ARG A 401      42.499   0.744  54.938
ATOM   6264  C   ARG A 401      43.528   1.011  53.081
ATOM   6265  CB  ARG A 401      43.379  -1.159  54.403
ATOM   6266  HB2 ARG A 401      43.514  -1.757  53.501
ATOM   6267  HB3 ARG A 401      42.724  -1.722  55.069
ATOM   6268  O   ARG A 401      43.887   0.541  52.003
ATOM   6269  CG  ARG A 401      44.748  -0.999  55.085
ATOM   6270  HG2 ARG A 401      45.108  -1.986  55.375
ATOM   6271  HG3 ARG A 401      45.456  -0.568  54.377
ATOM   6272  CD  ARG A 401      44.673  -0.108  56.326
ATOM   6273  HD2 ARG A 401      44.352   0.883  56.008
ATOM   6274  HD3 ARG A 401      43.931  -0.515  57.013
ATOM   6275  NE  ARG A 401      45.979   0.033  56.994
ATOM   6276  HE  ARG A 401      46.803  -0.021  56.414
ATOM   6277  NH1 ARG A 401      45.154   0.814  58.994
ATOM   6278 HH11 ARG A 401      45.275   1.153  59.937
ATOM   6279 HH12 ARG A 401      44.316   1.100  58.509
ATOM   6280  NH2 ARG A 401      47.334   0.441  58.774
ATOM   6281 HH21 ARG A 401      47.426   0.681  59.750
ATOM   6282 HH22 ARG A 401      48.133   0.201  58.204
ATOM   6283  CZ  ARG A 401      46.141   0.419  58.248
ATOM   6284  N   HIS A 402      43.908   2.219  53.492
ATOM   6285  H   HIS A 402      43.549   2.555  54.374
ATOM   6286  CA  HIS A 402      44.783   3.138  52.753
ATOM   6287  HA  HIS A 402      44.919   2.775  51.735
ATOM   6288  C   HIS A 402      46.181   3.266  53.377
ATOM   6289  CB  HIS A 402      44.120   4.523  52.683
ATOM   6290  HB2 HIS A 402      43.931   4.896  53.689
ATOM   6291  HB3 HIS A 402      44.810   5.216  52.201
ATOM   6292  O   HIS A 402      47.164   3.468  52.662
ATOM   6293  CG  HIS A 402      42.832   4.539  51.906
ATOM   6294  CD2 HIS A 402      41.558   4.562  52.412
ATOM   6295  HD2 HIS A 402      41.289   4.549  53.458
ATOM   6296  ND1 HIS A 402      42.725   4.539  50.535
ATOM   6297  HD1 HIS A 402      43.491   4.498  49.877
ATOM   6298  CE1 HIS A 402      41.421   4.568  50.220
ATOM   6299  HE1 HIS A 402      41.024   4.574  49.216
ATOM   6300  NE2 HIS A 402      40.671   4.590  51.329
ATOM   6301  N   ALA A 403      46.301   3.160  54.703
ATOM   6302  H   ALA A 403      45.450   3.106  55.244
ATOM   6303  CA  ALA A 403      47.569   3.359  55.395
ATOM   6304  HA  ALA A 403      48.002   4.285  55.019
ATOM   6305  C   ALA A 403      48.580   2.229  55.116
ATOM   6306  CB  ALA A 403      47.299   3.573  56.888
ATOM   6307  HB1 ALA A 403      46.686   2.760  57.278
ATOM   6308  HB2 ALA A 403      48.238   3.630  57.438
ATOM   6309  HB3 ALA A 403      46.746   4.502  57.025
ATOM   6310  O   ALA A 403      48.348   1.054  55.427
ATOM   6311  N   ILE A 404      49.750   2.614  54.594
ATOM   6312  H   ILE A 404      49.844   3.586  54.335
ATOM   6313  CA  ILE A 404      50.905   1.738  54.365
ATOM   6314  HA  ILE A 404      50.550   0.722  54.197
ATOM   6315  C   ILE A 404      51.787   1.750  55.616
ATOM   6316  CB  ILE A 404      51.693   2.181  53.107
ATOM   6317  HB  ILE A 404      52.018   3.211  53.250
ATOM   6318  O   ILE A 404      52.355   2.780  55.977
ATOM   6319  CG1 ILE A 404      50.795   2.124  51.848
ATOM   6320 HG12 ILE A 404      49.871   2.671  52.031
ATOM   6321 HG13 ILE A 404      50.531   1.087  51.636
ATOM   6322  CG2 ILE A 404      52.947   1.300  52.917
ATOM   6323 HG21 ILE A 404      53.517   1.638  52.052
ATOM   6324 HG22 ILE A 404      52.658   0.260  52.769
ATOM   6325 HG23 ILE A 404      53.607   1.375  53.781
ATOM   6326  CD1 ILE A 404      51.431   2.743  50.597
ATOM   6327 HD11 ILE A 404      52.282   2.151  50.260
ATOM   6328 HD12 ILE A 404      50.692   2.765  49.795
ATOM   6329 HD13 ILE A 404      51.750   3.763  50.808
ATOM   6330  N   THR A 405      51.939   0.600  56.273
ATOM   6331  H   THR A 405      51.430  -0.212  55.955
ATOM   6332  CA  THR A 405      52.824   0.465  57.439
ATOM   6333  HA  THR A 405      53.065   1.459  57.816
ATOM   6334  C   THR A 405      54.134  -0.203  57.039
ATOM   6335  CB  THR A 405      52.146  -0.288  58.592
ATOM   6336  HB  THR A 405      52.038  -1.343  58.338
ATOM   6337  O   THR A 405      54.167  -1.398  56.750
ATOM   6338  CG2 THR A 405      52.963  -0.153  59.879
ATOM   6339 HG21 THR A 405      52.361  -0.456  60.736
ATOM   6340 HG22 THR A 405      53.263   0.884  60.030
ATOM   6341 HG23 THR A 405      53.854  -0.777  59.820
ATOM   6342  OG1 THR A 405      50.862   0.238  58.854
ATOM   6343  HG1 THR A 405      50.953   1.187  58.965
ATOM   6344  N   GLN A 406      55.229   0.556  57.042
ATOM   6345  H   GLN A 406      55.145   1.538  57.266
ATOM   6346  CA  GLN A 406      56.564   0.022  56.787
ATOM   6347  HA  GLN A 406      56.510  -0.648  55.929
ATOM   6348  C   GLN A 406      57.064  -0.772  58.002
ATOM   6349  CB  GLN A 406      57.511   1.179  56.428
ATOM   6350  HB2 GLN A 406      57.597   1.848  57.284
ATOM   6351  HB3 GLN A 406      57.082   1.737  55.596
ATOM   6352  O   GLN A 406      57.169  -0.240  59.104
ATOM   6353  CG  GLN A 406      58.911   0.692  56.023
ATOM   6354  HG2 GLN A 406      58.832   0.051  55.146
ATOM   6355  HG3 GLN A 406      59.347   0.112  56.838
ATOM   6356  CD  GLN A 406      59.867   1.839  55.703
ATOM   6357  NE2 GLN A 406      61.129   1.558  55.468
ATOM   6358 HE21 GLN A 406      61.709   2.358  55.257
ATOM   6359 HE22 GLN A 406      61.470   0.608  55.481
ATOM   6360  OE1 GLN A 406      59.516   3.003  55.658
ATOM   6361  N   GLY A 407      57.410  -2.042  57.802
ATOM   6362  H   GLY A 407      57.167  -2.478  56.925
ATOM   6363  CA  GLY A 407      57.991  -2.886  58.845
ATOM   6364  HA2 GLY A 407      59.066  -2.712  58.884
ATOM   6365  HA3 GLY A 407      57.568  -2.620  59.814
ATOM   6366  C   GLY A 407      57.735  -4.371  58.609
ATOM   6367  O   GLY A 407      56.909  -4.751  57.787
ATOM   6368  N   ASN A 408      58.450  -5.220  59.346
ATOM   6369  H   ASN A 408      59.121  -4.845  60.000
ATOM   6370  CA  ASN A 408      58.325  -6.683  59.297
ATOM   6371  HA  ASN A 408      57.627  -6.952  58.505
ATOM   6372  C   ASN A 408      57.730  -7.276  60.594
ATOM   6373  CB  ASN A 408      59.695  -7.287  58.930
ATOM   6374  HB2 ASN A 408      59.580  -8.362  58.789
ATOM   6375  HB3 ASN A 408      60.034  -6.858  57.987
ATOM   6376  O   ASN A 408      57.892  -8.468  60.860
ATOM   6377  CG  ASN A 408      60.761  -7.048  59.987
ATOM   6378  ND2 ASN A 408      61.941  -7.593  59.807
ATOM   6379 HD21 ASN A 408      62.660  -7.291  60.449
ATOM   6380 HD22 ASN A 408      62.143  -8.078  58.944
ATOM   6381  OD1 ASN A 408      60.576  -6.363  60.976
ATOM   6382  N   VAL A 409      57.078  -6.441  61.413
ATOM   6383  H   VAL A 409      56.967  -5.483  61.111
ATOM   6384  CA  VAL A 409      56.353  -6.826  62.633
ATOM   6385  HA  VAL A 409      56.204  -7.907  62.614
ATOM   6386  C   VAL A 409      54.959  -6.196  62.650
ATOM   6387  CB  VAL A 409      57.120  -6.491  63.929
ATOM   6388  HB  VAL A 409      56.480  -6.747  64.773
ATOM   6389  O   VAL A 409      54.753  -5.081  62.171
ATOM   6390  CG1 VAL A 409      58.383  -7.350  64.043
ATOM   6391 HG11 VAL A 409      58.829  -7.213  65.028
ATOM   6392 HG12 VAL A 409      58.123  -8.401  63.920
ATOM   6393 HG13 VAL A 409      59.094  -7.064  63.266
ATOM   6394  CG2 VAL A 409      57.508  -5.013  64.061
ATOM   6395 HG21 VAL A 409      58.183  -4.720  63.257
ATOM   6396 HG22 VAL A 409      56.617  -4.385  64.028
ATOM   6397 HG23 VAL A 409      58.006  -4.847  65.017
ATOM   6398  N   ASN A 410      53.993  -6.933  63.184
ATOM   6399  H   ASN A 410      54.210  -7.876  63.474
ATOM   6400  CA  ASN A 410      52.567  -6.595  63.179
ATOM   6401  HA  ASN A 410      52.463  -5.514  63.090
ATOM   6402  C   ASN A 410      51.870  -6.996  64.497
ATOM   6403  CB  ASN A 410      51.904  -7.215  61.933
ATOM   6404  HB2 ASN A 410      50.851  -6.933  61.916
ATOM   6405  HB3 ASN A 410      52.375  -6.817  61.034
ATOM   6406  O   ASN A 410      50.692  -7.326  64.492
ATOM   6407  CG  ASN A 410      51.990  -8.733  61.880
ATOM   6408  ND2 ASN A 410      51.371  -9.343  60.900
ATOM   6409 HD21 ASN A 410      50.744  -8.839  60.288
ATOM   6410 HD22 ASN A 410      51.395 -10.353  60.916
ATOM   6411  OD1 ASN A 410      52.662  -9.384  62.663
ATOM   6412  N   TYR A 411      52.605  -7.011  65.615
ATOM   6413  H   TYR A 411      53.559  -6.681  65.579
ATOM   6414  CA  TYR A 411      52.096  -7.387  66.936
ATOM   6415  HA  TYR A 411      51.066  -7.042  67.024
ATOM   6416  C   TYR A 411      52.908  -6.728  68.063
ATOM   6417  CB  TYR A 411      52.101  -8.923  67.077
ATOM   6418  HB2 TYR A 411      51.601  -9.186  68.009
ATOM   6419  HB3 TYR A 411      51.504  -9.352  66.272
ATOM   6420  O   TYR A 411      54.041  -6.276  67.857
ATOM   6421  CG  TYR A 411      53.475  -9.574  67.058
ATOM   6422  CD1 TYR A 411      54.131  -9.818  65.835
ATOM   6423  HD1 TYR A 411      53.628  -9.577  64.910
ATOM   6424  CD2 TYR A 411      54.091  -9.961  68.261
ATOM   6425  HD2 TYR A 411      53.589  -9.798  69.204
ATOM   6426  CE1 TYR A 411      55.416 -10.395  65.814
ATOM   6427  HE1 TYR A 411      55.914 -10.584  64.874
ATOM   6428  CE2 TYR A 411      55.356 -10.577  68.243
ATOM   6429  HE2 TYR A 411      55.804 -10.893  69.174
ATOM   6430  OH  TYR A 411      57.272 -11.333  67.030
ATOM   6431  HH  TYR A 411      57.453 -11.681  67.906
ATOM   6432  CZ  TYR A 411      56.033 -10.771  67.024
ATOM   6433  N   TRP A 412      52.341  -6.729  69.272
ATOM   6434  H   TRP A 412      51.422  -7.134  69.375
ATOM   6435  CA  TRP A 412      53.011  -6.330  70.511
ATOM   6436  HA  TRP A 412      54.067  -6.164  70.299
ATOM   6437  C   TRP A 412      52.866  -7.417  71.592
ATOM   6438  CB  TRP A 412      52.434  -5.009  71.029
ATOM   6439  HB2 TRP A 412      51.362  -5.121  71.194
ATOM   6440  HB3 TRP A 412      52.582  -4.242  70.269
ATOM   6441  O   TRP A 412      51.785  -7.996  71.701
ATOM   6442  CG  TRP A 412      53.079  -4.536  72.291
ATOM   6443  CD1 TRP A 412      52.576  -4.701  73.534
ATOM   6444  HD1 TRP A 412      51.612  -5.136  73.755
ATOM   6445  CD2 TRP A 412      54.400  -3.941  72.466
ATOM   6446  CE2 TRP A 412      54.677  -3.880  73.863
ATOM   6447  CE3 TRP A 412      55.422  -3.525  71.585
ATOM   6448  HE3 TRP A 412      55.230  -3.509  70.522
ATOM   6449  NE1 TRP A 412      53.510  -4.299  74.466
ATOM   6450  HE1 TRP A 412      53.341  -4.319  75.461
ATOM   6451  CH2 TRP A 412      56.912  -3.048  73.462
ATOM   6452  HH2 TRP A 412      57.859  -2.682  73.830
ATOM   6453  CZ2 TRP A 412      55.911  -3.440  74.365
ATOM   6454  HZ2 TRP A 412      56.076  -3.385  75.430
ATOM   6455  CZ3 TRP A 412      56.662  -3.081  72.078
ATOM   6456  HZ3 TRP A 412      57.402  -2.707  71.385
ATOM   6457  N   PRO A 413      53.901  -7.674  72.417
ATOM   6458  CA  PRO A 413      55.285  -7.214  72.267
ATOM   6459  HA  PRO A 413      55.333  -6.135  72.119
ATOM   6460  C   PRO A 413      55.987  -7.880  71.080
ATOM   6461  CB  PRO A 413      55.965  -7.547  73.595
ATOM   6462  HB2 PRO A 413      55.788  -6.740  74.305
ATOM   6463  HB3 PRO A 413      57.035  -7.727  73.483
ATOM   6464  O   PRO A 413      55.655  -9.001  70.717
ATOM   6465  CG  PRO A 413      55.220  -8.800  74.053
ATOM   6466  HG2 PRO A 413      55.629  -9.676  73.550
ATOM   6467  HG3 PRO A 413      55.264  -8.925  75.135
ATOM   6468  CD  PRO A 413      53.791  -8.552  73.572
ATOM   6469  HD2 PRO A 413      53.310  -9.495  73.306
ATOM   6470  HD3 PRO A 413      53.220  -8.049  74.352
ATOM   6471  N   ASN A 414      56.985  -7.214  70.493
ATOM   6472  H   ASN A 414      57.244  -6.312  70.866
ATOM   6473  CA  ASN A 414      57.805  -7.761  69.404
ATOM   6474  HA  ASN A 414      57.594  -8.827  69.314
ATOM   6475  C   ASN A 414      59.309  -7.638  69.699
ATOM   6476  CB  ASN A 414      57.410  -7.107  68.065
ATOM   6477  HB2 ASN A 414      56.350  -7.281  67.887
ATOM   6478  HB3 ASN A 414      57.957  -7.582  67.250
ATOM   6479  O   ASN A 414      59.730  -6.823  70.517
ATOM   6480  CG  ASN A 414      57.702  -5.616  68.027
ATOM   6481  ND2 ASN A 414      56.683  -4.794  68.130
ATOM   6482 HD21 ASN A 414      55.743  -5.161  68.154
ATOM   6483 HD22 ASN A 414      56.836  -3.800  68.219
ATOM   6484  OD1 ASN A 414      58.852  -5.210  67.918
ATOM   6485  N   ARG A 415      60.133  -8.426  68.990
ATOM   6486  H   ARG A 415      59.704  -9.060  68.332
ATOM   6487  CA  ARG A 415      61.595  -8.521  69.199
ATOM   6488  HA  ARG A 415      61.769  -8.772  70.245
ATOM   6489  C   ARG A 415      62.380  -7.218  68.981
ATOM   6490  CB  ARG A 415      62.180  -9.650  68.329
ATOM   6491  HB2 ARG A 415      63.212  -9.824  68.635
ATOM   6492  HB3 ARG A 415      61.620 -10.566  68.513
ATOM   6493  O   ARG A 415      63.548  -7.163  69.341
ATOM   6494  CG  ARG A 415      62.160  -9.330  66.822
ATOM   6495  HG2 ARG A 415      62.755  -8.439  66.627
ATOM   6496  HG3 ARG A 415      61.135  -9.144  66.503
ATOM   6497  CD  ARG A 415      62.740 -10.487  66.000
ATOM   6498  HD2 ARG A 415      63.781 -10.631  66.288
ATOM   6499  HD3 ARG A 415      62.201 -11.406  66.230
ATOM   6500  NE  ARG A 415      62.677 -10.202  64.554
ATOM   6501  HE  ARG A 415      63.436  -9.659  64.167
ATOM   6502  NH1 ARG A 415      60.618 -11.112  64.070
ATOM   6503 HH11 ARG A 415      59.873 -11.277  63.407
ATOM   6504 HH12 ARG A 415      60.526 -11.431  65.023
ATOM   6505  NH2 ARG A 415      61.758 -10.070  62.475
ATOM   6506 HH21 ARG A 415      60.976 -10.204  61.850
ATOM   6507 HH22 ARG A 415      62.523  -9.469  62.202
ATOM   6508  CZ  ARG A 415      61.691 -10.468  63.712
ATOM   6509  N   TYR A 416      61.772  -6.213  68.351
ATOM   6510  H   TYR A 416      60.791  -6.301  68.128
ATOM   6511  CA  TYR A 416      62.403  -4.920  68.079
ATOM   6512  HA  TYR A 416      63.482  -4.999  68.216
ATOM   6513  C   TYR A 416      61.929  -3.820  69.029
ATOM   6514  CB  TYR A 416      62.138  -4.516  66.623
ATOM   6515  HB2 TYR A 416      61.070  -4.335  66.498
ATOM   6516  HB3 TYR A 416      62.649  -3.575  66.419
ATOM   6517  O   TYR A 416      62.381  -2.688  68.896
ATOM   6518  CG  TYR A 416      62.605  -5.529  65.602
ATOM   6519  CD1 TYR A 416      63.977  -5.802  65.458
ATOM   6520  HD1 TYR A 416      64.692  -5.297  66.090
ATOM   6521  CD2 TYR A 416      61.668  -6.172  64.776
ATOM   6522  HD2 TYR A 416      60.624  -5.914  64.861
ATOM   6523  CE1 TYR A 416      64.418  -6.708  64.477
ATOM   6524  HE1 TYR A 416      65.476  -6.896  64.366
ATOM   6525  CE2 TYR A 416      62.102  -7.083  63.797
ATOM   6526  HE2 TYR A 416      61.380  -7.525  63.126
ATOM   6527  OH  TYR A 416      63.919  -8.211  62.685
ATOM   6528  HH  TYR A 416      64.875  -8.153  62.604
ATOM   6529  CZ  TYR A 416      63.480  -7.340  63.637
ATOM   6530  N   HIS A 417      60.997  -4.126  69.940
ATOM   6531  H   HIS A 417      60.697  -5.086  70.034
ATOM   6532  CA  HIS A 417      60.302  -3.126  70.751
ATOM   6533  HA  HIS A 417      59.446  -3.629  71.202
ATOM   6534  C   HIS A 417      59.721  -1.976  69.905
ATOM   6535  CB  HIS A 417      61.204  -2.653  71.903
ATOM   6536  HB2 HIS A 417      60.669  -1.905  72.487
ATOM   6537  HB3 HIS A 417      62.099  -2.179  71.500
ATOM   6538  O   HIS A 417      59.668  -0.836  70.355
ATOM   6539  CG  HIS A 417      61.605  -3.767  72.832
ATOM   6540  CD2 HIS A 417      62.729  -4.544  72.752
ATOM   6541  HD2 HIS A 417      63.500  -4.470  72.000
ATOM   6542  ND1 HIS A 417      60.896  -4.188  73.932
ATOM   6543  HD1 HIS A 417      60.040  -3.781  74.282
ATOM   6544  CE1 HIS A 417      61.578  -5.193  74.505
ATOM   6545  HE1 HIS A 417      61.278  -5.715  75.402
ATOM   6546  NE2 HIS A 417      62.700  -5.451  73.817
ATOM   6547  N   ALA A 418      59.292  -2.259  68.669
ATOM   6548  H   ALA A 418      59.337  -3.215  68.347
ATOM   6549  CA  ALA A 418      58.658  -1.259  67.814
ATOM   6550  HA  ALA A 418      59.278  -0.362  67.809
ATOM   6551  C   ALA A 418      57.277  -0.898  68.382
ATOM   6552  CB  ALA A 418      58.573  -1.800  66.382
ATOM   6553  HB1 ALA A 418      58.126  -1.046  65.733
ATOM   6554  HB2 ALA A 418      59.572  -2.035  66.016
ATOM   6555  HB3 ALA A 418      57.957  -2.700  66.358
ATOM   6556  O   ALA A 418      56.538  -1.811  68.745
ATOM   6557  N   HIS A 419      56.949   0.399  68.432
ATOM   6558  H   HIS A 419      57.633   1.064  68.098
ATOM   6559  CA  HIS A 419      55.694   0.959  68.967
ATOM   6560  HA  HIS A 419      55.869   2.016  69.166
ATOM   6561  C   HIS A 419      55.263   0.363  70.321
ATOM   6562  CB  HIS A 419      54.586   0.905  67.901
ATOM   6563  HB2 HIS A 419      54.381  -0.132  67.637
ATOM   6564  HB3 HIS A 419      53.673   1.338  68.310
ATOM   6565  O   HIS A 419      54.212  -0.275  70.398
ATOM   6566  CG  HIS A 419      54.961   1.676  66.668
ATOM   6567  CD2 HIS A 419      55.146   1.165  65.414
ATOM   6568  HD2 HIS A 419      54.986   0.140  65.116
ATOM   6569  ND1 HIS A 419      55.327   3.000  66.636
ATOM   6570  HD1 HIS A 419      55.259   3.657  67.399
ATOM   6571  CE1 HIS A 419      55.765   3.273  65.400
ATOM   6572  HE1 HIS A 419      56.156   4.229  65.084
ATOM   6573  NE2 HIS A 419      55.668   2.186  64.616
ATOM   6574  N   PRO A 420      56.067   0.544  71.388
ATOM   6575  CA  PRO A 420      55.653   0.141  72.724
ATOM   6576  HA  PRO A 420      55.425  -0.925  72.726
ATOM   6577  C   PRO A 420      54.399   0.921  73.155
ATOM   6578  CB  PRO A 420      56.853   0.430  73.632
ATOM   6579  HB2 PRO A 420      57.543  -0.413  73.618
ATOM   6580  HB3 PRO A 420      56.552   0.663  74.653
ATOM   6581  O   PRO A 420      54.251   2.083  72.765
ATOM   6582  CG  PRO A 420      57.523   1.620  72.949
ATOM   6583  HG2 PRO A 420      58.588   1.669  73.176
ATOM   6584  HG3 PRO A 420      57.025   2.542  73.250
ATOM   6585  CD  PRO A 420      57.273   1.362  71.463
ATOM   6586  HD2 PRO A 420      57.144   2.313  70.946
ATOM   6587  HD3 PRO A 420      58.116   0.816  71.038
ATOM   6588  N   PRO A 421      53.505   0.316  73.958
ATOM   6589  CA  PRO A 421      52.389   1.033  74.554
ATOM   6590  HA  PRO A 421      51.743   1.435  73.774
ATOM   6591  C   PRO A 421      52.930   2.178  75.407
ATOM   6592  CB  PRO A 421      51.622   0.004  75.389
ATOM   6593  HB2 PRO A 421      50.874  -0.485  74.765
ATOM   6594  HB3 PRO A 421      51.153   0.451  76.266
ATOM   6595  O   PRO A 421      54.004   2.072  76.007
ATOM   6596  CG  PRO A 421      52.704  -1.002  75.774
ATOM   6597  HG2 PRO A 421      53.260  -0.634  76.635
ATOM   6598  HG3 PRO A 421      52.286  -1.988  75.976
ATOM   6599  CD  PRO A 421      53.602  -1.006  74.540
ATOM   6600  HD2 PRO A 421      54.627  -1.233  74.835
ATOM   6601  HD3 PRO A 421      53.224  -1.721  73.810
ATOM   6602  N   ALA A 422      52.186   3.277  75.451
ATOM   6603  H   ALA A 422      51.298   3.303  74.971
ATOM   6604  CA  ALA A 422      52.566   4.418  76.263
ATOM   6605  HA  ALA A 422      53.583   4.702  75.995
ATOM   6606  C   ALA A 422      52.551   4.044  77.759
ATOM   6607  CB  ALA A 422      51.641   5.579  75.907
ATOM   6608  HB1 ALA A 422      52.021   6.484  76.380
ATOM   6609  HB2 ALA A 422      50.629   5.367  76.250
ATOM   6610  HB3 ALA A 422      51.632   5.737  74.828
ATOM   6611  O   ALA A 422      51.686   3.287  78.205
ATOM   6612  N   SER A 423      53.525   4.545  78.530
ATOM   6613  H   SER A 423      54.186   5.198  78.134
ATOM   6614  CA  SER A 423      53.615   4.237  79.962
ATOM   6615  HA  SER A 423      53.368   3.183  80.091
ATOM   6616  C   SER A 423      52.619   5.065  80.764
ATOM   6617  CB  SER A 423      55.021   4.441  80.538
ATOM   6618  HB2 SER A 423      55.766   4.056  79.841
ATOM   6619  HB3 SER A 423      55.206   5.498  80.728
ATOM   6620  O   SER A 423      52.541   6.284  80.607
ATOM   6621  OG  SER A 423      55.084   3.701  81.740
ATOM   6622  HG  SER A 423      55.528   4.187  82.439
ATOM   6623  N   VAL A 424      51.907   4.406  81.674
ATOM   6624  H   VAL A 424      52.054   3.411  81.747
ATOM   6625  CA  VAL A 424      51.102   5.056  82.711
ATOM   6626  HA  VAL A 424      50.909   6.089  82.422
ATOM   6627  C   VAL A 424      51.950   5.067  83.984
ATOM   6628  CB  VAL A 424      49.733   4.357  82.892
ATOM   6629  HB  VAL A 424      49.879   3.374  83.341
ATOM   6630  O   VAL A 424      51.753   4.246  84.876
ATOM   6631  CG1 VAL A 424      48.816   5.191  83.797
ATOM   6632 HG11 VAL A 424      48.625   6.162  83.340
ATOM   6633 HG12 VAL A 424      49.273   5.330  84.777
ATOM   6634 HG13 VAL A 424      47.866   4.672  83.931
ATOM   6635  CG2 VAL A 424      48.994   4.154  81.564
ATOM   6636 HG21 VAL A 424      49.566   3.512  80.895
ATOM   6637 HG22 VAL A 424      48.029   3.679  81.743
ATOM   6638 HG23 VAL A 424      48.829   5.117  81.080
ATOM   6639  N   ASP A 425      52.957   5.941  84.067
ATOM   6640  H   ASP A 425      53.149   6.533  83.272
ATOM   6641  CA  ASP A 425      53.852   6.021  85.235
ATOM   6642  HA  ASP A 425      54.150   5.011  85.516
ATOM   6643  C   ASP A 425      53.119   6.631  86.445
ATOM   6644  CB  ASP A 425      55.138   6.811  84.913
ATOM   6645  HB2 ASP A 425      55.655   7.027  85.847
ATOM   6646  HB3 ASP A 425      54.865   7.761  84.453
ATOM   6647  O   ASP A 425      53.341   7.786  86.796
ATOM   6648  CG  ASP A 425      56.140   6.084  84.014
ATOM   6649  OD1 ASP A 425      56.039   4.845  83.873
ATOM   6650  OD2 ASP A 425      57.024   6.774  83.468
ATOM   6651  N   GLY A 426      52.192   5.888  87.062
ATOM   6652  H   GLY A 426      51.985   5.005  86.618
ATOM   6653  CA  GLY A 426      51.519   6.184  88.341
ATOM   6654  HA2 GLY A 426      52.280   6.222  89.121
ATOM   6655  HA3 GLY A 426      50.841   5.362  88.572
ATOM   6656  C   GLY A 426      50.709   7.489  88.434
ATOM   6657  O   GLY A 426      49.977   7.688  89.398
ATOM   6658  N   LYS A 427      50.821   8.376  87.447
ATOM   6659  H   LYS A 427      51.543   8.171  86.770
ATOM   6660  CA  LYS A 427      50.149   9.664  87.312
ATOM   6661  HA  LYS A 427      49.271   9.700  87.957
ATOM   6662  C   LYS A 427      49.693   9.780  85.863
ATOM   6663  CB  LYS A 427      51.108  10.811  87.691
ATOM   6664  HB2 LYS A 427      50.585  11.752  87.518
ATOM   6665  HB3 LYS A 427      51.983  10.784  87.042
ATOM   6666  O   LYS A 427      50.351  10.434  85.059
ATOM   6667  CG  LYS A 427      51.581  10.764  89.149
ATOM   6668  HG2 LYS A 427      50.719  10.637  89.805
ATOM   6669  HG3 LYS A 427      52.263   9.926  89.286
ATOM   6670  CD  LYS A 427      52.294  12.073  89.504
ATOM   6671  HD2 LYS A 427      51.588  12.896  89.388
ATOM   6672  HD3 LYS A 427      53.134  12.222  88.825
ATOM   6673  CE  LYS A 427      52.793  12.021  90.948
ATOM   6674  HE2 LYS A 427      51.961  11.725  91.588
ATOM   6675  HE3 LYS A 427      53.563  11.253  91.022
ATOM   6676  NZ  LYS A 427      53.318  13.341  91.373
ATOM   6677  HZ1 LYS A 427      54.075  13.626  90.767
ATOM   6678  HZ2 LYS A 427      52.584  14.032  91.314
ATOM   6679  HZ3 LYS A 427      53.647  13.301  92.327
ATOM   6680  N   ALA A 428      48.581   9.122  85.527
ATOM   6681  H   ALA A 428      48.126   8.567  86.238
ATOM   6682  CA  ALA A 428      47.974   9.138  84.189
ATOM   6683  HA  ALA A 428      48.580   8.534  83.515
ATOM   6684  C   ALA A 428      47.884  10.556  83.574
ATOM   6685  CB  ALA A 428      46.585   8.496  84.310
ATOM   6686  HB1 ALA A 428      46.672   7.475  84.681
ATOM   6687  HB2 ALA A 428      46.117   8.470  83.327
ATOM   6688  HB3 ALA A 428      45.953   9.076  84.982
ATOM   6689  O   ALA A 428      48.013  10.722  82.366
ATOM   6690  N   ALA A 429      47.786  11.584  84.424
ATOM   6691  H   ALA A 429      47.645  11.363  85.399
ATOM   6692  CA  ALA A 429      47.800  12.998  84.065
ATOM   6693  HA  ALA A 429      46.918  13.211  83.460
ATOM   6694  C   ALA A 429      49.031  13.486  83.278
ATOM   6695  CB  ALA A 429      47.709  13.769  85.385
ATOM   6696  HB1 ALA A 429      46.886  13.369  85.977
ATOM   6697  HB2 ALA A 429      47.537  14.826  85.180
ATOM   6698  HB3 ALA A 429      48.635  13.659  85.950
ATOM   6699  O   ALA A 429      48.915  14.443  82.522
ATOM   6700  N   ALA A 430      50.216  12.894  83.466
ATOM   6701  H   ALA A 430      50.270  12.070  84.048
ATOM   6702  CA  ALA A 430      51.454  13.468  82.928
ATOM   6703  HA  ALA A 430      51.358  14.554  82.917
ATOM   6704  C   ALA A 430      51.769  13.057  81.479
ATOM   6705  CB  ALA A 430      52.606  13.123  83.882
ATOM   6706  HB1 ALA A 430      52.747  12.043  83.916
ATOM   6707  HB2 ALA A 430      52.381  13.492  84.882
ATOM   6708  HB3 ALA A 430      53.524  13.591  83.526
ATOM   6709  O   ALA A 430      52.620  13.683  80.853
ATOM   6710  N   ALA A 431      51.132  12.008  80.950
ATOM   6711  H   ALA A 431      50.402  11.562  81.485
ATOM   6712  CA  ALA A 431      51.629  11.337  79.747
ATOM   6713  HA  ALA A 431      52.580  11.786  79.460
ATOM   6714  C   ALA A 431      50.747  11.484  78.490
ATOM   6715  CB  ALA A 431      51.954   9.885  80.124
ATOM   6716  HB1 ALA A 431      52.641   9.867  80.971
ATOM   6717  HB2 ALA A 431      52.436   9.382  79.287
ATOM   6718  HB3 ALA A 431      51.043   9.352  80.397
ATOM   6719  O   ALA A 431      51.093  10.907  77.465
ATOM   6720  N   ASN A 432      49.635  12.235  78.519
ATOM   6721  H   ASN A 432      49.434  12.784  79.342
ATOM   6722  CA  ASN A 432      48.639  12.224  77.426
ATOM   6723  HA  ASN A 432      47.743  12.724  77.795
ATOM   6724  C   ASN A 432      48.181  10.792  77.063
ATOM   6725  CB  ASN A 432      49.146  13.026  76.203
ATOM   6726  HB2 ASN A 432      50.140  12.683  75.913
ATOM   6727  HB3 ASN A 432      48.477  12.849  75.359
ATOM   6728  O   ASN A 432      47.871  10.496  75.910
ATOM   6729  CG  ASN A 432      49.169  14.525  76.403
ATOM   6730  ND2 ASN A 432      49.796  15.250  75.508
ATOM   6731 HD21 ASN A 432      49.657  16.247  75.595
ATOM   6732 HD22 ASN A 432      50.178  14.814  74.680
ATOM   6733  OD1 ASN A 432      48.602  15.072  77.330
ATOM   6734  N   VAL A 433      48.155   9.885  78.046
ATOM   6735  H   VAL A 433      48.353  10.197  78.986
ATOM   6736  CA  VAL A 433      47.765   8.480  77.867
ATOM   6737  HA  VAL A 433      47.751   8.246  76.803
ATOM   6738  C   VAL A 433      46.365   8.279  78.413
ATOM   6739  CB  VAL A 433      48.755   7.511  78.540
ATOM   6740  HB  VAL A 433      48.796   7.704  79.612
ATOM   6741  O   VAL A 433      46.063   8.709  79.525
ATOM   6742  CG1 VAL A 433      48.374   6.043  78.311
ATOM   6743 HG11 VAL A 433      49.158   5.387  78.691
ATOM   6744 HG12 VAL A 433      47.455   5.806  78.846
ATOM   6745 HG13 VAL A 433      48.232   5.847  77.248
ATOM   6746  CG2 VAL A 433      50.149   7.695  77.954
ATOM   6747 HG21 VAL A 433      50.101   7.623  76.867
ATOM   6748 HG22 VAL A 433      50.836   6.960  78.372
ATOM   6749 HG23 VAL A 433      50.522   8.687  78.210
ATOM   6750  N   TYR A 434      45.514   7.607  77.641
ATOM   6751  H   TYR A 434      45.822   7.253  76.747
ATOM   6752  CA  TYR A 434      44.204   7.201  78.128
ATOM   6753  HA  TYR A 434      43.743   8.044  78.644
ATOM   6754  C   TYR A 434      44.383   6.055  79.124
ATOM   6755  CB  TYR A 434      43.295   6.813  76.958
ATOM   6756  HB2 TYR A 434      43.656   5.892  76.501
ATOM   6757  HB3 TYR A 434      43.333   7.596  76.200
ATOM   6758  O   TYR A 434      44.949   5.020  78.776
ATOM   6759  CG  TYR A 434      41.858   6.631  77.391
ATOM   6760  CD1 TYR A 434      41.397   5.380  77.850
ATOM   6761  HD1 TYR A 434      42.054   4.524  77.870
ATOM   6762  CD2 TYR A 434      40.990   7.737  77.373
ATOM   6763  HD2 TYR A 434      41.335   8.693  77.008
ATOM   6764  CE1 TYR A 434      40.063   5.236  78.277
ATOM   6765  HE1 TYR A 434      39.704   4.275  78.614
ATOM   6766  CE2 TYR A 434      39.667   7.601  77.820
ATOM   6767  HE2 TYR A 434      39.011   8.460  77.812
ATOM   6768  OH  TYR A 434      37.905   6.233  78.676
ATOM   6769  HH  TYR A 434      37.470   7.085  78.600
ATOM   6770  CZ  TYR A 434      39.194   6.347  78.263
ATOM   6771  N   ALA A 435      43.933   6.256  80.357
ATOM   6772  H   ALA A 435      43.459   7.124  80.568
ATOM   6773  CA  ALA A 435      43.903   5.232  81.388
ATOM   6774  HA  ALA A 435      44.163   4.264  80.959
ATOM   6775  C   ALA A 435      42.482   5.137  81.938
ATOM   6776  CB  ALA A 435      44.927   5.570  82.480
ATOM   6777  HB1 ALA A 435      45.920   5.649  82.039
ATOM   6778  HB2 ALA A 435      44.657   6.515  82.953
ATOM   6779  HB3 ALA A 435      44.927   4.781  83.232
ATOM   6780  O   ALA A 435      41.868   6.155  82.268
ATOM   6781  N   GLU A 436      41.963   3.918  82.038
ATOM   6782  H   GLU A 436      42.472   3.125  81.676
ATOM   6783  CA  GLU A 436      40.635   3.669  82.573
ATOM   6784  HA  GLU A 436      39.926   4.293  82.028
ATOM   6785  C   GLU A 436      40.560   4.051  84.057
ATOM   6786  CB  GLU A 436      40.226   2.198  82.381
ATOM   6787  HB2 GLU A 436      39.265   2.058  82.876
ATOM   6788  HB3 GLU A 436      40.941   1.542  82.876
ATOM   6789  O   GLU A 436      41.488   3.826  84.840
ATOM   6790  CG  GLU A 436      40.044   1.774  80.912
ATOM   6791  HG2 GLU A 436      39.409   2.509  80.417
ATOM   6792  HG3 GLU A 436      39.508   0.825  80.907
ATOM   6793  CD  GLU A 436      41.350   1.590  80.116
ATOM   6794  OE1 GLU A 436      41.250   1.519  78.873
ATOM   6795  OE2 GLU A 436      42.433   1.510  80.744
ATOM   6796  N   TYR A 437      39.411   4.591  84.470
ATOM   6797  H   TYR A 437      38.675   4.752  83.797
ATOM   6798  CA  TYR A 437      39.135   4.822  85.882
ATOM   6799  HA  TYR A 437      39.972   5.372  86.310
ATOM   6800  C   TYR A 437      39.007   3.480  86.620
ATOM   6801  CB  TYR A 437      37.878   5.681  86.036
ATOM   6802  HB2 TYR A 437      38.040   6.638  85.539
ATOM   6803  HB3 TYR A 437      37.042   5.187  85.543
ATOM   6804  O   TYR A 437      38.098   2.689  86.358
ATOM   6805  CG  TYR A 437      37.524   5.943  87.486
ATOM   6806  CD1 TYR A 437      36.425   5.287  88.077
ATOM   6807  HD1 TYR A 437      35.833   4.597  87.493
ATOM   6808  CD2 TYR A 437      38.312   6.822  88.252
ATOM   6809  HD2 TYR A 437      39.158   7.329  87.812
ATOM   6810  CE1 TYR A 437      36.083   5.551  89.420
ATOM   6811  HE1 TYR A 437      35.224   5.085  89.879
ATOM   6812  CE2 TYR A 437      37.999   7.047  89.606
ATOM   6813  HE2 TYR A 437      38.593   7.722  90.204
ATOM   6814  OH  TYR A 437      36.549   6.719  91.474
ATOM   6815  HH  TYR A 437      35.606   6.785  91.643
ATOM   6816  CZ  TYR A 437      36.870   6.436  90.188
ATOM   6817  N   ALA A 438      39.925   3.217  87.553
ATOM   6818  H   ALA A 438      40.666   3.888  87.691
ATOM   6819  CA  ALA A 438      39.980   1.963  88.297
ATOM   6820  HA  ALA A 438      39.792   1.146  87.600
ATOM   6821  C   ALA A 438      38.894   1.901  89.390
ATOM   6822  CB  ALA A 438      41.402   1.781  88.845
ATOM   6823  HB1 ALA A 438      42.116   1.782  88.022
ATOM   6824  HB2 ALA A 438      41.643   2.593  89.530
ATOM   6825  HB3 ALA A 438      41.470   0.832  89.377
ATOM   6826  O   ALA A 438      39.133   2.254  90.544
ATOM   6827  N   ALA A 439      37.708   1.402  89.038
ATOM   6828  H   ALA A 439      37.548   1.230  88.056
ATOM   6829  CA  ALA A 439      36.594   1.194  89.965
ATOM   6830  HA  ALA A 439      36.779   1.771  90.871
ATOM   6831  C   ALA A 439      36.430  -0.284  90.372
ATOM   6832  CB  ALA A 439      35.316   1.754  89.335
ATOM   6833  HB1 ALA A 439      34.486   1.675  90.038
ATOM   6834  HB2 ALA A 439      35.460   2.803  89.079
ATOM   6835  HB3 ALA A 439      35.071   1.199  88.429
ATOM   6836  O   ALA A 439      36.622  -1.200  89.571
ATOM   6837  N   LYS A 440      36.015  -0.536  91.622
ATOM   6838  H   LYS A 440      35.803   0.261  92.205
ATOM   6839  CA  LYS A 440      35.557  -1.866  92.059
ATOM   6840  HA  LYS A 440      36.082  -2.634  91.492
ATOM   6841  C   LYS A 440      34.065  -2.007  91.766
ATOM   6842  CB  LYS A 440      35.819  -2.088  93.556
ATOM   6843  HB2 LYS A 440      35.428  -1.239  94.119
ATOM   6844  HB3 LYS A 440      35.276  -2.979  93.871
ATOM   6845  O   LYS A 440      33.266  -1.308  92.376
ATOM   6846  CG  LYS A 440      37.302  -2.287  93.887
ATOM   6847  HG2 LYS A 440      37.862  -1.396  93.601
ATOM   6848  HG3 LYS A 440      37.687  -3.143  93.332
ATOM   6849  CD  LYS A 440      37.471  -2.535  95.391
ATOM   6850  HD2 LYS A 440      37.072  -1.677  95.933
ATOM   6851  HD3 LYS A 440      36.912  -3.427  95.675
ATOM   6852  CE  LYS A 440      38.952  -2.717  95.731
ATOM   6853  HE2 LYS A 440      39.497  -1.855  95.347
ATOM   6854  HE3 LYS A 440      39.324  -3.602  95.215
ATOM   6855  NZ  LYS A 440      39.155  -2.837  97.195
ATOM   6856  HZ1 LYS A 440      40.138  -2.938  97.404
ATOM   6857  HZ2 LYS A 440      38.649  -3.631  97.559
ATOM   6858  HZ3 LYS A 440      38.819  -2.002  97.652
ATOM   6859  N   ALA A 441      33.692  -2.957  90.915
ATOM   6860  H   ALA A 441      34.404  -3.456  90.402
ATOM   6861  CA  ALA A 441      32.297  -3.322  90.681
ATOM   6862  HA  ALA A 441      31.647  -2.536  91.065
ATOM   6863  C   ALA A 441      31.946  -4.631  91.415
ATOM   6864  CB  ALA A 441      32.054  -3.401  89.170
ATOM   6865  HB1 ALA A 441      32.672  -4.182  88.728
ATOM   6866  HB2 ALA A 441      32.296  -2.444  88.707
ATOM   6867  HB3 ALA A 441      31.004  -3.621  88.977
ATOM   6868  O   ALA A 441      32.648  -5.634  91.283
ATOM   6869  N   ALA A 442      30.853  -4.632  92.179
ATOM   6870  H   ALA A 442      30.316  -3.780  92.252
ATOM   6871  CA  ALA A 442      30.285  -5.818  92.819
ATOM   6872  HA  ALA A 442      30.601  -6.707  92.273
ATOM   6873  C   ALA A 442      28.752  -5.741  92.767
ATOM   6874  CB  ALA A 442      30.796  -5.922  94.263
ATOM   6875  HB1 ALA A 442      30.495  -5.039  94.826
ATOM   6876  HB2 ALA A 442      31.884  -5.992  94.262
ATOM   6877  HB3 ALA A 442      30.381  -6.810  94.741
ATOM   6878  O   ALA A 442      28.180  -4.679  92.985
ATOM   6879  N   GLY A 443      28.076  -6.856  92.483
ATOM   6880  H   GLY A 443      28.572  -7.716  92.294
ATOM   6881  CA  GLY A 443      26.619  -6.865  92.370
ATOM   6882  HA2 GLY A 443      26.184  -6.617  93.338
ATOM   6883  HA3 GLY A 443      26.313  -6.096  91.661
ATOM   6884  C   GLY A 443      26.047  -8.201  91.906
ATOM   6885  O   GLY A 443      26.770  -9.180  91.714
ATOM   6886  N   ILE A 444      24.727  -8.231  91.725
ATOM   6887  H   ILE A 444      24.215  -7.367  91.835
ATOM   6888  CA  ILE A 444      23.982  -9.389  91.219
ATOM   6889  HA  ILE A 444      24.594 -10.284  91.326
ATOM   6890  C   ILE A 444      23.700  -9.167  89.731
ATOM   6891  CB  ILE A 444      22.679  -9.606  92.027
ATOM   6892  HB  ILE A 444      22.055  -8.719  91.916
ATOM   6893  O   ILE A 444      23.173  -8.127  89.349
ATOM   6894  CG1 ILE A 444      22.986  -9.799  93.532
ATOM   6895 HG12 ILE A 444      23.578  -8.957  93.893
ATOM   6896 HG13 ILE A 444      23.578 -10.704  93.669
ATOM   6897  CG2 ILE A 444      21.899 -10.817  91.474
ATOM   6898 HG21 ILE A 444      22.487 -11.728  91.580
ATOM   6899 HG22 ILE A 444      20.957 -10.935  92.009
ATOM   6900 HG23 ILE A 444      21.644 -10.667  90.425
ATOM   6901  CD1 ILE A 444      21.743  -9.875  94.427
ATOM   6902 HD11 ILE A 444      21.098  -9.017  94.243
ATOM   6903 HD12 ILE A 444      21.191 -10.797  94.242
ATOM   6904 HD13 ILE A 444      22.052  -9.866  95.472
ATOM   6905  N   LYS A 445      24.005 -10.154  88.884
ATOM   6906  H   LYS A 445      24.414 -10.998  89.261
ATOM   6907  CA  LYS A 445      23.620 -10.120  87.464
ATOM   6908  HA  LYS A 445      23.873  -9.145  87.049
ATOM   6909  C   LYS A 445      22.101 -10.294  87.348
ATOM   6910  CB  LYS A 445      24.371 -11.206  86.673
ATOM   6911  HB2 LYS A 445      23.985 -11.211  85.653
ATOM   6912  HB3 LYS A 445      24.172 -12.182  87.117
ATOM   6913  O   LYS A 445      21.598 -11.392  87.578
ATOM   6914  CG  LYS A 445      25.888 -10.967  86.622
ATOM   6915  HG2 LYS A 445      26.079  -9.976  86.213
ATOM   6916  HG3 LYS A 445      26.301 -11.019  87.629
ATOM   6917  CD  LYS A 445      26.577 -12.019  85.741
ATOM   6918  HD2 LYS A 445      26.159 -11.967  84.736
ATOM   6919  HD3 LYS A 445      26.397 -13.011  86.154
ATOM   6920  CE  LYS A 445      28.085 -11.743  85.685
ATOM   6921  HE2 LYS A 445      28.490 -11.811  86.694
ATOM   6922  HE3 LYS A 445      28.234 -10.718  85.341
ATOM   6923  NZ  LYS A 445      28.790 -12.686  84.779
ATOM   6924  HZ1 LYS A 445      28.671 -13.639  85.088
ATOM   6925  HZ2 LYS A 445      28.434 -12.597  83.838
ATOM   6926  HZ3 LYS A 445      29.776 -12.471  84.756
ATOM   6927  N   ALA A 446      21.379  -9.233  86.998
ATOM   6928  H   ALA A 446      21.847  -8.348  86.872
ATOM   6929  CA  ALA A 446      19.920  -9.229  86.868
ATOM   6930  HA  ALA A 446      19.575 -10.239  86.647
ATOM   6931  C   ALA A 446      19.463  -8.313  85.719
ATOM   6932  CB  ALA A 446      19.315  -8.793  88.211
ATOM   6933  HB1 ALA A 446      18.227  -8.779  88.145
ATOM   6934  HB2 ALA A 446      19.669  -7.796  88.469
ATOM   6935  HB3 ALA A 446      19.613  -9.489  88.995
ATOM   6936  O   ALA A 446      20.163  -7.375  85.355
ATOM   6937  N   ARG A 447      18.274  -8.574  85.155
ATOM   6938  H   ARG A 447      17.736  -9.343  85.530
ATOM   6939  CA  ARG A 447      17.618  -7.706  84.157
ATOM   6940  HA  ARG A 447      18.365  -7.114  83.628
ATOM   6941  C   ARG A 447      16.704  -6.705  84.866
ATOM   6942  CB  ARG A 447      16.833  -8.545  83.130
ATOM   6943  HB2 ARG A 447      16.172  -9.234  83.655
ATOM   6944  HB3 ARG A 447      16.216  -7.868  82.539
ATOM   6945  O   ARG A 447      15.496  -6.914  84.930
ATOM   6946  CG  ARG A 447      17.724  -9.331  82.162
ATOM   6947  HG2 ARG A 447      18.342 -10.038  82.716
ATOM   6948  HG3 ARG A 447      18.368  -8.636  81.625
ATOM   6949  CD  ARG A 447      16.843 -10.091  81.160
ATOM   6950  HD2 ARG A 447      16.136  -9.399  80.704
ATOM   6951  HD3 ARG A 447      16.263 -10.837  81.703
ATOM   6952  NE  ARG A 447      17.646 -10.767  80.120
ATOM   6953  HE  ARG A 447      18.050 -11.658  80.371
ATOM   6954  NH1 ARG A 447      17.408  -9.207  78.436
ATOM   6955 HH11 ARG A 447      17.603  -8.895  77.495
ATOM   6956 HH12 ARG A 447      16.880  -8.602  79.047
ATOM   6957  NH2 ARG A 447      18.587 -11.057  78.067
ATOM   6958 HH21 ARG A 447      18.961 -11.952  78.348
ATOM   6959 HH22 ARG A 447      18.762 -10.711  77.135
ATOM   6960  CZ  ARG A 447      17.872 -10.340  78.887
ATOM   6961  N   THR A 448      17.277  -5.679  85.487
ATOM   6962  H   THR A 448      18.275  -5.540  85.414
ATOM   6963  CA  THR A 448      16.505  -4.673  86.228
ATOM   6964  HA  THR A 448      15.603  -4.448  85.659
ATOM   6965  C   THR A 448      17.282  -3.368  86.380
ATOM   6966  CB  THR A 448      16.081  -5.232  87.600
ATOM   6967  HB  THR A 448      15.682  -6.236  87.452
ATOM   6968  O   THR A 448      18.510  -3.381  86.367
ATOM   6969  CG2 THR A 448      17.213  -5.334  88.622
ATOM   6970 HG21 THR A 448      17.544  -4.338  88.914
ATOM   6971 HG22 THR A 448      16.857  -5.860  89.507
ATOM   6972 HG23 THR A 448      18.056  -5.877  88.193
ATOM   6973  OG1 THR A 448      15.044  -4.457  88.153
ATOM   6974  HG1 THR A 448      14.258  -4.600  87.618
ATOM   6975  N   LEU A 449      16.554  -2.266  86.557
ATOM   6976  H   LEU A 449      15.551  -2.371  86.629
ATOM   6977  CA  LEU A 449      17.087  -0.966  86.961
ATOM   6978  HA  LEU A 449      18.175  -0.976  86.883
ATOM   6979  C   LEU A 449      16.746  -0.702  88.434
ATOM   6980  CB  LEU A 449      16.543   0.137  86.032
ATOM   6981  HB2 LEU A 449      15.456   0.140  86.095
ATOM   6982  HB3 LEU A 449      16.899   1.103  86.390
ATOM   6983  O   LEU A 449      15.868  -1.349  89.019
ATOM   6984  CG  LEU A 449      16.959  -0.002  84.553
ATOM   6985  HG  LEU A 449      16.681  -0.992  84.191
ATOM   6986  CD1 LEU A 449      16.222   1.029  83.702
ATOM   6987 HD11 LEU A 449      15.143   0.932  83.824
ATOM   6988 HD12 LEU A 449      16.525   2.035  83.989
ATOM   6989 HD13 LEU A 449      16.472   0.880  82.651
ATOM   6990  CD2 LEU A 449      18.462   0.193  84.359
ATOM   6991 HD21 LEU A 449      18.773   1.160  84.755
ATOM   6992 HD22 LEU A 449      19.020  -0.604  84.851
ATOM   6993 HD23 LEU A 449      18.700   0.158  83.296
ATOM   6994  N   THR A 450      17.443   0.252  89.050
ATOM   6995  H   THR A 450      18.090   0.812  88.513
ATOM   6996  CA  THR A 450      17.229   0.597  90.462
ATOM   6997  HA  THR A 450      17.229  -0.338  91.021
ATOM   6998  C   THR A 450      15.864   1.279  90.672
ATOM   6999  CB  THR A 450      18.374   1.464  91.026
ATOM   7000  HB  THR A 450      18.277   1.502  92.110
ATOM   7001  O   THR A 450      15.252   1.766  89.719
ATOM   7002  CG2 THR A 450      19.762   0.914  90.708
ATOM   7003 HG21 THR A 450      19.968   0.983  89.640
ATOM   7004 HG22 THR A 450      20.514   1.496  91.240
ATOM   7005 HG23 THR A 450      19.833  -0.127  91.025
ATOM   7006  OG1 THR A 450      18.263   2.775  90.540
ATOM   7007  HG1 THR A 450      19.129   3.182  90.470
ATOM   7008  N   PRO A 451      15.340   1.350  91.913
ATOM   7009  CA  PRO A 451      14.056   2.004  92.183
ATOM   7010  HA  PRO A 451      13.272   1.435  91.682
ATOM   7011  C   PRO A 451      13.952   3.466  91.717
ATOM   7012  CB  PRO A 451      13.860   1.888  93.698
ATOM   7013  HB2 PRO A 451      14.324   2.734  94.203
ATOM   7014  HB3 PRO A 451      12.804   1.818  93.961
ATOM   7015  O   PRO A 451      12.853   3.902  91.384
ATOM   7016  CG  PRO A 451      14.619   0.609  94.048
ATOM   7017  HG2 PRO A 451      14.006  -0.260  93.806
ATOM   7018  HG3 PRO A 451      14.922   0.591  95.094
ATOM   7019  CD  PRO A 451      15.821   0.670  93.109
ATOM   7020  HD2 PRO A 451      16.173  -0.339  92.893
ATOM   7021  HD3 PRO A 451      16.613   1.259  93.569
ATOM   7022  N   LYS A 452      15.065   4.216  91.646
ATOM   7023  H   LYS A 452      15.957   3.783  91.840
ATOM   7024  CA  LYS A 452      15.068   5.620  91.192
ATOM   7025  HA  LYS A 452      14.276   6.165  91.706
ATOM   7026  C   LYS A 452      14.756   5.790  89.700
ATOM   7027  CB  LYS A 452      16.406   6.295  91.525
ATOM   7028  HB2 LYS A 452      17.227   5.689  91.142
ATOM   7029  HB3 LYS A 452      16.432   7.257  91.014
ATOM   7030  O   LYS A 452      14.359   6.876  89.295
ATOM   7031  CG  LYS A 452      16.604   6.552  93.025
ATOM   7032  HG2 LYS A 452      15.738   7.080  93.426
ATOM   7033  HG3 LYS A 452      16.729   5.605  93.551
ATOM   7034  CD  LYS A 452      17.853   7.421  93.206
ATOM   7035  HD2 LYS A 452      18.707   6.917  92.755
ATOM   7036  HD3 LYS A 452      17.696   8.363  92.680
ATOM   7037  CE  LYS A 452      18.159   7.728  94.673
ATOM   7038  HE2 LYS A 452      18.393   6.798  95.193
ATOM   7039  HE3 LYS A 452      17.281   8.186  95.130
ATOM   7040  NZ  LYS A 452      19.302   8.663  94.736
ATOM   7041  HZ1 LYS A 452      20.077   8.334  94.179
ATOM   7042  HZ2 LYS A 452      19.016   9.549  94.345
ATOM   7043  HZ3 LYS A 452      19.626   8.863  95.672
ATOM   7044  N   PHE A 453      14.846   4.721  88.907
ATOM   7045  H   PHE A 453      15.197   3.856  89.292
ATOM   7046  CA  PHE A 453      14.441   4.724  87.499
ATOM   7047  HA  PHE A 453      14.713   5.680  87.053
ATOM   7048  C   PHE A 453      12.921   4.580  87.303
ATOM   7049  CB  PHE A 453      15.205   3.626  86.738
ATOM   7050  HB2 PHE A 453      14.698   3.424  85.794
ATOM   7051  HB3 PHE A 453      15.175   2.697  87.306
ATOM   7052  O   PHE A 453      12.474   4.586  86.165
ATOM   7053  CG  PHE A 453      16.646   3.973  86.413
ATOM   7054  CD1 PHE A 453      17.003   4.361  85.108
ATOM   7055  HD1 PHE A 453      16.250   4.432  84.337
ATOM   7056  CD2 PHE A 453      17.639   3.897  87.405
ATOM   7057  HD2 PHE A 453      17.369   3.621  88.413
ATOM   7058  CE1 PHE A 453      18.340   4.648  84.790
ATOM   7059  HE1 PHE A 453      18.613   4.934  83.786
ATOM   7060  CE2 PHE A 453      18.975   4.203  87.094
ATOM   7061  HE2 PHE A 453      19.736   4.169  87.860
ATOM   7062  CZ  PHE A 453      19.326   4.579  85.786
ATOM   7063  HZ  PHE A 453      20.350   4.824  85.550
ATOM   7064  N   ARG A 454      12.105   4.426  88.358
ATOM   7065  H   ARG A 454      12.509   4.436  89.283
ATOM   7066  CA  ARG A 454      10.658   4.131  88.224
ATOM   7067  HA  ARG A 454      10.466   3.715  87.235
ATOM   7068  C   ARG A 454       9.736   5.347  88.299
ATOM   7069  CB  ARG A 454      10.234   3.090  89.262
ATOM   7070  HB2 ARG A 454      10.346   3.509  90.262
ATOM   7071  HB3 ARG A 454       9.181   2.853  89.107
ATOM   7072  O   ARG A 454       8.531   5.216  88.099
ATOM   7073  CG  ARG A 454      11.047   1.800  89.146
ATOM   7074  HG2 ARG A 454      12.089   1.992  89.402
ATOM   7075  HG3 ARG A 454      10.987   1.412  88.129
ATOM   7076  CD  ARG A 454      10.467   0.784  90.117
ATOM   7077  HD2 ARG A 454      10.337   1.260  91.089
ATOM   7078  HD3 ARG A 454       9.489   0.473  89.747
ATOM   7079  NE  ARG A 454      11.349  -0.385  90.251
ATOM   7080  HE  ARG A 454      12.172  -0.404  89.666
ATOM   7081  NH1 ARG A 454      10.083  -1.392  91.859
ATOM   7082 HH11 ARG A 454       9.885  -2.155  92.490
ATOM   7083 HH12 ARG A 454       9.386  -0.679  91.700
ATOM   7084  NH2 ARG A 454      12.008  -2.347  91.171
ATOM   7085 HH21 ARG A 454      12.831  -2.320  90.587
ATOM   7086 HH22 ARG A 454      11.856  -3.115  91.810
ATOM   7087  CZ  ARG A 454      11.143  -1.372  91.095
ATOM   7088  N   GLU A 455      10.277   6.518  88.621
ATOM   7089  H   GLU A 455      11.282   6.573  88.705
ATOM   7090  CA  GLU A 455       9.525   7.772  88.579
ATOM   7091  HA  GLU A 455       8.477   7.558  88.791
ATOM   7092  C   GLU A 455       9.616   8.355  87.158
ATOM   7093  CB  GLU A 455      10.028   8.732  89.671
ATOM   7094  HB2 GLU A 455      10.326   8.150  90.543
ATOM   7095  HB3 GLU A 455      10.909   9.265  89.312
ATOM   7096  O   GLU A 455      10.709   8.525  86.603
ATOM   7097  CG  GLU A 455       8.964   9.737  90.139
ATOM   7098  HG2 GLU A 455       8.164   9.188  90.636
ATOM   7099  HG3 GLU A 455       9.408  10.404  90.877
ATOM   7100  CD  GLU A 455       8.381  10.560  88.987
ATOM   7101  OE1 GLU A 455       7.194  10.359  88.661
ATOM   7102  OE2 GLU A 455       9.113  11.349  88.359
ATOM   7103  N   HIS A 456       8.464   8.627  86.547
ATOM   7104  H   HIS A 456       7.613   8.579  87.089
ATOM   7105  CA  HIS A 456       8.369   8.992  85.132
ATOM   7106  HA  HIS A 456       9.360   9.234  84.750
ATOM   7107  C   HIS A 456       7.505  10.232  84.863
ATOM   7108  CB  HIS A 456       7.842   7.787  84.343
ATOM   7109  HB2 HIS A 456       7.852   8.060  83.287
ATOM   7110  HB3 HIS A 456       6.807   7.598  84.631
ATOM   7111  O   HIS A 456       7.365  10.626  83.709
ATOM   7112  CG  HIS A 456       8.637   6.513  84.495
ATOM   7113  CD2 HIS A 456       8.151   5.297  84.894
ATOM   7114  HD2 HIS A 456       7.138   5.094  85.210
ATOM   7115  ND1 HIS A 456       9.965   6.328  84.189
ATOM   7116  HD1 HIS A 456      10.611   7.025  83.847
ATOM   7117  CE1 HIS A 456      10.253   5.026  84.354
ATOM   7118  HE1 HIS A 456      11.203   4.567  84.125
ATOM   7119  NE2 HIS A 456       9.176   4.356  84.792
ATOM   7120  N   VAL A 457       6.909  10.837  85.891
ATOM   7121  H   VAL A 457       7.126  10.539  86.831
ATOM   7122  CA  VAL A 457       5.883  11.875  85.737
ATOM   7123  HA  VAL A 457       5.620  11.978  84.684
ATOM   7124  C   VAL A 457       6.389  13.242  86.189
ATOM   7125  CB  VAL A 457       4.597  11.467  86.485
ATOM   7126  HB  VAL A 457       4.811  11.374  87.550
ATOM   7127  O   VAL A 457       6.140  14.236  85.507
ATOM   7128  CG1 VAL A 457       3.488  12.505  86.303
ATOM   7129 HG11 VAL A 457       3.251  12.637  85.248
ATOM   7130 HG12 VAL A 457       2.592  12.190  86.839
ATOM   7131 HG13 VAL A 457       3.799  13.460  86.724
ATOM   7132  CG2 VAL A 457       4.049  10.124  85.973
ATOM   7133 HG21 VAL A 457       4.757   9.325  86.190
ATOM   7134 HG22 VAL A 457       3.876  10.181  84.898
ATOM   7135 HG23 VAL A 457       3.109   9.896  86.475
ATOM   7136  N   ARG A 458       7.145  13.331  87.289
ATOM   7137  H   ARG A 458       7.429  12.479  87.751
ATOM   7138  CA  ARG A 458       7.448  14.626  87.930
ATOM   7139  HA  ARG A 458       6.513  15.151  88.127
ATOM   7140  C   ARG A 458       8.269  15.567  87.065
ATOM   7141  CB  ARG A 458       8.171  14.419  89.257
ATOM   7142  HB2 ARG A 458       8.502  15.388  89.631
ATOM   7143  HB3 ARG A 458       9.050  13.791  89.108
ATOM   7144  O   ARG A 458       8.009  16.762  87.061
ATOM   7145  CG  ARG A 458       7.238  13.799  90.293
ATOM   7146  HG2 ARG A 458       6.396  14.469  90.469
ATOM   7147  HG3 ARG A 458       6.864  12.837  89.945
ATOM   7148  CD  ARG A 458       8.022  13.606  91.583
ATOM   7149  HD2 ARG A 458       8.423  14.568  91.902
ATOM   7150  HD3 ARG A 458       8.845  12.918  91.387
ATOM   7151  NE  ARG A 458       7.145  13.070  92.628
ATOM   7152  HE  ARG A 458       6.155  13.103  92.434
ATOM   7153  NH1 ARG A 458       8.794  12.564  94.131
ATOM   7154 HH11 ARG A 458       9.462  12.898  93.451
ATOM   7155 HH12 ARG A 458       9.094  12.272  95.050
ATOM   7156  NH2 ARG A 458       6.627  12.239  94.655
ATOM   7157 HH21 ARG A 458       6.888  12.030  95.608
ATOM   7158 HH22 ARG A 458       5.662  12.330  94.369
ATOM   7159  CZ  ARG A 458       7.531  12.625  93.800
ATOM   7160  N   GLN A 459       9.237  15.062  86.301
ATOM   7161  H   GLN A 459       9.428  14.071  86.350
ATOM   7162  CA  GLN A 459       9.987  15.939  85.394
ATOM   7163  HA  GLN A 459      10.209  16.864  85.928
ATOM   7164  C   GLN A 459       9.169  16.371  84.167
ATOM   7165  CB  GLN A 459      11.334  15.334  84.995
ATOM   7166  HB2 GLN A 459      11.733  15.962  84.199
ATOM   7167  HB3 GLN A 459      11.202  14.325  84.605
ATOM   7168  O   GLN A 459       9.401  17.459  83.650
ATOM   7169  CG  GLN A 459      12.336  15.332  86.167
ATOM   7170  HG2 GLN A 459      12.106  14.509  86.842
ATOM   7171  HG3 GLN A 459      12.249  16.265  86.722
ATOM   7172  CD  GLN A 459      13.783  15.214  85.698
ATOM   7173  NE2 GLN A 459      14.742  15.143  86.595
ATOM   7174 HE21 GLN A 459      15.693  15.230  86.266
ATOM   7175 HE22 GLN A 459      14.540  15.195  87.582
ATOM   7176  OE1 GLN A 459      14.080  15.182  84.516
ATOM   7177  N   ALA A 460       8.165  15.593  83.749
ATOM   7178  H   ALA A 460       7.938  14.756  84.265
ATOM   7179  CA  ALA A 460       7.215  16.040  82.730
ATOM   7180  HA  ALA A 460       7.774  16.445  81.886
ATOM   7181  C   ALA A 460       6.315  17.170  83.265
ATOM   7182  CB  ALA A 460       6.406  14.836  82.234
ATOM   7183  HB1 ALA A 460       5.844  15.122  81.345
ATOM   7184  HB2 ALA A 460       7.073  14.012  81.980
ATOM   7185  HB3 ALA A 460       5.704  14.504  82.998
ATOM   7186  O   ALA A 460       6.088  18.153  82.559
ATOM   7187  N   GLN A 461       5.875  17.068  84.528
ATOM   7188  H   GLN A 461       6.065  16.213  85.030
ATOM   7189  CA  GLN A 461       5.170  18.142  85.242
ATOM   7190  HA  GLN A 461       4.279  18.430  84.683
ATOM   7191  C   GLN A 461       6.048  19.392  85.362
ATOM   7192  CB  GLN A 461       4.737  17.669  86.640
ATOM   7193  HB2 GLN A 461       5.609  17.316  87.188
ATOM   7194  HB3 GLN A 461       4.319  18.515  87.186
ATOM   7195  O   GLN A 461       5.630  20.464  84.941
ATOM   7196  CG  GLN A 461       3.680  16.559  86.594
ATOM   7197  HG2 GLN A 461       3.990  15.764  85.917
ATOM   7198  HG3 GLN A 461       2.757  16.993  86.213
ATOM   7199  CD  GLN A 461       3.398  15.937  87.959
ATOM   7200  NE2 GLN A 461       2.280  15.270  88.106
ATOM   7201 HE21 GLN A 461       1.652  15.106  87.332
ATOM   7202 HE22 GLN A 461       2.052  14.867  89.004
ATOM   7203  OE1 GLN A 461       4.182  15.997  88.893
ATOM   7204  N   LEU A 462       7.288  19.245  85.847
ATOM   7205  H   LEU A 462       7.543  18.341  86.217
ATOM   7206  CA  LEU A 462       8.255  20.339  85.983
ATOM   7207  HA  LEU A 462       7.856  21.062  86.694
ATOM   7208  C   LEU A 462       8.484  21.063  84.651
ATOM   7209  CB  LEU A 462       9.581  19.764  86.518
ATOM   7210  HB2 LEU A 462       9.972  19.064  85.778
ATOM   7211  HB3 LEU A 462       9.384  19.212  87.436
ATOM   7212  O   LEU A 462       8.438  22.292  84.606
ATOM   7213  CG  LEU A 462      10.665  20.823  86.792
ATOM   7214  HG  LEU A 462      10.819  21.439  85.907
ATOM   7215  CD1 LEU A 462      10.267  21.721  87.958
ATOM   7216 HD11 LEU A 462       9.988  21.117  88.823
ATOM   7217 HD12 LEU A 462       9.427  22.348  87.663
ATOM   7218 HD13 LEU A 462      11.095  22.375  88.234
ATOM   7219  CD2 LEU A 462      11.990  20.135  87.123
ATOM   7220 HD21 LEU A 462      12.301  19.515  86.283
ATOM   7221 HD22 LEU A 462      12.755  20.891  87.302
ATOM   7222 HD23 LEU A 462      11.878  19.520  88.016
ATOM   7223  N   PHE A 463       8.699  20.311  83.566
ATOM   7224  H   PHE A 463       8.754  19.308  83.672
ATOM   7225  CA  PHE A 463       8.859  20.872  82.229
ATOM   7226  HA  PHE A 463       9.683  21.586  82.238
ATOM   7227  C   PHE A 463       7.623  21.662  81.811
ATOM   7228  CB  PHE A 463       9.195  19.767  81.219
ATOM   7229  HB2 PHE A 463      10.152  19.321  81.494
ATOM   7230  HB3 PHE A 463       8.440  18.983  81.277
ATOM   7231  O   PHE A 463       7.742  22.857  81.553
ATOM   7232  CG  PHE A 463       9.287  20.271  79.792
ATOM   7233  CD1 PHE A 463       8.285  19.951  78.857
ATOM   7234  HD1 PHE A 463       7.446  19.342  79.157
ATOM   7235  CD2 PHE A 463      10.357  21.099  79.407
ATOM   7236  HD2 PHE A 463      11.127  21.354  80.120
ATOM   7237  CE1 PHE A 463       8.367  20.435  77.538
ATOM   7238  HE1 PHE A 463       7.594  20.195  76.822
ATOM   7239  CE2 PHE A 463      10.434  21.592  78.093
ATOM   7240  HE2 PHE A 463      11.257  22.230  77.807
ATOM   7241  CZ  PHE A 463       9.448  21.248  77.155
ATOM   7242  HZ  PHE A 463       9.513  21.624  76.144
ATOM   7243  N   TYR A 464       6.441  21.036  81.820
ATOM   7244  H   TYR A 464       6.398  20.072  82.117
ATOM   7245  CA  TYR A 464       5.201  21.699  81.421
ATOM   7246  HA  TYR A 464       5.296  22.018  80.383
ATOM   7247  C   TYR A 464       4.930  22.952  82.256
ATOM   7248  CB  TYR A 464       4.027  20.720  81.521
ATOM   7249  HB2 TYR A 464       4.193  19.898  80.824
ATOM   7250  HB3 TYR A 464       3.995  20.298  82.526
ATOM   7251  O   TYR A 464       4.651  24.009  81.696
ATOM   7252  CG  TYR A 464       2.690  21.367  81.212
ATOM   7253  CD1 TYR A 464       1.807  21.681  82.262
ATOM   7254  HD1 TYR A 464       2.067  21.447  83.284
ATOM   7255  CD2 TYR A 464       2.349  21.697  79.883
ATOM   7256  HD2 TYR A 464       3.032  21.470  79.078
ATOM   7257  CE1 TYR A 464       0.569  22.283  81.982
ATOM   7258  HE1 TYR A 464      -0.115  22.509  82.788
ATOM   7259  CE2 TYR A 464       1.108  22.305  79.603
ATOM   7260  HE2 TYR A 464       0.816  22.531  78.588
ATOM   7261  OH  TYR A 464      -1.024  23.090  80.399
ATOM   7262  HH  TYR A 464      -1.626  22.875  81.115
ATOM   7263  CZ  TYR A 464       0.203  22.572  80.653
ATOM   7264  N   ASN A 465       5.072  22.878  83.580
ATOM   7265  H   ASN A 465       5.307  21.985  83.989
ATOM   7266  CA  ASN A 465       4.841  24.004  84.481
[truncated: 574,869 more chars]
